# Supplementary material for: Transport mechanism of DgoT, a bacterial homolog of SLC17 organic anion transporters
Source: EMBO J. 2024 Oct 25;43(24):6740–65. doi: 10.1038/s44318-024-00279-y (PMC11649914; doi:10.1038/s44318-024-00279-y)
Supplement: Supplementary file 3 — Source data Fig. 2 [file 44318_2024_279_MOESM3_ESM.zip]

Archive with 13 entries (6 files):
- Figure 2/
- Figure 2/2B/
- Figure 2/2B/2B.xls
- Figure 2/2D/
- Figure 2/2D/2D.xls
- Figure 2/2A/
- Figure 2/2A/2A.xls
- Figure 2/2F/
- Figure 2/2F/2F.xls
- Figure 2/2E/
- Figure 2/2E/2E.xls
- Figure 2/2C/
- Figure 2/2C/2C.xls
