# Supplementary material for: Transport mechanism of DgoT, a bacterial homolog of SLC17 organic anion transporters
Source: EMBO J. 2024 Oct 25;43(24):6740–65. doi: 10.1038/s44318-024-00279-y (PMC11649914; doi:10.1038/s44318-024-00279-y)
Supplement: Supplementary file 3 — Source data Fig. 2 [file 44318_2024_279_MOESM3_ESM.zip › Figure 2/2B/2B.xls]

## Sheet: README
Currents normalized to the peak current (maximum value between 1.08 and 1.4 sec) measured with the same sensor, pH 8.0 inside and outside

## Sheet: Main panel
Time (s)	Current (nA)	Current (nA)	Current (nA)	Current (nA)	Current (nA)	Current (nA)
	Sensor 1	Sensor 1	Sensor 1	Sensor 2	Sensor 2	Sensor 2
	Inside pH 8.0, outside pH 8.0	Inside pH 8.0, outside pH 6.0	Inside pH 6.0, outside pH 8.0	Inside pH 8.0, outside pH 8.0	Inside pH 9.5, outside pH 8.0	Inside pH 8.0, outside pH 9.5
0	-0.0110472	0.0169601	0.000410338	0.0118679	0.00295645	-0.0199586
0.001	-0.0135933	-0.00468189	0.0207793	0.0131409	0.0016834	-0.000862719
0.002	-0.0110472	-0.00722801	0.000410338	0.00932174	-0.00595495	0.0182332
0.003	0.00295645	-0.0123202	-0.00468189	0.0207793	-0.00468189	0.00422951
0.004	-0.00722801	-0.00468189	0.0233254	0.00932174	-0.000862719	0.0105948
0.005	0.0118679	0.0016834	0.00932174	0.0258715	-0.00213578	0.00550257
0.006	-0.0250508	-0.00340883	0.00295645	0.0233254	0.0016834	0.00422951
0.007	0.00422951	-0.00213578	-0.00213578	0.0207793	0.000410338	-0.00850107
0.008	0.015687	-0.00468189	0.0169601	0.015687	-0.0250508	0.0296907
0.009	0.000410338	-0.00595495	-0.00340883	0.0296907	-0.00850107	0.00295645
0.01	-0.0110472	0.00422951	0.0169601	0.037329	0.0131409	-0.00468189
0.011	0.00550257	-0.00595495	0.0118679	0.0245984	0.00804868	0.00295645
0.012	-0.0123202	0.015687	-0.00595495	0.0195062	-0.00468189	0.00932174
0.013	-0.00977412	0.00295645	0.0245984	0.0271445	0.0016834	0.0105948
0.014	-0.0110472	-0.00213578	0.0233254	0.0220523	0.0016834	0.00804868
0.015	-0.0161394	-0.00468189	0.00932174	0.0131409	-0.0135933	0.000410338
0.016	-0.0110472	-0.000862719	0.0195062	0.0195062	-0.0148664	0.014414
0.017	0.000410338	0.000410338	0.0016834	0.0195062	-0.0110472	0.0207793
0.018	0.00550257	0.0195062	0.0105948	0.014414	-0.0314161	0.00295645
0.019	-0.0123202	-0.00340883	0.0105948	0.015687	-0.0199586	-0.00468189
0.02	-0.00977412	0.0105948	0.0131409	0.0233254	-0.0237778	0.00932174
0.021	-0.00722801	-0.00850107	0.0169601	0.0105948	-0.0275969	0.00550257
0.022	-0.0110472	0.00677563	0.00295645	0.0105948	-0.0174125	0.015687
0.023	0.000410338	0.015687	0.0105948	0.00295645	-0.00468189	0.00804868
0.024	-0.00977412	-0.00340883	0.0233254	0.0131409	-0.0403275	0.0105948
0.025	-0.0110472	-0.0110472	0.000410338	0.014414	-0.0466928	0.00932174
0.026	0.000410338	0.00932174	0.00677563	0.0220523	-0.0352353	0.00422951
0.027	0.000410338	-0.00595495	0.0233254	0.0386021	-0.0250508	-0.00340883
0.028	-0.000862719	0.00932174	0.000410338	0.0220523	-0.0250508	0.015687
0.029	0.00550257	0.0016834	0.0169601	0.0245984	-0.0161394	0.0195062
0.03	0.0118679	0.0105948	0.0131409	0.00932174	-0.0199586	0.00295645
0.031	-0.0135933	-0.00595495	0.015687	0.0220523	-0.0123202	0.0207793
0.032	-0.0135933	0.00677563	-0.000862719	0.0182332	0.00550257	0.0195062
0.033	-0.0135933	0.00550257	-0.00468189	0.0207793	0.000410338	0.00804868
0.034	-0.00468189	-0.00595495	0.0105948	0.00677563	0.0131409	0.00932174
0.035	-0.00850107	0.0105948	0.0169601	0.0105948	0.0105948	0.0105948
0.036	0.00295645	0.0131409	0.00804868	0.00295645	-0.00340883	0.0169601
0.037	-0.0110472	-0.00213578	0.000410338	0.0207793	-0.00850107	-0.00340883
0.038	0.00422951	0.000410338	0.0118679	0.014414	0.014414	-0.00722801
0.039	0.00422951	0.00804868	0.000410338	0.00677563	0.00550257	0.0016834
0.04	0.000410338	0.00677563	-0.000862719	0.00932174	0.0271445	0.00932174
0.041	0.00932174	0.00677563	0.00295645	0.0195062	0.0245984	0.00804868
0.042	0.00550257	-0.00850107	0.00550257	0.015687	-0.0110472	0.0131409
0.043	-0.0174125	0.00295645	-0.00213578	0.0105948	0.0016834	0.0207793
0.044	0.00295645	0.00932174	0.014414	0.014414	0.000410338	0.0016834
0.045	-0.00213578	-0.0110472	-0.00340883	0.00932174	-0.000862719	0.00422951
0.046	0.00422951	0.00677563	0.00932174	0.0207793	0.0182332	0.00550257
0.047	-0.00468189	0.000410338	0.00804868	0.0271445	0.00422951	0.015687
0.048	0.000410338	-0.00468189	0.0016834	0.0245984	-0.000862719	0.00422951
0.049	0.0169601	0.00932174	0.00550257	0.0245984	0.00932174	0.0233254
0.05	0.00932174	0.00295645	0.00804868	0.015687	0.0245984	0.00932174
0.051	0.00295645	0.00677563	0.00295645	-0.000862719	0.000410338	0.00422951
0.052	0.00295645	0.00295645	0.0169601	0.0131409	0.00550257	0.00804868
0.053	0.00422951	0.0131409	-0.000862719	0.0245984	0.0131409	0.00550257
0.054	-0.0174125	0.0131409	0.0118679	0.0233254	0.0118679	0.0220523
0.055	-0.00340883	0.000410338	0.00932174	0.0131409	0.0105948	0.00422951
0.056	-0.00468189	0.0233254	0.00550257	0.00804868	0.00932174	0.0195062
0.057	-0.000862719	0.00932174	0.0169601	0.0233254	0.0207793	0.000410338
0.058	0.000410338	-0.00468189	0.00677563	0.00295645	0.014414	-0.000862719
0.059	0.0016834	0.00422951	0.0131409	0.014414	0.000410338	0.0131409
0.06	-0.00340883	0.000410338	0.0105948	-0.00468189	0.0220523	0.00295645
0.061	0.000410338	0.00932174	0.0118679	0.00932174	0.0131409	0.014414
0.062	0.0182332	0.014414	0.0131409	0.0245984	-0.00595495	0.000410338
0.063	-0.00340883	-0.00340883	0.0258715	0.00550257	0.00422951	-0.00468189
0.064	0.00932174	-0.0123202	0.00677563	0.0118679	0.000410338	-0.00977412
0.065	-0.00340883	-0.000862719	0.00422951	0.000410338	0.00804868	0.0195062
0.066	0.0169601	0.0105948	0.0131409	0.0105948	0.00295645	0.0207793
0.067	0.015687	0.000410338	0.0411482	0.0105948	0.00422951	0.000410338
0.068	0.0105948	0.0105948	0.0131409	0.00677563	0.00677563	0.0131409
0.069	0.00677563	-0.00595495	0.015687	0.0105948	0.00932174	0.0195062
0.07	0.00550257	0.0245984	0.0131409	0.0245984	0.00422951	0.00550257
0.071	0.00422951	0.00932174	0.0131409	0.015687	-0.0135933	0.00677563
0.072	0.00422951	0.00932174	0.0284176	0.00932174	0.0131409	0.00932174
0.073	-0.00977412	0.00295645	0.00932174	0.015687	0.00932174	0.00932174
0.074	0.00550257	0.0105948	0.000410338	0.00932174	0.015687	0.0245984
0.075	0.00422951	0.0207793	0.00804868	0.00932174	-0.000862719	0.0016834
0.076	-0.00340883	0.00677563	0.0131409	0.0207793	0.0258715	0.000410338
0.077	0.000410338	0.00422951	0.0169601	0.00804868	0.015687	0.0105948
0.078	0.00804868	0.0207793	0.00932174	0.0118679	0.00932174	0.014414
0.079	-0.00977412	-0.00850107	0.000410338	0.014414	-0.00340883	-0.000862719
0.08	-0.00595495	0.0220523	0.0271445	-0.00340883	0.00295645	0.00422951
0.081	0.00295645	0.00677563	0.00932174	0.0207793	-0.0110472	0.0105948
0.082	0.00550257	0.00295645	-0.00595495	0.0258715	0.00295645	0.0195062
0.083	0.0118679	0.00295645	0.00422951	0.014414	0.00677563	0.0195062
0.084	0.0131409	0.00677563	0.00932174	0.014414	0.00295645	0.00932174
0.085	0.0131409	0.000410338	0.0105948	0.0131409	0.00550257	0.0195062
0.086	0.00677563	0.0131409	-0.00468189	0.0245984	-0.00213578	-0.000862719
0.087	0.0016834	0.00677563	-0.00340883	0.00677563	0.0131409	0.0245984
0.088	0.00295645	-0.00340883	0.00550257	0.000410338	0.015687	0.00295645
0.089	0.00550257	0.000410338	-0.00722801	0.0131409	0.000410338	0.00932174
0.09	0.00932174	-0.00213578	0.000410338	0.0118679	0.00677563	0.0207793
0.091	0.0169601	0.00550257	0.00677563	0.014414	-0.000862719	0.014414
0.092	0.00295645	0.00550257	0.015687	0.0195062	0.0105948	0.014414
0.093	0.00932174	-0.00850107	0.0245984	0.00550257	0.00932174	0.00804868
0.094	-0.00213578	0.000410338	0.000410338	0.000410338	-0.00468189	-0.000862719
0.095	-0.0123202	0.00932174	0.0195062	0.0169601	0.000410338	0.014414
0.096	-0.0237778	0.00295645	0.014414	0.000410338	-0.000862719	0.00932174
0.097	-0.00340883	0.014414	0.00422951	0.0284176	0.015687	0.014414
0.098	-0.0199586	-0.00850107	0.0105948	0.0118679	0.0182332	0.0131409
0.099	0.0118679	0.00804868	0.00295645	0.0131409	0.00932174	0.00932174
0.1	-0.0161394	0.00677563	0.0245984	0.0131409	0.00550257	-0.00722801
0.101	-0.00213578	-0.00468189	0.015687	0.00295645	0.00295645	0.00804868
0.102	-0.00468189	0.000410338	0.0169601	0.0233254	-0.00977412	0.0016834
0.103	0.000410338	-0.00595495	0.0118679	0.014414	0.00932174	0.0182332
0.104	0.0118679	0.000410338	0.0322368	0.0016834	0.00677563	0.00550257
0.105	0.00804868	0.0016834	0.0169601	0.00932174	0.000410338	0.00804868
0.106	-0.00213578	-0.00468189	0.0105948	0.0182332	0.000410338	0.0016834
0.107	-0.00213578	0.000410338	0.014414	0.0258715	-0.00468189	0.0118679
0.108	-0.00722801	0.00932174	0.0233254	0.0105948	0.00932174	0.0207793
0.109	0.00677563	-0.0123202	0.0233254	0.0105948	0.00932174	-0.00850107
0.11	0.000410338	0.00932174	0.014414	0.0169601	0.014414	-0.00595495
0.111	-0.00468189	0.0131409	0.015687	0.0233254	0.0182332	-0.0148664
0.112	0.0105948	0.0016834	0.014414	0.00550257	-0.00468189	0.00932174
0.113	0.0131409	-0.0148664	0.0105948	0.0245984	-0.000862719	0.0195062
0.114	0.00932174	0.00295645	0.0131409	0.015687	0.00932174	0.00677563
0.115	-0.00595495	0.0195062	0.00677563	0.00295645	0.000410338	0.00677563
0.116	-0.0135933	0.000410338	0.0118679	0.00295645	0.00550257	0.014414
0.117	-0.0301431	0.014414	-0.00468189	-0.00722801	0.00804868	0.015687
0.118	-0.02887	0.00550257	0.00295645	0.000410338	-0.000862719	0.00677563
0.119	-0.0212316	-0.00468189	0.0271445	-0.00213578	0.00932174	0.0016834
0.12	-0.0135933	-0.00213578	-0.00340883	0.0245984	0.00804868	0.0105948
0.121	-0.00595495	0.0131409	0.0131409	0.000410338	0.0207793	0.0131409
0.122	-0.00977412	-0.00340883	0.00932174	-0.00340883	-0.000862719	0.0169601
0.123	-0.00595495	0.00932174	0.0195062	-0.00468189	-0.0110472	0.014414
0.124	0.0016834	-0.00722801	0.0131409	0.000410338	0.00804868	0.0131409
0.125	-0.00340883	0.00550257	0.0296907	0.00422951	0.00422951	0.014414
0.126	0.0016834	-0.00468189	0.00804868	-0.00468189	-0.00595495	0.000410338
0.127	0.00422951	-0.00340883	0.0105948	-0.00595495	0.0105948	0.0296907
0.128	-0.00722801	-0.000862719	0.0347829	0.00550257	-0.00340883	0.0220523
0.129	-0.00468189	0.00550257	0.015687	0.000410338	-0.000862719	0.00677563
0.13	-0.00595495	-0.00850107	0.0131409	0.00932174	-0.0123202	-0.00850107
0.131	-0.00213578	-0.00468189	0.0105948	0.00550257	0.000410338	0.0131409
0.132	0.0118679	0.000410338	0.0182332	0.00295645	0.0207793	0.0258715
0.133	-0.00722801	-0.00468189	-0.00213578	0.0016834	-0.00977412	0.014414
0.134	0.00295645	0.00932174	0.00932174	0.0118679	0.0118679	0.00677563
0.135	-0.00722801	0.015687	0.014414	0.014414	0.0245984	0.00677563
0.136	-0.00213578	0.00422951	0.0258715	0.000410338	0.015687	0.00677563
0.137	-0.000862719	-0.00340883	0.00550257	0.0220523	0.000410338	0.014414
0.138	0.00295645	0.014414	0.0258715	0.0105948	-0.0123202	0.0105948
0.139	-0.00213578	0.00804868	-0.00468189	0.00932174	0.0296907	0.0195062
0.14	0.00550257	-0.000862719	0.00550257	-0.000862719	0.014414	0.00804868
0.141	0.00550257	0.0233254	0.0118679	0.00422951	0.00932174	-0.00850107
0.142	0.0207793	-0.00468189	0.0131409	0.0118679	0.00677563	0.015687
0.143	0.0131409	0.00295645	0.0195062	0.0271445	0.015687	0.0131409
0.144	0.00804868	0.0195062	0.0195062	0.0322368	0.0131409	0.00550257
0.145	-0.00213578	-0.0110472	0.0207793	0.0207793	0.014414	-0.00468189
0.146	0.000410338	0.00932174	0.0105948	0.0131409	-0.0110472	0.00677563
0.147	0.000410338	-0.00595495	0.0131409	0.0016834	-0.00468189	0.00932174
0.148	0.000410338	0.0131409	0.0271445	0.00932174	0.00550257	0.0245984
0.149	-0.00595495	0.00295645	0.0207793	0.00677563	0.015687	0.0258715
0.15	-0.0123202	-0.00850107	0.00932174	0.0131409	-0.0148664	0.00677563
0.151	0.00295645	0.000410338	0.00550257	0.015687	-0.000862719	-0.00722801
0.152	-0.00468189	0.00550257	0.0207793	0.0131409	0.015687	0.0335098
0.153	-0.0110472	-0.000862719	0.0296907	0.00932174	0.015687	0.015687
0.154	-0.0199586	0.000410338	0.00677563	0.00804868	0.015687	0.00550257
0.155	-0.0199586	0.00932174	0.00295645	0.015687	0.000410338	0.014414
0.156	-0.00340883	0.0131409	0.00550257	0.00804868	0.00550257	0.00422951
0.157	-0.0123202	0.00550257	0.00932174	-0.00468189	0.0169601	0.0016834
0.158	0.000410338	0.00804868	0.00295645	0.0131409	0.00550257	0.00804868
0.159	-0.00977412	0.00677563	0.014414	0.000410338	0.00677563	0.00422951
0.16	-0.00722801	0.0118679	0.014414	0.0016834	-0.00468189	0.0105948
0.161	-0.00468189	-0.00340883	0.0207793	-0.0110472	0.0131409	-0.00213578
0.162	-0.00595495	0.00932174	0.000410338	0.00677563	0.000410338	0.00295645
0.163	-0.000862719	-0.000862719	0.00677563	0.00295645	0.014414	0.0169601
0.164	0.00295645	-0.00340883	0.015687	0.00677563	0.0131409	0.014414
0.165	-0.00722801	0.0182332	0.0296907	0.014414	-0.00340883	0.00932174
0.166	-0.00977412	-0.00595495	0.0131409	0.0195062	-0.00595495	0.014414
0.167	-0.0148664	-0.00468189	0.00422951	0.0207793	0.000410338	0.015687
0.168	0.00422951	0.00295645	0.00932174	0.0207793	0.0105948	0.0182332
0.169	-0.00850107	0.0131409	0.0105948	0.0016834	0.00677563	0.000410338
0.17	0.015687	-0.0110472	0.0131409	0.0131409	-0.00468189	0.0105948
0.171	-0.00722801	0.014414	-0.000862719	0.014414	0.0131409	0.015687
0.172	-0.0110472	0.0195062	0.0131409	0.0118679	-0.00468189	0.0169601
0.173	0.000410338	0.0245984	0.00804868	-0.000862719	0.00550257	0.0169601
0.174	-0.00468189	0.00295645	0.00932174	0.0105948	-0.000862719	0.00422951
0.175	0.000410338	-0.000862719	0.00932174	0.00677563	0.00932174	0.00422951
0.176	-0.0263239	-0.00340883	0.000410338	0.014414	0.00550257	0.00804868
0.177	-0.00595495	0.0131409	-0.00213578	0.00932174	0.0016834	0.00422951
0.178	-0.00722801	0.014414	0.00422951	-0.00850107	0.0296907	0.0207793
0.179	0.00295645	0.00550257	-0.000862719	-0.000862719	0.0131409	0.00804868
0.18	-0.0199586	0.00677563	0.0233254	0.00422951	0.0105948	0.000410338
0.181	-0.000862719	0.00550257	0.015687	0.0220523	0.00550257	0.0131409
0.182	0.00295645	0.00295645	-0.00977412	0.014414	0.00677563	0.0118679
0.183	-0.0110472	0.00422951	0.014414	0.0131409	0.00932174	0.014414
0.184	-0.0123202	0.0105948	0.014414	0.00804868	-0.00722801	0.0016834
0.185	-0.00595495	-0.00977412	0.0131409	0.00804868	-0.00340883	0.00804868
0.186	0.00932174	0.00932174	0.00295645	0.00932174	-0.00468189	0.0016834
0.187	-0.00850107	0.00550257	0.00932174	0.0105948	0.0118679	0.0207793
0.188	-0.0135933	0.00932174	0.00932174	0.00932174	0.00932174	0.00550257
0.189	-0.0161394	-0.00977412	0.0207793	0.00550257	0.0105948	0.015687
0.19	0.00295645	-0.00595495	0.014414	0.00932174	0.0105948	0.0169601
0.191	0.0016834	0.00422951	0.00422951	0.0105948	0.00932174	-0.00468189
0.192	-0.0199586	-0.00977412	0.014414	-0.00977412	0.00804868	0.0207793
0.193	-0.0148664	0.000410338	0.00932174	0.00295645	0.00550257	-0.00850107
0.194	-0.0110472	0.014414	0.00932174	-0.00722801	0.000410338	0.0195062
0.195	-0.000862719	-0.00722801	-0.00340883	-0.00595495	0.014414	0.00932174
0.196	-0.0148664	-0.000862719	0.0118679	0.00295645	-0.00977412	0.00550257
0.197	-0.0110472	0.000410338	0.0233254	-0.0110472	0.00550257	0.0105948
0.198	-0.0403275	0.00932174	0.00804868	-0.0212316	-0.00468189	-0.00468189
0.199	-0.00977412	0.015687	-0.00468189	-0.0161394	0.0105948	-0.00213578
0.2	0.000410338	0.00422951	0.00677563	-0.0123202	0.0182332	0.00932174
0.201	-0.0110472	-0.0186855	-0.000862719	-0.00213578	0.00932174	0.0105948
0.202	-0.00977412	-0.00722801	0.000410338	0.00804868	0.00932174	0.00677563
0.203	-0.0123202	0.00295645	-0.00213578	-0.00340883	0.0169601	0.015687
0.204	-0.00468189	0.0016834	0.00932174	0.00295645	0.0195062	0.0131409
0.205	-0.00468189	-0.00468189	0.015687	0.00804868	-0.000862719	0.00550257
0.206	-0.00468189	-0.00595495	0.00932174	0.0105948	0.00550257	0.014414
0.207	0.00677563	0.000410338	0.00932174	0.0258715	-0.00977412	0.000410338
0.208	-0.0110472	-0.00468189	0.0182332	0.0220523	-0.00213578	0.0233254
0.209	-0.0212316	0.000410338	0.0207793	0.015687	0.0016834	0.014414
0.21	-0.0123202	-0.0250508	0.00932174	0.0220523	0.0131409	0.0207793
0.211	0.00295645	0.00295645	0.0347829	0.0296907	0.0169601	0.00295645
0.212	-0.0135933	-0.00850107	-0.000862719	0.0118679	-0.00595495	0.00677563
0.213	-0.0161394	0.00422951	0.0233254	0.0195062	0.00932174	0.014414
0.214	0.00422951	0.000410338	0.0105948	0.015687	0.014414	0.00677563
0.215	-0.00850107	-0.000862719	0.0131409	0.0182332	-0.00977412	0.00932174
0.216	-0.0135933	0.00804868	0.0016834	0.014414	0.0131409	-0.000862719
0.217	0.00932174	0.0207793	0.000410338	0.0195062	0.014414	0.000410338
0.218	-0.0123202	0.0220523	0.0105948	0.015687	-0.00340883	0.0105948
0.219	0.000410338	-0.00213578	0.0118679	0.0195062	0.00422951	0.00550257
0.22	-0.00977412	0.0105948	0.00422951	0.015687	0.0131409	0.0105948
0.221	0.00422951	0.00677563	0.014414	0.00295645	0.00677563	0.0220523
0.222	0.000410338	-0.0148664	0.0105948	0.00295645	0.00932174	0.014414
0.223	-0.00340883	-0.00468189	0.0233254	0.0284176	0.00677563	-0.00213578
0.224	-0.00595495	0.00550257	0.0131409	0.0118679	0.00550257	0.00932174
0.225	0.00932174	0.00677563	0.0182332	0.0271445	0.0105948	-0.00213578
0.226	-0.00468189	0.00295645	0.00422951	0.0182332	-0.00340883	0.014414
0.227	-0.00468189	0.00422951	-0.00213578	0.0016834	-0.00468189	0.0182332
0.228	-0.0110472	-0.0148664	0.0207793	0.0182332	0.00677563	0.00550257
0.229	-0.000862719	-0.00977412	0.00804868	0.0207793	0.0118679	0.00295645
0.23	-0.00340883	-0.000862719	0.00550257	-0.00213578	-0.00468189	-0.000862719
0.231	-0.0161394	-0.00722801	0.0169601	0.00422951	0.0016834	0.0169601
0.232	-0.00340883	-0.00977412	0.015687	0.0335098	0.015687	0.0131409
0.233	0.0207793	-0.0148664	0.0118679	0.0169601	0.0169601	0.0105948
0.234	0.0258715	-0.00340883	0.00677563	0.014414	0.00422951	0.00550257
0.235	0.036056	-0.0148664	0.0118679	-0.000862719	0.0245984	0.0105948
0.236	0.0207793	-0.0135933	0.00295645	0.0322368	0.00932174	0.00677563
0.237	0.0207793	0.00550257	0.00422951	0.0169601	0.0207793	0.000410338
0.238	0.0105948	-0.00468189	0.00295645	0.00804868	0.00550257	0.0016834
0.239	0.0220523	-0.00340883	0.00295645	0.0207793	-0.0148664	0.0207793
0.24	-0.00977412	-0.0174125	0.0105948	0.000410338	0.00295645	-0.00595495
0.241	-0.0174125	0.000410338	0.0207793	0.0105948	0.00932174	-0.000862719
0.242	0.0195062	-0.0110472	0.00550257	0.014414	0.0016834	-0.00468189
0.243	0.00550257	-0.0123202	0.0233254	0.00804868	-0.00977412	0.00422951
0.244	0.00422951	-0.0174125	0.00677563	0.0182332	0.0195062	0.00422951
0.245	0.0131409	-0.0199586	0.0131409	0.0195062	-0.00213578	0.0182332
0.246	0.00677563	-0.00722801	0.00550257	0.0309637	0.00932174	-0.00468189
0.247	-0.00468189	-0.00977412	0.0169601	0.00550257	0.00932174	0.0105948
0.248	-0.000862719	-0.0250508	-0.000862719	0.0169601	0.000410338	0.00932174
0.249	-0.000862719	-0.0199586	0.0271445	0.00932174	0.0016834	0.014414
0.25	0.00422951	-0.0148664	-0.000862719	0.0207793	-0.0263239	0.0105948
0.251	-0.00977412	-0.00595495	0.00422951	0.0245984	-0.00468189	-0.0123202
0.252	-0.0110472	-0.0135933	0.0195062	0.0245984	0.00804868	0.0105948
0.253	-0.00340883	-0.00213578	0.0016834	0.014414	0.00550257	0.00295645
0.254	0.00932174	0.0016834	0.000410338	0.00932174	0.00932174	-0.00468189
0.255	-0.0110472	0.000410338	0.00295645	0.0245984	-0.000862719	0.000410338
0.256	-0.00213578	-0.00977412	0.00677563	-0.00468189	0.0207793	0.0131409
0.257	0.00550257	0.0105948	0.00677563	0.015687	0.015687	0.0105948
0.258	0.000410338	0.0105948	-0.00595495	0.014414	0.00422951	0.00550257
0.259	-0.00977412	0.0105948	0.0105948	0.00295645	0.014414	-0.00468189
0.26	-0.00340883	-0.00977412	0.00295645	0.00550257	0.0195062	-0.00595495
0.261	-0.00977412	0.014414	-0.00468189	0.0131409	0.00677563	0.00932174
0.262	-0.00213578	-0.00468189	0.0169601	0.0118679	-0.0123202	0.00677563
0.263	-0.0110472	-0.00722801	0.0195062	0.014414	0.00932174	0.0105948
0.264	0.00422951	0.00550257	0.00932174	0.0105948	0.00422951	0.0195062
0.265	0.0118679	0.00677563	0.014414	0.0105948	-0.00595495	0.0131409
0.266	-0.0148664	-0.00977412	0.00804868	0.0131409	0.00295645	0.0182332
0.267	0.0105948	-0.00468189	0.0207793	0.00677563	0.00804868	0.0105948
0.268	-0.00850107	-0.00468189	0.015687	0.0105948	0.0245984	0.00422951
0.269	0.00295645	0.00677563	0.0182332	0.0169601	0.00550257	0.0245984
0.27	-0.00340883	-0.00468189	0.0105948	0.0258715	0.00295645	0.00295645
0.271	0.000410338	0.00677563	0.015687	0.0245984	0.0245984	0.015687
0.272	0.00804868	-0.00340883	0.0169601	0.0195062	0.00295645	-0.000862719
0.273	-0.00213578	0.0182332	-0.00722801	0.000410338	0.0131409	0.014414
0.274	0.00295645	0.00804868	0.00550257	0.0169601	-0.000862719	0.00295645
0.275	0.0016834	-0.00340883	0.0233254	0.0169601	0.0182332	0.014414
0.276	-0.0135933	0.00550257	0.00932174	0.0195062	0.014414	0.00422951
0.277	-0.00595495	0.00422951	0.00804868	0.014414	0.000410338	0.0105948
0.278	-0.0148664	-0.000862719	-0.00340883	0.0105948	0.0118679	0.0258715
0.279	-0.00722801	0.0195062	0.0105948	-0.00468189	0.0169601	0.0182332
0.28	-0.000862719	-0.0123202	0.00804868	0.0182332	0.000410338	0.00550257
0.281	0.00804868	0.000410338	0.00677563	0.000410338	0.0118679	-0.00468189
0.282	0.0016834	0.00932174	0.0016834	0.0207793	0.0309637	0.0105948
0.283	-0.00722801	0.0016834	0.015687	0.015687	0.00932174	0.00677563
0.284	0.015687	0.000410338	0.015687	0.0207793	0.00677563	0.0245984
0.285	0.00422951	-0.00595495	0.015687	0.015687	-0.000862719	0.00804868
0.286	-0.0110472	0.00932174	0.0016834	0.0182332	0.0207793	0.0131409
0.287	0.0016834	-0.00722801	0.014414	0.0131409	0.00295645	0.0207793
0.288	-0.000862719	-0.00722801	0.0220523	0.0220523	-0.00468189	0.000410338
0.289	0.00932174	0.0105948	0.015687	0.0118679	0.014414	0.0195062
0.29	-0.00468189	0.0105948	0.0105948	0.0271445	0.014414	0.0118679
0.291	0.00932174	-0.000862719	0.0105948	0.014414	0.015687	0.0105948
0.292	0.00295645	0.0105948	0.015687	0.00550257	0.00932174	0.00550257
0.293	0.00550257	-0.00722801	-0.000862719	0.0258715	0.0182332	0.0169601
0.294	0.0245984	0.00677563	0.0169601	0.00295645	0.0105948	0.00677563
0.295	-0.0135933	0.00677563	0.0220523	0.0284176	0.0131409	0.00932174
0.296	0.00295645	0.00932174	0.0105948	0.00932174	0.0105948	0.0169601
0.297	-0.000862719	0.0131409	0.000410338	0.014414	0.00677563	0.0245984
0.298	-0.0110472	0.0016834	-0.00977412	0.00550257	0.0207793	0.000410338
0.299	-0.000862719	0.014414	-0.00468189	0.0309637	0.00550257	0.014414
0.3	0.0118679	0.00550257	0.000410338	0.0220523	0.0118679	0.0169601
0.301	0.00677563	0.0131409	0.00550257	0.00677563	0.00932174	0.00932174
0.302	0.0131409	0.014414	-0.00595495	0.0169601	0.0131409	0.0169601
0.303	0.00932174	0.00422951	0.0131409	0.0105948	0.014414	0.014414
0.304	0.014414	0.00804868	0.0322368	0.0258715	-0.00213578	0.0207793
0.305	0.014414	0.0207793	0.0169601	0.0182332	0.00677563	0.014414
0.306	0.00677563	-0.000862719	0.0105948	0.0347829	0.015687	0.0131409
0.307	0.0195062	-0.00213578	0.0195062	0.014414	0.00677563	0.0258715
0.308	0.000410338	-0.0110472	0.0271445	0.0220523	0.0105948	0.0258715
0.309	0.0182332	0.0016834	0.0182332	0.0207793	0.00677563	0.0322368
0.31	0.00804868	0.0271445	-0.00468189	0.0207793	0.0131409	0.0207793
0.311	0.015687	0.0844321	0.0207793	0.0347829	0.014414	0.0182332
0.312	0.0131409	0.201553	0.0245984	0.0258715	0.014414	0.00677563
0.313	0.00932174	0.322494	0.0271445	0.036056	0.0233254	0.0131409
0.314	0.00295645	0.410335	0.0475135	0.0882513	0.0258715	0.014414
0.315	0.0195062	0.434523	0.131535	0.269025	0.081886	-0.00468189
0.316	0.0233254	0.419246	0.205373	0.470169	0.227015	0.00422951
0.317	0.015687	0.410335	0.227015	0.6624	0.415427	0.0271445
0.318	0.00804868	0.499449	0.242291	0.768064	0.545279	0.0131409
0.319	0.0105948	0.701865	0.21683	0.850813	0.642031	0.00932174
0.32	0.014414	0.960296	0.213011	0.880093	0.710777	0.00677563
0.321	0.0207793	1.23782	0.173546	0.852086	0.736238	0.0131409
0.322	0.014414	1.4848	0.167181	0.854632	0.804983	0.0436943
0.323	0.0755207	1.72158	0.151904	0.855905	1.00485	0.103528
0.324	0.173546	1.89854	0.169727	0.868636	1.29766	0.230834
0.325	0.298306	2.05513	0.196461	0.948838	1.71776	0.355594
0.326	0.397604	2.13533	0.206646	1.02777	2.18625	0.465076
0.327	0.428158	2.19134	0.252476	1.14616	2.67256	0.533821
0.328	0.434523	2.22699	0.270299	1.24037	3.12704	0.577106
0.329	0.407789	2.2359	0.247384	1.31803	3.55097	0.574559
0.33	0.34159	2.255	0.224468	1.36004	3.91124	0.555463
0.331	0.291941	2.26518	0.20028	1.41478	4.21932	0.538914
0.332	0.255022	2.24227	0.136628	1.43133	4.4472	0.52491
0.333	0.248657	2.16588	0.0602441	1.44278	4.62925	0.523637
0.334	0.291941	2.04112	-0.0301431	1.39441	4.726	0.563102
0.335	0.372143	1.9902	-0.190548	1.32184	4.76037	0.628028
0.336	0.448527	1.9902	-0.356046	1.18817	4.70436	0.686589
0.337	0.551644	2.01439	-0.53682	1.03413	4.55286	0.71205
0.338	0.644578	2.11623	-0.671764	0.932289	4.37209	0.717142
0.339	0.686589	2.14169	-0.749421	0.905554	4.24224	0.672585
0.34	0.765518	2.14679	-0.806708	0.891551	4.17349	0.607659
0.341	0.774429	2.08186	-0.777428	0.844448	4.09838	0.533821
0.342	0.774429	2.06658	-0.727779	0.736238	4.06783	0.4167
0.343	0.759153	2.09459	-0.739236	0.577106	4.07929	0.220649
0.344	0.769337	2.14806	-0.783793	0.503268	4.05383	-0.0263239
0.345	0.728599	2.20789	-0.862723	0.476534	3.97999	-0.306397
0.346	0.645851	2.34156	-0.835989	0.565648	3.97108	-0.591561
0.347	0.549098	2.42941	-0.76979	0.71205	3.9889	-0.788886
0.348	0.445981	2.45741	-0.717594	0.860997	4.05383	-0.941652
0.349	0.386147	2.45487	-0.699771	1.01249	4.14167	-1.09442
0.35	0.367051	2.45105	-0.698498	1.09142	4.2486	-1.25864
0.351	0.406516	2.47014	-0.727779	1.08506	4.30207	-1.48525
0.352	0.428158	2.46378	-0.76979	1.04177	4.26897	-1.74495
0.353	0.379781	2.44213	-0.830896	0.962842	4.22187	-1.93464
0.354	0.302125	2.38739	-0.846173	0.889005	4.16458	-2.02884
0.355	0.258841	2.33138	-0.886911	0.793525	4.09711	-2.07722
0.356	0.283029	2.26136	-0.937833	0.691681	4.01309	-2.05303
0.357	0.356866	2.13787	-1.01804	0.575832	3.90997	-1.97028
0.358	0.453619	1.98511	-1.1097	0.425612	3.77885	-1.9079
0.359	0.572013	1.85016	-1.23064	0.270299	3.62862	-1.89645
0.36	0.687862	1.76614	-1.38468	0.102255	3.49241	-1.92445
0.361	0.723507	1.6974	-1.56672	-0.0797923	3.29508	-1.94482
0.362	0.664946	1.64265	-1.71949	-0.26184	3.08121	-1.98556
0.363	0.605113	1.60574	-1.85571	-0.422245	2.86734	-2.0263
0.364	0.513453	1.59428	-1.94609	-0.554643	2.6942	-2.0874
0.365	0.425612	1.58409	-2.03648	-0.637392	2.5287	-2.17524
0.366	0.340317	1.57518	-2.09377	-0.671764	2.42431	-2.26563
0.367	0.253749	1.58664	-2.10905	-0.697225	2.34284	-2.39294
0.368	0.156996	1.57264	-2.1536	-0.702318	2.29064	-2.52279
0.369	0.102255	1.58791	-2.17397	-0.680676	2.26009	-2.68829
0.37	0.014414	1.58919	-2.18034	-0.646303	2.25627	-2.84487
0.371	-0.096342	1.59046	-2.19179	-0.61575	2.24481	-2.9951
0.372	-0.180364	1.61083	-2.18034	-0.567373	2.25372	-3.09821
0.373	-0.25802	1.60319	-2.14342	-0.502448	2.26645	-3.18605
0.374	-0.308943	1.60574	-2.12305	-0.447706	2.27664	-3.21533
0.375	-0.356046	1.60701	-2.10777	-0.391692	2.29701	-3.22043
0.376	-0.362411	1.60446	-2.0874	-0.349681	2.30464	-3.19242
0.377	-0.398057	1.59301	-2.06831	-0.333131	2.29828	-3.16059
0.378	-0.41206	1.60192	-2.03903	-0.286028	2.28173	-3.0893
0.379	-0.404422	1.60319	-1.99956	-0.25802	2.26645	-2.99637
0.38	-0.396784	1.61592	-1.98811	-0.249109	2.24863	-2.87797
0.381	-0.394238	1.59428	-2.00211	-0.213463	2.22444	-2.69465
0.382	-0.389145	1.59937	-1.97538	-0.200733	2.20025	-2.5317
0.383	-0.350954	1.58791	-1.95628	-0.168906	2.14933	-2.48078
0.384	-0.3204	1.56627	-1.96519	-0.172726	2.12387	-2.42986
0.385	-0.305123	1.54718	-1.941	-0.148537	2.0895	-2.37257
0.386	-0.275843	1.57518	-1.95501	-0.138353	2.05003	-2.32674
0.387	-0.25802	1.5319	-1.92955	-0.125622	2.02584	-2.34965
0.388	-0.244017	1.52681	-1.91936	-0.123076	1.99656	-2.45659
0.389	-0.209644	1.49625	-1.90408	-0.111619	1.95074	-2.49224
0.39	-0.213463	1.48098	-1.89899	-0.128168	1.92782	-2.48078
0.391	-0.173999	1.45551	-1.88881	-0.10398	1.89727	-2.44513
0.392	-0.170179	1.4186	-1.8939	-0.0988882	1.86162	-2.42095
0.393	-0.15363	1.41732	-1.8939	-0.100161	1.81197	-2.38148
0.394	-0.131988	1.38041	-1.86589	-0.100161	1.77887	-2.35093
0.395	-0.124349	1.36258	-1.81115	-0.0937959	1.73686	-2.31656
0.396	-0.0925229	1.3473	-1.79205	-0.0848845	1.65921	-2.27454
0.397	-0.0899768	1.33076	-1.7946	-0.073427	1.60701	-2.22617
0.398	-0.0785192	1.3333	-1.81624	-0.0721539	1.50262	-2.2058
0.399	-0.0861576	1.31675	-1.80097	-0.0670617	1.39059	-2.15488
0.4	-0.0632425	1.29893	-1.81879	-0.0568773	1.30147	-2.11159
0.401	-0.0670617	1.29002	-1.82643	-0.0568773	1.25946	-2.06194
0.402	-0.0581503	1.2671	-1.83788	-0.0568773	1.23655	-2.0263
0.403	-0.0352353	1.25819	-1.82388	-0.0645156	1.19963	-1.99065
0.404	-0.051785	1.24801	-1.81879	-0.0594234	1.1729	-1.95755
0.405	-0.0377814	1.23782	-1.82643	-0.0721539	1.14489	-1.91554
0.406	-0.0314161	1.20472	-1.81879	-0.0454197	1.12452	-1.87735
0.407	-0.0174125	1.21109	-1.80351	-0.0314161	1.09906	-1.84807
0.408	-0.0365083	1.18945	-1.81879	-0.0390544	1.06978	-1.79715
0.409	0.00422951	1.17926	-1.80097	-0.0250508	1.06596	-1.77932
0.41	-0.00340883	1.18053	-1.80097	-0.0403275	1.01504	-1.73986
0.411	-0.0416006	1.15635	-1.78314	-0.050512	1.0074	-1.71058
0.412	-0.0263239	1.14743	-1.77805	-0.0212316	0.984484	-1.64438
0.413	-0.0237778	1.13089	-1.78951	-0.0403275	0.962842	-1.64693
0.414	-0.00977412	1.10797	-1.78569	-0.0454197	0.920831	-1.60619
0.415	-0.00850107	1.12579	-1.77296	-0.051785	0.901735	-1.57691
0.416	-0.0314161	1.10288	-1.77805	-0.0314161	0.87882	-1.53872
0.417	-0.00340883	1.09906	-1.77296	-0.0466928	0.857178	-1.51326
0.418	-0.00850107	1.06214	-1.76532	-0.0441467	0.834263	-1.47506
0.419	-0.00977412	1.06596	-1.75768	-0.0352353	0.834263	-1.4687
0.42	-0.02887	1.05577	-1.75896	-0.0403275	0.80371	-1.45851
0.421	-0.02887	1.04814	-1.74495	-0.0275969	0.779522	-1.41014
0.422	-0.0186855	1.04177	-1.74877	-0.0441467	0.759153	-1.3885
0.423	-0.0428736	1.02522	-1.74113	-0.0466928	0.765518	-1.37831
0.424	-0.0492389	1.01886	-1.75259	-0.0352353	0.737511	-1.34394
0.425	-0.0352353	1.02268	-1.73477	-0.0352353	0.723507	-1.31466
0.426	-0.0619695	0.997215	-1.7284	-0.0301431	0.715869	-1.31466
0.427	-0.0594234	0.992122	-1.73604	-0.0416006	0.709503	-1.26501
0.428	-0.0594234	0.984484	-1.73477	-0.0479659	0.676404	-1.26883
0.429	-0.0301431	0.994668	-1.7284	-0.051785	0.666219	-1.23064
0.43	-0.0212316	0.964115	-1.73095	-0.0428736	0.650943	-1.23318
0.431	-0.0174125	0.951384	-1.73222	-0.051785	0.622936	-1.21536
0.432	-0.0263239	0.962842	-1.73349	-0.0403275	0.612751	-1.18735
0.433	-0.0186855	0.95775	-1.71694	-0.0441467	0.62039	-1.16698
0.434	-0.00468189	0.929743	-1.71058	-0.0466928	0.597474	-1.14534
0.435	0.0195062	0.943746	-1.70676	-0.0416006	0.594928	-1.14407
0.436	0.014414	0.943746	-1.70803	-0.0441467	0.564375	-1.1097
0.437	0.0195062	0.905554	-1.70803	-0.0606964	0.555463	-1.09696
0.438	0.00804868	0.901735	-1.70931	-0.0377814	0.560556	-1.08424
0.439	-0.00468189	0.900462	-1.68766	-0.0479659	0.532548	-1.07532
0.44	0.00932174	0.891551	-1.70167	-0.0479659	0.536368	-1.0766
0.441	0.0207793	0.894097	-1.70676	-0.0454197	0.518545	-1.05623
0.442	0.0411482	0.876274	-1.69658	-0.0543312	0.505814	-1.05241
0.443	0.0449674	0.86227	-1.70803	-0.0441467	0.47908	-1.01804
0.444	0.0717016	0.864817	-1.6813	-0.0556042	0.47908	-0.99894
0.445	0.0627902	0.854632	-1.69021	-0.050512	0.46253	-0.986209
0.446	0.0678824	0.836809	-1.7004	-0.0250508	0.451073	-0.981117
0.447	0.0742477	0.824079	-1.67621	-0.0594234	0.425612	-0.967114
0.448	0.0767938	0.835536	-1.6813	-0.0479659	0.421793	-0.960748
0.449	0.0984358	0.813894	-1.66475	-0.050512	0.424339	-0.939106
0.45	0.102255	0.804983	-1.68639	-0.0479659	0.40397	-0.934014
0.451	0.112439	0.799891	-1.65966	-0.0454197	0.388693	-0.93656
0.452	0.104801	0.799891	-1.67748	-0.0352353	0.375962	-0.922557
0.453	0.137901	0.794798	-1.67366	-0.0390544	0.361959	-0.900915
0.454	0.117532	0.793525	-1.64947	-0.0492389	0.359413	-0.892003
0.455	0.114986	0.779522	-1.66857	-0.0441467	0.342863	-0.886911
0.456	0.114986	0.774429	-1.66857	-0.0403275	0.342863	-0.886911
0.457	0.10862	0.780795	-1.65329	-0.0606964	0.321221	-0.862723
0.458	0.106074	0.752788	-1.66984	-0.0530581	0.31231	-0.865269
0.459	0.114986	0.75788	-1.66984	-0.0543312	0.307217	-0.852538
0.46	0.081886	0.743876	-1.66857	-0.0352353	0.298306	-0.852538
0.461	0.0666093	0.742603	-1.67111	-0.0645156	0.286848	-0.855085
0.462	0.0780669	0.728599	-1.66984	-0.0581503	0.285575	-0.843627
0.463	0.0564249	0.723507	-1.65966	-0.0543312	0.260114	-0.837262
0.464	-0.0250508	0.718415	-1.65966	-0.0670617	0.260114	-0.832169
0.465	-0.0810654	0.714596	-1.64311	-0.0606964	0.234653	-0.829623
0.466	-0.0925229	0.699319	-1.65457	-0.0619695	0.247384	-0.81562
0.467	-0.115438	0.694227	-1.64947	-0.0556042	0.23338	-0.796524
0.468	-0.0823384	0.694227	-1.66093	-0.051785	0.223195	-0.788886
0.469	-0.0670617	0.671312	-1.64438	-0.0606964	0.213011	-0.785066
0.47	-0.0772462	0.672585	-1.64438	-0.0606964	0.211738	-0.790158
0.471	-0.0670617	0.656035	-1.63929	-0.0606964	0.191369	-0.774882
0.472	-0.0708809	0.667493	-1.64947	-0.073427	0.186277	-0.768517
0.473	-0.0619695	0.666219	-1.62274	-0.0721539	0.183731	-0.75324
0.474	-0.0785192	0.644578	-1.62146	-0.0785192	0.183731	-0.744328
0.475	-0.0721539	0.640758	-1.62274	-0.0606964	0.153177	-0.750694
0.476	-0.050512	0.628028	-1.64565	-0.0657887	0.148085	-0.743055
0.477	-0.0416006	0.631847	-1.6291	-0.0708809	0.142993	-0.744328
0.478	-0.0581503	0.630574	-1.6342	-0.0785192	0.120078	-0.716321
0.479	-0.051785	0.621663	-1.62401	-0.0772462	0.140447	-0.732871
0.48	-0.0721539	0.622936	-1.63929	-0.0823384	0.121351	-0.730325
0.481	-0.0606964	0.614024	-1.62019	-0.0747001	0.123897	-0.708683
0.482	-0.0403275	0.606386	-1.62401	-0.0772462	0.118805	-0.716321
0.483	-0.0581503	0.607659	-1.61383	-0.0759731	0.116259	-0.698498
0.484	-0.0747001	0.57074	-1.6151	-0.0810654	0.0857052	-0.695952
0.485	-0.0645156	0.579652	-1.61383	-0.0708809	0.103528	-0.688314
0.486	-0.0441467	0.564375	-1.59982	-0.105253	0.0984358	-0.678129
0.487	-0.050512	0.575832	-1.59473	-0.0836115	0.0755207	-0.680676
0.488	-0.0403275	0.556737	-1.59473	-0.0797923	0.0704285	-0.669218
0.489	-0.0479659	0.55801	-1.57818	-0.0683348	0.0602441	-0.660307
0.49	-0.0556042	0.533821	-1.58073	-0.0772462	0.0691555	-0.656488
0.491	-0.0530581	0.563102	-1.57436	-0.096342	0.0640632	-0.660307
0.492	-0.0606964	0.526183	-1.57563	-0.100161	0.0449674	-0.659034
0.493	-0.0365083	0.528729	-1.59473	-0.0861576	0.0462404	-0.634845
0.494	-0.0365083	0.536368	-1.56036	-0.0887037	0.058971	-0.613204
0.495	-0.050512	0.519818	-1.57054	-0.0836115	0.036056	-0.632299
0.496	-0.0606964	0.52491	-1.582	-0.096342	0.036056	-0.636119
0.497	-0.0772462	0.519818	-1.57309	-0.101434	0.036056	-0.618296
0.498	-0.0416006	0.503268	-1.54381	-0.1078	0.0335098	-0.618296
0.499	-0.0199586	0.509633	-1.5629	-0.0887037	0.0245984	-0.625934
0.5	-0.0377814	0.509633	-1.5629	-0.1078	0.0195062	-0.592835
0.501	-0.0454197	0.500722	-1.55272	-0.0976151	0.0207793	-0.606838
0.502	-0.0657887	0.491811	-1.54254	-0.102707	0.0233254	-0.587742
0.503	-0.051785	0.475261	-1.54126	-0.112892	-0.00595495	-0.590288
0.504	-0.0556042	0.49563	-1.53235	-0.109073	-0.00340883	-0.568647
0.505	-0.0454197	0.484172	-1.54635	-0.0988882	0.00932174	-0.5661
0.506	-0.0581503	0.473988	-1.51707	-0.121803	-0.00468189	-0.564827
0.507	-0.0606964	0.470169	-1.51835	-0.111619	0.000410338	-0.543185
0.508	-0.0797923	0.468896	-1.50944	-0.101434	-0.0161394	-0.559735
0.509	-0.0416006	0.470169	-1.49289	-0.100161	-0.0110472	-0.547005
0.51	-0.0339622	0.454892	-1.52217	-0.111619	0.00804868	-0.547005
0.511	-0.0581503	0.447254	-1.49798	-0.0988882	-0.0263239	-0.530455
0.512	-0.0670617	0.468896	-1.50689	-0.1078	-0.0186855	-0.529182
0.513	-0.0683348	0.451073	-1.49161	-0.0887037	-0.0263239	-0.52027
0.514	-0.0836115	0.453619	-1.48398	-0.112892	-0.0454197	-0.52027
0.515	-0.0721539	0.435796	-1.48779	-0.125622	-0.0263239	-0.52027
0.516	-0.0543312	0.454892	-1.48143	-0.106526	-0.0326892	-0.515178
0.517	-0.0696078	0.440888	-1.50689	-0.114165	-0.0365083	-0.513905
0.518	-0.0874306	0.426885	-1.47761	-0.128168	-0.0479659	-0.497355
0.519	-0.0683348	0.437069	-1.48398	-0.125622	-0.0466928	-0.492263
0.52	-0.0594234	0.435796	-1.46615	-0.133261	-0.0352353	-0.503721
0.521	-0.0441467	0.428158	-1.46997	-0.109073	-0.0403275	-0.483352
0.522	-0.0606964	0.411608	-1.45724	-0.112892	-0.0556042	-0.479532
0.523	-0.0759731	0.411608	-1.46106	-0.121803	-0.0556042	-0.476986
0.524	-0.0810654	0.414154	-1.45724	-0.123076	-0.0759731	-0.475713
0.525	-0.0759731	0.410335	-1.44833	-0.112892	-0.0581503	-0.462983
0.526	-0.0632425	0.4167	-1.45088	-0.117984	-0.0683348	-0.452798
0.527	-0.0708809	0.40397	-1.44324	-0.119257	-0.0657887	-0.464256
0.528	-0.050512	0.379781	-1.4356	-0.112892	-0.0708809	-0.447706
0.529	-0.0263239	0.392512	-1.43433	-0.116711	-0.0708809	-0.437522
0.53	0.00550257	0.388693	-1.41014	-0.128168	-0.0810654	-0.442614
0.531	0.00677563	0.386147	-1.42159	-0.124349	-0.0759731	-0.427337
0.532	-0.0174125	0.389966	-1.41778	-0.124349	-0.0797923	-0.443887
0.533	-0.0237778	0.377235	-1.41396	-0.111619	-0.0785192	-0.41206
0.534	-0.0479659	0.375962	-1.41141	-0.125622	-0.0848845	-0.426064
0.535	-0.0479659	0.379781	-1.39868	-0.112892	-0.0874306	-0.423518
0.536	-0.0365083	0.386147	-1.39359	-0.114165	-0.0836115	-0.41206
0.537	-0.0250508	0.373416	-1.39104	-0.111619	-0.0823384	-0.41206
0.538	-0.0263239	0.372143	-1.39231	-0.123076	-0.0925229	-0.405695
0.539	-0.0314161	0.363232	-1.3885	-0.126895	-0.101434	-0.418426
0.54	-0.0441467	0.360686	-1.37831	-0.124349	-0.0836115	-0.396784
0.541	-0.0225047	0.360686	-1.39359	-0.129442	-0.0925229	-0.390418
0.542	-0.02887	0.367051	-1.37576	-0.123076	-0.0988882	-0.396784
0.543	-0.0352353	0.360686	-1.37322	-0.125622	-0.110346	-0.373869
0.544	-0.0377814	0.350501	-1.36685	-0.123076	-0.10398	-0.362411
0.545	-0.0199586	0.336498	-1.35158	-0.119257	-0.105253	-0.377688
0.546	-0.0454197	0.34159	-1.34776	-0.117984	-0.117984	-0.373869
0.547	-0.0428736	0.340317	-1.36049	-0.105253	-0.102707	-0.370049
0.548	-0.0365083	0.353047	-1.33248	-0.117984	-0.0976151	-0.356046
0.549	-0.051785	0.332678	-1.34394	-0.125622	-0.102707	-0.367503
0.55	-0.0556042	0.328859	-1.32994	-0.101434	-0.116711	-0.347134
0.551	-0.0377814	0.34159	-1.34267	-0.125622	-0.101434	-0.350954
0.552	-0.0466928	0.322494	-1.32866	-0.128168	-0.1078	-0.356046
0.553	-0.0454197	0.340317	-1.32866	-0.126895	-0.101434	-0.340769
0.554	-0.0708809	0.331405	-1.31848	-0.130715	-0.117984	-0.331858
0.555	-0.0772462	0.326313	-1.31975	-0.123076	-0.117984	-0.340769
0.556	-0.0721539	0.327586	-1.31975	-0.135807	-0.0988882	-0.340769
0.557	-0.0670617	0.311036	-1.29556	-0.121803	-0.110346	-0.338223
0.558	-0.0747001	0.321221	-1.3223	-0.130715	-0.116711	-0.333131
0.559	-0.0543312	0.331405	-1.31084	-0.138353	-0.110346	-0.321673
0.56	-0.0721539	0.311036	-1.29556	-0.123076	-0.114165	-0.328039
0.561	-0.0861576	0.316129	-1.29938	-0.125622	-0.119257	-0.303851
0.562	-0.096342	0.309763	-1.30065	-0.134534	-0.140899	-0.311489
0.563	-0.0568773	0.305944	-1.26628	-0.138353	-0.144718	-0.310216
0.564	-0.0454197	0.293214	-1.27647	-0.119257	-0.117984	-0.305123
0.565	-0.0466928	0.289394	-1.28283	-0.123076	-0.138353	-0.319127
0.566	-0.0759731	0.29576	-1.26501	-0.121803	-0.126895	-0.302577
0.567	-0.0543312	0.290668	-1.26883	-0.124349	-0.131988	-0.29112
0.568	-0.0530581	0.288121	-1.26246	-0.115438	-0.115438	-0.300031
0.569	-0.0836115	0.297033	-1.26628	-0.114165	-0.142172	-0.305123
0.57	-0.0785192	0.288121	-1.23446	-0.123076	-0.126895	-0.296212
0.571	-0.0606964	0.283029	-1.25228	-0.125622	-0.128168	-0.289847
0.572	-0.0657887	0.294487	-1.2561	-0.117984	-0.131988	-0.292393
0.573	-0.101434	0.274118	-1.24337	-0.126895	-0.123076	-0.289847
0.574	-0.105253	0.276664	-1.22682	-0.133261	-0.126895	-0.286028
0.575	-0.0874306	0.293214	-1.23828	-0.135807	-0.135807	-0.294939
0.576	-0.0683348	0.271572	-1.223	-0.130715	-0.135807	-0.284755
0.577	-0.0606964	0.265206	-1.22554	-0.142172	-0.126895	-0.279662
0.578	-0.0747001	0.288121	-1.23446	-0.138353	-0.123076	-0.279662
0.579	-0.0912498	0.26266	-1.22172	-0.131988	-0.145991	-0.284755
0.58	-0.109073	0.277937	-1.21536	-0.134534	-0.129442	-0.275843
0.581	-0.095069	0.260114	-1.20645	-0.133261	-0.129442	-0.25802
0.582	-0.12053	0.267753	-1.209	-0.124349	-0.13708	-0.270751
0.583	-0.1078	0.265206	-1.19244	-0.133261	-0.148537	-0.278389
0.584	-0.112892	0.251203	-1.20518	-0.131988	-0.130715	-0.255474
0.585	-0.116711	0.255022	-1.19881	-0.125622	-0.139626	-0.263113
0.586	-0.116711	0.272845	-1.19372	-0.129442	-0.142172	-0.25802
0.587	-0.105253	0.257568	-1.17462	-0.119257	-0.145991	-0.249109
0.588	-0.1078	0.261387	-1.16698	-0.13708	-0.139626	-0.223648
0.589	-0.115438	0.23338	-1.17589	-0.138353	-0.145991	-0.25802
0.59	-0.116711	0.24993	-1.17462	-0.126895	-0.152357	-0.259293
0.591	-0.101434	0.253749	-1.1568	-0.128168	-0.152357	-0.244017
0.592	-0.106526	0.255022	-1.16953	-0.144718	-0.143445	-0.238925
0.593	-0.0848845	0.252476	-1.1568	-0.131988	-0.148537	-0.240198
0.594	-0.111619	0.255022	-1.16189	-0.128168	-0.142172	-0.232559
0.595	-0.121803	0.244837	-1.15553	-0.12053	-0.147264	-0.244017
0.596	-0.125622	0.255022	-1.15043	-0.126895	-0.13708	-0.237651
0.597	-0.116711	0.23338	-1.1428	-0.129442	-0.138353	-0.233832
0.598	-0.116711	0.238472	-1.14025	-0.131988	-0.142172	-0.226194
0.599	-0.117984	0.214284	-1.12752	-0.134534	-0.142172	-0.223648
0.6	-0.112892	0.255022	-1.13516	-0.13708	-0.147264	-0.22874
0.601	-0.13708	0.23338	-1.12879	-0.130715	-0.142172	-0.217282
0.602	-0.100161	0.221922	-1.12879	-0.142172	-0.167633	-0.217282
0.603	-0.0976151	0.237199	-1.12625	-0.142172	-0.167633	-0.209644
0.604	-0.117984	0.227015	-1.11097	-0.145991	-0.149811	-0.205825
0.605	-0.1078	0.229561	-1.11733	-0.130715	-0.143445	-0.188002
0.606	-0.0988882	0.223195	-1.10078	-0.133261	-0.152357	-0.214736
0.607	-0.0988882	0.225742	-1.10715	-0.128168	-0.154903	-0.208371
0.608	-0.105253	0.213011	-1.09951	-0.114165	-0.147264	-0.188002
0.609	-0.114165	0.221922	-1.08933	-0.138353	-0.176545	-0.214736
0.61	-0.116711	0.206646	-1.08933	-0.13708	-0.149811	-0.203279
0.611	-0.117984	0.225742	-1.08424	-0.140899	-0.161268	-0.193094
0.612	-0.123076	0.210465	-1.08424	-0.145991	-0.157449	-0.208371
0.613	-0.114165	0.199007	-1.0715	-0.131988	-0.158722	-0.190548
0.614	-0.117984	0.213011	-1.06768	-0.126895	-0.15363	-0.188002
0.615	-0.109073	0.2041	-1.07278	-0.123076	-0.152357	-0.177818
0.616	-0.121803	0.18755	-1.06387	-0.144718	-0.15363	-0.184183
0.617	-0.128168	0.205373	-1.06896	-0.138353	-0.156176	-0.188002
0.618	-0.095069	0.2041	-1.06514	-0.13708	-0.148537	-0.189275
0.619	-0.112892	0.191369	-1.05623	-0.129442	-0.152357	-0.177818
0.62	-0.106526	0.20028	-1.05113	-0.130715	-0.142172	-0.171453
0.621	-0.115438	0.201553	-1.05623	-0.138353	-0.157449	-0.173999
0.622	-0.1078	0.214284	-1.05496	-0.139626	-0.156176	-0.167633
0.623	-0.100161	0.188823	-1.03204	-0.142172	-0.176545	-0.191821
0.624	-0.096342	0.177365	-1.03968	-0.121803	-0.177818	-0.167633
0.625	-0.101434	0.181184	-1.03077	-0.121803	-0.149811	-0.163814
0.626	-0.0899768	0.188823	-1.02313	-0.133261	-0.152357	-0.158722
0.627	-0.0937959	0.181184	-1.02949	-0.117984	-0.152357	-0.157449
0.628	-0.105253	0.182458	-1.00912	-0.124349	-0.16636	-0.157449
0.629	-0.117984	0.192642	-1.02822	-0.135807	-0.165087	-0.158722
0.63	-0.121803	0.177365	-1.00021	-0.133261	-0.161268	-0.142172
0.631	-0.123076	0.176092	-1.0244	-0.119257	-0.173999	-0.161268
0.632	-0.102707	0.191369	-0.991302	-0.112892	-0.152357	-0.13708
0.633	-0.119257	0.192642	-1.00403	-0.131988	-0.16636	-0.149811
0.634	-0.115438	0.167181	-0.981117	-0.123076	-0.161268	-0.138353
0.635	-0.106526	0.177365	-0.993848	-0.109073	-0.168906	-0.15363
0.636	-0.121803	0.192642	-0.977298	-0.142172	-0.152357	-0.123076
0.637	-0.115438	0.178638	-0.977298	-0.13708	-0.165087	-0.140899
0.638	-0.126895	0.174819	-0.98239	-0.110346	-0.149811	-0.131988
0.639	-0.112892	0.172273	-0.96584	-0.114165	-0.168906	-0.139626
0.64	-0.126895	0.168454	-0.98239	-0.134534	-0.165087	-0.139626
0.641	-0.116711	0.176092	-0.972206	-0.129442	-0.157449	-0.124349
0.642	-0.114165	0.183731	-0.955656	-0.133261	-0.16636	-0.123076
0.643	-0.121803	0.174819	-0.972206	-0.12053	-0.162541	-0.117984
0.644	-0.123076	0.174819	-0.963294	-0.117984	-0.152357	-0.123076
0.645	-0.121803	0.153177	-0.951837	-0.12053	-0.16636	-0.116711
0.646	-0.115438	0.171	-0.950564	-0.126895	-0.159995	-0.1078
0.647	-0.101434	0.156996	-0.945472	-0.117984	-0.167633	-0.112892
0.648	-0.106526	0.162089	-0.92383	-0.133261	-0.159995	-0.0988882
0.649	-0.115438	0.148085	-0.948018	-0.119257	-0.163814	-0.101434
0.65	-0.116711	0.15827	-0.942925	-0.110346	-0.170179	-0.114165
0.651	-0.119257	0.160816	-0.932741	-0.124349	-0.161268	-0.0988882
0.652	-0.115438	0.164635	-0.932741	-0.135807	-0.177818	-0.10398
0.653	-0.114165	0.162089	-0.911099	-0.119257	-0.170179	-0.109073
0.654	-0.114165	0.151904	-0.92383	-0.123076	-0.154903	-0.111619
0.655	-0.106526	0.159543	-0.92001	-0.12053	-0.156176	-0.0925229
0.656	-0.109073	0.163362	-0.917464	-0.110346	-0.151084	-0.0861576
0.657	-0.117984	0.151904	-0.92001	-0.119257	-0.145991	-0.096342
0.658	-0.111619	0.155723	-0.92001	-0.117984	-0.162541	-0.0988882
0.659	-0.106526	0.153177	-0.918737	-0.124349	-0.157449	-0.101434
0.66	-0.111619	0.145539	-0.900915	-0.112892	-0.152357	-0.0937959
0.661	-0.1078	0.14172	-0.895822	-0.121803	-0.157449	-0.0925229
0.662	-0.096342	0.142993	-0.898368	-0.117984	-0.163814	-0.0861576
0.663	-0.0785192	0.139174	-0.892003	-0.125622	-0.162541	-0.0874306
0.664	-0.0810654	0.142993	-0.879273	-0.125622	-0.159995	-0.0848845
0.665	-0.096342	0.140447	-0.909826	-0.114165	-0.161268	-0.0721539
0.666	-0.114165	0.148085	-0.872907	-0.129442	-0.162541	-0.0721539
0.667	-0.111619	0.146812	-0.889457	-0.112892	-0.156176	-0.0785192
0.668	-0.119257	0.148085	-0.871634	-0.115438	-0.159995	-0.0861576
0.669	-0.111619	0.137901	-0.865269	-0.116711	-0.159995	-0.0696078
0.67	-0.1078	0.148085	-0.880546	-0.131988	-0.172726	-0.0810654
0.671	-0.096342	0.122624	-0.866542	-0.10398	-0.157449	-0.0797923
0.672	-0.1078	0.155723	-0.865269	-0.117984	-0.161268	-0.0747001
0.673	-0.1078	0.135354	-0.866542	-0.126895	-0.15363	-0.0657887
0.674	-0.114165	0.140447	-0.855085	-0.111619	-0.156176	-0.0772462
0.675	-0.1078	0.139174	-0.848719	-0.128168	-0.156176	-0.0696078
0.676	-0.106526	0.130262	-0.858904	-0.126895	-0.156176	-0.0606964
0.677	-0.123076	0.139174	-0.862723	-0.135807	-0.157449	-0.0759731
0.678	-0.109073	0.134081	-0.852538	-0.115438	-0.156176	-0.0759731
0.679	-0.101434	0.131535	-0.832169	-0.116711	-0.161268	-0.0556042
0.68	-0.106526	0.131535	-0.839808	-0.119257	-0.161268	-0.0823384
0.681	-0.1078	0.117532	-0.837262	-0.135807	-0.16636	-0.0810654
0.682	-0.119257	0.139174	-0.842354	-0.126895	-0.159995	-0.0645156
0.683	-0.109073	0.137901	-0.834716	-0.117984	-0.170179	-0.0543312
0.684	-0.111619	0.135354	-0.835989	-0.12053	-0.157449	-0.0441467
0.685	-0.114165	0.131535	-0.82835	-0.128168	-0.158722	-0.0530581
0.686	-0.1078	0.122624	-0.841081	-0.116711	-0.168906	-0.0657887
0.687	-0.109073	0.116259	-0.819439	-0.116711	-0.157449	-0.0479659
0.688	-0.1078	0.132808	-0.807981	-0.119257	-0.159995	-0.0632425
0.689	-0.115438	0.117532	-0.807981	-0.100161	-0.165087	-0.0492389
0.69	-0.10398	0.112439	-0.797797	-0.109073	-0.167633	-0.0568773
0.691	-0.115438	0.12517	-0.81562	-0.126895	-0.157449	-0.0683348
0.692	-0.133261	0.116259	-0.806708	-0.138353	-0.152357	-0.0454197
0.693	-0.111619	0.122624	-0.819439	-0.121803	-0.163814	-0.0416006
0.694	-0.112892	0.12517	-0.804162	-0.134534	-0.156176	-0.073427
0.695	-0.106526	0.130262	-0.785066	-0.123076	-0.157449	-0.0581503
0.696	-0.121803	0.122624	-0.795251	-0.129442	-0.177818	-0.0594234
0.697	-0.1078	0.12517	-0.788886	-0.115438	-0.149811	-0.051785
0.698	-0.117984	0.114986	-0.805435	-0.115438	-0.170179	-0.0454197
0.699	-0.115438	0.116259	-0.805435	-0.116711	-0.168906	-0.0454197
0.7	-0.110346	0.121351	-0.773609	-0.121803	-0.143445	-0.0339622
0.701	-0.116711	0.127716	-0.788886	-0.126895	-0.145991	-0.050512
0.702	-0.0988882	0.122624	-0.774882	-0.121803	-0.16636	-0.0441467
0.703	-0.0937959	0.117532	-0.778701	-0.116711	-0.177818	-0.0556042
0.704	-0.096342	0.117532	-0.772336	-0.125622	-0.152357	-0.0632425
0.705	-0.121803	0.113712	-0.791432	-0.126895	-0.156176	-0.0403275
0.706	-0.109073	0.117532	-0.763424	-0.117984	-0.152357	-0.051785
0.707	-0.102707	0.107347	-0.762151	-0.126895	-0.157449	-0.0441467
0.708	-0.0925229	0.10862	-0.76597	-0.115438	-0.15363	-0.0403275
0.709	-0.096342	0.107347	-0.763424	-0.102707	-0.157449	-0.0301431
0.71	-0.096342	0.109893	-0.758332	-0.105253	-0.159995	-0.0352353
0.711	-0.114165	0.103528	-0.762151	-0.121803	-0.147264	-0.0377814
0.712	-0.111619	0.126443	-0.759605	-0.123076	-0.159995	-0.0352353
0.713	-0.101434	0.122624	-0.758332	-0.114165	-0.154903	-0.0352353
0.714	-0.10398	0.112439	-0.76597	-0.109073	-0.16636	-0.0403275
0.715	-0.0899768	0.114986	-0.755786	-0.105253	-0.145991	-0.0479659
0.716	-0.102707	0.112439	-0.732871	-0.119257	-0.148537	-0.0377814
0.717	-0.100161	0.109893	-0.744328	-0.114165	-0.158722	-0.0403275
0.718	-0.112892	0.102255	-0.749421	-0.134534	-0.147264	-0.0301431
0.719	-0.111619	0.118805	-0.744328	-0.126895	-0.143445	-0.0339622
0.72	-0.119257	0.116259	-0.737963	-0.116711	-0.158722	-0.0314161
0.721	-0.115438	0.111166	-0.729052	-0.115438	-0.143445	-0.0352353
0.722	-0.106526	0.100982	-0.729052	-0.119257	-0.148537	-0.0479659
0.723	-0.1078	0.106074	-0.723959	-0.114165	-0.149811	-0.0326892
0.724	-0.112892	0.111166	-0.731598	-0.116711	-0.147264	-0.0263239
0.725	-0.1078	0.0946166	-0.739236	-0.119257	-0.148537	-0.02887
0.726	-0.10398	0.107347	-0.717594	-0.1078	-0.145991	-0.00468189
0.727	-0.109073	0.107347	-0.727779	-0.115438	-0.144718	-0.0250508
0.728	-0.0836115	0.117532	-0.70741	-0.106526	-0.148537	-0.0339622
0.729	-0.111619	0.102255	-0.716321	-0.115438	-0.165087	-0.0199586
0.73	-0.112892	0.103528	-0.726506	-0.126895	-0.15363	-0.0365083
0.731	-0.100161	0.103528	-0.718867	-0.117984	-0.147264	-0.0352353
0.732	-0.109073	0.114986	-0.693406	-0.1078	-0.145991	-0.0186855
0.733	-0.126895	0.0997088	-0.698498	-0.109073	-0.151084	-0.0250508
0.734	-0.105253	0.118805	-0.711229	-0.110346	-0.135807	-0.00977412
0.735	-0.114165	0.117532	-0.708683	-0.112892	-0.142172	-0.0301431
0.736	-0.0988882	0.112439	-0.708683	-0.112892	-0.131988	-0.0174125
0.737	-0.0976151	0.109893	-0.708683	-0.10398	-0.148537	-0.0301431
0.738	-0.110346	0.116259	-0.718867	-0.126895	-0.158722	-0.0314161
0.739	-0.112892	0.10862	-0.703591	-0.106526	-0.135807	-0.0263239
0.74	-0.102707	0.0971627	-0.694679	-0.111619	-0.135807	-0.0263239
0.741	-0.096342	0.113712	-0.693406	-0.105253	-0.13708	-0.0174125
0.742	-0.100161	0.0907974	-0.687041	-0.0976151	-0.157449	-0.0174125
0.743	-0.0925229	0.106074	-0.675583	-0.109073	-0.142172	-0.0186855
0.744	-0.0912498	0.0907974	-0.688314	-0.119257	-0.143445	-0.0263239
0.745	-0.106526	0.0907974	-0.687041	-0.106526	-0.159995	-0.0212316
0.746	-0.101434	0.0971627	-0.698498	-0.100161	-0.149811	-0.0212316
0.747	-0.111619	0.0907974	-0.679403	-0.110346	-0.129442	-0.00850107
0.748	-0.0925229	0.109893	-0.681949	-0.1078	-0.133261	-0.00722801
0.749	-0.0925229	0.0984358	-0.671764	-0.0937959	-0.139626	-0.0123202
0.75	-0.0747001	0.106074	-0.688314	-0.112892	-0.134534	-0.0250508
0.751	-0.0925229	0.106074	-0.659034	-0.109073	-0.130715	-0.0110472
0.752	-0.0887037	0.102255	-0.681949	-0.1078	-0.142172	-0.00595495
0.753	-0.109073	0.111166	-0.671764	-0.105253	-0.131988	-0.0135933
0.754	-0.102707	0.104801	-0.648849	-0.102707	-0.138353	-0.0263239
0.755	-0.0988882	0.111166	-0.667945	-0.116711	-0.139626	0.00932174
0.756	-0.112892	0.107347	-0.652668	-0.112892	-0.134534	-0.0174125
0.757	-0.0937959	0.114986	-0.659034	-0.114165	-0.142172	-0.0174125
0.758	-0.0912498	0.106074	-0.671764	-0.1078	-0.138353	-0.00595495
0.759	-0.0887037	0.112439	-0.64503	-0.10398	-0.126895	-0.00722801
0.76	-0.12053	0.102255	-0.659034	-0.106526	-0.126895	-0.0186855
0.761	-0.0976151	0.106074	-0.650122	-0.0937959	-0.128168	-0.0161394
0.762	-0.0810654	0.102255	-0.65776	-0.106526	-0.149811	-0.0148664
0.763	-0.102707	0.112439	-0.631026	-0.117984	-0.12053	-0.00468189
0.764	-0.0836115	0.111166	-0.664126	-0.0925229	-0.138353	-0.0110472
0.765	-0.0899768	0.0946166	-0.648849	-0.1078	-0.140899	-0.00213578
0.766	-0.0912498	0.111166	-0.638665	-0.096342	-0.149811	-0.0199586
0.767	-0.0912498	0.10862	-0.652668	-0.102707	-0.133261	-0.00722801
0.768	-0.0861576	0.0971627	-0.646303	-0.0874306	-0.135807	-0.00850107
0.769	-0.105253	0.107347	-0.642484	-0.110346	-0.125622	-0.00340883
0.77	-0.0925229	0.0920705	-0.646303	-0.109073	-0.135807	-0.00850107
0.771	-0.0925229	0.100982	-0.636119	-0.117984	-0.116711	-0.00977412
0.772	-0.0899768	0.118805	-0.627207	-0.096342	-0.119257	-0.0110472
0.773	-0.0937959	0.102255	-0.618296	-0.111619	-0.129442	-0.00595495
0.774	-0.106526	0.100982	-0.632299	-0.095069	-0.134534	-0.00213578
0.775	-0.0925229	0.0882513	-0.631026	-0.105253	-0.134534	-0.00977412
0.776	-0.101434	0.102255	-0.627207	-0.1078	-0.128168	0.000410338
0.777	-0.1078	0.0729746	-0.631026	-0.105253	-0.139626	-0.0110472
0.778	-0.105253	0.0971627	-0.636119	-0.095069	-0.126895	0.00550257
0.779	-0.095069	0.111166	-0.62848	-0.1078	-0.1078	-0.0186855
0.78	-0.095069	0.0920705	-0.617023	-0.0887037	-0.117984	-0.000862719
0.781	-0.101434	0.117532	-0.61575	-0.0912498	-0.125622	-0.0135933
0.782	-0.0925229	0.10862	-0.61575	-0.0861576	-0.126895	-0.00468189
0.783	-0.0785192	0.0882513	-0.624661	-0.0925229	-0.131988	-0.0225047
0.784	-0.0785192	0.107347	-0.61575	-0.0976151	-0.126895	0.00804868
0.785	-0.102707	0.0997088	-0.624661	-0.096342	-0.119257	0.00550257
0.786	-0.0887037	0.106074	-0.61575	-0.10398	-0.115438	-0.00468189
0.787	-0.0925229	0.0920705	-0.61193	-0.116711	-0.135807	0.00550257
0.788	-0.0785192	0.0971627	-0.61193	-0.102707	-0.123076	0.00804868
0.789	-0.0772462	0.0882513	-0.624661	-0.0912498	-0.134534	-0.00722801
0.79	-0.0785192	0.0958897	-0.606838	-0.0912498	-0.117984	0.000410338
0.791	-0.0823384	0.102255	-0.594108	-0.095069	-0.129442	-0.00595495
0.792	-0.0797923	0.0920705	-0.595381	-0.0874306	-0.121803	0.0182332
0.793	-0.0861576	0.0895244	-0.61575	-0.0861576	-0.121803	0.0016834
0.794	-0.0772462	0.0907974	-0.601746	-0.0785192	-0.109073	-0.0148664
0.795	-0.0759731	0.0958897	-0.596654	-0.1078	-0.114165	-0.00468189
0.796	-0.0785192	0.0958897	-0.61575	-0.096342	-0.117984	-0.00722801
0.797	-0.0797923	0.0933435	-0.608111	-0.0976151	-0.110346	-0.00722801
0.798	-0.0797923	0.0946166	-0.590288	-0.0976151	-0.129442	0.000410338
0.799	-0.0721539	0.0920705	-0.603019	-0.112892	-0.116711	0.0118679
0.8	-0.0785192	0.0933435	-0.597927	-0.117984	-0.116711	0.0105948
0.801	-0.0861576	0.0971627	-0.596654	-0.0976151	-0.133261	0.0105948
0.802	-0.0721539	0.0742477	-0.596654	-0.0925229	-0.128168	-0.00213578
0.803	-0.0887037	0.0971627	-0.589015	-0.1078	-0.130715	-0.00850107
0.804	-0.0708809	0.0907974	-0.580104	-0.0810654	-0.117984	0.00677563
0.805	-0.0619695	0.0946166	-0.606838	-0.100161	-0.116711	-0.000862719
0.806	-0.0606964	0.0971627	-0.578831	-0.0887037	-0.12053	0.00677563
0.807	-0.0810654	0.0907974	-0.581377	-0.0988882	-0.128168	0.0220523
0.808	-0.0823384	0.0869783	-0.591561	-0.096342	-0.119257	-0.0110472
0.809	-0.0606964	0.102255	-0.583923	-0.096342	-0.106526	0.00550257
0.81	-0.0874306	0.0882513	-0.567373	-0.0785192	-0.116711	0.00932174
0.811	-0.0721539	0.0780669	-0.577558	-0.0937959	-0.112892	-0.0161394
0.812	-0.0708809	0.0857052	-0.573739	-0.102707	-0.12053	0.00550257
0.813	-0.0874306	0.0844321	-0.583923	-0.111619	-0.130715	0.00677563
0.814	-0.0810654	0.0767938	-0.575012	-0.112892	-0.123076	-0.000862719
0.815	-0.0708809	0.0793399	-0.578831	-0.0925229	-0.123076	-0.00722801
0.816	-0.0823384	0.107347	-0.591561	-0.0925229	-0.0988882	0.00804868
0.817	-0.0823384	0.0907974	-0.575012	-0.0925229	-0.106526	-0.00595495
0.818	-0.0696078	0.0907974	-0.5661	-0.0937959	-0.114165	0.0016834
0.819	-0.0606964	0.081886	-0.58265	-0.0912498	-0.133261	0.00295645
0.82	-0.0912498	0.0857052	-0.580104	-0.095069	-0.106526	0.00422951
0.821	-0.073427	0.0920705	-0.561008	-0.0887037	-0.121803	-0.00977412
0.822	-0.0874306	0.0831591	-0.559735	-0.116711	-0.112892	-0.0135933
0.823	-0.0708809	0.0857052	-0.5661	-0.0887037	-0.1078	-0.00213578
0.824	-0.096342	0.0869783	-0.576285	-0.0925229	-0.117984	0.00550257
0.825	-0.0721539	0.0857052	-0.5661	-0.100161	-0.116711	-0.00468189
0.826	-0.0772462	0.0767938	-0.554643	-0.102707	-0.109073	-0.00595495
0.827	-0.0670617	0.0767938	-0.564827	-0.0874306	-0.106526	0.0118679
0.828	-0.0657887	0.0882513	-0.555916	-0.095069	-0.110346	0.0105948
0.829	-0.0721539	0.0704285	-0.562281	-0.0772462	-0.115438	0.014414
0.83	-0.0645156	0.0882513	-0.563554	-0.0925229	-0.114165	0.00677563
0.831	-0.0810654	0.0844321	-0.544458	-0.0925229	-0.116711	0.00804868
0.832	-0.0747001	0.0831591	-0.564827	-0.0887037	-0.116711	-0.0135933
0.833	-0.0708809	0.0717016	-0.543185	-0.0759731	-0.111619	0.0245984
0.834	-0.0759731	0.0882513	-0.557189	-0.0887037	-0.121803	0.00677563
0.835	-0.0619695	0.080613	-0.545731	-0.0976151	-0.0925229	-0.00213578
0.836	-0.0708809	0.0895244	-0.544458	-0.0976151	-0.112892	0.00295645
0.837	-0.0785192	0.0844321	-0.550824	-0.0937959	-0.0976151	0.015687
0.838	-0.0645156	0.0920705	-0.543185	-0.0988882	-0.109073	-0.000862719
0.839	-0.0645156	0.0997088	-0.554643	-0.073427	-0.0976151	0.00932174
0.84	-0.073427	0.0907974	-0.540639	-0.1078	-0.102707	-0.00722801
0.841	-0.0759731	0.0576979	-0.563554	-0.0887037	-0.1078	-0.00340883
0.842	-0.0670617	0.081886	-0.526636	-0.0848845	-0.126895	0.000410338
0.843	-0.073427	0.0704285	-0.527909	-0.0861576	-0.116711	0.000410338
0.844	-0.0772462	0.0678824	-0.539366	-0.0874306	-0.106526	0.00677563
0.845	-0.0747001	0.080613	-0.52027	-0.0848845	-0.110346	0.00295645
0.846	-0.0657887	0.0920705	-0.540639	-0.0810654	-0.0976151	0.00550257
0.847	-0.0581503	0.0844321	-0.522816	-0.0925229	-0.109073	0.0105948
0.848	-0.050512	0.0717016	-0.526636	-0.0747001	-0.105253	0.0195062
0.849	-0.0683348	0.0640632	-0.529182	-0.073427	-0.109073	0.0207793
0.85	-0.073427	0.0742477	-0.522816	-0.0772462	-0.101434	0.0016834
0.851	-0.0759731	0.0857052	-0.533001	-0.0887037	-0.106526	0.0271445
0.852	-0.0708809	0.0869783	-0.517724	-0.0721539	-0.105253	0.0195062
0.853	-0.0670617	0.0729746	-0.533001	-0.0810654	-0.101434	0.00677563
0.854	-0.0683348	0.0704285	-0.517724	-0.0797923	-0.0912498	0.0131409
0.855	-0.0708809	0.0627902	-0.538093	-0.0874306	-0.115438	-0.000862719
0.856	-0.0657887	0.0729746	-0.518997	-0.0912498	-0.0912498	-0.00213578
0.857	-0.0606964	0.0729746	-0.508813	-0.0887037	-0.117984	-0.00595495
0.858	-0.0606964	0.0907974	-0.518997	-0.0797923	-0.101434	-0.00468189
0.859	-0.0772462	0.0780669	-0.522816	-0.0810654	-0.109073	0.0182332
0.86	-0.0683348	0.0704285	-0.525362	-0.0721539	-0.102707	0.00550257
0.861	-0.0670617	0.0717016	-0.521543	-0.0810654	-0.0912498	-0.00213578
0.862	-0.0632425	0.081886	-0.511359	-0.0861576	-0.114165	0.0233254
0.863	-0.0721539	0.0793399	-0.501174	-0.0823384	-0.102707	0.0131409
0.864	-0.0683348	0.0602441	-0.518997	-0.0797923	-0.0937959	-0.00468189
0.865	-0.0759731	0.0704285	-0.504994	-0.0785192	-0.0937959	0.0169601
0.866	-0.0708809	0.0780669	-0.524089	-0.0874306	-0.116711	0.014414
0.867	-0.0492389	0.081886	-0.513905	-0.0645156	-0.096342	0.00932174
0.868	-0.0670617	0.058971	-0.510086	-0.0848845	-0.0899768	0.0207793
0.869	-0.0645156	0.0793399	-0.494809	-0.0645156	-0.0976151	0.0207793
0.87	-0.0708809	0.0717016	-0.499901	-0.0759731	-0.114165	0.0169601
0.871	-0.0721539	0.0767938	-0.501174	-0.0823384	-0.101434	-0.000862719
0.872	-0.0670617	0.0767938	-0.506267	-0.0747001	-0.116711	0.00550257
0.873	-0.0606964	0.0666093	-0.493536	-0.0696078	-0.114165	0.0195062
0.874	-0.0683348	0.0666093	-0.502448	-0.0810654	-0.106526	0.0233254
0.875	-0.0606964	0.0717016	-0.501174	-0.0887037	-0.0988882	0.0131409
0.876	-0.0581503	0.0640632	-0.498628	-0.0797923	-0.0976151	0.000410338
0.877	-0.0556042	0.0717016	-0.494809	-0.095069	-0.112892	0.00932174
0.878	-0.0606964	0.081886	-0.503721	-0.0568773	-0.0988882	0.0131409
0.879	-0.0632425	0.0615171	-0.498628	-0.0670617	-0.10398	0.00932174
0.88	-0.0594234	0.0627902	-0.498628	-0.095069	-0.0899768	0.00422951
0.881	-0.0556042	0.0704285	-0.488444	-0.0925229	-0.115438	0.0169601
0.882	-0.0581503	0.0704285	-0.497355	-0.0759731	-0.117984	0.0131409
0.883	-0.0581503	0.0717016	-0.487171	-0.0810654	-0.12053	0.0169601
0.884	-0.0747001	0.0729746	-0.485898	-0.0797923	-0.115438	0.0220523
0.885	-0.0606964	0.0767938	-0.489717	-0.0759731	-0.095069	0.00677563
0.886	-0.0645156	0.0500596	-0.493536	-0.0848845	-0.1078	0.0195062
0.887	-0.0556042	0.0602441	-0.478259	-0.0810654	-0.114165	0.0105948
0.888	-0.0441467	0.0551518	-0.484625	-0.0887037	-0.105253	0.00422951
0.889	-0.0441467	0.0666093	-0.483352	-0.0810654	-0.109073	0.014414
0.89	-0.0683348	0.0717016	-0.487171	-0.0645156	-0.111619	0.00422951
0.891	-0.050512	0.0666093	-0.460437	-0.0759731	-0.106526	0.00677563
0.892	-0.0479659	0.0615171	-0.480805	-0.0670617	-0.117984	0.015687
0.893	-0.0645156	0.0704285	-0.502448	-0.0759731	-0.115438	0.00295645
0.894	-0.0581503	0.0513327	-0.47444	-0.0937959	-0.105253	0.0271445
0.895	-0.0441467	0.0602441	-0.473167	-0.0912498	-0.114165	0.0131409
0.896	-0.0747001	0.0678824	-0.471894	-0.0670617	-0.111619	0.014414
0.897	-0.0645156	0.0704285	-0.484625	-0.0823384	-0.106526	0.014414
0.898	-0.0556042	0.058971	-0.480805	-0.0797923	-0.106526	0.0207793
0.899	-0.0556042	0.0627902	-0.466802	-0.0874306	-0.0976151	0.00422951
0.9	-0.0619695	0.0551518	-0.475713	-0.0810654	-0.115438	0.0131409
0.901	-0.0479659	0.0678824	-0.470621	-0.0912498	-0.1078	0.0105948
0.902	-0.0619695	0.0513327	-0.469348	-0.0925229	-0.112892	0.0016834
0.903	-0.0594234	0.0627902	-0.462983	-0.0797923	-0.119257	0.014414
0.904	-0.0581503	0.0653363	-0.47444	-0.0606964	-0.117984	0.00295645
0.905	-0.0530581	0.0615171	-0.455344	-0.0747001	-0.114165	0.0118679
0.906	-0.0441467	0.0564249	-0.451525	-0.0797923	-0.123076	-0.000862719
0.907	-0.0466928	0.0526057	-0.473167	-0.0836115	-0.123076	0.014414
0.908	-0.0454197	0.0526057	-0.454071	-0.0657887	-0.117984	0.0105948
0.909	-0.0466928	0.0513327	-0.464256	-0.0874306	-0.129442	0.0284176
0.91	-0.0657887	0.0462404	-0.469348	-0.0772462	-0.117984	0.0245984
0.911	-0.0581503	0.0615171	-0.468075	-0.0785192	-0.102707	0.015687
0.912	-0.0466928	0.0602441	-0.45789	-0.0874306	-0.130715	0.00422951
0.913	-0.0747001	0.0411482	-0.455344	-0.0887037	-0.128168	0.00295645
0.914	-0.0747001	0.0411482	-0.459164	-0.0912498	-0.126895	0.00677563
0.915	-0.0670617	0.058971	-0.450252	-0.0823384	-0.116711	-0.00340883
0.916	-0.0657887	0.0500596	-0.455344	-0.096342	-0.110346	0.0258715
0.917	-0.0556042	0.0640632	-0.455344	-0.0772462	-0.129442	0.00422951
0.918	-0.0645156	0.0500596	-0.46171	-0.0874306	-0.139626	0.00550257
0.919	-0.0632425	0.0462404	-0.454071	-0.0823384	-0.131988	0.00422951
0.92	-0.051785	0.0576979	-0.45789	-0.0988882	-0.111619	-0.000862719
0.921	-0.0581503	0.0576979	-0.462983	-0.0683348	-0.125622	0.0105948
0.922	-0.0568773	0.0436943	-0.452798	-0.0581503	-0.142172	0.014414
0.923	-0.0556042	0.058971	-0.46171	-0.0708809	-0.125622	0.0322368
0.924	-0.0606964	0.0538788	-0.447706	-0.0759731	-0.129442	0.0105948
0.925	-0.0530581	0.0487865	-0.454071	-0.0797923	-0.13708	0.00932174
0.926	-0.0428736	0.0500596	-0.447706	-0.0670617	-0.121803	0.0105948
0.927	-0.0606964	0.0564249	-0.440068	-0.0708809	-0.147264	-0.00722801
0.928	-0.0543312	0.0436943	-0.451525	-0.0810654	-0.131988	0.0335098
0.929	-0.0657887	0.0462404	-0.454071	-0.0721539	-0.134534	0.0258715
0.93	-0.0581503	0.0538788	-0.446433	-0.0874306	-0.142172	0.0296907
0.931	-0.0619695	0.0449674	-0.432429	-0.0721539	-0.144718	0.0296907
0.932	-0.0568773	0.0475135	-0.448979	-0.0708809	-0.130715	0.0105948
0.933	-0.0568773	0.0564249	-0.454071	-0.0772462	-0.147264	0.00550257
0.934	-0.0683348	0.0449674	-0.446433	-0.073427	-0.126895	0.0182332
0.935	-0.0479659	0.0513327	-0.447706	-0.0810654	-0.138353	0.014414
0.936	-0.0708809	0.0538788	-0.424791	-0.0772462	-0.126895	0.0016834
0.937	-0.0441467	0.0411482	-0.441341	-0.0708809	-0.148537	-0.000862719
0.938	-0.0556042	0.0615171	-0.438795	-0.0670617	-0.140899	0.0245984
0.939	-0.0606964	0.0640632	-0.44516	-0.0670617	-0.145991	0.0245984
0.94	-0.0657887	0.0538788	-0.42861	-0.0759731	-0.131988	0.0296907
0.941	-0.0657887	0.0411482	-0.438795	-0.073427	-0.142172	0.015687
0.942	-0.050512	0.036056	-0.442614	-0.0759731	-0.142172	0.00550257
0.943	-0.0466928	0.0576979	-0.446433	-0.0670617	-0.15363	0.0118679
0.944	-0.0568773	0.0436943	-0.432429	-0.0683348	-0.144718	0.0233254
0.945	-0.050512	0.0462404	-0.432429	-0.0785192	-0.143445	0.015687
0.946	-0.0377814	0.0513327	-0.424791	-0.0530581	-0.144718	0.015687
0.947	-0.051785	0.0424212	-0.427337	-0.0721539	-0.16636	0.0347829
0.948	-0.0479659	0.0398751	-0.418426	-0.0696078	-0.148537	0.0169601
0.949	-0.0390544	0.0449674	-0.408241	-0.0785192	-0.140899	0.0207793
0.95	-0.0479659	0.0487865	-0.41588	-0.0556042	-0.131988	0.036056
0.951	-0.0556042	0.0462404	-0.420972	-0.0721539	-0.139626	0.0309637
0.952	-0.0606964	0.0513327	-0.420972	-0.0759731	-0.152357	0.00550257
0.953	-0.0594234	0.058971	-0.433702	-0.0606964	-0.145991	0.00677563
0.954	-0.0581503	0.0462404	-0.41206	-0.0657887	-0.161268	0.0245984
0.955	-0.0568773	0.0500596	-0.423518	-0.0581503	-0.154903	0.0411482
0.956	-0.0466928	0.0475135	-0.423518	-0.0606964	-0.149811	0.014414
0.957	-0.0556042	0.0500596	-0.423518	-0.0759731	-0.13708	0.015687
0.958	-0.0492389	0.0462404	-0.417153	-0.0721539	-0.139626	0.0245984
0.959	-0.0416006	0.0551518	-0.413333	-0.0747001	-0.16636	0.0284176
0.96	-0.0568773	0.0500596	-0.41206	-0.0568773	-0.144718	0.0258715
0.961	-0.0365083	0.0500596	-0.41206	-0.0683348	-0.158722	0.014414
0.962	-0.050512	0.0551518	-0.418426	-0.0619695	-0.152357	0.00932174
0.963	-0.0556042	0.0271445	-0.406968	-0.0657887	-0.152357	0.0169601
0.964	-0.0352353	0.0436943	-0.413333	-0.073427	-0.181637	0.0245984
0.965	-0.0441467	0.036056	-0.410787	-0.0708809	-0.163814	0.0322368
0.966	-0.0454197	0.0576979	-0.401876	-0.0556042	-0.172726	0.0207793
0.967	-0.0314161	0.0386021	-0.404422	-0.0683348	-0.18291	0.0271445
0.968	-0.0326892	0.0436943	-0.41588	-0.0645156	-0.159995	0.0245984
0.969	-0.0568773	0.0475135	-0.422245	-0.0568773	-0.163814	0.0207793
0.97	-0.050512	0.0411482	-0.413333	-0.0416006	-0.148537	0.0258715
0.971	-0.0403275	0.0513327	-0.392964	-0.0454197	-0.177818	0.0347829
0.972	-0.0556042	0.0500596	-0.419699	-0.0619695	-0.172726	0.0284176
0.973	-0.0441467	0.0424212	-0.405695	-0.0657887	-0.157449	0.015687
0.974	-0.02887	0.0462404	-0.394238	-0.0657887	-0.156176	0.0271445
0.975	-0.0556042	0.0449674	-0.417153	-0.0556042	-0.158722	0.0398751
0.976	-0.0454197	0.0398751	-0.396784	-0.0721539	-0.170179	0.0258715
0.977	-0.0416006	0.058971	-0.404422	-0.0619695	-0.170179	0.0347829
0.978	-0.0556042	0.0526057	-0.401876	-0.0683348	-0.180364	0.0513327
0.979	-0.0619695	0.0424212	-0.405695	-0.073427	-0.167633	0.0347829
0.98	-0.0581503	0.0449674	-0.41588	-0.0708809	-0.159995	0.0169601
0.981	-0.0377814	0.0551518	-0.405695	-0.0556042	-0.168906	0.0309637
0.982	-0.0479659	0.0500596	-0.381507	-0.0683348	-0.180364	0.0335098
0.983	-0.0339622	0.0436943	-0.400603	-0.0670617	-0.177818	0.0207793
0.984	-0.0454197	0.0411482	-0.380234	-0.0670617	-0.170179	0.0271445
0.985	-0.0377814	0.0487865	-0.389145	-0.0657887	-0.180364	0.0245984
0.986	-0.0568773	0.0169601	-0.392964	-0.0403275	-0.189275	0.0424212
0.987	-0.0454197	0.0436943	-0.381507	-0.0683348	-0.184183	0.0284176
0.988	-0.050512	0.0309637	-0.401876	-0.0568773	-0.180364	0.037329
0.989	-0.0263239	0.036056	-0.391692	-0.050512	-0.180364	0.0564249
0.99	-0.0416006	0.036056	-0.38278	-0.0657887	-0.188002	0.036056
0.991	-0.0454197	0.0335098	-0.390418	-0.0721539	-0.180364	0.0335098
0.992	-0.051785	0.0296907	-0.385326	-0.0479659	-0.186729	0.0284176
0.993	-0.051785	0.0564249	-0.373869	-0.0670617	-0.184183	0.0258715
0.994	-0.0441467	0.0386021	-0.394238	-0.0683348	-0.177818	0.0258715
0.995	-0.0619695	0.0475135	-0.384053	-0.0645156	-0.195641	0.0245984
0.996	-0.0301431	0.0513327	-0.386599	-0.0645156	-0.162541	0.0335098
0.997	-0.0326892	0.0576979	-0.387872	-0.0657887	-0.18291	0.0271445
0.998	-0.051785	0.0386021	-0.377688	-0.0657887	-0.173999	0.0398751
0.999	-0.0479659	0.0475135	-0.387872	-0.0568773	-0.184183	0.0182332
1	-0.0543312	0.0233254	-0.38278	-0.0606964	-0.194367	0.0309637
1.001	-0.050512	0.0538788	-0.371322	-0.0747001	-0.190548	0.0500596
1.002	-0.0377814	0.036056	-0.375142	-0.0530581	-0.189275	0.0284176
1.003	-0.0403275	0.0475135	-0.390418	-0.0594234	-0.191821	0.0284176
1.004	-0.0441467	0.0398751	-0.381507	-0.0568773	-0.207098	0.0309637
1.005	-0.0339622	0.0347829	-0.381507	-0.0708809	-0.194367	0.036056
1.006	-0.0416006	0.0335098	-0.387872	-0.0543312	-0.202006	0.0296907
1.007	-0.0275969	0.0284176	-0.378961	-0.0568773	-0.196914	0.0462404
1.008	-0.0352353	0.0258715	-0.381507	-0.0556042	-0.202006	0.037329
1.009	-0.0479659	0.036056	-0.370049	-0.0606964	-0.196914	0.0309637
1.01	-0.0416006	0.0220523	-0.390418	-0.0657887	-0.202006	0.0462404
1.011	-0.0365083	0.015687	-0.372596	-0.0861576	-0.210917	0.0322368
1.012	-0.0339622	0.00932174	-0.38278	-0.0848845	-0.202006	0.037329
1.013	-0.0721539	0.0271445	-0.361138	-0.0645156	-0.216009	0.0436943
1.014	-0.0645156	0.0347829	-0.384053	-0.0696078	-0.216009	0.0220523
1.015	-0.0543312	0.0322368	-0.38278	-0.0785192	-0.195641	0.0245984
1.016	-0.0759731	0.036056	-0.370049	-0.0823384	-0.219829	0.0271445
1.017	-0.0708809	0.0296907	-0.385326	-0.101434	-0.221102	0.0233254
1.018	-0.0581503	0.036056	-0.380234	-0.096342	-0.214736	0.0195062
1.019	-0.0568773	0.0296907	-0.394238	-0.0772462	-0.214736	0.0245984
1.02	-0.0606964	0.0296907	-0.384053	-0.0759731	-0.230013	0.0207793
1.021	-0.0403275	0.0233254	-0.375142	-0.101434	-0.218556	0.0195062
1.022	-0.0556042	0.0411482	-0.381507	-0.0568773	-0.217282	0.0309637
1.023	-0.050512	0.036056	-0.376415	-0.0810654	-0.227467	0.0245984
1.024	-0.050512	0.0207793	-0.361138	-0.0619695	-0.198187	0.0207793
1.025	-0.0454197	0.0411482	-0.372596	-0.0823384	-0.222375	0.0411482
1.026	-0.0619695	0.037329	-0.373869	-0.0785192	-0.203279	0.0207793
1.027	-0.0657887	0.0322368	-0.350954	-0.0797923	-0.21219	0.0207793
1.028	-0.0657887	0.0436943	-0.358592	-0.0708809	-0.209644	0.0335098
1.029	-0.0479659	0.0182332	-0.362411	-0.0556042	-0.217282	0.0309637
1.03	-0.050512	0.0296907	-0.350954	-0.0530581	-0.208371	0.0207793
1.031	-0.0237778	0.0296907	-0.362411	-0.0568773	-0.208371	0.0245984
1.032	-0.0543312	0.0309637	-0.368776	-0.0479659	-0.198187	0.0271445
1.033	-0.051785	0.036056	-0.349681	-0.0606964	-0.218556	0.0207793
1.034	-0.0581503	0.0424212	-0.347134	-0.0721539	-0.202006	0.0284176
1.035	-0.0556042	0.0386021	-0.370049	-0.0619695	-0.196914	0.0245984
1.036	-0.0581503	0.0233254	-0.340769	-0.0632425	-0.204552	0.036056
1.037	-0.0403275	0.0386021	-0.370049	-0.0683348	-0.219829	0.0513327
1.038	-0.0594234	0.0436943	-0.370049	-0.0696078	-0.209644	0.0182332
1.039	-0.050512	0.0386021	-0.367503	-0.0543312	-0.213463	0.0296907
1.04	-0.0581503	0.0436943	-0.371322	-0.0492389	-0.19946	0.036056
1.041	-0.0454197	0.0398751	-0.361138	-0.051785	-0.217282	0.0296907
1.042	-0.0377814	0.0500596	-0.352227	-0.0670617	-0.21219	0.0322368
1.043	-0.0479659	0.0233254	-0.352227	-0.0683348	-0.19946	0.0449674
1.044	-0.0352353	0.0284176	-0.363684	-0.0645156	-0.203279	0.0335098
1.045	-0.0454197	0.0411482	-0.330585	-0.0454197	-0.217282	0.036056
1.046	-0.0454197	0.036056	-0.339496	-0.0645156	-0.204552	0.0335098
1.047	-0.0390544	0.0398751	-0.340769	-0.0556042	-0.213463	0.0245984
1.048	-0.051785	0.0411482	-0.350954	-0.0632425	-0.208371	0.0602441
1.049	-0.0543312	0.0411482	-0.352227	-0.0543312	-0.207098	0.036056
1.05	-0.0530581	0.0500596	-0.33695	-0.0606964	-0.208371	0.0386021
1.051	-0.0466928	0.036056	-0.342042	-0.0441467	-0.213463	0.0500596
1.052	-0.0365083	0.0475135	-0.335677	-0.050512	-0.207098	0.0207793
1.053	-0.0390544	0.0500596	-0.357319	-0.0377814	-0.190548	0.0411482
1.054	-0.0454197	0.0296907	-0.338223	-0.0403275	-0.203279	0.036056
1.055	-0.0352353	0.036056	-0.342042	-0.0492389	-0.214736	0.0207793
1.056	-0.0390544	0.0335098	-0.361138	-0.0416006	-0.188002	0.0386021
1.057	-0.0403275	0.0386021	-0.3535	-0.0543312	-0.194367	0.0398751
1.058	-0.0365083	0.0449674	-0.3535	-0.0416006	-0.209644	0.00677563
1.059	-0.0530581	0.0564249	-0.362411	-0.0441467	-0.194367	0.000410338
1.06	-0.0428736	0.0487865	-0.362411	-0.0339622	-0.200733	0.0271445
1.061	-0.02887	0.0526057	-0.335677	-0.0314161	-0.208371	0.0322368
1.062	-0.0212316	0.0564249	-0.345861	-0.0314161	-0.198187	0.0386021
1.063	-0.0377814	0.0258715	-0.352227	-0.0352353	-0.198187	0.015687
1.064	-0.0416006	0.0526057	-0.335677	-0.050512	-0.207098	0.0309637
1.065	-0.0339622	0.0564249	-0.340769	-0.0314161	-0.207098	0.0233254
1.066	-0.0250508	0.0411482	-0.330585	-0.0301431	-0.200733	0.0436943
1.067	-0.0339622	0.0296907	-0.324219	-0.0225047	-0.209644	0.0449674
1.068	-0.0377814	0.0436943	-0.340769	-0.0225047	-0.204552	0.0245984
1.069	-0.0314161	0.0424212	-0.335677	-0.0263239	-0.208371	0.037329
1.07	-0.0390544	0.0449674	-0.3204	-0.0174125	-0.198187	0.0347829
1.071	-0.0250508	0.0678824	-0.331858	-0.0403275	-0.193094	0.0220523
1.072	-0.0365083	0.0462404	-0.325492	-0.0314161	-0.200733	0.0500596
1.073	-0.0174125	0.0411482	-0.331858	-0.0250508	-0.189275	0.0245984
1.074	-0.0275969	0.0500596	-0.3204	-0.0301431	-0.191821	0.0551518
1.075	-0.02887	0.0551518	-0.33695	-0.0161394	-0.194367	0.0487865
1.076	-0.0339622	0.0436943	-0.335677	0.00550257	-0.191821	0.036056
1.077	-0.0441467	0.0500596	-0.325492	-0.0135933	-0.191821	0.0411482
1.078	-0.0301431	0.0475135	-0.335677	-0.0148664	-0.203279	0.036056
1.079	-0.0275969	0.0462404	-0.316581	-0.00977412	-0.193094	0.0500596
1.08	-0.00722801	0.0564249	-0.325492	-0.00340883	-0.188002	0.0576979
1.081	-0.0148664	0.058971	-0.311489	-0.0161394	-0.191821	0.0640632
1.082	-0.0123202	0.0449674	-0.33695	-0.00722801	-0.180364	0.0411482
1.083	-0.00722801	0.0462404	-0.316581	-0.0199586	-0.194367	0.0449674
1.084	-0.0135933	0.0449674	-0.300031	0.0016834	-0.207098	0.0564249
1.085	-0.00977412	0.0475135	-0.300031	0.00550257	-0.194367	0.0538788
1.086	0.00422951	0.0424212	-0.315308	-0.00468189	-0.186729	0.0717016
1.087	0.0284176	0.0564249	-0.317854	0.0258715	-0.19946	0.0653363
1.088	0.00932174	0.036056	-0.303851	0.0131409	-0.185456	0.0729746
1.089	-0.00722801	0.0576979	-0.312762	0.00677563	-0.198187	0.0729746
1.09	-0.00722801	0.0436943	-0.310216	0.0016834	-0.180364	0.0780669
1.091	-0.00850107	0.0538788	-0.314035	0.00677563	-0.195641	0.0717016
1.092	-0.00468189	0.0335098	-0.294939	0.00550257	-0.198187	0.0767938
1.093	0.0105948	0.0551518	-0.29112	0.00804868	-0.203279	0.0831591
1.094	-0.0123202	0.0347829	-0.314035	0.00932174	-0.196914	0.0755207
1.095	0.00550257	0.0436943	-0.314035	0.00677563	-0.208371	0.0704285
1.096	0.000410338	0.0411482	-0.322946	0.00932174	-0.203279	0.0767938
1.097	-0.0199586	0.0398751	-0.302577	0.015687	-0.205825	0.0869783
1.098	-0.00213578	0.0245984	-0.3204	-0.00340883	-0.186729	0.0742477
1.099	0.0105948	0.0131409	-0.298758	0.0105948	-0.194367	0.081886
1.1	0.00550257	-0.0759731	-0.218556	0.0449674	-0.193094	0.0691555
1.101	-0.0148664	-0.0670617	-0.114165	0.0640632	-0.15363	0.081886
1.102	-0.00213578	0.0309637	-0.0606964	0.107347	-0.0390544	0.0857052
1.103	0.00295645	0.144266	0.0207793	0.213011	0.111166	0.118805
1.104	-0.0148664	0.235926	0.112439	0.38742	0.302125	0.139174
1.105	0.00677563	0.332678	0.165908	0.542733	0.448527	0.244837
1.106	0.0131409	0.445981	0.209192	0.677677	0.611478	0.381055
1.107	0.0780669	0.532548	0.266479	0.82026	0.742603	0.538914
1.108	0.171	0.654762	0.326313	0.9412	0.86227	0.668766
1.109	0.258841	0.728599	0.365778	1.05577	0.984484	0.78716
1.11	0.359413	0.82026	0.406516	1.13216	1.08378	0.875001
1.111	0.414154	0.910647	0.430704	1.20218	1.18181	0.946292
1.112	0.475261	0.978119	0.494357	1.27601	1.27347	1.02649
1.113	0.544006	1.05577	0.526183	1.34985	1.34603	1.05959
1.114	0.606386	1.13089	0.545279	1.41096	1.43005	1.07996
1.115	0.640758	1.17162	0.561829	1.46697	1.5128	1.10033
1.116	0.71205	1.24801	0.601294	1.50771	1.60192	1.10033
1.117	0.774429	1.29002	0.617843	1.56373	1.67321	1.09651
1.118	0.818986	1.33839	0.63312	1.61465	1.75086	1.11561
1.119	0.869909	1.37149	0.652216	1.65666	1.81961	1.11943
1.12	0.915739	1.43387	0.661127	1.70376	1.90745	1.10288
1.121	0.965388	1.4517	0.689135	1.74068	1.9571	1.1207
1.122	0.992122	1.48098	0.698046	1.78142	2.02712	1.12579
1.123	1.03795	1.51408	0.728599	1.82343	2.08695	1.10415
1.124	1.08506	1.54208	0.710777	1.85398	2.13787	1.08888
1.125	1.11434	1.53826	0.727326	1.89981	2.2028	1.08633
1.126	1.16399	1.579	0.729872	1.92909	2.2499	1.09269
1.127	1.19072	1.56118	0.750241	1.94946	2.27791	1.09269
1.128	1.22255	1.61338	0.764245	2.00929	2.36575	1.06851
1.129	1.23146	1.61592	0.756607	2.02075	2.39758	1.08378
1.13	1.27219	1.62992	0.759153	2.05003	2.44468	1.0736
1.131	1.28365	1.64393	0.774429	2.07167	2.48542	1.07232
1.132	1.31675	1.64775	0.773156	2.12769	2.53125	1.06723
1.133	1.33967	1.6783	0.779522	2.13151	2.55926	1.05323
1.134	1.37531	1.68339	0.789706	2.15188	2.60381	1.0736
1.135	1.41223	1.68339	0.769337	2.17861	2.64201	1.05323
1.136	1.41223	1.68849	0.779522	2.2168	2.66492	1.05068
1.137	1.42242	1.70504	0.77061	2.21553	2.72093	1.04686
1.138	1.4466	1.70504	0.784614	2.22953	2.73112	1.03923
1.139	1.47461	1.71522	0.785887	2.26136	2.75785	1.04814
1.14	1.50644	1.7114	0.798618	2.269	2.75403	1.03413
1.141	1.50898	1.73686	0.762972	2.28682	2.77949	1.04304
1.142	1.52171	1.73559	0.78716	2.28682	2.80623	1.04432
1.143	1.52808	1.71904	0.785887	2.30719	2.82278	1.04686
1.144	1.5319	1.71649	0.788433	2.32119	2.85206	1.03923
1.145	1.56882	1.73813	0.798618	2.34284	2.86606	1.03795
1.146	1.579	1.74195	0.790979	2.34284	2.85842	1.03286
1.147	1.579	1.73686	0.788433	2.3352	2.87498	1.02268
1.148	1.61847	1.71776	0.802437	2.35811	2.87879	1.03159
1.149	1.6121	1.72286	0.794798	2.36321	2.87625	1.02013
1.15	1.62992	1.72286	0.793525	2.37848	2.88898	1.03031
1.151	1.6261	1.71649	0.788433	2.37721	2.87752	1.01758
1.152	1.65539	1.70631	0.812621	2.38612	2.91317	0.992122
1.153	1.65029	1.72286	0.780795	2.38739	2.8877	1.00103
1.154	1.65157	1.70504	0.776976	2.37721	2.89534	0.999761
1.155	1.6643	1.70122	0.774429	2.36575	2.87879	1.00103
1.156	1.67957	1.69867	0.784614	2.3823	2.89662	0.990849
1.157	1.68339	1.69612	0.779522	2.37721	2.8928	0.989576
1.158	1.68467	1.68339	0.75788	2.36193	2.86606	0.990849
1.159	1.68594	1.65666	0.776976	2.35811	2.86352	0.992122
1.16	1.69485	1.66302	0.769337	2.37594	2.85079	0.993395
1.161	1.68976	1.6452	0.747695	2.36702	2.83551	0.988303
1.162	1.68721	1.65539	0.755334	2.37212	2.8406	0.992122
1.163	1.69485	1.62992	0.748968	2.34793	2.83424	0.979392
1.164	1.70758	1.64265	0.755334	2.32883	2.81514	0.966661
1.165	1.68594	1.60956	0.747695	2.33902	2.80241	0.969207
1.166	1.70758	1.59555	0.743876	2.34029	2.79223	0.979392
1.167	1.70504	1.58537	0.740057	2.31101	2.7744	0.973027
1.168	1.68976	1.59428	0.747695	2.31865	2.75913	0.97048
1.169	1.70758	1.57773	0.746422	2.3021	2.75021	0.967934
1.17	1.7114	1.58664	0.743876	2.28682	2.72221	0.953931
1.171	1.69358	1.56245	0.737511	2.28682	2.70693	0.952658
1.172	1.68594	1.55609	0.72478	2.27155	2.69802	0.969207
1.173	1.69612	1.52681	0.726053	2.26391	2.68274	0.961569
1.174	1.66684	1.54845	0.722234	2.25372	2.66492	0.95775
1.175	1.68085	1.52171	0.715869	2.2359	2.63437	0.942473
1.176	1.67957	1.52553	0.703138	2.2359	2.61654	0.947565
1.177	1.66557	1.51662	0.719688	2.21426	2.61273	0.920831
1.178	1.65411	1.51535	0.687862	2.19644	2.60254	0.931016
1.179	1.65411	1.50262	0.714596	2.19516	2.5618	0.936108
1.18	1.65539	1.47716	0.696773	2.17989	2.55289	0.925923
1.181	1.64138	1.46825	0.689135	2.16588	2.53252	0.931016
1.182	1.64775	1.47716	0.692954	2.16206	2.52616	0.914466
1.183	1.63502	1.47461	0.691681	2.1366	2.49815	0.92465
1.184	1.65029	1.44788	0.687862	2.12133	2.49815	0.9081
1.185	1.63502	1.46061	0.677677	2.12387	2.45869	0.925923
1.186	1.62992	1.44788	0.690408	2.10732	2.43577	0.905554
1.187	1.6261	1.43387	0.677677	2.10096	2.4154	0.919558
1.188	1.60192	1.43133	0.681496	2.08441	2.40904	0.9081
1.189	1.60192	1.4135	0.668766	2.07295	2.38739	0.891551
1.19	1.60064	1.40841	0.666219	2.05895	2.35557	0.897916
1.191	1.58028	1.39695	0.667493	2.03603	2.33392	0.91192
1.192	1.58919	1.40459	0.654762	2.03221	2.31738	0.89537
1.193	1.57391	1.39186	0.656035	2.00548	2.3021	0.881366
1.194	1.55991	1.37913	0.656035	1.99656	2.28428	0.892824
1.195	1.57009	1.38041	0.667493	1.98511	2.26391	0.875001
1.196	1.55481	1.36767	0.642031	1.95455	2.25372	0.860997
1.197	1.55481	1.36767	0.634393	1.96347	2.22572	0.864817
1.198	1.53445	1.36131	0.614024	1.94055	2.21808	0.868636
1.199	1.54336	1.3524	0.642031	1.92782	2.18498	0.848267
1.2	1.53317	1.34858	0.640758	1.924	2.16206	0.860997
1.201	1.52426	1.33967	0.634393	1.90745	2.15061	0.852086
1.202	1.5128	1.33967	0.624209	1.88072	2.1226	0.858451
1.203	1.49498	1.32821	0.62039	1.88581	2.10478	0.858451
1.204	1.48225	1.31421	0.629301	1.86926	2.09077	0.860997
1.205	1.49753	1.31675	0.621663	1.84125	2.06786	0.841901
1.206	1.48352	1.31039	0.640758	1.82343	2.04239	0.815167
1.207	1.47206	1.2862	0.614024	1.81834	2.0373	0.836809
1.208	1.4657	1.3002	0.60384	1.81834	2.00675	0.838082
1.209	1.46061	1.29638	0.606386	1.80179	1.98765	0.846994
1.21	1.44533	1.2862	0.608932	1.77633	1.98002	0.829171
1.211	1.4466	1.28875	0.610205	1.78778	1.95201	0.838082
1.212	1.43133	1.27983	0.586017	1.7445	1.938	0.825352
1.213	1.42496	1.27092	0.60384	1.75214	1.92273	0.808802
1.214	1.40969	1.2671	0.582198	1.74195	1.91382	0.813894
1.215	1.40969	1.25183	0.605113	1.71522	1.88581	0.798618
1.216	1.41478	1.25946	0.58729	1.70885	1.87944	0.807529
1.217	1.36895	1.24928	0.579652	1.67193	1.8578	0.793525
1.218	1.35749	1.23655	0.601294	1.66939	1.82088	0.806256
1.219	1.38041	1.24037	0.57074	1.67193	1.82597	0.789706
1.22	1.36004	1.23528	0.580925	1.64011	1.79669	0.788433
1.221	1.36895	1.22636	0.574559	1.64902	1.79288	0.783341
1.222	1.35876	1.19836	0.568194	1.65411	1.77505	0.793525
1.223	1.33712	1.21491	0.566921	1.62483	1.76105	0.782068
1.224	1.34221	1.19199	0.575832	1.61592	1.73941	0.768064
1.225	1.34221	1.18435	0.566921	1.58919	1.72413	0.776976
1.226	1.32948	1.19072	0.550371	1.58282	1.70122	0.771883
1.227	1.31803	1.18053	0.569467	1.58664	1.6923	0.762972
1.228	1.30402	1.17417	0.569467	1.55736	1.68212	0.776976
1.229	1.29129	1.14998	0.559283	1.56118	1.6452	0.769337
1.23	1.29638	1.16526	0.573286	1.54336	1.65793	0.764245
1.231	1.27729	1.15635	0.559283	1.51789	1.62483	0.769337
1.232	1.28365	1.16399	0.559283	1.53063	1.60446	0.734965
1.233	1.26074	1.1538	0.545279	1.50389	1.59937	0.752788
1.234	1.26965	1.14998	0.536368	1.50771	1.58282	0.743876
1.235	1.26583	1.12961	0.538914	1.51026	1.58919	0.723507
1.236	1.25183	1.13852	0.518545	1.47588	1.55609	0.732418
1.237	1.234	1.12707	0.533821	1.45806	1.53699	0.733692
1.238	1.23273	1.14489	0.526183	1.44533	1.53954	0.728599
1.239	1.22	1.12579	0.530002	1.43769	1.51153	0.72478
1.24	1.19072	1.12961	0.533821	1.43897	1.51789	0.714596
1.241	1.19836	1.11561	0.535095	1.42242	1.48989	0.717142
1.242	1.21236	1.13343	0.517272	1.39059	1.47461	0.72478
1.243	1.17799	1.10542	0.503268	1.40841	1.4517	0.71205
1.244	1.18308	1.08888	0.519818	1.39695	1.44278	0.701865
1.245	1.16271	1.09779	0.51218	1.38295	1.43515	0.701865
1.246	1.17162	1.08633	0.519818	1.37022	1.4326	0.700592
1.247	1.18181	1.08251	0.503268	1.35876	1.40969	0.703138
1.248	1.1678	1.0736	0.514726	1.35367	1.40587	0.6955
1.249	1.14998	1.07232	0.517272	1.34349	1.39059	0.692954
1.25	1.14362	1.07232	0.494357	1.32312	1.38041	0.687862
1.251	1.14362	1.0545	0.514726	1.33585	1.33585	0.675131
1.252	1.15507	1.06469	0.501995	1.31293	1.33967	0.692954
1.253	1.13471	1.0545	0.504541	1.30784	1.34094	0.698046
1.254	1.11816	1.04304	0.51218	1.29893	1.34603	0.672585
1.255	1.09779	1.04432	0.505814	1.27601	1.31548	0.657308
1.256	1.09651	1.03795	0.505814	1.26456	1.29384	0.658581
1.257	1.1067	1.02904	0.503268	1.26583	1.28875	0.663673
1.258	1.08633	1.03413	0.498176	1.2531	1.28365	0.6624
1.259	1.08633	1.02268	0.484172	1.24037	1.27856	0.644578
1.26	1.08124	1.00995	0.489264	1.22127	1.25819	0.636939
1.261	1.06087	1.01376	0.489264	1.22764	1.25692	0.656035
1.262	1.06851	0.994668	0.484172	1.22764	1.24546	0.650943
1.263	1.0545	1.00867	0.498176	1.20982	1.21618	0.630574
1.264	1.05959	0.993395	0.487992	1.19581	1.206	0.636939
1.265	1.03413	0.988303	0.484172	1.18563	1.21618	0.638212
1.266	1.04814	0.980665	0.472715	1.17162	1.19199	0.654762
1.267	1.02904	0.975573	0.484172	1.17035	1.17672	0.626755
1.268	1.03413	0.978119	0.47908	1.16653	1.16653	0.617843
1.269	1.03159	0.973027	0.472715	1.1678	1.15762	0.624209
1.27	1.02777	0.98703	0.477807	1.13089	1.13216	0.611478
1.271	1.0074	0.950111	0.482899	1.13598	1.14107	0.611478
1.272	1.01249	0.95775	0.480353	1.1207	1.13089	0.625482
1.273	0.995942	0.951384	0.463803	1.11943	1.1207	0.601294
1.274	0.98703	0.961569	0.484172	1.10542	1.10288	0.606386
1.275	0.989576	0.950111	0.452346	1.09779	1.10033	0.593655
1.276	0.978119	0.945019	0.453619	1.08378	1.09524	0.58729
1.277	0.975573	0.943746	0.458711	1.09015	1.06851	0.583471
1.278	0.962842	0.943746	0.448527	1.06723	1.0545	0.583471
1.279	0.950111	0.943746	0.448527	1.06723	1.06341	0.597474
1.28	0.95775	0.927196	0.443434	1.06341	1.05196	0.583471
1.281	0.956477	0.931016	0.434523	1.04941	1.04814	0.555463
1.282	0.947565	0.910647	0.453619	1.03031	1.01631	0.57074
1.283	0.937381	0.915739	0.451073	1.04559	1.02777	0.568194
1.284	0.925923	0.901735	0.438342	1.02395	1.02522	0.554191
1.285	0.947565	0.91192	0.457438	1.01631	1.00231	0.556737
1.286	0.933562	0.882639	0.438342	1.01504	0.988303	0.564375
1.287	0.925923	0.892824	0.430704	1.00485	0.988303	0.575832
1.288	0.923377	0.875001	0.426885	1.00231	0.973027	0.55801
1.289	0.900462	0.876274	0.440888	0.983211	0.966661	0.555463
1.29	0.896643	0.871182	0.412881	1.00103	0.960296	0.551644
1.291	0.901735	0.877547	0.417973	0.973027	0.951384	0.545279
1.292	0.897916	0.876274	0.43325	0.960296	0.942473	0.540187
1.293	0.885185	0.868636	0.420519	0.960296	0.920831	0.535095
1.294	0.891551	0.858451	0.397604	0.962842	0.923377	0.547825
1.295	0.869909	0.854632	0.407789	0.947565	0.932289	0.52491
1.296	0.869909	0.860997	0.421793	0.931016	0.918285	0.528729
1.297	0.869909	0.859724	0.410335	0.937381	0.887732	0.509633
1.298	0.857178	0.845721	0.400151	0.919558	0.901735	0.532548
1.299	0.846994	0.848267	0.402697	0.932289	0.896643	0.514726
1.3	0.843175	0.841901	0.407789	0.906828	0.881366	0.519818
1.301	0.846994	0.844448	0.40397	0.920831	0.868636	0.507087
1.302	0.841901	0.840629	0.411608	0.91192	0.858451	0.498176
1.303	0.841901	0.824079	0.406516	0.892824	0.863544	0.501995
1.304	0.834263	0.821533	0.396331	0.904281	0.848267	0.500722
1.305	0.812621	0.827898	0.406516	0.891551	0.831717	0.491811
1.306	0.818986	0.815167	0.396331	0.894097	0.839355	0.509633
1.307	0.824079	0.818986	0.40397	0.868636	0.824079	0.50836
1.308	0.825352	0.801164	0.396331	0.869909	0.810075	0.491811
1.309	0.81644	0.799891	0.392512	0.864817	0.798618	0.510907
1.31	0.82026	0.789706	0.386147	0.858451	0.821533	0.490538
1.311	0.798618	0.798618	0.393785	0.86227	0.811348	0.481626
1.312	0.798618	0.792252	0.386147	0.845721	0.788433	0.467622
1.313	0.792252	0.78716	0.400151	0.848267	0.789706	0.484172
1.314	0.78716	0.78716	0.388693	0.839355	0.790979	0.47908
1.315	0.792252	0.783341	0.38742	0.835536	0.780795	0.475261
1.316	0.776976	0.78716	0.392512	0.818986	0.761699	0.472715
1.317	0.752788	0.788433	0.392512	0.813894	0.766791	0.463803
1.318	0.747695	0.780795	0.377235	0.798618	0.760426	0.463803
1.319	0.759153	0.776976	0.382328	0.810075	0.738784	0.468896
1.32	0.754061	0.773156	0.383601	0.811348	0.74133	0.466349
1.321	0.737511	0.768064	0.377235	0.813894	0.733692	0.458711
1.322	0.743876	0.769337	0.373416	0.799891	0.726053	0.465076
1.323	0.75788	0.760426	0.375962	0.789706	0.728599	0.465076
1.324	0.733692	0.75788	0.373416	0.782068	0.723507	0.453619
1.325	0.738784	0.751514	0.378509	0.789706	0.705684	0.452346
1.326	0.748968	0.751514	0.373416	0.792252	0.703138	0.439615
1.327	0.719688	0.742603	0.377235	0.77061	0.701865	0.442161
1.328	0.709503	0.747695	0.377235	0.762972	0.700592	0.456165
1.329	0.722234	0.747695	0.392512	0.768064	0.6955	0.453619
1.33	0.713323	0.732418	0.363232	0.746422	0.692954	0.439615
1.331	0.709503	0.737511	0.368324	0.756607	0.666219	0.437069
1.332	0.715869	0.740057	0.372143	0.748968	0.675131	0.440888
1.333	0.706957	0.727326	0.379781	0.750241	0.661127	0.428158
1.334	0.70823	0.74133	0.37087	0.747695	0.6624	0.438342
1.335	0.705684	0.723507	0.364505	0.732418	0.664946	0.425612
1.336	0.709503	0.722234	0.37087	0.718415	0.654762	0.421793
1.337	0.686589	0.718415	0.35432	0.713323	0.666219	0.421793
1.338	0.701865	0.715869	0.349228	0.701865	0.642031	0.4167
1.339	0.67895	0.718415	0.365778	0.715869	0.639485	0.4167
1.34	0.682769	0.70823	0.356866	0.703138	0.635666	0.4167
1.341	0.676404	0.6955	0.346682	0.729872	0.61657	0.421793
1.342	0.664946	0.713323	0.346682	0.705684	0.61657	0.396331
1.343	0.673858	0.706957	0.340317	0.701865	0.608932	0.391239
1.344	0.667493	0.692954	0.363232	0.690408	0.611478	0.397604
1.345	0.67895	0.692954	0.364505	0.698046	0.60384	0.400151
1.346	0.658581	0.694227	0.350501	0.696773	0.596201	0.423065
1.347	0.657308	0.692954	0.353047	0.692954	0.597474	0.414154
1.348	0.654762	0.673858	0.353047	0.681496	0.588563	0.401423
1.349	0.675131	0.680223	0.349228	0.672585	0.58729	0.392512
1.35	0.672585	0.692954	0.349228	0.663673	0.575832	0.40397
1.351	0.650943	0.664946	0.35814	0.668766	0.582198	0.396331
1.352	0.643304	0.670039	0.330132	0.673858	0.572013	0.38742
1.353	0.626755	0.682769	0.35432	0.667493	0.586017	0.400151
1.354	0.635666	0.676404	0.35432	0.667493	0.579652	0.38742
1.355	0.62039	0.676404	0.340317	0.656035	0.550371	0.398877
1.356	0.612751	0.652216	0.337771	0.657308	0.554191	0.38742
1.357	0.625482	0.666219	0.328859	0.635666	0.538914	0.369597
1.358	0.622936	0.654762	0.32504	0.642031	0.552917	0.372143
1.359	0.61657	0.656035	0.322494	0.626755	0.527456	0.377235
1.36	0.62039	0.661127	0.327586	0.625482	0.535095	0.364505
1.361	0.60384	0.629301	0.333952	0.610205	0.533821	0.373416
1.362	0.597474	0.656035	0.339044	0.62039	0.522364	0.37087
1.363	0.598747	0.631847	0.326313	0.608932	0.489264	0.369597
1.364	0.601294	0.635666	0.333952	0.611478	0.526183	0.368324
1.365	0.594928	0.615297	0.335224	0.614024	0.507087	0.361959
1.366	0.592382	0.634393	0.326313	0.601294	0.509633	0.369597
1.367	0.58729	0.615297	0.337771	0.610205	0.496903	0.369597
1.368	0.593655	0.629301	0.316129	0.607659	0.494357	0.378509
1.369	0.584744	0.626755	0.335224	0.606386	0.504541	0.367051
1.37	0.579652	0.607659	0.316129	0.597474	0.49563	0.359413
1.371	0.574559	0.617843	0.313582	0.58729	0.480353	0.35814
1.372	0.573286	0.62039	0.316129	0.591109	0.473988	0.365778
1.373	0.57074	0.606386	0.321221	0.566921	0.475261	0.353047
1.374	0.554191	0.60384	0.321221	0.564375	0.470169	0.339044
1.375	0.559283	0.62039	0.314856	0.573286	0.482899	0.350501
1.376	0.569467	0.601294	0.314856	0.564375	0.472715	0.34159
1.377	0.564375	0.601294	0.300852	0.564375	0.461257	0.344136
1.378	0.560556	0.619116	0.311036	0.555463	0.463803	0.349228
1.379	0.569467	0.601294	0.316129	0.55801	0.448527	0.322494
1.38	0.57074	0.596201	0.311036	0.544006	0.452346	0.34159
1.381	0.57074	0.594928	0.31231	0.565648	0.447254	0.336498
1.382	0.545279	0.594928	0.314856	0.550371	0.447254	0.335224
1.383	0.560556	0.58729	0.294487	0.542733	0.447254	0.339044
1.384	0.55801	0.575832	0.32504	0.545279	0.440888	0.340317
1.385	0.533821	0.611478	0.314856	0.530002	0.428158	0.326313
1.386	0.546552	0.579652	0.314856	0.530002	0.431977	0.336498
1.387	0.546552	0.572013	0.298306	0.540187	0.415427	0.328859
1.388	0.531275	0.578379	0.304671	0.532548	0.425612	0.340317
1.389	0.528729	0.572013	0.314856	0.509633	0.428158	0.335224
1.39	0.530002	0.575832	0.323767	0.514726	0.4167	0.336498
1.391	0.531275	0.572013	0.307217	0.51218	0.420519	0.305944
1.392	0.532548	0.556737	0.298306	0.518545	0.40397	0.328859
1.393	0.517272	0.556737	0.304671	0.521091	0.402697	0.335224
1.394	0.527456	0.565648	0.311036	0.523637	0.417973	0.321221
1.395	0.514726	0.550371	0.300852	0.517272	0.382328	0.32504
1.396	0.498176	0.554191	0.280483	0.499449	0.375962	0.305944
1.397	0.518545	0.542733	0.289394	0.498176	0.412881	0.330132
1.398	0.510907	0.561829	0.300852	0.503268	0.392512	0.321221
1.399	0.50836	0.554191	0.298306	0.491811	0.391239	0.311036
1.4	0.513453	0.549098	0.299579	0.490538	0.383601	0.321221
1.401	0.49563	0.556737	0.294487	0.494357	0.389966	0.309763
1.402	0.494357	0.540187	0.277937	0.49563	0.356866	0.311036
1.403	0.504541	0.538914	0.299579	0.485445	0.365778	0.309763
1.404	0.482899	0.544006	0.305944	0.486718	0.369597	0.303398
1.405	0.49563	0.535095	0.290668	0.461257	0.355594	0.299579
1.406	0.491811	0.526183	0.291941	0.472715	0.359413	0.302125
1.407	0.47908	0.528729	0.288121	0.473988	0.360686	0.317402
1.408	0.472715	0.535095	0.285575	0.470169	0.356866	0.300852
1.409	0.475261	0.532548	0.302125	0.487992	0.349228	0.309763
1.41	0.472715	0.533821	0.285575	0.463803	0.346682	0.286848
1.411	0.467622	0.523637	0.284302	0.466349	0.346682	0.321221
1.412	0.468896	0.52491	0.294487	0.463803	0.335224	0.307217
1.413	0.484172	0.505814	0.285575	0.453619	0.346682	0.30849
1.414	0.46253	0.527456	0.280483	0.447254	0.350501	0.283029
1.415	0.461257	0.536368	0.263933	0.438342	0.326313	0.290668
1.416	0.451073	0.517272	0.274118	0.439615	0.336498	0.291941
1.417	0.458711	0.527456	0.302125	0.443434	0.330132	0.291941
1.418	0.458711	0.50836	0.285575	0.43325	0.336498	0.27921
1.419	0.476534	0.513453	0.294487	0.443434	0.342863	0.289394
1.42	0.465076	0.509633	0.276664	0.443434	0.327586	0.285575
1.421	0.468896	0.514726	0.280483	0.452346	0.318675	0.265206
1.422	0.443434	0.51218	0.265206	0.438342	0.326313	0.265206
1.423	0.443434	0.503268	0.300852	0.448527	0.319948	0.267753
1.424	0.448527	0.503268	0.277937	0.429431	0.318675	0.285575
1.425	0.443434	0.505814	0.285575	0.440888	0.298306	0.265206
1.426	0.457438	0.487992	0.272845	0.420519	0.309763	0.269025
1.427	0.447254	0.50836	0.283029	0.423065	0.32504	0.27921
1.428	0.454892	0.491811	0.290668	0.425612	0.305944	0.281756
1.429	0.437069	0.499449	0.283029	0.428158	0.305944	0.288121
1.43	0.439615	0.485445	0.280483	0.421793	0.304671	0.27921
1.431	0.429431	0.504541	0.281756	0.415427	0.302125	0.255022
1.432	0.428158	0.481626	0.284302	0.421793	0.31231	0.269025
1.433	0.426885	0.489264	0.265206	0.428158	0.294487	0.277937
1.434	0.419246	0.489264	0.270299	0.423065	0.30849	0.277937
1.435	0.411608	0.484172	0.26266	0.420519	0.298306	0.284302
1.436	0.421793	0.49563	0.27921	0.410335	0.290668	0.263933
1.437	0.417973	0.499449	0.255022	0.407789	0.284302	0.261387
1.438	0.437069	0.482899	0.276664	0.410335	0.289394	0.271572
1.439	0.428158	0.484172	0.267753	0.402697	0.290668	0.269025
1.44	0.420519	0.496903	0.270299	0.402697	0.284302	0.281756
1.441	0.419246	0.484172	0.258841	0.398877	0.285575	0.26266
1.442	0.401423	0.485445	0.252476	0.392512	0.298306	0.269025
1.443	0.412881	0.468896	0.284302	0.391239	0.291941	0.263933
1.444	0.411608	0.475261	0.266479	0.396331	0.266479	0.258841
1.445	0.400151	0.473988	0.265206	0.38742	0.27921	0.27921
1.446	0.405243	0.472715	0.261387	0.384874	0.289394	0.267753
1.447	0.401423	0.480353	0.269025	0.369597	0.280483	0.26266
1.448	0.40397	0.47908	0.271572	0.398877	0.283029	0.267753
1.449	0.407789	0.470169	0.260114	0.391239	0.29576	0.27921
1.45	0.398877	0.481626	0.267753	0.392512	0.261387	0.253749
1.451	0.402697	0.46253	0.275391	0.383601	0.280483	0.267753
1.452	0.395058	0.472715	0.257568	0.391239	0.291941	0.265206
1.453	0.397604	0.458711	0.261387	0.377235	0.274118	0.244837
1.454	0.384874	0.461257	0.275391	0.383601	0.274118	0.260114
1.455	0.378509	0.457438	0.274118	0.383601	0.230834	0.265206
1.456	0.367051	0.46253	0.265206	0.361959	0.255022	0.255022
1.457	0.381055	0.46253	0.26266	0.369597	0.257568	0.248657
1.458	0.388693	0.456165	0.246111	0.359413	0.260114	0.260114
1.459	0.384874	0.467622	0.253749	0.365778	0.244837	0.251203
1.46	0.382328	0.453619	0.237199	0.356866	0.247384	0.246111
1.461	0.378509	0.447254	0.257568	0.342863	0.244837	0.248657
1.462	0.367051	0.454892	0.24993	0.35814	0.237199	0.248657
1.463	0.38742	0.447254	0.238472	0.368324	0.229561	0.24993
1.464	0.379781	0.461257	0.252476	0.367051	0.23338	0.244837
1.465	0.384874	0.442161	0.252476	0.361959	0.23338	0.253749
1.466	0.372143	0.4498	0.265206	0.351774	0.225742	0.251203
1.467	0.369597	0.435796	0.239745	0.360686	0.243564	0.242291
1.468	0.373416	0.438342	0.252476	0.35432	0.218103	0.241018
1.469	0.365778	0.423065	0.253749	0.342863	0.214284	0.26266
1.47	0.361959	0.447254	0.260114	0.345409	0.229561	0.239745
1.471	0.37087	0.442161	0.239745	0.345409	0.229561	0.239745
1.472	0.363232	0.453619	0.243564	0.335224	0.230834	0.246111
1.473	0.333952	0.429431	0.24993	0.340317	0.206646	0.243564
1.474	0.336498	0.43325	0.241018	0.335224	0.207919	0.238472
1.475	0.336498	0.439615	0.23338	0.337771	0.229561	0.237199
1.476	0.349228	0.444707	0.237199	0.347955	0.213011	0.248657
1.477	0.37087	0.440888	0.248657	0.34159	0.218103	0.244837
1.478	0.35814	0.434523	0.253749	0.346682	0.211738	0.242291
1.479	0.344136	0.430704	0.227015	0.326313	0.218103	0.251203
1.48	0.345409	0.447254	0.235926	0.328859	0.223195	0.24993
1.481	0.350501	0.444707	0.220649	0.333952	0.206646	0.24993
1.482	0.340317	0.428158	0.247384	0.336498	0.211738	0.246111
1.483	0.349228	0.437069	0.242291	0.328859	0.196461	0.244837
1.484	0.346682	0.412881	0.230834	0.313582	0.20028	0.244837
1.485	0.355594	0.437069	0.23338	0.339044	0.199007	0.23338
1.486	0.331405	0.430704	0.255022	0.32504	0.192642	0.244837
1.487	0.359413	0.439615	0.244837	0.32504	0.185004	0.229561
1.488	0.332678	0.426885	0.234653	0.327586	0.190096	0.255022
1.489	0.350501	0.434523	0.242291	0.317402	0.196461	0.263933
1.49	0.339044	0.412881	0.234653	0.313582	0.197734	0.232107
1.491	0.32504	0.425612	0.229561	0.327586	0.2041	0.242291
1.492	0.330132	0.428158	0.228288	0.314856	0.18755	0.244837
1.493	0.335224	0.426885	0.239745	0.319948	0.181184	0.21683
1.494	0.321221	0.430704	0.234653	0.311036	0.197734	0.220649
1.495	0.319948	0.421793	0.218103	0.31231	0.183731	0.224468
1.496	0.322494	0.417973	0.232107	0.311036	0.169727	0.221922
1.497	0.32504	0.424339	0.239745	0.313582	0.188823	0.234653
1.498	0.321221	0.417973	0.210465	0.298306	0.172273	0.237199
1.499	0.311036	0.431977	0.213011	0.300852	0.183731	0.220649
1.5	0.326313	0.405243	0.232107	0.309763	0.188823	0.205373
1.501	0.309763	0.406516	0.224468	0.302125	0.181184	0.229561
1.502	0.322494	0.420519	0.211738	0.302125	0.162089	0.213011
1.503	0.321221	0.40397	0.229561	0.29576	0.15827	0.221922
1.504	0.326313	0.386147	0.220649	0.309763	0.149358	0.228288
1.505	0.317402	0.389966	0.224468	0.298306	0.150631	0.21683
1.506	0.319948	0.405243	0.229561	0.281756	0.156996	0.219376
1.507	0.317402	0.414154	0.224468	0.300852	0.139174	0.219376
1.508	0.317402	0.407789	0.224468	0.298306	0.132808	0.230834
1.509	0.321221	0.396331	0.214284	0.29576	0.156996	0.23338
1.51	0.313582	0.398877	0.209192	0.290668	0.159543	0.214284
1.511	0.313582	0.396331	0.224468	0.298306	0.163362	0.207919
1.512	0.29576	0.409062	0.227015	0.29576	0.155723	0.223195
1.513	0.311036	0.409062	0.213011	0.285575	0.142993	0.220649
1.514	0.285575	0.400151	0.218103	0.284302	0.162089	0.211738
1.515	0.313582	0.393785	0.220649	0.285575	0.15445	0.193915
1.516	0.280483	0.414154	0.219376	0.280483	0.155723	0.215557
1.517	0.289394	0.405243	0.207919	0.269025	0.159543	0.206646
1.518	0.288121	0.410335	0.206646	0.286848	0.15827	0.210465
1.519	0.281756	0.400151	0.224468	0.291941	0.135354	0.186277
1.52	0.285575	0.389966	0.20028	0.272845	0.149358	0.21683
1.521	0.290668	0.410335	0.214284	0.280483	0.151904	0.21683
1.522	0.300852	0.383601	0.210465	0.257568	0.151904	0.21683
1.523	0.307217	0.391239	0.21683	0.270299	0.146812	0.20028
1.524	0.294487	0.388693	0.207919	0.270299	0.156996	0.2041
1.525	0.288121	0.386147	0.213011	0.286848	0.148085	0.197734
1.526	0.302125	0.381055	0.207919	0.276664	0.14172	0.201553
1.527	0.290668	0.375962	0.206646	0.27921	0.136628	0.211738
1.528	0.290668	0.392512	0.23338	0.289394	0.136628	0.205373
1.529	0.274118	0.401423	0.2041	0.263933	0.149358	0.199007
1.53	0.288121	0.38742	0.23338	0.271572	0.128989	0.2041
1.531	0.277937	0.38742	0.223195	0.277937	0.116259	0.213011
1.532	0.277937	0.382328	0.207919	0.263933	0.126443	0.193915
1.533	0.261387	0.391239	0.210465	0.267753	0.149358	0.195188
1.534	0.286848	0.388693	0.210465	0.263933	0.131535	0.213011
1.535	0.281756	0.377235	0.213011	0.263933	0.117532	0.202826
1.536	0.275391	0.369597	0.21683	0.260114	0.131535	0.191369
1.537	0.274118	0.391239	0.227015	0.260114	0.132808	0.192642
1.538	0.261387	0.391239	0.215557	0.271572	0.128989	0.197734
1.539	0.274118	0.361959	0.214284	0.253749	0.136628	0.2041
1.54	0.258841	0.35814	0.202826	0.260114	0.127716	0.191369
1.541	0.26266	0.350501	0.202826	0.255022	0.135354	0.190096
1.542	0.261387	0.340317	0.207919	0.265206	0.12517	0.191369
1.543	0.274118	0.356866	0.20028	0.267753	0.118805	0.199007
1.544	0.280483	0.355594	0.21683	0.252476	0.123897	0.207919
1.545	0.281756	0.356866	0.213011	0.263933	0.121351	0.176092
1.546	0.270299	0.355594	0.224468	0.270299	0.131535	0.2041
1.547	0.271572	0.351774	0.192642	0.261387	0.111166	0.199007
1.548	0.263933	0.35814	0.221922	0.263933	0.116259	0.185004
1.549	0.274118	0.367051	0.202826	0.253749	0.10862	0.182458
1.55	0.270299	0.374689	0.215557	0.253749	0.123897	0.206646
1.551	0.267753	0.361959	0.211738	0.23338	0.123897	0.179912
1.552	0.26266	0.365778	0.213011	0.263933	0.127716	0.206646
1.553	0.274118	0.369597	0.197734	0.265206	0.106074	0.192642
1.554	0.269025	0.35814	0.207919	0.238472	0.131535	0.179912
1.555	0.276664	0.355594	0.181184	0.258841	0.117532	0.185004
1.556	0.274118	0.364505	0.188823	0.232107	0.112439	0.197734
1.557	0.247384	0.35432	0.2041	0.241018	0.114986	0.188823
1.558	0.263933	0.355594	0.207919	0.238472	0.106074	0.199007
1.559	0.248657	0.353047	0.183731	0.232107	0.112439	0.191369
1.56	0.269025	0.361959	0.2041	0.241018	0.104801	0.182458
1.561	0.256295	0.350501	0.191369	0.234653	0.0958897	0.183731
1.562	0.244837	0.349228	0.218103	0.241018	0.0984358	0.181184
1.563	0.253749	0.351774	0.205373	0.24993	0.106074	0.176092
1.564	0.257568	0.340317	0.199007	0.237199	0.0882513	0.178638
1.565	0.253749	0.350501	0.221922	0.234653	0.0958897	0.18755
1.566	0.260114	0.335224	0.206646	0.238472	0.081886	0.191369
1.567	0.26266	0.335224	0.196461	0.255022	0.0958897	0.188823
1.568	0.252476	0.322494	0.213011	0.257568	0.0971627	0.182458
1.569	0.261387	0.309763	0.210465	0.224468	0.102255	0.190096
1.57	0.247384	0.328859	0.186277	0.225742	0.0971627	0.18755
1.571	0.261387	0.346682	0.182458	0.230834	0.107347	0.178638
1.572	0.265206	0.331405	0.205373	0.238472	0.102255	0.186277
1.573	0.243564	0.326313	0.202826	0.230834	0.0997088	0.178638
1.574	0.238472	0.32504	0.192642	0.232107	0.0984358	0.186277
1.575	0.246111	0.349228	0.18755	0.232107	0.0857052	0.173546
1.576	0.246111	0.350501	0.191369	0.224468	0.102255	0.181184
1.577	0.237199	0.331405	0.196461	0.229561	0.118805	0.179912
1.578	0.228288	0.346682	0.199007	0.227015	0.102255	0.178638
1.579	0.228288	0.330132	0.197734	0.237199	0.102255	0.179912
1.58	0.224468	0.340317	0.188823	0.229561	0.102255	0.179912
1.581	0.238472	0.339044	0.188823	0.229561	0.0958897	0.176092
1.582	0.232107	0.321221	0.190096	0.207919	0.0920705	0.181184
1.583	0.235926	0.331405	0.179912	0.232107	0.0920705	0.163362
1.584	0.244837	0.342863	0.201553	0.213011	0.0984358	0.177365
1.585	0.238472	0.305944	0.199007	0.207919	0.0997088	0.165908
1.586	0.248657	0.309763	0.18755	0.224468	0.0729746	0.179912
1.587	0.244837	0.330132	0.188823	0.220649	0.080613	0.188823
1.588	0.251203	0.318675	0.193915	0.234653	0.081886	0.15827
1.589	0.252476	0.322494	0.191369	0.229561	0.0984358	0.172273
1.59	0.228288	0.322494	0.199007	0.229561	0.0882513	0.176092
1.591	0.23338	0.321221	0.18755	0.227015	0.0933435	0.177365
1.592	0.228288	0.313582	0.193915	0.227015	0.0907974	0.169727
1.593	0.219376	0.327586	0.192642	0.220649	0.0958897	0.169727
1.594	0.224468	0.311036	0.178638	0.219376	0.0997088	0.167181
1.595	0.214284	0.309763	0.188823	0.21683	0.0984358	0.160816
1.596	0.227015	0.314856	0.190096	0.214284	0.0857052	0.164635
1.597	0.207919	0.321221	0.181184	0.209192	0.0844321	0.167181
1.598	0.221922	0.314856	0.18755	0.205373	0.080613	0.168454
1.599	0.229561	0.31231	0.18755	0.210465	0.0857052	0.163362
1.6	0.205373	0.297033	0.191369	0.209192	0.102255	0.15827
1.601	0.234653	0.316129	0.171	0.199007	0.0666093	0.164635
1.602	0.220649	0.30849	0.191369	0.211738	0.081886	0.151904
1.603	0.218103	0.316129	0.185004	0.210465	0.0742477	0.163362
1.604	0.227015	0.309763	0.177365	0.2041	0.0933435	0.156996
1.605	0.207919	0.321221	0.186277	0.192642	0.0882513	0.173546
1.606	0.209192	0.321221	0.18755	0.228288	0.080613	0.162089
1.607	0.213011	0.309763	0.210465	0.215557	0.0793399	0.168454
1.608	0.239745	0.314856	0.192642	0.2041	0.0767938	0.192642
1.609	0.24993	0.316129	0.173546	0.214284	0.0767938	0.163362
1.61	0.223195	0.328859	0.186277	0.209192	0.0869783	0.148085
1.611	0.210465	0.316129	0.188823	0.2041	0.0704285	0.165908
1.612	0.210465	0.304671	0.181184	0.199007	0.0666093	0.173546
1.613	0.213011	0.319948	0.177365	0.210465	0.0755207	0.183731
1.614	0.213011	0.294487	0.181184	0.213011	0.0971627	0.168454
1.615	0.209192	0.31231	0.172273	0.199007	0.0729746	0.15827
1.616	0.206646	0.300852	0.167181	0.197734	0.0907974	0.169727
1.617	0.2041	0.314856	0.174819	0.196461	0.0907974	0.155723
1.618	0.201553	0.305944	0.171	0.185004	0.0755207	0.174819
1.619	0.207919	0.303398	0.181184	0.190096	0.0538788	0.182458
1.62	0.211738	0.305944	0.171	0.193915	0.0640632	0.15827
1.621	0.214284	0.30849	0.172273	0.207919	0.0742477	0.156996
1.622	0.2041	0.299579	0.190096	0.192642	0.0767938	0.151904
1.623	0.214284	0.311036	0.173546	0.196461	0.0576979	0.145539
1.624	0.224468	0.291941	0.172273	0.199007	0.0640632	0.163362
1.625	0.214284	0.280483	0.173546	0.197734	0.0602441	0.176092
1.626	0.221922	0.285575	0.171	0.196461	0.0767938	0.172273
1.627	0.21683	0.294487	0.172273	0.207919	0.0513327	0.177365
1.628	0.209192	0.29576	0.167181	0.209192	0.058971	0.165908
1.629	0.213011	0.293214	0.174819	0.186277	0.0717016	0.153177
1.63	0.206646	0.294487	0.167181	0.199007	0.0666093	0.165908
1.631	0.219376	0.294487	0.167181	0.201553	0.081886	0.160816
1.632	0.211738	0.307217	0.163362	0.207919	0.058971	0.165908
1.633	0.2041	0.290668	0.163362	0.2041	0.0780669	0.164635
1.634	0.193915	0.298306	0.178638	0.199007	0.0767938	0.168454
1.635	0.18755	0.293214	0.156996	0.201553	0.0767938	0.172273
1.636	0.196461	0.304671	0.163362	0.199007	0.058971	0.165908
1.637	0.18755	0.304671	0.167181	0.20028	0.0526057	0.15827
1.638	0.206646	0.305944	0.15827	0.179912	0.0602441	0.163362
1.639	0.20028	0.289394	0.167181	0.196461	0.0487865	0.174819
1.64	0.192642	0.321221	0.159543	0.192642	0.0717016	0.167181
1.641	0.183731	0.305944	0.171	0.202826	0.0551518	0.172273
1.642	0.213011	0.316129	0.177365	0.18755	0.0602441	0.172273
1.643	0.197734	0.311036	0.168454	0.196461	0.0653363	0.155723
1.644	0.221922	0.291941	0.183731	0.193915	0.0564249	0.159543
1.645	0.21683	0.285575	0.162089	0.18755	0.0564249	0.163362
1.646	0.207919	0.305944	0.172273	0.188823	0.0500596	0.156996
1.647	0.20028	0.290668	0.165908	0.182458	0.0564249	0.167181
1.648	0.179912	0.288121	0.159543	0.20028	0.0513327	0.172273
1.649	0.199007	0.275391	0.181184	0.183731	0.0513327	0.15827
1.65	0.206646	0.283029	0.168454	0.197734	0.0398751	0.168454
1.651	0.207919	0.290668	0.163362	0.190096	0.0500596	0.168454
1.652	0.199007	0.289394	0.150631	0.193915	0.0576979	0.144266
1.653	0.183731	0.291941	0.162089	0.193915	0.0615171	0.168454
1.654	0.191369	0.269025	0.159543	0.185004	0.058971	0.176092
1.655	0.211738	0.276664	0.145539	0.183731	0.0615171	0.168454
1.656	0.182458	0.280483	0.168454	0.179912	0.0526057	0.15827
1.657	0.183731	0.274118	0.169727	0.181184	0.0666093	0.149358
1.658	0.190096	0.288121	0.164635	0.172273	0.0551518	0.159543
1.659	0.182458	0.285575	0.155723	0.176092	0.0551518	0.15827
1.66	0.18755	0.290668	0.159543	0.186277	0.0462404	0.15445
1.661	0.18755	0.289394	0.151904	0.181184	0.0347829	0.15827
1.662	0.186277	0.277937	0.156996	0.182458	0.0220523	0.142993
1.663	0.193915	0.285575	0.15827	0.18755	0.0411482	0.15445
1.664	0.185004	0.271572	0.162089	0.186277	0.0500596	0.159543
1.665	0.178638	0.294487	0.169727	0.192642	0.0322368	0.156996
1.666	0.181184	0.27921	0.168454	0.192642	0.0271445	0.171
1.667	0.183731	0.288121	0.169727	0.18755	0.0245984	0.163362
1.668	0.178638	0.280483	0.162089	0.172273	0.0500596	0.172273
1.669	0.182458	0.284302	0.177365	0.183731	0.0195062	0.165908
1.67	0.190096	0.274118	0.163362	0.188823	0.0475135	0.15827
1.671	0.176092	0.283029	0.160816	0.169727	0.0296907	0.167181
1.672	0.195188	0.271572	0.162089	0.178638	0.0462404	0.15827
1.673	0.18755	0.283029	0.172273	0.181184	0.0538788	0.165908
1.674	0.173546	0.277937	0.15445	0.177365	0.0538788	0.148085
1.675	0.174819	0.285575	0.15827	0.182458	0.0449674	0.163362
1.676	0.162089	0.285575	0.164635	0.182458	0.0258715	0.15827
1.677	0.178638	0.280483	0.151904	0.160816	0.0335098	0.155723
1.678	0.168454	0.274118	0.160816	0.177365	0.0627902	0.164635
1.679	0.159543	0.267753	0.149358	0.182458	0.0513327	0.162089
1.68	0.15827	0.277937	0.150631	0.178638	0.0386021	0.172273
1.681	0.178638	0.269025	0.155723	0.169727	0.0411482	0.164635
1.682	0.163362	0.285575	0.159543	0.182458	0.0564249	0.165908
1.683	0.197734	0.274118	0.165908	0.169727	0.0411482	0.171
1.684	0.179912	0.27921	0.15445	0.167181	0.0449674	0.167181
1.685	0.177365	0.271572	0.15827	0.159543	0.0576979	0.169727
1.686	0.169727	0.266479	0.142993	0.173546	0.0411482	0.15827
1.687	0.15827	0.252476	0.14172	0.183731	0.0322368	0.177365
1.688	0.188823	0.260114	0.15827	0.169727	0.0347829	0.146812
1.689	0.178638	0.274118	0.168454	0.174819	0.036056	0.148085
1.69	0.172273	0.257568	0.163362	0.163362	0.037329	0.156996
1.691	0.162089	0.271572	0.156996	0.171	0.0335098	0.155723
1.692	0.168454	0.258841	0.148085	0.183731	0.0411482	0.156996
1.693	0.169727	0.267753	0.146812	0.173546	0.0296907	0.136628
1.694	0.164635	0.269025	0.149358	0.165908	0.0207793	0.15827
1.695	0.173546	0.270299	0.15827	0.162089	0.0245984	0.148085
1.696	0.160816	0.284302	0.150631	0.14172	0.0245984	0.136628
1.697	0.169727	0.275391	0.140447	0.15445	0.0233254	0.144266
1.698	0.176092	0.272845	0.165908	0.156996	0.0335098	0.127716
1.699	0.15827	0.270299	0.146812	0.15445	0.0462404	0.159543
1.7	0.177365	0.258841	0.167181	0.159543	0.037329	0.148085
1.701	0.178638	0.265206	0.173546	0.164635	0.037329	0.156996
1.702	0.181184	0.281756	0.163362	0.144266	0.036056	0.146812
1.703	0.177365	0.253749	0.162089	0.172273	0.0296907	0.148085
1.704	0.209192	0.253749	0.167181	0.153177	0.0436943	0.163362
1.705	0.182458	0.220649	0.156996	0.153177	0.0347829	0.15445
1.706	0.177365	0.253749	0.151904	0.163362	0.0347829	0.146812
1.707	0.174819	0.229561	0.172273	0.151904	0.0347829	0.136628
1.708	0.193915	0.234653	0.156996	0.162089	0.036056	0.146812
1.709	0.173546	0.214284	0.163362	0.148085	0.0309637	0.15827
1.71	0.167181	0.223195	0.151904	0.155723	0.0296907	0.132808
1.711	0.176092	0.225742	0.156996	0.146812	0.0309637	0.146812
1.712	0.173546	0.239745	0.14172	0.139174	0.0233254	0.15827
1.713	0.173546	0.238472	0.148085	0.151904	0.0322368	0.165908
1.714	0.167181	0.242291	0.162089	0.151904	0.036056	0.15445
1.715	0.163362	0.251203	0.14172	0.155723	0.0207793	0.142993
1.716	0.159543	0.251203	0.14172	0.149358	0.0296907	0.12517
1.717	0.153177	0.24993	0.149358	0.167181	0.0207793	0.132808
1.718	0.145539	0.248657	0.148085	0.15445	0.0296907	0.148085
1.719	0.15445	0.246111	0.148085	0.14172	0.0220523	0.148085
1.72	0.168454	0.265206	0.163362	0.146812	0.0335098	0.142993
1.721	0.162089	0.255022	0.139174	0.151904	0.0411482	0.131535
1.722	0.156996	0.255022	0.15827	0.148085	0.0195062	0.131535
1.723	0.163362	0.24993	0.139174	0.144266	0.0296907	0.151904
1.724	0.172273	0.228288	0.131535	0.153177	0.0233254	0.14172
1.725	0.172273	0.251203	0.137901	0.162089	0.0233254	0.15827
1.726	0.169727	0.252476	0.156996	0.155723	0.0220523	0.139174
1.727	0.178638	0.244837	0.149358	0.159543	0.00295645	0.135354
1.728	0.15827	0.248657	0.156996	0.155723	0.0233254	0.139174
1.729	0.165908	0.244837	0.153177	0.151904	0.0169601	0.150631
1.73	0.167181	0.238472	0.159543	0.150631	0.036056	0.142993
1.731	0.146812	0.24993	0.167181	0.153177	0.0322368	0.153177
1.732	0.159543	0.237199	0.176092	0.145539	0.0284176	0.146812
1.733	0.164635	0.232107	0.151904	0.15827	0.0105948	0.142993
1.734	0.15827	0.229561	0.162089	0.148085	0.0436943	0.162089
1.735	0.142993	0.232107	0.15827	0.15827	0.0500596	0.148085
1.736	0.151904	0.241018	0.142993	0.15827	0.0347829	0.150631
1.737	0.15445	0.247384	0.149358	0.151904	0.0436943	0.130262
1.738	0.156996	0.239745	0.153177	0.149358	0.0398751	0.136628
1.739	0.142993	0.239745	0.150631	0.137901	0.0271445	0.150631
1.74	0.153177	0.252476	0.15445	0.139174	0.0245984	0.148085
1.741	0.145539	0.228288	0.14172	0.134081	0.0220523	0.131535
1.742	0.148085	0.252476	0.153177	0.155723	0.0271445	0.148085
1.743	0.172273	0.247384	0.164635	0.139174	0.0487865	0.148085
1.744	0.15827	0.238472	0.14172	0.15827	0.0105948	0.151904
1.745	0.163362	0.246111	0.148085	0.136628	0.0258715	0.137901
1.746	0.153177	0.230834	0.155723	0.146812	0.0309637	0.128989
1.747	0.167181	0.224468	0.153177	0.144266	0.0296907	0.159543
1.748	0.167181	0.229561	0.156996	0.148085	0.0284176	0.14172
1.749	0.167181	0.224468	0.150631	0.140447	0.00804868	0.144266
1.75	0.148085	0.232107	0.163362	0.140447	0.0245984	0.132808
1.751	0.164635	0.223195	0.162089	0.15827	0.0309637	0.140447
1.752	0.163362	0.224468	0.153177	0.148085	0.0207793	0.137901
1.753	0.142993	0.23338	0.137901	0.140447	0.0220523	0.14172
1.754	0.155723	0.232107	0.155723	0.148085	0.0207793	0.139174
1.755	0.145539	0.234653	0.151904	0.149358	0.0195062	0.135354
1.756	0.148085	0.227015	0.145539	0.136628	0.0284176	0.135354
1.757	0.132808	0.238472	0.148085	0.136628	0.0335098	0.142993
1.758	0.149358	0.207919	0.148085	0.139174	0.0245984	0.137901
1.759	0.151904	0.224468	0.150631	0.142993	0.0284176	0.142993
1.76	0.151904	0.213011	0.137901	0.137901	0.0195062	0.126443
1.761	0.140447	0.213011	0.140447	0.142993	0.0271445	0.146812
1.762	0.145539	0.2041	0.139174	0.132808	0.0258715	0.144266
1.763	0.153177	0.223195	0.150631	0.137901	0.0245984	0.127716
1.764	0.163362	0.225742	0.153177	0.127716	0.0207793	0.142993
1.765	0.155723	0.209192	0.151904	0.132808	0.014414	0.14172
1.766	0.151904	0.205373	0.148085	0.148085	0.0309637	0.140447
1.767	0.156996	0.219376	0.15827	0.142993	0.0233254	0.136628
1.768	0.15445	0.220649	0.155723	0.144266	0.0233254	0.149358
1.769	0.146812	0.223195	0.148085	0.135354	0.0271445	0.142993
1.77	0.14172	0.221922	0.156996	0.144266	0.036056	0.144266
1.771	0.148085	0.218103	0.151904	0.136628	0.036056	0.142993
1.772	0.132808	0.218103	0.162089	0.128989	0.0296907	0.137901
1.773	0.148085	0.228288	0.160816	0.139174	0.0296907	0.145539
1.774	0.153177	0.225742	0.155723	0.148085	0.0271445	0.135354
1.775	0.132808	0.213011	0.15827	0.144266	0.0386021	0.145539
1.776	0.12517	0.210465	0.148085	0.136628	0.0322368	0.142993
1.777	0.127716	0.224468	0.146812	0.150631	0.0398751	0.14172
1.778	0.134081	0.214284	0.15827	0.136628	0.0398751	0.135354
1.779	0.121351	0.227015	0.137901	0.145539	0.00550257	0.137901
1.78	0.132808	0.210465	0.142993	0.148085	0.0296907	0.123897
1.781	0.122624	0.206646	0.139174	0.134081	0.0284176	0.148085
1.782	0.146812	0.223195	0.151904	0.139174	0.0309637	0.135354
1.783	0.142993	0.211738	0.136628	0.12517	0.037329	0.131535
1.784	0.148085	0.211738	0.15827	0.134081	0.037329	0.131535
1.785	0.162089	0.199007	0.150631	0.135354	0.0309637	0.145539
1.786	0.144266	0.201553	0.15445	0.14172	0.0207793	0.148085
1.787	0.139174	0.199007	0.148085	0.149358	0.0347829	0.142993
1.788	0.144266	0.207919	0.146812	0.151904	0.0233254	0.142993
1.789	0.139174	0.213011	0.159543	0.14172	0.0411482	0.155723
1.79	0.136628	0.2041	0.136628	0.139174	0.0347829	0.135354
1.791	0.136628	0.207919	0.151904	0.136628	0.0309637	0.144266
1.792	0.132808	0.215557	0.151904	0.132808	0.0335098	0.137901
1.793	0.139174	0.196461	0.148085	0.135354	0.0347829	0.145539
1.794	0.134081	0.211738	0.142993	0.132808	0.0398751	0.142993
1.795	0.121351	0.199007	0.146812	0.136628	0.0296907	0.126443
1.796	0.136628	0.192642	0.134081	0.126443	-0.00213578	0.14172
1.797	0.118805	0.206646	0.132808	0.140447	0.0220523	0.134081
1.798	0.136628	0.2041	0.136628	0.127716	0.0118679	0.128989
1.799	0.139174	0.201553	0.14172	0.14172	0.0335098	0.127716
1.8	0.131535	0.197734	0.142993	0.131535	0.0195062	0.139174
1.801	0.131535	0.210465	0.127716	0.130262	0.00295645	0.140447
1.802	0.131535	0.220649	0.135354	0.136628	0.000410338	0.132808
1.803	0.145539	0.199007	0.14172	0.132808	0.0271445	0.127716
1.804	0.112439	0.199007	0.140447	0.117532	0.0245984	0.12517
1.805	0.111166	0.2041	0.151904	0.131535	0.0207793	0.144266
1.806	0.12517	0.2041	0.149358	0.146812	0.0245984	0.142993
1.807	0.120078	0.199007	0.132808	0.137901	0.0169601	0.136628
1.808	0.122624	0.197734	0.149358	0.123897	0.00422951	0.131535
1.809	0.134081	0.207919	0.142993	0.137901	0.00932174	0.12517
1.81	0.14172	0.21683	0.137901	0.145539	0.0207793	0.127716
1.811	0.128989	0.197734	0.149358	0.127716	0.0131409	0.127716
1.812	0.127716	0.214284	0.142993	0.128989	-0.00468189	0.139174
1.813	0.107347	0.193915	0.128989	0.122624	0.0258715	0.139174
1.814	0.12517	0.2041	0.126443	0.122624	0.0195062	0.131535
1.815	0.123897	0.190096	0.127716	0.117532	0.015687	0.136628
1.816	0.103528	0.206646	0.117532	0.134081	0.00932174	0.120078
1.817	0.111166	0.195188	0.140447	0.127716	0.0347829	0.128989
1.818	0.118805	0.215557	0.134081	0.112439	0.0169601	0.137901
1.819	0.121351	0.196461	0.127716	0.121351	0.0118679	0.131535
1.82	0.122624	0.209192	0.136628	0.134081	0.0258715	0.135354
1.821	0.131535	0.2041	0.127716	0.142993	0.0245984	0.142993
1.822	0.12517	0.209192	0.137901	0.120078	0.0207793	0.137901
1.823	0.131535	0.193915	0.127716	0.137901	-0.00213578	0.117532
1.824	0.132808	0.195188	0.145539	0.134081	0.014414	0.128989
1.825	0.142993	0.195188	0.148085	0.126443	0.0131409	0.130262
1.826	0.140447	0.192642	0.15827	0.114986	0.0105948	0.144266
1.827	0.131535	0.197734	0.136628	0.120078	0.0245984	0.128989
1.828	0.126443	0.201553	0.151904	0.128989	0.0258715	0.131535
1.829	0.145539	0.18755	0.146812	0.132808	0.0118679	0.131535
1.83	0.140447	0.199007	0.145539	0.127716	0.00550257	0.127716
1.831	0.145539	0.18755	0.127716	0.131535	0.014414	0.130262
1.832	0.131535	0.193915	0.148085	0.131535	-0.000862719	0.137901
1.833	0.171	0.192642	0.156996	0.131535	0.00550257	0.12517
1.834	0.190096	0.193915	0.142993	0.114986	0.0233254	0.128989
1.835	0.142993	0.193915	0.153177	0.121351	0.0296907	0.122624
1.836	0.132808	0.2041	0.142993	0.107347	0.0296907	0.122624
1.837	0.107347	0.195188	0.136628	0.122624	0.00932174	0.128989
1.838	0.0907974	0.186277	0.153177	0.12517	0.0118679	0.132808
1.839	0.102255	0.196461	0.140447	0.126443	0.00932174	0.136628
1.84	0.102255	0.181184	0.135354	0.107347	0.00932174	0.136628
1.841	0.107347	0.192642	0.135354	0.130262	-0.00722801	0.116259
1.842	0.118805	0.199007	0.144266	0.10862	0.014414	0.131535
1.843	0.12517	0.197734	0.131535	0.126443	-0.00213578	0.135354
1.844	0.114986	0.192642	0.131535	0.131535	-0.000862719	0.130262
1.845	0.122624	0.183731	0.148085	0.120078	0.00550257	0.144266
1.846	0.117532	0.181184	0.135354	0.111166	0.0182332	0.132808
1.847	0.131535	0.183731	0.137901	0.112439	0.00804868	0.130262
1.848	0.122624	0.176092	0.148085	0.122624	0.0105948	0.149358
1.849	0.116259	0.191369	0.148085	0.134081	0.015687	0.117532
1.85	0.109893	0.199007	0.130262	0.131535	0.000410338	0.135354
1.851	0.127716	0.183731	0.149358	0.113712	0.00295645	0.144266
1.852	0.127716	0.18755	0.131535	0.113712	-0.00468189	0.151904
1.853	0.121351	0.183731	0.151904	0.130262	0.0169601	0.140447
1.854	0.10862	0.179912	0.14172	0.112439	0.0195062	0.139174
1.855	0.107347	0.178638	0.132808	0.117532	0.0220523	0.136628
1.856	0.107347	0.183731	0.134081	0.122624	0.0169601	0.142993
1.857	0.112439	0.178638	0.134081	0.114986	0.0258715	0.150631
1.858	0.12517	0.193915	0.131535	0.126443	0.00677563	0.136628
1.859	0.12517	0.174819	0.131535	0.106074	0.0335098	0.12517
1.86	0.178638	0.179912	0.120078	0.112439	0.0105948	0.142993
1.861	0.186277	0.174819	0.135354	0.128989	0.00677563	0.128989
1.862	0.148085	0.192642	0.142993	0.113712	0.0105948	0.131535
1.863	0.134081	0.167181	0.134081	0.111166	-0.00340883	0.131535
1.864	0.128989	0.199007	0.127716	0.107347	-0.00595495	0.131535
1.865	0.127716	0.177365	0.144266	0.116259	0.00295645	0.112439
1.866	0.118805	0.172273	0.168454	0.106074	0.00422951	0.120078
1.867	0.111166	0.168454	0.162089	0.136628	-0.0148664	0.137901
1.868	0.127716	0.188823	0.156996	0.109893	-0.00213578	0.136628
1.869	0.104801	0.153177	0.169727	0.12517	0.0245984	0.118805
1.87	0.0971627	0.172273	0.15445	0.116259	0.014414	0.128989
1.871	0.107347	0.159543	0.160816	0.122624	0.0182332	0.136628
1.872	0.107347	0.173546	0.168454	0.132808	0.00677563	0.127716
1.873	0.0844321	0.145539	0.148085	0.109893	0.000410338	0.126443
1.874	0.0984358	0.172273	0.160816	0.111166	0.0182332	0.116259
1.875	0.131535	0.151904	0.155723	0.0958897	0.0131409	0.121351
1.876	0.121351	0.151904	0.148085	0.135354	0.0118679	0.132808
1.877	0.0997088	0.163362	0.136628	0.106074	0.0169601	0.114986
1.878	0.107347	0.169727	0.153177	0.106074	0.0233254	0.127716
1.879	0.137901	0.178638	0.12517	0.102255	0.014414	0.12517
1.88	0.118805	0.173546	0.150631	0.106074	0.00677563	0.127716
1.881	0.123897	0.173546	0.14172	0.10862	0.000410338	0.12517
1.882	0.114986	0.165908	0.148085	0.10862	0.00295645	0.120078
1.883	0.112439	0.173546	0.149358	0.118805	0.00804868	0.135354
1.884	0.120078	0.179912	0.148085	0.112439	0.0195062	0.123897
1.885	0.106074	0.171	0.150631	0.111166	0.00932174	0.128989
1.886	0.118805	0.167181	0.135354	0.111166	0.015687	0.134081
1.887	0.117532	0.149358	0.149358	0.122624	0.00932174	0.135354
1.888	0.117532	0.169727	0.163362	0.118805	0.0105948	0.149358
1.889	0.135354	0.167181	0.15827	0.107347	-0.0123202	0.118805
1.89	0.111166	0.15827	0.14172	0.102255	0.000410338	0.127716
1.891	0.126443	0.162089	0.14172	0.113712	0.00295645	0.126443
1.892	0.120078	0.156996	0.142993	0.126443	0.0118679	0.112439
1.893	0.109893	0.159543	0.149358	0.111166	-0.00213578	0.142993
1.894	0.107347	0.172273	0.151904	0.113712	0.0220523	0.128989
1.895	0.122624	0.171	0.153177	0.0971627	0.00677563	0.102255
1.896	0.102255	0.145539	0.159543	0.0920705	-0.00850107	0.120078
1.897	0.131535	0.167181	0.150631	0.106074	0.0118679	0.128989
1.898	0.135354	0.164635	0.15827	0.118805	0.014414	0.140447
1.899	0.121351	0.145539	0.145539	0.0895244	-0.00468189	0.122624
1.9	0.122624	0.140447	0.148085	0.113712	0.00677563	0.117532
1.901	0.10862	0.146812	0.126443	0.0907974	-0.00213578	0.127716
1.902	0.113712	0.15445	0.159543	0.104801	0.0245984	0.123897
1.903	0.109893	0.153177	0.151904	0.0895244	0.0169601	0.114986
1.904	0.111166	0.172273	0.137901	0.103528	0.00550257	0.127716
1.905	0.0971627	0.183731	0.140447	0.0997088	-0.00722801	0.126443
1.906	0.0984358	0.14172	0.149358	0.0907974	-0.0110472	0.112439
1.907	0.12517	0.156996	0.148085	0.118805	-0.0110472	0.123897
1.908	0.0958897	0.167181	0.15827	0.102255	0.00932174	0.104801
1.909	0.0882513	0.171	0.135354	0.0920705	-0.00722801	0.114986
1.91	0.117532	0.160816	0.144266	0.104801	0.000410338	0.118805
1.911	0.139174	0.168454	0.150631	0.113712	0.0016834	0.10862
1.912	0.0958897	0.153177	0.150631	0.106074	-0.00977412	0.10862
1.913	0.0946166	0.144266	0.149358	0.0946166	0.00932174	0.120078
1.914	0.0907974	0.149358	0.131535	0.103528	0.00932174	0.106074
1.915	0.0717016	0.164635	0.15827	0.106074	-0.00340883	0.117532
1.916	0.0844321	0.148085	0.151904	0.0971627	-0.00340883	0.109893
1.917	0.127716	0.167181	0.14172	0.0857052	0.00422951	0.0907974
1.918	0.116259	0.145539	0.126443	0.0869783	0.00932174	0.121351
1.919	0.0984358	0.162089	0.139174	0.112439	-0.00340883	0.0997088
1.92	0.0882513	0.151904	0.134081	0.0946166	0.0105948	0.118805
1.921	0.0755207	0.15827	0.149358	0.0882513	-0.00977412	0.0946166
1.922	0.0857052	0.14172	0.135354	0.081886	-0.0237778	0.0895244
1.923	0.123897	0.160816	0.148085	0.107347	-0.00468189	0.0767938
1.924	0.127716	0.149358	0.137901	0.106074	-0.00595495	0.107347
1.925	0.107347	0.116259	0.151904	0.102255	0.00295645	0.0831591
1.926	0.111166	0.150631	0.153177	0.103528	-0.00468189	0.0869783
1.927	0.0984358	0.153177	0.15827	0.0882513	0.00550257	0.10862
1.928	0.114986	0.136628	0.136628	0.106074	0.00295645	0.116259
1.929	0.104801	0.148085	0.132808	0.0984358	0.0016834	0.0946166
1.93	0.0857052	0.151904	0.142993	0.0958897	0.0105948	0.0984358
1.931	0.0958897	0.142993	0.156996	0.10862	0.0016834	0.0920705
1.932	0.0984358	0.137901	0.132808	0.0971627	0.00932174	0.112439
1.933	0.0958897	0.150631	0.139174	0.102255	0.00677563	0.0984358
1.934	0.0946166	0.168454	0.140447	0.0907974	0.0105948	0.100982
1.935	0.0971627	0.15827	0.128989	0.106074	0.0118679	0.100982
1.936	0.0729746	0.148085	0.140447	0.106074	0.00422951	0.100982
1.937	0.0882513	0.167181	0.136628	0.0946166	0.000410338	0.0907974
1.938	0.0717016	0.156996	0.139174	0.0971627	0.00422951	0.081886
1.939	0.0780669	0.15827	0.139174	0.0946166	0.00677563	0.0946166
1.94	0.0997088	0.155723	0.146812	0.0971627	-0.00850107	0.0780669
1.941	0.111166	0.155723	0.149358	0.0895244	-0.00722801	0.100982
1.942	0.107347	0.14172	0.140447	0.0907974	-0.00340883	0.100982
1.943	0.102255	0.135354	0.116259	0.0946166	-0.0110472	0.0767938
1.944	0.102255	0.144266	0.156996	0.116259	0.000410338	0.0920705
1.945	0.117532	0.135354	0.126443	0.0984358	-0.0123202	0.102255
1.946	0.102255	0.126443	0.139174	0.103528	-0.00340883	0.0857052
1.947	0.0984358	0.146812	0.142993	0.104801	-0.00977412	0.112439
1.948	0.103528	0.131535	0.134081	0.0895244	-0.00468189	0.0857052
1.949	0.0971627	0.127716	0.151904	0.100982	-0.0110472	0.0907974
1.95	0.0780669	0.14172	0.142993	0.0997088	-0.0110472	0.0831591
1.951	0.107347	0.135354	0.136628	0.102255	-0.0148664	0.0984358
1.952	0.0907974	0.14172	0.148085	0.0857052	-0.00468189	0.106074
1.953	0.0895244	0.12517	0.144266	0.0857052	-0.00340883	0.0984358
1.954	0.0984358	0.136628	0.146812	0.0933435	0.00804868	0.0780669
1.955	0.0767938	0.145539	0.132808	0.081886	-0.0148664	0.0907974
1.956	0.0755207	0.137901	0.136628	0.107347	-0.0148664	0.0755207
1.957	0.0857052	0.150631	0.135354	0.109893	-0.00340883	0.0857052
1.958	0.0742477	0.148085	0.128989	0.0946166	-0.00340883	0.0895244
1.959	0.081886	0.132808	0.120078	0.0958897	-0.00595495	0.080613
1.96	0.081886	0.144266	0.139174	0.0717016	-0.00595495	0.0767938
1.961	0.0869783	0.15445	0.12517	0.0869783	-0.00722801	0.0920705
1.962	0.0615171	0.155723	0.12517	0.0844321	0.00295645	0.0920705
1.963	0.0653363	0.155723	0.12517	0.0946166	-0.00213578	0.0640632
1.964	0.0742477	0.136628	0.120078	0.0971627	-0.00340883	0.0882513
1.965	0.0844321	0.142993	0.135354	0.0958897	-0.00468189	0.0780669
1.966	0.0780669	0.153177	0.121351	0.0920705	0.00295645	0.106074
1.967	0.081886	0.139174	0.135354	0.0907974	-0.00595495	0.0933435
1.968	0.0742477	0.136628	0.131535	0.109893	-0.00468189	0.0882513
1.969	0.0729746	0.136628	0.137901	0.0857052	-0.0199586	0.080613
1.97	0.0946166	0.142993	0.122624	0.100982	-0.0110472	0.0907974
1.971	0.0704285	0.139174	0.142993	0.106074	-0.0326892	0.0869783
1.972	0.081886	0.140447	0.127716	0.100982	-0.0110472	0.0882513
1.973	0.0767938	0.137901	0.126443	0.0920705	0.00295645	0.0857052
1.974	0.0869783	0.126443	0.136628	0.0971627	0.00550257	0.0907974
1.975	0.0717016	0.136628	0.140447	0.0831591	-0.0199586	0.104801
1.976	0.0717016	0.134081	0.111166	0.081886	-0.00977412	0.100982
1.977	0.080613	0.137901	0.118805	0.0704285	-0.00468189	0.0780669
1.978	0.0576979	0.146812	0.127716	0.0857052	-0.0161394	0.0793399
1.979	0.0869783	0.117532	0.122624	0.0946166	0.00677563	0.0717016
1.98	0.0793399	0.126443	0.120078	0.0907974	-0.0161394	0.0869783
1.981	0.0869783	0.12517	0.122624	0.0958897	-0.0212316	0.0844321
1.982	0.0958897	0.137901	0.131535	0.080613	-0.00595495	0.0946166
1.983	0.0946166	0.142993	0.12517	0.081886	-0.0110472	0.0869783
1.984	0.0907974	0.131535	0.128989	0.0857052	-0.0174125	0.0869783
1.985	0.0907974	0.136628	0.117532	0.102255	-0.0110472	0.0742477
1.986	0.0920705	0.128989	0.139174	0.0907974	-0.0135933	0.0971627
1.987	0.0882513	0.131535	0.137901	0.0958897	-0.00977412	0.0869783
1.988	0.100982	0.126443	0.127716	0.0882513	0.00422951	0.0869783
1.989	0.107347	0.142993	0.12517	0.104801	-0.00468189	0.0895244
1.99	0.0857052	0.142993	0.127716	0.0920705	-0.0123202	0.0907974
1.991	0.0946166	0.136628	0.142993	0.0857052	-0.0135933	0.0882513
1.992	0.081886	0.137901	0.126443	0.0997088	-0.0237778	0.0869783
1.993	0.0831591	0.127716	0.112439	0.0971627	-0.00468189	0.0857052
1.994	0.0984358	0.132808	0.12517	0.0984358	-0.00595495	0.106074
1.995	0.0920705	0.137901	0.128989	0.100982	-0.00850107	0.0971627
1.996	0.0780669	0.140447	0.111166	0.0933435	-0.0148664	0.0793399
[truncated: 1,003 more rows]
