# Supplementary material for: Transport mechanism of DgoT, a bacterial homolog of SLC17 organic anion transporters
Source: EMBO J. 2024 Oct 25;43(24):6740–65. doi: 10.1038/s44318-024-00279-y (PMC11649914; doi:10.1038/s44318-024-00279-y)
Supplement: Supplementary file 3 — Source data Fig. 2 [file 44318_2024_279_MOESM3_ESM.zip › Figure 2/2D/2D.xls]

## Sheet: README
Main panel: raw currents (measured on the same sensor) are shown
Inset: integrated currents between 2 and 5 sec

## Sheet: Main panel
Time (s)	Current (nA)
	0.5 mM gal	1 mM gal	2 mM gal	4 mM gal	8 mM gal
0	0.00295645	-0.00722801	-0.000862719	-0.0123202	0.000410338
0.001	-0.00340883	0.0131409	-0.000862719	-0.00722801	0.015687
0.002	-0.00595495	-0.00468189	-0.00340883	0.0105948	0.00932174
0.003	0.0016834	0.00422951	0.0105948	-0.0237778	0.00804868
0.004	0.0131409	0.000410338	0.0233254	0.0118679	0.0169601
0.005	-0.000862719	0.00550257	0.0105948	0.00295645	-0.00595495
0.006	0.0016834	0.00804868	0.0016834	0.00422951	0.00550257
0.007	-0.00468189	0.014414	-0.00722801	0.0131409	0.0016834
0.008	-0.0301431	0.00804868	0.0105948	0.0105948	0.00550257
0.009	-0.00722801	-0.00213578	0.00932174	0.014414	0.0118679
0.01	-0.00595495	0.014414	0.00677563	0.0118679	-0.00213578
0.011	-0.0225047	-0.00340883	0.00932174	-0.000862719	0.0182332
0.012	-0.00977412	0.00295645	0.00422951	-0.00340883	0.0169601
0.013	0.0131409	0.000410338	0.00295645	0.00804868	0.00295645
0.014	0.00677563	0.0131409	-0.00468189	0.00677563	0.0131409
0.015	-0.00977412	-0.00977412	0.00295645	-0.00977412	0.014414
0.016	-0.0148664	0.00550257	-0.00340883	0.00677563	0.00677563
0.017	0.014414	-0.0110472	-0.0110472	-0.0148664	0.0207793
0.018	-0.00722801	-0.00468189	-0.0174125	-0.00213578	0.014414
0.019	-0.00468189	0.0131409	-0.00213578	0.00677563	0.0131409
0.02	0.0271445	-0.00722801	-0.00213578	-0.0110472	-0.00468189
0.021	0.014414	0.0118679	-0.00213578	-0.0135933	0.014414
0.022	0.00550257	-0.00213578	-0.0123202	0.000410338	0.0105948
0.023	-0.00468189	0.014414	-0.0110472	-0.00850107	-0.00468189
0.024	0.000410338	0.00932174	0.00550257	-0.000862719	0.0118679
0.025	0.00295645	0.0131409	0.000410338	-0.00595495	-0.00213578
0.026	-0.0110472	0.00295645	-0.00468189	-0.00213578	-0.00340883
0.027	0.0105948	0.00295645	-0.0135933	-0.00595495	0.00550257
0.028	-0.0174125	0.0105948	0.0105948	0.00550257	-0.0110472
0.029	0.00932174	0.00677563	0.00550257	0.000410338	0.00422951
0.03	-0.00722801	0.0016834	-0.00468189	0.000410338	0.000410338
0.031	0.000410338	-0.00213578	-0.00595495	0.00677563	-0.000862719
0.032	-0.00722801	0.000410338	0.00677563	-0.00595495	-0.00468189
0.033	0.0131409	-0.00468189	-0.00722801	0.0016834	0.000410338
0.034	0.00295645	-0.00850107	-0.00722801	-0.00977412	0.00295645
0.035	0.00932174	0.00932174	-0.00340883	0.00550257	0.0016834
0.036	0.00295645	0.00932174	-0.0110472	0.00932174	0.000410338
0.037	0.00804868	0.0233254	0.0016834	-0.0161394	0.0131409
0.038	-0.00340883	-0.00468189	-0.00977412	-0.0174125	0.00677563
0.039	0.0016834	0.014414	-0.0135933	-0.00595495	-0.000862719
0.04	0.00550257	-0.00977412	-0.0263239	-0.0161394	-0.00468189
0.041	0.0233254	0.00677563	-0.0123202	-0.00850107	-0.00340883
0.042	-0.00468189	0.0016834	-0.00850107	-0.0110472	0.00422951
0.043	0.00932174	-0.0110472	0.000410338	-0.00340883	-0.000862719
0.044	0.000410338	0.000410338	0.00295645	-0.00977412	0.0182332
0.045	-0.000862719	0.000410338	-0.00468189	0.00677563	-0.00595495
0.046	0.00932174	0.0105948	-0.00468189	-0.0135933	-0.00595495
0.047	-0.000862719	0.00550257	-0.0148664	0.000410338	-0.00468189
0.048	0.015687	-0.00340883	0.00422951	0.00422951	-0.00722801
0.049	-0.0148664	-0.00977412	-0.0110472	-0.00213578	-0.000862719
0.05	0.00932174	0.000410338	-0.0174125	0.0105948	-0.00468189
0.051	0.0105948	-0.00850107	-0.00977412	-0.00977412	0.000410338
0.052	0.000410338	-0.0186855	-0.0161394	0.000410338	-0.00595495
0.053	0.00295645	-0.0186855	0.00550257	-0.00213578	-0.00722801
0.054	-0.00850107	-0.0186855	-0.00977412	-0.00977412	0.0016834
0.055	0.000410338	-0.0174125	-0.0250508	-0.0148664	0.00932174
0.056	0.014414	-0.0148664	-0.0123202	-0.00468189	-0.000862719
0.057	0.0131409	0.00295645	-0.0250508	-0.00468189	-0.000862719
0.058	0.0220523	-0.00722801	-0.0148664	0.00295645	0.00804868
0.059	0.00932174	0.0118679	-0.0199586	-0.0199586	0.00295645
0.06	0.0258715	0.00295645	-0.0135933	-0.0148664	0.000410338
0.061	0.0220523	0.00295645	-0.0110472	-0.0225047	-0.00722801
0.062	0.00422951	-0.000862719	-0.0186855	-0.0161394	-0.00213578
0.063	0.000410338	0.00677563	-0.0135933	-0.00340883	-0.00340883
0.064	0.014414	0.0105948	-0.00213578	-0.0135933	0.00295645
0.065	0.0182332	0.00295645	-0.0123202	-0.00977412	-0.00977412
0.066	0.0131409	0.0105948	-0.0110472	-0.00722801	-0.0148664
0.067	0.0131409	0.00550257	0.00295645	-0.0237778	-0.00468189
0.068	-0.000862719	0.015687	-0.0110472	-0.00722801	-0.0110472
0.069	0.00932174	0.00932174	-0.00468189	-0.000862719	-0.0161394
0.07	-0.00722801	0.0131409	-0.0161394	-0.0123202	0.00422951
0.071	0.0118679	0.0118679	-0.0135933	0.000410338	-0.0148664
0.072	-0.00340883	0.000410338	-0.0199586	0.000410338	-0.00977412
0.073	-0.0174125	-0.00213578	-0.0161394	-0.00468189	-0.0199586
0.074	0.00295645	0.00550257	-0.0186855	-0.00595495	-0.0161394
0.075	-0.00468189	0.0105948	-0.0212316	-0.0110472	-0.0148664
0.076	0.00295645	0.0105948	-0.0186855	-0.00850107	-0.00595495
0.077	0.00550257	-0.00213578	-0.0275969	-0.00977412	0.0105948
0.078	0.014414	-0.00468189	-0.0199586	-0.00850107	-0.00468189
0.079	-0.00468189	-0.00213578	-0.00850107	-0.0110472	0.00422951
0.08	0.000410338	0.0016834	-0.00722801	-0.0110472	0.0105948
0.081	0.00932174	0.0016834	-0.0148664	-0.00595495	-0.00595495
0.082	-0.000862719	0.0258715	-0.00977412	-0.0123202	0.00422951
0.083	-0.00722801	0.00550257	0.00295645	-0.00977412	-0.000862719
0.084	0.00295645	-0.00722801	0.000410338	0.000410338	0.0131409
0.085	-0.0135933	-0.00213578	0.00677563	0.000410338	0.00295645
0.086	-0.0148664	0.014414	0.00677563	-0.00340883	-0.00850107
0.087	-0.0161394	0.00295645	0.00550257	0.00295645	-0.00468189
0.088	-0.0263239	0.00677563	0.00677563	-0.0148664	-0.00468189
0.089	-0.0199586	-0.00595495	-0.0174125	0.000410338	-0.00977412
0.09	-0.0212316	0.00804868	0.00295645	0.015687	0.00804868
0.091	-0.0174125	-0.00340883	-0.00468189	0.00550257	0.0016834
0.092	-0.0275969	0.0016834	-0.0110472	0.00804868	0.0105948
0.093	-0.0161394	-0.00595495	0.000410338	0.00422951	-0.00595495
0.094	-0.0186855	0.00804868	-0.00722801	0.00422951	0.00932174
0.095	-0.0250508	0.00804868	-0.00213578	-0.00213578	-0.00850107
0.096	-0.00595495	-0.00213578	0.00422951	-0.0135933	0.00677563
0.097	0.00932174	-0.00468189	-0.00977412	-0.00468189	0.0016834
0.098	-0.00340883	0.00550257	-0.00340883	-0.00595495	-0.00595495
0.099	-0.00977412	-0.00213578	-0.00977412	-0.00595495	0.00550257
0.1	-0.00468189	0.00804868	-0.00468189	0.00550257	0.000410338
0.101	-0.00468189	0.00677563	-0.0123202	-0.0135933	-0.00468189
0.102	0.000410338	0.014414	0.00550257	0.00295645	0.015687
0.103	0.00550257	0.000410338	-0.00213578	-0.00468189	0.00677563
0.104	-0.0148664	-0.00722801	0.00932174	0.0182332	-0.00977412
0.105	-0.0110472	0.00932174	-0.0148664	-0.000862719	0.00422951
0.106	-0.0161394	0.000410338	-0.00213578	0.00677563	-0.00722801
0.107	-0.0148664	0.00295645	0.0016834	-0.00468189	0.0016834
0.108	-0.00468189	0.015687	-0.000862719	-0.000862719	-0.00595495
0.109	-0.00977412	-0.00595495	0.00550257	0.00550257	0.00422951
0.11	-0.0123202	0.00550257	0.015687	-0.00213578	0.000410338
0.111	-0.00722801	-0.00722801	-0.00850107	-0.00722801	-0.00468189
0.112	-0.0135933	0.0016834	-0.000862719	-0.0174125	-0.00468189
0.113	0.014414	-0.00977412	-0.00213578	-0.0148664	-0.00468189
0.114	0.00677563	0.00295645	-0.00340883	0.00422951	0.000410338
0.115	0.00295645	0.00932174	-0.0148664	-0.00977412	-0.000862719
0.116	0.0233254	0.000410338	-0.00340883	-0.0123202	0.0016834
0.117	-0.00468189	-0.000862719	-0.0199586	-0.00468189	0.00677563
0.118	0.00295645	-0.00468189	-0.0110472	-0.00595495	0.000410338
0.119	-0.00213578	0.014414	-0.0110472	-0.0123202	0.00677563
0.12	0.00422951	-0.00468189	-0.00468189	-0.00213578	0.015687
0.121	0.000410338	0.0207793	-0.0148664	-0.0110472	0.00932174
0.122	0.000410338	-0.0123202	0.00422951	0.00677563	0.0105948
0.123	-0.00977412	0.00677563	-0.00340883	-0.000862719	0.00932174
0.124	-0.00468189	-0.000862719	-0.0110472	0.000410338	0.0131409
0.125	-0.00468189	0.00677563	0.000410338	-0.00468189	0.00295645
0.126	-0.0174125	0.0105948	-0.00468189	0.00295645	0.00677563
0.127	-0.00977412	0.00550257	0.00550257	0.0105948	0.00804868
0.128	0.00422951	-0.000862719	-0.00340883	0.000410338	-0.0148664
0.129	-0.00850107	0.000410338	0.00932174	0.00295645	-0.0110472
0.13	0.00422951	0.00550257	-0.00722801	0.00550257	0.00677563
0.131	-0.000862719	-0.000862719	0.0233254	-0.00468189	-0.00468189
0.132	-0.00340883	-0.00595495	-0.00468189	-0.00850107	0.00295645
0.133	0.000410338	0.0118679	-0.0110472	-0.00850107	-0.0135933
0.134	0.00550257	-0.00468189	-0.0135933	0.0131409	0.0118679
0.135	0.0118679	-0.00595495	-0.00468189	-0.00468189	-0.00468189
0.136	0.00932174	0.00550257	-0.00468189	-0.00340883	0.00804868
0.137	-0.00722801	-0.00213578	-0.00722801	-0.00850107	0.0016834
0.138	-0.000862719	0.00804868	-0.0148664	-0.0148664	0.00295645
0.139	0.00932174	0.000410338	-0.0148664	-0.000862719	0.015687
0.14	-0.000862719	0.00295645	-0.00468189	-0.0148664	0.00295645
0.141	0.00422951	-0.00977412	-0.00722801	0.00932174	0.0169601
0.142	-0.00977412	0.00932174	-0.00722801	-0.0275969	0.015687
0.143	-0.0110472	0.000410338	-0.0110472	0.000410338	-0.00468189
0.144	-0.0148664	0.00677563	0.0016834	0.000410338	-0.00213578
0.145	-0.00722801	0.00677563	0.0016834	-0.00722801	-0.00340883
0.146	-0.00468189	0.015687	-0.00595495	-0.00213578	-0.000862719
0.147	-0.0148664	0.015687	0.0105948	-0.0110472	-0.00468189
0.148	-0.0110472	0.00677563	0.00932174	-0.0123202	-0.0123202
0.149	-0.0110472	0.00804868	-0.000862719	0.000410338	-0.00595495
0.15	0.00295645	0.00677563	-0.000862719	-0.00468189	-0.00595495
0.151	-0.0110472	-0.00722801	-0.00340883	-0.00340883	0.00932174
0.152	0.000410338	-0.00468189	0.00932174	0.00295645	-0.00340883
0.153	0.00422951	0.0016834	0.0131409	0.015687	0.0016834
0.154	0.014414	-0.0110472	-0.000862719	-0.0174125	0.000410338
0.155	0.000410338	0.00677563	0.000410338	-0.0135933	0.0118679
0.156	0.0105948	-0.00595495	-0.000862719	-0.0123202	0.0169601
0.157	-0.00340883	0.00295645	-0.000862719	-0.0110472	-0.00977412
0.158	-0.000862719	-0.00595495	-0.00850107	-0.00213578	0.0105948
0.159	-0.00722801	-0.00340883	-0.00468189	0.00295645	-0.000862719
0.16	0.00932174	-0.00468189	-0.00595495	-0.0123202	0.0016834
0.161	0.00550257	0.00804868	0.00550257	-0.00722801	0.00550257
0.162	0.00295645	-0.00468189	0.0105948	-0.00850107	-0.00340883
0.163	-0.00468189	0.00677563	-0.00977412	-0.0161394	-0.0135933
0.164	0.015687	-0.00722801	-0.00722801	0.00295645	0.00422951
0.165	-0.0123202	0.00677563	0.000410338	-0.0110472	-0.00213578
0.166	-0.0161394	0.00932174	0.00932174	-0.000862719	-0.00722801
0.167	-0.00213578	0.0169601	0.00932174	-0.0148664	-0.0148664
0.168	0.00422951	0.00550257	-0.00468189	0.0118679	-0.0161394
0.169	-0.00468189	0.0131409	-0.00722801	-0.000862719	0.0016834
0.17	-0.0186855	-0.000862719	-0.00468189	-0.0123202	0.000410338
0.171	0.0016834	0.0016834	-0.00468189	-0.00595495	-0.0135933
0.172	-0.00213578	0.00295645	-0.0123202	0.000410338	-0.0110472
0.173	0.000410338	-0.00977412	-0.0148664	0.000410338	-0.00468189
0.174	-0.000862719	-0.00213578	-0.00722801	0.00550257	0.000410338
0.175	0.00422951	0.00932174	0.00295645	-0.0110472	-0.00722801
0.176	0.00422951	0.00932174	-0.0135933	0.00804868	-0.00340883
0.177	0.0207793	0.000410338	-0.00722801	-0.0110472	-0.00340883
0.178	0.0118679	-0.0135933	0.00295645	0.000410338	-0.00340883
0.179	0.00295645	-0.00722801	-0.000862719	-0.00595495	-0.00468189
0.18	0.000410338	0.00550257	-0.00595495	-0.00468189	-0.0110472
0.181	-0.000862719	0.00932174	-0.0123202	0.0016834	-0.00468189
0.182	-0.00722801	0.00932174	-0.0186855	0.00550257	-0.0135933
0.183	0.0016834	-0.00340883	-0.000862719	-0.000862719	-0.0237778
0.184	0.00932174	0.000410338	0.00550257	-0.00595495	-0.00722801
0.185	0.0207793	-0.00468189	-0.00977412	0.000410338	-0.0237778
0.186	-0.00850107	0.00550257	0.00932174	0.00804868	-0.0135933
0.187	-0.00850107	0.0131409	0.014414	0.00677563	-0.0174125
0.188	-0.00468189	-0.00595495	-0.00468189	0.00422951	-0.0199586
0.189	-0.00468189	0.00422951	0.00295645	-0.00213578	-0.0110472
0.19	-0.00722801	0.00422951	0.00422951	0.00295645	-0.00340883
0.191	-0.0110472	0.015687	-0.00722801	0.00295645	-0.00722801
0.192	0.00677563	-0.00977412	0.00677563	0.0016834	-0.0110472
0.193	0.00932174	0.0105948	-0.00722801	-0.00977412	-0.00722801
0.194	0.0016834	0.00295645	0.00804868	0.00804868	-0.000862719
0.195	-0.00468189	-0.00340883	-0.00595495	0.0220523	-0.00340883
0.196	0.00422951	0.00422951	-0.00850107	0.015687	-0.0148664
0.197	0.00295645	0.000410338	0.000410338	0.000410338	0.00422951
0.198	-0.00340883	-0.0123202	-0.000862719	-0.0186855	0.0105948
0.199	0.00804868	0.014414	0.00550257	0.00295645	-0.00340883
0.2	-0.00213578	0.00932174	-0.0110472	0.000410338	0.0131409
0.201	-0.00977412	0.015687	-0.00595495	0.014414	0.000410338
0.202	0.00550257	-0.00340883	0.00804868	0.000410338	-0.00340883
0.203	0.000410338	-0.00213578	-0.0110472	-0.00722801	0.000410338
0.204	-0.00468189	0.0169601	-0.00340883	-0.00468189	0.0016834
0.205	0.000410338	0.00550257	-0.000862719	0.000410338	-0.000862719
0.206	0.0016834	0.0105948	-0.00722801	0.0169601	0.000410338
0.207	0.000410338	0.0169601	0.0131409	-0.00468189	-0.0174125
0.208	0.0105948	-0.00850107	-0.00850107	0.0131409	-0.00340883
0.209	-0.0135933	0.0131409	0.0131409	0.00677563	-0.00977412
0.21	-0.00595495	0.00295645	0.00804868	-0.00213578	-0.0135933
0.211	0.0220523	-0.00595495	-0.0110472	0.0016834	-0.00595495
0.212	-0.0148664	0.00550257	-0.00850107	0.014414	-0.000862719
0.213	0.015687	0.00295645	0.00295645	-0.00977412	0.00295645
0.214	0.00677563	0.000410338	-0.00595495	-0.00468189	0.000410338
0.215	0.00932174	0.000410338	-0.00722801	0.00677563	-0.00340883
0.216	0.00422951	-0.00595495	0.00932174	-0.0174125	0.00804868
0.217	0.00422951	0.0131409	0.00422951	0.0105948	-0.00595495
0.218	0.00422951	0.0105948	-0.00213578	-0.0135933	-0.0110472
0.219	-0.0148664	0.00550257	-0.0148664	-0.0275969	-0.000862719
0.22	-0.0110472	0.00295645	-0.000862719	0.000410338	0.014414
0.221	-0.00468189	0.0016834	-0.0237778	-0.00722801	-0.00468189
0.222	-0.0199586	0.0169601	-0.0161394	-0.00595495	0.00550257
0.223	0.0105948	0.0105948	-0.00722801	-0.0123202	0.000410338
0.224	-0.000862719	0.00550257	-0.00850107	-0.0135933	0.00422951
0.225	-0.00722801	0.015687	0.00550257	0.00932174	-0.00340883
0.226	-0.00340883	0.0169601	0.00550257	0.00932174	-0.0123202
0.227	-0.0110472	0.00804868	-0.00722801	0.00422951	-0.0110472
0.228	-0.0161394	0.0118679	0.00550257	-0.00340883	-0.00213578
0.229	-0.0186855	0.000410338	0.00932174	0.00932174	0.000410338
0.23	0.0105948	-0.000862719	-0.00722801	-0.00850107	-0.00722801
0.231	-0.00213578	0.015687	-0.00468189	0.00550257	-0.0263239
0.232	-0.00468189	-0.0123202	0.000410338	0.00804868	0.0105948
0.233	-0.00977412	-0.00468189	0.00804868	0.00677563	-0.0148664
0.234	0.00677563	0.00804868	-0.0148664	0.00677563	-0.0110472
0.235	0.014414	0.00550257	-0.0237778	-0.00977412	-0.00213578
0.236	0.015687	-0.00213578	-0.0110472	-0.00977412	0.00295645
0.237	0.0105948	0.00804868	0.014414	-0.00340883	0.00550257
0.238	0.000410338	0.00677563	-0.00468189	-0.00340883	-0.00213578
0.239	0.0016834	-0.00595495	-0.0135933	-0.00340883	0.0105948
0.24	0.00804868	-0.00340883	0.0105948	0.00932174	-0.00340883
0.241	0.0016834	0.00677563	-0.0161394	-0.00722801	0.00677563
0.242	-0.00722801	0.015687	-0.00977412	0.00550257	0.00932174
0.243	-0.000862719	0.0131409	-0.00468189	0.00932174	0.00550257
0.244	-0.000862719	0.0207793	0.000410338	-0.0174125	-0.00213578
0.245	-0.0123202	0.015687	-0.00595495	-0.00468189	0.00295645
0.246	-0.00468189	0.0195062	-0.000862719	0.0118679	0.0118679
0.247	0.00295645	0.0335098	-0.00468189	0.00932174	-0.00468189
0.248	-0.00977412	0.0207793	-0.00722801	0.0131409	0.0105948
0.249	-0.00340883	0.0207793	0.015687	-0.00595495	-0.00213578
0.25	-0.000862719	0.0207793	0.000410338	-0.00468189	-0.0148664
0.251	0.00677563	0.0131409	0.00932174	0.00550257	-0.00213578
0.252	0.00677563	0.00550257	-0.0148664	0.00422951	-0.000862719
0.253	0.0016834	0.00677563	0.0105948	0.014414	0.0131409
0.254	-0.000862719	-0.00340883	-0.00595495	-0.00595495	0.00295645
0.255	0.000410338	-0.00213578	0.00677563	-0.00213578	0.00295645
0.256	-0.00977412	-0.000862719	-0.0148664	0.00932174	0.00932174
0.257	0.00804868	0.00422951	-0.0110472	-0.0148664	0.00295645
0.258	0.0131409	-0.00722801	-0.0123202	-0.00340883	0.00550257
0.259	-0.00722801	0.00295645	0.00422951	-0.0148664	0.00295645
0.26	-0.0174125	-0.00468189	-0.00850107	-0.00722801	0.014414
0.261	0.00295645	0.00550257	0.00422951	-0.00213578	0.000410338
0.262	-0.0174125	0.00422951	-0.0123202	0.00295645	0.0118679
0.263	-0.0135933	0.000410338	0.014414	-0.000862719	0.0131409
0.264	-0.0250508	0.0169601	-0.00722801	-0.00468189	0.00804868
0.265	-0.0135933	0.0195062	0.014414	0.00932174	0.014414
0.266	-0.00213578	0.00677563	0.0118679	0.014414	-0.00340883
0.267	-0.00213578	0.0195062	0.00295645	0.014414	0.0016834
0.268	0.014414	0.014414	0.0016834	0.00677563	0.000410338
0.269	0.000410338	0.0105948	0.0207793	0.00295645	-0.000862719
0.27	-0.00595495	0.0271445	0.000410338	0.00550257	-0.000862719
0.271	0.0131409	0.00550257	-0.00468189	0.0131409	-0.00340883
0.272	0.00932174	0.00550257	0.0195062	-0.00213578	0.0105948
0.273	0.0016834	-0.00468189	0.00932174	0.0118679	-0.00468189
0.274	0.0182332	0.00677563	-0.00340883	0.00295645	0.00804868
0.275	0.00677563	-0.00468189	0.000410338	0.00295645	-0.00850107
0.276	0.0105948	0.00295645	0.00677563	0.00677563	0.0118679
0.277	0.0195062	0.00550257	-0.00595495	-0.000862719	0.0131409
0.278	0.00422951	0.00932174	0.000410338	0.0169601	-0.00977412
0.279	0.00422951	-0.00468189	0.0131409	0.015687	0.014414
0.28	0.00932174	0.00295645	-0.00977412	-0.0161394	0.00550257
0.281	0.0118679	0.014414	-0.000862719	0.00932174	0.00677563
0.282	0.0131409	0.00677563	-0.00468189	-0.00340883	0.00422951
0.283	-0.00595495	0.0195062	0.000410338	-0.00722801	0.014414
0.284	-0.00340883	0.00550257	0.00422951	0.0131409	0.00804868
0.285	0.00422951	0.0258715	0.00677563	-0.00468189	0.014414
0.286	-0.000862719	0.0245984	0.00422951	-0.000862719	0.00295645
0.287	-0.0161394	0.014414	0.00295645	0.00422951	-0.00468189
0.288	0.0118679	0.0322368	0.00804868	0.00804868	0.00804868
0.289	-0.00595495	0.0105948	0.0016834	0.0169601	-0.00977412
0.29	0.014414	0.0131409	0.0195062	-0.00340883	0.0016834
0.291	0.00422951	0.0195062	0.00677563	0.0169601	-0.00340883
0.292	-0.00595495	0.0105948	0.0195062	0.0182332	0.00295645
0.293	-0.000862719	0.00804868	0.00550257	0.00932174	0.015687
0.294	0.00932174	0.0195062	0.0169601	0.00804868	-0.00977412
0.295	0.0258715	-0.00213578	0.00295645	-0.00468189	0.0105948
0.296	0.00422951	0.0195062	-0.00468189	0.00550257	0.015687
0.297	0.0195062	0.00932174	0.00295645	0.00804868	0.0131409
0.298	0.00422951	0.0245984	-0.000862719	0.00295645	-0.00340883
0.299	0.0182332	0.0449674	-0.000862719	-0.00213578	0.014414
0.3	0.000410338	0.0742477	-0.00977412	0.00677563	0.00422951
0.301	0.0016834	0.131535	0.00550257	-0.00340883	0.0182332
0.302	0.015687	0.163362	-0.00468189	0.00422951	0.00804868
0.303	-0.0174125	0.211738	-0.00977412	0.00550257	0.000410338
0.304	0.00550257	0.206646	0.0105948	0.00932174	-0.00468189
0.305	0.00422951	0.221922	0.00550257	0.00550257	-0.00468189
0.306	0.00677563	0.256295	-0.00468189	-0.00595495	-0.00468189
0.307	0.00932174	0.253749	0.00932174	0.0207793	0.0131409
0.308	-0.00977412	0.269025	0.00422951	0.0182332	-0.00468189
0.309	0.000410338	0.265206	0.0195062	0.00932174	0.00677563
0.31	-0.00722801	0.239745	0.0233254	0.015687	-0.00468189
0.311	0.00932174	0.230834	0.0284176	0.0347829	0.00550257
0.312	0.00295645	0.248657	0.0666093	0.0526057	0.0131409
0.313	-0.000862719	0.248657	0.111166	0.100982	0.0016834
0.314	0.0131409	0.267753	0.15827	0.163362	0.00932174
0.315	0.0105948	0.280483	0.177365	0.188823	0.014414
0.316	0.0207793	0.299579	0.193915	0.197734	0.0169601
0.317	0.0131409	0.326313	0.193915	0.18755	0.0258715
0.318	0.036056	0.332678	0.195188	0.20028	0.080613
0.319	0.0602441	0.345409	0.18755	0.18755	0.163362
0.32	0.100982	0.360686	0.177365	0.181184	0.211738
0.321	0.148085	0.412881	0.160816	0.185004	0.255022
0.322	0.168454	0.386147	0.149358	0.173546	0.267753
0.323	0.195188	0.388693	0.146812	0.149358	0.261387
0.324	0.206646	0.326313	0.132808	0.15827	0.265206
0.325	0.193915	0.281756	0.153177	0.18755	0.252476
0.326	0.153177	0.201553	0.155723	0.218103	0.238472
0.327	0.139174	0.139174	0.192642	0.257568	0.224468
0.328	0.104801	0.0971627	0.224468	0.280483	0.202826
0.329	0.0755207	0.0882513	0.263933	0.305944	0.2041
0.33	0.0691555	0.0576979	0.277937	0.339044	0.196461
0.331	0.0602441	0.0958897	0.280483	0.359413	0.207919
0.332	0.0564249	0.127716	0.297033	0.350501	0.234653
0.333	0.100982	0.163362	0.294487	0.355594	0.26266
0.334	0.117532	0.177365	0.286848	0.349228	0.309763
0.335	0.153177	0.229561	0.239745	0.317402	0.321221
0.336	0.186277	0.239745	0.18755	0.284302	0.326313
0.337	0.191369	0.269025	0.121351	0.199007	0.350501
0.338	0.229561	0.392512	0.0640632	0.111166	0.364505
0.339	0.253749	0.538914	0.014414	0.0666093	0.356866
0.34	0.271572	0.583471	-0.0148664	0.0296907	0.355594
0.341	0.272845	0.540187	0.00295645	0.0398751	0.328859
0.342	0.270299	0.472715	0.0500596	0.100982	0.305944
0.343	0.213011	0.429431	0.0640632	0.0920705	0.209192
0.344	0.167181	0.375962	0.0946166	0.120078	0.139174
0.345	0.106074	0.285575	0.103528	0.100982	0.081886
0.346	0.0411482	0.182458	0.136628	0.148085	0.0780669
0.347	0.00677563	0.145539	0.176092	0.168454	0.0907974
0.348	-0.000862719	0.128989	0.202826	0.168454	0.111166
0.349	0.037329	0.140447	0.229561	0.213011	0.134081
0.35	0.0513327	0.0933435	0.265206	0.270299	0.151904
0.351	0.0513327	-0.0110472	0.321221	0.333952	0.167181
0.352	0.0793399	-0.106526	0.391239	0.409062	0.192642
0.353	0.134081	-0.200733	0.431977	0.498176	0.214284
0.354	0.164635	-0.244017	0.421793	0.51218	0.234653
0.355	0.196461	-0.33695	0.38742	0.494357	0.280483
0.356	0.229561	-0.376415	0.377235	0.46253	0.355594
0.357	0.269025	-0.452798	0.37087	0.402697	0.431977
0.358	0.322494	-0.414606	0.35432	0.336498	0.538914
0.359	0.400151	-0.473167	0.345409	0.318675	0.575832
0.36	0.438342	-0.583923	0.340317	0.290668	0.598747
0.361	0.454892	-0.61575	0.290668	0.252476	0.575832
0.362	0.454892	-0.632299	0.274118	0.219376	0.544006
0.363	0.487992	-0.666672	0.280483	0.178638	0.532548
0.364	0.499449	-0.683222	0.265206	0.136628	0.490538
0.365	0.505814	-0.675583	0.209192	0.0767938	0.465076
0.366	0.452346	-0.669218	0.178638	0.0271445	0.407789
0.367	0.393785	-0.617023	0.0233254	-0.0454197	0.375962
0.368	0.30849	-0.575012	-0.131988	-0.115438	0.337771
0.369	0.257568	-0.526636	-0.250382	-0.173999	0.304671
0.37	0.191369	-0.492263	-0.312762	-0.218556	0.241018
0.371	0.132808	-0.455344	-0.372596	-0.269478	0.2041
0.372	0.0729746	-0.442614	-0.373869	-0.286028	0.15827
0.373	0.000410338	-0.405695	-0.386599	-0.300031	0.0869783
0.374	-0.0657887	-0.380234	-0.38278	-0.315308	0.015687
0.375	-0.144718	-0.344588	-0.377688	-0.296212	-0.0581503
0.376	-0.200733	-0.321673	-0.362411	-0.294939	-0.147264
0.377	-0.244017	-0.294939	-0.340769	-0.269478	-0.194367
0.378	-0.282208	-0.265659	-0.335677	-0.254201	-0.231286
0.379	-0.289847	-0.263113	-0.30767	-0.237651	-0.22874
0.38	-0.315308	-0.270751	-0.305123	-0.214736	-0.256747
0.381	-0.298758	-0.242744	-0.278389	-0.217282	-0.279662
0.382	-0.283481	-0.222375	-0.249109	-0.190548	-0.287301
0.383	-0.283481	-0.230013	-0.240198	-0.180364	-0.340769
0.384	-0.27457	-0.214736	-0.218556	-0.172726	-0.311489
0.385	-0.250382	-0.210917	-0.207098	-0.170179	-0.314035
0.386	-0.240198	-0.184183	-0.185456	-0.145991	-0.340769
0.387	-0.218556	-0.208371	-0.167633	-0.145991	-0.331858
0.388	-0.190548	-0.209644	-0.156176	-0.13708	-0.338223
0.389	-0.189275	-0.180364	-0.138353	-0.116711	-0.319127
0.39	-0.162541	-0.170179	-0.121803	-0.096342	-0.292393
0.391	-0.140899	-0.156176	-0.0925229	-0.0721539	-0.263113
0.392	-0.121803	-0.157449	-0.0937959	-0.0275969	-0.24529
0.393	-0.095069	-0.152357	-0.0708809	-0.00977412	-0.219829
0.394	-0.0836115	-0.165087	-0.0747001	0.00295645	-0.204552
0.395	-0.0861576	-0.167633	-0.0645156	0.00295645	-0.176545
0.396	-0.0810654	-0.162541	-0.0556042	0.0245984	-0.157449
0.397	-0.0594234	-0.152357	-0.0428736	0.0195062	-0.135807
0.398	-0.0581503	-0.138353	-0.0403275	0.0335098	-0.121803
0.399	-0.0568773	-0.142172	-0.00977412	0.0207793	-0.109073
0.4	-0.0377814	-0.126895	-0.0148664	0.0258715	-0.0848845
0.401	-0.02887	-0.121803	-0.0174125	0.0245984	-0.0810654
0.402	-0.0135933	-0.110346	-0.00468189	0.0207793	-0.0632425
0.403	-0.0174125	-0.0823384	-0.0148664	0.000410338	-0.0492389
0.404	-0.0110472	-0.0352353	-0.0110472	0.00295645	-0.0403275
0.405	-0.0123202	0.00677563	-0.000862719	-0.0174125	-0.0416006
0.406	-0.0186855	-0.0275969	-0.0148664	-0.0123202	-0.0237778
0.407	-0.000862719	-0.0186855	-0.0110472	-0.0365083	-0.0301431
0.408	0.0105948	-0.0339622	0.0245984	-0.0186855	-0.00977412
0.409	-0.000862719	-0.0606964	0.0296907	-0.0174125	-0.0110472
0.41	-0.00213578	-0.095069	0.0118679	-0.0237778	-0.00977412
0.411	0.00677563	-0.100161	-0.0199586	-0.0339622	-0.0110472
0.412	-0.00340883	-0.116711	-0.0161394	-0.0352353	0.000410338
0.413	0.0233254	-0.102707	-0.0186855	-0.0314161	0.0016834
0.414	0.00295645	-0.0988882	-0.0199586	-0.0314161	0.00932174
0.415	0.0105948	-0.0810654	-0.0174125	-0.0403275	0.0118679
0.416	0.0105948	-0.0823384	-0.0174125	-0.0212316	0.014414
0.417	0.0105948	-0.0747001	-0.0403275	-0.0339622	0.0207793
0.418	0.00932174	-0.073427	-0.0403275	-0.0212316	0.0271445
0.419	0.0182332	-0.0556042	-0.0225047	-0.0250508	0.036056
0.42	0.0233254	-0.0530581	-0.02887	-0.0403275	0.0296907
0.421	0.00932174	-0.0466928	-0.0301431	-0.0148664	0.0245984
0.422	0.0309637	-0.050512	-0.0174125	-0.0237778	0.0271445
0.423	0.0131409	-0.0314161	-0.0263239	-0.0110472	0.00550257
0.424	0.0105948	-0.0403275	-0.0148664	-0.0148664	0.015687
0.425	0.00295645	-0.0377814	-0.00977412	-0.00340883	0.00932174
0.426	-0.00468189	-0.0352353	-0.0199586	-0.0110472	0.0016834
0.427	-0.00595495	-0.0416006	-0.00340883	-0.00213578	0.0118679
0.428	0.015687	-0.0237778	-0.0199586	-0.00977412	-0.00595495
0.429	0.000410338	-0.0314161	-0.0148664	-0.00340883	0.00295645
0.43	-0.000862719	-0.0186855	-0.0148664	-0.0135933	0.00804868
0.431	0.00932174	-0.0237778	-0.0314161	0.000410338	-0.00340883
0.432	-0.00595495	-0.0212316	-0.0110472	-0.00468189	-0.0186855
0.433	0.0169601	-0.0174125	-0.0301431	-0.00213578	0.00295645
0.434	0.0169601	-0.0250508	-0.0212316	0.000410338	0.00932174
0.435	0.0118679	-0.0237778	-0.0199586	-0.000862719	0.0016834
0.436	0.0169601	-0.0225047	-0.0212316	-0.00722801	-0.00468189
0.437	0.00295645	-0.0148664	-0.0186855	-0.0123202	0.015687
0.438	0.00804868	-0.00850107	-0.0237778	-0.0212316	0.00804868
0.439	0.0207793	-0.0123202	-0.0199586	-0.00213578	0.0105948
0.44	0.014414	-0.00468189	-0.0135933	-0.00468189	0.0118679
0.441	0.000410338	-0.000862719	-0.0110472	0.000410338	0.0195062
0.442	0.014414	-0.00468189	-0.00850107	-0.00468189	0.00804868
0.443	0.00550257	-0.00468189	-0.00468189	-0.00850107	0.00422951
0.444	0.000410338	-0.00977412	-0.0110472	0.00804868	0.0131409
0.445	0.00932174	0.00295645	-0.00468189	-0.00213578	-0.00340883
0.446	0.0169601	-0.00595495	-0.00595495	0.000410338	0.00804868
0.447	0.00677563	-0.00850107	-0.0110472	0.0131409	0.00677563
0.448	-0.00213578	0.0016834	-0.00977412	0.00422951	0.00932174
0.449	0.00677563	0.0195062	-0.0123202	0.00550257	0.00804868
0.45	-0.00595495	-0.00977412	-0.0135933	-0.00977412	0.00677563
0.451	0.0105948	-0.00850107	0.00804868	0.0195062	-0.00340883
0.452	0.00422951	0.0131409	0.00422951	-0.00468189	0.00422951
0.453	0.014414	-0.00213578	0.00677563	0.00295645	0.00677563
0.454	0.00677563	-0.0123202	-0.0174125	0.00932174	0.000410338
0.455	0.0169601	0.000410338	0.00550257	0.00677563	0.00550257
0.456	0.00550257	-0.000862719	-0.00722801	-0.00468189	0.0131409
0.457	0.00677563	-0.00977412	-0.0135933	-0.00468189	-0.00850107
0.458	0.00422951	-0.00977412	-0.00468189	0.0131409	0.0271445
0.459	0.00295645	0.0105948	-0.00722801	-0.00213578	0.0131409
0.46	-0.0148664	-0.00213578	-0.00468189	-0.00213578	0.014414
0.461	0.00932174	-0.000862719	-0.00977412	0.00932174	0.00932174
0.462	0.000410338	-0.00340883	-0.0250508	0.0105948	0.00677563
0.463	0.00295645	-0.00213578	-0.0110472	-0.000862719	0.0169601
0.464	-0.0186855	-0.00595495	-0.00340883	0.015687	0.014414
0.465	-0.0250508	0.00932174	0.000410338	0.0118679	0.0245984
0.466	-0.0250508	-0.00340883	0.00422951	0.00550257	0.0195062
0.467	-0.0148664	0.014414	0.00804868	0.00932174	0.0207793
0.468	-0.00977412	-0.00722801	0.0016834	0.0118679	0.0296907
0.469	-0.0212316	-0.0237778	-0.00977412	0.014414	0.0195062
0.47	-0.0199586	0.00550257	-0.00722801	0.0182332	0.0220523
0.471	-0.0148664	0.00295645	-0.000862719	0.00677563	0.0105948
0.472	-0.00977412	-0.0250508	-0.00722801	0.0245984	0.015687
0.473	-0.00468189	-0.0110472	-0.0199586	0.015687	0.0207793
0.474	-0.00722801	-0.0339622	-0.0135933	0.0220523	0.0245984
0.475	0.00804868	-0.0250508	-0.00468189	0.0169601	0.0335098
0.476	-0.0123202	-0.0161394	-0.0237778	-0.00213578	0.0105948
0.477	-0.00468189	-0.00850107	-0.0186855	0.014414	0.0309637
0.478	0.00422951	-0.0263239	-0.0135933	0.00932174	0.0309637
0.479	-0.000862719	-0.0199586	-0.0174125	0.00422951	0.0233254
0.48	-0.00340883	-0.0135933	-0.00595495	-0.00213578	0.0207793
0.481	-0.00468189	-0.0148664	-0.0110472	0.00677563	0.0284176
0.482	-0.0135933	-0.0212316	-0.0199586	0.00932174	0.014414
0.483	-0.0110472	-0.0250508	-0.00468189	0.000410338	0.014414
0.484	-0.0148664	-0.00722801	-0.000862719	0.00677563	0.0195062
0.485	-0.00722801	-0.0237778	-0.00468189	0.0207793	0.0207793
0.486	-0.00850107	-0.0110472	-0.00595495	0.000410338	0.0233254
0.487	-0.0110472	-0.0225047	-0.00977412	0.00677563	0.0233254
0.488	-0.0186855	-0.0225047	-0.0148664	0.0182332	0.00295645
0.489	-0.00722801	-0.00722801	-0.0199586	0.0195062	0.014414
0.49	-0.00468189	-0.00468189	-0.0314161	0.014414	0.014414
0.491	-0.00340883	-0.0199586	-0.0301431	0.00677563	0.00804868
0.492	-0.0123202	-0.0199586	-0.0326892	0.0233254	0.015687
0.493	-0.00850107	-0.00977412	-0.0352353	-0.00468189	0.0131409
0.494	-0.00595495	-0.0110472	-0.0161394	0.00295645	0.00677563
0.495	-0.0199586	-0.0174125	-0.000862719	0.0169601	0.00932174
0.496	-0.00977412	-0.0148664	0.0131409	-0.00468189	0.00932174
0.497	0.00550257	-0.0186855	0.00932174	-0.00340883	0.0182332
0.498	-0.0135933	-0.0237778	-0.0135933	0.0131409	0.00550257
0.499	-0.0110472	-0.0110472	-0.00722801	0.000410338	0.0258715
0.5	-0.00340883	-0.0148664	-0.0352353	0.00422951	0.0105948
0.501	0.0729746	-0.00722801	-0.0339622	0.014414	-0.00595495
0.502	0.0767938	-0.0123202	-0.0212316	0.00295645	0.0105948
0.503	0.037329	-0.00722801	-0.0275969	0.0016834	0.00550257
0.504	0.015687	-0.0199586	-0.0212316	0.00677563	-0.00468189
0.505	0.0131409	-0.00340883	-0.0250508	0.0195062	-0.00213578
0.506	-0.00722801	-0.0161394	-0.0339622	0.00932174	0.015687
0.507	-0.0161394	-0.0174125	-0.0174125	0.0016834	0.00932174
0.508	-0.00468189	-0.00977412	-0.0275969	0.015687	-0.00722801
0.509	-0.00977412	-0.0110472	-0.0263239	0.000410338	0.00677563
0.51	-0.0148664	-0.00213578	-0.02887	0.0016834	-0.00595495
0.511	0.000410338	0.000410338	-0.0263239	0.00550257	0.00932174
0.512	-0.00850107	-0.00977412	-0.0352353	0.00677563	0.00295645
0.513	-0.0135933	-0.0263239	-0.0301431	0.00550257	0.0105948
0.514	-0.000862719	-0.0148664	-0.0416006	-0.00468189	-0.00722801
0.515	-0.00722801	-0.02887	-0.0606964	0.00932174	0.00295645
0.516	-0.0148664	-0.00722801	-0.0416006	-0.00977412	0.0131409
0.517	-0.00850107	-0.0148664	-0.0390544	0.00804868	0.00550257
0.518	-0.00340883	-0.0123202	-0.0454197	-0.000862719	0.000410338
0.519	-0.0135933	-0.00595495	-0.0352353	-0.0199586	0.0131409
0.52	-0.0174125	-0.00468189	-0.00722801	-0.00213578	-0.00722801
0.521	-0.00468189	-0.00850107	-0.0148664	0.00932174	0.0105948
0.522	-0.0174125	-0.00977412	-0.0199586	-0.00722801	-0.00977412
0.523	-0.00977412	-0.00722801	-0.0148664	0.00295645	-0.0110472
0.524	-0.00340883	-0.00468189	-0.0212316	0.014414	0.00295645
0.525	-0.0148664	-0.0174125	-0.0148664	0.00422951	-0.0161394
0.526	-0.00468189	-0.00340883	-0.0148664	0.015687	-0.0110472
0.527	-0.0161394	-0.00977412	-0.0199586	0.0207793	-0.0199586
0.528	-0.00850107	0.00295645	-0.0110472	0.015687	0.00422951
0.529	-0.00468189	-0.0110472	-0.0339622	0.0195062	-0.00977412
0.53	-0.00340883	0.000410338	-0.0110472	0.036056	0.0016834
0.531	0.000410338	-0.00468189	-0.0123202	0.0296907	-0.00340883
0.532	-0.00977412	-0.0148664	-0.000862719	0.0296907	-0.0148664
0.533	0.00295645	0.000410338	-0.0135933	0.0245984	-0.0110472
0.534	-0.00213578	-0.0148664	0.0016834	0.0169601	-0.00213578
0.535	-0.0110472	-0.0135933	-0.00595495	0.0233254	0.000410338
0.536	0.00932174	-0.0148664	-0.0237778	0.014414	0.0245984
0.537	0.00550257	-0.00850107	-0.0250508	0.0258715	0.0258715
0.538	-0.00977412	-0.0225047	-0.0212316	0.0271445	0.0296907
0.539	0.00295645	-0.00595495	-0.02887	0.0233254	0.00932174
0.54	0.0169601	-0.000862719	-0.0301431	0.0169601	-0.0135933
0.541	0.000410338	-0.00468189	-0.0479659	0.00550257	-0.00468189
0.542	-0.0135933	-0.0174125	-0.0326892	0.0182332	-0.0263239
0.543	-0.0186855	0.0016834	-0.0314161	-0.00977412	-0.0237778
0.544	-0.0110472	-0.000862719	-0.0352353	-0.00468189	-0.0161394
0.545	-0.00468189	-0.0135933	-0.0314161	0.0233254	-0.0199586
0.546	-0.00977412	0.00804868	-0.0174125	-0.00213578	-0.0225047
0.547	-0.00468189	-0.0174125	-0.0199586	-0.0135933	-0.0543312
0.548	-0.00468189	-0.00340883	-0.0135933	-0.00722801	-0.0275969
0.549	0.0118679	0.00677563	-0.0352353	-0.0212316	-0.0479659
0.55	-0.0135933	0.00550257	-0.00722801	-0.0301431	-0.0301431
0.551	-0.00977412	-0.0250508	-0.0199586	-0.0174125	-0.0199586
0.552	-0.0123202	-0.000862719	-0.00722801	-0.0352353	-0.0390544
0.553	-0.00722801	-0.0174125	-0.02887	-0.0123202	-0.0314161
0.554	-0.0174125	-0.00468189	-0.0237778	-0.0148664	-0.0377814
0.555	-0.0135933	-0.0199586	-0.0237778	0.00677563	-0.0454197
0.556	-0.000862719	0.00422951	-0.0225047	-0.00850107	-0.0199586
0.557	-0.00595495	-0.00468189	-0.0454197	-0.0123202	-0.0326892
0.558	0.00295645	-0.0110472	-0.0326892	0.0131409	-0.0174125
0.559	-0.00977412	-0.00340883	-0.0263239	-0.0148664	-0.0365083
0.56	-0.00468189	-0.0199586	-0.0237778	0.00422951	-0.0416006
0.561	-0.00468189	-0.00340883	-0.0199586	0.00550257	-0.0186855
0.562	-0.0123202	-0.0148664	0.000410338	-0.00213578	-0.0403275
0.563	0.00550257	0.00932174	-0.0135933	-0.0110472	-0.0594234
0.564	-0.0225047	-0.00468189	-0.0314161	-0.0123202	-0.0670617
0.565	0.00295645	-0.00850107	-0.02887	-0.0161394	-0.0657887
0.566	0.00295645	0.00550257	-0.0403275	0.00295645	-0.0759731
0.567	-0.0161394	-0.00468189	-0.0174125	0.0245984	-0.0759731
0.568	-0.00722801	0.000410338	-0.0301431	0.0207793	-0.0785192
0.569	-0.00468189	-0.00468189	-0.00595495	0.0118679	-0.0887037
0.57	-0.00468189	-0.00468189	-0.0263239	0.00550257	-0.0759731
0.571	-0.0148664	-0.000862719	-0.0148664	0.00422951	-0.0823384
0.572	0.000410338	-0.0148664	-0.0263239	0.015687	-0.0708809
0.573	0.00550257	-0.0174125	-0.0263239	0.00550257	-0.0556042
0.574	0.0118679	-0.00468189	-0.0339622	0.0118679	-0.0594234
0.575	0.0131409	0.00932174	-0.0314161	0.0131409	-0.0581503
0.576	0.00295645	-0.0110472	-0.0250508	-0.00340883	-0.0543312
0.577	0.00804868	-0.00340883	-0.0365083	-0.000862719	-0.050512
0.578	0.00550257	-0.0148664	-0.0110472	0.00422951	-0.0581503
0.579	0.00295645	-0.0123202	0.00804868	0.00295645	-0.0543312
0.58	-0.00468189	-0.0161394	-0.00468189	-0.00340883	-0.0657887
0.581	-0.0148664	-0.00850107	-0.00468189	-0.00468189	-0.0403275
0.582	-0.00468189	-0.00468189	-0.0225047	-0.00340883	-0.0606964
0.583	-0.00468189	0.00804868	-0.00850107	-0.00340883	-0.0543312
0.584	0.000410338	-0.00977412	-0.0250508	0.0016834	-0.0568773
0.585	-0.00468189	-0.0148664	-0.00977412	-0.000862719	-0.0581503
0.586	-0.0135933	-0.00340883	-0.0199586	0.000410338	-0.0454197
0.587	-0.0148664	-0.00468189	-0.0199586	-0.00595495	-0.0594234
0.588	-0.0263239	0.0131409	-0.0161394	-0.0148664	-0.0428736
0.589	-0.00595495	-0.00977412	-0.0161394	0.00677563	-0.0543312
0.59	-0.0110472	-0.00340883	-0.0186855	0.000410338	-0.051785
0.591	-0.0199586	-0.0186855	-0.0135933	-0.0148664	-0.0403275
0.592	-0.0225047	-0.00722801	-0.0212316	-0.000862719	-0.0454197
0.593	-0.00340883	0.000410338	-0.0250508	0.00422951	-0.0454197
0.594	-0.00977412	-0.00977412	-0.0174125	-0.0148664	-0.0466928
0.595	-0.00468189	-0.0110472	-0.0225047	0.000410338	-0.0403275
0.596	0.00295645	-0.00595495	-0.0263239	-0.0225047	-0.0454197
0.597	-0.0161394	-0.000862719	-0.0250508	-0.0161394	-0.0186855
0.598	-0.0110472	-0.0174125	-0.0314161	-0.00468189	-0.0352353
0.599	-0.0135933	-0.0161394	-0.0403275	-0.0148664	-0.0199586
0.6	-0.0135933	-0.00468189	-0.0263239	-0.0148664	-0.0301431
0.601	-0.0301431	-0.00850107	-0.0250508	-0.0186855	-0.0250508
0.602	-0.0110472	0.000410338	-0.0161394	0.0016834	-0.0225047
0.603	-0.0301431	-0.0110472	-0.0263239	-0.0148664	-0.0352353
0.604	-0.0339622	-0.00850107	-0.0237778	-0.000862719	-0.0263239
0.605	-0.0479659	0.0131409	-0.0314161	-0.0174125	-0.0365083
0.606	-0.0263239	-0.00468189	-0.0123202	0.00932174	-0.0263239
0.607	-0.0275969	-0.00213578	-0.0250508	-0.0225047	-0.0377814
0.608	-0.0390544	0.00677563	-0.00722801	-0.0186855	-0.0352353
0.609	-0.0199586	-0.00340883	-0.0148664	-0.0148664	-0.0314161
0.61	-0.0250508	-0.0199586	-0.0110472	-0.00213578	-0.0339622
0.611	-0.0161394	-0.0212316	-0.0148664	-0.00722801	-0.0212316
0.612	-0.0314161	0.00932174	-0.0174125	-0.0123202	-0.0339622
0.613	-0.02887	-0.00977412	-0.02887	-0.0148664	-0.0148664
0.614	-0.000862719	0.00422951	-0.0301431	-0.0148664	-0.0275969
0.615	-0.0123202	0.000410338	-0.0263239	-0.0123202	-0.0263239
0.616	-0.0148664	-0.00722801	-0.0237778	-0.0110472	-0.0212316
0.617	-0.0237778	-0.00213578	-0.0250508	-0.0199586	-0.0199586
0.618	-0.0135933	-0.0148664	-0.0314161	-0.02887	-0.0212316
0.619	-0.0174125	-0.00340883	-0.0237778	-0.02887	-0.0174125
0.62	-0.0212316	0.00422951	-0.0161394	-0.00722801	-0.0250508
0.621	-0.0123202	-0.00722801	-0.0275969	-0.0212316	-0.0199586
0.622	-0.0212316	-0.00468189	-0.0212316	-0.000862719	-0.00977412
0.623	-0.0186855	0.0131409	-0.0135933	-0.0135933	-0.0339622
0.624	-0.0441467	0.000410338	-0.00722801	-0.0110472	-0.0212316
0.625	-0.0365083	-0.00722801	-0.00595495	-0.0199586	-0.0110472
0.626	-0.0174125	-0.0123202	-0.0237778	-0.00850107	-0.0225047
0.627	-0.0212316	-0.00340883	-0.0199586	-0.00977412	-0.0148664
0.628	-0.0135933	-0.00977412	-0.0110472	-0.0212316	-0.0237778
0.629	-0.0161394	-0.00850107	-0.0263239	-0.0110472	-0.0263239
0.63	-0.0314161	0.000410338	-0.0301431	-0.00850107	-0.00595495
0.631	-0.00722801	-0.00213578	-0.0275969	-0.0186855	-0.0250508
0.632	-0.0186855	-0.0148664	-0.0110472	-0.00213578	-0.0263239
0.633	-0.000862719	-0.0135933	-0.0250508	-0.000862719	-0.0199586
0.634	-0.00977412	-0.00468189	-0.0212316	-0.00722801	-0.0148664
0.635	0.000410338	-0.000862719	-0.02887	-0.00213578	-0.0199586
0.636	-0.0174125	-0.00850107	-0.0199586	-0.00595495	0.00550257
0.637	0.00422951	-0.0110472	-0.0237778	-0.00595495	-0.0123202
0.638	-0.00468189	-0.0110472	-0.0148664	-0.0237778	-0.0199586
0.639	-0.000862719	-0.00213578	-0.0352353	-0.0237778	-0.0148664
0.64	-0.0135933	0.00295645	-0.0135933	-0.0199586	-0.0199586
0.641	-0.000862719	0.00932174	-0.0212316	-0.00977412	-0.0110472
0.642	-0.000862719	-0.0135933	-0.0301431	-0.00977412	-0.00468189
0.643	-0.0301431	0.00932174	-0.0212316	-0.0161394	-0.0174125
0.644	-0.00213578	0.00295645	-0.00850107	-0.0161394	-0.00722801
0.645	-0.0174125	0.00295645	-0.02887	-0.0212316	-0.0237778
0.646	-0.00595495	0.00932174	-0.0212316	-0.00468189	-0.0110472
0.647	-0.0123202	-0.00468189	-0.0237778	-0.00977412	-0.0326892
0.648	-0.00213578	0.00550257	-0.0212316	-0.00977412	-0.0148664
0.649	-0.00468189	-0.0148664	-0.0174125	-0.00468189	-0.0225047
0.65	0.00422951	0.00932174	-0.0199586	0.000410338	-0.0135933
0.651	-0.00340883	-0.00213578	-0.0199586	-0.00595495	-0.0199586
0.652	0.0296907	0.000410338	-0.0110472	0.000410338	-0.0161394
0.653	-0.00468189	-0.0148664	-0.0186855	-0.00213578	-0.00468189
0.654	-0.00595495	-0.0110472	-0.0275969	-0.00468189	-0.00722801
0.655	-0.00468189	-0.00722801	-0.0237778	-0.00977412	-0.0237778
0.656	-0.0148664	-0.00468189	-0.0301431	-0.00722801	-0.0174125
0.657	0.00932174	-0.0275969	-0.0148664	-0.0225047	-0.00722801
0.658	0.00932174	-0.00595495	-0.0365083	-0.0135933	-0.0148664
0.659	-0.00468189	-0.0135933	-0.0237778	-0.0186855	-0.0110472
0.66	-0.00722801	-0.0135933	-0.0225047	-0.0123202	-0.0326892
0.661	-0.0123202	-0.00850107	-0.0275969	-0.0110472	0.00422951
0.662	-0.0123202	-0.0186855	-0.0199586	-0.0148664	-0.0148664
0.663	-0.00977412	-0.00595495	-0.0250508	-0.0250508	-0.0199586
0.664	0.0016834	-0.0174125	-0.0237778	-0.00213578	-0.0237778
0.665	-0.00977412	-0.00468189	-0.0199586	-0.0110472	-0.00977412
0.666	-0.0174125	0.000410338	-0.00468189	0.00422951	-0.0148664
0.667	-0.0212316	-0.0199586	-0.0263239	-0.0174125	-0.0199586
0.668	-0.0148664	0.000410338	-0.0123202	-0.0174125	-0.0148664
0.669	-0.0148664	-0.0148664	-0.0314161	-0.00977412	-0.0326892
0.67	-0.00595495	-0.0250508	-0.0212316	-0.0161394	-0.00722801
0.671	-0.00595495	-0.0250508	-0.0301431	-0.00722801	-0.00977412
0.672	-0.0123202	-0.0123202	-0.0161394	-0.0135933	-0.0148664
0.673	-0.00595495	-0.0199586	-0.0326892	-0.0174125	-0.0148664
0.674	0.00295645	-0.0135933	-0.0225047	0.000410338	-0.0148664
0.675	-0.0161394	-0.0250508	-0.0352353	-0.0174125	-0.0110472
0.676	0.000410338	-0.0250508	-0.0225047	0.00677563	-0.000862719
0.677	-0.00722801	-0.0199586	-0.0314161	-0.0161394	-0.0148664
0.678	0.00550257	-0.0110472	-0.0339622	-0.0135933	-0.0135933
0.679	-0.00850107	-0.0212316	-0.0263239	-0.0174125	-0.0123202
0.68	-0.00213578	-0.00595495	-0.0250508	-0.0135933	-0.00722801
0.681	-0.0263239	-0.0199586	-0.0225047	-0.00468189	-0.0148664
0.682	0.000410338	-0.00595495	-0.0263239	-0.0135933	-0.0212316
0.683	-0.00850107	-0.00977412	-0.0174125	-0.0135933	-0.00595495
0.684	-0.00722801	-0.0110472	-0.0263239	-0.0135933	-0.0110472
0.685	-0.0123202	-0.0263239	-0.0148664	-0.0148664	-0.0263239
0.686	-0.0186855	-0.0161394	-0.0186855	-0.00722801	-0.0161394
0.687	-0.0161394	-0.0148664	-0.0148664	-0.00595495	-0.0275969
0.688	-0.0174125	-0.0275969	-0.0199586	-0.0174125	-0.0186855
0.689	-0.00340883	-0.0250508	-0.0110472	-0.00468189	-0.0110472
0.69	-0.0199586	-0.0148664	-0.0275969	-0.00213578	-0.0174125
0.691	-0.0237778	-0.0135933	-0.0110472	-0.00213578	-0.0225047
0.692	-0.000862719	-0.0199586	-0.0237778	0.00550257	-0.0186855
0.693	-0.0123202	-0.0314161	-0.00722801	-0.0199586	-0.0161394
0.694	-0.0199586	-0.0314161	-0.0275969	-0.00977412	-0.0225047
0.695	-0.0161394	-0.0263239	-0.0199586	-0.00213578	-0.00722801
0.696	-0.00468189	-0.0250508	-0.0263239	-0.0199586	-0.0161394
0.697	-0.0174125	-0.00850107	-0.0110472	-0.00340883	-0.0174125
0.698	-0.0250508	-0.0174125	-0.0275969	-0.0161394	-0.0199586
0.699	-0.0263239	-0.00977412	-0.0403275	-0.00722801	-0.0135933
0.7	-0.0123202	-0.0326892	-0.0314161	-0.0326892	-0.0212316
0.701	-0.0161394	-0.0161394	-0.0148664	-0.0110472	-0.0301431
0.702	-0.0212316	-0.0199586	-0.0301431	-0.0237778	0.000410338
0.703	-0.0174125	-0.0212316	-0.0212316	-0.00213578	-0.0275969
0.704	-0.0314161	-0.0225047	-0.0263239	-0.0161394	-0.00468189
0.705	-0.0199586	-0.0199586	-0.0212316	-0.0148664	-0.0212316
0.706	-0.0250508	-0.0148664	-0.0186855	-0.000862719	-0.0199586
0.707	-0.0199586	-0.0110472	-0.0174125	-0.00722801	-0.0186855
0.708	-0.0314161	-0.0212316	-0.00340883	-0.0135933	-0.00722801
0.709	-0.0199586	-0.00850107	-0.0263239	-0.00340883	-0.0250508
0.71	-0.0263239	-0.0135933	-0.0161394	-0.00977412	-0.0250508
0.711	-0.0135933	-0.0148664	-0.0161394	0.00677563	-0.0199586
0.712	-0.0199586	-0.0225047	-0.0301431	0.0016834	-0.0250508
0.713	-0.0110472	-0.0250508	-0.0148664	-0.00213578	-0.0161394
0.714	-0.0199586	-0.0339622	-0.00722801	-0.0135933	-0.0186855
0.715	-0.0174125	-0.02887	-0.0275969	-0.0110472	-0.0148664
0.716	-0.00468189	-0.0275969	-0.0212316	-0.0148664	-0.0135933
0.717	-0.00977412	-0.0314161	-0.0148664	-0.0174125	-0.0148664
0.718	-0.0174125	-0.0135933	-0.0237778	0.00295645	-0.0148664
0.719	-0.0110472	-0.0365083	-0.0275969	-0.0161394	-0.0199586
0.72	-0.00850107	-0.0275969	-0.0275969	-0.00850107	-0.0135933
0.721	-0.0212316	-0.0148664	-0.0135933	-0.0135933	0.000410338
0.722	-0.00977412	-0.0110472	-0.0225047	-0.0148664	-0.0275969
0.723	-0.0212316	-0.0225047	-0.0250508	0.000410338	-0.0110472
0.724	-0.0161394	-0.0174125	-0.0301431	-0.0135933	-0.0161394
0.725	-0.0199586	-0.0250508	-0.0148664	-0.0110472	-0.0161394
0.726	-0.00977412	-0.0110472	-0.0199586	-0.0148664	-0.0123202
0.727	-0.0148664	-0.0237778	-0.00722801	-0.0123202	-0.02887
0.728	-0.0123202	-0.0263239	-0.0275969	-0.0135933	-0.0123202
0.729	-0.0148664	-0.0199586	-0.0161394	-0.0110472	-0.0237778
0.73	-0.0212316	-0.0250508	-0.0199586	-0.000862719	-0.00722801
0.731	-0.0237778	-0.0199586	-0.0148664	-0.00468189	-0.0263239
0.732	-0.0110472	-0.0199586	-0.0314161	0.000410338	-0.0275969
0.733	0.00677563	-0.0250508	-0.0199586	-0.0148664	-0.0110472
0.734	-0.00468189	-0.02887	-0.0237778	-0.0148664	-0.0135933
0.735	-0.0174125	-0.0148664	-0.0314161	-0.00468189	-0.0174125
0.736	-0.00722801	-0.0148664	-0.0148664	-0.0237778	-0.0161394
0.737	0.000410338	-0.0339622	-0.0263239	-0.0110472	-0.00468189
0.738	-0.00722801	-0.0225047	-0.00977412	-0.0110472	-0.0110472
0.739	0.000410338	-0.0326892	-0.0237778	-0.00977412	-0.0123202
0.74	0.0105948	-0.0212316	-0.00850107	-0.0135933	-0.0186855
0.741	-0.00468189	-0.0199586	-0.0301431	-0.0199586	-0.0135933
0.742	0.00804868	-0.0199586	-0.00468189	-0.0275969	-0.000862719
0.743	-0.0186855	-0.00340883	-0.0263239	-0.0199586	-0.0212316
0.744	-0.0123202	-0.0148664	-0.0301431	-0.0148664	-0.0199586
0.745	-0.0161394	-0.0275969	-0.0212316	-0.0123202	-0.0161394
0.746	-0.0250508	-0.000862719	-0.0123202	-0.000862719	-0.000862719
0.747	-0.0199586	-0.0135933	-0.0135933	-0.0174125	-0.0237778
0.748	0.0131409	-0.0174125	-0.0212316	-0.00722801	-0.0199586
0.749	-0.0250508	-0.0123202	-0.00213578	-0.0110472	-0.0250508
0.75	-0.000862719	-0.0148664	-0.00468189	-0.00468189	-0.0263239
0.751	0.00295645	-0.00977412	-0.0148664	-0.00468189	-0.0110472
0.752	-0.000862719	-0.0174125	-0.0212316	-0.0135933	-0.0250508
0.753	0.0169601	-0.0263239	-0.0352353	-0.0148664	-0.0148664
0.754	-0.00213578	-0.0186855	-0.00595495	-0.0148664	-0.0110472
0.755	-0.0174125	-0.0250508	-0.0250508	-0.00595495	-0.0174125
0.756	-0.00977412	-0.02887	-0.0314161	-0.00977412	-0.0199586
0.757	-0.0148664	-0.0148664	-0.0225047	-0.0186855	-0.00977412
0.758	0.00932174	-0.0186855	-0.0263239	-0.00340883	-0.0186855
0.759	-0.0174125	-0.0174125	-0.0352353	-0.0212316	-0.0263239
0.76	-0.0174125	-0.0263239	-0.0365083	-0.0110472	-0.0135933
0.761	-0.00468189	-0.00850107	-0.0186855	-0.0135933	-0.000862719
0.762	-0.0135933	-0.0250508	-0.0237778	-0.00468189	-0.00722801
0.763	-0.00722801	-0.0186855	-0.0326892	-0.0199586	-0.0135933
0.764	-0.00722801	-0.0148664	-0.0161394	-0.0199586	-0.0225047
0.765	-0.0250508	-0.00722801	-0.0161394	-0.0148664	-0.00850107
0.766	-0.00213578	-0.0212316	-0.0275969	-0.0225047	-0.00722801
0.767	-0.00722801	-0.0135933	-0.00977412	-0.00722801	-0.0237778
0.768	-0.00340883	-0.0250508	-0.0110472	-0.0174125	-0.0148664
0.769	-0.0225047	-0.00850107	-0.0148664	-0.00340883	-0.0250508
0.77	-0.00340883	-0.0148664	-0.0148664	-0.00213578	-0.0301431
0.771	-0.0148664	-0.0123202	0.000410338	-0.00722801	-0.0275969
0.772	-0.0148664	-0.0263239	-0.0174125	-0.0123202	-0.0263239
0.773	0.000410338	-0.0174125	-0.0237778	-0.0135933	-0.0225047
0.774	-0.0174125	-0.0339622	-0.0250508	-0.0135933	-0.0148664
0.775	-0.0110472	-0.0275969	-0.0301431	-0.0161394	-0.00213578
0.776	0.000410338	-0.0199586	-0.0123202	-0.0174125	-0.00977412
0.777	-0.000862719	-0.0161394	-0.0174125	-0.0135933	-0.0212316
0.778	-0.00468189	-0.0148664	-0.0199586	-0.0110472	-0.0110472
0.779	0.000410338	-0.0110472	-0.0250508	-0.0199586	-0.00468189
0.78	-0.000862719	-0.0199586	-0.0225047	-0.0186855	-0.0148664
0.781	0.00677563	-0.0161394	-0.0301431	-0.0161394	-0.0123202
0.782	-0.0199586	-0.0161394	-0.0212316	-0.00722801	-0.0161394
0.783	-0.0135933	-0.000862719	-0.0275969	-0.0148664	-0.0174125
0.784	-0.00850107	-0.0237778	-0.00977412	-0.0135933	-0.0275969
0.785	-0.00468189	-0.00595495	-0.0135933	-0.0135933	-0.0186855
0.786	-0.0161394	-0.0263239	-0.0148664	-0.00595495	-0.0148664
0.787	-0.00722801	-0.0110472	-0.0225047	-0.0110472	-0.0275969
0.788	-0.0199586	-0.0110472	-0.0263239	0.00550257	-0.00213578
0.789	-0.0161394	-0.0148664	-0.0199586	-0.0110472	-0.00977412
0.79	-0.00977412	-0.0212316	-0.0123202	-0.00722801	-0.0237778
0.791	0.000410338	-0.0199586	-0.0110472	-0.0135933	-0.0199586
0.792	-0.0135933	-0.0339622	-0.0174125	-0.00722801	-0.0174125
0.793	-0.00595495	-0.0199586	-0.0199586	-0.00722801	-0.0161394
0.794	-0.0161394	-0.00595495	-0.0161394	-0.00468189	-0.0199586
0.795	-0.0135933	-0.0148664	-0.0199586	-0.0148664	0.00677563
0.796	-0.0110472	-0.0250508	-0.0225047	-0.0148664	-0.0148664
0.797	-0.000862719	-0.0148664	-0.00850107	-0.00595495	-0.0199586
0.798	0.00295645	-0.0148664	-0.0250508	-0.0161394	-0.0199586
0.799	-0.00468189	-0.00595495	-0.0174125	-0.0148664	-0.0110472
0.8	-0.0135933	-0.0186855	-0.0135933	-0.0301431	-0.00850107
0.801	-0.00722801	-0.0250508	-0.00468189	0.00550257	-0.0148664
0.802	-0.00340883	-0.0250508	-0.0237778	-0.0174125	-0.0263239
0.803	-0.00340883	-0.0212316	-0.0314161	-0.00977412	-0.0174125
0.804	-0.0174125	-0.0148664	-0.0314161	-0.0110472	-0.0314161
0.805	-0.0212316	-0.00468189	-0.0110472	-0.0174125	-0.0135933
0.806	-0.0148664	-0.00977412	-0.00722801	-0.000862719	-0.0250508
0.807	-0.0110472	-0.0212316	-0.0135933	-0.00468189	-0.00340883
0.808	-0.0186855	-0.0250508	-0.00468189	-0.00850107	-0.0263239
0.809	0.00677563	0.00422951	-0.0250508	0.00550257	-0.0339622
0.81	-0.0161394	-0.0263239	-0.0110472	0.0016834	-0.00850107
0.811	-0.000862719	-0.0161394	-0.0110472	-0.00340883	-0.0148664
0.812	-0.00468189	-0.0161394	-0.00977412	-0.0148664	-0.0352353
0.813	0.00295645	-0.00850107	-0.00722801	-0.000862719	-0.0199586
0.814	-0.00850107	-0.0161394	-0.0148664	-0.00340883	-0.0237778
0.815	0.0131409	0.000410338	-0.0365083	-0.0135933	-0.00722801
0.816	-0.00595495	-0.0250508	-0.0148664	-0.0110472	-0.0148664
0.817	-0.00340883	-0.0148664	-0.0199586	-0.0174125	-0.0110472
0.818	0.0016834	-0.0301431	-0.0237778	-0.0135933	-0.0199586
0.819	-0.00850107	0.000410338	-0.02887	-0.0110472	-0.0161394
0.82	0.00550257	-0.0250508	-0.0148664	-0.0148664	-0.0186855
0.821	0.00295645	-0.0199586	-0.0225047	-0.00213578	-0.0237778
0.822	-0.00977412	-0.0161394	-0.00850107	-0.0212316	-0.0199586
0.823	-0.0237778	-0.0148664	-0.0161394	-0.00977412	-0.0148664
0.824	-0.00468189	-0.0110472	-0.0250508	0.000410338	-0.0148664
0.825	-0.0148664	-0.0237778	-0.0161394	-0.0135933	-0.0377814
0.826	-0.0199586	-0.00722801	-0.00850107	0.000410338	-0.0225047
0.827	-0.00977412	-0.0110472	-0.00340883	-0.00595495	-0.0135933
0.828	-0.00595495	-0.0148664	-0.00977412	-0.0148664	-0.0263239
0.829	-0.000862719	-0.0110472	-0.000862719	-0.00977412	-0.0250508
0.83	-0.0263239	0.00295645	-0.0250508	0.00422951	-0.0174125
0.831	0.00295645	-0.0110472	0.00295645	-0.000862719	-0.0237778
0.832	-0.00722801	-0.0174125	-0.0263239	-0.0135933	-0.0148664
0.833	-0.00340883	-0.0148664	0.00550257	-0.000862719	-0.0301431
0.834	-0.0110472	-0.0148664	-0.0174125	-0.0110472	-0.00722801
0.835	-0.0174125	-0.0301431	-0.00468189	-0.0110472	-0.0250508
0.836	0.0016834	-0.0161394	-0.0123202	-0.00595495	-0.00468189
0.837	-0.0110472	-0.0135933	-0.0174125	-0.0148664	-0.0186855
0.838	-0.0161394	-0.0174125	-0.0186855	-0.00850107	-0.0225047
0.839	-0.0123202	-0.0174125	-0.0199586	0.00677563	-0.0186855
0.84	-0.0123202	-0.0161394	-0.0199586	-0.0110472	-0.00977412
0.841	-0.0135933	-0.0250508	-0.0186855	-0.00595495	-0.0148664
0.842	-0.0161394	0.000410338	-0.0148664	-0.00850107	-0.0212316
0.843	0.0131409	-0.00977412	-0.0237778	-0.0199586	-0.0123202
0.844	-0.0403275	-0.0199586	-0.00850107	-0.0148664	-0.0365083
0.845	-0.0123202	-0.0212316	-0.00595495	-0.0161394	-0.0110472
0.846	-0.00468189	-0.0275969	-0.0250508	-0.0110472	-0.0174125
0.847	-0.00340883	-0.0123202	-0.000862719	-0.00595495	-0.0148664
0.848	-0.0301431	-0.0225047	-0.000862719	0.000410338	-0.0314161
0.849	-0.0174125	-0.0148664	-0.0148664	-0.00468189	-0.0148664
0.85	0.00422951	-0.0186855	-0.0110472	-0.00722801	-0.0250508
0.851	-0.0148664	-0.0123202	-0.02887	-0.00977412	-0.0123202
0.852	-0.00977412	-0.0237778	-0.00468189	-0.0110472	-0.0148664
0.853	-0.00850107	0.000410338	-0.00722801	0.00295645	-0.02887
0.854	0.00677563	-0.0275969	-0.0263239	-0.00340883	-0.00722801
0.855	-0.00468189	-0.0174125	-0.0237778	-0.00722801	-0.0161394
0.856	0.000410338	-0.0314161	-0.0199586	-0.00722801	-0.0250508
0.857	-0.00722801	-0.0161394	-0.0212316	-0.0148664	0.00550257
0.858	-0.00977412	-0.0199586	-0.0186855	-0.0148664	-0.0199586
0.859	-0.000862719	-0.0135933	-0.0110472	-0.0123202	-0.00722801
0.86	-0.00468189	-0.0174125	-0.0275969	-0.0199586	-0.0148664
0.861	0.000410338	-0.00595495	-0.0148664	-0.0186855	-0.00468189
0.862	0.00677563	-0.0135933	-0.0148664	0.00550257	-0.0237778
0.863	0.000410338	-0.00722801	-0.0263239	-0.00977412	-0.0135933
0.864	0.000410338	0.0016834	-0.0186855	-0.00722801	-0.0174125
0.865	0.0131409	-0.00977412	-0.00977412	-0.0161394	-0.0110472
0.866	0.00422951	-0.0250508	-0.00722801	0.0105948	-0.00340883
0.867	0.0131409	-0.00340883	-0.0161394	-0.00340883	-0.0135933
0.868	-0.000862719	-0.0263239	-0.0135933	-0.0148664	-0.0148664
0.869	0.00677563	-0.00722801	-0.0110472	0.00932174	-0.0199586
0.87	0.0016834	-0.0199586	-0.0123202	-0.0148664	-0.0148664
0.871	0.000410338	-0.0186855	-0.0135933	-0.00722801	-0.0275969
0.872	-0.00722801	-0.0225047	-0.0148664	0.00422951	-0.0161394
0.873	-0.000862719	-0.0148664	-0.0403275	-0.00722801	-0.0135933
0.874	0.00804868	-0.00977412	-0.0174125	-0.00213578	-0.0148664
0.875	-0.00340883	-0.0148664	-0.0199586	-0.0161394	-0.00340883
0.876	0.00677563	-0.0123202	-0.00340883	-0.0199586	-0.0225047
0.877	-0.00977412	-0.0161394	-0.00977412	-0.0148664	-0.0135933
0.878	-0.00340883	-0.0199586	-0.0275969	-0.0199586	0.00295645
0.879	0.000410338	-0.00977412	-0.0148664	0.000410338	-0.00850107
0.88	0.0182332	-0.0199586	-0.0148664	-0.00595495	-0.0110472
0.881	-0.000862719	-0.00850107	-0.0250508	-0.0110472	-0.00468189
0.882	0.00550257	-0.00340883	-0.00977412	-0.0110472	-0.0110472
0.883	0.00295645	-0.0110472	-0.0250508	-0.00722801	-0.0161394
0.884	-0.00850107	-0.0186855	-0.0161394	-0.00977412	-0.0174125
0.885	-0.0110472	0.000410338	-0.0250508	-0.00722801	-0.00468189
0.886	-0.0199586	-0.0174125	-0.0212316	0.00550257	-0.0161394
0.887	-0.0250508	-0.00213578	-0.00977412	-0.0174125	-0.00213578
0.888	0.0016834	-0.0263239	-0.00722801	-0.0110472	-0.00722801
0.889	0.00422951	-0.00468189	-0.00850107	-0.00468189	-0.0161394
0.89	-0.0148664	-0.00213578	-0.00977412	-0.0123202	-0.00850107
0.891	-0.00468189	-0.0263239	-0.00850107	0.00677563	-0.0237778
0.892	0.0105948	-0.0123202	-0.0148664	-0.00722801	-0.00468189
0.893	0.00295645	-0.0225047	-0.00595495	-0.00213578	-0.0148664
0.894	0.000410338	0.000410338	-0.0199586	-0.00977412	-0.0161394
0.895	-0.0123202	-0.0199586	-0.0110472	-0.00850107	-0.00340883
0.896	0.00295645	-0.0199586	-0.00595495	-0.00213578	-0.00977412
0.897	0.00932174	-0.0237778	-0.0148664	-0.000862719	-0.00977412
0.898	0.0105948	-0.00722801	-0.00977412	-0.0174125	-0.00468189
0.899	0.00422951	-0.0237778	-0.0186855	-0.00340883	0.00295645
0.9	0.000410338	-0.00468189	-0.0199586	-0.0199586	-0.00595495
0.901	-0.0237778	-0.00722801	-0.0212316	-0.0123202	-0.0110472
0.902	0.00422951	-0.00595495	0.000410338	-0.00213578	-0.00468189
0.903	-0.00977412	-0.0135933	-0.0161394	0.000410338	-0.0161394
0.904	0.00550257	-0.00213578	-0.0199586	-0.0123202	-0.0135933
0.905	-0.00977412	-0.00468189	-0.0110472	-0.0161394	-0.00468189
0.906	-0.0148664	0.0016834	-0.0110472	0.000410338	-0.0148664
0.907	-0.000862719	-0.0110472	-0.000862719	-0.0212316	-0.0199586
0.908	-0.00468189	-0.00595495	-0.0148664	-0.00722801	-0.0110472
0.909	0.000410338	-0.0199586	-0.0110472	0.00804868	-0.0199586
0.91	-0.0148664	0.00295645	-0.00977412	0.00422951	-0.0225047
0.911	-0.00595495	-0.00850107	-0.0148664	0.0016834	0.00804868
0.912	0.000410338	-0.00722801	-0.00722801	-0.0110472	-0.0237778
0.913	0.00932174	-0.0161394	-0.0199586	-0.00213578	-0.00213578
0.914	-0.00595495	-0.0110472	-0.00468189	-0.00340883	-0.00468189
0.915	-0.00340883	-0.0237778	-0.0212316	-0.0123202	-0.00722801
0.916	0.0207793	0.00550257	-0.00340883	-0.00722801	-0.00722801
0.917	-0.0110472	-0.0186855	-0.0275969	-0.0174125	-0.0110472
0.918	0.0016834	-0.0148664	-0.0301431	-0.0148664	-0.00468189
0.919	-0.0148664	-0.0148664	-0.0135933	-0.00977412	-0.0161394
0.92	-0.00213578	0.00295645	-0.0301431	0.00422951	-0.00977412
0.921	-0.0110472	-0.00722801	-0.0199586	-0.0237778	-0.00595495
0.922	0.00550257	-0.00468189	-0.0225047	-0.0174125	0.00422951
0.923	-0.0148664	-0.00850107	-0.0123202	-0.0135933	-0.00977412
0.924	0.00677563	-0.00595495	-0.0225047	-0.00595495	-0.0161394
0.925	-0.0148664	-0.0110472	-0.00722801	-0.00977412	-0.0110472
0.926	0.00677563	0.000410338	-0.0301431	-0.00468189	-0.00722801
0.927	-0.0110472	-0.00722801	-0.0123202	-0.0212316	-0.0148664
0.928	-0.00977412	-0.00595495	-0.00595495	-0.0110472	-0.0250508
0.929	0.00804868	-0.0135933	-0.0148664	-0.000862719	-0.00722801
0.93	0.00677563	-0.00340883	-0.0237778	-0.000862719	-0.0186855
0.931	-0.00468189	-0.00722801	-0.00468189	0.000410338	-0.0110472
0.932	0.00295645	-0.0110472	-0.00722801	0.000410338	-0.0199586
0.933	0.014414	-0.0199586	-0.0135933	0.00677563	-0.0212316
0.934	0.00804868	-0.0199586	0.000410338	-0.00722801	-0.0161394
0.935	0.0131409	-0.0199586	-0.0199586	-0.000862719	-0.00468189
0.936	0.000410338	-0.0237778	-0.0225047	-0.0110472	-0.00468189
0.937	-0.00468189	-0.0110472	-0.0148664	-0.0148664	-0.00340883
0.938	0.00422951	-0.00850107	-0.00977412	0.00422951	-0.000862719
0.939	0.0105948	-0.0186855	-0.0225047	-0.0110472	-0.00977412
0.94	-0.00213578	-0.0123202	-0.0326892	-0.00850107	-0.0110472
0.941	-0.00977412	0.000410338	-0.0135933	-0.00213578	-0.0148664
0.942	-0.00340883	-0.00340883	-0.0135933	-0.0110472	-0.00595495
0.943	-0.00977412	-0.00340883	-0.0123202	0.00422951	-0.00213578
0.944	-0.0174125	-0.0212316	-0.0186855	-0.0148664	-0.00340883
0.945	-0.00722801	0.0016834	-0.0135933	-0.00468189	-0.00722801
0.946	-0.0148664	-0.00722801	-0.0148664	-0.00213578	-0.0199586
0.947	-0.0174125	-0.0148664	-0.00340883	-0.00595495	-0.00468189
0.948	-0.00468189	0.000410338	-0.00468189	-0.00340883	-0.00977412
0.949	-0.0110472	-0.00468189	-0.00722801	0.00295645	-0.0186855
0.95	-0.0199586	-0.000862719	-0.00977412	0.00550257	-0.0237778
0.951	-0.00468189	-0.00595495	-0.0123202	-0.0148664	-0.0123202
0.952	-0.0110472	-0.00722801	-0.0161394	0.00550257	-0.0148664
0.953	-0.0110472	-0.0174125	-0.0212316	-0.00468189	-0.0186855
0.954	0.00550257	-0.0123202	-0.00340883	-0.000862719	-0.00595495
0.955	-0.00468189	-0.0135933	-0.0263239	-0.00340883	0.000410338
0.956	-0.00468189	-0.0186855	-0.00722801	0.00804868	-0.00977412
0.957	0.015687	-0.0148664	-0.0110472	0.000410338	0.00295645
0.958	0.0131409	-0.00722801	-0.0174125	-0.0135933	-0.0110472
0.959	-0.00722801	-0.0110472	-0.0148664	-0.0199586	-0.00213578
0.96	-0.0110472	-0.00977412	-0.0212316	0.00677563	0.00295645
0.961	0.00295645	-0.000862719	-0.0174125	-0.0174125	-0.00977412
0.962	-0.00595495	-0.00468189	-0.0275969	-0.0148664	-0.00722801
0.963	0.00550257	-0.00977412	-0.0135933	-0.00468189	-0.00977412
0.964	-0.00722801	0.0131409	-0.000862719	-0.00468189	-0.00468189
0.965	-0.0110472	-0.0199586	0.000410338	-0.00722801	-0.00468189
0.966	-0.0123202	0.00422951	0.0016834	0.00422951	-0.00722801
0.967	-0.00340883	-0.000862719	-0.0135933	-0.00468189	-0.0174125
0.968	-0.0135933	-0.00340883	-0.00722801	-0.00468189	-0.0225047
0.969	0.000410338	-0.00977412	-0.000862719	0.0016834	-0.0199586
0.97	-0.0174125	-0.00468189	-0.00468189	-0.00977412	-0.0161394
0.971	0.00550257	-0.0148664	-0.0199586	0.00295645	-0.0110472
0.972	-0.0123202	-0.00595495	-0.00468189	0.00932174	-0.0135933
0.973	-0.00340883	-0.00977412	-0.00468189	-0.00850107	-0.00213578
0.974	0.0207793	-0.0161394	-0.0263239	-0.00595495	-0.0148664
0.975	0.00295645	-0.0123202	0.000410338	-0.0135933	-0.0174125
0.976	-0.00468189	-0.00977412	-0.0199586	-0.0110472	-0.00850107
0.977	-0.0110472	-0.00468189	-0.00850107	-0.00340883	0.00677563
0.978	0.014414	0.00550257	-0.0199586	-0.0186855	-0.00468189
0.979	-0.0135933	0.000410338	-0.0250508	-0.00340883	0.000410338
0.98	0.0016834	-0.0110472	-0.00977412	-0.0148664	-0.0199586
0.981	-0.00213578	-0.0135933	-0.0148664	-0.00340883	-0.0135933
0.982	-0.000862719	-0.00595495	0.00932174	-0.00850107	-0.0161394
0.983	-0.00595495	-0.00722801	-0.00722801	0.000410338	-0.00340883
0.984	0.000410338	-0.00722801	-0.00468189	-0.0148664	0.000410338
0.985	-0.0148664	0.00932174	0.000410338	-0.0161394	-0.00977412
0.986	-0.000862719	-0.0110472	0.00295645	0.000410338	-0.00977412
0.987	0.00804868	-0.00468189	0.00550257	-0.00595495	0.00550257
0.988	-0.0148664	-0.00468189	-0.00468189	-0.00468189	-0.0148664
0.989	0.0169601	-0.0161394	-0.00468189	0.00804868	-0.0161394
0.99	-0.00213578	-0.00340883	0.014414	0.00422951	-0.00850107
0.991	0.00932174	0.00422951	-0.0174125	0.0105948	-0.0148664
0.992	0.00932174	-0.0148664	0.000410338	0.0016834	-0.00850107
0.993	-0.00722801	-0.00340883	-0.0199586	0.00677563	-0.0135933
0.994	0.0016834	-0.00595495	0.000410338	-0.00722801	0.00550257
0.995	-0.00977412	-0.00340883	0.000410338	-0.00977412	-0.00595495
0.996	0.00932174	-0.0174125	-0.0225047	-0.00213578	-0.00977412
0.997	0.00677563	0.000410338	0.000410338	0.0131409	-0.000862719
0.998	-0.000862719	0.000410338	-0.00595495	-0.00468189	-0.00722801
0.999	0.0016834	-0.0148664	-0.00340883	-0.00468189	-0.00468189
1	0.000410338	0.00422951	-0.0250508	-0.00468189	-0.00595495
1.001	0.00932174	0.000410338	-0.0148664	-0.00595495	-0.00340883
1.002	0.00295645	0.00295645	-0.0186855	-0.0110472	-0.00213578
1.003	0.000410338	-0.000862719	-0.00850107	-0.00722801	-0.0123202
1.004	-0.000862719	0.00295645	-0.00213578	-0.00722801	-0.0110472
1.005	-0.00213578	0.00932174	0.00295645	-0.00722801	0.00295645
1.006	-0.0148664	-0.0110472	0.0016834	-0.0212316	-0.00595495
1.007	-0.00468189	0.00295645	0.00295645	0.00677563	-0.00850107
1.008	-0.0123202	-0.00340883	-0.00213578	-0.0110472	-0.0199586
1.009	0.00295645	-0.00977412	-0.00468189	0.00677563	-0.0161394
1.01	-0.000862719	0.0182332	0.00295645	-0.000862719	-0.0110472
1.011	0.0131409	-0.0148664	-0.000862719	-0.00468189	-0.00595495
1.012	-0.0161394	0.000410338	0.000410338	0.00804868	-0.00468189
1.013	0.00295645	0.0016834	-0.00340883	-0.00850107	-0.0135933
1.014	0.00932174	-0.00722801	0.0016834	0.014414	-0.00340883
1.015	0.00932174	-0.0110472	-0.0148664	-0.00722801	0.00295645
1.016	0.014414	0.00677563	0.00422951	-0.00722801	-0.00213578
1.017	-0.00595495	-0.00977412	-0.0186855	0.015687	0.0118679
1.018	-0.00213578	-0.0110472	-0.0110472	-0.0148664	-0.00595495
1.019	0.0016834	0.00295645	-0.0110472	0.00295645	0.0131409
1.02	0.00932174	-0.00468189	-0.00468189	-0.00340883	-0.00977412
1.021	0.00932174	-0.000862719	-0.00340883	-0.00977412	-0.00468189
1.022	0.00932174	-0.00340883	-0.0148664	-0.00468189	0.000410338
1.023	-0.0148664	-0.00468189	-0.0148664	0.00422951	-0.000862719
1.024	0.000410338	-0.0199586	0.00550257	-0.00213578	-0.00468189
1.025	-0.00977412	0.014414	0.0016834	0.015687	-0.00340883
1.026	-0.0161394	-0.0123202	-0.00595495	0.0118679	-0.0161394
1.027	-0.00722801	-0.0110472	0.0105948	-0.00213578	-0.00468189
1.028	0.00550257	0.00550257	0.000410338	0.00804868	-0.0123202
1.029	-0.000862719	-0.00595495	-0.00468189	0.0118679	-0.0148664
1.03	-0.00850107	-0.0174125	-0.00213578	0.00550257	-0.00595495
1.031	-0.0174125	-0.00468189	0.0131409	0.000410338	-0.0212316
1.032	0.0118679	-0.00977412	-0.0199586	0.0105948	0.000410338
1.033	0.00550257	-0.00468189	-0.00213578	0.00932174	0.00295645
1.034	0.0016834	0.00932174	0.000410338	-0.00595495	0.00677563
1.035	-0.00722801	-0.0161394	-0.00595495	0.00295645	0.000410338
1.036	0.00677563	-0.0161394	-0.0250508	0.00677563	-0.000862719
1.037	0.00295645	-0.00977412	0.0118679	0.00550257	-0.00468189
1.038	0.000410338	-0.00468189	0.00295645	0.00422951	0.0016834
1.039	0.0207793	-0.000862719	-0.00595495	0.00677563	0.0233254
1.04	0.0016834	0.000410338	-0.0110472	-0.00468189	-0.0123202
1.041	0.00550257	-0.0161394	-0.00850107	0.00295645	-0.00340883
1.042	-0.000862719	0.00550257	-0.0110472	-0.00340883	0.00295645
1.043	0.00550257	-0.0110472	-0.0161394	0.00422951	-0.0148664
1.044	0.00677563	0.00932174	0.000410338	-0.00340883	-0.00850107
1.045	-0.0148664	-0.00595495	-0.00977412	0.0169601	-0.00595495
1.046	0.00295645	0.000410338	0.000410338	0.0195062	0.00295645
1.047	-0.00977412	0.00295645	0.000410338	-0.00468189	-0.000862719
1.048	-0.00595495	-0.0123202	0.0105948	0.0245984	-0.00468189
1.049	0.000410338	-0.0148664	-0.00722801	0.000410338	0.0105948
1.05	-0.00468189	-0.00977412	0.00295645	0.00677563	-0.00468189
1.051	0.000410338	-0.0148664	0.00295645	0.015687	0.00295645
1.052	-0.000862719	-0.0237778	0.00804868	-0.000862719	-0.0161394
1.053	0.00550257	0.000410338	-0.0110472	0.000410338	0.0016834
1.054	0.000410338	-0.0135933	-0.00340883	0.0118679	0.00422951
1.055	0.014414	-0.000862719	-0.0250508	0.00550257	0.000410338
1.056	0.015687	-0.0123202	-0.00850107	-0.0110472	-0.00340883
1.057	0.00422951	-0.0161394	-0.00977412	-0.00850107	0.0016834
1.058	0.0195062	-0.0148664	-0.00595495	0.00932174	-0.00722801
1.059	-0.00722801	-0.00850107	-0.0186855	-0.00213578	0.00550257
1.06	0.0182332	-0.00722801	-0.00595495	0.00932174	0.000410338
1.061	-0.00468189	0.000410338	-0.0199586	0.00422951	0.00550257
1.062	-0.00468189	-0.00977412	-0.000862719	-0.0110472	0.000410338
1.063	0.00677563	-0.00977412	-0.0110472	0.0105948	-0.00340883
1.064	0.00550257	0.00677563	-0.00722801	0.00550257	-0.0148664
1.065	-0.00340883	-0.00213578	-0.00468189	-0.00595495	-0.00213578
1.066	-0.00977412	-0.0123202	0.0105948	0.00677563	-0.00977412
1.067	-0.00340883	-0.000862719	-0.0110472	0.0105948	0.0118679
1.068	0.0016834	-0.00722801	0.00804868	0.0118679	-0.000862719
1.069	-0.00722801	-0.0148664	-0.00340883	0.0195062	0.000410338
1.07	0.00422951	0.00804868	0.0016834	-0.000862719	-0.00850107
1.071	-0.00468189	-0.00340883	-0.00722801	-0.000862719	-0.0199586
1.072	-0.00468189	-0.00850107	-0.000862719	-0.000862719	-0.0123202
1.073	0.00932174	-0.0161394	-0.00595495	0.00677563	-0.000862719
1.074	0.00677563	-0.0237778	-0.00340883	0.00804868	-0.00722801
1.075	-0.000862719	-0.0148664	-0.0123202	0.015687	-0.00468189
1.076	0.0105948	-0.0110472	-0.00595495	-0.00468189	-0.0123202
1.077	0.00550257	-0.0135933	-0.0135933	0.0131409	-0.00468189
1.078	-0.000862719	-0.00595495	-0.00595495	-0.00850107	-0.000862719
1.079	0.0131409	-0.0199586	-0.00595495	0.00677563	0.00804868
1.08	0.00932174	0.00550257	-0.0148664	-0.000862719	0.00932174
1.081	0.0105948	-0.000862719	-0.00340883	0.000410338	-0.00722801
1.082	0.0131409	-0.0148664	-0.0110472	-0.00977412	0.00422951
1.083	-0.0110472	0.000410338	-0.00213578	-0.0110472	-0.0110472
1.084	0.00295645	-0.0110472	-0.00595495	-0.00213578	0.00804868
1.085	-0.00468189	-0.00468189	-0.00340883	0.0245984	0.00422951
1.086	-0.00977412	-0.00722801	-0.0110472	-0.00468189	-0.0148664
1.087	-0.00468189	-0.00595495	-0.00850107	-0.000862719	-0.00213578
1.088	-0.0135933	-0.00595495	0.000410338	0.015687	-0.0123202
1.089	0.000410338	-0.0148664	-0.0135933	-0.00977412	-0.00977412
1.09	0.00804868	-0.0110472	0.00932174	0.0105948	-0.00977412
1.091	0.000410338	-0.0123202	0.000410338	0.00932174	-0.00595495
1.092	-0.000862719	-0.0263239	-0.00977412	-0.00595495	0.00932174
1.093	-0.00340883	-0.0237778	-0.0186855	0.0169601	-0.0148664
1.094	0.0105948	-0.0161394	-0.0110472	-0.0148664	0.00295645
1.095	-0.00340883	-0.00977412	-0.00468189	0.00422951	-0.000862719
1.096	0.000410338	-0.0237778	-0.0199586	-0.0123202	-0.00340883
1.097	-0.00468189	-0.0148664	-0.0199586	0.0016834	0.00804868
1.098	-0.0110472	-0.0390544	-0.0212316	0.015687	0.0169601
1.099	-0.00850107	-0.0237778	-0.0123202	-0.00468189	-0.00468189
1.1	0.00295645	-0.02887	-0.00722801	-0.00468189	0.00422951
1.101	-0.00340883	-0.0225047	-0.0326892	0.000410338	0.0016834
1.102	-0.00340883	-0.0301431	-0.0148664	-0.00722801	0.00677563
1.103	0.00677563	-0.0212316	-0.0212316	-0.00340883	-0.000862719
1.104	-0.0123202	-0.0199586	-0.0275969	0.000410338	-0.0123202
1.105	0.00295645	-0.0161394	-0.0199586	0.00422951	-0.00340883
1.106	-0.0199586	-0.0174125	-0.0135933	0.00422951	-0.00468189
1.107	-0.0161394	-0.0339622	-0.0250508	0.0131409	0.0016834
1.108	-0.00468189	-0.0237778	-0.02887	-0.00340883	-0.0135933
1.109	-0.0135933	-0.0110472	-0.0199586	0.0118679	-0.00850107
1.11	-0.00722801	-0.00722801	-0.0237778	0.00932174	-0.00468189
1.111	-0.00722801	-0.0186855	-0.02887	-0.00722801	-0.00468189
1.112	0.00422951	-0.0275969	-0.0263239	-0.000862719	-0.00340883
1.113	0.00422951	-0.0148664	-0.0148664	0.00550257	-0.0123202
1.114	0.00677563	-0.0199586	-0.0263239	0.00422951	-0.00595495
1.115	-0.00722801	-0.0110472	-0.0148664	-0.00468189	-0.00468189
1.116	0.00550257	-0.0110472	-0.0428736	-0.00977412	0.00550257
1.117	-0.00595495	-0.00722801	-0.0225047	-0.00595495	0.00677563
1.118	0.000410338	-0.0174125	-0.0263239	-0.00850107	0.00422951
1.119	-0.00468189	-0.00468189	-0.0212316	0.00677563	-0.00977412
1.12	0.0118679	-0.000862719	-0.0314161	-0.00468189	0.00550257
1.121	0.00422951	-0.00977412	-0.0148664	-0.00722801	-0.00468189
1.122	-0.0301431	-0.00850107	-0.0212316	-0.0123202	-0.0186855
1.123	0.00295645	-0.00468189	-0.0148664	-0.0123202	-0.000862719
1.124	-0.00340883	0.000410338	-0.0199586	-0.0110472	-0.00722801
1.125	-0.00977412	-0.00468189	0.000410338	0.000410338	-0.00850107
1.126	-0.00340883	-0.0110472	-0.0135933	-0.00977412	-0.00340883
1.127	-0.00468189	-0.00977412	-0.0148664	0.00677563	-0.0263239
1.128	-0.00722801	-0.00850107	-0.00340883	0.0131409	-0.0148664
1.129	-0.00468189	-0.00977412	-0.0148664	0.00422951	-0.0110472
1.13	-0.0148664	-0.00850107	-0.00722801	-0.00468189	-0.0250508
1.131	0.00550257	-0.00468189	-0.00595495	0.00295645	-0.0123202
1.132	0.00422951	-0.0199586	-0.00468189	-0.000862719	-0.00468189
1.133	0.00295645	-0.0263239	0.00295645	-0.000862719	-0.0123202
1.134	0.015687	-0.0199586	-0.0110472	-0.00977412	-0.00595495
1.135	0.00804868	-0.00977412	-0.0110472	-0.0110472	-0.00977412
1.136	0.0169601	-0.0326892	-0.00977412	-0.0212316	-0.00213578
1.137	-0.000862719	-0.0148664	-0.00340883	-0.0174125	-0.00468189
1.138	0.00677563	-0.0199586	-0.000862719	-0.00468189	0.00932174
1.139	-0.0123202	-0.0263239	-0.0174125	-0.0314161	-0.00340883
1.14	-0.00722801	-0.0225047	-0.00468189	-0.0148664	0.000410338
1.141	0.0016834	-0.00468189	-0.0148664	-0.0123202	-0.000862719
1.142	-0.00213578	-0.0110472	-0.0250508	-0.0110472	-0.0135933
1.143	-0.00213578	-0.0225047	0.00550257	-0.00468189	-0.0148664
1.144	-0.00977412	-0.0161394	-0.00468189	-0.0148664	-0.00213578
1.145	0.00422951	-0.0110472	-0.0148664	-0.00977412	-0.00340883
1.146	-0.0148664	0.00550257	-0.00213578	-0.00977412	-0.00213578
1.147	0.00677563	-0.0148664	0.00422951	0.0105948	-0.00722801
1.148	-0.00340883	-0.0199586	-0.0123202	0.00295645	-0.0174125
1.149	-0.00722801	-0.00977412	-0.00468189	-0.000862719	-0.0135933
1.15	0.014414	-0.0161394	-0.00468189	-0.00595495	-0.00722801
1.151	-0.00850107	0.000410338	-0.00340883	-0.00340883	-0.00595495
1.152	0.000410338	-0.00722801	-0.00468189	-0.0161394	-0.00213578
1.153	0.0016834	-0.0135933	0.0131409	0.00295645	-0.0135933
1.154	-0.000862719	-0.0250508	0.00550257	-0.00213578	-0.00213578
1.155	0.00677563	-0.0174125	-0.0148664	-0.00468189	0.000410338
1.156	-0.00722801	-0.0123202	-0.0135933	-0.0110472	-0.00213578
1.157	0.0118679	-0.00722801	-0.0148664	-0.00722801	0.00295645
1.158	-0.00977412	-0.00850107	-0.00595495	-0.00468189	-0.0110472
1.159	0.00932174	-0.0110472	-0.00722801	-0.00850107	-0.00468189
1.16	0.00295645	-0.00977412	-0.0110472	-0.0199586	0.00422951
1.161	0.00295645	-0.00340883	-0.0148664	-0.0135933	-0.000862719
1.162	-0.00468189	-0.00213578	-0.00468189	-0.0237778	-0.00468189
1.163	-0.0110472	-0.0161394	-0.0148664	-0.000862719	-0.00213578
1.164	-0.00977412	-0.0123202	-0.0148664	-0.00722801	-0.00977412
1.165	-0.0110472	-0.0110472	-0.0135933	-0.0110472	0.0016834
1.166	0.0016834	-0.00468189	-0.00722801	-0.00213578	0.00677563
1.167	-0.00850107	-0.0275969	-0.00722801	-0.00977412	-0.0110472
1.168	-0.00722801	-0.0110472	-0.0148664	-0.0148664	-0.00595495
1.169	-0.00977412	-0.0225047	-0.00595495	0.015687	-0.0174125
1.17	-0.0135933	-0.0212316	-0.000862719	0.00550257	-0.0186855
1.171	0.0182332	-0.0148664	-0.00213578	-0.00977412	-0.00468189
1.172	-0.0148664	-0.00722801	-0.00468189	0.000410338	0.00295645
1.173	-0.00468189	-0.0237778	-0.000862719	0.014414	-0.0110472
1.174	0.000410338	-0.0275969	0.000410338	0.000410338	-0.000862719
1.175	-0.00722801	-0.0110472	-0.00722801	-0.0123202	-0.00850107
1.176	-0.0123202	-0.0326892	-0.0148664	-0.00722801	0.000410338
1.177	-0.00468189	-0.0250508	-0.0110472	-0.00340883	-0.00595495
1.178	0.0016834	-0.0148664	-0.00595495	-0.0161394	-0.000862719
1.179	0.000410338	-0.0174125	-0.0225047	-0.00595495	-0.00468189
1.18	-0.0199586	-0.00977412	-0.00977412	0.00295645	-0.00595495
1.181	-0.00468189	-0.00468189	-0.0135933	0.00677563	-0.00340883
1.182	-0.00722801	-0.0135933	-0.02887	-0.0161394	-0.000862719
1.183	-0.00977412	-0.0199586	-0.00722801	0.000410338	0.0131409
1.184	-0.0110472	-0.0135933	-0.0148664	-0.00468189	0.00422951
1.185	-0.0135933	-0.0123202	-0.00468189	-0.00850107	-0.0135933
1.186	-0.0148664	-0.0212316	0.000410338	0.000410338	-0.00977412
1.187	-0.00850107	-0.02887	-0.0123202	0.00295645	-0.00977412
1.188	-0.0199586	-0.0110472	0.000410338	0.00932174	-0.0212316
1.189	-0.00340883	-0.00722801	-0.00850107	-0.000862719	0.000410338
1.19	-0.0110472	-0.0148664	-0.000862719	0.00677563	-0.000862719
1.191	-0.00595495	-0.0174125	-0.000862719	-0.00977412	-0.00468189
1.192	-0.00468189	-0.0199586	-0.00340883	-0.00722801	-0.00722801
1.193	-0.00468189	-0.0148664	-0.0148664	0.000410338	-0.0110472
1.194	-0.00468189	-0.0174125	-0.0199586	0.0105948	-0.00595495
1.195	-0.0123202	-0.0225047	-0.0174125	-0.00850107	0.000410338
1.196	0.00932174	-0.0237778	-0.00977412	-0.000862719	0.00804868
1.197	0.0016834	-0.0174125	-0.00977412	0.00550257	-0.0148664
1.198	0.00295645	-0.0326892	-0.00468189	-0.0148664	0.00677563
1.199	-0.0110472	-0.00468189	-0.0148664	-0.00340883	0.000410338
1.2	-0.0110472	-0.0161394	-0.0199586	-0.00722801	0.00677563
1.201	-0.0123202	-0.0199586	-0.00213578	0.00422951	0.00295645
1.202	-0.00340883	-0.00722801	-0.0174125	-0.000862719	-0.00850107
1.203	-0.0135933	-0.00722801	-0.0123202	-0.00468189	0.00422951
1.204	-0.00595495	-0.0174125	-0.0186855	-0.00340883	0.0016834
1.205	-0.00722801	-0.0161394	-0.00340883	-0.00722801	-0.0110472
1.206	-0.000862719	-0.0148664	-0.00977412	-0.00213578	-0.0186855
1.207	0.00677563	-0.0110472	-0.0110472	0.00677563	-0.00340883
1.208	-0.0110472	-0.0135933	0.00422951	0.0016834	-0.00468189
1.209	0.0016834	-0.0263239	-0.00977412	0.0016834	-0.00722801
1.21	-0.0123202	-0.0199586	-0.00468189	0.00550257	-0.00977412
1.211	-0.00595495	-0.0148664	-0.0199586	-0.00213578	0.000410338
1.212	-0.00213578	-0.0250508	-0.00213578	0.0105948	-0.00977412
1.213	-0.0148664	-0.0263239	0.0016834	-0.00595495	0.000410338
1.214	0.00677563	-0.0161394	-0.0174125	0.000410338	-0.0148664
1.215	-0.00722801	-0.0275969	-0.00977412	0.00550257	-0.00340883
1.216	-0.00722801	-0.0110472	-0.0110472	-0.00722801	0.000410338
1.217	-0.0148664	-0.0416006	-0.0275969	0.00295645	-0.00340883
1.218	0.000410338	-0.0237778	-0.00977412	-0.0148664	-0.00977412
1.219	-0.0148664	-0.0237778	-0.0263239	0.000410338	0.0195062
1.22	0.000410338	-0.0237778	-0.00722801	-0.00722801	0.00932174
1.221	0.0016834	-0.0148664	-0.0161394	-0.00468189	-0.0110472
1.222	0.00677563	-0.0161394	-0.00977412	-0.00595495	-0.00977412
1.223	-0.00340883	-0.0275969	-0.0161394	-0.0148664	-0.000862719
1.224	-0.0135933	-0.00468189	-0.0148664	0.0016834	0.00295645
1.225	-0.00340883	-0.0148664	-0.00468189	-0.0110472	0.0131409
1.226	-0.0161394	-0.00722801	-0.0110472	0.0016834	-0.0186855
1.227	-0.0148664	-0.00977412	-0.00340883	0.00422951	-0.0148664
1.228	-0.0148664	-0.0148664	-0.00850107	0.000410338	-0.000862719
1.229	-0.0352353	-0.00595495	-0.0161394	-0.000862719	-0.0148664
1.23	-0.00468189	-0.0250508	-0.0135933	-0.00213578	-0.00595495
1.231	-0.0148664	-0.0212316	0.000410338	0.000410338	-0.0199586
1.232	-0.00722801	-0.0212316	-0.00213578	-0.00340883	0.000410338
1.233	0.00677563	-0.0199586	-0.00977412	-0.000862719	-0.0123202
1.234	-0.000862719	-0.0199586	-0.0135933	-0.00340883	-0.0123202
1.235	-0.00340883	-0.0174125	-0.0110472	0.000410338	-0.00977412
1.236	0.0016834	-0.0263239	-0.0237778	-0.000862719	0.0016834
1.237	0.00677563	-0.0314161	-0.00340883	0.000410338	0.0016834
1.238	-0.00850107	-0.00977412	-0.0148664	-0.0110472	-0.0148664
1.239	0.00677563	-0.0237778	-0.0186855	-0.00977412	0.00295645
1.24	0.0016834	-0.0174125	-0.0148664	-0.000862719	-0.00340883
1.241	0.015687	-0.00340883	-0.0199586	0.00295645	-0.00340883
1.242	0.00932174	-0.0135933	-0.00722801	-0.0199586	-0.00850107
1.243	0.000410338	-0.0110472	-0.00722801	0.0105948	-0.00468189
1.244	0.00422951	-0.0161394	-0.0148664	-0.00977412	-0.00722801
1.245	-0.00340883	-0.0148664	-0.00468189	0.00422951	-0.0110472
1.246	0.0131409	-0.0161394	-0.0123202	-0.0110472	-0.00595495
1.247	-0.0123202	-0.00850107	-0.0174125	0.000410338	-0.0148664
1.248	0.0271445	-0.0161394	-0.0148664	0.00295645	-0.00213578
1.249	-0.000862719	-0.0263239	-0.0186855	0.0195062	-0.0148664
1.25	-0.000862719	-0.0148664	-0.00468189	0.000410338	-0.0148664
1.251	-0.0110472	-0.0135933	-0.00340883	-0.0110472	-0.0161394
1.252	-0.0225047	-0.0174125	-0.0225047	-0.00468189	-0.0110472
1.253	-0.0110472	-0.0237778	-0.0148664	-0.00468189	0.000410338
1.254	-0.00850107	-0.0263239	-0.0314161	-0.0135933	-0.00595495
1.255	-0.00722801	-0.0186855	-0.0110472	0.00804868	0.000410338
1.256	-0.0161394	-0.0199586	-0.0148664	-0.00977412	0.000410338
1.257	-0.00340883	-0.0161394	-0.0250508	-0.0212316	0.000410338
1.258	0.00932174	-0.0263239	-0.0301431	-0.0148664	0.00550257
1.259	0.00550257	-0.0352353	-0.00468189	-0.0110472	0.00677563
1.26	-0.000862719	-0.0237778	-0.0301431	-0.0135933	0.014414
1.261	0.000410338	-0.00595495	-0.0110472	-0.0148664	-0.000862719
1.262	0.0118679	-0.0161394	-0.0110472	-0.0110472	-0.00595495
1.263	0.00677563	-0.00977412	-0.0148664	-0.0250508	0.00677563
1.264	-0.00850107	-0.00340883	-0.0135933	-0.00977412	-0.00850107
1.265	-0.00595495	-0.0263239	0.000410338	-0.00340883	-0.00340883
1.266	-0.000862719	-0.0212316	-0.0148664	-0.00468189	-0.0135933
1.267	0.00677563	-0.0161394	-0.00977412	-0.0148664	-0.0161394
1.268	-0.0110472	-0.0110472	-0.0199586	0.0016834	-0.000862719
1.269	-0.00977412	0.000410338	-0.0110472	-0.0225047	-0.0123202
1.27	-0.00468189	0.00295645	-0.00468189	0.000410338	0.00550257
1.271	-0.0110472	-0.0250508	-0.00977412	-0.00468189	-0.00722801
1.272	0.0118679	-0.0174125	-0.00722801	0.0016834	-0.00977412
1.273	0.00677563	-0.0148664	0.000410338	-0.0199586	-0.00595495
1.274	-0.00468189	-0.0225047	-0.00213578	-0.00977412	-0.0161394
1.275	-0.0110472	-0.00722801	-0.00468189	-0.0110472	0.00677563
1.276	-0.00340883	-0.0148664	-0.0135933	-0.0135933	-0.00213578
1.277	-0.00850107	-0.0263239	-0.0186855	-0.0135933	-0.00722801
1.278	-0.00340883	-0.0212316	-0.00340883	-0.0186855	-0.0110472
1.279	0.00295645	-0.00977412	-0.0161394	-0.0174125	0.00295645
1.28	-0.00977412	-0.00977412	-0.0148664	-0.0148664	-0.00340883
1.281	-0.00468189	-0.0237778	-0.0263239	-0.0161394	0.00295645
1.282	-0.00977412	-0.00468189	-0.0161394	-0.0135933	-0.00850107
1.283	0.0016834	0.000410338	-0.00850107	-0.00213578	-0.00213578
1.284	-0.00595495	0.00295645	-0.0123202	-0.00722801	-0.0212316
1.285	-0.00722801	0.0131409	-0.00213578	-0.0250508	-0.00468189
1.286	-0.00595495	-0.00722801	-0.00340883	-0.00468189	0.00295645
1.287	0.00804868	-0.0148664	-0.00468189	-0.00595495	-0.00722801
1.288	0.00550257	-0.0161394	-0.00468189	-0.0212316	-0.0199586
1.289	0.0105948	-0.0110472	0.00295645	0.000410338	-0.00595495
1.29	0.015687	-0.00213578	-0.00722801	-0.0110472	-0.0110472
1.291	-0.00468189	-0.0225047	0.00295645	-0.00595495	-0.0110472
1.292	0.00677563	-0.0148664	-0.0123202	-0.0212316	-0.0174125
1.293	0.00550257	-0.0110472	-0.00722801	-0.0110472	-0.0135933
1.294	0.0207793	-0.0110472	-0.00722801	-0.0148664	-0.00722801
1.295	0.0182332	-0.0110472	-0.0148664	-0.00722801	0.00422951
1.296	0.0105948	-0.00595495	-0.0263239	-0.0110472	0.00422951
1.297	0.0195062	-0.0237778	-0.00468189	-0.0263239	-0.00468189
1.298	0.0271445	-0.00977412	-0.0314161	-0.0148664	-0.0275969
1.299	0.0118679	-0.0212316	-0.0161394	-0.0135933	0.00550257
1.3	0.0105948	-0.0123202	-0.00468189	-0.0186855	-0.00213578
1.301	0.00550257	-0.00340883	-0.00722801	-0.0199586	-0.0212316
1.302	0.0118679	-0.000862719	-0.00850107	-0.0212316	-0.0135933
1.303	0.00422951	-0.0161394	-0.00595495	-0.0148664	-0.000862719
1.304	-0.000862719	0.0195062	-0.000862719	-0.0148664	-0.0148664
1.305	-0.00468189	-0.00850107	-0.0110472	-0.00468189	0.00804868
1.306	-0.00468189	-0.00340883	-0.00468189	0.00422951	-0.0123202
1.307	-0.00213578	0.00932174	-0.0110472	-0.0123202	-0.0186855
1.308	-0.000862719	0.014414	-0.0110472	0.0016834	-0.00468189
1.309	-0.000862719	-0.00722801	-0.00977412	-0.00977412	-0.0250508
1.31	0.014414	0.00932174	0.00550257	0.00932174	0.0016834
1.311	-0.00468189	0.00295645	-0.0174125	-0.0110472	-0.0212316
1.312	0.0105948	0.000410338	-0.00340883	-0.00468189	-0.0110472
1.313	0.00295645	-0.0110472	-0.0186855	-0.00213578	-0.0148664
1.314	0.000410338	-0.00595495	-0.00468189	-0.0123202	0.00550257
1.315	-0.00722801	-0.0123202	-0.0199586	0.000410338	0.0016834
1.316	0.0233254	0.00550257	-0.00977412	-0.00722801	-0.00977412
1.317	-0.0110472	-0.0161394	-0.0314161	-0.000862719	-0.000862719
1.318	0.000410338	-0.00468189	-0.00595495	-0.000862719	-0.00722801
1.319	0.0016834	-0.0148664	-0.0161394	-0.0148664	0.00422951
1.32	0.000410338	-0.000862719	-0.0212316	-0.000862719	-0.00468189
1.321	0.00422951	-0.00595495	-0.00340883	-0.000862719	-0.0123202
1.322	0.000410338	0.000410338	-0.00595495	-0.000862719	-0.00977412
1.323	-0.00468189	-0.0148664	-0.0135933	0.00422951	0.00295645
1.324	0.0105948	0.00295645	-0.0148664	-0.00340883	-0.00340883
1.325	-0.00722801	-0.0199586	-0.00468189	-0.0110472	-0.000862719
1.326	0.00932174	0.000410338	-0.000862719	-0.00340883	-0.0199586
1.327	0.00295645	-0.0110472	0.0118679	-0.00595495	0.000410338
1.328	0.00550257	-0.00213578	-0.00722801	0.0105948	-0.0199586
1.329	-0.0148664	-0.0161394	0.00804868	-0.0123202	-0.0174125
1.33	-0.00595495	-0.0123202	0.00550257	-0.00722801	-0.00468189
1.331	0.0016834	-0.0148664	-0.000862719	0.0118679	0.000410338
1.332	0.00677563	-0.0186855	0.015687	0.0016834	-0.00977412
1.333	0.00422951	-0.0199586	-0.00595495	0.00932174	-0.00850107
1.334	0.00550257	-0.0148664	0.00295645	0.0105948	-0.0148664
1.335	0.014414	-0.0148664	-0.00850107	-0.0148664	-0.00468189
1.336	0.00932174	0.00550257	-0.00468189	-0.00977412	-0.00213578
1.337	0.00932174	-0.0250508	-0.00722801	0.0016834	-0.00468189
1.338	-0.0135933	-0.0110472	-0.00213578	-0.00595495	0.00550257
1.339	-0.000862719	-0.00595495	-0.00722801	-0.00340883	-0.00595495
1.34	-0.000862719	0.00932174	-0.0110472	-0.0212316	0.014414
1.341	-0.00722801	-0.00213578	0.0016834	-0.00213578	0.00422951
1.342	-0.00468189	-0.00213578	-0.00340883	-0.0199586	0.00422951
1.343	-0.0110472	0.0118679	-0.0148664	0.00550257	-0.00595495
1.344	-0.00850107	-0.00213578	-0.0275969	-0.0123202	-0.00213578
1.345	-0.00468189	-0.0161394	-0.0148664	-0.00468189	-0.000862719
1.346	-0.0199586	-0.00340883	-0.00850107	0.000410338	-0.00468189
1.347	-0.00595495	-0.00977412	0.00295645	0.0118679	0.00932174
1.348	-0.0123202	0.00550257	-0.0161394	0.0016834	-0.00977412
1.349	-0.0148664	0.00677563	0.00677563	0.00550257	0.000410338
1.35	0.0016834	-0.0161394	-0.0110472	0.00677563	-0.00850107
1.351	0.0169601	-0.0275969	-0.0123202	0.00932174	-0.0148664
1.352	0.014414	-0.00468189	-0.0135933	-0.00595495	-0.00468189
1.353	0.00295645	-0.0199586	-0.00595495	0.015687	-0.000862719
1.354	0.0105948	-0.00213578	-0.0123202	0.00422951	-0.00468189
1.355	0.014414	-0.0110472	-0.0148664	-0.00595495	0.014414
1.356	0.0131409	-0.0225047	-0.0148664	-0.000862719	0.00422951
1.357	0.014414	-0.0199586	-0.00977412	-0.00977412	-0.00468189
1.358	0.0233254	-0.00722801	-0.0212316	-0.00340883	-0.00213578
1.359	-0.00595495	-0.00468189	-0.00468189	-0.00977412	0.00932174
1.36	0.00422951	-0.00722801	-0.0237778	-0.0135933	0.000410338
1.361	-0.00213578	0.00932174	-0.0186855	-0.00468189	0.00677563
1.362	-0.0110472	-0.000862719	-0.00595495	-0.00213578	0.0016834
1.363	-0.00213578	0.000410338	-0.0250508	-0.00340883	0.000410338
1.364	-0.00722801	0.00677563	-0.0148664	-0.00340883	-0.00468189
1.365	-0.0174125	0.0131409	-0.00468189	-0.00468189	0.0016834
1.366	-0.000862719	-0.00340883	0.00422951	0.00295645	0.00932174
1.367	-0.00213578	-0.000862719	-0.0199586	0.00422951	0.00295645
1.368	-0.0174125	0.0016834	-0.0123202	-0.00468189	-0.0110472
1.369	-0.00340883	-0.0148664	-0.0135933	-0.000862719	-0.0212316
1.37	0.000410338	-0.00595495	-0.00977412	0.00932174	-0.00595495
1.371	0.014414	-0.0212316	-0.000862719	0.000410338	-0.000862719
1.372	0.00550257	-0.0135933	-0.0123202	0.0016834	0.00932174
1.373	0.00295645	-0.0110472	-0.0135933	0.000410338	0.00550257
1.374	0.014414	0.000410338	-0.00468189	-0.00213578	-0.0148664
1.375	-0.00340883	-0.0225047	0.000410338	-0.0110472	0.0105948
1.376	0.015687	-0.00722801	-0.00977412	-0.00213578	-0.00468189
1.377	0.000410338	-0.0110472	0.000410338	-0.0148664	0.0195062
1.378	0.00804868	0.00550257	-0.00977412	-0.00595495	0.00295645
1.379	0.0016834	0.0131409	-0.00722801	-0.00850107	-0.000862719
1.38	0.0131409	0.0016834	-0.00722801	-0.000862719	0.000410338
1.381	0.0169601	-0.0110472	-0.00850107	-0.0174125	0.00422951
1.382	0.00550257	-0.00468189	-0.00340883	-0.00850107	0.00932174
1.383	-0.0161394	-0.00595495	0.015687	-0.00595495	0.00550257
1.384	0.00932174	-0.00468189	-0.00850107	-0.0110472	-0.000862719
1.385	-0.000862719	0.000410338	-0.0123202	-0.0110472	0.000410338
1.386	-0.00213578	0.00932174	0.00295645	-0.00722801	0.0131409
1.387	-0.00722801	0.00422951	-0.000862719	0.00422951	-0.00722801
1.388	-0.000862719	-0.00340883	0.0131409	0.00422951	-0.00340883
1.389	0.000410338	0.000410338	0.0016834	-0.00722801	-0.0148664
1.39	-0.00722801	0.00932174	-0.00468189	0.00295645	-0.00595495
1.391	-0.0110472	-0.00850107	0.00550257	-0.00213578	-0.00468189
1.392	0.0169601	-0.00468189	0.000410338	0.00932174	-0.000862719
1.393	0.000410338	-0.00340883	0.00550257	0.00677563	0.0169601
1.394	0.00550257	-0.00977412	-0.0237778	-0.00850107	-0.00340883
1.395	0.00677563	-0.00595495	0.00295645	0.00295645	-0.000862719
1.396	0.00804868	-0.00340883	-0.00977412	-0.0123202	0.00932174
1.397	0.0105948	-0.00977412	0.00550257	-0.0186855	-0.00213578
1.398	0.015687	0.00422951	-0.00722801	-0.00722801	0.014414
1.399	0.00932174	-0.00213578	0.00932174	-0.0110472	0.0105948
1.4	0.0105948	0.00932174	-0.000862719	-0.0148664	0.00550257
1.401	0.00804868	-0.000862719	-0.00340883	-0.0135933	-0.000862719
1.402	-0.00340883	0.0105948	-0.00468189	-0.00213578	0.015687
1.403	0.00932174	0.0016834	0.00550257	-0.00595495	0.000410338
1.404	-0.00340883	-0.0148664	0.000410338	-0.00722801	0.00677563
1.405	0.00295645	0.000410338	0.00677563	-0.00340883	0.00295645
1.406	-0.00977412	-0.00722801	0.00422951	0.000410338	0.00932174
1.407	-0.00595495	-0.00977412	0.00422951	0.00550257	0.0105948
1.408	-0.00850107	-0.00213578	0.000410338	-0.00722801	-0.00722801
1.409	-0.00595495	0.00295645	-0.00468189	0.00295645	-0.0110472
1.41	-0.00340883	-0.00722801	0.00804868	0.00550257	-0.00468189
1.411	-0.0135933	-0.0148664	0.014414	-0.00468189	0.00295645
1.412	0.00295645	0.0016834	0.00804868	-0.00213578	0.00422951
1.413	0.00677563	-0.00468189	-0.0174125	-0.00595495	-0.00722801
1.414	-0.000862719	-0.0148664	0.014414	-0.000862719	0.000410338
1.415	-0.00722801	-0.00213578	-0.0174125	-0.0174125	-0.00850107
1.416	0.00677563	-0.00595495	0.00295645	0.00550257	-0.00213578
1.417	0.000410338	-0.0174125	-0.000862719	-0.00340883	0.00295645
1.418	0.0207793	0.00295645	-0.00850107	-0.00468189	0.000410338
1.419	0.00804868	-0.0148664	-0.00977412	-0.0199586	0.00422951
1.42	0.00422951	-0.0135933	-0.00977412	-0.00977412	0.000410338
1.421	0.00550257	-0.0110472	-0.0199586	-0.00468189	0.00295645
1.422	-0.00213578	-0.00468189	-0.00977412	0.000410338	-0.0110472
1.423	-0.0148664	0.00295645	-0.0110472	-0.00722801	0.000410338
1.424	-0.0123202	0.0016834	0.0105948	0.00295645	0.00550257
1.425	-0.00468189	-0.00595495	-0.00340883	0.00295645	-0.00340883
1.426	0.00295645	-0.00340883	-0.0110472	0.000410338	-0.00213578
1.427	-0.000862719	-0.00468189	-0.00468189	0.000410338	-0.00850107
1.428	0.0016834	-0.00468189	-0.00722801	-0.00213578	-0.000862719
1.429	-0.0135933	-0.00468189	-0.0110472	0.00422951	-0.0225047
1.43	-0.0123202	-0.000862719	0.00295645	0.0182332	-0.00722801
1.431	0.00295645	-0.00722801	-0.0110472	0.000410338	0.00932174
1.432	0.000410338	-0.00595495	-0.0148664	0.0118679	-0.0110472
1.433	0.00295645	-0.0135933	0.00932174	-0.00977412	0.00422951
1.434	0.00422951	-0.00850107	-0.00722801	0.00295645	-0.00213578
1.435	0.0118679	-0.0161394	-0.0161394	0.0016834	-0.00850107
1.436	0.00295645	-0.0250508	-0.00977412	-0.00595495	0.00932174
1.437	0.014414	-0.0148664	-0.0110472	-0.000862719	0.00550257
1.438	0.014414	-0.0174125	-0.0123202	-0.00468189	0.000410338
1.439	0.00677563	-0.0199586	-0.0148664	-0.0123202	0.0105948
1.44	-0.00213578	-0.00850107	-0.00850107	-0.00850107	0.0118679
1.441	0.00932174	-0.0161394	-0.0186855	-0.00468189	0.00550257
1.442	0.00932174	-0.00722801	-0.0250508	-0.0186855	0.00932174
1.443	0.014414	-0.0199586	-0.00722801	-0.0135933	-0.0148664
1.444	0.0105948	-0.00468189	-0.00213578	-0.00850107	0.000410338
1.445	-0.0135933	-0.0110472	-0.00340883	-0.00722801	0.00550257
1.446	0.00932174	-0.00468189	-0.00850107	0.00932174	-0.0148664
1.447	0.000410338	-0.0174125	-0.00977412	0.00295645	-0.00213578
1.448	0.0131409	-0.00977412	-0.0161394	0.000410338	-0.0135933
1.449	0.00422951	-0.0135933	-0.0123202	0.000410338	-0.0135933
1.45	0.00550257	-0.00850107	-0.00340883	0.0131409	-0.00468189
1.451	0.000410338	-0.0301431	-0.0186855	0.0016834	-0.00595495
1.452	0.00677563	-0.00595495	-0.00468189	0.000410338	0.000410338
1.453	0.00932174	-0.0174125	-0.00977412	-0.00722801	0.000410338
1.454	0.0195062	-0.0148664	-0.0148664	-0.0135933	-0.00468189
1.455	0.00804868	-0.0161394	-0.0301431	0.000410338	-0.00722801
1.456	0.015687	-0.00850107	-0.0123202	-0.00340883	0.000410338
1.457	0.0195062	-0.0225047	-0.0301431	-0.00468189	-0.00213578
1.458	0.0131409	-0.0237778	-0.0199586	0.00295645	-0.00722801
1.459	-0.00340883	-0.0110472	-0.00722801	-0.0135933	0.00422951
1.46	0.00295645	-0.0199586	-0.0263239	-0.0135933	0.00804868
1.461	0.00932174	-0.0174125	-0.0148664	-0.00595495	0.00677563
1.462	0.000410338	-0.00850107	-0.0212316	-0.00468189	-0.000862719
1.463	-0.00340883	-0.0123202	-0.0135933	-0.00468189	0.000410338
1.464	0.0016834	-0.00722801	-0.0123202	0.014414	-0.00722801
1.465	0.0105948	-0.00977412	-0.0123202	0.014414	-0.00722801
1.466	-0.000862719	-0.0148664	-0.0237778	0.00677563	-0.00468189
1.467	-0.00977412	-0.0148664	-0.0110472	-0.00595495	-0.00340883
1.468	-0.00722801	-0.0110472	-0.0110472	0.0105948	-0.00850107
1.469	0.00295645	-0.0148664	-0.0161394	0.00677563	-0.00595495
1.47	0.00932174	-0.0275969	-0.0110472	0.00295645	-0.0135933
1.471	0.0016834	-0.00340883	-0.0135933	0.0182332	0.000410338
1.472	-0.00468189	-0.0148664	-0.0123202	0.00677563	-0.0212316
1.473	0.015687	-0.0135933	-0.0237778	-0.000862719	-0.00595495
1.474	0.00804868	-0.0212316	-0.0199586	0.000410338	0.00932174
1.475	-0.00468189	-0.0199586	-0.0186855	-0.00595495	-0.0110472
1.476	-0.00468189	-0.0135933	-0.0237778	0.000410338	0.00295645
1.477	-0.00213578	-0.00977412	-0.0148664	-0.00722801	-0.0148664
1.478	0.00804868	-0.0148664	-0.0174125	0.000410338	0.0105948
1.479	-0.0135933	-0.00340883	-0.0174125	-0.00340883	0.0207793
1.48	-0.00468189	-0.0148664	-0.0199586	0.000410338	-0.00722801
1.481	0.000410338	0.00422951	-0.0135933	0.00932174	0.0016834
1.482	-0.00595495	-0.0148664	-0.0199586	-0.00977412	-0.00213578
1.483	0.00295645	-0.00340883	-0.00722801	-0.00468189	0.00550257
1.484	0.00932174	0.00932174	-0.0212316	-0.00722801	-0.0110472
1.485	-0.0110472	0.000410338	-0.0225047	-0.00722801	0.0016834
1.486	-0.0135933	-0.0135933	-0.0123202	0.014414	-0.000862719
1.487	-0.0110472	-0.0110472	0.0016834	-0.00722801	0.000410338
1.488	-0.0135933	0.000410338	-0.0174125	0.00804868	-0.00468189
1.489	-0.00977412	-0.00340883	-0.00977412	0.000410338	0.0016834
1.49	0.0105948	-0.00213578	-0.0148664	-0.00595495	0.000410338
1.491	0.00295645	-0.00468189	-0.0135933	-0.00595495	-0.00468189
1.492	0.000410338	-0.00722801	-0.0148664	0.0105948	-0.0148664
1.493	0.00295645	-0.00468189	-0.0174125	0.00295645	-0.00595495
1.494	0.014414	-0.0212316	-0.0110472	0.00677563	-0.00722801
1.495	-0.000862719	-0.00722801	-0.0148664	0.000410338	0.0182332
1.496	0.000410338	-0.0225047	-0.0199586	-0.0110472	0.0118679
1.497	0.0131409	-0.00722801	-0.0263239	-0.0161394	0.00422951
1.498	0.0131409	-0.00850107	-0.00595495	-0.00468189	-0.00722801
1.499	-0.000862719	-0.0110472	-0.0250508	-0.00722801	0.00932174
1.5	0.00932174	-0.000862719	-0.0186855	-0.0148664	0.00422951
1.501	0.0118679	-0.00213578	-0.0186855	-0.0212316	0.00550257
1.502	0.000410338	-0.00850107	-0.0174125	-0.0263239	-0.0123202
1.503	-0.00340883	-0.00977412	-0.0199586	-0.0225047	0.00422951
1.504	0.00932174	-0.0110472	-0.0174125	-0.00722801	-0.000862719
1.505	-0.00595495	0.00932174	-0.0199586	0.00932174	-0.00340883
1.506	0.00932174	-0.00977412	-0.0250508	-0.0161394	0.000410338
1.507	-0.00468189	-0.00213578	0.00422951	-0.00722801	-0.0199586
1.508	0.000410338	-0.0174125	-0.0161394	-0.0186855	-0.00340883
1.509	0.0105948	-0.0135933	-0.00468189	-0.00977412	0.000410338
1.51	-0.00722801	-0.0263239	-0.00468189	0.00550257	-0.00722801
1.511	-0.00468189	-0.00977412	-0.00595495	-0.00595495	0.000410338
1.512	-0.00340883	-0.0135933	-0.00977412	-0.0123202	-0.0110472
1.513	-0.00468189	-0.0174125	-0.0110472	0.000410338	-0.00340883
1.514	0.0105948	-0.0275969	-0.00595495	-0.0135933	0.000410338
1.515	0.0105948	-0.0110472	-0.0199586	-0.0110472	-0.00340883
1.516	0.00932174	-0.0186855	-0.00722801	-0.0148664	-0.0148664
1.517	0.014414	-0.0135933	-0.00850107	-0.00977412	0.00677563
1.518	0.0245984	-0.00595495	-0.00977412	-0.00722801	-0.0148664
1.519	0.036056	-0.00977412	-0.0212316	-0.0263239	0.0118679
1.52	0.0398751	-0.0123202	-0.00468189	0.000410338	-0.0110472
1.521	0.0245984	-0.00722801	-0.0135933	-0.0148664	0.014414
1.522	0.0271445	-0.00977412	-0.00213578	-0.0199586	-0.00595495
1.523	0.0309637	-0.00595495	0.0016834	-0.00340883	-0.000862719
1.524	0.0233254	-0.00468189	-0.00595495	-0.0123202	-0.00468189
1.525	0.014414	-0.00722801	0.0118679	-0.00722801	-0.00340883
1.526	0.00932174	-0.00850107	0.000410338	-0.0148664	0.00295645
1.527	0.0182332	-0.0148664	-0.0123202	0.000410338	-0.00977412
1.528	0.036056	-0.0123202	0.000410338	-0.0148664	-0.00977412
1.529	0.0335098	-0.0135933	0.0118679	-0.00468189	0.00422951
1.53	0.0258715	-0.0174125	-0.00977412	0.00422951	-0.0263239
1.531	0.0296907	-0.0174125	-0.00468189	-0.00722801	-0.0110472
1.532	0.0016834	-0.0123202	-0.00468189	-0.00468189	-0.00595495
1.533	0.015687	-0.00468189	0.0016834	-0.0135933	0.00677563
1.534	0.0335098	-0.0148664	-0.00850107	-0.00850107	-0.00340883
1.535	0.0220523	-0.0135933	-0.0212316	0.000410338	-0.00213578
1.536	0.036056	0.000410338	0.0016834	-0.0123202	0.0118679
1.537	0.0258715	-0.0199586	-0.00722801	-0.00977412	0.014414
1.538	0.014414	-0.0148664	-0.000862719	-0.0174125	0.000410338
1.539	0.0207793	-0.00595495	-0.0199586	-0.00722801	0.00804868
1.54	0.015687	0.00804868	-0.0199586	-0.0186855	0.00422951
1.541	0.0195062	-0.00977412	-0.00468189	-0.0148664	0.014414
1.542	0.000410338	0.00550257	-0.00340883	-0.00850107	-0.0135933
1.543	0.00932174	-0.00340883	-0.000862719	-0.0148664	0.00677563
1.544	-0.00213578	0.00550257	-0.00850107	-0.00468189	0.0105948
1.545	0.00422951	-0.00468189	-0.00722801	-0.0186855	-0.00213578
1.546	-0.00595495	-0.0174125	0.000410338	-0.00213578	0.0105948
1.547	-0.00977412	-0.00850107	0.00677563	-0.0161394	-0.0110472
1.548	-0.00850107	-0.00595495	-0.000862719	-0.0110472	0.00550257
1.549	-0.00722801	-0.00340883	0.014414	0.00932174	0.00422951
1.55	0.00677563	-0.0110472	-0.00468189	0.00932174	-0.000862719
1.551	-0.00722801	-0.000862719	-0.00850107	-0.00468189	-0.00468189
1.552	0.000410338	-0.0174125	-0.0148664	-0.000862719	-0.00213578
1.553	0.00932174	-0.00977412	-0.00213578	-0.0148664	0.00550257
1.554	0.014414	-0.0174125	-0.000862719	-0.000862719	0.00422951
1.555	0.00677563	-0.0199586	-0.00977412	-0.00850107	-0.00722801
1.556	0.00295645	-0.0110472	-0.0186855	-0.00340883	0.00804868
1.557	0.0105948	-0.0199586	0.000410338	0.0016834	0.00422951
1.558	-0.00340883	-0.0199586	0.000410338	-0.00722801	0.000410338
1.559	0.00932174	-0.00468189	-0.0123202	-0.00468189	0.00295645
1.56	0.0131409	-0.00340883	0.000410338	-0.0174125	0.0105948
1.561	0.00550257	-0.000862719	-0.00722801	-0.0199586	0.00295645
1.562	0.00422951	-0.00468189	-0.0135933	0.000410338	0.00422951
1.563	0.0131409	-0.00977412	-0.0148664	-0.0148664	0.00932174
1.564	0.0016834	-0.0148664	-0.00722801	-0.0110472	0.0105948
1.565	0.0105948	-0.00977412	0.00295645	-0.00468189	0.00295645
1.566	-0.0110472	0.000410338	0.00422951	-0.0135933	0.0016834
1.567	-0.00468189	-0.000862719	0.00804868	0.000410338	0.0016834
1.568	0.0309637	0.00422951	0.0105948	-0.00977412	-0.0148664
1.569	0.0169601	-0.0275969	-0.000862719	-0.00213578	-0.0148664
1.57	0.0245984	-0.00468189	0.0131409	-0.00340883	0.00422951
1.571	0.0207793	-0.00977412	0.00804868	0.00677563	-0.0199586
1.572	0.0284176	-0.0161394	0.0016834	-0.00468189	0.00550257
1.573	0.000410338	-0.0199586	0.000410338	0.00422951	-0.00722801
1.574	0.0271445	-0.0161394	0.00932174	-0.00722801	-0.00340883
1.575	0.014414	-0.0212316	0.00422951	-0.0148664	0.00550257
1.576	0.0131409	-0.0148664	-0.0161394	0.000410338	0.0016834
1.577	0.0131409	-0.0110472	0.00932174	-0.00977412	0.015687
1.578	0.00677563	-0.0135933	-0.0135933	-0.000862719	-0.00340883
1.579	0.0169601	-0.0212316	0.000410338	-0.000862719	-0.00213578
1.58	0.00932174	-0.00468189	-0.00340883	-0.0225047	0.00932174
1.581	0.015687	-0.0135933	-0.00977412	-0.00850107	0.00422951
1.582	0.015687	0.00422951	-0.00850107	-0.0110472	-0.00595495
1.583	0.00550257	-0.0199586	-0.000862719	0.00422951	0.00422951
1.584	0.00422951	-0.00977412	0.0016834	0.00295645	-0.000862719
1.585	0.0131409	-0.0110472	-0.00340883	0.000410338	0.00422951
1.586	0.00550257	-0.00722801	0.00422951	-0.00340883	-0.00213578
1.587	0.014414	-0.00468189	0.00677563	-0.0110472	-0.00977412
1.588	0.0131409	-0.00340883	0.015687	0.0105948	0.00932174
1.589	0.00550257	-0.0199586	0.00295645	-0.00468189	0.00677563
1.59	0.0105948	-0.00468189	0.00422951	-0.00595495	-0.00850107
1.591	0.0207793	-0.00850107	0.0016834	0.0016834	0.00422951
1.592	0.014414	-0.0199586	-0.000862719	0.0016834	0.000410338
1.593	0.000410338	-0.0110472	0.0105948	-0.00468189	0.00550257
1.594	-0.00213578	-0.0314161	-0.00468189	0.00932174	-0.000862719
1.595	0.0347829	-0.0199586	-0.00213578	-0.00340883	0.000410338
1.596	0.014414	-0.00977412	-0.0110472	0.00295645	0.00932174
1.597	0.0309637	-0.0199586	0.00295645	-0.0110472	-0.00468189
1.598	0.00932174	-0.00977412	0.0016834	-0.00595495	0.000410338
1.599	0.0233254	-0.0237778	-0.0110472	-0.00722801	0.00677563
1.6	0.0207793	-0.00977412	-0.00340883	-0.00468189	0.0016834
1.601	0.0118679	0.00932174	0.0118679	-0.00468189	0.015687
1.602	0.0169601	-0.0250508	0.00677563	-0.00977412	0.00295645
1.603	0.000410338	-0.00468189	0.014414	0.0016834	0.0169601
1.604	0.015687	-0.00722801	0.00677563	-0.00340883	0.00677563
1.605	0.0105948	-0.00722801	0.0131409	-0.00595495	-0.00468189
1.606	-0.0148664	-0.00977412	0.00932174	-0.000862719	0.00932174
1.607	0.00677563	-0.0275969	-0.00468189	0.00295645	0.000410338
1.608	0.0016834	-0.0148664	0.0233254	-0.0148664	0.000410338
1.609	0.0169601	0.0016834	0.00932174	0.0131409	-0.0148664
1.61	-0.00213578	-0.0212316	0.0131409	0.00295645	-0.000862719
1.611	-0.00468189	-0.0212316	0.014414	0.00677563	0.00804868
1.612	0.014414	-0.0250508	-0.00595495	0.014414	-0.00340883
1.613	0.014414	-0.00595495	0.00677563	0.00804868	-0.00595495
1.614	0.000410338	-0.0237778	0.00295645	0.00677563	0.00550257
1.615	0.014414	-0.0199586	0.0016834	-0.00340883	-0.000862719
1.616	0.0233254	-0.0123202	0.00677563	-0.00340883	0.0131409
1.617	-0.00595495	-0.00722801	-0.00722801	-0.00977412	-0.00595495
1.618	0.0195062	-0.00595495	-0.00468189	0.0016834	0.00550257
1.619	0.0169601	-0.0123202	-0.00595495	-0.00722801	0.0016834
1.62	0.015687	-0.00340883	0.014414	0.00295645	-0.00213578
1.621	0.00932174	-0.02887	-0.000862719	-0.0110472	0.000410338
1.622	0.014414	-0.0123202	-0.00722801	-0.00850107	-0.00213578
1.623	0.00295645	-0.0148664	0.00295645	-0.0148664	0.0016834
1.624	0.00295645	0.000410338	0.00550257	0.014414	0.00550257
1.625	0.0131409	-0.0135933	0.00804868	-0.00468189	-0.00468189
1.626	-0.000862719	-0.00595495	0.00295645	0.0105948	-0.00722801
1.627	0.0207793	-0.000862719	-0.0161394	0.00422951	-0.00850107
1.628	0.000410338	-0.00340883	-0.000862719	-0.0174125	0.000410338
1.629	0.0118679	-0.00850107	-0.0148664	0.000410338	-0.00468189
1.63	0.015687	-0.00340883	-0.00213578	-0.0110472	-0.00468189
1.631	0.015687	-0.0161394	-0.00595495	-0.00468189	-0.000862719
1.632	0.0182332	-0.0110472	-0.00340883	0.0131409	-0.00468189
1.633	0.0207793	-0.00977412	0.00550257	-0.00213578	-0.00340883
1.634	0.0220523	-0.00595495	-0.0135933	0.00422951	0.000410338
1.635	0.0220523	-0.0110472	-0.0199586	0.0016834	0.00422951
1.636	0.0169601	-0.00595495	-0.0161394	-0.00722801	-0.00722801
1.637	0.0182332	-0.0174125	-0.00468189	-0.0174125	-0.000862719
1.638	0.015687	-0.0161394	-0.00722801	-0.00340883	0.00804868
1.639	0.0258715	-0.00340883	-0.00850107	0.00932174	0.0182332
1.64	0.0207793	-0.00468189	-0.0275969	-0.00468189	0.00677563
1.641	0.00804868	-0.00468189	-0.00977412	-0.0174125	0.00550257
1.642	0.0207793	-0.000862719	-0.00595495	0.000410338	-0.00595495
1.643	0.0245984	-0.0123202	-0.0123202	0.0131409	-0.00340883
1.644	0.014414	-0.000862719	-0.0148664	-0.0148664	0.014414
1.645	-0.00468189	-0.00468189	-0.00977412	-0.0174125	-0.000862719
1.646	-0.00595495	0.014414	0.000410338	-0.00468189	-0.0174125
1.647	0.0016834	-0.00722801	0.00295645	0.00677563	-0.00468189
1.648	-0.00595495	-0.00468189	0.0118679	0.00422951	0.000410338
1.649	0.00422951	-0.00977412	-0.0161394	-0.00468189	0.00932174
1.65	0.0169601	-0.0123202	0.0016834	-0.00722801	0.00677563
1.651	0.014414	-0.0110472	-0.0123202	0.00550257	0.000410338
1.652	0.0131409	-0.00595495	0.000410338	0.000410338	-0.0135933
1.653	0.00422951	-0.0148664	0.000410338	-0.0148664	0.00804868
1.654	0.014414	-0.00595495	0.000410338	-0.00340883	0.00295645
1.655	0.0207793	-0.0135933	-0.0161394	-0.00213578	-0.00340883
1.656	0.0322368	-0.0123202	-0.00468189	-0.00340883	0.00804868
1.657	0.0207793	-0.0161394	-0.0161394	-0.0212316	0.00932174
1.658	0.0245984	-0.00213578	-0.0135933	-0.0123202	0.0105948
1.659	0.000410338	-0.00977412	-0.00722801	-0.00722801	-0.00213578
1.66	-0.00595495	-0.0135933	-0.0110472	-0.0174125	0.0105948
1.661	0.0271445	0.000410338	-0.00977412	-0.00850107	0.0016834
1.662	-0.000862719	-0.00850107	0.00677563	-0.0186855	0.0118679
1.663	0.00422951	-0.0110472	0.00550257	-0.0250508	-0.00340883
1.664	0.0016834	-0.0148664	-0.000862719	0.00295645	-0.00722801
1.665	-0.00213578	-0.0123202	0.0118679	-0.00722801	-0.00595495
1.666	0.00550257	-0.0110472	-0.00213578	-0.0110472	-0.00595495
1.667	-0.0110472	-0.000862719	0.0105948	-0.00595495	-0.00340883
1.668	-0.00722801	0.000410338	0.0182332	-0.000862719	-0.00468189
1.669	-0.0199586	-0.00468189	0.00422951	-0.000862719	0.015687
1.67	0.0131409	-0.00722801	0.00550257	-0.000862719	-0.00977412
1.671	0.0105948	0.0016834	-0.00595495	-0.0199586	-0.00850107
1.672	0.00677563	-0.000862719	0.00550257	-0.0148664	0.00550257
1.673	0.00550257	-0.00340883	-0.00722801	-0.0110472	-0.0148664
1.674	0.00295645	-0.00468189	-0.00722801	0.00932174	-0.00468189
1.675	0.014414	-0.00340883	-0.0161394	-0.0110472	0.0131409
1.676	0.00804868	-0.0123202	-0.00468189	-0.0199586	0.0182332
1.677	-0.00340883	-0.0199586	-0.0148664	-0.00977412	0.0169601
1.678	0.00422951	0.000410338	0.00550257	-0.0148664	0.0016834
1.679	0.015687	-0.0110472	0.0016834	-0.0110472	0.00295645
1.68	0.00932174	-0.00340883	-0.0148664	-0.00595495	0.014414
1.681	0.00422951	-0.00340883	-0.0110472	-0.0110472	0.0105948
1.682	0.00550257	-0.00850107	-0.0110472	-0.0263239	0.00677563
1.683	0.000410338	-0.00213578	-0.0110472	-0.00722801	-0.0110472
1.684	-0.00468189	-0.00722801	-0.00468189	-0.00468189	-0.00850107
1.685	-0.00850107	-0.00340883	-0.00340883	-0.00977412	-0.0135933
1.686	-0.00468189	-0.000862719	-0.00977412	-0.0186855	-0.00213578
1.687	-0.00722801	-0.00340883	-0.0148664	-0.00468189	-0.00468189
1.688	0.00677563	-0.00595495	-0.000862719	0.00932174	-0.0123202
1.689	-0.00340883	-0.0199586	-0.00595495	-0.0161394	-0.00468189
1.69	0.00422951	-0.0110472	-0.00977412	-0.000862719	-0.00722801
1.691	-0.00468189	-0.00722801	-0.0174125	0.000410338	-0.00468189
1.692	-0.00468189	-0.00977412	-0.0148664	-0.00213578	-0.00468189
1.693	0.015687	-0.0199586	-0.00722801	-0.00977412	-0.0174125
1.694	0.00932174	-0.00340883	0.00804868	0.000410338	0.00804868
1.695	0.0105948	-0.0186855	-0.00468189	-0.0212316	-0.0135933
1.696	0.00295645	-0.0123202	-0.00850107	-0.0161394	0.000410338
1.697	0.000410338	-0.0135933	-0.0148664	-0.00340883	0.00295645
1.698	-0.00850107	-0.00977412	-0.0174125	-0.0174125	0.000410338
1.699	0.0131409	-0.0135933	-0.0123202	-0.00722801	0.015687
1.7	-0.00595495	-0.00468189	-0.0110472	0.00422951	0.000410338
1.701	0.0105948	-0.0161394	-0.0123202	-0.0174125	-0.00722801
1.702	0.0105948	-0.000862719	0.0131409	-0.0275969	0.00295645
1.703	0.014414	-0.0135933	-0.0199586	-0.00850107	0.0016834
1.704	0.0105948	-0.0123202	0.00932174	-0.0174125	0.000410338
1.705	-0.00468189	-0.00722801	-0.00340883	-0.000862719	-0.00468189
1.706	-0.00340883	0.0105948	-0.00468189	-0.00722801	-0.00722801
1.707	-0.000862719	-0.00468189	0.000410338	-0.00468189	-0.0135933
1.708	-0.0110472	-0.0161394	-0.00977412	0.00804868	-0.0148664
1.709	-0.00722801	-0.0212316	0.000410338	-0.0174125	-0.0110472
1.71	-0.00468189	-0.0161394	-0.00850107	-0.00468189	-0.0135933
1.711	-0.00468189	-0.0148664	0.0105948	-0.0148664	-0.0161394
1.712	0.00677563	-0.0225047	-0.00468189	-0.00850107	-0.00722801
1.713	0.00677563	-0.0110472	0.00932174	0.0016834	-0.00595495
1.714	0.00932174	-0.0212316	0.00422951	-0.0110472	-0.00468189
1.715	0.014414	-0.0237778	-0.0110472	-0.00340883	-0.0161394
1.716	0.0118679	-0.0199586	-0.00595495	-0.0225047	0.00295645
1.717	0.00295645	-0.0186855	-0.0135933	-0.0135933	-0.000862719
1.718	0.00677563	-0.0148664	-0.00595495	-0.0199586	-0.00340883
1.719	-0.00340883	-0.0148664	-0.0148664	-0.0301431	0.00295645
1.72	0.000410338	-0.00977412	-0.0161394	-0.00340883	0.00550257
1.721	0.0016834	0.00295645	-0.00340883	-0.0186855	-0.00468189
1.722	0.00677563	-0.0110472	-0.00722801	-0.0199586	-0.00977412
1.723	-0.00213578	-0.0199586	-0.0212316	-0.0110472	-0.00340883
1.724	-0.00977412	-0.0186855	0.0105948	-0.0225047	-0.00340883
1.725	-0.00468189	-0.00977412	0.00422951	0.0016834	-0.0110472
1.726	-0.0212316	-0.0174125	0.00550257	-0.0110472	-0.00722801
1.727	0.00422951	-0.0186855	-0.0186855	-0.00468189	-0.00722801
1.728	-0.0135933	-0.0212316	-0.00595495	0.00295645	-0.0110472
1.729	-0.00977412	-0.0199586	-0.00595495	-0.00340883	-0.0110472
1.73	-0.00213578	-0.00977412	0.000410338	-0.00595495	-0.00595495
1.731	-0.000862719	-0.0174125	-0.00468189	-0.00468189	-0.0199586
1.732	-0.00213578	-0.0199586	0.0016834	-0.00468189	-0.00468189
1.733	-0.0110472	-0.0148664	-0.0148664	-0.00850107	-0.0275969
1.734	0.000410338	-0.0161394	-0.00468189	0.00295645	-0.0148664
1.735	-0.00595495	-0.0301431	-0.00722801	-0.0199586	0.00295645
1.736	0.015687	-0.0148664	-0.00722801	0.00295645	0.00550257
1.737	-0.0161394	-0.0212316	-0.00722801	-0.0161394	-0.00340883
1.738	0.000410338	-0.0110472	-0.0250508	-0.0174125	0.00295645
1.739	-0.00722801	0.000410338	-0.0174125	-0.00595495	-0.00468189
1.74	-0.00468189	-0.0199586	-0.0123202	-0.00722801	0.0016834
1.741	-0.00468189	-0.0199586	-0.0250508	-0.0148664	-0.00850107
1.742	-0.00595495	-0.00468189	-0.0135933	-0.00595495	0.000410338
1.743	-0.00468189	-0.0148664	-0.0123202	-0.0237778	-0.0212316
1.744	-0.00722801	0.00550257	-0.00595495	-0.00340883	-0.00722801
1.745	-0.00213578	-0.00468189	-0.0212316	-0.00977412	-0.0148664
1.746	-0.00595495	-0.0110472	-0.0263239	-0.00468189	-0.0148664
1.747	-0.0186855	-0.00850107	-0.00977412	-0.00468189	-0.0186855
1.748	-0.00468189	-0.00468189	-0.0148664	-0.00468189	-0.0148664
1.749	-0.0161394	-0.00468189	-0.00213578	-0.0135933	-0.0174125
1.75	-0.0174125	-0.0174125	-0.0199586	-0.00213578	-0.0110472
1.751	-0.00595495	-0.0174125	-0.00468189	-0.0110472	-0.0212316
1.752	-0.00850107	-0.0110472	-0.0135933	-0.00213578	-0.0199586
1.753	-0.00340883	-0.0199586	-0.0199586	-0.0110472	-0.0110472
1.754	-0.00977412	0.000410338	-0.00722801	-0.00850107	-0.000862719
1.755	0.0220523	-0.0237778	-0.0186855	-0.0174125	-0.0174125
1.756	-0.00850107	-0.0250508	-0.0174125	-0.0148664	-0.00977412
1.757	-0.0352353	-0.00722801	-0.0161394	-0.000862719	-0.00340883
1.758	-0.000862719	-0.0110472	-0.0161394	-0.0174125	-0.0263239
1.759	-0.00468189	-0.0135933	-0.0123202	-0.00722801	0.00677563
1.76	0.0105948	-0.00340883	-0.0199586	-0.0225047	-0.0174125
1.761	0.00932174	-0.00850107	-0.0161394	-0.0186855	-0.00722801
1.762	-0.0110472	0.00295645	0.000410338	-0.00468189	-0.00595495
1.763	-0.00595495	-0.0148664	-0.0174125	-0.00977412	-0.0199586
1.764	0.000410338	-0.00722801	-0.0110472	-0.0148664	-0.00340883
1.765	-0.00468189	-0.00977412	-0.0110472	-0.00595495	-0.0110472
1.766	-0.00340883	0.00295645	-0.00722801	-0.00850107	-0.00340883
1.767	-0.0135933	-0.00977412	-0.00468189	0.00550257	-0.0123202
1.768	-0.0110472	-0.0148664	-0.00468189	-0.0148664	-0.0148664
1.769	-0.0123202	-0.0174125	0.00422951	-0.00850107	-0.0199586
1.77	-0.0110472	0.00550257	-0.00213578	-0.00213578	-0.00722801
1.771	0.000410338	-0.0123202	0.00677563	-0.0110472	-0.00977412
1.772	-0.0161394	-0.00468189	0.00550257	-0.0123202	-0.0148664
1.773	0.00550257	-0.0135933	-0.0186855	-0.0186855	-0.0123202
1.774	-0.0110472	-0.0161394	-0.00340883	-0.0110472	-0.00340883
1.775	-0.00213578	-0.0135933	-0.0110472	-0.0123202	-0.00340883
1.776	0.00804868	0.000410338	-0.00213578	-0.00213578	0.0169601
1.777	0.000410338	-0.0212316	-0.00595495	-0.0199586	-0.0110472
1.778	-0.00977412	-0.0161394	-0.0148664	-0.0174125	0.00295645
1.779	-0.0135933	0.000410338	0.000410338	-0.0110472	0.00422951
1.78	-0.0135933	-0.0148664	-0.00977412	-0.0186855	-0.0110472
1.781	-0.0275969	-0.0110472	-0.00595495	-0.0161394	0.000410338
1.782	-0.00595495	-0.000862719	0.0016834	-0.00977412	0.00295645
1.783	-0.00722801	-0.00850107	0.00677563	-0.0237778	0.00804868
1.784	-0.00468189	-0.00468189	-0.0174125	-0.0148664	-0.00722801
1.785	-0.0225047	-0.00340883	0.000410338	0.000410338	-0.00850107
1.786	0.0207793	0.000410338	0.00295645	-0.00468189	0.000410338
1.787	0.00932174	-0.00213578	0.0258715	-0.00213578	-0.0110472
1.788	-0.00595495	-0.0123202	-0.00722801	-0.00213578	-0.00977412
1.789	-0.00977412	-0.00595495	-0.00340883	-0.0148664	0.000410338
1.79	-0.00468189	-0.0110472	-0.00213578	-0.000862719	-0.00595495
1.791	-0.0199586	0.000410338	0.0131409	-0.0110472	-0.0174125
1.792	0.00295645	-0.0148664	-0.0110472	-0.0110472	-0.0123202
1.793	-0.0148664	-0.00850107	0.000410338	0.00804868	0.00422951
1.794	-0.0186855	-0.000862719	-0.0148664	-0.0148664	-0.00722801
1.795	-0.00850107	-0.00977412	-0.0225047	-0.00595495	-0.000862719
1.796	-0.00468189	-0.00468189	-0.00468189	-0.00722801	-0.00722801
1.797	0.00295645	-0.0186855	-0.00595495	-0.00595495	0.0016834
1.798	-0.00850107	-0.0110472	-0.00977412	-0.0110472	-0.00340883
1.799	-0.00340883	-0.0123202	-0.000862719	-0.0148664	0.000410338
1.8	0.00550257	-0.0110472	-0.0110472	-0.00213578	0.00932174
1.801	-0.00595495	0.00550257	-0.0212316	-0.0135933	0.0016834
1.802	0.000410338	-0.0123202	-0.00722801	-0.00850107	0.000410338
1.803	-0.00977412	-0.00340883	0.00550257	-0.0123202	0.00295645
1.804	-0.00468189	0.00932174	-0.0110472	-0.0441467	-0.00722801
1.805	-0.0250508	-0.0135933	-0.00213578	-0.0148664	-0.00850107
1.806	-0.0263239	-0.00850107	-0.00340883	-0.0110472	-0.00977412
1.807	-0.0174125	-0.00722801	0.0016834	-0.000862719	0.00804868
1.808	-0.00722801	-0.00850107	-0.00340883	-0.00340883	-0.0199586
1.809	-0.0174125	-0.0148664	-0.00213578	0.0016834	-0.00850107
1.81	-0.00468189	-0.0161394	-0.00213578	0.00677563	-0.00340883
1.811	-0.0148664	-0.0212316	-0.000862719	-0.0110472	-0.00595495
1.812	-0.0263239	-0.00850107	-0.00213578	0.0105948	-0.00340883
1.813	-0.000862719	-0.0237778	-0.00850107	-0.000862719	-0.00977412
1.814	-0.0161394	-0.0199586	0.00295645	0.014414	0.00932174
1.815	-0.000862719	-0.0161394	-0.0186855	0.00550257	-0.00850107
1.816	0.0016834	-0.00977412	-0.0110472	-0.0186855	-0.0199586
1.817	-0.0148664	-0.00213578	-0.0250508	0.00295645	-0.00468189
1.818	-0.0212316	-0.000862719	-0.00977412	-0.0199586	0.00422951
1.819	0.00804868	-0.0148664	-0.00977412	-0.0161394	0.00550257
1.82	-0.0237778	-0.0110472	-0.000862719	-0.000862719	0.00295645
1.821	-0.00468189	-0.0186855	-0.00722801	-0.00595495	-0.00340883
1.822	-0.0148664	-0.0110472	-0.00977412	-0.00595495	-0.00468189
1.823	0.000410338	-0.0148664	-0.00468189	-0.00340883	-0.00468189
1.824	-0.0186855	-0.0123202	0.00295645	0.000410338	-0.00468189
1.825	-0.0199586	-0.0148664	-0.00977412	0.00677563	0.0169601
1.826	-0.0135933	0.000410338	-0.0110472	-0.00468189	-0.000862719
1.827	-0.0225047	-0.0161394	-0.00340883	-0.000862719	0.000410338
1.828	-0.0199586	-0.00468189	0.0131409	0.00550257	-0.0123202
1.829	-0.0212316	-0.0161394	0.00932174	0.00295645	-0.00850107
1.83	-0.0161394	-0.02887	-0.00722801	0.0169601	-0.00977412
1.831	-0.0110472	-0.0199586	-0.000862719	-0.000862719	-0.0148664
1.832	-0.00722801	-0.00595495	0.0016834	0.00422951	0.000410338
1.833	-0.00340883	-0.0148664	-0.0174125	-0.00468189	-0.0123202
1.834	-0.0123202	-0.0161394	0.00804868	-0.00595495	-0.000862719
1.835	-0.000862719	-0.0135933	-0.0135933	-0.00468189	0.00804868
1.836	0.00295645	-0.0250508	-0.00977412	-0.0174125	-0.00340883
1.837	-0.00468189	-0.00977412	-0.0148664	0.000410338	0.00422951
1.838	-0.00595495	-0.0161394	-0.0161394	-0.00340883	0.00677563
1.839	-0.000862719	-0.0186855	-0.0135933	-0.00340883	0.00804868
1.84	0.0449674	-0.0110472	-0.0199586	-0.00722801	0.0016834
1.841	0.0513327	-0.0148664	-0.00340883	-0.0110472	0.00422951
1.842	0.0195062	-0.00977412	-0.0135933	-0.00340883	0.014414
1.843	-0.0123202	-0.0110472	-0.0174125	-0.0148664	-0.000862719
1.844	-0.00468189	-0.0174125	-0.00722801	-0.0110472	-0.000862719
1.845	-0.00213578	-0.00977412	0.00422951	-0.00468189	-0.0135933
1.846	-0.0110472	-0.00722801	-0.0110472	0.00550257	-0.000862719
1.847	-0.000862719	-0.0199586	-0.0110472	-0.00595495	-0.00977412
1.848	-0.0148664	-0.0110472	-0.00722801	0.0016834	0.0105948
1.849	-0.000862719	-0.0212316	-0.00722801	0.00550257	-0.00722801
1.85	-0.00722801	-0.0199586	-0.00468189	-0.0110472	-0.0110472
1.851	-0.00468189	-0.0148664	-0.00340883	0.00932174	-0.00977412
1.852	0.00550257	-0.0123202	-0.0174125	-0.00977412	-0.0135933
1.853	-0.000862719	-0.0199586	0.00550257	-0.0123202	-0.00977412
1.854	-0.00722801	-0.0199586	-0.00977412	0.000410338	-0.00468189
1.855	0.000410338	-0.0263239	-0.0161394	0.000410338	-0.00977412
1.856	-0.0110472	-0.0212316	-0.0301431	0.000410338	0.00295645
1.857	0.00295645	-0.0148664	-0.0186855	-0.00595495	-0.00468189
1.858	-0.00213578	-0.0110472	-0.0263239	-0.0148664	-0.00340883
1.859	0.000410338	-0.00722801	-0.0212316	-0.000862719	-0.00213578
1.86	0.0105948	-0.0212316	0.00422951	-0.0148664	0.00422951
1.861	0.00677563	-0.0199586	-0.000862719	-0.00468189	-0.0174125
1.862	0.0258715	-0.0135933	-0.0377814	-0.00213578	0.00932174
1.863	0.00932174	-0.00977412	-0.0199586	-0.0161394	-0.00213578
1.864	0.0207793	-0.0186855	-0.00595495	-0.00722801	-0.00850107
1.865	0.000410338	-0.00977412	-0.00850107	-0.00468189	-0.0110472
1.866	0.0704285	-0.00340883	-0.0135933	-0.00468189	-0.00722801
1.867	0.0487865	-0.0148664	0.00422951	-0.0275969	-0.0186855
1.868	0.014414	-0.0174125	-0.00340883	-0.00468189	-0.0199586
1.869	0.0207793	-0.0148664	-0.00722801	0.00550257	-0.0148664
1.87	0.00804868	-0.0148664	-0.00722801	-0.0199586	-0.00213578
1.871	0.00932174	0.000410338	-0.0110472	-0.00468189	-0.00977412
1.872	0.00550257	-0.0212316	-0.0110472	-0.00977412	-0.00468189
1.873	0.014414	-0.00468189	-0.0161394	-0.0199586	-0.00722801
1.874	-0.00595495	-0.0212316	-0.0135933	-0.00722801	-0.0148664
1.875	0.00550257	-0.00468189	-0.0225047	-0.0148664	-0.0263239
1.876	0.00550257	-0.0110472	-0.0199586	-0.0263239	0.00550257
1.877	0.00804868	-0.00340883	-0.0199586	-0.0199586	0.000410338
1.878	0.0233254	-0.0110472	-0.0148664	-0.00595495	-0.0110472
1.879	0.015687	-0.00977412	-0.00977412	-0.0250508	0.000410338
1.88	0.015687	-0.00468189	-0.0199586	-0.0110472	-0.0110472
1.881	0.00295645	-0.000862719	-0.0110472	-0.0110472	-0.00468189
1.882	0.0233254	-0.00977412	-0.0135933	-0.0123202	0.0105948
1.883	0.0131409	0.00932174	-0.00977412	-0.0148664	-0.00595495
1.884	0.0195062	-0.00850107	-0.0250508	-0.0148664	-0.0148664
1.885	0.0691555	-0.00468189	0.00422951	-0.0225047	0.0105948
1.886	0.0118679	-0.0110472	-0.0237778	-0.0161394	-0.00977412
1.887	0.00932174	-0.00850107	-0.0110472	-0.00850107	-0.00977412
1.888	0.00804868	-0.00468189	-0.0135933	-0.0148664	-0.0148664
1.889	0.0169601	-0.00722801	-0.00468189	-0.0148664	-0.00977412
1.89	0.0016834	-0.0199586	-0.00977412	-0.0110472	-0.00595495
1.891	0.00550257	-0.00213578	-0.00595495	-0.0135933	-0.00977412
1.892	0.0245984	0.000410338	-0.0212316	0.000410338	-0.0161394
1.893	0.0118679	0.00422951	-0.00468189	-0.0110472	-0.0110472
1.894	0.0131409	-0.0148664	-0.0212316	-0.00722801	-0.0110472
1.895	0.0195062	-0.0135933	-0.0225047	-0.0161394	0.00295645
1.896	0.00804868	-0.00340883	-0.0148664	-0.0225047	0.000410338
1.897	0.00422951	-0.00340883	-0.0199586	-0.0174125	-0.00722801
1.898	0.00932174	0.00295645	-0.00850107	-0.02887	0.00295645
1.899	0.0016834	-0.00595495	-0.0135933	-0.00977412	-0.00213578
1.9	0.00677563	-0.0110472	-0.0123202	-0.0237778	0.00932174
1.901	-0.00213578	-0.00595495	-0.0110472	-0.0135933	-0.00722801
1.902	-0.0161394	-0.00595495	-0.0123202	-0.0161394	-0.0174125
1.903	-0.0199586	-0.0199586	-0.000862719	-0.0135933	0.00295645
1.904	-0.0161394	-0.0110472	-0.00722801	-0.0212316	0.000410338
1.905	-0.00340883	0.00295645	0.00677563	-0.0148664	-0.00340883
1.906	-0.0314161	-0.00340883	-0.000862719	-0.00595495	-0.0110472
1.907	-0.0186855	-0.00722801	-0.0237778	-0.0186855	-0.00468189
1.908	-0.0148664	-0.00850107	-0.0110472	-0.00468189	-0.00977412
1.909	-0.0135933	-0.00977412	-0.00722801	0.00932174	-0.00977412
1.91	-0.00977412	-0.0237778	-0.0148664	-0.00850107	0.0105948
1.911	-0.00340883	-0.00468189	-0.0237778	-0.00340883	-0.00850107
1.912	-0.00977412	-0.0301431	-0.00722801	-0.0161394	-0.0110472
1.913	-0.0174125	-0.00595495	-0.00977412	-0.0148664	0.000410338
1.914	-0.00850107	-0.0148664	-0.00722801	-0.00977412	-0.00977412
1.915	0.0195062	-0.00468189	-0.00977412	-0.0212316	-0.0123202
1.916	0.000410338	-0.0263239	-0.0263239	-0.0135933	0.00932174
1.917	0.000410338	-0.0110472	-0.00722801	-0.0174125	-0.00468189
1.918	-0.00468189	-0.0135933	-0.0301431	-0.000862719	0.00550257
1.919	0.00804868	-0.00850107	-0.00468189	-0.00468189	-0.000862719
1.92	-0.00722801	-0.0135933	-0.0199586	-0.0174125	0.00932174
1.921	-0.00468189	-0.0135933	-0.00722801	-0.00850107	-0.00850107
1.922	-0.000862719	-0.00850107	-0.00468189	-0.0263239	-0.0110472
1.923	-0.00468189	-0.000862719	-0.00468189	-0.0148664	0.00932174
1.924	-0.00595495	0.0016834	-0.0148664	-0.000862719	-0.000862719
1.925	0.00550257	-0.0174125	-0.00977412	-0.0123202	-0.00468189
1.926	-0.0110472	-0.0110472	-0.000862719	-0.0110472	-0.000862719
1.927	-0.00468189	-0.0110472	0.000410338	-0.0123202	-0.0186855
1.928	0.00932174	-0.00722801	-0.0135933	-0.00468189	-0.00213578
1.929	0.014414	-0.0148664	0.00295645	-0.000862719	-0.00722801
1.93	0.00677563	-0.0161394	-0.0148664	0.00804868	-0.00468189
1.931	0.00677563	-0.0199586	0.00295645	-0.00850107	0.00295645
1.932	0.00677563	-0.00340883	-0.0148664	-0.00722801	-0.0110472
1.933	-0.00213578	-0.0161394	0.000410338	0.00295645	0.00550257
1.934	0.0105948	-0.0135933	-0.0135933	-0.00595495	0.00804868
1.935	0.0245984	-0.0110472	-0.0186855	-0.00595495	-0.0110472
1.936	-0.0135933	-0.0186855	-0.00213578	0.000410338	0.0016834
1.937	0.0233254	-0.000862719	-0.0110472	-0.0199586	-0.0174125
1.938	0.00932174	-0.0174125	-0.0148664	-0.0110472	0.00677563
1.939	0.00295645	-0.0174125	-0.0314161	-0.0225047	0.00295645
1.94	0.00550257	-0.00977412	-0.0161394	-0.00722801	-0.00722801
1.941	0.00677563	-0.00340883	-0.0212316	-0.00213578	0.0207793
1.942	-0.00340883	0.00804868	-0.00850107	-0.0250508	0.00550257
1.943	-0.0174125	-0.00722801	-0.0148664	-0.00468189	-0.0123202
1.944	0.00677563	0.00550257	-0.00850107	-0.00468189	-0.00213578
1.945	0.0105948	-0.0123202	-0.00722801	-0.000862719	-0.00722801
1.946	-0.0148664	-0.00850107	-0.00468189	-0.00595495	-0.0148664
1.947	0.0131409	-0.00977412	-0.0135933	-0.0161394	-0.0186855
1.948	0.0424212	0.00550257	0.000410338	-0.000862719	-0.00595495
1.949	0.000410338	-0.00722801	-0.00722801	-0.0199586	-0.00722801
1.95	-0.0199586	-0.00213578	0.00677563	0.0105948	-0.00722801
1.951	0.000410338	-0.00850107	-0.00468189	-0.00977412	-0.00977412
1.952	0.0105948	-0.0148664	0.00422951	0.00295645	0.000410338
1.953	0.00550257	-0.0123202	-0.00468189	-0.00595495	-0.00468189
1.954	0.00550257	-0.0148664	-0.0199586	-0.00850107	-0.0174125
1.955	-0.0123202	-0.0263239	-0.00213578	-0.00977412	-0.0199586
1.956	0.000410338	-0.00722801	-0.0148664	-0.00850107	0.00550257
1.957	0.00932174	-0.0110472	-0.0212316	-0.00722801	0.00295645
1.958	0.0169601	-0.00595495	-0.0148664	-0.0123202	-0.00468189
1.959	0.00932174	-0.0110472	-0.0110472	-0.02887	-0.00468189
1.96	0.00550257	-0.00468189	-0.0110472	-0.0225047	-0.0135933
1.961	0.00932174	-0.0250508	0.00932174	-0.00850107	0.00422951
1.962	-0.00722801	0.000410338	-0.0110472	-0.00595495	0.00295645
1.963	0.00550257	-0.00977412	-0.00468189	-0.00213578	0.000410338
1.964	0.000410338	0.000410338	-0.0123202	-0.0174125	-0.00468189
1.965	0.00422951	-0.00722801	-0.00468189	-0.000862719	-0.0135933
1.966	0.0016834	0.000410338	-0.00722801	-0.0135933	-0.00595495
1.967	-0.0110472	-0.00595495	-0.00468189	-0.00722801	-0.000862719
1.968	0.00550257	-0.0110472	0.0195062	-0.00595495	-0.00468189
1.969	-0.000862719	0.0016834	-0.0110472	-0.0135933	-0.000862719
1.97	0.0207793	-0.0186855	0.00295645	0.000410338	-0.0237778
1.971	-0.00722801	0.00677563	-0.0174125	-0.00468189	-0.00468189
1.972	0.00550257	-0.0225047	0.00932174	-0.00468189	-0.00595495
1.973	-0.00213578	-0.00977412	-0.00468189	-0.0110472	-0.0174125
1.974	0.00932174	-0.0148664	-0.00977412	-0.00213578	-0.00213578
1.975	0.00422951	-0.0123202	-0.00468189	-0.00595495	-0.0110472
1.976	-0.00213578	-0.00468189	-0.0135933	-0.00722801	0.00550257
1.977	0.015687	-0.00722801	-0.00468189	-0.0148664	0.00932174
1.978	0.0105948	0.0016834	-0.0174125	-0.0110472	-0.000862719
1.979	0.0016834	-0.0161394	-0.000862719	-0.0161394	0.0131409
1.98	0.00932174	0.00295645	-0.00850107	-0.0174125	-0.0148664
1.981	-0.0161394	0.00422951	-0.000862719	-0.0199586	0.00295645
1.982	0.00422951	0.00295645	-0.00722801	-0.0110472	0.00295645
1.983	-0.00213578	-0.00468189	-0.00340883	-0.000862719	-0.00595495
1.984	0.0016834	-0.00468189	-0.000862719	-0.00977412	-0.00468189
1.985	0.00550257	-0.00468189	-0.00468189	-0.0148664	0.000410338
1.986	-0.0161394	-0.0110472	-0.00722801	-0.0212316	-0.00722801
1.987	-0.0148664	-0.0148664	0.00295645	-0.0148664	-0.0263239
1.988	-0.00340883	-0.000862719	0.000410338	-0.00850107	0.000410338
1.989	-0.00722801	-0.0225047	-0.00213578	0.0016834	-0.0148664
1.99	-0.00595495	-0.00213578	-0.0148664	-0.00468189	-0.00213578
1.991	-0.00722801	-0.0212316	-0.00468189	0.000410338	-0.00595495
1.992	-0.00595495	-0.00468189	-0.00850107	0.000410338	-0.00340883
1.993	-0.0148664	-0.0212316	-0.00468189	-0.00977412	-0.00850107
1.994	-0.000862719	-0.0161394	-0.0174125	0.0016834	-0.00977412
1.995	-0.0135933	-0.0199586	-0.00468189	-0.00850107	-0.00468189
1.996	-0.00595495	-0.0135933	-0.00977412	-0.0199586	-0.0110472
1.997	-0.00468189	-0.0199586	-0.0212316	-0.00977412	0.00422951
[truncated: 6,002 more rows]

## Sheet: Inset
Time (s)	Integrated current (nC)
	0.5 mM gal	1 mM gal	2 mM gal	4 mM gal	8 mM gal
2	0	0	0	0	0
2.001	-8.50106e-06	-1.10472e-05	-7.22801e-06	-8.50107e-06	-8.50107e-06
2.002	-1.63656e-05	-2.65501e-05	-1.50925e-05	-1.82752e-05	-1.95482e-05
2.003	-2.86858e-05	-3.75972e-05	-1.97744e-05	-2.99589e-05	-2.23206e-05
2.004	-4.80079e-05	-4.67348e-05	-2.95486e-05	-3.9733e-05	-2.00006e-05
2.005	-5.20533e-05	-5.96916e-05	-3.614e-05	-4.37784e-05	-1.89538e-05
2.006	-6.18274e-05	-7.07388e-05	-4.08219e-05	-4.52776e-05	-2.61818e-05
2.007	-8.36956e-05	-7.35111e-05	-4.61403e-05	-4.42308e-05	-4.10481e-05
2.008	-0.000100472	-7.43738e-05	-4.82761e-05	-4.12743e-05	-5.08222e-05
2.009	-0.000115338	-8.60575e-05	-5.04119e-05	-3.64083e-05	-5.42311e-05
2.01	-0.000123839	-9.71047e-05	-4.87285e-05	-2.58135e-05	-6.14591e-05
2.011	-0.00013234	-0.000109425	-5.02278e-05	-2.09474e-05	-7.31428e-05
2.012	-0.000141478	-0.000125564	-5.42731e-05	-2.37197e-05	-7.27325e-05
2.013	-0.00014425	-0.000137885	-5.70454e-05	-2.5219e-05	-7.55048e-05
2.014	-0.000138111	-0.000150205	-5.85447e-05	-2.73548e-05	-8.40058e-05
2.015	-0.000115422	-0.000158706	-6.00439e-05	-2.82175e-05	-7.97763e-05
2.016	-9.97349e-05	-0.000165297	-6.02701e-05	-2.90802e-05	-7.74564e-05
2.017	-0.000101871	-0.000174435	-6.87712e-05	-2.93064e-05	-7.76826e-05
2.018	-0.000107189	-0.000182936	-7.47261e-05	-2.95326e-05	-6.51782e-05
2.019	-0.000107415	-0.000190164	-6.98601e-05	-2.65761e-05	-5.39469e-05
2.02	-0.000103186	-0.000192936	-6.69036e-05	-1.9164e-05	-4.14425e-05
2.021	-0.000108504	-0.000197618	-6.84029e-05	-2.44824e-05	-2.51189e-05
2.022	-0.000110003	-0.000199754	-6.79925e-05	-3.04373e-05	-1.32511e-05
2.023	-0.000107684	-0.000197434	-5.61247e-05	-2.36617e-05	5.26374e-07
2.024	-0.000102817	-0.000198297	-4.10742e-05	-1.11573e-05	1.17577e-05
2.025	-9.22227e-05	-0.00019916	-2.2841e-05	-2.47212e-06	1.91699e-05
2.026	-8.86297e-05	-0.00019684	-1.16097e-05	9.39574e-06	2.72185e-05
2.027	-9.33116e-05	-0.000197702	1.5312e-06	1.9354e-05	3.20846e-05
2.028	-9.99031e-05	-0.000203657	1.59452e-05	2.93123e-05	3.18584e-05
2.029	-9.18544e-05	-0.000205793	2.90861e-05	4.56358e-05	3.41783e-05
2.03	-8.12596e-05	-0.000210475	4.09539e-05	6.19594e-05	3.20425e-05
2.031	-7.83031e-05	-0.000220249	5.72775e-05	7.51003e-05	3.24529e-05
2.032	-7.53467e-05	-0.000225568	7.2328e-05	8.25125e-05	4.62303e-05
2.033	-7.11172e-05	-0.000235978	7.65575e-05	9.24707e-05	5.68251e-05
2.034	-6.56146e-05	-0.000248298	9.35176e-05	0.000106248	5.85085e-05
2.035	-5.18372e-05	-0.000251071	0.000102839	0.000116206	6.40111e-05
2.036	-4.06058e-05	-0.000251297	0.00010325	0.000126165	7.14233e-05
2.037	-4.46512e-05	-0.000267436	0.000111298	0.000131031	8.01085e-05
2.038	-4.48774e-05	-0.000288031	0.000116801	0.000126349	9.38859e-05
2.039	-4.3194e-05	-0.000297169	0.000115302	0.000124213	0.00010639
2.04	-4.40567e-05	-0.000294849	0.000113166	0.000119531	0.000120804
2.041	-3.72811e-05	-0.00029062	0.000110394	0.000119305	0.000132672
2.042	-3.2415e-05	-0.000295938	0.000108258	0.000117806	0.00014454
2.043	-3.32778e-05	-0.000298074	0.00011567	0.00011567	0.000155135
2.044	-3.28674e-05	-0.000302756	0.000127538	0.000118626	0.000160001
2.045	-3.43667e-05	-0.00031062	0.000131767	0.000117127	0.000162957
2.046	-2.88641e-05	-0.000312756	0.00013727	0.000115628	0.000163368
2.047	-3.41825e-05	-0.000317438	0.000147865	0.000113492	0.000169507
2.048	-4.45932e-05	-0.00032021	0.000152731	0.000118358	0.000176282
2.049	-3.84541e-05	-0.000323619	0.000156324	0.000124497	0.000176693
2.05	-3.80437e-05	-0.00033403	0.000163099	0.000126817	0.00017583
2.051	-3.69969e-05	-0.000349533	0.000165419	0.00013041	0.000177513
2.052	-2.89482e-05	-0.000366308	0.000165193	0.000137822	0.000173468
2.053	-2.53552e-05	-0.000381175	0.000160511	0.000142688	0.000170059
2.054	-2.30353e-05	-0.000397314	0.000154556	0.000145645	0.000174925
2.055	-1.94423e-05	-0.000413454	0.000147328	0.000148601	0.000178518
2.056	-1.39397e-05	-0.000421955	0.000136918	0.000145829	0.000179565
2.057	-1.62283e-07	-0.000430456	0.00012969	0.000145603	0.000174883
2.058	1.36152e-05	-0.000440866	0.000118642	0.000143467	0.000171474
2.059	2.10273e-05	-0.000450004	0.000112051	0.000144514	0.000178886
2.06	1.95281e-05	-0.000459142	0.000105459	0.00013474	0.000185026
2.061	1.61192e-05	-0.000468279	9.31392e-05	0.000119237	0.000190528
2.062	1.78026e-05	-0.000474871	8.27286e-05	0.000112009	0.00019794
2.063	1.63034e-05	-0.00047828	6.84988e-05	0.000104781	0.000197714
2.064	1.54407e-05	-0.000487417	6.31803e-05	0.000100736	0.000190486
2.065	1.20318e-05	-0.000507376	6.48637e-05	9.92363e-05	0.000180712
2.066	-2.88408e-07	-0.000523515	5.1907e-05	9.90101e-05	0.000172847
2.067	-1.26086e-05	-0.000532016	3.76771e-05	9.24186e-05	0.000165619
2.068	-1.92001e-05	-0.000547519	3.68144e-05	8.83732e-05	0.000153936
2.069	-3.08838e-05	-0.000564295	3.27691e-05	8.75105e-05	0.000140979
2.07	-4.82963e-05	-0.000577888	2.49045e-05	8.15556e-05	0.000126113
2.071	-5.80704e-05	-0.000598483	1.76765e-05	7.75102e-05	0.000109337
2.072	-6.08427e-05	-0.000619079	7.26586e-06	7.09187e-05	9.70164e-05
2.073	-6.55246e-05	-0.000635855	3.7848e-08	5.98716e-05	8.53327e-05
2.074	-6.82969e-05	-0.000662178	-2.73446e-06	5.64627e-05	7.61951e-05
2.075	-7.29788e-05	-0.000696141	-6.14329e-06	5.68731e-05	6.5148e-05
2.076	-9.10278e-05	-0.000716099	-1.71905e-05	5.47373e-05	5.02816e-05
2.077	-0.000102075	-0.00072651	-3.14203e-05	4.68727e-05	4.81458e-05
2.078	-9.97551e-05	-0.000740103	-5.07424e-05	3.20064e-05	5.23753e-05
2.079	-9.4889e-05	-0.00075306	-6.87913e-05	1.90496e-05	4.38743e-05
2.08	-9.89344e-05	-0.000767926	-7.60194e-05	8.00245e-06	3.34636e-05
2.081	-0.00011571	-0.00077961	-9.08857e-05	-5.59084e-06	2.94182e-05
2.082	-0.000134396	-0.00079193	-0.000108935	-1.79111e-05	1.96441e-05
2.083	-0.000151808	-0.000811889	-0.000121255	-3.40505e-05	5.4143e-06
2.084	-0.000173677	-0.000828028	-0.000140577	-4.82803e-05	-1.81371e-06
2.085	-0.000194272	-0.000836529	-0.000152897	-6.12371e-05	-7.76866e-06
2.086	-0.000206592	-0.000853305	-0.000156306	-8.50148e-05	-2.32715e-05
2.087	-0.000218912	-0.000873264	-0.000162898	-0.000100518	-4.0684e-05
2.088	-0.000236961	-0.000885584	-0.000172672	-0.000102017	-5.49138e-05
2.089	-0.000259466	-0.00090045	-0.000178627	-0.000106699	-6.72341e-05
2.09	-0.000275605	-0.000921682	-0.000186491	-0.000112654	-7.82813e-05
2.091	-0.000286652	-0.000935275	-0.000193083	-0.000119882	-8.93284e-05
2.092	-0.000299609	-0.000945049	-0.000193309	-0.000123927	-9.46469e-05
2.093	-0.000319568	-0.000956733	-0.000195445	-0.000121607	-0.000103784
2.094	-0.000342709	-0.000966507	-0.000195671	-0.00012247	-0.000112286
2.095	-0.00036585	-0.000980101	-0.000205445	-0.000125242	-0.000111875
2.096	-0.000381353	-0.000991148	-0.000214583	-0.000129924	-0.000105736
2.097	-0.000391127	-0.000984372	-0.000221811	-0.000135243	-0.00010087
2.098	-0.000410449	-0.000966776	-0.000232858	-0.00014629	-0.000105552
2.099	-0.000432954	-0.000944087	-0.000226082	-0.000154791	-9.75032e-05
2.1	-0.000449093	-0.000927763	-0.000208485	-0.000149925	-8.81815e-05
2.101	-0.000464596	-0.000933718	-0.000180704	-0.000127236	-8.96808e-05
2.102	-0.000479463	-0.00096959	-0.000144648	-0.000102001	-8.22686e-05
2.103	-0.000489237	-0.00103856	-0.000115594	-8.05852e-05	-6.72181e-05
2.104	-0.000496465	-0.00113681	-9.99073e-05	-5.78964e-05	-5.21676e-05
2.105	-0.000494781	-0.00127326	-0.000108408	-5.30303e-05	-3.77536e-05
2.106	-0.000480367	-0.00144344	-0.000142371	-6.59871e-05	-1.76109e-05
2.107	-0.000461498	-0.0016378	-0.000199248	-9.74032e-05	-1.42828e-08
2.108	-0.000448993	-0.00184681	-0.000275857	-0.000133912	9.30746e-06
2.109	-0.00044922	-0.00206282	-0.000379201	-0.00017042	1.16274e-05
2.11	-0.000469178	-0.00229665	-0.000496549	-0.000211384	1.90395e-05
2.111	-0.000532421	-0.00254576	-0.000619625	-0.000253621	3.53631e-05
2.112	-0.000649132	-0.00280315	-0.000745884	-0.00030477	6.25077e-05
2.113	-0.000802761	-0.00306817	-0.000872779	-0.000347007	9.6654e-05
2.114	-0.000985035	-0.00333001	-0.00100604	-0.000380969	0.000132073
2.115	-0.00118704	-0.00359439	-0.00114694	-0.000417477	0.000177041
2.116	-0.00140751	-0.00386451	-0.00129484	-0.000460987	0.000233466
2.117	-0.00165216	-0.00414035	-0.00144274	-0.000510226	0.000303894
2.118	-0.00191273	-0.00441237	-0.00158364	-0.000553736	0.000379415
2.119	-0.00218475	-0.00467994	-0.0017169	-0.000590881	0.000457482
2.12	-0.00247778	-0.00494942	-0.00185462	-0.000614659	0.000545733
2.121	-0.00278227	-0.0052068	-0.0019866	-0.000626979	0.000649898
2.122	-0.00308612	-0.00545337	-0.0021065	-0.000634207	0.000755335
2.123	-0.00339888	-0.0057063	-0.00221621	-0.000634433	0.000868411
2.124	-0.00372119	-0.00596495	-0.00232146	-0.000628294	0.000992945
2.125	-0.00404286	-0.00621979	-0.00242671	-0.000614517	0.00112639
2.126	-0.0043709	-0.00647654	-0.00253006	-0.000605195	0.00127193
2.127	-0.00470594	-0.00674347	-0.00262895	-0.000588235	0.00142129
2.128	-0.00504225	-0.00701104	-0.00272593	-0.000563	0.00157701
2.129	-0.00538748	-0.00727861	-0.00283372	-0.000539675	0.00173401
2.13	-0.00573143	-0.00755636	-0.00294343	-0.000513803	0.00189037
2.131	-0.00606647	-0.00782966	-0.00305187	-0.000490478	0.002048
2.132	-0.0063996	-0.0080985	-0.00317113	-0.000462697	0.00220882
2.133	-0.00673146	-0.00837179	-0.00328847	-0.000438735	0.00237281
2.134	-0.00706523	-0.00865209	-0.00340455	-0.000424957	0.00253554
2.135	-0.00740409	-0.00894321	-0.00352826	-0.000416909	0.00269954
2.136	-0.00774613	-0.00923306	-0.00365197	-0.00040886	0.00286608
2.137	-0.00809963	-0.00951527	-0.00377887	-0.000396992	0.00303454
2.138	-0.00846268	-0.00979875	-0.00391149	-0.000390853	0.00320235
2.139	-0.00882954	-0.0100829	-0.00404603	-0.000384714	0.00337526
2.14	-0.00919577	-0.0103644	-0.00417611	-0.000365844	0.00355008
2.141	-0.0095671	-0.0106441	-0.00430364	-0.000349521	0.00372363
2.142	-0.00995497	-0.0109225	-0.00442671	-0.000345291	0.00389972
2.143	-0.0103479	-0.011199	-0.00454533	-0.000335333	0.00406817
2.144	-0.0107403	-0.0114735	-0.00466968	-0.000320919	0.00423854
2.145	-0.0111434	-0.011743	-0.00479849	-0.000302686	0.00441972
2.146	-0.0115491	-0.0120061	-0.00492411	-0.000276814	0.004599
2.147	-0.0119503	-0.0122718	-0.0050421	-0.000250943	0.00477573
2.148	-0.0123592	-0.0125406	-0.0051518	-0.000225071	0.00495564
2.149	-0.0127757	-0.0128025	-0.00526088	-0.000200473	0.00514255
2.15	-0.0131878	-0.0130694	-0.00537695	-0.000173965	0.00533328
2.151	-0.0135954	-0.0133433	-0.00549685	-0.000135999	0.00552147
2.152	-0.0140068	-0.0136071	-0.00561228	-9.93069e-05	0.00570456
2.153	-0.0144214	-0.0138607	-0.00572008	-7.08893e-05	0.00588829
2.154	-0.0148335	-0.0141149	-0.0058317	-4.18351e-05	0.00607903
2.155	-0.0152468	-0.0143646	-0.00594969	-1.15079e-05	0.00627676
2.156	-0.0156659	-0.0146118	-0.00606449	2.58211e-05	0.00648277
2.157	-0.0160792	-0.014859	-0.00617611	5.48752e-05	0.00668814
2.158	-0.01649	-0.0151011	-0.00628645	8.07467e-05	0.00689097
2.159	-0.0169078	-0.0153349	-0.00639871	0.00011171	0.00710143
2.16	-0.0173243	-0.0155579	-0.00651033	0.000139492	0.00731381
2.161	-0.0177408	-0.015779	-0.00662258	0.000176184	0.00752109
2.162	-0.0181637	-0.0160014	-0.00672847	0.000211603	0.00773347
2.163	-0.0185891	-0.0162181	-0.00681972	0.000243204	0.00794457
2.164	-0.0190171	-0.0164315	-0.00690333	0.000288171	0.0081493
2.165	-0.0194413	-0.0166495	-0.00699713	0.000342686	0.00834895
2.166	-0.0198635	-0.0168648	-0.00709347	0.000394656	0.00854859
2.167	-0.0202864	-0.0170757	-0.00718026	0.000442169	0.0087616
2.168	-0.0207029	-0.0172867	-0.00726197	0.000489046	0.00897143
2.169	-0.0211131	-0.0174938	-0.00733921	0.000540379	0.00917744
2.17	-0.0215175	-0.0176983	-0.00741582	0.000603805	0.0093809
2.171	-0.0219174	-0.0179041	-0.00748798	0.000674234	0.00958118
2.172	-0.0223168	-0.0181049	-0.00755376	0.00074148	0.00979738
2.173	-0.0227218	-0.0183018	-0.00761955	0.000808089	0.0100148
2.174	-0.0231314	-0.0184987	-0.00769234	0.000880427	0.0102266
2.175	-0.0235256	-0.0186943	-0.00776895	0.000951492	0.010439
2.176	-0.0239141	-0.0188881	-0.00784493	0.0010181	0.0106532
2.177	-0.0242994	-0.0190767	-0.00791135	0.00107835	0.0108758
2.178	-0.0246727	-0.019252	-0.00798223	0.00113286	0.0110964
2.179	-0.0250554	-0.0194196	-0.00805821	0.00119374	0.0113203
2.18	-0.0254452	-0.019593	-0.00812399	0.00125271	0.0115467
2.181	-0.0258172	-0.0197593	-0.00818596	0.00131678	0.0117648
2.182	-0.0261853	-0.0199123	-0.0082473	0.00138657	0.0119918
2.183	-0.02657	-0.0200647	-0.00830927	0.00144872	0.012215
2.184	-0.0269617	-0.0202151	-0.00836551	0.0015096	0.0124293
2.185	-0.0273508	-0.0203586	-0.00842111	0.00157748	0.0126537
2.186	-0.027733	-0.0204988	-0.00847417	0.00164218	0.0128756
2.187	-0.0281107	-0.020641	-0.00852404	0.00171007	0.0130893
2.188	-0.0284826	-0.0207857	-0.00857392	0.00178941	0.0132953
2.189	-0.0288578	-0.0209285	-0.00861679	0.00186302	0.0135039
2.19	-0.0292297	-0.0210777	-0.00865903	0.00194045	0.0137175
2.191	-0.0295928	-0.0212326	-0.00870763	0.00201788	0.013935
2.192	-0.0299584	-0.0213869	-0.00874669	0.0020934	0.0141575
2.193	-0.0303303	-0.0215469	-0.00878447	0.00216637	0.0143763
2.194	-0.0306991	-0.0216986	-0.00882225	0.00223744	0.0145956
2.195	-0.0310545	-0.0218433	-0.0088473	0.00230978	0.0148074
2.196	-0.0314048	-0.0220001	-0.00888254	0.00237702	0.0150204
2.197	-0.0317596	-0.0221569	-0.0089235	0.00245127	0.0152442
2.198	-0.0321118	-0.0223061	-0.0089651	0.00253316	0.015463
2.199	-0.0324647	-0.0224527	-0.00900352	0.00261441	0.015676
2.2	-0.0328157	-0.0225987	-0.00903175	0.00268738	0.0158896
2.201	-0.033159	-0.0227428	-0.00906571	0.00275526	0.0161065
2.202	-0.0335036	-0.022885	-0.00910477	0.00282696	0.0163233
2.203	-0.0338545	-0.023024	-0.00913555	0.00290312	0.0165299
2.204	-0.0342036	-0.0231661	-0.00915296	0.00298628	0.0167359
2.205	-0.0345443	-0.0233045	-0.00916655	0.00307008	0.016949
2.206	-0.0348851	-0.0234295	-0.00918333	0.00315578	0.0171492
2.207	-0.0352214	-0.0235615	-0.00920393	0.00324658	0.0173527
2.208	-0.0355545	-0.0236979	-0.00921943	0.00333483	0.0175644
2.209	-0.0358826	-0.0238318	-0.00923111	0.00342626	0.017766
2.21	-0.0362093	-0.0239619	-0.00925425	0.00352406	0.0179624
2.211	-0.0365406	-0.0240932	-0.00927612	0.00361422	0.0181545
2.212	-0.0368699	-0.0242246	-0.00929099	0.00369675	0.0183509
2.213	-0.037196	-0.0243515	-0.00930904	0.00379264	0.0185537
2.214	-0.0375221	-0.0244765	-0.00933027	0.00389616	0.0187489
2.215	-0.0378374	-0.0245938	-0.00935341	0.00399269	0.0189486
2.216	-0.0381426	-0.0247086	-0.00937591	0.00408349	0.0191578
2.217	-0.0384547	-0.0248311	-0.00939842	0.00417683	0.019358
2.218	-0.0387725	-0.0249465	-0.00942156	0.00427463	0.0195577
2.219	-0.0390904	-0.0250556	-0.00944088	0.00436479	0.0197605
2.22	-0.0394089	-0.0251716	-0.00945575	0.00445177	0.0199697
2.221	-0.0397274	-0.0252896	-0.00947189	0.00454448	0.0201764
2.222	-0.0400446	-0.0254044	-0.00948803	0.00463973	0.0203703
2.223	-0.0403561	-0.025525	-0.00950608	0.00473753	0.0205591
2.224	-0.0406746	-0.025641	-0.00953176	0.00483469	0.0207511
2.225	-0.0409937	-0.0257514	-0.00954981	0.00493504	0.0209463
2.226	-0.0412982	-0.0258662	-0.00955895	0.00504175	0.0211377
2.227	-0.0416059	-0.025981	-0.00956109	0.00514464	0.0213271
2.228	-0.0419059	-0.026099	-0.00956704	0.00524817	0.0215204
2.229	-0.0422046	-0.0262189	-0.00957936	0.00536252	0.0217118
2.23	-0.0425142	-0.0263362	-0.00958341	0.00547496	0.0218961
2.231	-0.0428162	-0.0264516	-0.00958809	0.00558485	0.0220875
2.232	-0.0431067	-0.0265735	-0.00959532	0.00570365	0.0222795
2.233	-0.0433844	-0.0266978	-0.00960064	0.0058231	0.0224664
2.234	-0.0436622	-0.0268196	-0.00959577	0.00593744	0.0226603
2.235	-0.0439431	-0.0269306	-0.00959409	0.00604161	0.0228555
2.236	-0.0442119	-0.0270467	-0.00959813	0.00614386	0.0230552
2.237	-0.044475	-0.0271634	-0.00960727	0.00624676	0.0232535
2.238	-0.0447439	-0.0272731	-0.00963041	0.00634137	0.0234436
2.239	-0.0450178	-0.0273777	-0.00964528	0.00643599	0.0236388
2.24	-0.0452835	-0.0274772	-0.00965632	0.00653442	0.0238346
2.241	-0.0455491	-0.0275837	-0.00967119	0.00662459	0.0240292
2.242	-0.0458288	-0.0276966	-0.00968287	0.00670456	0.0242187
2.243	-0.0461123	-0.0278044	-0.00969519	0.00678263	0.0244068
2.244	-0.04639	-0.027911	-0.00970751	0.00686833	0.024595
2.245	-0.046664	-0.02802	-0.00971347	0.00696422	0.0247788
2.246	-0.0469417	-0.0281278	-0.0097207	0.00705438	0.0249593
2.247	-0.0472163	-0.0282344	-0.00973111	0.007142	0.0251373
2.248	-0.0474896	-0.0283345	-0.00973961	0.00723534	0.0253128
2.249	-0.0477578	-0.0284411	-0.00974556	0.00732168	0.0254844
2.25	-0.0480273	-0.0285552	-0.0097547	0.00739975	0.0256586
2.251	-0.0482948	-0.0286675	-0.00976829	0.00748418	0.0258372
2.252	-0.0485516	-0.0287772	-0.00977489	0.00757434	0.026019
2.253	-0.0488179	-0.0288875	-0.0097802	0.00765368	0.0262009
2.254	-0.0490823	-0.0289972	-0.00978934	0.00772475	0.0263763
2.255	-0.0493339	-0.0291082	-0.00980103	0.00780282	0.0265467
2.256	-0.0495907	-0.0292224	-0.00980698	0.00788088	0.0267221
2.257	-0.0498461	-0.0293289	-0.00980975	0.00795831	0.026904
2.258	-0.050094	-0.0294348	-0.00981825	0.00803765	0.0270813
2.259	-0.0503482	-0.0295407	-0.00982803	0.00811317	0.0272619
2.26	-0.0506037	-0.0296504	-0.00983462	0.00818297	0.0274507
2.261	-0.0508528	-0.0297627	-0.00984248	0.00825085	0.0276325
2.262	-0.0511038	-0.0298647	-0.0098529	0.00832446	0.0278137
2.263	-0.0513618	-0.0299662	-0.00985949	0.00839807	0.0279917
2.264	-0.0516205	-0.0300727	-0.00986417	0.00847168	0.0281602
2.265	-0.0518734	-0.030183	-0.00987203	0.0085472	0.0283305
2.266	-0.0521301	-0.0302915	-0.00987862	0.00861827	0.0285009
2.267	-0.0523869	-0.030398	-0.00987567	0.00869888	0.0286738
2.268	-0.0526366	-0.0304994	-0.00987398	0.00879159	0.028848
2.269	-0.0528915	-0.0306028	-0.00986657	0.00888302	0.029012
2.27	-0.0531412	-0.030708	-0.00985343	0.00896618	0.0291722
2.271	-0.0533891	-0.0308152	-0.00985302	0.0090487	0.0293432
2.272	-0.053642	-0.0309306	-0.00985134	0.00913886	0.0295186
2.273	-0.0538911	-0.0310372	-0.00984456	0.00922457	0.0296896
2.274	-0.0541351	-0.0311399	-0.0098467	0.00930327	0.0298581
2.275	-0.0543747	-0.0312413	-0.00985138	0.00938007	0.0300272
2.276	-0.0546136	-0.0313434	-0.0098567	0.00946259	0.0302013
2.277	-0.054857	-0.0314435	-0.00985374	0.00955402	0.0303749
2.278	-0.0551054	-0.0315411	-0.00984824	0.00964482	0.0305446
2.279	-0.0553501	-0.0316375	-0.00985801	0.0097318	0.0307131
2.28	-0.0555947	-0.0317345	-0.00986906	0.00981814	0.0308822
2.281	-0.0558362	-0.0318346	-0.00987374	0.00990385	0.0310512
2.282	-0.0560777	-0.0319373	-0.00987079	0.00999019	0.0312286
2.283	-0.0563262	-0.0320362	-0.00986528	0.0100753	0.0314092
2.284	-0.0565746	-0.0321237	-0.00986105	0.0101641	0.0315795
2.285	-0.0568187	-0.0322251	-0.00986001	0.0102505	0.0317518
2.286	-0.0570671	-0.0323354	-0.00985832	0.0103349	0.0319241
2.287	-0.0573162	-0.0324394	-0.00985027	0.0104206	0.0320893
2.288	-0.0575673	-0.032537	-0.00984796	0.0105114	0.0322527
2.289	-0.0578087	-0.0326346	-0.00984373	0.0106099	0.0324224
2.29	-0.0580406	-0.0327297	-0.0098344	0.0107057	0.0325953
2.291	-0.0582828	-0.032828	-0.00982954	0.010801	0.0327714
2.292	-0.0585179	-0.0329313	-0.00982404	0.0108924	0.0329507
2.293	-0.0587504	-0.0330289	-0.0098128	0.0109724	0.0331223
2.294	-0.0589849	-0.0331304	-0.00979966	0.0110517	0.033287
2.295	-0.0592168	-0.0332337	-0.0097878	0.0111375	0.0334529
2.296	-0.0594455	-0.0333351	-0.00978038	0.0112257	0.0336271
2.297	-0.0596807	-0.0334315	-0.00977615	0.0113159	0.0338095
2.298	-0.0599177	-0.0335253	-0.00977447	0.011399	0.0339901
2.299	-0.0601394	-0.033614	-0.00977661	0.0114809	0.0341655
2.3	-0.0603592	-0.0337046	-0.0097762	0.0115615	0.0343423
2.301	-0.0605912	-0.0337971	-0.00977833	0.0116339	0.0345101
2.302	-0.0608269	-0.0338871	-0.00977983	0.0117056	0.0346792
2.303	-0.0610639	-0.0339879	-0.00977687	0.0117849	0.0348527
2.304	-0.0612946	-0.0340919	-0.00977328	0.0118738	0.0350212
2.305	-0.0615246	-0.0341863	-0.00977733	0.0119665	0.0351947
2.306	-0.061759	-0.0342763	-0.00978392	0.0120618	0.0353695
2.307	-0.0619891	-0.0343733	-0.00978478	0.0121576	0.0355386
2.308	-0.0622223	-0.0344715	-0.00977164	0.0122503	0.0357039
2.309	-0.0624497	-0.0345742	-0.00974831	0.0123469	0.035866
2.31	-0.062674	-0.0346788	-0.00973008	0.0124472	0.0360198
2.311	-0.0629097	-0.0347745	-0.00972203	0.0125393	0.0361742
2.312	-0.0631404	-0.0348683	-0.00972162	0.012632	0.0363382
2.313	-0.0633615	-0.0349672	-0.0097193	0.0127228	0.0365035
2.314	-0.0635813	-0.0350629	-0.00971635	0.0128079	0.036672
2.315	-0.0637935	-0.0351567	-0.00970957	0.0128974	0.0368449
2.316	-0.0640146	-0.0352537	-0.00969961	0.0129856	0.0370101
2.317	-0.064244	-0.0353507	-0.00969793	0.0130694	0.0371665
2.318	-0.0644517	-0.0354464	-0.0097007	0.0131571	0.0373273
2.319	-0.0646569	-0.0355357	-0.00970411	0.0132453	0.0374913
2.32	-0.0648761	-0.0356181	-0.00971134	0.0133272	0.0376572
2.321	-0.0650966	-0.0357029	-0.00971729	0.0134129	0.037825
2.322	-0.0653221	-0.0357891	-0.00971752	0.0135037	0.0379878
2.323	-0.0655477	-0.0358797	-0.0097152	0.0135869	0.0381473
2.324	-0.0657713	-0.0359659	-0.00971288	0.0136643	0.0383151
2.325	-0.0659924	-0.0360469	-0.00970674	0.0137481	0.038483
2.326	-0.0662097	-0.036128	-0.00970124	0.0138395	0.0386444
2.327	-0.0664366	-0.0362046	-0.00969383	0.0139379	0.0388071
2.328	-0.0666691	-0.0362844	-0.00968769	0.0140357	0.038966
2.329	-0.0668947	-0.0363687	-0.00968473	0.0141297	0.0391211
2.33	-0.0671113	-0.0364472	-0.00967732	0.0142161	0.0392711
2.331	-0.067328	-0.0365314	-0.00966227	0.0143094	0.0394224
2.332	-0.0675433	-0.0366259	-0.00964594	0.0144085	0.0395794
2.333	-0.0677498	-0.0367197	-0.0096449	0.0144993	0.0397415
2.334	-0.0679518	-0.0368071	-0.00964194	0.0145945	0.039901
2.335	-0.0681614	-0.0368888	-0.00963007	0.0146885	0.040058
2.336	-0.0683698	-0.0369692	-0.0096182	0.0147819	0.0402303
2.337	-0.068575	-0.0370509	-0.0096057	0.0148714	0.0404013
2.338	-0.0687859	-0.0371371	-0.00959956	0.0149545	0.0405602
2.339	-0.0689962	-0.03722	-0.00959979	0.0150396	0.0407197
2.34	-0.0691988	-0.0372954	-0.00959938	0.015124	0.040878
2.341	-0.0694066	-0.0373701	-0.0095996	0.0152078	0.0410407
2.342	-0.0696207	-0.037448	-0.00958964	0.0152955	0.0412054
2.343	-0.0698303	-0.0375265	-0.00956696	0.0153837	0.0413636
2.344	-0.0700451	-0.0376126	-0.00955254	0.0154656	0.0415232
2.345	-0.0702598	-0.0376975	-0.00954322	0.0155558	0.0416897
2.346	-0.0704758	-0.0377748	-0.00953008	0.0156459	0.0418531
2.347	-0.0706912	-0.0378501	-0.00951248	0.015731	0.0420113
2.348	-0.0709008	-0.0379229	-0.00949298	0.015818	0.0421683
2.349	-0.0711111	-0.0379919	-0.00947793	0.0159158	0.0423234
2.35	-0.071329	-0.0380628	-0.00947115	0.0160186	0.0424766
2.351	-0.0715368	-0.0381375	-0.00946374	0.0161088	0.0426291
2.352	-0.0717349	-0.0382128	-0.00944996	0.0161964	0.0427836
2.353	-0.0719389	-0.0382951	-0.00943809	0.0162828	0.0429412
2.354	-0.0721415	-0.0383794	-0.00942495	0.0163755	0.0431008
2.355	-0.0723416	-0.0384585	-0.00941181	0.0164707	0.0432629
2.356	-0.0725372	-0.038539	-0.00940758	0.016559	0.0434281
2.357	-0.0727297	-0.0386213	-0.0094059	0.0166453	0.0435915
2.358	-0.0729241	-0.0387005	-0.00940612	0.016731	0.0437549
2.359	-0.0731216	-0.0387771	-0.00939871	0.0168167	0.0439233
2.36	-0.0733173	-0.0388581	-0.00939194	0.0169037	0.0440873
2.361	-0.0735174	-0.0389405	-0.0093928	0.0169856	0.0442513
2.362	-0.0737181	-0.0390171	-0.00938921	0.0170719	0.0444153
2.363	-0.0739093	-0.0390867	-0.00938052	0.0171621	0.0445748
2.364	-0.0740973	-0.0391627	-0.00936611	0.0172472	0.0447331
2.365	-0.0742942	-0.0392437	-0.00935742	0.0173361	0.0448895
2.366	-0.0744968	-0.0393235	-0.00935956	0.0174281	0.0450484
2.367	-0.0746976	-0.0394059	-0.00935915	0.017517	0.0452022
2.368	-0.0748926	-0.0394882	-0.00935364	0.0176104	0.0453522
2.369	-0.0750831	-0.0395744	-0.00934623	0.0177082	0.0455003
2.37	-0.0752794	-0.0396522	-0.00933309	0.017804	0.0456414
2.371	-0.0754725	-0.0397327	-0.0093225	0.0178968	0.0457914
2.372	-0.0756611	-0.0398239	-0.00931572	0.0179907	0.0459496
2.373	-0.0758491	-0.039912	-0.00930831	0.0180885	0.0460964
2.374	-0.0760365	-0.0399988	-0.00930026	0.0181825	0.0462356
2.375	-0.0762353	-0.0400862	-0.00929476	0.0182746	0.0463805
2.376	-0.0764335	-0.0401724	-0.0092918	0.0183577	0.0465381
2.377	-0.0766215	-0.0402623	-0.0092863	0.0184422	0.0466958
2.378	-0.0768101	-0.0403587	-0.00928652	0.0185279	0.046849
2.379	-0.0769988	-0.0404506	-0.0092893	0.0186123	0.0470021
2.38	-0.0771817	-0.0405291	-0.0092857	0.0187037	0.0471528
2.381	-0.0773608	-0.0406044	-0.00929102	0.0187894	0.0473053
2.382	-0.0775456	-0.0406804	-0.00930143	0.0188707	0.0474572
2.383	-0.0777368	-0.04075	-0.00930421	0.018957	0.0476104
2.384	-0.0779254	-0.0408298	-0.00930125	0.0190472	0.0477661
2.385	-0.0781083	-0.0409198	-0.00929893	0.0191367	0.0479155
2.386	-0.0783008	-0.0410078	-0.00929788	0.0192294	0.048061
2.387	-0.0784964	-0.0410895	-0.00929556	0.0193247	0.0482059
2.388	-0.0786851	-0.0411687	-0.00929706	0.0194206	0.0483508
2.389	-0.0788724	-0.041251	-0.00929856	0.0195228	0.048497
2.39	-0.0790604	-0.0413378	-0.00929497	0.0196225	0.0486413
2.391	-0.0792459	-0.0414214	-0.00928883	0.0197114	0.0487811
2.392	-0.0794282	-0.0415	-0.00929415	0.0198016	0.0489228
2.393	-0.0796034	-0.0415836	-0.00930074	0.0198994	0.0490696
2.394	-0.0797781	-0.0416729	-0.00929969	0.0199991	0.0492132
2.395	-0.0799546	-0.0417642	-0.00929483	0.0200899	0.0493556
2.396	-0.0801235	-0.0418516	-0.00928678	0.0201737	0.049503
2.397	-0.0802975	-0.0419346	-0.00928573	0.0202543	0.0496498
2.398	-0.0804734	-0.0420207	-0.00928659	0.020326	0.0497954
2.399	-0.0806462	-0.0421094	-0.00929255	0.0203958	0.0499416
2.4	-0.0808195	-0.0421899	-0.00930169	0.0204764	0.050089
2.401	-0.080998	-0.042262	-0.00931273	0.0205615	0.0502409
2.402	-0.0811834	-0.0423437	-0.00932123	0.0206427	0.0503896
2.403	-0.0813619	-0.0424318	-0.009317	0.0207252	0.0505301
2.404	-0.081534	-0.0425135	-0.0093185	0.0208033	0.050668
2.405	-0.0817163	-0.0425945	-0.00932382	0.0208807	0.0508084
2.406	-0.0819068	-0.0426769	-0.00932341	0.0209728	0.0509495
2.407	-0.0820903	-0.0427618	-0.00932555	0.0210668	0.0510849
2.408	-0.0822713	-0.0428505	-0.00932832	0.0211633	0.051217
2.409	-0.0824543	-0.0429366	-0.00932409	0.0212592	0.0513518
2.41	-0.0826333	-0.0430152	-0.00931731	0.0213379	0.0514935
2.411	-0.0828093	-0.0430994	-0.00931372	0.0214268	0.0516352
2.412	-0.082989	-0.04319	-0.00931204	0.0215195	0.0517705
2.413	-0.0831668	-0.0432755	-0.00930717	0.0216027	0.0518989
2.414	-0.0833357	-0.0433598	-0.00929785	0.0216998	0.0520266
2.415	-0.0835065	-0.0434517	-0.00930253	0.0217964	0.0521626
2.416	-0.0836799	-0.0435359	-0.00931676	0.0218846	0.052298
2.417	-0.0838475	-0.0436087	-0.00932717	0.021971	0.0524301
2.418	-0.0840139	-0.0436834	-0.00933376	0.0220497	0.052568
2.419	-0.0841821	-0.0437613	-0.00933781	0.0221258	0.0527078
2.42	-0.0843472	-0.043843	-0.00934185	0.0222128	0.0528445
2.421	-0.0845136	-0.0439221	-0.00934017	0.0223023	0.0529811
2.422	-0.0846838	-0.0440026	-0.00933531	0.0223797	0.0531203
2.423	-0.0848571	-0.0440862	-0.00933044	0.0224495	0.0532633
2.424	-0.0850388	-0.0441653	-0.00932303	0.0225238	0.053398
2.425	-0.0852217	-0.0442375	-0.00930861	0.0226044	0.053527
2.426	-0.0854052	-0.0443103	-0.00930056	0.0226786	0.0536566
2.427	-0.0855964	-0.0443869	-0.00930397	0.0227567	0.0537869
2.428	-0.0857857	-0.0444635	-0.00929847	0.0228399	0.0539127
2.429	-0.0859654	-0.0445376	-0.00928597	0.0229281	0.0540334
2.43	-0.0861356	-0.0446142	-0.00928428	0.023017	0.0541585
2.431	-0.0863058	-0.0446952	-0.00928069	0.0230976	0.0542844
2.432	-0.0864766	-0.0447827	-0.00927582	0.023184	0.0544102
2.433	-0.0866474	-0.0448625	-0.0092735	0.0232665	0.0545372
2.434	-0.0868182	-0.0449353	-0.00927373	0.0233439	0.0546618
2.435	-0.0869935	-0.0450131	-0.00927969	0.0234315	0.0547876
2.436	-0.0871618	-0.0450866	-0.00928437	0.0235249	0.0549223
2.437	-0.0873211	-0.0451517	-0.00928077	0.0236169	0.0550577
2.438	-0.0874868	-0.0452143	-0.00928036	0.0237058	0.055193
2.439	-0.08765	-0.0452852	-0.00929014	0.0237845	0.0553277
2.44	-0.0878183	-0.045358	-0.00929418	0.0238556	0.0554599
2.441	-0.0879878	-0.0454308	-0.00929823	0.0239299	0.0555991
2.442	-0.0881536	-0.0454972	-0.00930418	0.0240124	0.0557357
2.443	-0.0883231	-0.0455541	-0.00930186	0.0240936	0.0558571
2.444	-0.088492	-0.0456212	-0.00929382	0.024173	0.0559778
2.445	-0.0886565	-0.0456965	-0.00928831	0.0242561	0.0561029
2.446	-0.0888222	-0.0457807	-0.00928281	0.024338	0.0562173
2.447	-0.0889873	-0.0458669	-0.00928495	0.0244224	0.0563355
2.448	-0.0891536	-0.0459416	-0.00928135	0.0245069	0.0564606
2.449	-0.0893238	-0.0460163	-0.0092663	0.02459	0.0565801
2.45	-0.0894889	-0.0460929	-0.00925762	0.0246751	0.056695
2.451	-0.0896514	-0.0461714	-0.00924702	0.0247589	0.0568081
2.452	-0.0898121	-0.0462493	-0.00923515	0.0248433	0.0569167
2.453	-0.0899682	-0.0463367	-0.00923538	0.0249195	0.0570292
2.454	-0.0901168	-0.0464267	-0.00924197	0.0249931	0.0571569
2.455	-0.0902653	-0.0465097	-0.00923711	0.0250661	0.057284
2.456	-0.0904158	-0.0465869	-0.00923097	0.0251289	0.0574085
2.457	-0.0905605	-0.0466648	-0.00923247	0.0251987	0.0575337
2.458	-0.090702	-0.0467484	-0.00923715	0.0252704	0.0576627
2.459	-0.0908436	-0.0468276	-0.00924565	0.0253325	0.0577955
2.46	-0.0909851	-0.0468991	-0.0092516	0.025394	0.0579187
2.461	-0.0911298	-0.0469706	-0.00924928	0.0254575	0.0580426
2.462	-0.0912784	-0.0470453	-0.00923551	0.0255241	0.058171
2.463	-0.0914256	-0.0471168	-0.009223	0.0255913	0.058293
2.464	-0.0915748	-0.0471864	-0.00922196	0.0256598	0.0584169
2.465	-0.091731	-0.0472592	-0.00922282	0.0257303	0.0585452
2.466	-0.0918846	-0.0473295	-0.00921222	0.0257988	0.058671
2.467	-0.0920395	-0.0473921	-0.00919654	0.0258692	0.0587943
2.468	-0.092202	-0.0474623	-0.00917958	0.0259403	0.0589176
2.469	-0.0923659	-0.04753	-0.00915752	0.0260209	0.0590389
2.47	-0.0925201	-0.0475971	-0.00913865	0.0261072	0.0591596
2.471	-0.0926559	-0.047675	-0.00912615	0.0261885	0.0592797
2.472	-0.0927956	-0.0477529	-0.00911365	0.0262608	0.0594023
2.473	-0.092939	-0.0478295	-0.00910878	0.0263338	0.0595256
2.474	-0.0930818	-0.0478984	-0.00910455	0.0264125	0.0596476
2.475	-0.0932284	-0.0479674	-0.00910987	0.0264804	0.0597632
2.476	-0.0933617	-0.0480377	-0.00911646	0.0265463	0.0598826
2.477	-0.0934962	-0.0481054	-0.00911159	0.026613	0.0600154
2.478	-0.0936422	-0.0481667	-0.00911755	0.026677	0.0601432
2.479	-0.0937914	-0.048228	-0.00911459	0.0267436	0.0602741
2.48	-0.0939342	-0.0482976	-0.00910209	0.0268083	0.0604062
2.481	-0.0940719	-0.0483672	-0.00909531	0.0268705	0.0605339
2.482	-0.0942173	-0.0484343	-0.00908726	0.0269288	0.0606629
2.483	-0.0943652	-0.048495	-0.00907158	0.0269961	0.0607881
2.484	-0.0945073	-0.0485538	-0.00905907	0.0270722	0.0609114
2.485	-0.0946521	-0.0486164	-0.00905039	0.0271388	0.0610302
2.486	-0.0948025	-0.0486733	-0.00903916	0.0272067	0.0611458
2.487	-0.0949536	-0.0487314	-0.00902411	0.027281	0.0612601
2.488	-0.0950983	-0.0487978	-0.00901033	0.0273507	0.0613713
2.489	-0.0952443	-0.0488662	-0.00900546	0.0274218	0.0614863
2.49	-0.095396	-0.0489301	-0.00900441	0.0274903	0.0616
2.491	-0.0955331	-0.0489927	-0.00900655	0.0275595	0.0617099
2.492	-0.095674	-0.0490553	-0.00900487	0.0276395	0.0618242
2.493	-0.0958174	-0.049116	-0.00899618	0.0277169	0.0619386
2.494	-0.095952	-0.0491767	-0.0089824	0.027786	0.0620555
2.495	-0.0960833	-0.0492463	-0.00897245	0.0278616	0.0621749
2.496	-0.0962077	-0.0493165	-0.00896949	0.027939	0.0623014
2.497	-0.0963276	-0.0493766	-0.00896208	0.0280043	0.0624355
2.498	-0.0964468	-0.0494354	-0.00895848	0.0280665	0.0625568
2.499	-0.0965667	-0.049491	-0.00896508	0.0281274	0.062675
2.5	-0.0966904	-0.0495504	-0.00896085	0.0281876	0.0627963
2.501	-0.0968173	-0.0496054	-0.00894452	0.028251	0.0629209
2.502	-0.096936	-0.0496514	-0.00894157	0.0283145	0.0630454
2.503	-0.0970635	-0.0497	-0.00894688	0.0283766	0.0631604
2.504	-0.0972012	-0.0497499	-0.00893947	0.028449	0.0632779
2.505	-0.0973427	-0.0498042	-0.00892824	0.0285315	0.0634005
2.506	-0.0974836	-0.0498668	-0.00891446	0.0286019	0.0635174
2.507	-0.0976201	-0.0499275	-0.00890323	0.0286653	0.0636318
2.508	-0.097761	-0.049992	-0.00889582	0.0287383	0.0637455
2.509	-0.0978923	-0.0500546	-0.00888395	0.0288107	0.0638535
2.51	-0.0980205	-0.0501147	-0.00886763	0.0288824	0.0639602
2.511	-0.0981557	-0.0501811	-0.00886022	0.0289591	0.0640714
2.512	-0.0982921	-0.0502456	-0.00886426	0.0290347	0.0641736
2.513	-0.0984324	-0.0503108	-0.00885621	0.0291089	0.064279
2.514	-0.0985656	-0.0503709	-0.00884307	0.0291819	0.064394
2.515	-0.0987014	-0.0504309	-0.00883311	0.0292466	0.0645033
2.516	-0.0988334	-0.0504929	-0.00883652	0.0293087	0.0646132
2.517	-0.098954	-0.050544	-0.00884375	0.029376	0.0647218
2.518	-0.0990802	-0.0506054	-0.00884461	0.0294369	0.0648311
2.519	-0.0992058	-0.0506673	-0.00884229	0.0294952	0.0649505
2.52	-0.0993315	-0.0507134	-0.00883997	0.0295586	0.0650706
2.521	-0.0994615	-0.050769	-0.00883511	0.029624	0.0651805
2.522	-0.0995993	-0.0508252	-0.00883152	0.0296931	0.0652948
2.523	-0.0997338	-0.0508732	-0.00882983	0.0297636	0.0654143
2.524	-0.0998613	-0.0509269	-0.00882433	0.0298314	0.0655254
2.525	-0.0999869	-0.0509838	-0.00881373	0.0299038	0.0656353
2.526	-0.100118	-0.0510426	-0.00880059	0.0299774	0.0657408
2.527	-0.100252	-0.0511039	-0.00879064	0.030051	0.065843
2.528	-0.100386	-0.0511627	-0.00877686	0.0301272	0.0659491
2.529	-0.100523	-0.051224	-0.00875481	0.0302027	0.0660552
2.53	-0.100649	-0.0512822	-0.00873403	0.0302763	0.0661593
2.531	-0.100776	-0.0513409	-0.00872534	0.030348	0.0662578
2.532	-0.100901	-0.0513978	-0.00871793	0.0304273	0.06636
2.533	-0.101021	-0.0514611	-0.00870415	0.0305086	0.0664674
2.534	-0.101146	-0.05153	-0.00868783	0.0305815	0.0665766
2.535	-0.101269	-0.0515933	-0.0086766	0.0306501	0.0666859
2.536	-0.101391	-0.0516559	-0.00866155	0.0307186	0.0667951
2.537	-0.101512	-0.0517166	-0.00865031	0.030789	0.0669082
2.538	-0.101635	-0.0517805	-0.00863972	0.0308626	0.0670276
2.539	-0.101764	-0.0518424	-0.0086304	0.0309318	0.0671458
2.54	-0.101885	-0.0518955	-0.00862299	0.0310067	0.0672576
2.541	-0.102006	-0.0519435	-0.00860857	0.0310854	0.0673764
2.542	-0.102129	-0.0520016	-0.00860052	0.0311545	0.0674952
2.543	-0.102253	-0.0520668	-0.00859757	0.0312211	0.0676045
2.544	-0.10239	-0.0521243	-0.00858888	0.0312865	0.0677137
2.545	-0.102516	-0.0521703	-0.0085751	0.0313544	0.0678224
2.546	-0.102646	-0.0522221	-0.00856133	0.0314248	0.0679303
2.547	-0.102781	-0.0522733	-0.00854182	0.0314965	0.0680345
2.548	-0.102902	-0.0523174	-0.00851722	0.0315714	0.0681349
2.549	-0.103027	-0.0523749	-0.00849963	0.0316488	0.0682371
2.55	-0.103152	-0.0524337	-0.00848012	0.0317199	0.0683426
2.551	-0.103277	-0.0524887	-0.00845934	0.0317877	0.0684556
2.552	-0.103402	-0.0525417	-0.00844938	0.0318607	0.0685649
2.553	-0.103522	-0.0525916	-0.00844133	0.031935	0.0686722
2.554	-0.103642	-0.0526485	-0.00843265	0.0320079	0.0687802
2.555	-0.103756	-0.0527047	-0.00842142	0.0320796	0.0688869
2.556	-0.103872	-0.0527616	-0.00841464	0.0321507	0.0689975
2.557	-0.103988	-0.0528134	-0.00840787	0.0322205	0.069108
2.558	-0.104105	-0.0528601	-0.008396	0.032289	0.0692223
2.559	-0.104222	-0.0529208	-0.00838731	0.032355	0.0693411
2.56	-0.104333	-0.0529815	-0.00838181	0.0324254	0.0694612
2.561	-0.104451	-0.0530345	-0.00837312	0.0324876	0.06958
2.562	-0.104571	-0.0530831	-0.00836317	0.0325446	0.0696899
2.563	-0.104694	-0.0531247	-0.00835193	0.0326112	0.0697941
2.564	-0.104813	-0.0531733	-0.00833179	0.0326779	0.0699033
2.565	-0.104932	-0.0532302	-0.00831356	0.032754	0.0700145
2.566	-0.105061	-0.0532858	-0.00830233	0.0328391	0.0701212
2.567	-0.105194	-0.0533421	-0.00829301	0.0329146	0.0702235
2.568	-0.105322	-0.0533938	-0.00827605	0.0329818	0.0703251
2.569	-0.105446	-0.0534444	-0.00825208	0.0330491	0.0704286
2.57	-0.105568	-0.0535031	-0.0082364	0.0331233	0.0705245
2.571	-0.105681	-0.0535651	-0.00822135	0.0331995	0.0706178
2.572	-0.105793	-0.0536284	-0.0082063	0.0332642	0.0707195
2.573	-0.105907	-0.0536827	-0.00820016	0.0333289	0.070823
2.574	-0.106021	-0.0537294	-0.00819338	0.0334019	0.0709278
2.575	-0.106131	-0.0537818	-0.00818406	0.0334717	0.07103
2.576	-0.106236	-0.0538361	-0.00817601	0.0335357	0.0711304
2.577	-0.106345	-0.0538828	-0.00817051	0.0336011	0.0712397
2.578	-0.106451	-0.0539212	-0.00816564	0.0336683	0.0713534
2.579	-0.106557	-0.0539616	-0.00816205	0.0337387	0.0714582
2.58	-0.106671	-0.0540095	-0.008154	0.0338028	0.0715617
2.581	-0.106795	-0.0540594	-0.00814341	0.0338611	0.0716703
2.582	-0.106906	-0.054108	-0.00813472	0.0339303	0.0717758
2.583	-0.107014	-0.0541477	-0.00812858	0.034002	0.0718799
2.584	-0.107135	-0.0541791	-0.00812181	0.0340731	0.0719809
2.585	-0.107249	-0.0542169	-0.00810803	0.0341448	0.0720844
2.586	-0.107367	-0.0542642	-0.00809043	0.0342139	0.0721892
2.587	-0.107488	-0.0543186	-0.00807283	0.034285	0.0722832
2.588	-0.107602	-0.0543665	-0.00805078	0.0343548	0.0723823
2.589	-0.107716	-0.0544132	-0.00802491	0.0344271	0.0724903
2.59	-0.107829	-0.054472	-0.0080054	0.0345064	0.07259
2.591	-0.107943	-0.0545263	-0.00798335	0.0345813	0.0726878
2.592	-0.10805	-0.0545775	-0.00796448	0.0346492	0.0727888
2.593	-0.10816	-0.0546312	-0.00795452	0.0347298	0.0728853
2.594	-0.10827	-0.0546868	-0.00794457	0.0348085	0.0729856
2.595	-0.108376	-0.0547469	-0.00793906	0.0348764	0.073093
2.596	-0.108487	-0.0548056	-0.0079342	0.0349456	0.073199
2.597	-0.108598	-0.0548561	-0.00791915	0.0350185	0.0733019
2.598	-0.108705	-0.0549073	-0.007899	0.0350934	0.0734099
2.599	-0.108813	-0.0549546	-0.00787823	0.0351619	0.073523
2.6	-0.108927	-0.054995	-0.00785872	0.0352349	0.0736284
2.601	-0.109038	-0.0550353	-0.00783348	0.0353085	0.0737345
2.602	-0.109145	-0.0550743	-0.00781207	0.0353764	0.0738463
2.603	-0.109256	-0.0551185	-0.00779256	0.0354405	0.073953
2.604	-0.109371	-0.0551652	-0.0077616	0.0355039	0.0740559
2.605	-0.10949	-0.0552093	-0.00773254	0.0355705	0.0741569
2.606	-0.10961	-0.0552477	-0.00770158	0.0356346	0.0742553
2.607	-0.109719	-0.0552874	-0.00767253	0.0357044	0.0743538
2.608	-0.109819	-0.0553278	-0.00764347	0.035785	0.0744509
2.609	-0.109928	-0.0553719	-0.0076106	0.035865	0.0745468
2.61	-0.110044	-0.0554186	-0.00757964	0.0359418	0.0746433
2.611	-0.110162	-0.0554564	-0.00755249	0.0360128	0.0747437
2.612	-0.110271	-0.0554808	-0.0075298	0.0360743	0.0748447
2.613	-0.110379	-0.055495	-0.00750584	0.0361403	0.0749393
2.614	-0.110489	-0.0555182	-0.00748824	0.0362126	0.0750288
2.615	-0.110592	-0.0555547	-0.00748083	0.0362812	0.0751266
2.616	-0.110688	-0.0556007	-0.0074696	0.0363465	0.0752346
2.617	-0.110783	-0.0556493	-0.00745582	0.0364036	0.0753362
2.618	-0.110885	-0.0556922	-0.00744268	0.0364587	0.0754378
2.619	-0.110981	-0.0557383	-0.00743145	0.0365266	0.0755503
2.62	-0.111074	-0.055783	-0.00742149	0.0365996	0.0756525
2.621	-0.111167	-0.0558297	-0.00740708	0.0366687	0.0757484
2.622	-0.111267	-0.0558745	-0.00738566	0.0367455	0.0758558
2.623	-0.111372	-0.0559142	-0.00737188	0.0368236	0.0759618
2.624	-0.111473	-0.055952	-0.00735365	0.0368864	0.0760628
2.625	-0.111577	-0.0559872	-0.00732269	0.0369447	0.0761587
2.626	-0.111687	-0.0560276	-0.00729936	0.0370088	0.0762591
2.627	-0.111798	-0.0560749	-0.00727413	0.0370792	0.0763619
2.628	-0.111903	-0.0561222	-0.00724826	0.0371528	0.0764661
2.629	-0.112002	-0.05616	-0.00722238	0.0372194	0.076569
2.63	-0.112105	-0.056194	-0.00719269	0.0372803	0.0766611
2.631	-0.112209	-0.0562305	-0.00716428	0.0373418	0.0767589
2.632	-0.112315	-0.0562778	-0.00713968	0.0373976	0.0768662
2.633	-0.11242	-0.0563277	-0.00712208	0.0374559	0.0769678
2.634	-0.112517	-0.0563731	-0.00709812	0.0375232	0.0770663
2.635	-0.112611	-0.0564166	-0.00706907	0.0375853	0.0771717
2.636	-0.112707	-0.0564563	-0.00705529	0.0376488	0.0772752
2.637	-0.112801	-0.0564998	-0.00704024	0.0377173	0.0773788
2.638	-0.112894	-0.0565503	-0.00701946	0.037789	0.0774753
2.639	-0.112983	-0.0565945	-0.00699932	0.0378658	0.0775744
2.64	-0.113069	-0.0566303	-0.00696453	0.0379292	0.0776798
2.641	-0.113162	-0.0566643	-0.00691956	0.0379831	0.0777846
2.642	-0.113266	-0.0566976	-0.00688796	0.0380421	0.0778875
2.643	-0.113364	-0.0567303	-0.00686655	0.0381055	0.077984
2.644	-0.113454	-0.0567605	-0.00684959	0.038167	0.0780869
2.645	-0.113542	-0.0567931	-0.00683008	0.0382273	0.0781911
2.646	-0.11364	-0.0568277	-0.00680103	0.0382888	0.0782876
2.647	-0.113746	-0.0568617	-0.00676879	0.0383503	0.0783689
2.648	-0.113847	-0.0568969	-0.00673655	0.0384233	0.0784488
2.649	-0.11394	-0.0569373	-0.00670686	0.0384931	0.078546
2.65	-0.114034	-0.0569801	-0.0066899	0.0385552	0.0786489
2.651	-0.114132	-0.057016	-0.00667231	0.0386269	0.0787492
2.652	-0.114229	-0.0570563	-0.00664898	0.0386986	0.0788426
2.653	-0.114321	-0.0570986	-0.00663011	0.0387703	0.0789359
2.654	-0.1144	-0.0571389	-0.00661124	0.0388395	0.0790344
2.655	-0.114479	-0.0571767	-0.00659365	0.0389048	0.0791296
2.656	-0.114562	-0.0572164	-0.00657796	0.0389714	0.07923
2.657	-0.114647	-0.0572637	-0.00656291	0.0390266	0.0793367
2.658	-0.114732	-0.0572945	-0.0065434	0.0390843	0.0794383
2.659	-0.11482	-0.0573195	-0.00652835	0.0391521	0.0795374
2.66	-0.114918	-0.057358	-0.00651394	0.0392156	0.0796371
2.661	-0.115007	-0.0573932	-0.00648807	0.0392822	0.0797336
2.662	-0.115092	-0.0574252	-0.00645583	0.0393456	0.0798295
2.663	-0.115185	-0.057456	-0.0064255	0.0393944	0.079926
2.664	-0.115279	-0.0574893	-0.00639645	0.0394419	0.08002
2.665	-0.115373	-0.0575271	-0.00636357	0.0394901	0.0801114
2.666	-0.115468	-0.0575662	-0.00633261	0.039549	0.0802054
2.667	-0.115568	-0.0576014	-0.00630292	0.0396112	0.0803019
2.668	-0.115664	-0.0576316	-0.00626241	0.0396644	0.0803959
2.669	-0.115757	-0.0576713	-0.0062289	0.0397304	0.0804842
2.67	-0.115856	-0.0577148	-0.00620876	0.0398072	0.0805705
2.671	-0.115947	-0.0577557	-0.00619371	0.0398853	0.0806524
2.672	-0.116033	-0.0577922	-0.00617738	0.0399557	0.0807375
2.673	-0.116123	-0.0578287	-0.0061566	0.0400223	0.0808346
2.674	-0.116212	-0.0578665	-0.00613646	0.0400864	0.0809222
2.675	-0.116296	-0.0578992	-0.00611186	0.0401511	0.0810124
2.676	-0.11638	-0.0579357	-0.0060879	0.0402208	0.0811166
2.677	-0.116462	-0.0579773	-0.00606903	0.0402811	0.0812137
2.678	-0.116541	-0.0580126	-0.00605589	0.040335	0.0813128
2.679	-0.116616	-0.0580408	-0.00603766	0.0403908	0.0814119
2.68	-0.116691	-0.0580678	-0.00601751	0.0404516	0.0815103
2.681	-0.116774	-0.0580992	-0.00599928	0.0405132	0.0816164
2.682	-0.116857	-0.0581338	-0.00597405	0.0405772	0.0817199
2.683	-0.116944	-0.0581684	-0.00594945	0.0406451	0.0818215
2.684	-0.117038	-0.0582061	-0.00592421	0.040706	0.0819193
2.685	-0.117129	-0.0582395	-0.00589834	0.0407694	0.0820114
2.686	-0.117219	-0.0582703	-0.00587374	0.0408386	0.0821003
2.687	-0.11731	-0.0583061	-0.00584914	0.0409205	0.0821841
2.688	-0.117402	-0.0583344	-0.00582645	0.0410093	0.0822672
2.689	-0.117491	-0.0583639	-0.00580122	0.0410836	0.0823548
2.69	-0.117578	-0.0584036	-0.00577153	0.0411489	0.0824412
2.691	-0.117667	-0.0584439	-0.00574057	0.0412168	0.0825231
2.692	-0.117754	-0.0584766	-0.00571724	0.041286	0.0826145
2.693	-0.117841	-0.0585093	-0.00569582	0.0413488	0.0827129
2.694	-0.117918	-0.058547	-0.00566868	0.0414179	0.0828044
2.695	-0.117999	-0.0585759	-0.00564599	0.0414845	0.0828894
2.696	-0.118084	-0.0585952	-0.0056233	0.0415429	0.0829796
2.697	-0.118159	-0.0586254	-0.00559807	0.0416012	0.0830768
2.698	-0.118245	-0.0586632	-0.00557601	0.0416614	0.0831739
2.699	-0.118332	-0.0586939	-0.00555205	0.0417249	0.0832749
2.7	-0.118415	-0.058726	-0.00552554	0.0417806	0.083381
2.701	-0.118499	-0.058758	-0.00549649	0.0418364	0.0834871
2.702	-0.118582	-0.0587888	-0.00547062	0.0418973	0.083583
2.703	-0.118671	-0.0588183	-0.00544857	0.0419633	0.0836674
2.704	-0.11876	-0.0588504	-0.00542588	0.0420286	0.0837588
2.705	-0.118848	-0.0588812	-0.00540574	0.0420914	0.0838515
2.706	-0.118943	-0.0589145	-0.00537668	0.0421561	0.0839385
2.707	-0.119032	-0.058951	-0.00534063	0.0422164	0.0840306
2.708	-0.119118	-0.058985	-0.00530266	0.0422817	0.0841214
2.709	-0.11921	-0.0590164	-0.00527106	0.0423489	0.0842128
2.71	-0.119291	-0.0590382	-0.00524519	0.0424105	0.0843093
2.711	-0.11937	-0.0590646	-0.00520786	0.0424732	0.0844046
2.712	-0.119457	-0.0590992	-0.00517244	0.042536	0.0844909
2.713	-0.119537	-0.0591319	-0.00514529	0.0425969	0.0845779
2.714	-0.119607	-0.0591626	-0.00511815	0.0426559	0.0846744
2.715	-0.119686	-0.0591953	-0.00508464	0.0427117	0.0847671
2.716	-0.119767	-0.0592312	-0.00505113	0.0427732	0.0848528
2.717	-0.119844	-0.0592696	-0.0050259	0.0428385	0.0849411
2.718	-0.119921	-0.0593048	-0.00500193	0.0429	0.0850383
2.719	-0.119994	-0.0593356	-0.00497415	0.0429539	0.0851412
2.72	-0.120068	-0.0593677	-0.00494319	0.0430021	0.0852421
2.721	-0.120145	-0.0593966	-0.0049135	0.043056	0.0853367
2.722	-0.120219	-0.0594159	-0.00488508	0.0431175	0.0854301
2.723	-0.120298	-0.0594409	-0.00486176	0.0431739	0.0855253
2.724	-0.120382	-0.0594679	-0.00483716	0.043231	0.0856225
2.725	-0.120465	-0.0594948	-0.00481192	0.0432976	0.0857152
2.726	-0.120552	-0.0595288	-0.0047765	0.0433654	0.0858105
2.727	-0.120643	-0.0595545	-0.00473408	0.0434321	0.0859025
2.728	-0.12074	-0.0595751	-0.00469357	0.0434987	0.0859902
2.729	-0.12083	-0.0595995	-0.00465115	0.0435659	0.0860841
2.73	-0.120919	-0.059629	-0.00462018	0.0436313	0.0861724
2.731	-0.121018	-0.0596617	-0.00459304	0.0436972	0.0862562
2.732	-0.121111	-0.0596918	-0.0045608	0.043767	0.0863406
2.733	-0.121191	-0.0597201	-0.0045292	0.0438368	0.0864301
2.734	-0.121253	-0.0597528	-0.00449888	0.0439091	0.0865197
2.735	-0.121324	-0.0597861	-0.004466	0.0439815	0.0866054
2.736	-0.121403	-0.0598118	-0.00443886	0.0440506	0.0866955
2.737	-0.121476	-0.0598305	-0.00442062	0.044123	0.086787
2.738	-0.121553	-0.0598491	-0.00439412	0.0441966	0.0868771
2.739	-0.12163	-0.0598621	-0.00436634	0.0442689	0.0869673
2.74	-0.121706	-0.0598725	-0.00434365	0.0443317	0.0870555
2.741	-0.121774	-0.0598969	-0.00432032	0.0443881	0.0871476
2.742	-0.121845	-0.0599213	-0.00429381	0.0444503	0.0872384
2.743	-0.121916	-0.0599426	-0.0042654	0.0445144	0.0873305
2.744	-0.121989	-0.0599676	-0.00423952	0.0445746	0.0874213
2.745	-0.122073	-0.0599895	-0.00420665	0.0446469	0.0875057
2.746	-0.122152	-0.0600075	-0.00417696	0.044718	0.087594
2.747	-0.122226	-0.06003	-0.00414409	0.044777	0.0876803
2.748	-0.122308	-0.0600653	-0.00410676	0.0448429	0.0877679
2.749	-0.122392	-0.0601062	-0.00407452	0.0449127	0.0878504
2.75	-0.122465	-0.0601428	-0.00403719	0.0449864	0.087931
2.751	-0.122544	-0.0601697	-0.00399859	0.04506	0.088018
2.752	-0.122623	-0.0602018	-0.00396826	0.0451323	0.0881005
2.753	-0.122696	-0.0602421	-0.00393666	0.0452072	0.0881907
2.754	-0.122776	-0.0602773	-0.0039057	0.0452802	0.0882783
2.755	-0.122855	-0.0603068	-0.00387919	0.0453487	0.0883538
2.756	-0.122916	-0.0603383	-0.00385205	0.045414	0.0884364
2.757	-0.122968	-0.0603646	-0.00382999	0.0454749	0.088524
2.758	-0.123028	-0.0603871	-0.00380412	0.0455313	0.0886071
2.759	-0.123096	-0.060414	-0.00377507	0.0455865	0.0886998
2.76	-0.123165	-0.0604423	-0.00375174	0.0456454	0.0887964
2.761	-0.123235	-0.0604692	-0.00372651	0.0457114	0.0888865
2.762	-0.12331	-0.0604949	-0.003693	0.0457742	0.0889761
2.763	-0.123384	-0.0605212	-0.00365631	0.0458376	0.0890681
2.764	-0.123455	-0.0605463	-0.00362598	0.0459074	0.0891666
2.765	-0.123527	-0.0605663	-0.00359756	0.045974	0.0892567
2.766	-0.123611	-0.0605907	-0.00356723	0.0460317	0.0893431
2.767	-0.123698	-0.0606176	-0.00354009	0.0460926	0.0894307
2.768	-0.123774	-0.0606401	-0.00350976	0.046165	0.0895177
2.769	-0.123853	-0.0606684	-0.00347371	0.0462373	0.0896002
2.77	-0.123929	-0.0606998	-0.00343956	0.0463064	0.0896827
2.771	-0.124005	-0.060728	-0.00340796	0.0463731	0.0897767
2.772	-0.124086	-0.0607563	-0.003377	0.0464422	0.0898618
2.773	-0.124157	-0.0607832	-0.00333967	0.0465069	0.0899373
2.774	-0.124224	-0.0608095	-0.00329661	0.0465672	0.0900243
2.775	-0.124297	-0.0608403	-0.00325992	0.0466299	0.0901227
2.776	-0.124369	-0.0608743	-0.00323277	0.0466934	0.0902205
2.777	-0.124434	-0.060907	-0.00321072	0.0467593	0.0903132
2.778	-0.124498	-0.0609352	-0.00318612	0.0468272	0.0904097
2.779	-0.124566	-0.0609692	-0.00316343	0.0468951	0.0905082
2.78	-0.12463	-0.0609993	-0.00313883	0.046956	0.0905964
2.781	-0.124691	-0.0610225	-0.00311169	0.0470086	0.0906866
2.782	-0.124758	-0.0610494	-0.003089	0.0470637	0.0907805
2.783	-0.124823	-0.0610732	-0.00305931	0.0471227	0.0908707
2.784	-0.124886	-0.0610951	-0.00302835	0.0471804	0.0909609
2.785	-0.124959	-0.0611227	-0.00300438	0.0472394	0.0910517
2.786	-0.125042	-0.0611515	-0.00297915	0.0473028	0.0911412
2.787	-0.125126	-0.0611772	-0.00294628	0.0473745	0.0912244
2.788	-0.125201	-0.0612074	-0.0028994	0.047436	0.0913062
2.789	-0.12527	-0.0612337	-0.00285825	0.0474931	0.0913919
2.79	-0.125348	-0.061253	-0.00282665	0.0475616	0.0914866
2.791	-0.125432	-0.0612819	-0.00279505	0.0476206	0.0915761
2.792	-0.125509	-0.0613158	-0.00276281	0.0476796	0.0916567
2.793	-0.125568	-0.0613447	-0.00272867	0.047743	0.0917373
2.794	-0.125627	-0.0613748	-0.0026977	0.0478077	0.0918198
2.795	-0.125696	-0.0614075	-0.0026712	0.0478717	0.0919125
2.796	-0.125767	-0.0614453	-0.00264278	0.0479314	0.0920052
2.797	-0.125837	-0.0614844	-0.00261627	0.0479897	0.0920973
2.798	-0.125897	-0.0615158	-0.00259358	0.0480467	0.0921843
2.799	-0.125955	-0.061544	-0.00256771	0.0481121	0.0922668
2.8	-0.126027	-0.0615748	-0.00254184	0.0481825	0.0923595
2.801	-0.126105	-0.0616024	-0.00251915	0.0482415	0.0924548
2.802	-0.126174	-0.061623	-0.00249137	0.0482941	0.0925418
2.803	-0.126255	-0.0616455	-0.00246295	0.0483511	0.0926306
2.804	-0.12635	-0.0616705	-0.0024339	0.0484069	0.0927183
2.805	-0.126431	-0.0616867	-0.00239975	0.048464	0.0927982
2.806	-0.126499	-0.0617035	-0.00237006	0.0485274	0.0928788
2.807	-0.126567	-0.0617298	-0.00233528	0.0485909	0.0929531
2.808	-0.126633	-0.0617567	-0.0022954	0.0486492	0.0930254
2.809	-0.126703	-0.0617831	-0.00225807	0.0487145	0.0931016
2.81	-0.126776	-0.0618037	-0.00222265	0.0487856	0.0931822
2.811	-0.126844	-0.0618192	-0.00219042	0.0488522	0.0932609
2.812	-0.126913	-0.0618391	-0.00216073	0.0489169	0.0933345
2.813	-0.12698	-0.0618591	-0.00213549	0.0489854	0.0934081
2.814	-0.127052	-0.0618803	-0.00211344	0.0490488	0.0934849
2.815	-0.127123	-0.0619015	-0.00208438	0.0491091	0.0935643
2.816	-0.127185	-0.0619094	-0.00205533	0.0491636	0.0936379
2.817	-0.127242	-0.0619173	-0.00203328	0.0492149	0.0937153
2.818	-0.127306	-0.0619334	-0.00201059	0.0492771	0.0937997
2.819	-0.127378	-0.061954	-0.0019879	0.0493386	0.0938842
2.82	-0.127445	-0.061974	-0.00196648	0.049395	0.0939616
2.821	-0.12751	-0.0619895	-0.00194316	0.049447	0.0940403
2.822	-0.127574	-0.0620024	-0.00192238	0.049499	0.0941273
2.823	-0.127641	-0.0620198	-0.00190351	0.0495599	0.0942079
2.824	-0.127713	-0.0620392	-0.00188273	0.0496214	0.0942841
2.825	-0.12778	-0.0620566	-0.00186195	0.0496816	0.0943672
2.826	-0.127849	-0.0620772	-0.00183926	0.0497438	0.0944523
2.827	-0.127928	-0.0620978	-0.00181212	0.0498085	0.0945348
2.828	-0.128004	-0.0621222	-0.00179197	0.0498802	0.0946161
2.829	-0.128073	-0.062146	-0.00177501	0.0499506	0.0946967
2.83	-0.128146	-0.0621621	-0.00175487	0.0500191	0.0947792
2.831	-0.128218	-0.0621808	-0.00173473	0.0500934	0.0948611
2.832	-0.128285	-0.0622065	-0.00170758	0.0501619	0.0949423
2.833	-0.128354	-0.0622353	-0.00168681	0.0502272	0.0950236
2.834	-0.128424	-0.0622623	-0.00166921	0.0502983	0.0951074
2.835	-0.128489	-0.0622835	-0.00165098	0.0503617	0.0951943
2.836	-0.128551	-0.0623067	-0.00163211	0.050422	0.095282
2.837	-0.128621	-0.0623266	-0.00161069	0.0504867	0.0953708
2.838	-0.12869	-0.0623402	-0.00158927	0.050552	0.0954597
2.839	-0.128755	-0.0623595	-0.00157359	0.0506205	0.0955454
2.84	-0.128815	-0.0623789	-0.00155535	0.0506903	0.0956267
2.841	-0.128872	-0.0623956	-0.00152821	0.0507582	0.0957099
2.842	-0.128935	-0.062415	-0.00150488	0.050828	0.0957987
2.843	-0.129	-0.0624343	-0.00148156	0.0508978	0.0958876
2.844	-0.129071	-0.0624536	-0.00146014	0.0509682	0.0959759
2.845	-0.129146	-0.0624691	-0.00143554	0.051038	0.0960584
2.846	-0.129213	-0.0624859	-0.00140331	0.0511014	0.0961314
2.847	-0.129282	-0.0625071	-0.00136407	0.0511706	0.0961973
2.848	-0.129357	-0.0625296	-0.00132228	0.0512429	0.0962614
2.849	-0.129425	-0.062554	-0.00128241	0.0513108	0.0963344
2.85	-0.129492	-0.0625759	-0.00124062	0.0513825	0.0964125
2.851	-0.129565	-0.0626054	-0.0012033	0.0514612	0.0964892
2.852	-0.129628	-0.0626356	-0.00116533	0.0515374	0.0965648
2.853	-0.129689	-0.0626542	-0.00112609	0.0516052	0.0966447
2.854	-0.129754	-0.0626761	-0.0010894	0.0516731	0.0967273
2.855	-0.129812	-0.0627031	-0.00105907	0.0517385	0.0968041
2.856	-0.12987	-0.0627269	-0.00104148	0.0518012	0.0968898
2.857	-0.129925	-0.0627525	-0.00102706	0.0518653	0.0969723
2.858	-0.129986	-0.0627782	-0.00100819	0.0519236	0.0970516
2.859	-0.130047	-0.0627988	-0.000980411	0.0519813	0.0971354
2.86	-0.13011	-0.0628162	-0.000951357	0.0520454	0.0972078
2.861	-0.130181	-0.0628375	-0.000925485	0.0521133	0.0972896
2.862	-0.130242	-0.0628606	-0.00090025	0.0521767	0.0973785
2.863	-0.13031	-0.0628767	-0.000882653	0.0522433	0.0974566
2.864	-0.130386	-0.0628897	-0.000865057	0.052315	0.0975296
2.865	-0.130464	-0.0629097	-0.000837276	0.0523784	0.0975994
2.866	-0.130558	-0.0629417	-0.000805039	0.05244	0.0976692
2.867	-0.130651	-0.0629719	-0.000770256	0.0525002	0.0977402
2.868	-0.130727	-0.0629975	-0.0007342	0.0525668	0.0978094
2.869	-0.130787	-0.063022	-0.000701327	0.0526436	0.0978798
2.87	-0.130846	-0.0630426	-0.000667817	0.0527102	0.0979477
2.871	-0.130908	-0.0630682	-0.000632398	0.0527768	0.0980175
2.872	-0.130966	-0.0631041	-0.000593795	0.0528409	0.0980956
2.873	-0.131024	-0.0631362	-0.000558376	0.0528941	0.0981749
2.874	-0.131074	-0.0631542	-0.000524866	0.0529563	0.0982504
2.875	-0.131127	-0.0631735	-0.00049072	0.0530267	0.0983278
2.876	-0.131182	-0.0631967	-0.000466121	0.0530946	0.0984155
2.877	-0.131236	-0.063223	-0.000445979	0.0531498	0.0985063
2.878	-0.131296	-0.063243	-0.000422017	0.053203	0.0985901
2.879	-0.131351	-0.0632642	-0.000398055	0.0532632	0.0986764
2.88	-0.131403	-0.0632899	-0.000373456	0.0533165	0.0987666
2.881	-0.131458	-0.0633092	-0.000344402	0.0533697	0.0988516
2.882	-0.131519	-0.0633279	-0.000312802	0.0534223	0.0989373
2.883	-0.131591	-0.0633402	-0.000283111	0.0534781	0.0990243
2.884	-0.131669	-0.0633525	-0.000258513	0.0535447	0.09911
2.885	-0.131742	-0.0633769	-0.000230732	0.0536062	0.0991925
2.886	-0.131807	-0.0634077	-0.00020677	0.0536665	0.0992661
2.887	-0.131874	-0.0634309	-0.000181535	0.0537286	0.099334
2.888	-0.131939	-0.063447	-0.000150571	0.0537959	0.0994038
2.889	-0.132003	-0.0634689	-0.000118334	0.0538759	0.0994717
2.89	-0.132068	-0.0634926	-8.35516e-05	0.0539437	0.099537
2.891	-0.132134	-0.0635113	-5.13148e-05	0.0539995	0.09961
2.892	-0.132203	-0.0635377	-2.60798e-05	0.0540617	0.0996938
2.893	-0.132272	-0.0635614	-1.4814e-06	0.0541264	0.0997693
2.894	-0.132337	-0.0635795	2.1844e-05	0.0541905	0.0998398
2.895	-0.132397	-0.0636026	3.7531e-05	0.0542488	0.0999121
2.896	-0.13245	-0.0636219	5.51276e-05	0.0543116	0.0999889
2.897	-0.1325	-0.0636362	7.39973e-05	0.0543814	0.100071
2.898	-0.132558	-0.0636606	9.22304e-05	0.0544435	0.100146
2.899	-0.132619	-0.0636895	0.000113646	0.0544999	0.100225
2.9	-0.132684	-0.0637011	0.000135699	0.0545506	0.100318
2.901	-0.132751	-0.0637135	0.000155841	0.0546026	0.100405
2.902	-0.132817	-0.0637328	0.000183622	0.0546571	0.100493
2.903	-0.132888	-0.0637368	0.000217132	0.0547097	0.100584
2.904	-0.13296	-0.0637371	0.000255098	0.0547662	0.100666
2.905	-0.133027	-0.0637481	0.000294973	0.0548175	0.100741
2.906	-0.133092	-0.0637623	0.000327846	0.0548752	0.10081
2.907	-0.133161	-0.063767	0.00035881	0.054938	0.100879
2.908	-0.133235	-0.0637742	0.000396775	0.0549989	0.100949
2.909	-0.133309	-0.0637897	0.000434104	0.0550667	0.10102
2.91	-0.13338	-0.0638078	0.000464432	0.0551359	0.101098
2.911	-0.133443	-0.0638227	0.000504943	0.0552051	0.101171
2.912	-0.133502	-0.0638343	0.000548638	0.0552698	0.101234
2.913	-0.133559	-0.0638511	0.000580874	0.055323	0.101303
2.914	-0.133609	-0.0638698	0.00061884	0.0553807	0.101375
2.915	-0.133666	-0.0638904	0.000656805	0.0554428	0.10145
2.916	-0.133727	-0.0639085	0.000685223	0.0555012	0.101525
2.917	-0.133787	-0.0639214	0.000713641	0.0555621	0.101602
2.918	-0.133841	-0.0639286	0.000747151	0.0556166	0.101685
2.919	-0.133893	-0.0639333	0.000778751	0.0556609	0.101775
2.92	-0.133951	-0.0639418	0.000802713	0.055704	0.10187
2.921	-0.134012	-0.0639497	0.000826038	0.0557496	0.101962
2.922	-0.134072	-0.0639525	0.000849363	0.0557958	0.102043
2.923	-0.13413	-0.0639622	0.000872689	0.0558497	0.102124
2.924	-0.134188	-0.0639701	0.000901743	0.0559112	0.102207
2.925	-0.134239	-0.0639805	0.000934616	0.0559644	0.102282
2.926	-0.134296	-0.0639986	0.00096749	0.0560177	0.102353
2.927	-0.134359	-0.0640147	0.00100355	0.0560722	0.102427
2.928	-0.13441	-0.0640366	0.00103451	0.0561248	0.102509
2.929	-0.134466	-0.064054	0.00106802	0.0561781	0.102591
2.93	-0.134532	-0.0640676	0.00111171	0.0562351	0.102665
2.931	-0.134584	-0.064085	0.00114841	0.0562979	0.102737
2.932	-0.13463	-0.0641043	0.00118128	0.0563588	0.10281
2.933	-0.134681	-0.0641268	0.00121606	0.0564152	0.102881
2.934	-0.134721	-0.064148	0.00124894	0.0564653	0.102951
2.935	-0.13476	-0.0641674	0.0012799	0.0565109	0.103029
2.936	-0.134796	-0.0641848	0.00130832	0.056559	0.103105
2.937	-0.134828	-0.0642003	0.00134628	0.0566097	0.103179
2.938	-0.134869	-0.0642139	0.00138234	0.0566604	0.103265
2.939	-0.13491	-0.0642287	0.00140503	0.0567054	0.103347
2.94	-0.134947	-0.0642436	0.00142708	0.0567484	0.10342
2.941	-0.13499	-0.0642597	0.00144531	0.0567953	0.103501
2.942	-0.13504	-0.0642772	0.001468	0.0568358	0.103585
2.943	-0.135092	-0.0642863	0.00150533	0.0568795	0.10367
2.944	-0.135137	-0.0642961	0.00154011	0.056934	0.103757
2.945	-0.135187	-0.0643103	0.00156917	0.0569879	0.103836
2.946	-0.135243	-0.0643309	0.00159949	0.0570354	0.103919
2.947	-0.135296	-0.064354	0.00163555	0.0570874	0.104002
2.948	-0.135358	-0.0643689	0.00167288	0.0571464	0.10408
2.949	-0.135411	-0.0643863	0.00171148	0.0571983	0.104161
2.95	-0.135465	-0.0644171	0.00175072	0.0572509	0.10424
2.951	-0.13552	-0.0644485	0.00179378	0.0573067	0.104323
2.952	-0.135564	-0.0644717	0.00183938	0.0573619	0.104402
2.953	-0.135605	-0.0644872	0.00187544	0.057424	0.104474
2.954	-0.135646	-0.0645027	0.0019064	0.057483	0.104552
2.955	-0.135687	-0.0645207	0.00193609	0.0575426	0.104637
2.956	-0.135721	-0.0645464	0.00197151	0.0575997	0.104728
2.957	-0.135758	-0.0645791	0.00200948	0.0576536	0.104815
2.958	-0.135801	-0.064634	0.00203662	0.057717	0.104894
2.959	-0.135842	-0.064689	0.00205422	0.0577728	0.104976
2.96	-0.13588	-0.0647173	0.00207945	0.0578247	0.105066
2.961	-0.13592	-0.0647398	0.00210723	0.0578844	0.10515
2.962	-0.135958	-0.0647514	0.00213629	0.0579401	0.105236
2.963	-0.135995	-0.0647606	0.00217425	0.0579934	0.105327
2.964	-0.13604	-0.0647754	0.00221413	0.0580479	0.105408
2.965	-0.136083	-0.064789	0.00224764	0.0581024	0.105493
2.966	-0.136125	-0.0648039	0.0022786	0.0581652	0.105576
2.967	-0.136174	-0.0648149	0.00231402	0.0582363	0.10565
2.968	-0.136222	-0.0648292	0.00234881	0.058308	0.10573
2.969	-0.136268	-0.0648523	0.00238359	0.0583803	0.105811
2.97	-0.136312	-0.0648761	0.00242028	0.0584425	0.105891
2.971	-0.136351	-0.0648929	0.00245506	0.058504	0.105967
2.972	-0.136385	-0.0649097	0.00249048	0.0585744	0.106043
2.973	-0.136425	-0.0649309	0.00253036	0.0586404	0.106126
2.974	-0.136457	-0.0649521	0.00256705	0.0587044	0.106217
2.975	-0.13648	-0.0649753	0.00259865	0.0587711	0.106301
2.976	-0.136503	-0.0649958	0.00262707	0.0588319	0.106377
2.977	-0.136529	-0.0650088	0.00265549	0.0588871	0.106462
2.978	-0.136558	-0.0650269	0.00268836	0.0589416	0.106544
2.979	-0.136588	-0.0650564	0.00272187	0.0589993	0.106627
2.98	-0.136616	-0.0650789	0.00274519	0.0590532	0.106715
2.981	-0.136643	-0.065095	0.0027717	0.0591115	0.106801
2.982	-0.13667	-0.0651226	0.0028033	0.0591686	0.106887
2.983	-0.1367	-0.0651559	0.00283045	0.059211	0.106973
2.984	-0.136738	-0.0651791	0.00286205	0.0592681	0.107057
2.985	-0.136779	-0.0651908	0.00289237	0.0593347	0.107134
2.986	-0.136818	-0.0652012	0.00291825	0.0593955	0.107214
2.987	-0.13686	-0.0652192	0.00294921	0.0594552	0.107299
2.988	-0.136903	-0.0652309	0.00298208	0.0595199	0.107373
2.989	-0.136941	-0.0652413	0.00301496	0.0595903	0.107434
2.99	-0.136973	-0.0652651	0.00304656	0.0596531	0.1075
2.991	-0.137009	-0.0652933	0.00307306	0.059714	0.107571
2.992	-0.137043	-0.0653177	0.00309957	0.0597818	0.107639
2.993	-0.137071	-0.0653504	0.00313436	0.0598478	0.107705
2.994	-0.137094	-0.0653863	0.00317487	0.0599055	0.107774
2.995	-0.13711	-0.0654145	0.00320456	0.0599543	0.10784
2.996	-0.137125	-0.0654345	0.00323043	0.0600069	0.10792
2.997	-0.137145	-0.0654551	0.00325694	0.0600633	0.107998
2.998	-0.137171	-0.0654846	0.00328281	0.0601178	0.108069
2.999	-0.137183	-0.0655128	0.0033055	0.0601704	0.108146
3	-0.137194	-0.0655372	0.00332882	0.0602173	0.108224
3.001	-0.137218	-0.0655623	0.0033566	0.0602667	0.108301
3.002	-0.137246	-0.0655873	0.00337929	0.0603187	0.10838
3.003	-0.137282	-0.0656079	0.00340198	0.0603713	0.108456
3.004	-0.137314	-0.0656381	0.00342594	0.0604277	0.10853
3.005	-0.137348	-0.0656669	0.00345945	0.0604829	0.108615
3.006	-0.137386	-0.0656793	0.00350188	0.0605387	0.108691
3.007	-0.137421	-0.065698	0.00353602	0.0605957	0.108758
3.008	-0.137461	-0.0657205	0.00356762	0.0606573	0.108832
3.009	-0.13751	-0.0657531	0.00359922	0.0607226	0.108899
3.01	-0.13756	-0.0657871	0.00362764	0.0607809	0.108962
3.011	-0.137606	-0.0658128	0.00365733	0.060838	0.109032
3.012	-0.137647	-0.0658455	0.00368193	0.0608912	0.109099
3.013	-0.13769	-0.0658801	0.0037078	0.0609451	0.109165
3.014	-0.137723	-0.0659109	0.00374386	0.061006	0.109231
3.015	-0.137749	-0.0659442	0.00377737	0.0610586	0.109298
3.016	-0.137782	-0.065975	0.00379815	0.0611074	0.109369
3.017	-0.137816	-0.0660007	0.00381765	0.0611587	0.109445
3.018	-0.137842	-0.0660225	0.00384543	0.0612101	0.109516
3.019	-0.137863	-0.0660438	0.00387003	0.0612563	0.109594
3.02	-0.137895	-0.0660688	0.00388699	0.0612962	0.109672
3.021	-0.137924	-0.0660881	0.00390331	0.0613437	0.109751
3.022	-0.137954	-0.0661106	0.00391518	0.0614014	0.109833
3.023	-0.137993	-0.0661401	0.00393533	0.061447	0.10991
3.024	-0.138032	-0.0661646	0.00396438	0.0614894	0.109987
3.025	-0.13807	-0.0661871	0.00399216	0.0615414	0.110068
3.026	-0.138112	-0.0662051	0.00402376	0.0615908	0.110155
3.027	-0.138155	-0.0662168	0.00405281	0.0616453	0.110245
3.028	-0.138191	-0.0662367	0.00409014	0.0616979	0.110333
3.029	-0.138223	-0.0662675	0.0041262	0.0617518	0.110411
3.03	-0.138264	-0.066297	0.00415207	0.0618146	0.110487
3.031	-0.138299	-0.0663285	0.00418113	0.0618755	0.110569
3.032	-0.138332	-0.0663656	0.00421973	0.0619351	0.110648
3.033	-0.138373	-0.0663996	0.00425642	0.0619902	0.110728
3.034	-0.138405	-0.0664284	0.00428166	0.0620371	0.110821
3.035	-0.138434	-0.0664497	0.00430498	0.062084	0.110902
3.036	-0.138467	-0.066469	0.00433467	0.0621283	0.110979
3.037	-0.138491	-0.0664991	0.00436118	0.0621726	0.111067
3.038	-0.138511	-0.0665318	0.00438259	0.0622189	0.111158
3.039	-0.138538	-0.066555	0.0044091	0.0622702	0.111254
3.04	-0.138561	-0.0665705	0.0044337	0.0623298	0.111341
3.041	-0.138586	-0.0665872	0.00445703	0.0623818	0.111421
3.042	-0.138608	-0.0666078	0.00447908	0.0624293	0.111504
3.043	-0.138634	-0.0666246	0.00450304	0.0624755	0.111583
3.044	-0.138669	-0.0666458	0.00453146	0.0625231	0.11166
3.045	-0.138701	-0.0666715	0.00455478	0.0625808	0.111742
3.046	-0.138738	-0.0666966	0.0045762	0.0626372	0.111827
3.047	-0.138773	-0.0667223	0.00461226	0.0626911	0.111911
3.048	-0.138809	-0.0667479	0.00465404	0.0627519	0.111993
3.049	-0.138839	-0.0667635	0.0046901	0.0628179	0.112068
3.05	-0.138863	-0.0667777	0.00472552	0.0628788	0.112137
3.051	-0.138902	-0.0668021	0.00476094	0.0629359	0.112204
3.052	-0.138935	-0.0668297	0.00478935	0.0629929	0.112279
3.053	-0.138952	-0.0668541	0.00482095	0.0630481	0.112359
3.054	-0.138976	-0.0668715	0.00485446	0.0631013	0.112433
3.055	-0.138999	-0.0668972	0.00488161	0.0631539	0.112506
3.056	-0.139016	-0.0669261	0.0049043	0.0632091	0.112583
3.057	-0.139037	-0.0669473	0.00492444	0.0632649	0.112663
3.058	-0.139065	-0.0669692	0.00494395	0.0633136	0.112749
3.059	-0.139091	-0.0669898	0.00496663	0.0633618	0.112832
3.06	-0.139106	-0.0670059	0.00499187	0.0634169	0.112918
3.061	-0.139128	-0.0670252	0.00501583	0.0634613	0.113004
3.062	-0.139158	-0.0670452	0.00504107	0.063498	0.113082
3.063	-0.139183	-0.0670626	0.00506312	0.0635404	0.113157
3.064	-0.139212	-0.0670794	0.00508772	0.0635892	0.11323
3.065	-0.139247	-0.0670962	0.00511041	0.0636411	0.113302
3.066	-0.139285	-0.0671193	0.00513437	0.0636848	0.113366
3.067	-0.139325	-0.0671393	0.00516788	0.0637292	0.113431
3.068	-0.13936	-0.0671554	0.00519693	0.0637869	0.113495
3.069	-0.13939	-0.0671747	0.0052298	0.0638407	0.113563
3.07	-0.139422	-0.0671902	0.00526904	0.0638876	0.113633
3.071	-0.139452	-0.0672051	0.00529873	0.0639396	0.113702
3.072	-0.13948	-0.0672219	0.00532333	0.0639947	0.113773
3.073	-0.139504	-0.0672348	0.00535875	0.0640512	0.113838
3.074	-0.139524	-0.0672522	0.00539799	0.0641089	0.113906
3.075	-0.139542	-0.0672696	0.00542895	0.0641634	0.113974
3.076	-0.13956	-0.0672781	0.00545101	0.0642084	0.114039
3.077	-0.139575	-0.067286	0.00547179	0.0642546	0.114101
3.078	-0.139593	-0.0672888	0.00549829	0.0643008	0.114164
3.079	-0.139622	-0.0672858	0.00551844	0.0643483	0.114243
3.08	-0.139654	-0.0672861	0.00553412	0.0644003	0.114326
3.081	-0.139687	-0.0672882	0.00555554	0.0644408	0.114404
3.082	-0.139715	-0.0672948	0.00557632	0.0644807	0.11448
3.083	-0.139736	-0.0672918	0.00559964	0.0645269	0.114554
3.084	-0.13976	-0.067287	0.00562997	0.0645738	0.114632
3.085	-0.139781	-0.0672948	0.00565839	0.0646252	0.114707
3.086	-0.139811	-0.0673014	0.0056849	0.0646778	0.114771
3.087	-0.139851	-0.0673042	0.0057095	0.0647265	0.114832
3.088	-0.139888	-0.0673114	0.005736	0.0647702	0.114889
3.089	-0.139922	-0.0673148	0.00576442	0.0648228	0.114948
3.09	-0.139951	-0.0673221	0.00580175	0.0648748	0.11501
3.091	-0.139985	-0.0673293	0.00583844	0.064923	0.115074
3.092	-0.140013	-0.067327	0.00586177	0.06498	0.115131
3.093	-0.140036	-0.0673355	0.00588573	0.0650307	0.115191
3.094	-0.140064	-0.0673452	0.00590969	0.0650731	0.115253
3.095	-0.140087	-0.0673474	0.00593302	0.0651194	0.115314
3.096	-0.1401	-0.067347	0.00596334	0.0651707	0.11538
3.097	-0.140109	-0.0673491	0.00598667	0.0652176	0.115452
3.098	-0.140124	-0.0673512	0.00600809	0.0652543	0.115527
3.099	-0.140142	-0.0673483	0.00602632	0.0652859	0.115598
3.1	-0.140164	-0.0673428	0.0060401	0.0653238	0.115667
3.101	-0.140191	-0.0673373	0.00606851	0.0653663	0.115734
3.102	-0.140216	-0.0673343	0.00610457	0.0654106	0.115801
3.103	-0.140248	-0.0673364	0.00613744	0.0654517	0.115867
3.104	-0.14028	-0.0673418	0.00617032	0.0654897	0.115928
3.105	-0.140305	-0.0673464	0.0062121	0.0655353	0.115991
3.106	-0.140331	-0.0673486	0.00625134	0.0655816	0.11606
3.107	-0.14036	-0.0673514	0.00629058	0.0656297	0.116134
3.108	-0.140386	-0.067349	0.00633364	0.0656798	0.116199
3.109	-0.14042	-0.0673531	0.00637415	0.0657266	0.116258
3.11	-0.140459	-0.0673603	0.00641148	0.0657742	0.116316
3.111	-0.140485	-0.0673656	0.00644308	0.0658242	0.116378
3.112	-0.140507	-0.067376	0.0064734	0.0658705	0.116445
3.113	-0.140528	-0.0673801	0.00650691	0.0659129	0.116507
3.114	-0.140546	-0.067386	0.00653724	0.0659566	0.116574
3.115	-0.140567	-0.0673984	0.00656057	0.0659984	0.116646
3.116	-0.140592	-0.067405	0.00659535	0.0660421	0.116715
3.117	-0.140614	-0.0674033	0.00663268	0.0660851	0.116785
3.118	-0.140633	-0.0674016	0.00666301	0.0661282	0.116856
3.119	-0.140658	-0.0673993	0.00669779	0.0661712	0.116929
3.12	-0.140676	-0.0673995	0.00672812	0.0662098	0.116998
3.121	-0.14069	-0.067401	0.0067629	0.0662561	0.11707
3.122	-0.140715	-0.0674012	0.00679832	0.0663029	0.117145
3.123	-0.14074	-0.0673976	0.00682419	0.0663415	0.117211
3.124	-0.140762	-0.0673896	0.00684497	0.0663891	0.117284
3.125	-0.140782	-0.0673892	0.00687084	0.0664353	0.11736
3.126	-0.140802	-0.0673932	0.00690308	0.0664815	0.117424
3.127	-0.14083	-0.0673903	0.00693722	0.0665297	0.117491
3.128	-0.14087	-0.0673848	0.0069771	0.0665804	0.117556
3.129	-0.140905	-0.0673856	0.00701697	0.0666394	0.117625
3.13	-0.140932	-0.0673922	0.00705939	0.0666913	0.117696
3.131	-0.140953	-0.0673982	0.007098	0.0667382	0.117763
3.132	-0.140974	-0.0673997	0.00713278	0.0667889	0.117833
3.133	-0.141	-0.067405	0.00716629	0.0668453	0.117903
3.134	-0.141022	-0.067409	0.00719916	0.066903	0.11797
3.135	-0.141042	-0.0674086	0.00722885	0.0669652	0.118037
3.136	-0.141063	-0.0674152	0.00725536	0.0670305	0.118105
3.137	-0.141082	-0.0674237	0.0072806	0.0670869	0.118177
3.138	-0.141093	-0.0674322	0.00730392	0.0671364	0.118255
3.139	-0.141098	-0.0674394	0.0073317	0.0671915	0.118332
3.14	-0.141111	-0.0674498	0.00736139	0.0672473	0.118407
3.141	-0.141138	-0.067452	0.00739363	0.0673031	0.118481
3.142	-0.141159	-0.0674401	0.00742141	0.0673621	0.118552
3.143	-0.14118	-0.0674397	0.00745047	0.0674185	0.11862
3.144	-0.141209	-0.0674514	0.00748398	0.0674768	0.118687
3.145	-0.141241	-0.0674561	0.00751685	0.0675326	0.118761
3.146	-0.141268	-0.0674563	0.00754909	0.0675903	0.118837
3.147	-0.141298	-0.0674482	0.0075826	0.0676512	0.118905
3.148	-0.14133	-0.0674491	0.00761229	0.067707	0.11897
3.149	-0.141357	-0.0674678	0.00763816	0.0677704	0.119031
3.15	-0.14138	-0.067482	0.00766912	0.0678313	0.119092
3.151	-0.141409	-0.0674943	0.00769945	0.0678883	0.119154
3.152	-0.141437	-0.0675054	0.00772978	0.0679441	0.119212
3.153	-0.141458	-0.0675139	0.0077652	0.0679955	0.119272
3.154	-0.141479	-0.0675192	0.0078038	0.0680474	0.119341
3.155	-0.1415	-0.0675252	0.00783158	0.0681	0.119419
3.156	-0.141521	-0.0675273	0.00784599	0.0681514	0.119497
3.157	-0.141539	-0.0675358	0.00786804	0.0681957	0.119569
3.158	-0.141557	-0.0675494	0.00789137	0.0682426	0.119638
3.159	-0.141584	-0.0675534	0.0079147	0.0682952	0.119713
3.16	-0.141612	-0.0675575	0.00795202	0.0683472	0.119783
3.161	-0.141639	-0.0675641	0.0079849	0.0683953	0.119851
3.162	-0.141666	-0.0675681	0.00801013	0.0684358	0.119921
3.163	-0.141691	-0.0675696	0.00803982	0.0684808	0.119986
3.164	-0.141725	-0.0675673	0.00807715	0.0685308	0.12005
3.165	-0.141763	-0.0675701	0.00811257	0.0685701	0.120111
3.166	-0.141793	-0.0675805	0.00815245	0.0686093	0.120174
3.167	-0.141822	-0.0675877	0.00820314	0.0686575	0.120243
3.168	-0.141849	-0.0675873	0.00824429	0.0687075	0.120308
3.169	-0.141882	-0.0675964	0.00827207	0.0687557	0.120372
3.17	-0.141918	-0.0676088	0.00829985	0.0688007	0.120438
3.171	-0.141951	-0.0676134	0.00833909	0.068845	0.120499
3.172	-0.141984	-0.0676328	0.00837578	0.0688855	0.120562
3.173	-0.142011	-0.0676546	0.00840675	0.0689298	0.120631
3.174	-0.142033	-0.0676625	0.00843771	0.0689754	0.12069
3.175	-0.142063	-0.0676742	0.00846677	0.0690178	0.120756
3.176	-0.142093	-0.0676884	0.00849773	0.0690666	0.12083
3.177	-0.142119	-0.0677033	0.00853124	0.0691122	0.1209
3.178	-0.142142	-0.067715	0.00856475	0.0691572	0.120967
3.179	-0.142164	-0.0677152	0.00859762	0.0692092	0.121028
3.18	-0.142183	-0.0677097	0.00863304	0.0692681	0.121096
3.181	-0.142206	-0.0677099	0.0086621	0.0693246	0.121167
3.182	-0.14224	-0.067714	0.00868924	0.0693651	0.121236
3.183	-0.142282	-0.0677161	0.00871766	0.0694037	0.121304
3.184	-0.142318	-0.0677233	0.00875117	0.0694493	0.121366
3.185	-0.142344	-0.0677267	0.00879423	0.0694949	0.121434
3.186	-0.14238	-0.0677301	0.00883665	0.0695488	0.121497
3.187	-0.142412	-0.0677425	0.00887334	0.069602	0.121549
3.188	-0.142437	-0.067758	0.00890749	0.0696444	0.121613
3.189	-0.142466	-0.0677709	0.00895054	0.0696977	0.12168
3.19	-0.142501	-0.0677807	0.00899297	0.0697535	0.121736
3.191	-0.142537	-0.0677847	0.00902902	0.069801	0.121791
3.192	-0.142555	-0.0677939	0.00907017	0.0698434	0.121852
3.193	-0.142577	-0.06781	0.0091075	0.0698896	0.121924
3.194	-0.142617	-0.0678223	0.00913974	0.0699416	0.121995
3.195	-0.142641	-0.0678308	0.00917261	0.0699898	0.122055
3.196	-0.142663	-0.0678412	0.00920166	0.0700354	0.122112
3.197	-0.142691	-0.0678523	0.00922817	0.0700765	0.122173
3.198	-0.142718	-0.0678614	0.00925213	0.0701138	0.122235
3.199	-0.142749	-0.0678674	0.00927418	0.0701575	0.122303
3.2	-0.142774	-0.0678721	0.00929624	0.0702038	0.12237
3.201	-0.142793	-0.0678742	0.00932784	0.0702437	0.122433
3.202	-0.142822	-0.0678744	0.00935689	0.0702835	0.122495
3.203	-0.142861	-0.067881	0.00938213	0.0703266	0.122564
3.204	-0.142889	-0.0678812	0.00941818	0.0703709	0.122638
3.205	-0.142919	-0.067884	0.00944978	0.0704184	0.122704
3.206	-0.142962	-0.0678944	0.0094782	0.0704691	0.122764
3.207	-0.142996	-0.0678959	0.00951298	0.0705185	0.122822
3.208	-0.143027	-0.0679	0.00955286	0.0705724	0.122878
3.209	-0.143063	-0.0679053	0.00959719	0.0706225	0.122934
3.21	-0.143102	-0.0679087	0.00963961	0.07067	0.122988
3.211	-0.143139	-0.0679127	0.00967821	0.070722	0.123042
3.212	-0.143177	-0.0679187	0.00972	0.0707765	0.1231
3.213	-0.143207	-0.0679278	0.00975987	0.070824	0.123159
3.214	-0.143226	-0.067937	0.00978574	0.0708734	0.123222
3.215	-0.143251	-0.0679398	0.00981162	0.0709286	0.123286
3.216	-0.143279	-0.0679393	0.00984258	0.0709786	0.123347
3.217	-0.143304	-0.0679421	0.00986972	0.0710242	0.123408
3.218	-0.143328	-0.0679506	0.0098975	0.0710673	0.123473
3.219	-0.143353	-0.067961	0.00992083	0.0711129	0.123536
3.22	-0.143368	-0.0679581	0.00994861	0.071154	0.123604
3.221	-0.143382	-0.067957	0.00998212	0.0711946	0.123674
3.222	-0.143411	-0.0679617	0.0100175	0.0712421	0.12374
3.223	-0.14344	-0.067967	0.0100536	0.0712921	0.123804
3.224	-0.143471	-0.0679679	0.0100935	0.0713377	0.123868
3.225	-0.14351	-0.0679617	0.0101391	0.0713763	0.123935
3.226	-0.14355	-0.0679632	0.010179	0.0714226	0.124004
3.227	-0.14359	-0.0679679	0.0102176	0.0714822	0.12407
3.228	-0.14363	-0.0679745	0.0102562	0.0715412	0.124127
3.229	-0.14367	-0.06799	0.0102948	0.0715963	0.124184
3.23	-0.143706	-0.0680062	0.0103385	0.0716508	0.12424
3.231	-0.143746	-0.0680223	0.0103745	0.0717041	0.124297
3.232	-0.143782	-0.0680397	0.0104106	0.0717592	0.124359
3.233	-0.143803	-0.0680444	0.0104479	0.071815	0.124427
3.234	-0.143826	-0.0680491	0.0104859	0.071874	0.124496
3.235	-0.143855	-0.0680588	0.01052	0.0719368	0.124561
3.236	-0.143888	-0.0680686	0.0105446	0.07199	0.124622
3.237	-0.143915	-0.0680809	0.0105737	0.072035	0.124682
3.238	-0.143939	-0.0680875	0.0106084	0.0720774	0.12475
3.239	-0.143966	-0.0680916	0.0106464	0.0721205	0.124823
3.24	-0.143989	-0.0680963	0.0106818	0.0721661	0.124901
3.241	-0.144011	-0.0681041	0.0107172	0.0722059	0.124977
3.242	-0.144038	-0.0681075	0.0107558	0.0722503	0.125055
3.243	-0.14407	-0.0681148	0.0107951	0.0723003	0.125134
3.244	-0.144108	-0.0681277	0.0108388	0.0723459	0.1252
3.245	-0.144142	-0.0681343	0.0108825	0.0723954	0.125267
3.246	-0.14417	-0.0681441	0.0109192	0.0724371	0.125334
3.247	-0.144206	-0.0681462	0.010961	0.0724783	0.125397
3.248	-0.144248	-0.068149	0.0110059	0.0725283	0.12547
3.249	-0.144286	-0.0681651	0.0110477	0.0725771	0.125534
3.25	-0.144316	-0.0681787	0.0110882	0.0726342	0.125597
3.251	-0.144348	-0.068186	0.0111313	0.0726944	0.125668
3.252	-0.144381	-0.0681919	0.0111724	0.072749	0.125728
3.253	-0.144413	-0.0682049	0.011204	0.0727933	0.125793
3.254	-0.144446	-0.0682166	0.0112375	0.072837	0.125856
3.255	-0.144481	-0.0682321	0.0112698	0.0728889	0.125923
3.256	-0.144514	-0.0682501	0.0113014	0.0729339	0.125994
3.257	-0.144539	-0.0682637	0.0113361	0.0729744	0.126056
3.258	-0.144571	-0.0682779	0.0113601	0.0730188	0.126115
3.259	-0.144606	-0.0682858	0.0113809	0.0730618	0.126183
3.26	-0.144639	-0.0682854	0.0114106	0.0731036	0.126251
3.261	-0.144679	-0.0682882	0.011446	0.0731479	0.126317
3.262	-0.144716	-0.0682903	0.0114814	0.0731872	0.126393
3.263	-0.144754	-0.0682943	0.0115168	0.0732239	0.126465
3.264	-0.144793	-0.068306	0.0115523	0.073265	0.126526
3.265	-0.144834	-0.0683177	0.0115902	0.0733023	0.126591
3.266	-0.144876	-0.0683307	0.0116295	0.073346	0.126656
3.267	-0.144912	-0.068343	0.0116649	0.0733999	0.126717
3.268	-0.144942	-0.0683578	0.0117105	0.0734461	0.126779
3.269	-0.144983	-0.0683702	0.0117574	0.0734918	0.126844
3.27	-0.145025	-0.0683755	0.0117972	0.0735431	0.126912
3.271	-0.145067	-0.0683903	0.0118435	0.07359	0.126966
3.272	-0.145113	-0.0684141	0.0118904	0.0736426	0.127021
3.273	-0.145149	-0.0684379	0.0119328	0.0737047	0.127084
3.274	-0.145176	-0.0684553	0.0119727	0.0737586	0.127149
3.275	-0.145208	-0.0684657	0.0120055	0.0738023	0.127219
3.276	-0.145243	-0.0684819	0.0120352	0.0738485	0.127291
3.277	-0.145272	-0.0684993	0.0120706	0.0738967	0.127356
3.278	-0.145306	-0.0685148	0.0120978	0.0739423	0.127418
3.279	-0.14534	-0.0685226	0.0121217	0.0739834	0.127481
3.28	-0.145372	-0.0685261	0.0121553	0.0740189	0.127549
3.281	-0.145413	-0.0685416	0.0121932	0.0740613	0.127614
3.282	-0.145459	-0.068559	0.012235	0.0741024	0.127668
3.283	-0.145501	-0.0685732	0.0122768	0.0741366	0.127727
3.284	-0.145541	-0.06859	0.0123154	0.0741758	0.1278
3.285	-0.145578	-0.0686074	0.0123527	0.0742214	0.127867
3.286	-0.145614	-0.0686184	0.0123939	0.0742747	0.127928
3.287	-0.145652	-0.0686263	0.0124344	0.0743241	0.127985
3.288	-0.145697	-0.0686412	0.0124711	0.0743729	0.12804
3.289	-0.145746	-0.0686669	0.0125103	0.0744229	0.1281
3.29	-0.145792	-0.0686938	0.012554	0.0744736	0.128155
3.291	-0.145843	-0.0687087	0.012592	0.074525	0.128209
3.292	-0.145893	-0.0687229	0.0126229	0.0745712	0.128264
3.293	-0.145937	-0.0687448	0.0126641	0.0746149	0.128322
3.294	-0.145973	-0.0687679	0.0127046	0.0746713	0.128385
3.295	-0.146004	-0.0687898	0.0127317	0.0747335	0.128448
3.296	-0.146039	-0.0688097	0.0127563	0.0747746	0.128514
3.297	-0.146071	-0.0688253	0.0127841	0.0748113	0.128578
3.298	-0.146106	-0.0688376	0.0128081	0.0748531	0.128643
3.299	-0.146144	-0.0688467	0.0128231	0.0748911	0.128708
3.3	-0.146185	-0.0688584	0.0128445	0.0749348	0.128781
3.301	-0.146209	-0.0688688	0.0128711	0.0749804	0.128851
3.302	-0.146226	-0.0688792	0.0129039	0.0750221	0.128914
3.303	-0.146253	-0.068889	0.0129343	0.0750627	0.128983
3.304	-0.146275	-0.0689013	0.0129652	0.0751083	0.129052
3.305	-0.146295	-0.0689143	0.0130076	0.0751577	0.129116
3.306	-0.146309	-0.0689259	0.0130526	0.0751995	0.129177
3.307	-0.146324	-0.0689427	0.0130912	0.0752508	0.129238
3.308	-0.146344	-0.0689684	0.0131241	0.0753079	0.129296
3.309	-0.146372	-0.0689846	0.0131608	0.0753579	0.129353
3.31	-0.146399	-0.0689931	0.0131962	0.0754201	0.129407
3.311	-0.146428	-0.0690111	0.0132367	0.0754822	0.129466
3.312	-0.146463	-0.0690291	0.0132715	0.0755278	0.129529
3.313	-0.146497	-0.0690466	0.0133044	0.0755715	0.129582
3.314	-0.146528	-0.0690652	0.0133404	0.0756203	0.129639
3.315	-0.146554	-0.0690897	0.0133663	0.0756729	0.129707
3.316	-0.146583	-0.0691103	0.0133915	0.0757198	0.129773
3.317	-0.146602	-0.06912	0.0134263	0.0757679	0.129836
3.318	-0.146618	-0.0691362	0.0134598	0.0758155	0.129905
3.319	-0.146641	-0.0691549	0.0134882	0.0758598	0.129979
3.32	-0.146672	-0.0691614	0.0135249	0.075906	0.13005
3.321	-0.146703	-0.0691623	0.0135591	0.0759478	0.130115
3.322	-0.146729	-0.0691657	0.0135843	0.075989	0.130174
3.323	-0.146765	-0.0691666	0.0136178	0.0760307	0.13024
3.324	-0.146808	-0.0691655	0.0136564	0.0760751	0.130305
3.325	-0.14685	-0.0691664	0.0136893	0.0761251	0.130368
3.326	-0.1469	-0.0691717	0.0137196	0.0761797	0.130426
3.327	-0.146955	-0.0691809	0.0137557	0.0762316	0.13048
3.328	-0.147009	-0.0691843	0.0137987	0.0762747	0.13054
3.329	-0.147057	-0.0691953	0.0138399	0.0763171	0.130601
3.33	-0.147101	-0.0692089	0.0138753	0.0763703	0.130656
3.331	-0.147137	-0.0692149	0.0139094	0.0764229	0.130715
3.332	-0.14717	-0.0692227	0.0139474	0.076473	0.130784
3.333	-0.147207	-0.06923	0.0139886	0.0765256	0.13085
3.334	-0.147244	-0.0692315	0.0140214	0.0765782	0.13091
3.335	-0.147273	-0.069231	0.0140499	0.0766245	0.130967
3.336	-0.147297	-0.0692332	0.0140757	0.0766688	0.131029
3.337	-0.147328	-0.0692334	0.0140959	0.0767176	0.131101
3.338	-0.147361	-0.0692311	0.0141211	0.0767683	0.131172
3.339	-0.147391	-0.0692364	0.0141482	0.0768202	0.131238
3.34	-0.14742	-0.069243	0.0141728	0.0768633	0.131304
3.341	-0.147454	-0.0692413	0.0142006	0.0769051	0.131368
3.342	-0.147485	-0.0692384	0.0142373	0.0769513	0.131436
3.343	-0.147516	-0.0692437	0.0142734	0.0769937	0.131497
3.344	-0.147553	-0.0692471	0.0143094	0.0770394	0.131554
3.345	-0.147591	-0.0692486	0.0143512	0.0770824	0.131618
3.346	-0.147636	-0.0692526	0.0143803	0.0771248	0.131674
3.347	-0.14768	-0.0692599	0.0144093	0.0771704	0.131729
3.348	-0.147721	-0.0692728	0.0144594	0.0772135	0.131789
3.349	-0.147769	-0.0692813	0.0145088	0.0772585	0.13184
3.35	-0.147809	-0.0692885	0.0145468	0.0773066	0.131899
3.351	-0.147845	-0.069306	0.0145765	0.0773618	0.131963
3.352	-0.147888	-0.0693253	0.0146132	0.0774175	0.132019
3.353	-0.147938	-0.0693376	0.0146492	0.0774663	0.13207
3.354	-0.147985	-0.0693391	0.0146872	0.0775094	0.132129
3.355	-0.148022	-0.0693374	0.0147245	0.077555	0.132194
3.356	-0.148052	-0.0693459	0.0147516	0.0776025	0.132257
3.357	-0.14808	-0.0693525	0.0147839	0.077643	0.132321
3.358	-0.14811	-0.0693553	0.0148059	0.0776797	0.132382
3.359	-0.148143	-0.0693587	0.0148267	0.077719	0.13245
3.36	-0.148177	-0.0693634	0.0148488	0.0777601	0.132515
3.361	-0.148221	-0.0693674	0.0148734	0.0778006	0.132575
3.362	-0.148263	-0.069367	0.0149024	0.0778386	0.132635
3.363	-0.148302	-0.069364	0.0149321	0.0778753	0.132695
3.364	-0.148342	-0.0693643	0.0149656	0.0779215	0.132755
3.365	-0.148379	-0.0693677	0.0149991	0.0779741	0.132818
3.366	-0.148419	-0.0693736	0.0150358	0.078021	0.132883
3.367	-0.148457	-0.069377	0.0150732	0.0780698	0.13294
3.368	-0.1485	-0.0693843	0.0151118	0.0781173	0.132992
3.369	-0.148555	-0.0693966	0.0151561	0.0781591	0.133049
3.37	-0.148599	-0.0694032	0.0151966	0.0782047	0.133105
3.371	-0.148632	-0.0694142	0.0152365	0.0782567	0.13316
3.372	-0.148669	-0.0694278	0.0152744	0.0783029	0.133216
3.373	-0.148707	-0.0694389	0.0153079	0.078346	0.133273
3.374	-0.148746	-0.0694544	0.0153491	0.078389	0.133322
3.375	-0.148779	-0.0694661	0.0153877	0.0784251	0.133363
3.376	-0.148801	-0.0694707	0.0154212	0.0784611	0.133411
3.377	-0.148819	-0.0694811	0.0154503	0.0784997	0.133468
3.378	-0.148844	-0.0694986	0.0154787	0.0785358	0.133524
3.379	-0.148879	-0.0695115	0.0155173	0.0785623	0.133575
3.38	-0.148912	-0.0695181	0.0155514	0.0785862	0.13364
3.381	-0.148939	-0.0695247	0.0155735	0.0786102	0.133706
3.382	-0.148967	-0.0695287	0.0156019	0.0786329	0.133768
3.383	-0.149004	-0.0695296	0.015636	0.0786613	0.133834
3.384	-0.14905	-0.069533	0.0156715	0.0786967	0.13389
3.385	-0.149096	-0.069539	0.0157018	0.0787283	0.133942
3.386	-0.149135	-0.0695462	0.0157302	0.0787593	0.133992
3.387	-0.149173	-0.069563	0.0157637	0.0788011	0.134035
3.388	-0.149202	-0.0695778	0.015794	0.0788524	0.13408
3.389	-0.149236	-0.0695889	0.0158218	0.0789044	0.134128
3.39	-0.149286	-0.0696031	0.0158502	0.0789506	0.134173
3.391	-0.149329	-0.0696142	0.0158831	0.0790007	0.134215
3.392	-0.149371	-0.0696265	0.0159154	0.0790476	0.134265
3.393	-0.14941	-0.0696375	0.0159476	0.0790862	0.134314
3.394	-0.149438	-0.0696524	0.0159836	0.079128	0.134367
3.395	-0.149461	-0.0696692	0.016014	0.0791672	0.134426
3.396	-0.149484	-0.0696649	0.0160449	0.0791994	0.13448
3.397	-0.149509	-0.0696645	0.0160714	0.0792355	0.13454
3.398	-0.149522	-0.0696705	0.0160903	0.0792722	0.134601
3.399	-0.149529	-0.0696739	0.0161156	0.0793031	0.134655
3.4	-0.149548	-0.0696907	0.0161408	0.0793379	0.134711
3.401	-0.149584	-0.0697011	0.0161628	0.079374	0.13476
3.402	-0.149621	-0.0697045	0.0161817	0.0794088	0.134804
3.403	-0.14966	-0.0697175	0.0162044	0.0794461	0.134853
3.404	-0.149709	-0.0697298	0.0162315	0.0794853	0.134905
3.405	-0.149754	-0.0697345	0.0162549	0.0795239	0.134964
3.406	-0.149797	-0.0697423	0.0162826	0.0795606	0.135019
3.407	-0.149834	-0.0697495	0.0163149	0.0796062	0.135071
3.408	-0.149873	-0.0697574	0.0163522	0.0796436	0.135122
3.409	-0.14992	-0.0697748	0.0163883	0.0796745	0.135168
3.41	-0.149948	-0.0697973	0.0164141	0.0797188	0.135217
3.411	-0.14998	-0.0698154	0.0164419	0.0797664	0.13526
3.412	-0.150013	-0.0698264	0.0164793	0.0798088	0.1353
3.413	-0.150041	-0.0698419	0.0165191	0.0798442	0.135348
3.414	-0.150075	-0.0698619	0.0165539	0.0798834	0.135403
3.415	-0.150105	-0.0698761	0.0165785	0.079924	0.135458
3.416	-0.150131	-0.069884	0.0166018	0.07996	0.135509
3.417	-0.150154	-0.0698988	0.016629	0.0799878	0.135557
3.418	-0.150186	-0.0699137	0.0166472	0.0800092	0.135604
3.419	-0.150218	-0.0699235	0.0166642	0.0800427	0.135654
3.42	-0.150249	-0.0699294	0.016685	0.0800724	0.135707
3.421	-0.150276	-0.0699309	0.0167134	0.0801008	0.135762
3.422	-0.150307	-0.0699388	0.0167488	0.0801413	0.13582
3.423	-0.150339	-0.0699505	0.0167766	0.0801761	0.135872
3.424	-0.150367	-0.0699641	0.0168031	0.0802115	0.135922
3.425	-0.150405	-0.0699739	0.0168347	0.0802501	0.135971
3.426	-0.150447	-0.069983	0.016865	0.0802881	0.136008
3.427	-0.150494	-0.0699934	0.0169023	0.0803273	0.136048
3.428	-0.150536	-0.0700032	0.0169409	0.0803742	0.136086
3.429	-0.15057	-0.0700168	0.0169751	0.0804198	0.136133
3.43	-0.150602	-0.0700323	0.0170086	0.0804533	0.136183
3.431	-0.15063	-0.0700446	0.017044	0.08049	0.136222
3.432	-0.150664	-0.0700576	0.0170826	0.0805242	0.136261
3.433	-0.150699	-0.0700699	0.0171168	0.0805621	0.136304
3.434	-0.150727	-0.0700796	0.0171503	0.0805995	0.136347
3.435	-0.150752	-0.0700926	0.0171806	0.0806228	0.13639
3.436	-0.150781	-0.0701043	0.0172135	0.0806569	0.136439
3.437	-0.150806	-0.0701122	0.0172463	0.0806981	0.136492
3.438	-0.15082	-0.0701226	0.0172735	0.0807335	0.136543
3.439	-0.15084	-0.0701362	0.0173006	0.0807696	0.13659
3.44	-0.150874	-0.0701478	0.0173233	0.0808107	0.13664
3.441	-0.150908	-0.070157	0.0173486	0.0808538	0.136695
3.442	-0.150938	-0.0701623	0.0173763	0.0808892	0.136748
3.443	-0.150975	-0.0701721	0.017406	0.0809233	0.136795
3.444	-0.151011	-0.0701844	0.0174402	0.0809581	0.136847
3.445	-0.151045	-0.0701954	0.0174762	0.0809891	0.136898
3.446	-0.151077	-0.0702078	0.0175129	0.08102	0.136945
3.447	-0.151106	-0.0702233	0.0175503	0.0810542	0.136997
3.448	-0.151138	-0.0702349	0.0175895	0.0810896	0.137041
3.449	-0.151174	-0.0702428	0.0176249	0.0811289	0.137083
3.45	-0.151218	-0.0702551	0.0176635	0.0811795	0.137128
3.451	-0.151254	-0.0702668	0.0177028	0.0812449	0.137169
3.452	-0.151281	-0.0702798	0.0177375	0.0813045	0.13721
3.453	-0.151301	-0.0702946	0.017771	0.0813552	0.13725
3.454	-0.151317	-0.0703057	0.0178026	0.0814078	0.137299
3.455	-0.151339	-0.0703135	0.0178272	0.0814496	0.137353
3.456	-0.151356	-0.0703271	0.0178506	0.0814882	0.137406
3.457	-0.15137	-0.0703407	0.0178815	0.08153	0.137456
3.458	-0.151393	-0.0703435	0.0179049	0.0815686	0.137505
3.459	-0.151418	-0.0703444	0.0179275	0.081604	0.137567
3.46	-0.151431	-0.0703497	0.0179579	0.0816407	0.137642
3.461	-0.151435	-0.0703506	0.0179837	0.0816825	0.137712
3.462	-0.151448	-0.0703495	0.0180147	0.0817287	0.137771
3.463	-0.15148	-0.0703606	0.0180539	0.0817756	0.137826
3.464	-0.151528	-0.0703748	0.0180868	0.0818186	0.137873
3.465	-0.151574	-0.0703814	0.0181133	0.0818668	0.137927
3.466	-0.151614	-0.0703822	0.0181462	0.0819226	0.137982
3.467	-0.151663	-0.0703888	0.0181842	0.0819707	0.138028
3.468	-0.151712	-0.0704005	0.0182209	0.0820144	0.138077
3.469	-0.151747	-0.0704141	0.018262	0.0820581	0.138124
3.47	-0.151786	-0.0704366	0.0183044	0.0820986	0.138166
3.471	-0.151827	-0.0704559	0.0183437	0.082143	0.138209
3.472	-0.151863	-0.0704714	0.0183797	0.0821879	0.138257
3.473	-0.151891	-0.0704863	0.0184177	0.0822335	0.138305
3.474	-0.15192	-0.0704999	0.0184518	0.0822798	0.138357
3.475	-0.15195	-0.0705128	0.0184809	0.0823286	0.138416
3.476	-0.151975	-0.0705315	0.0185119	0.082378	0.138473
3.477	-0.152	-0.0705439	0.0185339	0.0824128	0.13853
3.478	-0.152019	-0.0705485	0.0185534	0.0824482	0.13859
3.479	-0.152039	-0.0705519	0.0185812	0.0824925	0.138646
3.48	-0.152064	-0.0705585	0.0186102	0.0825305	0.13871
3.481	-0.152049	-0.070567	0.0186457	0.0825627	0.138776
3.482	-0.15201	-0.0705704	0.0186855	0.0825969	0.138833
3.483	-0.152011	-0.0705681	0.0187178	0.0826367	0.138885
3.484	-0.152038	-0.0705664	0.0187462	0.0826785	0.138943
3.485	-0.15206	-0.0705679	0.018781	0.0827209	0.139002
3.486	-0.152081	-0.0705733	0.0188228	0.0827621	0.139047
3.487	-0.152115	-0.0705824	0.0188665	0.0828013	0.139094
3.488	-0.152148	-0.0705852	0.0189082	0.0828457	0.139142
3.489	-0.152169	-0.0705899	0.0189532	0.0828983	0.139185
3.49	-0.152193	-0.0706003	0.0189988	0.0829515	0.13923
3.491	-0.152224	-0.0706145	0.0190419	0.0829984	0.139275
3.492	-0.152248	-0.0706306	0.019083	0.0830427	0.139325
3.493	-0.152269	-0.07065	0.0191197	0.0830826	0.139374
3.494	-0.152288	-0.0706629	0.01915	0.0831212	0.139424
3.495	-0.152302	-0.0706682	0.0191823	0.0831642	0.139473
3.496	-0.152321	-0.0706761	0.0192107	0.0831997	0.139518
3.497	-0.152338	-0.0706795	0.019234	0.0832306	0.139576
3.498	-0.152351	-0.0706848	0.019265	0.0832667	0.139636
3.499	-0.152366	-0.0706952	0.0192998	0.0833027	0.139688
3.5	-0.152381	-0.0707018	0.0193358	0.0833413	0.139747
3.501	-0.152404	-0.0707046	0.0193655	0.0833736	0.139799
3.502	-0.152425	-0.0707093	0.0193952	0.0834058	0.139846
3.503	-0.152447	-0.0707165	0.0194281	0.0834476	0.139908
3.504	-0.152473	-0.0707116	0.0194635	0.0834907	0.139965
3.505	-0.152496	-0.0707106	0.0194951	0.0835337	0.140015
3.506	-0.152524	-0.0707165	0.0195248	0.0835755	0.140068
3.507	-0.152557	-0.0707187	0.0195615	0.0836217	0.140116
3.508	-0.152587	-0.0707297	0.0196001	0.0836705	0.140155
3.509	-0.152609	-0.0707382	0.0196419	0.0837117	0.140195
3.51	-0.152633	-0.0707416	0.0196856	0.0837579	0.140234
3.511	-0.152657	-0.0707533	0.0197293	0.0838194	0.140277
3.512	-0.152682	-0.0707656	0.0197787	0.0838746	0.14033
3.513	-0.152708	-0.0707722	0.0198217	0.083917	0.140385
3.514	-0.152725	-0.0707769	0.0198565	0.0839543	0.140439
3.515	-0.152736	-0.0707848	0.0198977	0.0839936	0.140491
3.516	-0.152744	-0.0707901	0.0199312	0.0840405	0.140545
3.517	-0.152757	-0.0707884	0.0199691	0.0840778	0.140605
3.518	-0.152768	-0.0707861	0.0200135	0.084103	0.140667
3.519	-0.152778	-0.0707876	0.0200502	0.084134	0.140731
3.52	-0.15279	-0.0707955	0.0200811	0.0841751	0.140792
3.521	-0.152797	-0.0707989	0.020114	0.0842137	0.140841
3.522	-0.152808	-0.0707966	0.0201481	0.0842447	0.140895
3.523	-0.152826	-0.0707955	0.0201868	0.084275	0.140951
3.524	-0.152849	-0.07079	0.0202343	0.0843136	0.141003
3.525	-0.152876	-0.0707858	0.0202805	0.0843599	0.141057
3.526	-0.152904	-0.0707924	0.0203159	0.0844017	0.141103
3.527	-0.152935	-0.0708015	0.0203539	0.0844453	0.141144
3.528	-0.152967	-0.0708145	0.0204078	0.084489	0.141189
3.529	-0.152991	-0.0708217	0.0204591	0.0845296	0.141235
3.53	-0.153004	-0.0708257	0.0205053	0.0845701	0.14128
3.531	-0.153008	-0.0708298	0.0205503	0.0846068	0.141327
3.532	-0.153016	-0.0708338	0.0205921	0.084653	0.141372
3.533	-0.153034	-0.070843	0.0206332	0.0847011	0.14142
3.534	-0.153052	-0.0708457	0.0206801	0.0847461	0.141478
3.535	-0.153064	-0.0708517	0.0207232	0.0847904	0.141536
3.536	-0.153076	-0.0708608	0.0207631	0.0848303	0.141588
3.537	-0.153081	-0.0708719	0.0208017	0.0848721	0.141646
3.538	-0.153087	-0.0708829	0.020832	0.084912	0.141707
3.539	-0.153099	-0.070887	0.0208636	0.0849487	0.141769
3.54	-0.153113	-0.0708846	0.0209009	0.084986	0.141831
3.541	-0.153124	-0.0708785	0.0209357	0.0850259	0.141889
3.542	-0.15314	-0.0708781	0.0209692	0.085067	0.141939
3.543	-0.15318	-0.070886	0.0210021	0.0851031	0.141988
3.544	-0.153228	-0.0708894	0.0210349	0.0851461	0.142049
3.545	-0.153233	-0.0708979	0.021071	0.0851917	0.142104
3.546	-0.153215	-0.0709096	0.0211071	0.0852323	0.142154
3.547	-0.153226	-0.0709091	0.0211444	0.0852753	0.14221
3.548	-0.15325	-0.0709151	0.0211862	0.0853184	0.142263
3.549	-0.153275	-0.0709249	0.0212235	0.0853697	0.142316
3.55	-0.153306	-0.0709276	0.0212526	0.0854191	0.142376
3.551	-0.153341	-0.0709342	0.0212905	0.085466	0.142424
3.552	-0.153376	-0.0709415	0.0213329	0.085518	0.142475
3.553	-0.153414	-0.0709442	0.0213671	0.0855629	0.14253
3.554	-0.153444	-0.0709534	0.0213981	0.0856028	0.142577
3.555	-0.153474	-0.0709689	0.0214252	0.0856408	0.14263
3.556	-0.153503	-0.0709787	0.0214543	0.0856743	0.142691
3.557	-0.153526	-0.0709827	0.0214865	0.0857072	0.142756
3.558	-0.153552	-0.0709842	0.0215092	0.0857439	0.142818
3.559	-0.153584	-0.0709742	0.0215351	0.0857799	0.142884
3.56	-0.153612	-0.07097	0.021566	0.0858058	0.142955
3.561	-0.153645	-0.0709702	0.0215925	0.0858323	0.14301
3.562	-0.153687	-0.0709622	0.0216184	0.0858652	0.143062
3.563	-0.153723	-0.0709618	0.02165	0.0859025	0.143125
3.564	-0.15376	-0.0709658	0.0216861	0.0859405	0.143184
3.565	-0.153803	-0.0709724	0.0217304	0.0859791	0.143241
3.566	-0.153839	-0.070979	0.0217747	0.0860189	0.143299
3.567	-0.153876	-0.0709792	0.021805	0.0860563	0.143351
3.568	-0.153913	-0.0709865	0.0218379	0.0860961	0.143397
3.569	-0.153948	-0.0709937	0.0218791	0.0861392	0.143447
3.57	-0.153985	-0.0709945	0.021924	0.0861816	0.143495
3.571	-0.154026	-0.0710069	0.0219671	0.0862259	0.143542
3.572	-0.154061	-0.0710154	0.022	0.0862747	0.14359
3.573	-0.154095	-0.0710162	0.0220233	0.0863216	0.143645
3.574	-0.154134	-0.0710273	0.0220574	0.0863685	0.143703
3.575	-0.154153	-0.0710383	0.0220973	0.0864109	0.143745
3.576	-0.154162	-0.0710513	0.0221251	0.086447	0.143796
3.577	-0.154179	-0.0710591	0.0221503	0.086483	0.14386
3.578	-0.154189	-0.0710543	0.0221768	0.0865242	0.143916
3.579	-0.1542	-0.0710526	0.0221989	0.0865647	0.143976
3.58	-0.154224	-0.071056	0.0222209	0.0865976	0.144036
3.581	-0.154246	-0.0710639	0.0222494	0.0866336	0.144089
3.582	-0.15427	-0.0710673	0.0222816	0.0866722	0.144143
3.583	-0.154302	-0.0710656	0.0223126	0.0867076	0.1442
3.584	-0.154331	-0.0710626	0.0223397	0.0867431	0.144246
3.585	-0.154357	-0.0710527	0.0223662	0.0867848	0.144296
3.586	-0.154392	-0.0710478	0.0223883	0.0868222	0.144349
3.587	-0.154424	-0.0710519	0.0224135	0.0868671	0.144397
3.588	-0.154453	-0.0710565	0.022447	0.0869204	0.144444
3.589	-0.15448	-0.0710612	0.0224811	0.0869628	0.144489
3.59	-0.1545	-0.0710615	0.0225127	0.0870078	0.144538
3.591	-0.15452	-0.071061	0.0225431	0.0870546	0.144581
3.592	-0.154541	-0.0710708	0.0225766	0.0871002	0.144629
3.593	-0.154558	-0.0710838	0.0226139	0.0871433	0.144687
3.594	-0.154512	-0.0710891	0.0226512	0.0871781	0.144743
3.595	-0.154403	-0.071095	0.0226809	0.0872161	0.144796
3.596	-0.154335	-0.0710991	0.0227094	0.0872617	0.144851
3.597	-0.154324	-0.0711	0.0227333	0.0872996	0.144903
3.598	-0.154323	-0.0711065	0.0227522	0.0873338	0.144943
3.599	-0.154335	-0.0711163	0.0227755	0.0873692	0.144988
3.6	-0.154355	-0.0711242	0.0228027	0.087404	0.145046
3.601	-0.154375	-0.0711276	0.0228304	0.0874381	0.145104
3.602	-0.154402	-0.0711278	0.0228614	0.0874754	0.145159
3.603	-0.154433	-0.0711274	0.0228949	0.0875185	0.145215
3.604	-0.154461	-0.0711327	0.0229214	0.0875507	0.145261
3.605	-0.154487	-0.0711412	0.0229511	0.0875741	0.1453
3.606	-0.154515	-0.0711459	0.0229827	0.0876076	0.14535
3.607	-0.154549	-0.07115	0.0230079	0.0876481	0.145403
3.608	-0.154582	-0.0711521	0.0230408	0.0876918	0.145446
3.609	-0.154617	-0.0711606	0.023082	0.0877329	0.145488
3.61	-0.154656	-0.0711748	0.0231174	0.0877633	0.145534
3.611	-0.154691	-0.0711833	0.0231522	0.0878012	0.145578
3.612	-0.15472	-0.0711937	0.0231965	0.0878475	0.145623
3.613	-0.154744	-0.0712092	0.0232313	0.0878912	0.145666
3.614	-0.154771	-0.0712209	0.0232584	0.0879336	0.145707
3.615	-0.154799	-0.0712307	0.0232888	0.0879728	0.145752
3.616	-0.15482	-0.0712341	0.0233261	0.0880101	0.145796
3.617	-0.154842	-0.0712432	0.0233621	0.0880456	0.145843
3.618	-0.154861	-0.0712549	0.0233886	0.0880867	0.145889
3.619	-0.154881	-0.071252	0.0234177	0.0881285	0.145937
3.62	-0.154902	-0.0712535	0.0234499	0.0881665	0.145983
3.621	-0.154925	-0.0712607	0.0234764	0.0882044	0.146029
3.622	-0.154956	-0.0712647	0.0235042	0.0882386	0.146086
3.623	-0.154989	-0.0712675	0.0235371	0.0882727	0.146147
3.624	-0.15502	-0.0712652	0.0235668	0.0883113	0.1462
3.625	-0.155047	-0.0712667	0.023599	0.0883512	0.146252
3.626	-0.155083	-0.071272	0.0236281	0.0883943	0.146306
3.627	-0.155122	-0.071271	0.0236705	0.0884405	0.146347
3.628	-0.155157	-0.0712718	0.0237167	0.088488	0.146382
3.629	-0.155189	-0.0712822	0.0237553	0.0885381	0.146418
3.63	-0.155212	-0.0712984	0.0237869	0.0885869	0.146456
3.631	-0.15524	-0.0713031	0.0238135	0.0886344	0.146495
3.632	-0.155277	-0.0713065	0.0238482	0.0886832	0.146537
3.633	-0.155307	-0.0713201	0.0238843	0.0887256	0.146582
3.634	-0.155325	-0.0713362	0.0239108	0.0887655	0.14663
3.635	-0.155344	-0.0713447	0.0239309	0.0888047	0.146675
3.636	-0.155371	-0.0713443	0.0239562	0.088849	0.146718
3.637	-0.1554	-0.0713509	0.0239859	0.0888965	0.146762
3.638	-0.155426	-0.0713524	0.0240175	0.0889345	0.146819
3.639	-0.155448	-0.0713392	0.0240497	0.0889769	0.146879
3.64	-0.155469	-0.0713318	0.0240877	0.0890193	0.146931
3.641	-0.155487	-0.0713257	0.0241237	0.089056	0.146983
3.642	-0.155507	-0.0713164	0.0241553	0.0890946	0.147033
3.643	-0.155536	-0.071307	0.0241831	0.089132	0.147088
3.644	-0.155574	-0.0713105	0.024216	0.0891718	0.147145
3.645	-0.155616	-0.0713234	0.0242501	0.0892174	0.147194
3.646	-0.155656	-0.0713205	0.024283	0.0892605	0.147241
3.647	-0.155694	-0.0713124	0.0243229	0.0893004	0.147289
3.648	-0.155732	-0.0713165	0.0243615	0.0893403	0.147341
3.649	-0.155772	-0.0713224	0.0244007	0.089382	0.147393
3.65	-0.155815	-0.0713265	0.0244419	0.0894315	0.147441
3.651	-0.155848	-0.0713311	0.0244875	0.0894866	0.147482
3.652	-0.155871	-0.0713396	0.0245248	0.0895379	0.147524
3.653	-0.155889	-0.0713437	0.0245577	0.0895848	0.147573
3.654	-0.1559	-0.0713528	0.0245982	0.0896311	0.147616
3.655	-0.155918	-0.0713683	0.0246279	0.0896748	0.147659
3.656	-0.15594	-0.071373	0.0246646	0.0897191	0.147704
3.657	-0.155945	-0.0713828	0.0247038	0.0897602	0.147758
3.658	-0.155952	-0.0713913	0.0247309	0.0898027	0.147814
3.659	-0.155972	-0.071396	0.0247562	0.0898457	0.147872
3.66	-0.155992	-0.0714013	0.0247859	0.0898786	0.147931
3.661	-0.156007	-0.0714028	0.0248156	0.0899134	0.147985
3.662	-0.156023	-0.0713998	0.0248383	0.0899507	0.148036
3.663	-0.15606	-0.0713975	0.0248686	0.0899931	0.148085
3.664	-0.1561	-0.0713977	0.0248989	0.0900368	0.148133
3.665	-0.156131	-0.071396	0.0249337	0.0900735	0.148178
3.666	-0.156165	-0.0713963	0.024971	0.0901166	0.14822
3.667	-0.156197	-0.0713952	0.0250096	0.0901622	0.148266
3.668	-0.156236	-0.0713999	0.0250559	0.0902008	0.148311
3.669	-0.15628	-0.0714148	0.0250932	0.0902457	0.148358
3.67	-0.156315	-0.0714252	0.0251312	0.0902952	0.148401
3.671	-0.15634	-0.0714356	0.0251723	0.0903427	0.148448
3.672	-0.156366	-0.0714428	0.0252103	0.0903959	0.1485
3.673	-0.156395	-0.0714475	0.0252489	0.0904492	0.148549
3.674	-0.156422	-0.0714554	0.0252856	0.0904948	0.148593
3.675	-0.156447	-0.071462	0.0253261	0.0905353	0.148634
3.676	-0.15647	-0.071466	0.0253621	0.0905783	0.148688
3.677	-0.156493	-0.071472	0.0253912	0.0906227	0.148743
3.678	-0.156516	-0.0714773	0.0254285	0.0906651	0.14879
3.679	-0.156536	-0.0714813	0.0254627	0.0907094	0.148844
3.68	-0.156563	-0.0714854	0.0254981	0.0907506	0.148897
3.681	-0.156594	-0.0714837	0.0255348	0.0907822	0.148946
3.682	-0.156623	-0.0714782	0.0255651	0.0908189	0.148998
3.683	-0.156662	-0.0714689	0.0256043	0.09086	0.149044
3.684	-0.156702	-0.0714659	0.0256423	0.0908961	0.149091
3.685	-0.156743	-0.0714674	0.0256758	0.0909308	0.14914
3.686	-0.156788	-0.071467	0.0257144	0.0909701	0.149183
3.687	-0.156835	-0.0714723	0.0257575	0.0910157	0.149226
3.688	-0.156885	-0.0714834	0.0257948	0.0910607	0.149274
3.689	-0.156916	-0.0714874	0.0258321	0.0911044	0.149324
3.69	-0.15694	-0.0714908	0.0258746	0.091141	0.149369
3.691	-0.156964	-0.0714993	0.0259151	0.0911752	0.149414
3.692	-0.15699	-0.0715091	0.0259543	0.0912112	0.149466
3.693	-0.157025	-0.0715214	0.0259885	0.0912422	0.149521
3.694	-0.157058	-0.0715395	0.0260169	0.0912662	0.14957
3.695	-0.157088	-0.0715556	0.0260548	0.0912946	0.149622
3.696	-0.157118	-0.0715609	0.026089	0.0913326	0.149672
3.697	-0.157152	-0.0715624	0.0261085	0.0913692	0.149726
3.698	-0.157184	-0.071562	0.0261261	0.0913977	0.149792
3.699	-0.157212	-0.0715641	0.0261532	0.0914191	0.149858
3.7	-0.157248	-0.0715688	0.0261912	0.091445	0.149923
3.701	-0.15729	-0.0715671	0.0262304	0.0914702	0.149977
3.702	-0.157333	-0.0715667	0.0262588	0.0915005	0.150032
3.703	-0.157372	-0.0715657	0.0262841	0.0915353	0.150095
3.704	-0.157404	-0.0715659	0.0263176	0.0915624	0.150149
3.705	-0.157436	-0.0715706	0.0263511	0.0915909	0.150195
3.706	-0.157475	-0.0715746	0.0263884	0.0916212	0.150237
3.707	-0.157522	-0.0715838	0.0264245	0.0916464	0.150282
3.708	-0.157545	-0.0715885	0.0264599	0.0916723	0.150336
3.709	-0.157555	-0.0715957	0.0264934	0.0917211	0.150389
3.71	-0.157586	-0.0716055	0.0265231	0.0917724	0.150436
3.711	-0.157622	-0.0716133	0.026556	0.091804	0.150488
3.712	-0.157653	-0.0716218	0.0265939	0.0918426	0.150541
3.713	-0.157679	-0.071622	0.0266287	0.0918959	0.150593
3.714	-0.1577	-0.0716235	0.0266603	0.0919427	0.150638
3.715	-0.157725	-0.0716282	0.0266881	0.0919762	0.150691
3.716	-0.157751	-0.0716329	0.0267114	0.0920091	0.150756
3.717	-0.157778	-0.071635	0.026736	0.0920433	0.150818
3.718	-0.157795	-0.0716327	0.02676	0.0920698	0.150883
3.719	-0.157808	-0.071633	0.0267731	0.0920931	0.150952
3.72	-0.157833	-0.0716306	0.0267856	0.092119	0.15102
3.721	-0.157861	-0.0716296	0.0268013	0.0921378	0.151082
3.722	-0.157888	-0.0716311	0.0268196	0.0921542	0.151143
3.723	-0.157916	-0.0716377	0.0268518	0.0921724	0.151209
3.724	-0.157945	-0.0716417	0.0268917	0.0921906	0.151277
3.725	-0.157972	-0.0716464	0.0269335	0.0922159	0.151337
3.726	-0.158006	-0.0716517	0.0269746	0.0922456	0.151395
3.727	-0.158044	-0.0716545	0.0270151	0.092281	0.151453
3.728	-0.15808	-0.0716649	0.0270633	0.092317	0.151506
3.729	-0.158108	-0.0716798	0.0271121	0.092348	0.151556
3.73	-0.158134	-0.0716825	0.0271564	0.0923828	0.151609
3.731	-0.158168	-0.0716783	0.0271988	0.0924188	0.151662
3.732	-0.158202	-0.0716881	0.0272272	0.0924543	0.151709
3.733	-0.158234	-0.0717055	0.0272576	0.0924884	0.151762
3.734	-0.15826	-0.071721	0.0272923	0.092513	0.151815
3.735	-0.158278	-0.0717276	0.0273227	0.0925344	0.151868
3.736	-0.158299	-0.0717323	0.0273517	0.0925603	0.151924
3.737	-0.158328	-0.0717382	0.0273827	0.0925855	0.151977
3.738	-0.158357	-0.0717442	0.027413	0.0926076	0.152029
3.739	-0.158382	-0.0717552	0.0274459	0.0926296	0.152084
3.74	-0.158407	-0.0717593	0.0274908	0.0926485	0.152141
3.741	-0.15843	-0.0717576	0.0275301	0.0926693	0.152192
3.742	-0.158459	-0.0717604	0.0275655	0.092692	0.152249
3.743	-0.158498	-0.0717701	0.0276041	0.0927121	0.152316
3.744	-0.158544	-0.0717774	0.0276357	0.0927412	0.152381
3.745	-0.158591	-0.0717808	0.0276686	0.092767	0.152431
3.746	-0.15863	-0.0717855	0.0277008	0.0927935	0.152473
3.747	-0.158674	-0.0717901	0.0277324	0.092827	0.152525
3.748	-0.15872	-0.0717936	0.0277748	0.0928561	0.152579
3.749	-0.15876	-0.0717951	0.0278173	0.0928794	0.152629
3.75	-0.158802	-0.071801	0.0278533	0.0929066	0.152676
3.751	-0.158845	-0.0718108	0.0278817	0.0929452	0.152724
3.752	-0.158885	-0.071825	0.0279095	0.0929806	0.152777
3.753	-0.158917	-0.0718392	0.0279545	0.0930135	0.152824
3.754	-0.158943	-0.071849	0.0279969	0.0930444	0.152876
3.755	-0.158971	-0.0718492	0.0280374	0.0930709	0.152931
3.756	-0.159006	-0.0718539	0.0280817	0.0930943	0.152987
3.757	-0.159047	-0.0718682	0.0281114	0.0931119	0.153053
3.758	-0.159084	-0.0718773	0.0281399	0.0931295	0.153115
3.759	-0.159096	-0.0718839	0.0281715	0.0931521	0.153172
3.76	-0.159101	-0.0718898	0.028198	0.0931723	0.153233
3.761	-0.159121	-0.0718913	0.0282226	0.0931867	0.153302
3.762	-0.15915	-0.0718928	0.0282605	0.0932043	0.153368
3.763	-0.159181	-0.0718918	0.0283017	0.0932302	0.153417
3.764	-0.159212	-0.0718888	0.0283371	0.0932554	0.15347
3.765	-0.15924	-0.0718884	0.0283744	0.0932775	0.153534
3.766	-0.159269	-0.0718956	0.0284105	0.0933052	0.153588
3.767	-0.15931	-0.0719029	0.028444	0.0933362	0.153636
3.768	-0.159351	-0.0718999	0.02848	0.093371	0.153685
3.769	-0.15939	-0.0719065	0.0285161	0.0934109	0.153732
3.77	-0.159426	-0.0719214	0.0285496	0.0934469	0.153774
3.771	-0.159468	-0.0719369	0.0285869	0.0934772	0.153814
3.772	-0.159512	-0.0719524	0.0286275	0.0935114	0.15387
3.773	-0.159548	-0.0719564	0.0286661	0.0935443	0.15393
3.774	-0.159578	-0.0719643	0.028704	0.0935759	0.153977
3.775	-0.15961	-0.0719792	0.0287394	0.0936062	0.154017
3.776	-0.159634	-0.0719845	0.0287723	0.0936391	0.154063
3.777	-0.159657	-0.0719828	0.0288128	0.0936815	0.154116
3.778	-0.159685	-0.0719798	0.0288476	0.093715	0.154169
3.779	-0.159705	-0.0719864	0.0288716	0.0937421	0.154222
3.78	-0.159736	-0.072	0.0288955	0.0937756	0.154285
3.781	-0.15978	-0.0720041	0.0289233	0.0938136	0.154349
3.782	-0.15981	-0.0720024	0.0289517	0.0938439	0.154399
3.783	-0.159833	-0.0720039	0.0289814	0.0938654	0.154451
3.784	-0.159867	-0.0720111	0.0290086	0.0938912	0.15451
3.785	-0.159906	-0.072019	0.0290383	0.0939146	0.154567
3.786	-0.15994	-0.0720288	0.0290781	0.0939404	0.154625
3.787	-0.159969	-0.0720392	0.0291167	0.0939771	0.15468
3.788	-0.159996	-0.0720438	0.0291528	0.0940081	0.154727
3.789	-0.160027	-0.072053	0.0291927	0.0940371	0.154779
3.79	-0.160053	-0.0720647	0.0292351	0.0940726	0.15484
3.791	-0.160076	-0.0720738	0.0292731	0.0941073	0.154893
3.792	-0.160102	-0.0720887	0.0293053	0.0941402	0.154943
3.793	-0.160127	-0.072108	0.0293375	0.0941737	0.155004
3.794	-0.160147	-0.0721286	0.029371	0.094206	0.155063
3.795	-0.160166	-0.0721479	0.0294077	0.0942337	0.155119
3.796	-0.160179	-0.0721628	0.0294406	0.0942571	0.15518
3.797	-0.160189	-0.07217	0.0294671	0.0942747	0.155241
3.798	-0.160213	-0.072174	0.029486	0.0942999	0.155298
3.799	-0.160236	-0.0721787	0.0295055	0.0943302	0.15536
3.8	-0.160247	-0.0721834	0.0295377	0.0943561	0.155428
3.801	-0.160262	-0.0721875	0.029568	0.0943775	0.155484
3.802	-0.160285	-0.0721896	0.0295882	0.0943989	0.155538
3.803	-0.16031	-0.0721981	0.0296064	0.0944299	0.1556
3.804	-0.160337	-0.0722053	0.0296393	0.0944519	0.155661
3.805	-0.160367	-0.0722055	0.0296868	0.0944759	0.15572
3.806	-0.160397	-0.0722102	0.029728	0.0945075	0.155789
3.807	-0.160417	-0.0722181	0.0297577	0.0945346	0.155853
3.808	-0.160447	-0.0722221	0.0297969	0.0945624	0.155903
3.809	-0.160478	-0.0722338	0.0298374	0.0945908	0.155952
3.81	-0.160502	-0.0722468	0.0298754	0.0946294	0.155995
3.811	-0.160525	-0.0722566	0.0299229	0.0946636	0.156043
3.812	-0.160546	-0.0722714	0.0299621	0.0946882	0.156095
3.813	-0.16057	-0.0722825	0.0299931	0.0947172	0.156138
3.814	-0.160588	-0.0722961	0.0300215	0.0947495	0.156184
3.815	-0.160603	-0.0723084	0.0300525	0.0947779	0.156231
3.816	-0.160625	-0.0723131	0.030086	0.0947968	0.156278
3.817	-0.160643	-0.0723177	0.030115	0.0948188	0.15633
3.818	-0.160655	-0.0723173	0.0301371	0.094846	0.156387
3.819	-0.16067	-0.072315	0.0301598	0.0948699	0.156443
3.82	-0.160693	-0.0723159	0.0301907	0.0948939	0.156489
3.821	-0.160724	-0.0723174	0.0302249	0.0949153	0.15654
3.822	-0.160752	-0.0723201	0.0302558	0.0949374	0.1566
3.823	-0.160781	-0.0723216	0.0302874	0.094962	0.156652
3.824	-0.16081	-0.07232	0.0303292	0.0949866	0.156696
3.825	-0.160838	-0.0723221	0.0303716	0.0950118	0.156741
3.826	-0.160877	-0.0723268	0.0304064	0.0950294	0.156786
3.827	-0.160908	-0.0723334	0.0304444	0.0950489	0.156839
3.828	-0.160932	-0.0723476	0.0304881	0.0950811	0.156886
3.829	-0.16096	-0.0723688	0.030521	0.095114	0.156927
3.83	-0.160985	-0.0723773	0.0305526	0.0951418	0.156977
3.831	-0.161012	-0.0723718	0.0305873	0.0951696	0.157025
3.832	-0.16104	-0.0723676	0.0306196	0.0951967	0.157072
3.833	-0.161058	-0.0723697	0.030655	0.0952283	0.157112
3.834	-0.161072	-0.0723802	0.0306866	0.0952676	0.157153
3.835	-0.161095	-0.0723855	0.0307125	0.0953042	0.1572
3.836	-0.161116	-0.0723851	0.0307409	0.0953327	0.157252
3.837	-0.161128	-0.0723872	0.0307699	0.0953598	0.1573
3.838	-0.16114	-0.0723925	0.0307958	0.0953825	0.15734
3.839	-0.16116	-0.0723966	0.0308223	0.0954033	0.157388
3.84	-0.16118	-0.0724038	0.0308565	0.0954234	0.157452
3.841	-0.161202	-0.0724059	0.030883	0.0954448	0.157513
3.842	-0.161231	-0.072403	0.0309101	0.0954726	0.157564
3.843	-0.161247	-0.0724038	0.0309475	0.0954972	0.15761
3.844	-0.161256	-0.0724079	0.0309803	0.0955212	0.157658
3.845	-0.161279	-0.072417	0.0310107	0.095547	0.157712
3.846	-0.161302	-0.0724204	0.0310473	0.0955761	0.157754
3.847	-0.161322	-0.0724226	0.0310879	0.0956058	0.157784
3.848	-0.161347	-0.0724272	0.0311309	0.0956336	0.157823
3.849	-0.161363	-0.0724306	0.0311721	0.095662	0.157864
3.85	-0.161381	-0.0724328	0.0311986	0.0956942	0.157904
3.851	-0.161403	-0.0724419	0.0312321	0.0957277	0.157948
3.852	-0.161419	-0.0724644	0.0312662	0.0957562	0.157989
3.853	-0.161435	-0.0724831	0.0312946	0.0957922	0.158026
3.854	-0.161451	-0.0724986	0.0313224	0.0958327	0.158066
3.855	-0.161466	-0.0725192	0.0313521	0.095858	0.158107
3.856	-0.161483	-0.0725309	0.0313869	0.0958768	0.158143
3.857	-0.161501	-0.0725349	0.0314109	0.0959002	0.158185
3.858	-0.161516	-0.0725352	0.0314329	0.0959235	0.158236
3.859	-0.16153	-0.0725386	0.0314588	0.0959455	0.158287
3.86	-0.161545	-0.0725483	0.0314796	0.095972	0.158336
3.861	-0.161558	-0.072553	0.0314997	0.0960017	0.158385
3.862	-0.161579	-0.0725513	0.0315211	0.0960289	0.158434
3.863	-0.161601	-0.0725497	0.0315387	0.0960598	0.15848
3.864	-0.161625	-0.0725524	0.0315512	0.0960838	0.158521
3.865	-0.161647	-0.072559	0.0315688	0.096102	0.158561
3.866	-0.161665	-0.0725713	0.031596	0.096126	0.158603
3.867	-0.161682	-0.0725798	0.0316308	0.0961595	0.158646
3.868	-0.161706	-0.0725896	0.0316668	0.0961936	0.158681
3.869	-0.161734	-0.0726109	0.0317003	0.0962246	0.158709
3.87	-0.161753	-0.0726213	0.0317313	0.0962613	0.15874
3.871	-0.16177	-0.0726266	0.0317591	0.0962904	0.158765
3.872	-0.161798	-0.0726402	0.0317856	0.0963188	0.158793
3.873	-0.161816	-0.0726538	0.0318095	0.0963453	0.158833
3.874	-0.161828	-0.0726699	0.031836	0.0963807	0.158871
3.875	-0.161843	-0.072681	0.0318581	0.0964187	0.15891
3.876	-0.161855	-0.0726939	0.0318763	0.096449	0.158951
3.877	-0.161861	-0.072712	0.0318952	0.0964736	0.158992
3.878	-0.16187	-0.0727211	0.0319147	0.0964874	0.159035
3.879	-0.161881	-0.0727251	0.0319348	0.0965152	0.159083
3.88	-0.161887	-0.0727368	0.031962	0.096548	0.15913
3.881	-0.161895	-0.0727434	0.0319923	0.0965656	0.15917
3.882	-0.1619	-0.072743	0.032015	0.0965858	0.15921
3.883	-0.161912	-0.0727496	0.0320453	0.0966078	0.159259
3.884	-0.161931	-0.072753	0.0320769	0.0966375	0.159304
3.885	-0.161949	-0.0727539	0.0321098	0.096678	0.159347
3.886	-0.161966	-0.0727643	0.0321446	0.0967077	0.159394
3.887	-0.161991	-0.0727785	0.0321813	0.0967349	0.159433
3.888	-0.162015	-0.0727896	0.0322224	0.0967671	0.159475
3.889	-0.162032	-0.0728063	0.0322623	0.0968019	0.159505
3.89	-0.162052	-0.0728225	0.0322958	0.0968335	0.159537
3.891	-0.162069	-0.0728342	0.0323268	0.096867	0.159581
3.892	-0.162081	-0.0728548	0.0323667	0.0969018	0.159623
3.893	-0.162089	-0.0728709	0.0323995	0.0969296	0.159664
3.894	-0.1621	-0.0728813	0.0324241	0.0969573	0.1597
3.895	-0.162112	-0.0728955	0.0324551	0.0969883	0.159745
3.896	-0.162112	-0.0729009	0.0324822	0.0970224	0.159794
3.897	-0.162106	-0.0729125	0.0325043	0.0970521	0.159839
3.898	-0.162112	-0.0729274	0.0325282	0.097071	0.159879
3.899	-0.162121	-0.0729334	0.0325471	0.0970956	0.159918
3.9	-0.162128	-0.0729355	0.0325634	0.0971202	0.159962
3.901	-0.16214	-0.0729395	0.0325798	0.0971378	0.160004
3.902	-0.162146	-0.0729487	0.0326037	0.0971624	0.160046
3.903	-0.162159	-0.0729648	0.0326302	0.0971908	0.160095
3.904	-0.162178	-0.0729822	0.0326567	0.0972243	0.160142
3.905	-0.162193	-0.0729926	0.0326839	0.0972515	0.16018
3.906	-0.162207	-0.0729986	0.0327078	0.097264	0.160209
3.907	-0.162227	-0.0730052	0.0327331	0.0972892	0.160235
3.908	-0.162254	-0.0730137	0.0327615	0.0973227	0.16026
3.909	-0.162282	-0.0730235	0.0327855	0.0973473	0.16029
3.91	-0.16231	-0.0730332	0.0328075	0.0973751	0.16033
3.911	-0.162336	-0.073043	0.0328391	0.0974041	0.160366
3.912	-0.162351	-0.0730515	0.032865	0.0974326	0.160396
3.913	-0.162366	-0.0730606	0.0328883	0.0974661	0.160419
3.914	-0.162381	-0.0730634	0.0329097	0.097497	0.160439
3.915	-0.162393	-0.0730598	0.0329273	0.0975248	0.160472
3.916	-0.162413	-0.0730607	0.0329462	0.0975558	0.160511
3.917	-0.16243	-0.0730673	0.0329689	0.0975791	0.160552
3.918	-0.162448	-0.0730751	0.0329928	0.0975948	0.160595
3.919	-0.16246	-0.0730786	0.033013	0.0976162	0.160628
3.92	-0.162472	-0.0730769	0.0330414	0.0976459	0.160659
3.921	-0.162486	-0.0730746	0.0330654	0.0976781	0.160691
3.922	-0.162501	-0.0730748	0.0330836	0.0977021	0.160724
3.923	-0.162523	-0.0730725	0.033098	0.0977184	0.160765
3.924	-0.162543	-0.0730746	0.0331118	0.0977379	0.160796
3.925	-0.162569	-0.0730837	0.0331345	0.0977625	0.160828
3.926	-0.162598	-0.0730922	0.0331584	0.097789	0.160861
3.927	-0.162623	-0.0730963	0.0331811	0.0978155	0.160893
3.928	-0.162647	-0.0731118	0.0332032	0.0978414	0.160924
3.929	-0.16267	-0.0731324	0.0332284	0.0978679	0.160943
3.93	-0.162688	-0.0731472	0.0332556	0.0978957	0.160967
3.931	-0.162704	-0.0731596	0.0332783	0.0979305	0.160998
3.932	-0.162728	-0.0731712	0.033299	0.0979615	0.161029
3.933	-0.162746	-0.0731791	0.0333141	0.0979905	0.161059
3.934	-0.162764	-0.0731889	0.0333272	0.0980297	0.161093
3.935	-0.162779	-0.0731967	0.0333544	0.0980626	0.16113
3.936	-0.16279	-0.0731919	0.0333796	0.0980936	0.161167
3.937	-0.162805	-0.0731959	0.0334017	0.098122	0.161208
3.938	-0.162814	-0.0732127	0.0334186	0.0981409	0.161251
3.939	-0.162821	-0.0732199	0.0334248	0.0981655	0.16129
3.94	-0.162836	-0.0732233	0.0334392	0.0981933	0.161336
3.941	-0.162856	-0.0732267	0.0334593	0.0982153	0.161381
3.942	-0.162872	-0.0732225	0.0334814	0.0982354	0.161419
3.943	-0.162885	-0.0732221	0.0335079	0.0982575	0.161463
3.944	-0.162902	-0.0732242	0.0335325	0.0982866	0.161503
3.945	-0.162914	-0.0732257	0.0335577	0.0983194	0.161543
3.946	-0.162931	-0.0732279	0.033581	0.0983517	0.161582
3.947	-0.162956	-0.0732332	0.0336044	0.0983852	0.161618
3.948	-0.162982	-0.0732379	0.0336347	0.0984193	0.161658
3.949	-0.163015	-0.0732413	0.0336593	0.0984484	0.161693
3.95	-0.16304	-0.0732517	0.033689	0.0984806	0.161722
3.951	-0.163052	-0.0732653	0.0337225	0.0985128	0.161758
3.952	-0.163063	-0.0732782	0.033749	0.0985394	0.161796
3.953	-0.163076	-0.0732918	0.0337774	0.098571	0.16183
3.954	-0.163094	-0.0733048	0.0337988	0.0986013	0.161867
3.955	-0.163111	-0.0733209	0.0338101	0.0986278	0.161903
3.956	-0.16313	-0.0733447	0.0338245	0.0986492	0.161935
3.957	-0.163148	-0.0733609	0.0338465	0.0986732	0.16197
3.958	-0.163163	-0.0733662	0.0338679	0.0987029	0.162013
3.959	-0.163176	-0.0733734	0.0338836	0.0987243	0.162051
3.96	-0.163185	-0.0733832	0.0338968	0.0987381	0.162079
3.961	-0.163196	-0.0733917	0.0339112	0.0987525	0.162127
3.962	-0.163204	-0.0733945	0.0339243	0.0987707	0.162172
3.963	-0.163219	-0.073401	0.0339394	0.0987883	0.162195
3.964	-0.163241	-0.0734089	0.0339608	0.0988084	0.162219
3.965	-0.163265	-0.0734168	0.0339847	0.0988318	0.162246
3.966	-0.16329	-0.0734304	0.0340119	0.09885	0.162274
3.967	-0.163315	-0.0734382	0.0340346	0.098879	0.162312
3.968	-0.16335	-0.0734474	0.0340579	0.0989106	0.162346
3.969	-0.163375	-0.0734565	0.0340838	0.0989282	0.16237
3.97	-0.163391	-0.0734714	0.034116	0.098949	0.162399
3.971	-0.163417	-0.0734945	0.034154	0.0989806	0.162432
3.972	-0.163446	-0.0735119	0.0341869	0.0990173	0.162464
3.973	-0.163465	-0.0735268	0.0342185	0.0990496	0.162491
3.974	-0.163483	-0.073541	0.0342405	0.0990767	0.162517
3.975	-0.163503	-0.0735559	0.0342606	0.0991058	0.162544
3.976	-0.163517	-0.0735739	0.0342789	0.0991316	0.162566
3.977	-0.163526	-0.0735888	0.0342793	0.0991518	0.162592
3.978	-0.163534	-0.0735973	0.0342829	0.0991706	0.162623
3.979	-0.163549	-0.0736052	0.0342967	0.0991863	0.162657
3.98	-0.163565	-0.0736219	0.0343009	0.0992033	0.162687
3.981	-0.163575	-0.0736317	0.034307	0.0992202	0.162713
3.982	-0.163589	-0.0736389	0.0343195	0.0992315	0.162745
3.983	-0.163612	-0.0736538	0.0343378	0.0992465	0.16277
3.984	-0.163636	-0.0736674	0.0343624	0.0992629	0.16279
3.985	-0.163655	-0.0736791	0.0343863	0.0992817	0.16282
3.986	-0.163681	-0.073685	0.0344103	0.0993063	0.162846
3.987	-0.163706	-0.0736955	0.0344355	0.0993265	0.162861
3.988	-0.163729	-0.0737122	0.0344608	0.0993396	0.162877
3.989	-0.163754	-0.0737252	0.0344841	0.0993547	0.162906
3.99	-0.163775	-0.0737426	0.0345004	0.0993754	0.162938
3.991	-0.163794	-0.0737594	0.0345097	0.0993988	0.162967
3.992	-0.163815	-0.0737698	0.0345229	0.0994195	0.162996
3.993	-0.16383	-0.0737847	0.0345456	0.0994397	0.163015
3.994	-0.163845	-0.0737938	0.0345612	0.0994675	0.16303
3.995	-0.16386	-0.0737978	0.0345699	0.0994965	0.163055
3.996	-0.163862	-0.0738038	0.0345805	0.0995186	0.163084
3.997	-0.163871	-0.0738123	0.0345886	0.0995292	0.163115
[truncated: 1,002 more rows]
