# Supplementary material for: Transport mechanism of DgoT, a bacterial homolog of SLC17 organic anion transporters
Source: EMBO J. 2024 Oct 25;43(24):6740–65. doi: 10.1038/s44318-024-00279-y (PMC11649914; doi:10.1038/s44318-024-00279-y)
Supplement: Supplementary file 3 — Source data Fig. 2 [file 44318_2024_279_MOESM3_ESM.zip › Figure 2/2A/2A.xls]

## Sheet: README
Main panel: raw currents (measured on the same sensor) are shown
Inset: currents normalized to the peak current (maximum value between 1.08 and 1.4 sec)

## Sheet: Main panel
Time (s)	Current (nA)	Current (nA)	Current (nA)
	pH 5.0	pH 7.5	pH 9.0
0	-0.0466928	0.000410338	0.0207793
0.001	-0.0237778	0.00422951	0.0309637
0.002	-0.0174125	-0.00340883	0.0398751
0.003	-0.00468189	0.0105948	0.0424212
0.004	-0.00213578	-0.0161394	0.0398751
0.005	-0.00468189	-0.0110472	0.0449674
0.006	0.0284176	-0.00340883	0.0576979
0.007	0.00932174	-0.00595495	0.0755207
0.008	-0.0186855	-0.0148664	0.0869783
0.009	-0.0212316	0.00677563	0.0615171
0.01	-0.0148664	-0.00213578	0.0526057
0.011	-0.0199586	-0.0123202	0.0755207
0.012	-0.0275969	-0.00340883	0.0602441
0.013	-0.0212316	0.00295645	0.0551518
0.014	-0.0301431	0.0131409	0.0347829
0.015	-0.0250508	0.00932174	0.0309637
0.016	-0.0275969	0.00804868	0.0513327
0.017	-0.0326892	0.00550257	0.0347829
0.018	-0.0250508	0.000410338	0.0500596
0.019	0.00422951	-0.00340883	0.0424212
0.02	-0.00468189	-0.00340883	0.0564249
0.021	0.00550257	-0.00595495	0.0640632
0.022	0.000410338	-0.000862719	0.0551518
0.023	0.000410338	-0.0148664	0.0411482
0.024	-0.0110472	-0.00468189	0.036056
0.025	-0.000862719	0.0105948	0.0500596
0.026	-0.00850107	-0.00850107	0.0615171
0.027	0.00295645	0.0207793	0.0615171
0.028	-0.0237778	0.0182332	0.036056
0.029	-0.0110472	0.0284176	0.0513327
0.03	-0.0148664	0.0245984	0.0436943
0.031	0.00804868	0.0118679	0.0436943
0.032	-0.00213578	0.0271445	0.0309637
0.033	-0.00468189	-0.000862719	0.0449674
0.034	0.014414	-0.0135933	0.0245984
0.035	-0.00468189	0.00295645	0.0233254
0.036	-0.00977412	-0.00722801	0.00550257
0.037	0.00422951	0.00550257	0.014414
0.038	-0.00977412	-0.00722801	0.0131409
0.039	-0.00468189	-0.00850107	0.0105948
0.04	-0.0148664	-0.00468189	0.00550257
0.041	-0.0110472	0.00422951	-0.00977412
0.042	0.0016834	0.00295645	0.00932174
0.043	-0.00213578	-0.00468189	0.00932174
0.044	0.0105948	-0.0135933	0.015687
0.045	-0.00213578	0.0169601	0.0169601
0.046	0.000410338	0.014414	0.0118679
0.047	0.0207793	0.00804868	0.0182332
0.048	0.00932174	0.00550257	0.0118679
0.049	0.015687	-0.0135933	0.015687
0.05	-0.00595495	-0.000862719	0.0296907
0.051	-0.0263239	-0.00468189	0.0016834
0.052	-0.0174125	-0.0237778	0.0169601
0.053	-0.0161394	-0.0352353	0.000410338
0.054	-0.0263239	-0.0161394	0.00550257
0.055	-0.0339622	-0.0110472	0.0169601
0.056	-0.0237778	-0.0161394	0.00295645
0.057	-0.0466928	-0.00468189	0.00295645
0.058	-0.0441467	-0.0212316	0.0182332
0.059	-0.0212316	-0.00468189	-0.00595495
0.06	-0.0314161	-0.00213578	0.0118679
0.061	-0.0250508	-0.00595495	0.0258715
0.062	-0.0263239	-0.00977412	0.0169601
0.063	-0.00468189	0.0195062	0.014414
0.064	-0.00340883	-0.00595495	0.015687
0.065	-0.00722801	-0.00850107	0.014414
0.066	-0.0174125	0.00295645	0.0233254
0.067	0.000410338	0.015687	0.00422951
0.068	0.00295645	0.00804868	0.0118679
0.069	-0.00340883	0.0182332	0.014414
0.07	0.00932174	-0.00977412	0.000410338
0.071	0.0105948	0.014414	0.000410338
0.072	0.00550257	0.0296907	0.00550257
0.073	-0.00595495	0.015687	-0.00468189
0.074	-0.00468189	0.0296907	-0.00595495
0.075	-0.00213578	0.00422951	-0.0123202
0.076	0.00295645	0.000410338	-0.0123202
0.077	-0.000862719	-0.00468189	-0.0174125
0.078	0.00932174	-0.0110472	-0.00468189
0.079	-0.00468189	-0.00595495	-0.00850107
0.08	-0.0110472	0.000410338	-0.00977412
0.081	-0.00468189	-0.00977412	-0.0174125
0.082	-0.00213578	0.0016834	-0.00977412
0.083	0.00677563	0.0105948	-0.00340883
0.084	0.0131409	0.00932174	0.00804868
0.085	0.00677563	0.0105948	0.0016834
0.086	0.0284176	0.0131409	0.0016834
0.087	0.0271445	0.0169601	0.0016834
0.088	0.014414	0.00804868	0.0118679
0.089	0.0462404	0.0195062	0.0220523
0.09	0.0207793	0.014414	0.00422951
0.091	0.015687	0.00932174	-0.0148664
0.092	0.0118679	0.0105948	-0.0110472
0.093	0.00422951	0.0118679	-0.00595495
0.094	0.0131409	0.0220523	-0.00595495
0.095	0.000410338	0.0271445	-0.00213578
0.096	0.00677563	-0.00213578	-0.0148664
0.097	0.0220523	0.00677563	-0.0250508
0.098	0.0207793	0.00932174	-0.0148664
0.099	0.0207793	0.00550257	-0.0263239
0.1	0.0245984	0.0169601	-0.0110472
0.101	0.0207793	0.00932174	0.00295645
0.102	0.0207793	0.0207793	0.015687
0.103	0.0309637	0.0195062	-0.00595495
0.104	0.0195062	0.0207793	0.0207793
0.105	0.0233254	0.0195062	0.0131409
0.106	0.0296907	0.0105948	0.0169601
0.107	0.0233254	0.00932174	0.0207793
0.108	0.0487865	0.0207793	0.015687
0.109	0.0245984	-0.000862719	0.015687
0.11	0.015687	0.00677563	0.00804868
0.111	0.015687	0.0258715	0.0233254
0.112	0.0105948	0.0182332	0.0296907
0.113	0.015687	0.0233254	-0.00977412
0.114	0.015687	0.0245984	-0.00595495
0.115	0.0271445	0.015687	0.00550257
0.116	0.0131409	0.0296907	-0.000862719
0.117	0.00295645	0.000410338	-0.0161394
0.118	-0.00213578	0.0016834	-0.00977412
0.119	0.0207793	0.00932174	0.00422951
0.12	0.014414	0.00550257	0.00550257
0.121	-0.00468189	0.0131409	-0.000862719
0.122	0.000410338	0.00804868	0.0207793
0.123	0.014414	0.00804868	-0.00213578
0.124	0.0258715	0.0220523	-0.00213578
0.125	0.00677563	0.015687	0.0105948
0.126	0.0258715	0.00677563	0.00422951
0.127	0.0182332	0.0118679	0.00804868
0.128	0.0322368	0.0131409	0.036056
0.129	0.0131409	0.00932174	-0.0352353
0.13	0.0131409	0.0258715	-0.193094
0.131	0.00550257	0.0271445	-0.306397
0.132	0.00932174	0.014414	-0.294939
0.133	0.015687	0.0296907	-0.264386
0.134	0.00677563	0.0245984	-0.177818
0.135	0.00932174	-0.00340883	-0.110346
0.136	-0.00595495	0.014414	-0.106526
0.137	0.00932174	0.00804868	-0.0301431
0.138	0.0195062	0.00677563	-0.0199586
0.139	0.00677563	0.015687	-0.0123202
0.14	0.00295645	0.00295645	0.014414
0.141	0.000410338	0.015687	0.015687
0.142	0.00932174	0.0131409	0.0245984
0.143	0.0220523	0.00932174	0.0309637
0.144	0.00804868	0.0118679	0.0411482
0.145	0.0131409	0.0105948	0.0500596
0.146	0.00550257	0.00295645	0.0296907
0.147	0.0245984	0.00422951	0.0233254
0.148	0.00932174	0.0131409	0.0398751
0.149	0.00295645	0.0105948	0.0296907
0.15	0.0105948	0.0131409	0.0258715
0.151	-0.00722801	0.0131409	0.00804868
0.152	0.00550257	0.0118679	-0.00722801
0.153	-0.00340883	0.00295645	0.00422951
0.154	-0.00722801	0.00804868	0.0169601
0.155	-0.00722801	0.0131409	-0.00468189
0.156	-0.00468189	0.00932174	-0.00468189
0.157	0.00422951	0.000410338	0.00550257
0.158	-0.0110472	0.00422951	-0.00213578
0.159	0.00677563	0.0118679	0.000410338
0.16	-0.000862719	-0.00850107	-0.00213578
0.161	0.0016834	0.00550257	0.015687
0.162	0.0169601	0.015687	-0.00850107
0.163	0.00550257	0.00295645	-0.0161394
0.164	0.00677563	-0.0123202	0.0258715
0.165	0.00550257	0.000410338	0.0169601
0.166	0.014414	0.000410338	0.00932174
0.167	0.014414	0.0105948	0.000410338
0.168	0.0131409	0.0182332	-0.0123202
0.169	0.00804868	0.0195062	0.00550257
0.17	-0.00850107	0.0207793	0.014414
0.171	0.014414	0.00677563	-0.00213578
0.172	0.000410338	0.00295645	-0.0123202
0.173	0.00677563	0.00677563	-0.00468189
0.174	0.0105948	0.000410338	0.00550257
0.175	0.0169601	0.015687	-0.0110472
0.176	0.00422951	0.000410338	-0.00977412
0.177	0.00677563	0.0016834	-0.0174125
0.178	-0.0161394	0.00422951	-0.00850107
0.179	-0.000862719	0.00804868	-0.00468189
0.18	0.00932174	-0.00468189	-0.0135933
0.181	0.00677563	0.000410338	0.00295645
0.182	0.015687	0.014414	0.00295645
0.183	0.00295645	0.0182332	-0.00213578
0.184	0.0233254	-0.000862719	-0.00340883
0.185	0.0169601	0.015687	-0.00595495
0.186	0.015687	0.000410338	0.0131409
0.187	0.0284176	0.0245984	0.00932174
0.188	0.015687	0.00422951	0.0105948
0.189	0.00550257	-0.00595495	-0.0148664
0.19	-0.000862719	0.015687	0.000410338
0.191	0.00804868	0.000410338	-0.00468189
0.192	0.0016834	0.0220523	-0.0416006
0.193	-0.0110472	0.0309637	-0.0454197
0.194	0.014414	0.0118679	-0.0657887
0.195	0.00422951	0.0105948	-0.0657887
0.196	0.00677563	0.00550257	-0.0454197
0.197	0.00550257	0.00295645	-0.0632425
0.198	-0.000862719	0.00804868	-0.0377814
0.199	0.0118679	0.0016834	-0.0199586
0.2	-0.00340883	-0.000862719	-0.00340883
0.201	0.00295645	-0.00340883	0.0233254
0.202	0.0233254	0.0131409	0.0118679
0.203	0.015687	0.0207793	0.015687
0.204	0.0322368	0.0207793	0.014414
0.205	0.00932174	-0.00213578	0.0118679
0.206	0.0309637	0.0105948	0.0245984
0.207	0.0207793	0.00677563	0.0182332
0.208	0.0296907	0.0245984	0.00932174
0.209	0.0182332	0.00550257	0.0195062
0.21	0.0131409	0.014414	0.000410338
0.211	0.00550257	0.00295645	-0.0135933
0.212	0.0296907	0.0271445	0.00550257
0.213	-0.00595495	0.0296907	0.000410338
0.214	0.00550257	0.0169601	-0.00468189
0.215	0.00932174	0.00295645	0.0131409
0.216	-0.00213578	0.0220523	-0.0148664
0.217	0.0131409	-0.000862719	0.000410338
0.218	0.00804868	0.00932174	-0.00977412
0.219	0.0118679	-0.000862719	-0.00468189
0.22	0.00804868	-0.00340883	-0.0123202
0.221	0.00932174	0.0207793	-0.00468189
0.222	0.0105948	-0.00595495	0.0207793
0.223	0.014414	0.0131409	0.0131409
0.224	0.0105948	0.0169601	0.0296907
0.225	0.000410338	0.00932174	0.0284176
0.226	0.0220523	0.0169601	0.0233254
0.227	0.00932174	0.00422951	0.0220523
0.228	0.0207793	0.0195062	0.0207793
0.229	0.015687	0.014414	0.0016834
0.23	0.00550257	0.0169601	0.0233254
0.231	0.0169601	0.0118679	0.000410338
0.232	-0.00595495	0.0207793	-0.00977412
0.233	0.00295645	-0.0530581	0.000410338
0.234	0.00295645	-0.00722801	0.0131409
0.235	-0.00213578	0.00550257	-0.00977412
0.236	0.0131409	-0.00213578	0.000410338
0.237	-0.00468189	0.0118679	-0.0174125
0.238	0.00550257	0.00932174	0.000410338
0.239	0.015687	-0.00213578	0.00804868
0.24	-0.00468189	-0.00468189	-0.00213578
0.241	-0.00468189	-0.00468189	0.00295645
0.242	0.00804868	0.00932174	0.015687
0.243	0.0233254	0.014414	0.000410338
0.244	-0.00977412	0.0105948	0.0169601
0.245	0.0118679	0.0258715	0.0131409
0.246	0.015687	0.0105948	0.000410338
0.247	0.0182332	0.00804868	0.0207793
0.248	0.00804868	0.00932174	0.0131409
0.249	0.00932174	0.0195062	0.00550257
0.25	0.0284176	0.014414	0.0131409
0.251	0.000410338	0.014414	0.0169601
0.252	0.00550257	0.0131409	0.0131409
0.253	0.00804868	0.000410338	-0.00595495
0.254	-0.000862719	0.0131409	-0.0135933
0.255	0.015687	0.00804868	-0.0161394
0.256	0.0105948	0.0016834	-0.00722801
0.257	-0.0148664	0.00804868	-0.0110472
0.258	-0.0148664	0.00932174	-0.00850107
0.259	-0.00213578	0.00295645	0.00295645
0.26	0.00550257	0.00295645	0.0182332
0.261	0.0105948	-0.000862719	0.0169601
0.262	-0.00595495	0.015687	-0.0110472
0.263	0.0207793	0.0105948	0.0182332
0.264	0.0195062	0.0245984	0.0131409
0.265	0.00932174	0.0105948	0.0169601
0.266	0.0296907	0.00932174	0.0118679
0.267	0.0207793	0.014414	0.0245984
0.268	0.0169601	0.0296907	0.0131409
0.269	0.0016834	0.00422951	0.0207793
0.27	0.00932174	0.0118679	-0.00340883
0.271	0.00932174	0.00550257	0.00295645
0.272	0.00422951	0.0258715	0.00422951
0.273	-0.00722801	0.00422951	-0.0212316
0.274	0.015687	0.0131409	-0.0148664
0.275	0.00804868	0.0245984	-0.00977412
0.276	0.0207793	0.00677563	0.000410338
0.277	-0.00595495	0.0118679	-0.00977412
0.278	-0.00468189	0.000410338	-0.0174125
0.279	0.000410338	0.00932174	-0.000862719
0.28	0.0105948	-0.00722801	-0.0161394
0.281	0.00550257	-0.0110472	0.000410338
0.282	0.0182332	-0.0123202	0.0118679
0.283	0.0284176	0.00804868	0.015687
0.284	0.0105948	0.00550257	0.014414
0.285	0.0131409	0.00677563	0.0195062
0.286	0.0169601	0.0271445	0.014414
0.287	0.0195062	0.0195062	0.0258715
0.288	0.0105948	0.00932174	0.015687
0.289	0.00804868	0.00677563	0.0245984
0.29	0.0016834	0.0182332	0.014414
0.291	0.014414	0.0207793	0.00932174
0.292	0.015687	0.014414	0.00295645
0.293	-0.00340883	0.015687	0.00550257
0.294	-0.00595495	0.0182332	0.00677563
0.295	0.000410338	0.00550257	-0.0174125
0.296	-0.0148664	0.00932174	0.0016834
0.297	0.00422951	0.0016834	-0.00340883
0.298	0.00932174	-0.000862719	0.000410338
0.299	0.0118679	0.014414	0.00804868
0.3	-0.00213578	0.00550257	-0.00722801
0.301	0.00422951	0.0016834	0.000410338
0.302	-0.00977412	0.00422951	0.0245984
0.303	0.0233254	0.00932174	0.000410338
0.304	0.0207793	0.0296907	0.00932174
0.305	0.00932174	0.0131409	0.00677563
0.306	0.015687	0.00295645	0.0284176
0.307	0.014414	0.000410338	0.00295645
0.308	0.015687	0.0195062	0.000410338
0.309	0.0258715	0.0131409	0.00932174
0.31	0.0169601	0.0169601	-0.00468189
0.311	0.0271445	0.0105948	0.0207793
0.312	0.0016834	0.0220523	0.000410338
0.313	-0.0186855	0.014414	-0.00468189
0.314	0.00550257	0.014414	0.00550257
0.315	0.015687	0.00550257	0.015687
0.316	0.000410338	0.00932174	0.00932174
0.317	0.0118679	0.0105948	-0.00340883
0.318	0.000410338	0.014414	-0.00850107
0.319	0.0207793	0.0271445	0.00804868
0.32	0.0449674	0.0666093	0.0131409
0.321	0.0564249	0.0742477	0.015687
0.322	0.0691555	0.0767938	0.0182332
0.323	0.0767938	0.081886	0.0271445
0.324	0.080613	0.120078	0.0284176
0.325	0.0984358	0.134081	0.0449674
0.326	0.123897	0.163362	0.0640632
0.327	0.163362	0.165908	0.0780669
0.328	0.177365	0.207919	0.109893
0.329	0.199007	0.239745	0.103528
0.33	0.235926	0.269025	0.149358
0.331	0.244837	0.290668	0.167181
0.332	0.27921	0.318675	0.199007
0.333	0.313582	0.373416	0.219376
0.334	0.363232	0.415427	0.270299
0.335	0.417973	0.468896	0.321221
0.336	0.484172	0.530002	0.421793
0.337	0.545279	0.619116	0.473988
0.338	0.594928	0.667493	0.561829
0.339	0.644578	0.733692	0.654762
0.34	0.701865	0.769337	0.719688
0.341	0.782068	0.776976	0.810075
0.342	0.824079	0.774429	0.821533
0.343	0.873728	0.817713	0.81644
0.344	0.920831	0.881366	0.790979
0.345	0.942473	0.95775	0.713323
0.346	0.945019	1.0074	0.573286
0.347	0.951384	1.04559	0.4167
0.348	0.988303	1.04304	0.224468
0.349	0.983211	0.990849	-0.0377814
0.35	0.953931	0.867363	-0.364957
0.351	0.915739	0.732418	-0.849992
0.352	0.81644	0.636939	-1.65075
0.353	0.719688	0.60384	-2.32292
0.354	0.630574	0.552917	-2.30001
0.355	0.579652	0.533821	-2.05558
0.356	0.544006	0.448527	-2.06831
0.357	0.540187	0.402697	-1.91936
0.358	0.591109	0.442161	-1.79715
0.359	0.74133	0.52491	-1.91427
0.36	0.86609	0.681496	-1.86462
0.361	0.918285	0.784614	-1.61128
0.362	0.903008	0.858451	-1.37576
0.363	0.843175	0.858451	-1.14025
0.364	0.766791	0.796071	-0.981117
0.365	0.664946	0.709503	-0.95311
0.366	0.560556	0.58729	-0.974752
0.367	0.490538	0.457438	-1.08169
0.368	0.434523	0.300852	-1.13134
0.369	0.361959	0.136628	-1.08805
0.37	0.280483	-0.0708809	-1.06896
0.371	0.183731	-0.284755	-1.06005
0.372	0.0386021	-0.469348	-1.11988
0.373	-0.101434	-0.675583	-1.28156
0.374	-0.18291	-0.883092	-1.43942
0.375	-0.259293	-1.02185	-1.60874
0.376	-0.301304	-1.08424	-1.73859
0.377	-0.286028	-1.0906	-1.81752
0.378	-0.254201	-1.06005	-1.82006
0.379	-0.18291	-1.01422	-1.77423
0.38	-0.16636	-0.940379	-1.68512
0.381	-0.194367	-0.851265	-1.56545
0.382	-0.218556	-0.754513	-1.44578
0.383	-0.227467	-0.648849	-1.31211
0.384	-0.26184	-0.531728	-1.17589
0.385	-0.288574	-0.414606	-1.05113
0.386	-0.294939	-0.342042	-0.951837
0.387	-0.331858	-0.273297	-0.885638
0.388	-0.330585	-0.221102	-0.800343
0.389	-0.331858	-0.188002	-0.762151
0.39	-0.322946	-0.149811	-0.712502
0.391	-0.296212	-0.121803	-0.687041
0.392	-0.311489	-0.0912498	-0.636119
0.393	-0.280935	-0.0683348	-0.623388
0.394	-0.259293	-0.0454197	-0.576285
0.395	-0.26184	-0.0377814	-0.53682
0.396	-0.22874	-0.0263239	-0.525362
0.397	-0.205825	-0.0199586	-0.493536
0.398	-0.218556	-0.0161394	-0.476986
0.399	-0.165087	-0.0186855	-0.469348
0.4	-0.167633	-0.0263239	-0.448979
0.401	-0.156176	-0.0186855	-0.432429
0.402	-0.133261	-0.0352353	-0.41588
0.403	-0.123076	-0.0326892	-0.38278
0.404	-0.147264	-0.0466928	-0.371322
0.405	-0.119257	-0.0403275	-0.390418
0.406	-0.121803	-0.0632425	-0.391692
0.407	-0.128168	-0.0479659	-0.370049
0.408	-0.135807	-0.0759731	-0.350954
0.409	-0.112892	-0.0810654	-0.362411
0.41	-0.101434	-0.0887037	-0.357319
0.411	-0.0925229	-0.114165	-0.349681
0.412	-0.095069	-0.105253	-0.324219
0.413	-0.0976151	-0.125622	-0.329312
0.414	-0.0874306	-0.131988	-0.324219
0.415	-0.0937959	-0.148537	-0.325492
0.416	-0.0912498	-0.173999	-0.311489
0.417	-0.0747001	-0.194367	-0.312762
0.418	-0.0670617	-0.19946	-0.305123
0.419	-0.0683348	-0.214736	-0.283481
0.42	-0.0670617	-0.221102	-0.272024
0.421	-0.0747001	-0.223648	-0.26184
0.422	-0.0657887	-0.227467	-0.249109
0.423	-0.0454197	-0.240198	-0.247836
0.424	-0.0441467	-0.259293	-0.216009
0.425	-0.0708809	-0.268205	-0.237651
0.426	-0.0683348	-0.280935	-0.244017
0.427	-0.0657887	-0.292393	-0.235105
0.428	-0.0683348	-0.288574	-0.246563
0.429	-0.073427	-0.306397	-0.24529
0.43	-0.0556042	-0.305123	-0.255474
0.431	-0.0632425	-0.302577	-0.238925
0.432	-0.0708809	-0.330585	-0.221102
0.433	-0.0810654	-0.3535	-0.236378
0.434	-0.0645156	-0.357319	-0.233832
0.435	-0.0581503	-0.368776	-0.213463
0.436	-0.0861576	-0.391692	-0.223648
0.437	-0.0887037	-0.390418	-0.233832
0.438	-0.0606964	-0.404422	-0.223648
0.439	-0.0721539	-0.405695	-0.213463
0.44	-0.0721539	-0.414606	-0.213463
0.441	-0.0556042	-0.420972	-0.203279
0.442	-0.0874306	-0.375142	-0.210917
0.443	-0.0785192	-0.409514	-0.186729
0.444	-0.0861576	-0.431156	-0.184183
0.445	-0.0899768	-0.465529	-0.19946
0.446	-0.0708809	-0.479532	-0.18291
0.447	-0.073427	-0.471894	-0.18291
0.448	-0.0708809	-0.464256	-0.180364
0.449	-0.0861576	-0.483352	-0.162541
0.45	-0.0925229	-0.479532	-0.177818
0.451	-0.0823384	-0.49099	-0.210917
0.452	-0.0785192	-0.493536	-0.226194
0.453	-0.100161	-0.503721	-0.195641
0.454	-0.0836115	-0.524089	-0.219829
0.455	-0.0988882	-0.515178	-0.213463
0.456	-0.102707	-0.530455	-0.227467
0.457	-0.0759731	-0.518997	-0.249109
0.458	-0.0263239	-0.522816	-0.260566
0.459	-0.0110472	-0.53682	-0.254201
0.46	-0.0301431	-0.526636	-0.250382
0.461	-0.0454197	-0.529182	-0.244017
0.462	-0.0594234	-0.531728	-0.236378
0.463	-0.050512	-0.531728	-0.22874
0.464	-0.0632425	-0.554643	-0.223648
0.465	-0.0747001	-0.555916	-0.222375
0.466	-0.0721539	-0.540639	-0.242744
0.467	-0.0708809	-0.561008	-0.223648
0.468	-0.0606964	-0.554643	-0.226194
0.469	-0.0747001	-0.55337	-0.22874
0.47	-0.0619695	-0.554643	-0.223648
0.471	-0.0492389	-0.576285	-0.207098
0.472	-0.0441467	-0.562281	-0.218556
0.473	-0.0594234	-0.567373	-0.213463
0.474	-0.0199586	-0.587742	-0.208371
0.475	-0.119257	-0.581377	-0.224921
0.476	-0.101434	-0.585196	-0.219829
0.477	-0.0785192	-0.583923	-0.204552
0.478	-0.0543312	-0.5992	-0.210917
0.479	-0.050512	-0.608111	-0.179091
0.48	-0.0416006	-0.585196	-0.170179
0.481	-0.0454197	-0.594108	-0.172726
0.482	-0.0492389	-0.592835	-0.190548
0.483	-0.0441467	-0.608111	-0.16636
0.484	-0.0466928	-0.605565	-0.16636
0.485	-0.0352353	-0.609384	-0.172726
0.486	-0.0339622	-0.610657	-0.16636
0.487	-0.0428736	-0.604292	-0.157449
0.488	-0.0466928	-0.61193	-0.157449
0.489	-0.0339622	-0.61193	-0.165087
0.49	-0.0657887	-0.61193	-0.139626
0.491	-0.0314161	-0.585196	-0.149811
0.492	-0.0479659	-0.600473	-0.121803
0.493	-0.0606964	-0.608111	-0.126895
0.494	-0.0581503	-0.623388	-0.133261
0.495	-0.0530581	-0.622115	-0.129442
0.496	-0.0594234	-0.614477	-0.121803
0.497	-0.0441467	-0.623388	-0.12053
0.498	-0.0479659	-0.636119	-0.109073
0.499	-0.0403275	-0.622115	-0.116711
0.5	-0.0479659	-0.624661	-0.116711
0.501	-0.0632425	-0.636119	-0.117984
0.502	-0.0428736	-0.617023	-0.1078
0.503	-0.0441467	-0.625934	-0.119257
0.504	-0.0377814	-0.614477	-0.134534
0.505	-0.0428736	-0.625934	-0.119257
0.506	-0.0352353	-0.620842	-0.123076
0.507	-0.0403275	-0.613204	-0.133261
0.508	-0.050512	-0.606838	-0.109073
0.509	-0.0403275	-0.610657	-0.129442
0.51	-0.0403275	-0.61193	-0.115438
0.511	-0.0403275	-0.625934	-0.0925229
0.512	-0.050512	-0.622115	-0.100161
0.513	-0.0543312	-0.609384	-0.102707
0.514	-0.0339622	-0.61193	-0.096342
0.515	-0.0466928	-0.613204	-0.0810654
0.516	-0.0403275	-0.610657	-0.0861576
0.517	-0.050512	-0.618296	-0.0861576
0.518	-0.0594234	-0.622115	-0.0836115
0.519	-0.0479659	-0.592835	-0.0836115
0.52	-0.0161394	-0.614477	-0.0810654
0.521	-0.0492389	-0.606838	-0.0823384
0.522	-0.0275969	-0.604292	-0.0759731
0.523	-0.0314161	-0.601746	-0.0670617
0.524	-0.0390544	-0.603019	-0.0352353
0.525	-0.0186855	-0.610657	-0.0199586
0.526	-0.0352353	-0.601746	-0.00850107
0.527	-0.0263239	-0.583923	0.00422951
0.528	-0.0326892	-0.601746	0.00804868
0.529	-0.0314161	-0.595381	0.0233254
0.53	-0.0352353	-0.594108	0.0386021
0.531	-0.0339622	-0.591561	0.0296907
0.532	-0.0390544	-0.586469	0.0271445
0.533	-0.0314161	-0.576285	0.015687
0.534	-0.0275969	-0.580104	0.0220523
0.535	-0.0377814	-0.58265	0.00550257
0.536	-0.0377814	-0.577558	-0.0161394
0.537	-0.00850107	-0.554643	-0.00595495
0.538	-0.0314161	-0.587742	-0.0161394
0.539	-0.0339622	-0.587742	-0.0148664
0.54	-0.0212316	-0.575012	-0.00722801
0.541	-0.0225047	-0.563554	-0.0301431
0.542	-0.00977412	-0.573739	-0.00468189
0.543	-0.0263239	-0.567373	-0.0174125
0.544	-0.0237778	-0.5661	-0.00595495
0.545	-0.0263239	-0.549551	-0.0110472
0.546	-0.0225047	-0.550824	-0.0199586
0.547	-0.0314161	-0.559735	-0.0301431
0.548	-0.0250508	-0.5661	-0.0275969
0.549	-0.0161394	-0.55337	-0.0174125
0.55	-0.0199586	-0.53682	-0.0237778
0.551	-0.0212316	-0.555916	-0.0225047
0.552	-0.0225047	-0.549551	-0.0352353
0.553	-0.0390544	-0.550824	-0.0326892
0.554	-0.0390544	-0.530455	-0.0186855
0.555	-0.0314161	-0.535547	-0.0377814
0.556	-0.0377814	-0.550824	-0.0186855
0.557	-0.0225047	-0.53682	-0.0237778
0.558	-0.0237778	-0.547005	-0.0135933
0.559	-0.0199586	-0.526636	0.00550257
0.56	-0.0225047	-0.548278	-0.00213578
0.561	-0.0212316	-0.535547	-0.00340883
0.562	-0.0314161	-0.529182	0.00677563
0.563	-0.0339622	-0.529182	0.058971
0.564	-0.0186855	-0.517724	0.0717016
0.565	-0.00340883	-0.52027	0.0704285
0.566	-0.0352353	-0.522816	0.0717016
0.567	-0.00595495	-0.511359	0.0869783
0.568	-0.0186855	-0.515178	0.0666093
0.569	-0.0110472	-0.506267	0.0615171
0.57	-0.0263239	-0.503721	0.0678824
0.571	-0.0275969	-0.503721	0.0844321
0.572	-0.050512	-0.513905	0.0615171
0.573	-0.0352353	-0.488444	0.037329
0.574	-0.0339622	-0.506267	0.0296907
0.575	-0.0314161	-0.510086	0.00804868
0.576	-0.0352353	-0.506267	0.00932174
0.577	-0.0199586	-0.508813	0.000410338
0.578	-0.050512	-0.494809	0.000410338
0.579	-0.0161394	-0.499901	-0.00977412
0.58	-0.0301431	-0.498628	-0.0110472
0.581	-0.0148664	-0.499901	-0.0212316
0.582	-0.0275969	-0.485898	-0.0275969
0.583	-0.0186855	-0.483352	-0.0250508
0.584	-0.0174125	-0.493536	-0.0390544
0.585	-0.0123202	-0.480805	-0.0479659
0.586	-0.0123202	-0.493536	-0.0556042
0.587	-0.0275969	-0.475713	-0.0492389
0.588	-0.0352353	-0.485898	-0.0556042
0.589	-0.0263239	-0.473167	-0.0454197
0.59	-0.0212316	-0.478259	-0.051785
0.591	-0.0263239	-0.47444	-0.0441467
0.592	-0.0275969	-0.466802	-0.0148664
0.593	-0.0199586	-0.479532	-0.00722801
0.594	-0.0148664	-0.45789	-0.0110472
0.595	-0.02887	-0.482079	-0.00468189
0.596	-0.0225047	-0.462983	-0.0314161
0.597	-0.0237778	-0.471894	-0.050512
0.598	-0.0352353	-0.462983	-0.0479659
0.599	-0.0110472	-0.45789	-0.0925229
0.6	-0.02887	-0.476986	-0.0861576
0.601	-0.00722801	-0.471894	-0.0937959
0.602	-0.0135933	-0.468075	-0.0899768
0.603	0.000410338	-0.45789	-0.0785192
0.604	-0.000862719	-0.451525	-0.0810654
0.605	-0.0174125	-0.451525	-0.0887037
0.606	-0.0237778	-0.437522	-0.0925229
0.607	-0.0161394	-0.44516	-0.0874306
0.608	-0.0237778	-0.433702	-0.096342
0.609	-0.0148664	-0.427337	-0.0925229
0.61	-0.0135933	-0.433702	-0.0810654
0.611	-0.0237778	-0.434975	-0.0874306
0.612	-0.00722801	-0.452798	-0.0874306
0.613	-0.0199586	-0.45789	-0.0899768
0.614	-0.0161394	-0.433702	-0.0619695
0.615	-0.0301431	-0.42861	-0.0619695
0.616	-0.0326892	-0.429883	-0.0645156
0.617	-0.0148664	-0.429883	-0.0721539
0.618	-0.0275969	-0.418426	-0.0887037
0.619	-0.0174125	-0.437522	-0.100161
0.62	-0.0237778	-0.437522	-0.0887037
0.621	-0.0225047	-0.436248	-0.0988882
0.622	-0.0186855	-0.436248	-0.0899768
0.623	-0.0199586	-0.451525	-0.0861576
0.624	-0.0174125	-0.432429	-0.0810654
0.625	-0.0199586	-0.432429	-0.0937959
0.626	-0.0110472	-0.410787	-0.073427
0.627	-0.00977412	-0.406968	-0.0772462
0.628	-0.0186855	-0.410787	-0.0887037
0.629	-0.0225047	-0.423518	-0.0874306
0.63	-0.0148664	-0.424791	-0.0925229
0.631	-0.0237778	-0.426064	-0.096342
0.632	-0.0186855	-0.413333	-0.0925229
0.633	-0.0301431	-0.41206	-0.095069
0.634	-0.02887	-0.420972	-0.102707
0.635	-0.0352353	-0.41588	-0.0887037
0.636	-0.0174125	-0.410787	-0.0912498
0.637	-0.0326892	-0.400603	-0.105253
0.638	-0.0339622	-0.418426	-0.0836115
0.639	-0.0225047	-0.41206	-0.0848845
0.64	-0.0352353	-0.422245	-0.102707
0.641	-0.0352353	-0.413333	-0.0836115
0.642	-0.0250508	-0.41206	-0.0887037
0.643	-0.0135933	-0.401876	-0.0887037
0.644	-0.0148664	-0.39933	-0.0810654
0.645	-0.00468189	-0.396784	-0.0759731
0.646	-0.00213578	-0.387872	-0.0721539
0.647	-0.00595495	-0.387872	-0.0759731
0.648	-0.00977412	-0.386599	-0.0645156
0.649	-0.0263239	-0.394238	-0.0772462
0.65	-0.0148664	-0.396784	-0.0785192
0.651	-0.0186855	-0.373869	-0.0925229
0.652	-0.0339622	-0.386599	-0.0721539
0.653	-0.0199586	-0.378961	-0.0861576
0.654	-0.00722801	-0.384053	-0.0887037
0.655	-0.0263239	-0.372596	-0.0848845
0.656	-0.0135933	-0.385326	-0.0976151
0.657	-0.00977412	-0.391692	-0.095069
0.658	-0.0199586	-0.372596	-0.0988882
0.659	-0.0135933	-0.376415	-0.0785192
0.66	-0.0110472	-0.372596	-0.0581503
0.661	-0.0123202	-0.375142	-0.0823384
0.662	-0.00595495	-0.372596	-0.0759731
0.663	-0.00595495	-0.377688	-0.0721539
0.664	-0.0110472	-0.363684	-0.0759731
0.665	-0.0110472	-0.377688	-0.0670617
0.666	-0.00722801	-0.368776	-0.0861576
0.667	0.00295645	-0.363684	-0.0721539
0.668	-0.0110472	-0.367503	-0.0670617
0.669	-0.0148664	-0.372596	-0.0823384
0.67	-0.0135933	-0.36623	-0.0747001
0.671	-0.0174125	-0.352227	-0.0823384
0.672	-0.0135933	-0.367503	-0.073427
0.673	-0.0148664	-0.354773	-0.0823384
0.674	-0.0110472	-0.349681	-0.0874306
0.675	-0.0250508	-0.371322	-0.0823384
0.676	-0.0123202	-0.359865	-0.0759731
0.677	-0.00213578	-0.362411	-0.0861576
0.678	0.0131409	-0.358592	-0.0708809
0.679	-0.0186855	-0.361138	-0.0848845
0.68	-0.0250508	-0.349681	-0.0861576
0.681	-0.0199586	-0.352227	-0.0810654
0.682	-0.0148664	-0.357319	-0.0721539
0.683	-0.0199586	-0.349681	-0.0606964
0.684	-0.0186855	-0.340769	-0.0683348
0.685	-0.0263239	-0.356046	-0.0606964
0.686	0.00422951	-0.344588	-0.050512
0.687	-0.00722801	-0.3535	-0.0594234
0.688	-0.0301431	-0.340769	-0.0390544
0.689	-0.00722801	-0.325492	-0.0441467
0.69	-0.00722801	-0.33695	-0.0466928
0.691	-0.00468189	-0.347134	-0.0492389
0.692	-0.0161394	-0.344588	-0.0530581
0.693	-0.0123202	-0.345861	-0.0594234
0.694	-0.0135933	-0.340769	-0.0606964
0.695	-0.00977412	-0.33695	-0.0479659
0.696	-0.0212316	-0.342042	-0.0606964
0.697	-0.0174125	-0.333131	-0.0772462
0.698	-0.0237778	-0.344588	-0.0619695
0.699	-0.0301431	-0.340769	-0.0581503
0.7	-0.0275969	-0.322946	-0.0645156
0.701	-0.0174125	-0.335677	-0.051785
0.702	-0.0250508	-0.352227	-0.0428736
0.703	-0.0174125	-0.348407	-0.0403275
0.704	-0.0148664	-0.343315	-0.0339622
0.705	-0.00595495	-0.331858	-0.0250508
0.706	-0.0148664	-0.322946	-0.0428736
0.707	-0.0148664	-0.329312	-0.050512
0.708	-0.00468189	-0.319127	-0.0339622
0.709	-0.0161394	-0.316581	-0.0479659
0.71	-0.0148664	-0.317854	-0.0581503
0.711	-0.0148664	-0.319127	-0.051785
0.712	0.000410338	-0.306397	-0.0568773
0.713	-0.0110472	-0.312762	-0.0670617
0.714	-0.0135933	-0.321673	-0.0657887
0.715	-0.00977412	-0.326765	-0.0683348
0.716	-0.0186855	-0.330585	-0.0683348
0.717	-0.0250508	-0.333131	-0.073427
0.718	-0.0186855	-0.330585	-0.0619695
0.719	-0.0212316	-0.3204	-0.101434
0.72	-0.0237778	-0.311489	-0.0937959
0.721	-0.0161394	-0.3204	-0.0721539
0.722	-0.0110472	-0.325492	-0.0543312
0.723	-0.0212316	-0.30767	-0.0454197
0.724	-0.0199586	-0.3204	-0.0454197
0.725	-0.000862719	-0.316581	-0.0543312
0.726	-0.0174125	-0.311489	-0.0352353
0.727	0.000410338	-0.310216	-0.0568773
0.728	0.00422951	-0.328039	-0.0416006
0.729	-0.00722801	-0.315308	-0.0339622
0.73	-0.0237778	-0.301304	-0.0454197
0.731	-0.0199586	-0.321673	-0.0365083
0.732	0.000410338	-0.292393	-0.050512
0.733	-0.0186855	-0.308943	-0.0543312
0.734	-0.0237778	-0.302577	-0.0479659
0.735	-0.0301431	-0.301304	-0.0657887
0.736	-0.0148664	-0.312762	-0.0543312
0.737	-0.0250508	-0.321673	-0.0543312
0.738	-0.0314161	-0.312762	-0.0403275
0.739	-0.0110472	-0.301304	-0.0556042
0.74	-0.0199586	-0.302577	-0.0492389
0.741	-0.0148664	-0.314035	-0.0568773
0.742	0.000410338	-0.296212	-0.0454197
0.743	-0.0199586	-0.29112	-0.0441467
0.744	-0.0148664	-0.310216	-0.0606964
0.745	-0.00468189	-0.305123	-0.0568773
0.746	-0.00977412	-0.294939	-0.0556042
0.747	-0.00595495	-0.286028	-0.0581503
0.748	-0.0110472	-0.310216	-0.0403275
0.749	0.0105948	-0.280935	-0.050512
0.75	-0.0148664	-0.289847	-0.0606964
0.751	-0.0123202	-0.280935	-0.0352353
0.752	-0.0148664	-0.275843	-0.050512
0.753	-0.0199586	-0.292393	-0.0619695
0.754	-0.0237778	-0.284755	-0.0581503
0.755	-0.0174125	-0.298758	-0.0657887
0.756	-0.02887	-0.288574	-0.0670617
0.757	-0.0199586	-0.280935	-0.0479659
0.758	-0.0148664	-0.29112	-0.0594234
0.759	-0.00977412	-0.288574	-0.0594234
0.76	-0.00468189	-0.294939	-0.0645156
0.761	-0.00977412	-0.286028	-0.0441467
0.762	-0.0135933	-0.284755	-0.0568773
0.763	0.00550257	-0.289847	-0.051785
0.764	-0.00340883	-0.277116	-0.0568773
0.765	-0.0148664	-0.278389	-0.0606964
0.766	-0.00850107	-0.277116	-0.0403275
0.767	0.00550257	-0.275843	-0.0645156
0.768	-0.00213578	-0.280935	-0.050512
0.769	-0.00722801	-0.280935	-0.0416006
0.77	-0.0135933	-0.284755	-0.0606964
0.771	-0.0174125	-0.24529	-0.0556042
0.772	-0.0148664	-0.269478	-0.0441467
0.773	-0.00468189	-0.270751	-0.0454197
0.774	-0.00340883	-0.264386	-0.0670617
0.775	-0.00468189	-0.27457	-0.0683348
0.776	-0.00722801	-0.280935	-0.0747001
0.777	-0.0174125	-0.279662	-0.0543312
0.778	-0.0135933	-0.270751	-0.0670617
0.779	0.00295645	-0.272024	-0.0683348
0.78	-0.0212316	-0.269478	-0.0606964
0.781	-0.0225047	-0.270751	-0.0823384
0.782	-0.00722801	-0.279662	-0.0556042
0.783	-0.00468189	-0.272024	-0.0759731
0.784	0.000410338	-0.264386	-0.0543312
0.785	-0.000862719	-0.273297	-0.0708809
0.786	-0.0110472	-0.259293	-0.0606964
0.787	-0.00340883	-0.269478	-0.0619695
0.788	-0.0123202	-0.252928	-0.0606964
0.789	-0.00468189	-0.264386	-0.0721539
0.79	-0.0199586	-0.269478	-0.0479659
0.791	-0.0199586	-0.260566	-0.051785
0.792	-0.00595495	-0.249109	-0.0772462
0.793	-0.0135933	-0.264386	-0.0708809
0.794	-0.0275969	-0.25802	-0.0759731
0.795	-0.0237778	-0.246563	-0.0657887
0.796	-0.0225047	-0.27457	-0.0492389
0.797	-0.0161394	-0.277116	-0.0441467
0.798	-0.0301431	-0.249109	-0.0747001
0.799	-0.0110472	-0.26184	-0.0632425
0.8	-0.00595495	-0.255474	-0.0543312
0.801	-0.0174125	-0.264386	-0.051785
0.802	-0.0174125	-0.255474	-0.0454197
0.803	-0.0161394	-0.251655	-0.0543312
0.804	-0.00340883	-0.249109	-0.0568773
0.805	-0.0110472	-0.269478	-0.0645156
0.806	0.00677563	-0.259293	-0.0479659
0.807	-0.0110472	-0.244017	-0.0543312
0.808	-0.0161394	-0.250382	-0.0352353
0.809	-0.0199586	-0.247836	-0.051785
0.81	-0.0161394	-0.251655	-0.0403275
0.811	-0.00595495	-0.22874	-0.051785
0.812	-0.0110472	-0.256747	-0.0606964
0.813	-0.0148664	-0.238925	-0.0556042
0.814	-0.0174125	-0.238925	-0.0479659
0.815	-0.0212316	-0.238925	-0.0848845
0.816	-0.0237778	-0.237651	-0.0606964
0.817	-0.0110472	-0.251655	-0.0568773
0.818	-0.0199586	-0.259293	-0.0632425
0.819	-0.00595495	-0.252928	-0.0568773
0.82	-0.0110472	-0.259293	-0.0568773
0.821	0.0131409	-0.260566	-0.0670617
0.822	0.000410338	-0.231286	-0.0594234
0.823	-0.0123202	-0.254201	-0.051785
0.824	-0.00468189	-0.219829	-0.0670617
0.825	-0.000862719	-0.249109	-0.0556042
0.826	-0.00468189	-0.219829	-0.0454197
0.827	-0.00468189	-0.235105	-0.0568773
0.828	-0.0161394	-0.230013	-0.051785
0.829	0.00295645	-0.233832	-0.0441467
0.83	-0.00340883	-0.227467	-0.0454197
0.831	-0.0135933	-0.230013	-0.0492389
0.832	-0.00213578	-0.240198	-0.0543312
0.833	-0.0275969	-0.242744	-0.0466928
0.834	-0.00468189	-0.222375	-0.073427
0.835	-0.0123202	-0.218556	-0.0441467
0.836	-0.0110472	-0.22874	-0.0632425
0.837	-0.0110472	-0.235105	-0.0594234
0.838	-0.0148664	-0.236378	-0.0645156
0.839	-0.0199586	-0.244017	-0.0556042
0.84	-0.0148664	-0.227467	-0.0708809
0.841	-0.0174125	-0.224921	-0.0632425
0.842	0.000410338	-0.237651	-0.0454197
0.843	-0.00977412	-0.235105	-0.0441467
0.844	0.00422951	-0.223648	-0.0492389
0.845	0.0131409	-0.208371	-0.0581503
0.846	-0.00595495	-0.230013	-0.0454197
0.847	0.00422951	-0.218556	-0.0479659
0.848	-0.00722801	-0.218556	-0.0301431
0.849	-0.0148664	-0.208371	-0.051785
0.85	-0.0110472	-0.218556	-0.0466928
0.851	-0.00340883	-0.221102	-0.0441467
0.852	-0.0199586	-0.19946	-0.0759731
0.853	-0.00977412	-0.221102	-0.0403275
0.854	0.000410338	-0.240198	-0.051785
0.855	-0.0135933	-0.231286	-0.0645156
0.856	-0.00468189	-0.221102	-0.0683348
0.857	-0.0148664	-0.213463	-0.0670617
0.858	-0.0148664	-0.230013	-0.0454197
0.859	-0.00722801	-0.222375	-0.0581503
0.86	-0.0161394	-0.227467	-0.0454197
0.861	-0.0237778	-0.207098	-0.0632425
0.862	-0.0161394	-0.208371	-0.0568773
0.863	-0.00213578	-0.214736	-0.0556042
0.864	0.00422951	-0.213463	-0.0390544
0.865	-0.00468189	-0.221102	-0.0416006
0.866	0.00550257	-0.217282	-0.0619695
0.867	-0.00595495	-0.213463	-0.0416006
0.868	0.015687	-0.209644	-0.0568773
0.869	-0.00977412	-0.214736	-0.0568773
0.87	-0.0135933	-0.217282	-0.0403275
0.871	-0.00977412	-0.203279	-0.0568773
0.872	-0.00468189	-0.214736	-0.0454197
0.873	-0.0275969	-0.202006	-0.0326892
0.874	-0.00722801	-0.208371	-0.0568773
0.875	-0.0199586	-0.208371	-0.0530581
0.876	-0.0110472	-0.236378	-0.0543312
0.877	-0.0174125	-0.203279	-0.051785
0.878	-0.00468189	-0.221102	-0.051785
0.879	0.00677563	-0.200733	-0.0670617
0.88	-0.00468189	-0.21219	-0.050512
0.881	-0.0225047	-0.208371	-0.0492389
0.882	-0.0148664	-0.214736	-0.051785
0.883	-0.000862719	-0.207098	-0.0441467
0.884	-0.00977412	-0.219829	-0.0556042
0.885	-0.00468189	-0.222375	-0.0479659
0.886	0.000410338	-0.204552	-0.0454197
0.887	0.0105948	-0.19946	-0.0466928
0.888	-0.00468189	-0.190548	-0.0466928
0.889	-0.0135933	-0.210917	-0.0403275
0.89	-0.0225047	-0.18291	-0.0339622
0.891	-0.0263239	-0.193094	-0.0568773
0.892	-0.00340883	-0.213463	-0.051785
0.893	-0.00595495	-0.209644	-0.0619695
0.894	-0.0161394	-0.19946	-0.0581503
0.895	-0.0148664	-0.210917	-0.050512
0.896	-0.00977412	-0.204552	-0.0556042
0.897	-0.0199586	-0.203279	-0.0339622
0.898	-0.00722801	-0.208371	-0.0543312
0.899	-0.00340883	-0.216009	-0.0645156
0.9	0.00550257	-0.214736	-0.0543312
0.901	-0.00340883	-0.219829	-0.0403275
0.902	-0.0174125	-0.200733	-0.0556042
0.903	-0.00213578	-0.203279	-0.0377814
0.904	0.00677563	-0.195641	-0.0441467
0.905	-0.0199586	-0.216009	-0.0301431
0.906	-0.00977412	-0.198187	-0.0314161
0.907	-0.0110472	-0.173999	-0.0416006
0.908	-0.00340883	-0.203279	-0.0314161
0.909	0.00422951	-0.18291	-0.0365083
0.91	-0.0110472	-0.195641	-0.0352353
0.911	-0.00977412	-0.195641	-0.0377814
0.912	-0.0148664	-0.184183	-0.0568773
0.913	-0.0212316	-0.193094	-0.0466928
0.914	-0.00722801	-0.200733	-0.051785
0.915	-0.0161394	-0.188002	-0.0479659
0.916	-0.00468189	-0.207098	-0.0670617
0.917	-0.00722801	-0.221102	-0.0581503
0.918	-0.0250508	-0.193094	-0.0339622
0.919	-0.0199586	-0.190548	-0.0441467
0.92	-0.0123202	-0.202006	-0.0568773
0.921	-0.0148664	-0.18291	-0.0556042
0.922	-0.0212316	-0.208371	-0.0403275
0.923	-0.000862719	-0.186729	-0.0454197
0.924	-0.00340883	-0.203279	-0.0377814
0.925	0.00804868	-0.200733	-0.0568773
0.926	0.000410338	-0.200733	-0.0492389
0.927	0.00677563	-0.18291	-0.0301431
0.928	-0.00213578	-0.188002	-0.0416006
0.929	-0.0123202	-0.190548	-0.0416006
0.93	-0.0123202	-0.171453	-0.050512
0.931	-0.00850107	-0.18291	-0.0390544
0.932	-0.00468189	-0.186729	-0.0377814
0.933	-0.00977412	-0.181637	-0.0492389
0.934	-0.0212316	-0.189275	-0.051785
0.935	-0.0174125	-0.194367	-0.0466928
0.936	-0.0135933	-0.186729	-0.0556042
0.937	-0.00468189	-0.188002	-0.0352353
0.938	-0.0352353	-0.177818	-0.0530581
0.939	-0.00722801	-0.191821	-0.0479659
0.94	-0.00850107	-0.194367	-0.0454197
0.941	-0.00595495	-0.189275	-0.0275969
0.942	-0.0199586	-0.193094	-0.0301431
0.943	-0.00850107	-0.202006	-0.0339622
0.944	0.00422951	-0.185456	-0.0314161
0.945	0.0016834	-0.194367	-0.0301431
0.946	0.0105948	-0.158722	-0.0403275
0.947	-0.00468189	-0.177818	-0.0275969
0.948	-0.00340883	-0.170179	-0.0301431
0.949	-0.0148664	-0.162541	-0.0466928
0.95	-0.00340883	-0.177818	-0.0237778
0.951	-0.0250508	-0.172726	-0.0326892
0.952	-0.00468189	-0.173999	-0.0479659
0.953	-0.0161394	-0.163814	-0.0454197
0.954	-0.0225047	-0.185456	-0.0390544
0.955	0.000410338	-0.181637	-0.0428736
0.956	-0.0326892	-0.180364	-0.0339622
0.957	-0.0237778	-0.177818	-0.0377814
0.958	-0.0186855	-0.170179	-0.051785
0.959	-0.0123202	-0.188002	-0.0403275
0.96	0.0016834	-0.203279	-0.051785
0.961	-0.0148664	-0.189275	-0.0428736
0.962	0.000410338	-0.165087	-0.0390544
0.963	-0.000862719	-0.181637	-0.0428736
0.964	0.00550257	-0.158722	-0.0466928
0.965	-0.00340883	-0.168906	-0.0441467
0.966	0.0016834	-0.167633	-0.0275969
0.967	0.0131409	-0.173999	-0.0339622
0.968	-0.00722801	-0.171453	-0.0326892
0.969	-0.0110472	-0.168906	-0.0161394
0.97	0.00295645	-0.172726	-0.0301431
0.971	-0.0186855	-0.179091	-0.0301431
0.972	-0.00977412	-0.167633	-0.0377814
0.973	-0.0237778	-0.175272	-0.0301431
0.974	-0.0186855	-0.163814	-0.0543312
0.975	-0.0237778	-0.16636	-0.0568773
0.976	-0.0225047	-0.175272	-0.0403275
0.977	-0.0123202	-0.180364	-0.0479659
0.978	-0.00977412	-0.184183	-0.0556042
0.979	-0.0135933	-0.167633	-0.0568773
0.98	-0.0135933	-0.184183	-0.0326892
0.981	0.000410338	-0.172726	-0.050512
0.982	-0.00340883	-0.158722	-0.0454197
0.983	-0.0123202	-0.16636	-0.0390544
0.984	-0.0110472	-0.171453	-0.0314161
0.985	0.00677563	-0.172726	-0.0250508
0.986	-0.00468189	-0.170179	-0.0263239
0.987	-0.00977412	-0.184183	-0.0479659
0.988	0.014414	-0.157449	-0.0403275
0.989	0.00422951	-0.15363	-0.0263239
0.99	-0.00595495	-0.156176	-0.0301431
0.991	0.0016834	-0.161268	-0.0492389
0.992	-0.0148664	-0.145991	-0.0365083
0.993	-0.0174125	-0.175272	-0.0314161
0.994	-0.00977412	-0.172726	-0.0352353
0.995	-0.00722801	-0.162541	-0.0365083
0.996	-0.0186855	-0.148537	-0.0416006
0.997	-0.0161394	-0.161268	-0.0441467
0.998	-0.0148664	-0.167633	-0.0466928
0.999	-0.00595495	-0.162541	-0.0237778
1	-0.0110472	-0.148537	-0.0352353
1.001	-0.000862719	-0.159995	-0.0250508
1.002	0.00422951	-0.168906	-0.0199586
1.003	0.00677563	-0.194367	-0.0199586
1.004	0.0131409	-0.157449	-0.0250508
1.005	-0.000862719	-0.139626	-0.0199586
1.006	0.015687	-0.142172	-0.0212316
1.007	0.000410338	-0.130715	-0.0148664
1.008	-0.00213578	-0.154903	-0.0199586
1.009	-0.00340883	-0.135807	-0.0326892
1.01	0.00422951	-0.15363	-0.0403275
1.011	0.00932174	-0.145991	-0.0301431
1.012	-0.0123202	-0.13708	-0.0237778
1.013	-0.00468189	-0.142172	-0.0250508
1.014	0.00422951	-0.15363	-0.0263239
1.015	0.000410338	-0.142172	-0.0250508
1.016	-0.0123202	-0.149811	-0.0186855
1.017	-0.00213578	-0.15363	-0.0314161
1.018	-0.00722801	-0.161268	-0.0352353
1.019	0.000410338	-0.157449	-0.0148664
1.02	0.000410338	-0.173999	-0.0123202
1.021	0.00550257	-0.167633	-0.0135933
1.022	0.0233254	-0.148537	-0.00850107
1.023	0.0195062	-0.149811	0.00932174
1.024	0.0258715	-0.147264	0.0233254
1.025	-0.00340883	-0.15363	0.0296907
1.026	0.00295645	-0.13708	0.0322368
1.027	0.0169601	-0.117984	0.0449674
1.028	0.00677563	-0.128168	0.0513327
1.029	0.014414	-0.126895	0.0462404
1.03	0.00550257	-0.105253	0.0538788
1.031	0.0207793	-0.0988882	0.0742477
1.032	0.0118679	-0.12053	0.0666093
1.033	0.0195062	-0.121803	0.0691555
1.034	0.0245984	-0.117984	0.0653363
1.035	0.0131409	-0.126895	0.0627902
1.036	0.0016834	-0.117984	0.0666093
1.037	0.0207793	-0.131988	0.0691555
1.038	0.0118679	-0.111619	0.0615171
1.039	0.0207793	-0.133261	0.0767938
1.04	0.0309637	-0.114165	0.0666093
1.041	0.015687	-0.0976151	0.0640632
1.042	0.0245984	-0.121803	0.0691555
1.043	0.015687	-0.117984	0.0678824
1.044	0.0220523	-0.10398	0.0729746
1.045	0.00677563	-0.111619	0.0551518
1.046	0.0347829	-0.101434	0.0627902
1.047	0.0220523	-0.100161	0.0564249
1.048	0.0258715	-0.111619	0.0500596
1.049	0.0284176	-0.0976151	0.0411482
1.05	0.0411482	-0.0925229	0.0233254
1.051	0.0296907	-0.109073	0.0296907
1.052	0.0271445	-0.0925229	0.014414
1.053	0.014414	-0.101434	0.0207793
1.054	0.015687	-0.105253	0.014414
1.055	0.0118679	-0.0912498	0.00932174
1.056	0.00804868	-0.096342	-0.00340883
1.057	0.0207793	-0.115438	0.000410338
1.058	0.014414	-0.105253	-0.0135933
1.059	0.0347829	-0.105253	-0.00977412
1.06	0.0233254	-0.134534	-0.000862719
1.061	0.0258715	-0.101434	0.00677563
1.062	0.015687	-0.101434	-0.00850107
1.063	0.0411482	-0.101434	-0.00468189
1.064	0.014414	-0.119257	-0.0135933
1.065	0.0182332	-0.0988882	-0.00213578
1.066	0.0411482	-0.0988882	-0.0148664
1.067	0.0207793	-0.0976151	-0.0110472
1.068	0.0284176	-0.10398	-0.0135933
1.069	0.0335098	-0.10398	0.00295645
1.07	0.0245984	-0.0912498	-0.0110472
1.071	0.0169601	-0.096342	-0.0110472
1.072	-0.000862719	-0.117984	-0.0250508
1.073	0.0131409	-0.102707	-0.0174125
1.074	0.00804868	-0.102707	-0.0390544
1.075	0.00295645	-0.102707	-0.0352353
1.076	0.00677563	-0.117984	-0.0250508
1.077	-0.00468189	-0.130715	-0.0212316
1.078	0.000410338	-0.1078	-0.0352353
1.079	0.000410338	-0.115438	-0.0352353
1.08	0.0335098	-0.116711	-0.0263239
1.081	0.0169601	-0.114165	-0.0466928
1.082	0.0016834	-0.112892	-0.0403275
1.083	0.0169601	-0.128168	-0.0199586
1.084	0.0220523	-0.117984	-0.0263239
1.085	0.0195062	-0.109073	-0.0212316
1.086	0.014414	-0.115438	-0.0135933
1.087	0.0309637	-0.096342	-0.0148664
1.088	0.0258715	-0.096342	-0.0135933
1.089	0.0118679	-0.1078	-0.00850107
1.09	0.036056	-0.0912498	-0.00977412
1.091	0.037329	-0.101434	-0.0135933
1.092	0.014414	-0.105253	-0.02887
1.093	0.0271445	-0.096342	-0.0225047
1.094	0.00932174	-0.1078	-0.0275969
1.095	0.014414	-0.101434	-0.0301431
1.096	0.0131409	-0.109073	-0.00722801
1.097	0.0309637	-0.117984	-0.0263239
1.098	0.058971	-0.110346	-0.0212316
1.099	0.037329	-0.117984	-0.0174125
1.1	0.014414	-0.100161	-0.0135933
1.101	0.126443	-0.0721539	-0.00850107
1.102	0.276664	-0.0186855	0.014414
1.103	0.491811	0.168454	0.109893
1.104	0.677677	0.454892	0.238472
1.105	0.846994	0.774429	0.38742
1.106	0.962842	1.10288	0.544006
1.107	1.09142	1.44024	0.677677
1.108	1.18181	1.77251	0.829171
1.109	1.27092	2.06786	0.95775
1.11	1.30784	2.35811	1.09269
1.111	1.33458	2.62418	1.21491
1.112	1.34985	2.91826	1.31166
1.113	1.34985	3.13086	1.43133
1.114	1.35367	3.36892	1.54845
1.115	1.33967	3.59043	1.63756
1.116	1.33712	3.77885	1.72668
1.117	1.32057	3.98126	1.84125
1.118	1.30657	4.14039	1.90872
1.119	1.27347	4.31226	1.99784
1.12	1.22764	4.46884	2.06149
1.121	1.19199	4.60251	2.13278
1.122	1.13089	4.70818	2.20662
1.123	1.0736	4.80111	2.25627
1.124	1.01376	4.8724	2.31356
1.125	0.9412	4.91059	2.3683
1.126	0.901735	4.9386	2.39503
1.127	0.818986	4.97043	2.41413
1.128	0.752788	4.97807	2.43704
1.129	0.713323	4.97552	2.47269
1.13	0.6624	4.96661	2.48924
1.131	0.611478	4.96406	2.48287
1.132	0.574559	4.94497	2.50961
1.133	0.536368	4.92205	2.52107
1.134	0.486718	4.87113	2.53634
1.135	0.473988	4.85076	2.52998
1.136	0.43325	4.79984	2.51852
1.137	0.423065	4.76928	2.51088
1.138	0.397604	4.73873	2.51343
1.139	0.372143	4.6738	2.5007
1.14	0.345409	4.63689	2.47905
1.141	0.35432	4.5936	2.47778
1.142	0.335224	4.54141	2.46505
1.143	0.307217	4.47139	2.45869
1.144	0.302125	4.44466	2.43704
1.145	0.299579	4.37591	2.41285
1.146	0.294487	4.32753	2.38867
1.147	0.280483	4.28934	2.36448
1.148	0.252476	4.22314	2.34666
1.149	0.235926	4.17731	2.33138
1.15	0.242291	4.11493	2.30592
1.151	0.224468	4.07419	2.26645
1.152	0.224468	4.00927	2.24099
1.153	0.202826	3.96598	2.21553
1.154	0.199007	3.90997	2.18752
1.155	0.197734	3.85014	2.15442
1.156	0.178638	3.80431	2.13406
1.157	0.192642	3.76612	2.09714
1.158	0.177365	3.70373	2.06786
1.159	0.190096	3.66554	2.05003
1.16	0.15827	3.63754	2.02966
1.161	0.159543	3.58407	2.00802
1.162	0.148085	3.52551	1.9762
1.163	0.137901	3.50386	1.94437
1.164	0.151904	3.44658	1.91
1.165	0.148085	3.42494	1.91509
1.166	0.132808	3.37656	1.87053
1.167	0.117532	3.32946	1.84252
1.168	0.116259	3.28744	1.82852
1.169	0.109893	3.26453	1.78778
1.17	0.102255	3.21615	1.76614
1.171	0.117532	3.18942	1.74577
1.172	0.102255	3.14486	1.70631
1.173	0.0920705	3.10285	1.69485
1.174	0.100982	3.06848	1.63629
1.175	0.109893	3.04556	1.62865
1.176	0.112439	2.9921	1.58791
1.177	0.109893	2.97809	1.57518
1.178	0.127716	2.92335	1.55481
1.179	0.123897	2.90171	1.54718
1.18	0.12517	2.86097	1.51153
1.181	0.135354	2.85079	1.48989
1.182	0.148085	2.80368	1.46188
1.183	0.151904	2.78459	1.45934
1.184	0.123897	2.74003	1.42496
1.185	0.130262	2.73876	1.42114
1.186	0.149358	2.71075	1.4135
1.187	0.139174	2.66365	1.37531
1.188	0.142993	2.6471	1.35749
1.189	0.148085	2.62291	1.32694
1.19	0.140447	2.58217	1.31039
1.191	0.130262	2.57963	1.28747
1.192	0.131535	2.52616	1.26838
1.193	0.121351	2.50452	1.24419
1.194	0.12517	2.47396	1.22509
1.195	0.118805	2.45105	1.21109
1.196	0.120078	2.42304	1.18181
1.197	0.131535	2.3963	1.15125
1.198	0.118805	2.37466	1.15253
1.199	0.116259	2.34411	1.1398
1.2	0.128989	2.31738	1.13343
1.201	0.132808	2.28682	1.11052
1.202	0.135354	2.28682	1.10924
1.203	0.142993	2.24736	1.08506
1.204	0.137901	2.23081	1.06087
1.205	0.122624	2.20535	1.0405
1.206	0.155723	2.18498	1.03923
1.207	0.137901	2.17861	1.0214
1.208	0.132808	2.15188	1.00867
1.209	0.150631	2.12769	0.966661
1.21	0.130262	2.09204	0.967934
1.211	0.137901	2.07295	0.980665
1.212	0.131535	2.06531	0.933562
1.213	0.137901	2.04239	0.937381
1.214	0.107347	2.0233	0.9081
1.215	0.128989	1.99529	0.890278
1.216	0.122624	1.96474	0.86609
1.217	0.127716	1.94564	0.873728
1.218	0.122624	1.9431	0.869909
1.219	0.126443	1.91127	0.844448
1.22	0.117532	1.88836	0.830444
1.221	0.12517	1.8769	0.804983
1.222	0.113712	1.86799	0.81644
1.223	0.116259	1.83489	0.810075
1.224	0.111166	1.83489	0.776976
1.225	0.111166	1.79797	0.771883
1.226	0.121351	1.79669	0.762972
1.227	0.137901	1.78524	0.773156
1.228	0.132808	1.76232	0.74133
1.229	0.130262	1.75086	0.723507
1.23	0.131535	1.73813	0.709503
1.231	0.10862	1.71013	0.706957
1.232	0.127716	1.70122	0.698046
1.233	0.114986	1.69612	0.671312
1.234	0.117532	1.67066	0.690408
1.235	0.106074	1.65029	0.680223
1.236	0.107347	1.63629	0.652216
1.237	0.117532	1.62483	0.635666
1.238	0.104801	1.60701	0.640758
1.239	0.107347	1.58537	0.634393
1.24	0.117532	1.57518	0.60384
1.241	0.118805	1.56245	0.61657
1.242	0.114986	1.55354	0.61657
1.243	0.120078	1.5319	0.60384
1.244	0.114986	1.52171	0.579652
1.245	0.121351	1.52044	0.598747
1.246	0.126443	1.50134	0.594928
1.247	0.148085	1.49371	0.573286
1.248	0.122624	1.48734	0.566921
1.249	0.106074	1.47716	0.55801
1.25	0.117532	1.45424	0.551644
1.251	0.121351	1.4466	0.530002
1.252	0.122624	1.43642	0.515999
1.253	0.103528	1.42878	0.523637
1.254	0.114986	1.40841	0.494357
1.255	0.102255	1.40205	0.504541
1.256	0.0946166	1.37277	0.494357
1.257	0.10862	1.3664	0.493084
1.258	0.118805	1.37149	0.46253
1.259	0.122624	1.34221	0.47908
1.26	0.102255	1.34603	0.46253
1.261	0.12517	1.32948	0.463803
1.262	0.126443	1.32312	0.473988
1.263	0.107347	1.3002	0.447254
1.264	0.140447	1.29638	0.452346
1.265	0.111166	1.28111	0.452346
1.266	0.127716	1.27729	0.447254
1.267	0.131535	1.27729	0.452346
1.268	0.136628	1.26965	0.423065
1.269	0.114986	1.25946	0.412881
1.27	0.122624	1.25437	0.414154
1.271	0.102255	1.23655	0.411608
1.272	0.114986	1.22382	0.389966
1.273	0.134081	1.22	0.392512
1.274	0.0946166	1.19581	0.383601
1.275	0.107347	1.2009	0.378509
1.276	0.100982	1.17035	0.364505
1.277	0.10862	1.17035	0.369597
1.278	0.107347	1.15762	0.360686
1.279	0.114986	1.12834	0.350501
1.28	0.113712	1.13852	0.351774
1.281	0.12517	1.13343	0.349228
1.282	0.131535	1.13089	0.35432
1.283	0.120078	1.12325	0.346682
1.284	0.121351	1.13089	0.356866
1.285	0.134081	1.09906	0.339044
1.286	0.114986	1.08251	0.344136
1.287	0.131535	1.11306	0.332678
1.288	0.122624	1.10542	0.330132
1.289	0.12517	1.08124	0.331405
1.29	0.111166	1.08251	0.318675
1.291	0.128989	1.06469	0.303398
1.292	0.106074	1.05832	0.318675
1.293	0.112439	1.05323	0.316129
1.294	0.102255	1.03286	0.291941
1.295	0.100982	1.02777	0.285575
1.296	0.107347	1.02268	0.289394
1.297	0.118805	1.0214	0.281756
1.298	0.0946166	1.00231	0.288121
1.299	0.118805	0.999761	0.281756
1.3	0.0997088	0.993395	0.265206
1.301	0.121351	0.989576	0.280483
1.302	0.112439	0.973027	0.263933
1.303	0.122624	0.97048	0.263933
1.304	0.0958897	0.960296	0.265206
1.305	0.122624	0.962842	0.269025
1.306	0.136628	0.960296	0.257568
1.307	0.131535	0.947565	0.265206
1.308	0.122624	0.933562	0.24993
1.309	0.128989	0.952658	0.234653
1.31	0.111166	0.942473	0.239745
1.311	0.118805	0.943746	0.239745
1.312	0.0946166	0.910647	0.21683
1.313	0.118805	0.917012	0.219376
1.314	0.103528	0.91192	0.225742
1.315	0.116259	0.906828	0.211738
1.316	0.111166	0.899189	0.227015
1.317	0.122624	0.894097	0.213011
1.318	0.122624	0.881366	0.2041
1.319	0.116259	0.867363	0.209192
1.32	0.102255	0.853359	0.202826
1.321	0.111166	0.869909	0.218103
1.322	0.107347	0.854632	0.202826
1.323	0.112439	0.86227	0.213011
1.324	0.117532	0.852086	0.214284
1.325	0.120078	0.844448	0.2041
1.326	0.132808	0.854632	0.207919
1.327	0.127716	0.831717	0.199007
1.328	0.128989	0.825352	0.20028
1.329	0.130262	0.848267	0.2041
1.33	0.12517	0.835536	0.201553
1.331	0.118805	0.818986	0.199007
1.332	0.121351	0.829171	0.20028
1.333	0.107347	0.80371	0.176092
1.334	0.112439	0.80371	0.179912
1.335	0.12517	0.794798	0.171
1.336	0.0895244	0.794798	0.168454
1.337	0.0895244	0.788433	0.177365
1.338	0.0958897	0.778249	0.160816
1.339	0.107347	0.765518	0.177365
1.34	0.106074	0.765518	0.171
1.341	0.103528	0.768064	0.162089
1.342	0.10862	0.775702	0.156996
1.343	0.134081	0.748968	0.167181
1.344	0.121351	0.761699	0.173546
1.345	0.12517	0.748968	0.165908
1.346	0.126443	0.751514	0.171
1.347	0.114986	0.746422	0.15827
1.348	0.117532	0.733692	0.167181
1.349	0.117532	0.737511	0.155723
1.35	0.117532	0.719688	0.156996
1.351	0.127716	0.728599	0.15827
1.352	0.109893	0.733692	0.148085
1.353	0.102255	0.733692	0.151904
1.354	0.107347	0.713323	0.153177
1.355	0.100982	0.728599	0.144266
1.356	0.106074	0.709503	0.132808
1.357	0.118805	0.689135	0.136628
1.358	0.111166	0.696773	0.142993
1.359	0.0958897	0.701865	0.14172
1.36	0.127716	0.680223	0.120078
1.361	0.126443	0.6624	0.131535
1.362	0.107347	0.677677	0.136628
1.363	0.103528	0.691681	0.127716
1.364	0.112439	0.675131	0.136628
1.365	0.118805	0.654762	0.126443
1.366	0.12517	0.685315	0.127716
1.367	0.103528	0.666219	0.131535
1.368	0.107347	0.652216	0.140447
1.369	0.114986	0.657308	0.12517
1.37	0.117532	0.667493	0.132808
1.371	0.114986	0.650943	0.118805
1.372	0.117532	0.648397	0.122624
1.373	0.106074	0.638212	0.121351
1.374	0.0971627	0.630574	0.107347
1.375	0.0997088	0.644578	0.0946166
1.376	0.104801	0.630574	0.117532
1.377	0.103528	0.628028	0.102255
1.378	0.107347	0.621663	0.104801
1.379	0.102255	0.62039	0.0933435
1.38	0.103528	0.607659	0.0946166
1.381	0.113712	0.61657	0.106074
1.382	0.107347	0.60384	0.0971627
1.383	0.117532	0.615297	0.117532
1.384	0.121351	0.611478	0.106074
1.385	0.117532	0.611478	0.0907974
1.386	0.131535	0.608932	0.103528
1.387	0.118805	0.60002	0.106074
1.388	0.111166	0.61657	0.107347
1.389	0.10862	0.607659	0.0946166
1.39	0.106074	0.606386	0.102255
1.391	0.102255	0.58729	0.100982
1.392	0.0907974	0.584744	0.107347
1.393	0.113712	0.607659	0.0869783
1.394	0.0958897	0.579652	0.0971627
1.395	0.081886	0.582198	0.0742477
1.396	0.106074	0.565648	0.0946166
1.397	0.100982	0.566921	0.0958897
1.398	0.103528	0.564375	0.0857052
1.399	0.100982	0.563102	0.0742477
1.4	0.0984358	0.565648	0.081886
1.401	0.0984358	0.554191	0.0831591
1.402	0.117532	0.569467	0.0704285
1.403	0.111166	0.547825	0.0793399
1.404	0.112439	0.549098	0.0844321
1.405	0.126443	0.563102	0.0933435
1.406	0.114986	0.554191	0.0869783
1.407	0.109893	0.547825	0.0933435
1.408	0.121351	0.552917	0.0958897
1.409	0.112439	0.54146	0.081886
1.41	0.111166	0.535095	0.0767938
1.411	0.102255	0.550371	0.0869783
1.412	0.0933435	0.535095	0.0717016
1.413	0.0971627	0.532548	0.0717016
1.414	0.107347	0.533821	0.0691555
1.415	0.0997088	0.530002	0.0907974
1.416	0.0946166	0.519818	0.058971
1.417	0.0895244	0.518545	0.0615171
1.418	0.111166	0.518545	0.0449674
1.419	0.0997088	0.52491	0.0513327
1.42	0.0984358	0.507087	0.0742477
1.421	0.113712	0.49563	0.0755207
1.422	0.121351	0.499449	0.0500596
1.423	0.112439	0.49563	0.0576979
1.424	0.116259	0.493084	0.0576979
1.425	0.103528	0.50836	0.0704285
1.426	0.107347	0.505814	0.0615171
1.427	0.116259	0.487992	0.0666093
1.428	0.117532	0.509633	0.0742477
1.429	0.117532	0.501995	0.0615171
1.43	0.081886	0.493084	0.0551518
1.431	0.104801	0.491811	0.0538788
1.432	0.117532	0.489264	0.0500596
1.433	0.0933435	0.481626	0.0436943
1.434	0.0997088	0.477807	0.0576979
1.435	0.103528	0.468896	0.0398751
1.436	0.0857052	0.477807	0.0526057
1.437	0.0971627	0.473988	0.0602441
1.438	0.0958897	0.457438	0.0245984
1.439	0.0907974	0.470169	0.0462404
1.44	0.0958897	0.459984	0.0564249
1.441	0.120078	0.468896	0.0653363
1.442	0.114986	0.470169	0.0449674
1.443	0.12517	0.457438	0.058971
1.444	0.106074	0.468896	0.0551518
1.445	0.122624	0.456165	0.0564249
1.446	0.111166	0.457438	0.0513327
1.447	0.111166	0.465076	0.0551518
1.448	0.10862	0.466349	0.0640632
1.449	0.0997088	0.466349	0.0475135
1.45	0.113712	0.452346	0.0564249
1.451	0.121351	0.459984	0.0564249
1.452	0.0780669	0.473988	0.0538788
1.453	0.106074	0.447254	0.0398751
1.454	0.0971627	0.448527	0.0398751
1.455	0.0882513	0.439615	0.0436943
1.456	0.0984358	0.442161	0.0386021
1.457	0.104801	0.435796	0.0411482
1.458	0.0997088	0.437069	0.0398751
1.459	0.111166	0.440888	0.0386021
1.46	0.102255	0.43325	0.037329
1.461	0.102255	0.417973	0.0309637
1.462	0.0958897	0.426885	0.0475135
1.463	0.121351	0.437069	0.0449674
1.464	0.114986	0.435796	0.0526057
1.465	0.114986	0.428158	0.0551518
1.466	0.120078	0.437069	0.0309637
1.467	0.113712	0.428158	0.0309637
1.468	0.0920705	0.430704	0.0487865
1.469	0.112439	0.435796	0.036056
1.47	0.100982	0.428158	0.0386021
1.471	0.111166	0.430704	0.0449674
1.472	0.0971627	0.412881	0.0398751
1.473	0.104801	0.421793	0.0195062
1.474	0.0984358	0.428158	0.0296907
1.475	0.112439	0.417973	0.0271445
1.476	0.0907974	0.397604	0.014414
1.477	0.102255	0.400151	0.00932174
1.478	0.0984358	0.402697	0.0220523
1.479	0.111166	0.393785	0.0220523
1.48	0.109893	0.38742	0.0105948
1.481	0.113712	0.395058	0.014414
1.482	0.104801	0.379781	0.0195062
1.483	0.112439	0.396331	0.0347829
1.484	0.137901	0.407789	0.0131409
1.485	0.114986	0.389966	0.0220523
1.486	0.117532	0.406516	0.036056
1.487	0.12517	0.402697	0.0462404
1.488	0.111166	0.393785	0.0105948
1.489	0.106074	0.386147	0.0411482
1.49	0.117532	0.373416	0.0296907
1.491	0.106074	0.384874	0.0105948
1.492	0.102255	0.388693	0.0220523
1.493	0.102255	0.382328	0.015687
1.494	0.106074	0.402697	0.014414
1.495	0.0984358	0.379781	0.00550257
1.496	0.0946166	0.377235	0.0016834
1.497	0.0958897	0.373416	0.015687
1.498	0.102255	0.365778	0.0105948
1.499	0.113712	0.368324	0.00932174
1.5	0.102255	0.365778	0.0118679
1.501	0.116259	0.365778	0.014414
1.502	0.104801	0.353047	0.00422951
1.503	0.102255	0.361959	0.0105948
1.504	0.0984358	0.35814	0.0258715
1.505	0.106074	0.369597	0.0258715
1.506	0.114986	0.373416	0.014414
1.507	0.123897	0.377235	0.0296907
1.508	0.0958897	0.372143	0.00932174
1.509	0.0997088	0.364505	0.0207793
1.51	0.114986	0.368324	0.0182332
1.511	0.10862	0.382328	0.0016834
1.512	0.0971627	0.361959	0.0169601
1.513	0.109893	0.372143	0.0169601
1.514	0.102255	0.359413	0.015687
1.515	0.0997088	0.34159	0.015687
1.516	0.0997088	0.359413	-0.000862719
1.517	0.0958897	0.34159	-0.00213578
1.518	0.0946166	0.342863	0.0131409
1.519	0.102255	0.340317	0.00422951
1.52	0.107347	0.342863	0.0182332
1.521	0.10862	0.328859	0.00422951
1.522	0.100982	0.346682	0.00422951
1.523	0.122624	0.349228	0.00422951
1.524	0.120078	0.332678	0.00932174
1.525	0.118805	0.339044	0.0322368
1.526	0.116259	0.340317	0.0207793
1.527	0.106074	0.340317	0.0016834
1.528	0.104801	0.339044	0.0233254
1.529	0.100982	0.330132	0.0105948
1.53	0.111166	0.342863	0.014414
1.531	0.109893	0.355594	0.00422951
1.532	0.120078	0.342863	0.014414
1.533	0.117532	0.330132	-0.00850107
1.534	0.106074	0.346682	-0.00722801
1.535	0.0958897	0.321221	-0.00340883
1.536	0.0958897	0.319948	-0.00213578
1.537	0.0958897	0.328859	-0.00977412
1.538	0.104801	0.316129	-0.0123202
1.539	0.0997088	0.311036	0.00295645
1.54	0.102255	0.305944	0.00932174
1.541	0.111166	0.319948	0.0105948
1.542	0.10862	0.330132	0.0105948
1.543	0.106074	0.328859	0.00295645
1.544	0.117532	0.326313	0.00295645
1.545	0.104801	0.32504	0.00550257
1.546	0.122624	0.322494	0.00677563
1.547	0.107347	0.323767	0.0258715
1.548	0.109893	0.30849	-0.00468189
1.549	0.112439	0.32504	0.000410338
1.55	0.111166	0.321221	0.00677563
1.551	0.107347	0.299579	-0.00213578
1.552	0.106074	0.318675	-0.00595495
1.553	0.0907974	0.323767	-0.00468189
1.554	0.112439	0.321221	-0.0135933
1.555	0.0907974	0.305944	-0.00468189
1.556	0.0869783	0.314856	-0.0110472
1.557	0.106074	0.299579	-0.0212316
1.558	0.0971627	0.307217	-0.0110472
1.559	0.106074	0.300852	-0.00340883
1.56	0.0857052	0.305944	-0.00850107
1.561	0.111166	0.305944	-0.00213578
1.562	0.0958897	0.289394	0.00932174
1.563	0.106074	0.299579	-0.0174125
1.564	0.0997088	0.311036	-0.0110472
1.565	0.107347	0.303398	-0.0110472
1.566	0.106074	0.314856	-0.0148664
1.567	0.0984358	0.303398	0.00677563
1.568	0.117532	0.289394	-0.00213578
1.569	0.121351	0.300852	-0.00468189
1.57	0.106074	0.304671	-0.0225047
1.571	0.103528	0.29576	-0.0199586
1.572	0.113712	0.300852	-0.0110472
1.573	0.0882513	0.299579	0.00422951
1.574	0.109893	0.290668	-0.0135933
1.575	0.0920705	0.289394	-0.00595495
1.576	0.0869783	0.304671	-0.0237778
1.577	0.0831591	0.274118	0.000410338
1.578	0.118805	0.280483	-0.0135933
1.579	0.0946166	0.281756	-0.0161394
1.58	0.106074	0.288121	0.000410338
1.581	0.100982	0.265206	-0.00595495
1.582	0.0920705	0.286848	-0.0123202
1.583	0.0920705	0.281756	-0.00468189
1.584	0.0984358	0.283029	-0.0110472
1.585	0.107347	0.290668	0.0016834
1.586	0.10862	0.288121	0.00295645
1.587	0.102255	0.289394	0.0182332
1.588	0.107347	0.274118	-0.0123202
1.589	0.127716	0.290668	-0.0123202
1.59	0.10862	0.285575	-0.0148664
1.591	0.10862	0.284302	0.0118679
1.592	0.0971627	0.275391	-0.0212316
1.593	0.111166	0.291941	-0.0199586
1.594	0.104801	0.288121	-0.00722801
1.595	0.0984358	0.280483	-0.0352353
1.596	0.111166	0.291941	-0.0352353
1.597	0.123897	0.289394	-0.0148664
1.598	0.0907974	0.277937	-0.0148664
1.599	0.120078	0.274118	-0.0199586
1.6	0.0971627	0.286848	-0.0237778
1.601	0.103528	0.269025	-0.0135933
1.602	0.106074	0.265206	-0.0174125
1.603	0.109893	0.276664	-0.0199586
1.604	0.10862	0.283029	0.0105948
1.605	0.116259	0.288121	-0.00850107
1.606	0.121351	0.265206	-0.0250508
1.607	0.117532	0.265206	0.000410338
1.608	0.106074	0.274118	-0.0135933
1.609	0.0946166	0.297033	-0.00722801
1.61	0.111166	0.275391	-0.00340883
1.611	0.121351	0.272845	-0.0250508
1.612	0.118805	0.26266	-0.0250508
1.613	0.0869783	0.265206	-0.0110472
1.614	0.102255	0.258841	-0.0225047
1.615	0.106074	0.258841	-0.0199586
1.616	0.0958897	0.269025	-0.0237778
1.617	0.104801	0.257568	-0.0174125
1.618	0.0946166	0.258841	-0.0110472
1.619	0.107347	0.244837	-0.0174125
1.62	0.107347	0.244837	-0.00977412
1.621	0.111166	0.271572	-0.00977412
1.622	0.106074	0.246111	-0.0250508
1.623	0.122624	0.238472	-0.00977412
1.624	0.121351	0.238472	-0.0148664
1.625	0.117532	0.26266	-0.0199586
1.626	0.112439	0.255022	-0.0148664
1.627	0.117532	0.261387	-0.0135933
1.628	0.114986	0.265206	0.0016834
1.629	0.132808	0.258841	-0.0199586
1.63	0.113712	0.270299	-0.0161394
1.631	0.120078	0.257568	-0.0186855
1.632	0.0984358	0.242291	-0.0212316
1.633	0.0907974	0.255022	-0.0237778
1.634	0.107347	0.263933	-0.00977412
1.635	0.106074	0.244837	-0.0326892
1.636	0.0971627	0.234653	-0.0301431
1.637	0.106074	0.241018	-0.0148664
1.638	0.0882513	0.229561	-0.0186855
1.639	0.0958897	0.241018	-0.0148664
1.64	0.0933435	0.239745	-0.0301431
1.641	0.0984358	0.237199	-0.0135933
1.642	0.102255	0.229561	-0.00468189
1.643	0.106074	0.247384	-0.0110472
1.644	0.127716	0.243564	-0.0212316
1.645	0.120078	0.243564	-0.0250508
1.646	0.111166	0.248657	-0.0110472
1.647	0.128989	0.238472	-0.00722801
1.648	0.102255	0.238472	-0.0161394
1.649	0.113712	0.238472	-0.00595495
1.65	0.100982	0.243564	-0.00213578
1.651	0.106074	0.24993	-0.0174125
1.652	0.10862	0.248657	-0.02887
1.653	0.10862	0.23338	-0.0161394
1.654	0.0997088	0.242291	-0.0199586
1.655	0.0767938	0.223195	-0.0339622
1.656	0.0920705	0.241018	-0.0339622
1.657	0.102255	0.223195	-0.0326892
1.658	0.0933435	0.224468	-0.0237778
1.659	0.102255	0.220649	-0.0314161
1.66	0.102255	0.219376	-0.0263239
1.661	0.100982	0.220649	-0.0110472
1.662	0.0946166	0.223195	-0.0161394
1.663	0.0958897	0.235926	-0.0199586
1.664	0.109893	0.227015	-0.0199586
1.665	0.113712	0.229561	-0.00468189
1.666	0.109893	0.235926	-0.00722801
1.667	0.106074	0.218103	-0.0135933
1.668	0.0997088	0.224468	-0.0186855
1.669	0.116259	0.218103	-0.000862719
1.67	0.116259	0.229561	-0.0135933
1.671	0.102255	0.221922	-0.0275969
1.672	0.106074	0.195188	-0.0186855
1.673	0.0971627	0.197734	-0.0174125
1.674	0.0882513	0.195188	-0.0250508
1.675	0.0997088	0.186277	-0.0161394
1.676	0.106074	0.173546	-0.0377814
1.677	0.114986	0.197734	-0.0199586
1.678	0.104801	0.206646	-0.0352353
1.679	0.081886	0.213011	-0.0135933
1.68	0.0907974	0.218103	-0.0339622
1.681	0.112439	0.199007	-0.0199586
1.682	0.103528	0.206646	-0.0199586
1.683	0.113712	0.215557	-0.0148664
1.684	0.113712	0.215557	-0.00850107
1.685	0.116259	0.207919	-0.00340883
1.686	0.117532	0.227015	-0.0263239
1.687	0.120078	0.207919	-0.0123202
1.688	0.121351	0.220649	-0.0199586
1.689	0.116259	0.213011	-0.0148664
1.69	0.103528	0.207919	-0.00977412
1.691	0.106074	0.219376	-0.0199586
1.692	0.106074	0.209192	-0.0174125
1.693	0.0958897	0.220649	-0.0301431
1.694	0.0971627	0.209192	-0.0275969
1.695	0.0920705	0.213011	-0.0365083
1.696	0.100982	0.207919	-0.0492389
1.697	0.0882513	0.214284	-0.0212316
1.698	0.103528	0.205373	-0.0174125
1.699	0.104801	0.207919	-0.0161394
1.7	0.112439	0.201553	-0.0454197
1.701	0.104801	0.206646	-0.0263239
1.702	0.0882513	0.199007	-0.0110472
1.703	0.102255	0.202826	-0.0199586
1.704	0.114986	0.201553	-0.00722801
1.705	0.0997088	0.21683	-0.0135933
1.706	0.0971627	0.20028	-0.0110472
1.707	0.107347	0.205373	-0.0110472
1.708	0.12517	0.219376	-0.0161394
1.709	0.114986	0.20028	-0.0212316
1.71	0.111166	0.214284	-0.0186855
1.711	0.117532	0.206646	-0.0148664
1.712	0.100982	0.224468	-0.0263239
1.713	0.0869783	0.206646	-0.0301431
1.714	0.117532	0.20028	-0.0250508
1.715	0.0869783	0.207919	-0.0314161
1.716	0.0857052	0.197734	-0.0403275
1.717	0.0958897	0.2041	-0.0352353
1.718	0.0869783	0.18755	-0.0339622
1.719	0.0920705	0.2041	-0.0352353
1.72	0.102255	0.199007	-0.0199586
1.721	0.0844321	0.192642	-0.0390544
1.722	0.114986	0.192642	-0.0301431
1.723	0.112439	0.186277	-0.0199586
1.724	0.107347	0.199007	-0.0237778
1.725	0.113712	0.188823	-0.0161394
1.726	0.111166	0.220649	-0.00977412
1.727	0.109893	0.192642	-0.0275969
1.728	0.117532	0.206646	-0.0174125
1.729	0.114986	0.197734	-0.0148664
1.73	0.104801	0.201553	-0.0148664
1.731	0.0997088	0.207919	-0.0123202
1.732	0.0971627	0.210465	-0.0263239
1.733	0.109893	0.199007	-0.0212316
1.734	0.0946166	0.188823	-0.0212316
1.735	0.0971627	0.177365	-0.0314161
1.736	0.0907974	0.190096	-0.0314161
1.737	0.0920705	0.182458	-0.0174125
1.738	0.104801	0.191369	-0.0148664
1.739	0.0920705	0.179912	-0.0301431
1.74	0.102255	0.177365	-0.0263239
1.741	0.10862	0.199007	-0.0225047
1.742	0.0984358	0.193915	-0.0301431
1.743	0.0958897	0.185004	-0.0237778
1.744	0.102255	0.168454	-0.0135933
1.745	0.116259	0.190096	-0.0148664
1.746	0.114986	0.197734	-0.0148664
1.747	0.112439	0.192642	-0.0199586
1.748	0.104801	0.186277	-0.0148664
1.749	0.103528	0.193915	-0.00850107
1.75	0.100982	0.196461	-0.0148664
1.751	0.0907974	0.197734	-0.0275969
1.752	0.116259	0.192642	-0.0263239
1.753	0.114986	0.201553	-0.0250508
1.754	0.0844321	0.18755	-0.0428736
1.755	0.0946166	0.190096	-0.0237778
1.756	0.100982	0.171	-0.02887
1.757	0.0729746	0.190096	-0.0263239
1.758	0.0869783	0.196461	-0.0403275
1.759	0.0933435	0.186277	-0.0250508
1.76	0.0997088	0.195188	-0.0314161
1.761	0.102255	0.186277	-0.0186855
1.762	0.111166	0.174819	-0.0110472
1.763	0.104801	0.183731	-0.0174125
1.764	0.112439	0.193915	-0.00977412
1.765	0.111166	0.193915	-0.0199586
1.766	0.109893	0.179912	-0.0186855
1.767	0.113712	0.197734	-0.00977412
1.768	0.0971627	0.177365	-0.00595495
1.769	0.0920705	0.169727	-0.0237778
1.77	0.107347	0.191369	-0.0263239
1.771	0.0946166	0.190096	-0.0199586
1.772	0.0971627	0.190096	-0.0199586
1.773	0.0971627	0.182458	-0.0212316
1.774	0.0920705	0.173546	-0.0428736
1.775	0.100982	0.172273	-0.0428736
1.776	0.0844321	0.15827	-0.0390544
1.777	0.0984358	0.168454	-0.0237778
1.778	0.0958897	0.179912	-0.0365083
1.779	0.0907974	0.171	-0.0403275
1.78	0.0907974	0.167181	-0.0416006
1.781	0.116259	0.150631	-0.0237778
1.782	0.102255	0.14172	-0.0174125
1.783	0.107347	0.167181	-0.0250508
1.784	0.0958897	0.185004	-0.0301431
1.785	0.109893	0.177365	-0.0314161
1.786	0.102255	0.172273	-0.0403275
1.787	0.0958897	0.181184	-0.0161394
1.788	0.107347	0.18755	-0.00468189
1.789	0.0971627	0.172273	-0.0148664
1.79	0.0869783	0.178638	-0.0199586
1.791	0.113712	0.169727	-0.0135933
1.792	0.0984358	0.169727	-0.0199586
1.793	0.0920705	0.186277	-0.0148664
1.794	0.0666093	0.178638	-0.0314161
1.795	0.080613	0.168454	-0.0275969
1.796	0.0678824	0.177365	-0.0275969
1.797	0.0767938	0.167181	-0.0174125
1.798	0.0602441	0.155723	-0.0416006
1.799	0.0538788	0.159543	-0.0199586
1.8	0.0767938	0.173546	-0.0148664
1.801	0.080613	0.169727	-0.00722801
1.802	0.081886	0.177365	-0.0161394
1.803	0.0793399	0.163362	-0.0275969
1.804	0.0857052	0.167181	-0.0199586
1.805	0.0895244	0.177365	-0.0250508
1.806	0.0946166	0.162089	-0.0148664
1.807	0.0971627	0.160816	-0.00595495
1.808	0.0958897	0.169727	-0.00722801
1.809	0.0920705	0.163362	-0.0199586
1.81	0.0933435	0.173546	-0.0148664
1.811	0.0831591	0.177365	-0.0263239
1.812	0.0869783	0.163362	-0.0326892
1.813	0.0869783	0.169727	-0.0123202
1.814	0.0755207	0.176092	-0.0326892
1.815	0.081886	0.171	-0.0225047
1.816	0.0653363	0.168454	-0.02887
1.817	0.0717016	0.159543	-0.0352353
1.818	0.0844321	0.167181	-0.0225047
1.819	0.0907974	0.151904	-0.0263239
1.82	0.0717016	0.169727	-0.0161394
1.821	0.0895244	0.167181	-0.0352353
1.822	0.0869783	0.178638	-0.0250508
1.823	0.0793399	0.191369	-0.0212316
1.824	0.106074	0.169727	-0.0237778
1.825	0.117532	0.164635	-0.0199586
1.826	0.106074	0.174819	-0.00595495
1.827	0.109893	0.159543	-0.0263239
1.828	0.100982	0.162089	-0.0186855
1.829	0.0984358	0.160816	-0.00850107
1.83	0.114986	0.169727	-0.0135933
1.831	0.080613	0.176092	-0.0237778
1.832	0.107347	0.192642	-0.0161394
1.833	0.0895244	0.168454	-0.0135933
1.834	0.0691555	0.164635	-0.0314161
1.835	0.0729746	0.168454	-0.0314161
1.836	0.0780669	0.177365	-0.0377814
1.837	0.0831591	0.160816	-0.0212316
1.838	0.081886	0.156996	-0.0186855
1.839	0.0997088	0.163362	-0.0250508
1.84	0.0742477	0.163362	-0.0263239
1.841	0.081886	0.167181	-0.0314161
1.842	0.0958897	0.153177	-0.0237778
1.843	0.0933435	0.177365	-0.00850107
1.844	0.106074	0.15827	-0.00595495
1.845	0.114986	0.163362	-0.0237778
1.846	0.0958897	0.163362	-0.0250508
1.847	0.100982	0.177365	-0.0161394
1.848	0.106074	0.172273	-0.0174125
1.849	0.107347	0.177365	-0.0352353
1.85	0.0907974	0.15827	-0.0174125
1.851	0.103528	0.160816	-0.0212316
1.852	0.0907974	0.176092	-0.00468189
1.853	0.081886	0.15827	-0.0377814
1.854	0.081886	0.149358	-0.0237778
1.855	0.0857052	0.156996	-0.0135933
1.856	0.0742477	0.15827	-0.0454197
1.857	0.0767938	0.156996	-0.0275969
1.858	0.080613	0.159543	-0.0250508
1.859	0.0742477	0.156996	-0.0403275
1.86	0.0857052	0.155723	-0.0326892
1.861	0.0997088	0.139174	-0.0199586
1.862	0.0958897	0.165908	-0.0263239
1.863	0.100982	0.137901	-0.0237778
1.864	0.102255	0.14172	-0.0199586
1.865	0.117532	0.163362	-0.0135933
1.866	0.106074	0.172273	-0.0174125
1.867	0.0997088	0.164635	-0.000862719
1.868	0.0869783	0.164635	-0.0174125
1.869	0.109893	0.167181	-0.00595495
1.87	0.10862	0.167181	-0.00850107
1.871	0.0946166	0.165908	-0.0275969
1.872	0.0946166	0.137901	-0.0199586
1.873	0.0755207	0.15827	-0.0135933
1.874	0.0895244	0.151904	-0.0301431
1.875	0.0958897	0.146812	-0.0212316
1.876	0.0882513	0.153177	-0.0275969
1.877	0.0895244	0.14172	-0.0365083
1.878	0.102255	0.159543	-0.0352353
1.879	0.0958897	0.153177	-0.0326892
1.88	0.0933435	0.148085	-0.0186855
1.881	0.0971627	0.165908	-0.0199586
1.882	0.0920705	0.148085	-0.0275969
1.883	0.100982	0.15827	-0.0225047
1.884	0.104801	0.151904	-0.0301431
1.885	0.0946166	0.146812	-0.0250508
1.886	0.0946166	0.156996	-0.0135933
1.887	0.107347	0.142993	-0.0212316
1.888	0.0971627	0.149358	-0.0212316
1.889	0.104801	0.156996	-0.0314161
1.89	0.107347	0.156996	-0.0237778
1.891	0.104801	0.151904	-0.0161394
1.892	0.081886	0.15827	-0.0314161
1.893	0.100982	0.151904	-0.0212316
1.894	0.0857052	0.15827	-0.0250508
1.895	0.0857052	0.155723	-0.0365083
1.896	0.0946166	0.156996	-0.0275969
1.897	0.0971627	0.137901	-0.0301431
1.898	0.0920705	0.144266	-0.0148664
1.899	0.0907974	0.136628	-0.0263239
1.9	0.0946166	0.150631	-0.0174125
1.901	0.0971627	0.162089	-0.0250508
1.902	0.0958897	0.148085	-0.0199586
1.903	0.106074	0.15827	-0.0148664
1.904	0.0933435	0.148085	-0.0110472
1.905	0.0958897	0.145539	-0.0135933
1.906	0.103528	0.153177	-0.0186855
1.907	0.116259	0.142993	-0.0199586
1.908	0.100982	0.14172	-0.0263239
1.909	0.0946166	0.146812	-0.00468189
1.91	0.0946166	0.153177	-0.0301431
1.911	0.0920705	0.145539	-0.00595495
1.912	0.0857052	0.148085	-0.0148664
1.913	0.0997088	0.142993	-0.0161394
1.914	0.0882513	0.137901	-0.0479659
1.915	0.081886	0.150631	-0.0377814
1.916	0.081886	0.151904	-0.0237778
1.917	0.0780669	0.131535	-0.0454197
1.918	0.0831591	0.149358	-0.0199586
1.919	0.106074	0.126443	-0.0352353
1.92	0.0946166	0.145539	-0.0454197
1.921	0.0984358	0.132808	-0.0250508
1.922	0.106074	0.135354	-0.0174125
1.923	0.0907974	0.132808	-0.0161394
1.924	0.0946166	0.139174	-0.0237778
1.925	0.0857052	0.160816	-0.0199586
1.926	0.107347	0.151904	-0.0123202
1.927	0.117532	0.130262	-0.00340883
1.928	0.107347	0.150631	-0.0174125
1.929	0.0882513	0.149358	-0.0263239
1.93	0.112439	0.148085	-0.0352353
1.931	0.0717016	0.14172	-0.0403275
1.932	0.104801	0.149358	-0.0352353
1.933	0.0958897	0.148085	-0.0326892
1.934	0.0933435	0.137901	-0.0365083
1.935	0.0882513	0.146812	-0.0339622
1.936	0.0920705	0.128989	-0.050512
1.937	0.0882513	0.139174	-0.0492389
1.938	0.080613	0.139174	-0.0403275
1.939	0.0984358	0.123897	-0.0466928
1.94	0.0793399	0.14172	-0.0441467
1.941	0.0666093	0.132808	-0.0314161
1.942	0.0933435	0.140447	-0.0365083
1.943	0.0907974	0.146812	-0.0352353
1.944	0.107347	0.140447	-0.0212316
1.945	0.102255	0.135354	-0.0174125
1.946	0.0984358	0.135354	-0.0250508
1.947	0.106074	0.136628	-0.0148664
1.948	0.0958897	0.137901	-0.0148664
1.949	0.102255	0.14172	-0.0199586
1.95	0.0933435	0.155723	-0.0339622
1.951	0.0857052	0.142993	-0.00468189
1.952	0.0971627	0.15827	-0.0352353
1.953	0.0997088	0.156996	-0.0441467
1.954	0.102255	0.132808	-0.0339622
1.955	0.0997088	0.128989	-0.0199586
1.956	0.104801	0.136628	-0.0428736
1.957	0.104801	0.120078	-0.0377814
1.958	0.0946166	0.131535	-0.0403275
1.959	0.102255	0.128989	-0.0199586
1.96	0.0907974	0.127716	-0.0365083
1.961	0.109893	0.139174	-0.050512
1.962	0.0958897	0.137901	-0.0301431
1.963	0.10862	0.130262	-0.0326892
1.964	0.107347	0.120078	-0.0250508
1.965	0.109893	0.130262	-0.0123202
1.966	0.0971627	0.146812	-0.0237778
1.967	0.0946166	0.118805	-0.0314161
1.968	0.116259	0.128989	-0.0377814
1.969	0.114986	0.144266	-0.0352353
1.97	0.104801	0.135354	-0.0199586
1.971	0.106074	0.132808	-0.0212316
1.972	0.0958897	0.136628	-0.0263239
1.973	0.0920705	0.122624	-0.02887
1.974	0.0907974	0.120078	-0.0301431
1.975	0.0857052	0.121351	-0.0377814
1.976	0.0997088	0.122624	-0.0352353
1.977	0.0971627	0.128989	-0.0212316
1.978	0.0907974	0.128989	-0.0377814
1.979	0.0882513	0.118805	-0.0352353
1.98	0.109893	0.114986	-0.0275969
1.981	0.103528	0.112439	-0.0390544
1.982	0.0958897	0.122624	-0.0314161
1.983	0.0869783	0.127716	-0.0110472
1.984	0.0984358	0.121351	-0.0250508
1.985	0.0958897	0.127716	-0.0186855
1.986	0.104801	0.118805	-0.0148664
1.987	0.0933435	0.122624	-0.0161394
1.988	0.100982	0.112439	-0.0237778
1.989	0.104801	0.128989	-0.02887
1.99	0.113712	0.117532	-0.00977412
1.991	0.0958897	0.127716	-0.0212316
1.992	0.0920705	0.135354	-0.0377814
1.993	0.0869783	0.12517	-0.0454197
1.994	0.0857052	0.142993	-0.0314161
1.995	0.0742477	0.104801	-0.0314161
1.996	0.0844321	0.106074	-0.0326892
1.997	0.0958897	0.107347	-0.0377814
[truncated: 1,002 more rows]

## Sheet: Inset
Time (s)	Current (nA)
	LPR 5, sensor 1	LPR 5, sensor 1	LPR 5, sensor 2	LPR 5, sensor 2	LPR 5, sensor 3	LPR 5, sensor 3	LPR 10, sensor 1	LPR 10, sensor 1	LPR20, sensor 1	LPR20, sensor 1	LPR20, sensor 2	LPR20, sensor 2
0	-0.000862719	0.00677563	-0.000862719	0.0118679	-0.000862719	-0.0110472	0.0131409	-0.00340883	-0.00595495	0.00932174	0.00550257	0.000410338
0.001	0.00677563	-0.00468189	-0.00340883	0.0131409	-0.00850107	-0.0135933	0.0105948	0.00677563	0.00677563	0.00295645	0.000410338	0.00932174
0.002	-0.00977412	-0.00468189	0.00804868	0.00932174	0.00932174	-0.0110472	0.00422951	0.00422951	-0.0110472	-0.00213578	0.000410338	-0.000862719
0.003	0.000410338	-0.0135933	0.0131409	0.0207793	-0.00340883	0.00295645	0.00295645	0.00295645	0.00932174	0.00677563	0.0016834	0.00677563
0.004	0.000410338	0.000410338	0.015687	0.00932174	-0.0110472	-0.00722801	0.00804868	0.0195062	0.00677563	-0.00213578	0.00422951	0.00550257
0.005	-0.00468189	-0.00977412	-0.00213578	0.0258715	-0.0110472	0.0118679	-0.00977412	-0.00340883	0.00677563	0.00550257	0.00932174	0.00932174
0.006	0.0016834	-0.00468189	0.00932174	0.0233254	0.00677563	-0.0250508	0.00550257	0.000410338	0.00550257	-0.00213578	0.0016834	0.0105948
0.007	-0.00468189	-0.0148664	-0.00468189	0.0207793	0.0105948	0.00422951	0.00295645	0.00295645	-0.000862719	-0.000862719	0.00932174	-0.00977412
0.008	0.00550257	-0.0135933	0.015687	0.015687	0.000410338	0.015687	-0.00468189	0.00932174	0.00932174	0.0105948	-0.00595495	0.00677563
0.009	-0.0110472	-0.00340883	-0.00340883	0.0296907	0.0131409	0.000410338	0.00550257	0.0016834	-0.00722801	-0.00722801	0.00677563	-0.00340883
0.01	-0.00595495	-0.0123202	0.0118679	0.037329	0.0016834	-0.0110472	-0.00595495	0.0118679	0.00932174	0.000410338	0.00295645	0.0016834
0.011	0.000410338	-0.00468189	-0.00595495	0.0245984	0.00295645	0.00550257	0.00295645	-0.00340883	0.0105948	0.00422951	0.00422951	0.014414
0.012	-0.00340883	0.000410338	0.000410338	0.0195062	-0.0161394	-0.0123202	-0.000862719	-0.00977412	0.000410338	-0.00213578	0.00932174	-0.00340883
0.013	0.00804868	-0.00977412	0.0118679	0.0271445	-0.0148664	-0.00977412	0.000410338	0.000410338	0.0105948	-0.00340883	-0.00595495	0.00804868
0.014	0.00932174	-0.00595495	0.015687	0.0220523	-0.00977412	-0.0110472	0.0131409	0.00804868	0.00550257	0.00804868	0.0131409	0.00422951
0.015	-0.0123202	0.00422951	0.0245984	0.0131409	-0.00977412	-0.0161394	0.000410338	-0.00213578	-0.00213578	0.00422951	0.0016834	0.000410338
0.016	0.000410338	-0.0123202	0.0016834	0.0195062	-0.00850107	-0.0110472	0.015687	-0.00340883	0.000410338	0.00422951	0.0118679	-0.00595495
0.017	-0.00595495	-0.00468189	0.0131409	0.0195062	-0.00468189	0.000410338	0.00295645	-0.00468189	0.00422951	0.00295645	-0.00468189	0.000410338
0.018	0.000410338	-0.0135933	-0.00340883	0.014414	-0.00977412	0.00550257	-0.000862719	-0.0148664	0.00677563	-0.00722801	0.014414	0.00550257
0.019	0.00550257	-0.0110472	0.00932174	0.015687	-0.00977412	-0.0123202	0.0118679	-0.0135933	-0.00595495	0.00422951	-0.00977412	-0.00340883
0.02	-0.0123202	-0.00340883	-0.00340883	0.0233254	0.00550257	-0.00977412	0.00295645	0.000410338	0.00295645	0.00295645	-0.000862719	-0.000862719
0.021	0.0131409	0.00422951	0.00932174	0.0105948	-0.00468189	-0.00722801	0.000410338	0.00295645	0.000410338	0.00295645	0.00295645	0.0016834
0.022	0.00677563	0.000410338	-0.0148664	0.0105948	-0.00468189	-0.0110472	0.00932174	-0.0161394	-0.000862719	0.0131409	-0.00340883	0.00422951
0.023	0.0118679	-0.00850107	0.00422951	0.00295645	-0.0250508	0.000410338	0.0220523	-0.0237778	0.0131409	-0.00595495	0.00677563	0.00677563
0.024	0.0118679	-0.0174125	0.00295645	0.0131409	-0.00468189	-0.00977412	0.00422951	-0.0148664	0.00550257	0.00932174	0.0105948	0.00295645
0.025	-0.00213578	-0.00595495	-0.000862719	0.014414	0.00422951	-0.0110472	0.0016834	-0.0110472	0.0016834	-0.00340883	0.00550257	0.00295645
0.026	-0.0148664	0.0105948	0.014414	0.0220523	0.00550257	0.000410338	0.0016834	-0.0174125	0.000410338	-0.000862719	-0.0110472	0.015687
0.027	0.00295645	-0.00722801	0.0131409	0.0386021	0.00677563	0.000410338	0.0118679	-0.00977412	-0.00468189	0.00677563	0.00932174	-0.00213578
0.028	-0.00468189	-0.00468189	0.00295645	0.0220523	0.0105948	-0.000862719	0.014414	-0.00340883	0.00932174	0.0016834	0.00295645	0.015687
0.029	0.00295645	0.000410338	0.00677563	0.0245984	-0.00340883	0.00550257	0.000410338	-0.0110472	-0.00340883	-0.00213578	0.0016834	0.00932174
0.03	0.00295645	-0.0161394	0.0182332	0.00932174	-0.00468189	0.0118679	-0.00977412	-0.00977412	0.00422951	-0.00340883	0.00422951	0.00422951
0.031	0.00932174	-0.00977412	-0.00340883	0.0220523	-0.0110472	-0.0135933	0.00295645	-0.00977412	0.00295645	0.00677563	0.00550257	0.000410338
0.032	-0.000862719	-0.00213578	0.000410338	0.0182332	-0.00977412	-0.0135933	-0.00340883	-0.00468189	-0.0110472	-0.00595495	0.00677563	0.00422951
0.033	-0.00468189	-0.000862719	0.0016834	0.0207793	0.0016834	-0.0135933	0.00677563	-0.000862719	0.0131409	0.000410338	0.00295645	-0.00213578
0.034	-0.00468189	-0.00722801	0.00677563	0.00677563	-0.0110472	-0.00468189	0.00804868	0.00677563	0.000410338	0.00550257	-0.00468189	-0.000862719
0.035	0.00422951	0.00932174	0.015687	0.0105948	-0.00722801	-0.00850107	0.00550257	-0.0110472	-0.0110472	-0.0110472	0.0131409	0.00804868
0.036	0.014414	0.0118679	0.014414	0.00295645	-0.000862719	0.00295645	0.00932174	0.000410338	0.015687	0.00295645	0.0105948	0.0131409
0.037	0.000410338	-0.000862719	0.0016834	0.0207793	-0.000862719	-0.0110472	0.00677563	0.0105948	-0.0199586	-0.00722801	0.00422951	0.00804868
0.038	-0.0110472	-0.0135933	0.00295645	0.014414	-0.00595495	0.00422951	0.00932174	-0.000862719	-0.00213578	-0.00213578	-0.00722801	-0.00468189
0.039	0.00550257	0.00295645	0.00550257	0.00677563	-0.0123202	0.00422951	-0.00722801	0.00804868	0.00295645	0.00677563	0.0016834	0.0016834
0.04	0.0118679	-0.000862719	0.0131409	0.00932174	-0.0250508	0.000410338	-0.0148664	-0.000862719	-0.00468189	-0.00977412	0.00677563	0.0131409
0.041	0.00932174	-0.0148664	0.00932174	0.0195062	-0.0377814	0.00932174	0.00295645	0.00295645	0.000410338	0.00295645	0.00295645	0.00932174
0.042	0.0207793	-0.00340883	-0.00722801	0.015687	-0.0339622	0.00550257	-0.00340883	-0.0135933	0.0016834	0.00677563	-0.000862719	-0.00468189
0.043	-0.000862719	-0.00977412	0.00295645	0.0105948	-0.0263239	-0.0174125	0.00422951	-0.00722801	0.00295645	-0.000862719	-0.00340883	0.00295645
0.044	-0.00340883	-0.00340883	-0.00213578	0.014414	-0.0237778	0.00295645	-0.0110472	0.00932174	0.00677563	-0.00468189	0.00295645	0.000410338
0.045	0.000410338	0.00550257	0.00932174	0.00932174	0.00295645	-0.00213578	0.0105948	0.00422951	0.00422951	-0.00722801	0.00295645	0.00550257
0.046	0.0016834	-0.00595495	0.00677563	0.0207793	0.0233254	0.00422951	0.00550257	0.000410338	0.00804868	0.00550257	0.000410338	0.0105948
0.047	0.00932174	-0.00977412	0.00677563	0.0271445	0.00422951	-0.00468189	0.00677563	0.00295645	0.00295645	-0.00468189	0.00677563	0.00677563
0.048	0.0016834	-0.00468189	0.0105948	0.0245984	0.0169601	0.000410338	-0.00213578	0.000410338	0.00550257	-0.00340883	-0.00340883	0.00550257
0.049	0.000410338	-0.000862719	-0.00213578	0.0245984	0.0182332	0.0169601	0.000410338	0.0131409	0.000410338	0.000410338	0.0131409	0.00932174
0.05	0.00804868	0.0105948	0.00932174	0.015687	-0.00595495	0.00932174	-0.00850107	0.00550257	0.00677563	0.00677563	0.0118679	-0.00340883
0.051	0.000410338	0.014414	-0.00722801	-0.000862719	0.0105948	0.00295645	0.00677563	0.0131409	0.00932174	0.000410338	0.014414	0.00295645
0.052	0.0131409	0.00550257	0.00677563	0.0131409	0.00422951	0.00295645	0.00932174	0.00932174	-0.00340883	0.00932174	-0.00340883	0.00550257
0.053	-0.00977412	0.000410338	0.00677563	0.0245984	-0.00595495	0.00422951	0.00550257	-0.000862719	0.000410338	-0.00595495	-0.00595495	0.00804868
0.054	0.00932174	0.00550257	0.0169601	0.0233254	0.0016834	-0.0174125	-0.0135933	0.015687	0.00550257	-0.00340883	0.0105948	0.00422951
0.055	0.00932174	0.0105948	0.014414	0.0131409	-0.00213578	-0.00340883	-0.000862719	0.00932174	-0.00340883	0.00550257	0.00677563	0.00295645
0.056	0.00422951	0.015687	0.014414	0.00804868	0.00422951	-0.00468189	0.000410338	0.00550257	0.0105948	0.00295645	0.000410338	-0.00468189
0.057	0.00677563	0.00932174	0.00422951	0.0233254	0.00422951	-0.000862719	0.00932174	-0.00340883	-0.00340883	0.000410338	0.00804868	0.000410338
0.058	0.00295645	0.00422951	-0.0110472	0.00295645	-0.000862719	0.000410338	0.00550257	0.0016834	-0.00213578	0.00550257	0.00932174	0.00677563
0.059	0.00550257	0.0131409	0.0169601	0.014414	0.00932174	0.0016834	0.00932174	-0.00468189	-0.000862719	0.000410338	0.00295645	-0.00340883
0.06	0.00804868	0.00932174	0.000410338	-0.00468189	0.00677563	-0.00340883	-0.00468189	0.0131409	-0.0110472	0.000410338	-0.00213578	-0.00340883
0.061	-0.000862719	0.00550257	0.0105948	0.00932174	0.0131409	0.000410338	0.0105948	0.0220523	0.00295645	0.0131409	0.00422951	0.0016834
0.062	0.015687	-0.0110472	0.0016834	0.0245984	-0.00595495	0.0182332	-0.00595495	0.014414	0.00422951	0.00677563	0.0118679	0.0220523
0.063	0.00932174	0.00804868	-0.00977412	0.00550257	0.00677563	-0.00340883	-0.00977412	-0.00340883	-0.00595495	0.00677563	0.00677563	-0.00340883
0.064	0.00932174	-0.00468189	-0.00595495	0.0118679	0.000410338	0.00932174	0.0131409	0.0245984	0.00932174	0.000410338	0.00677563	0.00550257
0.065	0.0131409	0.0195062	-0.0110472	0.000410338	0.014414	-0.00340883	0.000410338	0.00677563	-0.00722801	0.000410338	0.00550257	0.00932174
0.066	0.0118679	-0.00213578	-0.000862719	0.0105948	0.0131409	0.0169601	0.00295645	0.00932174	0.00804868	-0.00468189	0.00422951	0.000410338
0.067	-0.00468189	0.00422951	-0.00468189	0.0105948	-0.0148664	0.015687	0.000410338	0.00550257	-0.00340883	0.00422951	-0.00468189	-0.00595495
0.068	0.0207793	0.0195062	0.0105948	0.00677563	0.0105948	0.0105948	0.00422951	0.000410338	0.0016834	0.0016834	0.00550257	0.00422951
0.069	-0.0148664	0.000410338	0.000410338	0.0105948	0.000410338	0.00677563	0.0105948	-0.00340883	-0.00468189	0.000410338	0.00677563	0.00550257
0.07	0.0245984	0.00295645	-0.00340883	0.0245984	-0.00340883	0.00550257	0.0118679	0.00932174	-0.0148664	0.00932174	0.00677563	0.000410338
0.071	-0.00468189	0.0105948	0.015687	0.015687	-0.00213578	0.00422951	0.00932174	-0.00468189	0.00422951	-0.00340883	0.000410338	0.00550257
0.072	-0.000862719	0.00295645	0.00932174	0.00932174	-0.00468189	0.00422951	0.00677563	0.000410338	0.00550257	0.00677563	0.014414	0.00677563
0.073	0.0105948	0.00422951	0.00295645	0.015687	0.00295645	-0.00977412	-0.00213578	0.00932174	0.000410338	0.0118679	0.00295645	0.00422951
0.074	-0.00468189	0.015687	0.015687	0.00932174	-0.00977412	0.00550257	-0.00850107	0.0118679	0.00295645	0.000410338	0.0105948	0.00550257
0.075	0.0131409	0.0309637	0.00550257	0.00932174	-0.0110472	0.00422951	0.00550257	-0.00468189	0.00804868	0.0016834	0.00677563	0.000410338
0.076	-0.00468189	0.014414	0.000410338	0.0207793	-0.0199586	-0.00340883	0.00804868	-0.00468189	-0.00340883	0.00804868	0.00550257	-0.0135933
0.077	0.00932174	0.0131409	-0.00468189	0.00804868	-0.000862719	0.000410338	0.000410338	0.00932174	0.00804868	-0.00722801	0.00932174	0.0169601
0.078	0.0169601	0.000410338	0.015687	0.0118679	0.00295645	0.00804868	0.000410338	0.00677563	-0.00722801	0.00550257	0.0016834	0.00550257
0.079	0.0245984	0.0169601	0.0118679	0.014414	0.00804868	-0.00977412	0.000410338	0.0131409	0.00677563	-0.000862719	0.000410338	0.00422951
0.08	-0.00213578	0.014414	0.000410338	-0.00340883	0.014414	-0.00595495	0.00932174	-0.0123202	0.000410338	0.000410338	0.00422951	0.000410338
0.081	0.00677563	0.00295645	0.00295645	0.0207793	0.0195062	0.00295645	-0.000862719	-0.000862719	-0.00468189	0.0016834	-0.00468189	0.00422951
0.082	0.0195062	0.00932174	0.000410338	0.0258715	0.000410338	0.00550257	0.00550257	0.0207793	0.00422951	0.0118679	0.0105948	-0.00468189
0.083	0.0131409	-0.00722801	0.000410338	0.014414	0.00677563	0.0118679	0.0131409	0.0131409	-0.00977412	0.00550257	0.0105948	0.000410338
0.084	0.0118679	0.0105948	-0.0110472	0.014414	0.000410338	0.0131409	0.00550257	0.000410338	-0.00468189	0.000410338	0.000410338	0.00550257
0.085	-0.00340883	0.00550257	-0.00722801	0.0131409	0.0131409	0.0131409	0.00804868	0.0182332	-0.00468189	-0.00595495	0.00295645	0.0105948
0.086	0.000410338	0.0169601	0.00422951	0.0245984	0.00295645	0.00677563	0.00932174	0.014414	0.00932174	0.00804868	-0.0110472	0.0016834
0.087	0.014414	0.000410338	0.000410338	0.00677563	-0.00977412	0.0016834	0.0016834	0.014414	-0.00722801	0.0105948	0.015687	0.00295645
0.088	0.014414	0.00804868	0.015687	0.000410338	0.0105948	0.00295645	0.0182332	0.0195062	0.00932174	-0.00213578	0.00804868	0.00550257
0.089	-0.00468189	0.0195062	-0.00340883	0.0131409	-0.00468189	0.00550257	0.0131409	-0.00468189	-0.00468189	0.00422951	0.0016834	-0.00722801
0.09	0.00295645	0.00677563	0.00932174	0.0118679	0.00550257	0.00932174	0.0016834	0.015687	0.000410338	-0.000862719	0.000410338	0.00677563
0.091	-0.0161394	0.0233254	0.00677563	0.014414	-0.000862719	0.0169601	0.0131409	0.000410338	0.000410338	0.00677563	0.0105948	0.00422951
0.092	0.00932174	0.0131409	0.000410338	0.0195062	0.00295645	0.00295645	0.0131409	0.0169601	0.00932174	0.00295645	0.015687	0.0105948
0.093	-0.0135933	0.0322368	0.000410338	0.00550257	0.0207793	0.00932174	-0.00340883	0.00932174	0.000410338	0.000410338	0.0105948	-0.00468189
0.094	-0.00213578	0.014414	0.00932174	0.000410338	0.0105948	-0.00213578	0.0105948	0.0233254	0.00295645	0.000410338	-0.00722801	0.00550257
0.095	0.014414	0.00550257	0.000410338	0.0169601	0.00550257	-0.0123202	0.00550257	0.0016834	0.00932174	0.00932174	-0.00468189	-0.000862719
0.096	0.00550257	0.00932174	0.0207793	0.000410338	0.0245984	-0.0237778	0.0016834	-0.00213578	0.0131409	0.00422951	0.00677563	0.0105948
0.097	0.0016834	0.00804868	0.000410338	0.0284176	0.00295645	-0.00340883	0.00932174	0.00804868	-0.00340883	-0.00340883	0.00295645	0.0105948
0.098	0.0016834	0.0105948	0.014414	0.0118679	0.0233254	-0.0199586	0.000410338	0.0105948	0.000410338	0.014414	0.00550257	0.00677563
0.099	0.0169601	0.00677563	0.015687	0.0131409	0.0182332	0.0118679	0.0131409	0.0182332	-0.00468189	0.000410338	0.0016834	0.000410338
0.1	0.0105948	0.0169601	0.000410338	0.0131409	0.0220523	-0.0161394	0.0131409	0.00932174	0.0016834	-0.00213578	0.0131409	0.000410338
0.101	0.00295645	-0.00468189	0.000410338	0.00295645	0.0131409	-0.00213578	0.00550257	0.00422951	-0.000862719	0.0131409	0.0131409	0.0105948
0.102	0.000410338	0.0118679	0.014414	0.0233254	0.00422951	-0.00468189	0.0207793	0.015687	0.00677563	0.00550257	-0.00468189	0.00550257
0.103	0.014414	0.015687	-0.00340883	0.014414	0.00932174	0.000410338	0.00804868	0.014414	-0.00213578	0.000410338	0.00295645	0.0016834
0.104	0.000410338	0.0016834	0.00932174	0.0016834	0.000410338	0.0118679	0.0016834	0.00295645	0.00422951	0.000410338	0.00677563	-0.00213578
0.105	0.00677563	-0.000862719	0.00550257	0.00932174	0.00677563	0.00804868	0.0105948	0.015687	-0.00213578	0.00932174	-0.00213578	-0.00213578
0.106	0.00804868	-0.00850107	-0.00722801	0.0182332	0.00422951	-0.00213578	0.014414	0.0105948	0.00422951	0.00550257	0.0169601	0.00422951
0.107	-0.00340883	-0.0110472	0.0118679	0.0258715	0.00677563	-0.00213578	0.00677563	0.0118679	0.000410338	0.00422951	0.00677563	0.00550257
0.108	-0.00595495	0.0105948	0.00295645	0.0105948	-0.000862719	-0.00722801	0.014414	0.000410338	-0.00468189	-0.00340883	-0.000862719	0.000410338
0.109	-0.0275969	-0.00340883	-0.00213578	0.0105948	0.00295645	0.00677563	0.0105948	0.00677563	0.000410338	0.0131409	0.00550257	0.0131409
0.11	-0.00595495	0.00550257	0.00677563	0.0169601	0.0182332	0.000410338	-0.000862719	0.0105948	0.0016834	0.015687	-0.00340883	0.0131409
0.111	-0.00850107	0.00550257	0.00550257	0.0233254	-0.000862719	-0.00468189	0.00550257	0.0233254	0.00295645	0.0105948	0.015687	-0.00595495
0.112	0.000410338	0.00295645	0.000410338	0.00550257	-0.00340883	0.0105948	0.00295645	0.0105948	0.000410338	0.00677563	0.00550257	0.00295645
0.113	-0.00468189	0.015687	-0.00722801	0.0245984	0.00295645	0.0131409	0.0016834	-0.00595495	-0.00595495	-0.000862719	-0.00595495	0.00550257
0.114	-0.00213578	0.00422951	0.000410338	0.015687	0.0016834	0.00932174	-0.00340883	0.0169601	0.00677563	0.00677563	0.00422951	0.00804868
0.115	-0.0135933	0.0169601	0.00804868	0.00295645	0.00295645	-0.00595495	0.0016834	0.0105948	-0.00468189	-0.00468189	0.0105948	-0.00468189
0.116	0.0118679	0.000410338	0.0131409	0.00295645	-0.00213578	-0.0135933	0.0016834	0.00550257	-0.00595495	0.00677563	0.0258715	0.000410338
0.117	0.000410338	-0.000862719	0.00932174	-0.00722801	0.015687	-0.0301431	-0.00468189	0.0118679	0.00677563	0.00804868	0.00804868	0.00295645
0.118	0.00677563	0.00932174	0.000410338	0.000410338	0.0131409	-0.02887	0.00422951	0.00932174	-0.00850107	0.0105948	0.0207793	0.00932174
0.119	-0.00468189	0.00804868	0.00422951	-0.00213578	0.000410338	-0.0212316	0.00804868	0.015687	0.00422951	0.000410338	0.00804868	0.0105948
0.12	-0.00468189	-0.00213578	-0.00213578	0.0245984	-0.00595495	-0.0135933	-0.00468189	-0.000862719	0.00550257	0.00932174	0.00422951	-0.00468189
0.121	0.0233254	0.000410338	0.015687	0.000410338	-0.0110472	-0.00595495	-0.0135933	0.014414	-0.00595495	0.00804868	0.0105948	0.0131409
0.122	0.00677563	-0.00213578	0.00677563	-0.00340883	0.00550257	-0.00977412	0.00550257	0.0131409	0.00295645	0.00932174	0.000410338	0.0016834
0.123	0.0207793	0.0105948	0.0105948	-0.00468189	0.00550257	-0.00595495	-0.00340883	-0.00213578	0.000410338	0.0105948	0.0131409	0.00422951
0.124	0.00932174	0.00422951	-0.00468189	0.000410338	0.00295645	0.0016834	-0.00595495	0.0131409	0.00932174	-0.00213578	0.00932174	0.00295645
0.125	-0.00468189	-0.00722801	-0.00468189	0.00422951	-0.00722801	-0.00340883	0.00932174	0.0195062	0.000410338	0.0105948	0.00932174	0.000410338
0.126	-0.00468189	0.00932174	0.014414	-0.00468189	-0.00595495	0.0016834	0.00550257	0.0233254	0.0016834	0.015687	0.0016834	0.0105948
0.127	0.0195062	-0.000862719	0.00804868	-0.00595495	-0.00213578	0.00422951	-0.0135933	0.0169601	0.00932174	0.00677563	0.00422951	0.00932174
0.128	0.00295645	0.00804868	0.00550257	0.00550257	0.00550257	-0.00722801	-0.00722801	0.000410338	-0.00213578	0.00295645	0.0207793	0.0016834
0.129	0.000410338	0.00804868	0.00295645	0.000410338	-0.0148664	-0.00468189	-0.00340883	0.0169601	0.00932174	0.000410338	0.015687	0.0105948
0.13	-0.0148664	-0.0110472	0.000410338	0.00932174	0.0016834	-0.00595495	0.00422951	0.00932174	0.0131409	0.014414	0.00295645	0.0105948
0.131	-0.00213578	0.0105948	-0.000862719	0.00550257	0.00932174	-0.00213578	0.00422951	0.0016834	-0.00468189	0.00422951	0.014414	0.00804868
0.132	0.0195062	-0.00213578	0.0258715	0.00295645	0.0105948	0.0118679	0.00677563	0.00422951	-0.00340883	0.00550257	0.000410338	-0.00595495
0.133	0.00932174	0.0131409	0.00422951	0.0016834	-0.0110472	-0.00722801	-0.00340883	0.014414	0.00295645	-0.000862719	0.00932174	0.000410338
0.134	-0.00977412	0.00677563	0.015687	0.0118679	-0.00977412	0.00295645	-0.00340883	0.00295645	0.00295645	-0.00468189	0.0105948	0.00932174
0.135	0.00550257	-0.0110472	0.0105948	0.014414	0.000410338	-0.00722801	0.000410338	-0.00468189	0.014414	0.0131409	0.00677563	0.00550257
0.136	0.00550257	0.00422951	0.000410338	0.000410338	-0.00468189	-0.00213578	-0.00977412	0.00677563	0.000410338	0.00295645	0.0105948	0.00804868
0.137	0.000410338	0.0169601	0.00550257	0.0220523	-0.0110472	-0.000862719	-0.00595495	0.000410338	0.0105948	0.00804868	0.00804868	-0.00850107
0.138	0.00677563	0.0195062	0.00550257	0.0105948	-0.00595495	0.00295645	-0.00722801	0.0169601	-0.00977412	0.00295645	0.00932174	0.00932174
0.139	0.0233254	0.00422951	0.0016834	0.00932174	0.014414	-0.00213578	-0.00468189	0.00550257	0.000410338	-0.000862719	0.00550257	0.00295645
0.14	0.014414	0.00804868	0.00804868	-0.000862719	0.00295645	0.00550257	0.00295645	0.00932174	0.00932174	0.00932174	0.00550257	0.00295645
0.141	0.0131409	-0.0110472	0.00422951	0.00422951	-0.000862719	0.00550257	0.00422951	0.00677563	0.00295645	-0.00468189	0.0016834	0.0105948
0.142	0.00932174	0.0131409	0.0182332	0.0118679	-0.00595495	0.0207793	0.014414	0.00677563	0.0131409	0.00550257	-0.000862719	-0.00722801
0.143	0.0195062	0.00932174	-0.00340883	0.0271445	0.00295645	0.0131409	0.00422951	0.000410338	0.014414	-0.00468189	0.000410338	0.0195062
0.144	0.000410338	0.00295645	-0.0110472	0.0322368	0.00932174	0.00804868	0.0105948	0.00677563	-0.000862719	0.014414	0.000410338	0.00422951
0.145	0.015687	-0.00340883	-0.00468189	0.0207793	0.0195062	-0.00213578	0.000410338	0.0169601	0.00932174	0.000410338	0.00295645	0.00422951
0.146	-0.00340883	0.0131409	-0.00595495	0.0131409	0.014414	0.000410338	0.0105948	0.0207793	-0.00213578	0.00677563	0.00295645	0.00422951
0.147	-0.00468189	0.015687	0.00422951	0.0016834	-0.00468189	0.000410338	0.00422951	0.0016834	0.014414	0.00550257	-0.000862719	0.000410338
0.148	0.0016834	-0.00595495	0.00677563	0.00932174	0.00932174	0.000410338	-0.00850107	0.014414	0.00422951	0.0016834	0.00422951	0.0105948
0.149	-0.0186855	0.0131409	0.00422951	0.00677563	-0.00595495	-0.00595495	-0.00340883	0.00932174	0.00422951	0.014414	-0.00340883	0.00295645
0.15	0.00804868	0.014414	0.0169601	0.0131409	-0.00595495	-0.0123202	0.000410338	0.000410338	-0.00213578	0.00804868	0.00422951	0.00677563
0.151	0.00550257	0.014414	0.00550257	0.015687	0.015687	0.00295645	0.000410338	0.00932174	0.0016834	0.000410338	0.00677563	-0.00468189
0.152	-0.00468189	0.0131409	-0.00340883	0.0131409	0.0131409	-0.00468189	0.0105948	0.0207793	0.00550257	0.00677563	0.014414	0.00295645
0.153	0.0118679	-0.000862719	0.00932174	0.00932174	-0.00468189	-0.0110472	0.00550257	0.000410338	0.014414	0.00804868	0.00295645	0.00932174
0.154	-0.00468189	0.0118679	0.0016834	0.00804868	-0.0250508	-0.0199586	-0.0708809	0.00550257	0.00677563	0.00422951	0.00677563	0.000410338
0.155	-0.00722801	0.0245984	-0.00977412	0.015687	0.00550257	-0.0199586	-0.02887	0.00550257	-0.0110472	-0.00340883	0.00550257	0.00932174
0.156	0.0105948	0.00550257	-0.00213578	0.00804868	0.0105948	-0.00340883	-0.0148664	0.015687	-0.00722801	0.015687	0.00804868	-0.00468189
0.157	-0.000862719	-0.00213578	-0.0110472	-0.00468189	-0.00468189	-0.0123202	0.000410338	0.0118679	-0.00468189	0.00932174	-0.00595495	0.00422951
0.158	0.000410338	0.0195062	-0.0148664	0.0131409	-0.0123202	0.000410338	-0.0123202	0.00295645	0.00550257	0.00677563	0.00422951	0.00295645
0.159	0.015687	0.015687	-0.00850107	0.000410338	0.00677563	-0.00977412	0.00295645	-0.00722801	-0.00595495	0.000410338	0.00932174	0.0016834
0.16	0.0169601	-0.00213578	0.00932174	0.0016834	0.00295645	-0.00722801	0.00550257	0.00677563	-0.000862719	-0.00340883	0.0118679	-0.000862719
0.161	0.000410338	0.015687	0.0131409	-0.0110472	0.00550257	-0.00468189	0.00295645	0.00932174	0.00550257	0.00422951	-0.00468189	0.00550257
0.162	0.00550257	0.0105948	-0.0110472	0.00677563	-0.00595495	-0.00595495	0.014414	0.000410338	-0.00213578	0.00804868	-0.00340883	0.00932174
0.163	0.00804868	0.00550257	-0.00722801	0.00295645	0.00804868	-0.000862719	-0.00977412	0.014414	-0.00468189	0.000410338	-0.00468189	0.00677563
0.164	0.0169601	0.0118679	0.00932174	0.00677563	-0.00850107	0.00295645	-0.00340883	0.0169601	0.000410338	0.00295645	0.00550257	0.000410338
0.165	0.00550257	-0.00340883	-0.00468189	0.014414	0.00677563	-0.00722801	0.0131409	0.00932174	-0.000862719	0.000410338	0.0105948	-0.000862719
0.166	-0.000862719	0.00550257	0.00295645	0.0195062	0.0207793	-0.00977412	0.015687	-0.00340883	0.0105948	-0.00595495	0.00677563	0.000410338
0.167	0.0016834	0.00295645	0.0105948	0.0207793	0.00422951	-0.0148664	0.0105948	0.00677563	0.00550257	-0.0199586	-0.00340883	0.00550257
0.168	0.00422951	0.00804868	0.0207793	0.0207793	-0.00595495	0.00422951	-0.00213578	0.00932174	0.000410338	-0.0225047	0.00932174	-0.00468189
0.169	0.000410338	-0.000862719	0.000410338	0.0016834	0.0016834	-0.00850107	0.00932174	0.015687	0.0016834	-0.00722801	-0.000862719	0.014414
0.17	0.00550257	-0.00468189	-0.00213578	0.0131409	0.00422951	0.015687	-0.00468189	-0.00213578	0.0016834	-0.00850107	0.00932174	0.00295645
0.171	-0.00340883	0.0207793	0.00932174	0.014414	0.0105948	-0.00722801	0.0118679	0.014414	0.000410338	-0.00595495	-0.00595495	0.00677563
0.172	0.00422951	0.0131409	-0.000862719	0.0118679	-0.000862719	-0.0110472	0.00932174	0.00422951	0.00932174	-0.00468189	0.00550257	0.000410338
0.173	0.0169601	0.00422951	0.015687	-0.000862719	-0.00468189	0.000410338	0.00550257	0.0105948	-0.00468189	-0.00468189	0.0118679	0.0182332
0.174	0.00422951	0.015687	0.0105948	0.0105948	-0.02887	-0.00468189	-0.0148664	0.00550257	0.0182332	-0.00595495	0.014414	-0.00340883
0.175	0.00550257	0.00932174	0.0105948	0.00677563	0.00550257	0.000410338	0.0131409	0.00422951	0.0016834	-0.00468189	0.00932174	-0.000862719
0.176	-0.00595495	0.00422951	0.0207793	0.014414	0.000410338	-0.0263239	-0.00213578	0.00932174	0.00422951	-0.00340883	0.014414	0.00932174
0.177	0.0220523	0.014414	0.0220523	0.00932174	-0.00213578	-0.00595495	0.00677563	0.0131409	-0.0110472	-0.000862719	0.014414	0.00932174
0.178	0.0131409	0.000410338	-0.00977412	-0.00850107	0.0131409	-0.00722801	-0.000862719	-0.00340883	0.00295645	0.000410338	-0.000862719	0.00932174
0.179	-0.00340883	0.00932174	0.0105948	-0.000862719	-0.00722801	0.00295645	-0.000862719	-0.000862719	0.00932174	0.0118679	0.000410338	-0.0110472
0.18	0.0118679	-0.00468189	0.00422951	0.00422951	0.0182332	-0.0199586	0.00804868	0.00932174	-0.00468189	0.00932174	0.00550257	0.0016834
0.181	0.00295645	0.00295645	0.015687	0.0220523	-0.00722801	-0.000862719	0.0207793	0.0118679	0.000410338	0.000410338	0.00677563	0.0131409
0.182	0.0233254	0.0118679	0.014414	0.014414	0.00932174	0.00295645	0.0118679	0.00932174	0.00422951	-0.000862719	0.0169601	-0.000862719
0.183	0.00932174	0.00932174	-0.00595495	0.0131409	0.0131409	-0.0110472	0.00422951	0.00804868	0.000410338	0.00550257	0.000410338	0.00422951
0.184	0.00295645	0.00295645	0.00677563	0.00804868	0.0105948	-0.0123202	-0.00468189	0.0105948	0.00550257	0.00295645	0.00295645	0.00295645
0.185	0.0016834	0.0207793	0.00422951	0.00804868	0.0131409	-0.00595495	0.00804868	-0.00468189	0.00422951	-0.000862719	0.00932174	0.0195062
0.186	0.015687	-0.00468189	-0.00213578	0.00932174	-0.0110472	0.00932174	0.00932174	0.00804868	0.0016834	0.00295645	0.0105948	0.0105948
0.187	0.00804868	-0.000862719	-0.00213578	0.0105948	0.000410338	-0.00850107	-0.00595495	0.0105948	0.0105948	0.00932174	0.00295645	-0.00468189
0.188	-0.000862719	-0.00213578	0.00295645	0.00932174	-0.00722801	-0.0135933	0.00677563	0.0105948	-0.00468189	-0.00468189	0.00932174	0.0195062
0.189	0.0016834	0.00677563	0.0016834	0.00550257	-0.00213578	-0.0161394	-0.00340883	0.00677563	0.000410338	0.0105948	0.00932174	0.00804868
0.19	-0.00468189	-0.00340883	0.000410338	0.00932174	-0.0123202	0.00295645	0.015687	0.00550257	0.0016834	0.00932174	-0.000862719	0.00932174
0.191	0.00550257	0.0105948	0.00932174	0.0105948	-0.00977412	0.0016834	0.00422951	0.00295645	0.00550257	0.000410338	0.00932174	0.00295645
0.192	0.00295645	0.00804868	0.0258715	-0.00977412	0.00677563	-0.0199586	-0.00340883	0.00677563	0.0245984	0.00422951	0.000410338	0.00295645
0.193	0.000410338	0.00550257	-0.00213578	0.00295645	-0.00340883	-0.0148664	-0.0123202	0.00677563	0.0105948	0.000410338	0.00932174	0.00932174
0.194	-0.00213578	-0.000862719	-0.00595495	-0.00722801	0.00677563	-0.0110472	0.015687	0.0131409	0.0131409	0.0131409	0.00295645	0.00677563
0.195	0.00422951	0.0195062	0.00550257	-0.00595495	-0.00468189	-0.000862719	-0.00468189	0.00550257	0.0182332	0.00295645	0.0105948	-0.00213578
0.196	-0.00850107	-0.0186855	-0.00468189	0.00295645	-0.00722801	-0.0148664	-0.00340883	-0.00213578	0.0016834	0.00804868	0.000410338	0.00295645
0.197	0.00932174	0.00804868	0.00422951	-0.0110472	0.000410338	-0.0110472	0.00677563	0.0105948	0.00932174	0.0118679	0.000410338	0.0131409
0.198	0.0105948	0.00804868	-0.00850107	-0.0212316	0.0016834	-0.0403275	0.00422951	0.00804868	-0.00213578	0.015687	-0.00213578	0.000410338
0.199	0.00295645	-0.00340883	0.00804868	-0.0161394	0.00422951	-0.00977412	0.00550257	0.014414	0.00932174	-0.00468189	0.015687	-0.00595495
0.2	0.014414	0.00550257	0.00932174	-0.0123202	0.00932174	0.000410338	0.00295645	0.00295645	0.00295645	0.00804868	0.00550257	0.00932174
0.201	0.00550257	-0.0123202	0.00677563	-0.00213578	0.0207793	-0.0110472	0.00295645	0.0105948	-0.00977412	0.000410338	-0.00340883	-0.000862719
0.202	0.0105948	-0.00340883	-0.00722801	0.00804868	0.00295645	-0.00977412	0.00932174	0.00932174	-0.000862719	0.00422951	-0.00213578	0.0016834
0.203	0.00677563	0.015687	0.00295645	-0.00340883	0.0016834	-0.0123202	-0.0110472	0.00804868	0.0016834	0.000410338	-0.00340883	0.00550257
0.204	-0.0161394	-0.0110472	0.00550257	0.00295645	0.00932174	-0.00468189	0.0131409	0.00804868	-0.000862719	-0.00722801	0.00932174	0.00422951
0.205	0.0131409	-0.0161394	0.0195062	0.00804868	-0.000862719	-0.00468189	-0.000862719	0.00932174	0.00422951	-0.00722801	-0.0110472	0.0105948
0.206	0.00932174	0.00804868	-0.00722801	0.0105948	0.00804868	-0.00468189	0.00932174	0.0105948	0.000410338	-0.00468189	0.00295645	-0.000862719
0.207	0.0207793	0.00295645	-0.00213578	0.0258715	0.0118679	0.00677563	0.000410338	0.0131409	-0.00595495	0.00932174	0.00422951	0.0016834
0.208	0.0118679	-0.00340883	0.00932174	0.0220523	-0.000862719	-0.0110472	-0.0123202	0.0131409	-0.00468189	-0.000862719	0.014414	-0.00340883
0.209	0.000410338	0.00295645	-0.000862719	0.015687	-0.00213578	-0.0212316	0.00932174	0.00804868	0.00295645	0.000410338	0.00550257	-0.00213578
0.21	0.000410338	0.00677563	0.00295645	0.0220523	-0.00850107	-0.0123202	0.0105948	0.014414	0.00295645	0.00677563	-0.00468189	0.00804868
0.211	0.000410338	0.00677563	-0.000862719	0.0296907	-0.000862719	0.00295645	-0.00340883	-0.00213578	-0.0110472	-0.00213578	0.00295645	0.000410338
0.212	0.0182332	0.000410338	0.0207793	0.0118679	-0.0110472	-0.0135933	-0.000862719	-0.00977412	0.00550257	0.000410338	-0.000862719	0.00550257
0.213	-0.00213578	0.00295645	-0.00468189	0.0195062	-0.00977412	-0.0161394	-0.00850107	0.0016834	0.00932174	0.00932174	0.0131409	0.00804868
0.214	-0.0110472	0.0169601	0.0131409	0.015687	-0.000862719	0.00422951	-0.0148664	0.00550257	-0.000862719	0.00677563	0.00295645	0.000410338
0.215	0.00804868	-0.0110472	-0.00595495	0.0182332	-0.00468189	-0.00850107	-0.0110472	0.00932174	-0.00468189	0.000410338	0.015687	0.00932174
0.216	0.0105948	0.00677563	0.0016834	0.014414	0.0169601	-0.0135933	-0.00722801	-0.00340883	-0.00340883	0.00932174	0.00295645	-0.00595495
0.217	0.014414	0.00932174	0.0195062	0.0195062	-0.00468189	0.00932174	0.00295645	-0.000862719	0.00422951	-0.00595495	-0.00977412	0.00422951
0.218	0.000410338	0.0016834	0.014414	0.015687	0.00677563	-0.0123202	-0.00468189	0.0105948	-0.000862719	0.000410338	0.00677563	0.00295645
0.219	0.0258715	-0.00722801	0.00295645	0.0195062	0.000410338	0.000410338	0.00932174	-0.000862719	-0.00468189	0.00295645	0.00677563	0.00677563
0.22	0.0245984	0.000410338	0.0233254	0.015687	0.0016834	-0.00977412	0.00932174	0.015687	0.00932174	0.000410338	-0.000862719	0.00550257
0.221	0.0131409	0.0169601	-0.00213578	0.00295645	0.00295645	0.00422951	0.0016834	0.00550257	-0.00722801	-0.00977412	-0.00340883	-0.00468189
0.222	0.00804868	-0.00213578	-0.0148664	0.00295645	-0.00213578	0.000410338	0.00550257	0.00550257	0.0016834	0.00804868	-0.00468189	0.00804868
0.223	0.0016834	0.0195062	0.0016834	0.0284176	0.0182332	-0.00340883	0.000410338	0.00677563	-0.00340883	0.000410338	-0.00722801	0.00550257
0.224	0.00677563	0.00550257	0.000410338	0.0118679	-0.00340883	-0.00595495	0.00550257	0.00932174	-0.00850107	-0.000862719	0.00550257	0.00804868
0.225	-0.0135933	-0.00340883	-0.00977412	0.0271445	0.00422951	0.00932174	0.014414	0.015687	-0.00340883	0.00677563	-0.00595495	-0.000862719
0.226	0.00422951	0.00550257	0.0131409	0.0182332	0.0016834	-0.00468189	-0.00213578	0.00550257	0.00677563	0.000410338	0.00550257	0.0016834
0.227	0.0131409	-0.00213578	0.014414	0.0016834	-0.0110472	-0.00468189	-0.00468189	0.0245984	-0.00850107	0.000410338	-0.0148664	0.00295645
0.228	-0.00595495	0.000410338	0.014414	0.0182332	-0.00213578	-0.0110472	0.000410338	0.0118679	0.000410338	-0.00722801	0.00677563	0.000410338
0.229	-0.0123202	0.00932174	0.0118679	0.0207793	0.00677563	-0.000862719	0.00422951	0.00932174	0.0016834	0.00550257	-0.00340883	0.00550257
0.23	0.0169601	0.015687	0.00550257	-0.00213578	-0.000862719	-0.00340883	-0.0110472	0.00550257	0.00422951	-0.00722801	0.000410338	-0.00340883
0.231	0.000410338	-0.00213578	0.00295645	0.00422951	-0.00722801	-0.0161394	0.0105948	0.00677563	-0.00340883	0.00295645	0.00932174	0.00295645
0.232	-0.00468189	0.015687	-0.0110472	0.0335098	-0.000862719	-0.00340883	-0.00340883	0.00295645	0.000410338	0.00932174	0.00550257	0.00295645
0.233	0.000410338	0.0220523	0.0105948	0.0169601	0.00677563	0.0207793	-0.000862719	0.0016834	0.000410338	-0.00340883	0.000410338	0.00550257
0.234	0.015687	-0.000862719	0.00677563	0.014414	0.014414	0.0258715	0.000410338	0.00677563	-0.000862719	0.014414	-0.00468189	0.014414
0.235	0.0105948	0.00677563	0.00677563	-0.000862719	0.014414	0.036056	-0.00595495	0.00677563	0.014414	0.00677563	-0.00340883	0.000410338
0.236	-0.00722801	0.000410338	-0.0123202	0.0322368	0.0284176	0.0207793	-0.00340883	0.015687	0.000410338	0.000410338	0.00677563	0.000410338
0.237	-0.00340883	0.0016834	0.0131409	0.0169601	0.0169601	0.0207793	-0.0148664	0.000410338	0.0105948	0.0131409	0.00550257	0.00677563
0.238	-0.00468189	-0.00213578	0.0131409	0.00804868	0.014414	0.0105948	-0.00595495	0.0016834	0.000410338	-0.00468189	-0.000862719	0.00422951
0.239	0.0233254	0.015687	0.0195062	0.0207793	0.0105948	0.0220523	0.00295645	0.0169601	-0.00595495	0.015687	0.0105948	0.00550257
0.24	0.00677563	0.00804868	0.00550257	0.000410338	-0.00340883	-0.00977412	0.00422951	0.0105948	-0.000862719	-0.00595495	-0.00468189	0.000410338
0.241	0.014414	0.000410338	-0.00468189	0.0105948	0.00295645	-0.0174125	-0.00213578	0.00550257	-0.00340883	0.00422951	-0.00595495	-0.00340883
0.242	0.0118679	0.015687	-0.0123202	0.014414	0.014414	0.0195062	0.00550257	0.0169601	0.00550257	0.0118679	-0.00468189	0.00295645
0.243	-0.0110472	0.00932174	0.0233254	0.00804868	0.00295645	0.00550257	0.00550257	0.015687	-0.00468189	-0.00340883	-0.00595495	0.0131409
0.244	-0.0110472	-0.00468189	-0.00468189	0.0182332	-0.0123202	0.00422951	0.00677563	-0.00468189	-0.00213578	-0.00468189	0.00677563	0.00677563
0.245	0.00932174	-0.00850107	0.00422951	0.0195062	-0.0212316	0.0131409	0.00295645	0.00422951	0.00295645	0.000410338	0.000410338	0.00932174
0.246	0.00804868	0.00295645	-0.00722801	0.0309637	0.00295645	0.00677563	0.00422951	0.0016834	0.00804868	-0.00468189	-0.0110472	-0.00213578
0.247	-0.0135933	0.00804868	0.0118679	0.00550257	-0.0135933	-0.00468189	0.00550257	0.00550257	0.0105948	0.00932174	0.00550257	-0.00468189
0.248	-0.00468189	-0.00595495	0.000410338	0.0169601	0.00295645	-0.000862719	-0.00340883	0.0195062	0.000410338	-0.00340883	0.000410338	0.0105948
0.249	-0.00468189	-0.0148664	-0.00340883	0.00932174	-0.00213578	-0.000862719	0.014414	-0.00340883	0.014414	0.0016834	-0.00468189	-0.00468189
0.25	0.000410338	0.00422951	-0.00468189	0.0207793	-0.00213578	0.00422951	0.0016834	0.00932174	-0.00340883	0.00422951	0.00295645	-0.00340883
0.251	0.00550257	0.0105948	0.014414	0.0245984	-0.0148664	-0.00977412	-0.00340883	0.00804868	0.0016834	0.00295645	0.00295645	0.00295645
0.252	0.0016834	0.00804868	0.00550257	0.0245984	0.0105948	-0.0110472	0.00804868	0.00677563	0.00677563	0.000410338	-0.00340883	0.00932174
0.253	0.00804868	-0.00213578	0.00677563	0.014414	0.0182332	-0.00340883	-0.0148664	0.0195062	0.0131409	0.00422951	0.000410338	0.014414
0.254	0.0296907	0.00295645	0.0105948	0.00932174	0.0131409	0.00932174	0.0016834	0.0016834	0.0105948	0.000410338	0.00932174	0.0131409
0.255	0.0271445	-0.000862719	-0.00722801	0.0245984	-0.0174125	-0.0110472	-0.000862719	0.014414	0.00932174	0.00422951	-0.000862719	0.00932174
0.256	0.0105948	0.00422951	0.00550257	-0.00468189	-0.0123202	-0.00213578	0.00295645	0.0105948	0.0245984	0.000410338	-0.00595495	-0.00468189
0.257	-0.000862719	0.0131409	0.00550257	0.015687	0.00550257	0.00550257	0.00422951	0.0245984	-0.00722801	-0.00468189	-0.000862719	0.00295645
0.258	0.000410338	0.0118679	-0.00468189	0.014414	-0.00213578	0.000410338	0.000410338	-0.00340883	0.00677563	0.00295645	0.00295645	0.00422951
0.259	-0.00595495	0.0169601	-0.00340883	0.00295645	0.014414	-0.00977412	-0.0148664	0.00932174	0.00550257	0.015687	-0.00722801	-0.00340883
0.26	0.000410338	-0.0110472	0.000410338	0.00550257	0.014414	-0.00340883	-0.00340883	0.00295645	-0.00850107	-0.0110472	-0.00595495	0.00932174
0.261	0.00804868	-0.00468189	-0.00340883	0.0131409	-0.00340883	-0.00977412	0.000410338	-0.00340883	-0.00468189	0.00295645	0.00295645	0.00804868
0.262	-0.00850107	0.00550257	0.00550257	0.0118679	-0.000862719	-0.00213578	-0.00340883	0.00804868	-0.00595495	0.00804868	0.0105948	0.00550257
0.263	-0.00213578	-0.00340883	-0.0199586	0.014414	-0.00340883	-0.0110472	-0.000862719	0.014414	0.000410338	-0.00977412	-0.00213578	-0.00468189
0.264	0.00295645	-0.00722801	-0.000862719	0.0105948	-0.0135933	0.00422951	-0.000862719	0.00932174	0.000410338	-0.000862719	0.000410338	-0.000862719
0.265	0.015687	0.00295645	-0.00340883	0.0105948	-0.00340883	0.0118679	0.00677563	0.000410338	-0.000862719	-0.00340883	-0.00722801	-0.00340883
0.266	0.0016834	0.00677563	0.00677563	0.0131409	-0.00468189	-0.0148664	0.000410338	0.0195062	-0.0110472	0.00677563	0.00295645	0.00550257
0.267	0.00550257	0.00804868	-0.000862719	0.00677563	0.015687	0.0105948	0.0169601	0.00550257	0.00295645	-0.00340883	-0.00340883	0.00677563
0.268	-0.0110472	0.00550257	-0.00850107	0.0105948	-0.00468189	-0.00850107	-0.00213578	0.00550257	0.00295645	0.00550257	-0.00722801	0.000410338
0.269	0.000410338	-0.00468189	-0.00340883	0.0169601	0.00804868	0.00295645	-0.00722801	0.000410338	-0.00722801	-0.00340883	0.00932174	0.000410338
0.27	0.00422951	0.015687	0.000410338	0.0258715	-0.00722801	-0.00340883	-0.0186855	0.00677563	-0.00340883	0.000410338	0.000410338	0.00932174
0.271	-0.0110472	0.00295645	0.00295645	0.0245984	-0.00340883	0.000410338	-0.0161394	0.015687	-0.00468189	0.00550257	0.0016834	0.00804868
0.272	0.00295645	0.0195062	-0.00722801	0.0195062	-0.00468189	0.00804868	-0.0237778	0.00550257	-0.00213578	-0.00595495	-0.00722801	0.000410338
0.273	0.0105948	0.0207793	-0.00213578	0.000410338	-0.0123202	-0.00213578	-0.0161394	0.0016834	0.00422951	0.00550257	0.00677563	0.000410338
0.274	0.0105948	-0.0110472	-0.000862719	0.0169601	0.0131409	0.00295645	-0.0352353	0.00422951	0.00932174	-0.00468189	0.0245984	0.000410338
0.275	0.00932174	0.00550257	-0.00468189	0.0169601	0.00550257	0.0016834	-0.02887	0.014414	0.00677563	0.00295645	0.00422951	0.00804868
0.276	-0.000862719	0.0195062	0.014414	0.0195062	-0.00468189	-0.0135933	-0.0212316	0.00295645	-0.00722801	0.0131409	0.00295645	0.00550257
0.277	0.00295645	0.00677563	-0.00468189	0.014414	-0.00722801	-0.00595495	-0.0301431	0.0118679	-0.000862719	0.0118679	0.00804868	-0.000862719
0.278	0.0131409	0.00422951	0.0016834	0.0105948	0.00295645	-0.0148664	-0.0314161	0.00295645	-0.00595495	0.00422951	0.0105948	-0.00595495
0.279	0.00295645	0.00677563	-0.000862719	-0.00468189	-0.00340883	-0.00722801	-0.00722801	0.015687	-0.00595495	-0.00213578	0.00295645	0.00295645
0.28	0.0195062	0.00550257	-0.00468189	0.0182332	0.0105948	-0.000862719	-0.0301431	0.00932174	-0.00595495	-0.00595495	0.00295645	0.00804868
0.281	0.00550257	0.00932174	0.000410338	0.000410338	0.0131409	0.00804868	-0.00595495	0.00295645	-0.00213578	0.00932174	0.0016834	0.0016834
0.282	0.0207793	-0.00213578	0.000410338	0.0207793	0.014414	0.0016834	-0.0199586	0.00804868	0.00677563	0.00804868	0.0016834	0.00422951
0.283	0.00295645	0.0118679	0.000410338	0.015687	0.00932174	-0.00722801	-0.00213578	0.014414	0.00295645	-0.00468189	0.014414	0.00804868
0.284	0.0284176	-0.00340883	-0.00213578	0.0207793	0.0169601	0.015687	-0.0161394	0.00677563	-0.00595495	0.00677563	-0.00850107	0.0195062
0.285	0.0271445	0.00932174	-0.00850107	0.015687	0.0258715	0.00422951	0.00804868	0.014414	-0.00340883	0.00422951	-0.00340883	0.000410338
0.286	0.015687	-0.0123202	0.00550257	0.0182332	0.0296907	-0.0110472	0.000410338	0.00804868	-0.00468189	-0.00468189	0.00677563	-0.00340883
0.287	0.00932174	0.0169601	0.00550257	0.0131409	0.036056	0.0016834	-0.0148664	0.0105948	0.00422951	0.00550257	0.000410338	0.00677563
0.288	0.00677563	0.00932174	0.00422951	0.0220523	0.036056	-0.000862719	0.00677563	0.00677563	-0.00468189	0.000410338	0.0105948	0.00295645
0.289	-0.00468189	0.000410338	-0.00977412	0.0118679	0.0309637	0.00932174	0.000410338	0.00804868	0.00295645	0.00932174	0.00932174	0.015687
0.29	0.00677563	0.0131409	0.00677563	0.0271445	0.0169601	-0.00468189	0.000410338	0.00932174	0.014414	-0.00595495	-0.00213578	0.000410338
0.291	0.0182332	-0.000862719	0.0118679	0.014414	-0.0123202	0.00932174	0.00677563	0.00677563	-0.000862719	0.00422951	0.00677563	-0.00595495
0.292	0.0118679	0.014414	-0.000862719	0.00550257	-0.00468189	0.00295645	-0.00468189	0.015687	0.00677563	0.00550257	0.000410338	-0.00340883
0.293	0.00677563	0.00932174	-0.00977412	0.0258715	-0.0135933	0.00550257	0.000410338	0.000410338	0.0131409	-0.000862719	0.00804868	0.000410338
0.294	0.0105948	-0.00850107	0.00804868	0.00295645	0.00295645	0.0245984	-0.00850107	0.00422951	0.0016834	0.00422951	0.00932174	0.00422951
0.295	-0.00468189	0.0207793	-0.00340883	0.0284176	-0.00722801	-0.0135933	0.00804868	0.00677563	0.00932174	0.00550257	0.0105948	-0.00595495
0.296	0.00677563	0.0182332	0.0207793	0.00932174	-0.00722801	0.00295645	0.00422951	0.00295645	0.00295645	0.00804868	0.0169601	-0.00340883
0.297	0.0233254	0.00295645	-0.0148664	0.014414	-0.00977412	-0.000862719	0.00422951	0.00804868	0.0016834	0.00422951	0.0131409	-0.00340883
0.298	0.0233254	0.00550257	0.0105948	0.00550257	0.000410338	-0.0110472	-0.00340883	0.0131409	-0.00468189	0.00295645	0.0207793	0.000410338
0.299	0.00550257	0.00422951	-0.00340883	0.0309637	-0.00468189	-0.000862719	0.00932174	-0.00850107	-0.00468189	-0.000862719	0.0118679	0.0016834
0.3	0.036056	0.00932174	-0.00213578	0.0220523	-0.00468189	0.0118679	0.00550257	0.0105948	0.0105948	0.015687	-0.0148664	0.0016834
0.301	0.0207793	0.0169601	-0.00340883	0.00677563	-0.0110472	0.00677563	0.00422951	0.00295645	-0.00850107	-0.00213578	-0.0110472	0.00295645
0.302	0.0207793	0.00295645	0.0016834	0.0169601	0.000410338	0.0131409	0.0131409	0.015687	0.0105948	-0.000862719	-0.00468189	0.0105948
0.303	0.0016834	0.0309637	-0.000862719	0.0105948	0.00295645	0.00932174	0.014414	0.0245984	0.00295645	0.00550257	0.000410338	-0.00722801
0.304	0.015687	0.00295645	0.00932174	0.0258715	-0.00340883	0.014414	0.0207793	0.0118679	0.00295645	0.00422951	0.00932174	0.0131409
0.305	0.0182332	0.0131409	0.00550257	0.0182332	0.00295645	0.014414	0.00932174	0.0105948	0.00550257	0.000410338	-0.00977412	0.00932174
0.306	0.00295645	0.0195062	-0.00977412	0.0347829	-0.00722801	0.00677563	-0.00340883	0.0131409	0.00550257	-0.00340883	0.00550257	0.00422951
0.307	0.0169601	0.0258715	-0.00850107	0.014414	-0.0110472	0.0195062	0.0233254	-0.00213578	0.000410338	0.015687	0.000410338	0.0131409
0.308	0.0233254	0.0131409	-0.00340883	0.0220523	0.000410338	0.000410338	0.015687	0.015687	0.00932174	-0.00213578	0.000410338	-0.000862719
0.309	0.014414	0.0296907	0.00295645	0.0207793	0.0207793	0.0182332	0.000410338	0.0118679	0.00677563	-0.00468189	0.00677563	-0.00340883
0.31	0.0666093	0.106074	0.00932174	0.0207793	-0.00340883	0.00804868	-0.00213578	-0.00340883	0.00422951	0.0131409	-0.00595495	0.0016834
0.311	0.164635	0.214284	0.00295645	0.0347829	0.00422951	0.015687	0.0195062	0.00932174	0.0207793	-0.00340883	0.0105948	-0.00340883
0.312	0.272845	0.335224	0.00422951	0.0258715	-0.000862719	0.0131409	0.0105948	0.0131409	-0.00850107	0.014414	0.037329	-0.0110472
0.313	0.350501	0.396331	0.014414	0.036056	0.00422951	0.00932174	0.0233254	0.0105948	0.014414	0.0258715	0.036056	0.00295645
0.314	0.392512	0.451073	0.0016834	0.0882513	0.000410338	0.00295645	0.00295645	-0.00722801	0.00422951	0.0526057	0.037329	0.015687
0.315	0.392512	0.442161	0.00422951	0.269025	-0.000862719	0.0195062	-0.00340883	0.0195062	0.0195062	0.0933435	0.0487865	0.036056
0.316	0.369597	0.442161	0.0131409	0.470169	-0.00340883	0.0233254	0.00550257	0.015687	0.00932174	0.122624	0.0551518	0.0347829
0.317	0.346682	0.425612	-0.00213578	0.6624	0.014414	0.015687	0.014414	0.0016834	0.0131409	0.106074	0.0551518	0.0704285
0.318	0.342863	0.400151	0.0182332	0.768064	-0.00340883	0.00804868	0.014414	0.0131409	0.0207793	0.107347	0.0564249	0.0704285
0.319	0.342863	0.405243	0.00804868	0.850813	-0.0199586	0.0105948	0.0233254	0.00550257	0.0220523	0.106074	0.0487865	0.081886
0.32	0.349228	0.402697	0.00550257	0.880093	-0.000862719	0.014414	0.0207793	0.00932174	0.00550257	0.0971627	0.0475135	0.0717016
0.321	0.4167	0.473988	0.0131409	0.852086	0.00295645	0.0207793	0.0195062	0.0131409	0.0118679	0.0984358	0.0526057	0.081886
0.322	0.494357	0.526183	-0.00213578	0.854632	0.0169601	0.014414	0.0296907	0.0131409	0.00677563	0.0933435	0.0653363	0.0666093
0.323	0.583471	0.631847	0.0258715	0.855905	0.0284176	0.0755207	0.0245984	0.0207793	-0.000862719	0.0869783	0.0755207	0.080613
0.324	0.670039	0.70823	0.000410338	0.868636	0.0755207	0.173546	0.0729746	0.015687	0.014414	0.104801	0.081886	0.0666093
0.325	0.748968	0.782068	0.00295645	0.948838	0.171	0.298306	0.136628	0.0118679	0.0309637	0.121351	0.100982	0.0742477
0.326	0.804983	0.827898	0.00932174	1.02777	0.234653	0.397604	0.18755	0.014414	0.0411482	0.145539	0.12517	0.0831591
0.327	0.869909	0.859724	0.0131409	1.14616	0.289394	0.428158	0.206646	0.0717016	0.0500596	0.151904	0.146812	0.0997088
0.328	0.906828	0.906828	0.0245984	1.24037	0.313582	0.434523	0.201553	0.165908	0.0564249	0.182458	0.148085	0.111166
0.329	0.925923	0.923377	0.0245984	1.31803	0.29576	0.407789	0.224468	0.251203	0.0564249	0.193915	0.160816	0.118805
0.33	0.904281	0.939927	0.102255	1.36004	0.274118	0.34159	0.235926	0.271572	0.0462404	0.201553	0.183731	0.149358
0.331	0.853359	0.95775	0.283029	1.41478	0.235926	0.291941	0.220649	0.304671	0.0513327	0.213011	0.195188	0.163362
0.332	0.799891	0.906828	0.461257	1.43133	0.199007	0.255022	0.223195	0.326313	0.036056	0.228288	0.192642	0.164635
0.333	0.752788	0.855905	0.605113	1.44278	0.205373	0.248657	0.258841	0.339044	0.0500596	0.243564	0.178638	0.18755
0.334	0.682769	0.779522	0.718415	1.39441	0.218103	0.291941	0.285575	0.333952	0.0551518	0.229561	0.190096	0.199007
0.335	0.666219	0.698046	0.780795	1.32184	0.280483	0.372143	0.345409	0.37087	0.0755207	0.220649	0.183731	0.188823
0.336	0.694227	0.615297	0.794798	1.18817	0.384874	0.448527	0.407789	0.38742	0.0895244	0.199007	0.172273	0.206646
0.337	0.733692	0.596201	0.782068	1.03413	0.487992	0.551644	0.482899	0.414154	0.117532	0.183731	0.179912	0.207919
0.338	0.774429	0.611478	0.764245	0.932289	0.563102	0.644578	0.530002	0.453619	0.120078	0.178638	0.183731	0.177365
0.339	0.778249	0.602567	0.808802	0.905554	0.645851	0.686589	0.575832	0.522364	0.163362	0.164635	0.206646	0.150631
0.34	0.728599	0.569467	0.859724	0.891551	0.689135	0.765518	0.61657	0.597474	0.169727	0.182458	0.214284	0.159543
0.341	0.663673	0.580925	0.945019	0.844448	0.727326	0.774429	0.652216	0.659854	0.183731	0.2041	0.219376	0.148085
0.342	0.605113	0.569467	1.07869	0.736238	0.775702	0.774429	0.675131	0.689135	0.209192	0.2041	0.227015	0.156996
0.343	0.621663	0.607659	1.21109	0.577106	0.801164	0.759153	0.70823	0.731146	0.218103	0.2041	0.23338	0.165908
0.344	0.664946	0.661127	1.3333	0.503268	0.799891	0.769337	0.685315	0.755334	0.239745	0.18755	0.242291	0.173546
0.345	0.782068	0.733692	1.4517	0.476534	0.768064	0.728599	0.644578	0.783341	0.260114	0.188823	0.248657	0.188823
0.346	0.881366	0.783341	1.49753	0.565648	0.657308	0.645851	0.60384	0.802437	0.243564	0.199007	0.252476	0.183731
0.347	0.897916	0.732418	1.54718	0.71205	0.522364	0.549098	0.555463	0.810075	0.210465	0.225742	0.294487	0.201553
0.348	0.752788	0.593655	1.51662	0.860997	0.420519	0.445981	0.532548	0.810075	0.20028	0.280483	0.326313	0.192642
0.349	0.586017	0.417973	1.50262	1.01249	0.392512	0.386147	0.535095	0.788433	0.183731	0.333952	0.350501	0.196461
0.35	0.383601	0.255022	1.41605	1.09142	0.420519	0.367051	0.559283	0.742603	0.219376	0.37087	0.363232	0.213011
0.351	0.229561	0.151904	1.29384	1.08506	0.438342	0.406516	0.614024	0.6955	0.229561	0.396331	0.369597	0.239745
0.352	0.0920705	0.0576979	1.14616	1.04177	0.406516	0.428158	0.654762	0.652216	0.261387	0.40397	0.379781	0.256295
0.353	0.00422951	-0.0148664	1.02522	0.962842	0.384874	0.379781	0.685315	0.634393	0.274118	0.396331	0.383601	0.239745
0.354	-0.0925229	-0.0887037	0.973027	0.889005	0.401423	0.302125	0.6955	0.645851	0.276664	0.434523	0.393785	0.265206
0.355	-0.179091	-0.144718	0.994668	0.793525	0.431977	0.258841	0.704411	0.642031	0.293214	0.437069	0.381055	0.263933
0.356	-0.247836	-0.200733	1.04304	0.691681	0.431977	0.283029	0.748968	0.630574	0.30849	0.437069	0.37087	0.257568
0.357	-0.321673	-0.283481	1.05832	0.575832	0.468896	0.356866	0.78716	0.615297	0.30849	0.435796	0.350501	0.270299
0.358	-0.390418	-0.330585	0.981938	0.425612	0.493084	0.453619	0.841901	0.625482	0.31231	0.426885	0.345409	0.271572
0.359	-0.440068	-0.368776	0.886459	0.270299	0.577106	0.572013	0.885185	0.650943	0.318675	0.40397	0.319948	0.263933
0.36	-0.470621	-0.390418	0.815167	0.102255	0.677677	0.687862	0.881366	0.666219	0.38742	0.409062	0.29576	0.263933
0.361	-0.489717	-0.321673	0.808802	-0.0797923	0.748968	0.723507	0.834263	0.692954	0.412881	0.367051	0.253749	0.244837
0.362	-0.499901	-0.216009	0.917012	-0.26184	0.700592	0.664946	0.779522	0.715869	0.443434	0.336498	0.224468	0.220649
0.363	-0.473167	-0.15363	1.04177	-0.422245	0.588563	0.605113	0.71205	0.728599	0.442161	0.293214	0.18755	0.190096
0.364	-0.46171	-0.0899768	1.18563	-0.554643	0.521091	0.513453	0.638212	0.686589	0.454892	0.243564	0.15445	0.156996
0.365	-0.434975	-0.0390544	1.3002	-0.637392	0.457438	0.425612	0.559283	0.621663	0.465076	0.195188	0.131535	0.130262
0.366	-0.422245	0.0309637	1.3333	-0.671764	0.37087	0.340317	0.47908	0.559283	0.472715	0.162089	0.126443	0.0920705
0.367	-0.376415	0.0220523	1.29129	-0.697225	0.291941	0.253749	0.400151	0.494357	0.480353	0.136628	0.106074	0.0615171
0.368	-0.362411	0.0742477	1.22255	-0.702318	0.210465	0.156996	0.319948	0.423065	0.484172	0.111166	0.0857052	0.0424212
0.369	-0.292393	-0.0785192	1.15125	-0.680676	0.148085	0.102255	0.234653	0.360686	0.459984	0.0844321	0.0780669	0.00932174
0.37	-0.24529	-0.288574	1.06341	-0.646303	0.080613	0.014414	0.165908	0.285575	0.466349	0.058971	0.0666093	0.00550257
0.371	-0.213463	-0.418426	0.953931	-0.61575	0.0131409	-0.096342	0.0997088	0.195188	0.447254	0.0615171	0.0666093	-0.0110472
0.372	-0.158722	-0.47444	0.817713	-0.567373	-0.0810654	-0.180364	0.037329	0.142993	0.428158	0.0398751	0.0793399	-0.0263239
0.373	-0.0988882	-0.47444	0.70823	-0.502448	-0.167633	-0.25802	-0.00340883	0.0475135	0.396331	0.0449674	0.0691555	-0.0441467
0.374	-0.0657887	-0.465529	0.586017	-0.447706	-0.230013	-0.308943	-0.0352353	-0.02887	0.367051	0.0411482	0.0742477	-0.0530581
0.375	-0.0568773	-0.44516	0.414154	-0.391692	-0.282208	-0.356046	-0.0556042	-0.0823384	0.332678	0.0296907	0.0780669	-0.0492389
0.376	-0.0314161	-0.398057	0.223195	-0.349681	-0.321673	-0.362411	-0.0759731	-0.135807	0.289394	0.0398751	0.0755207	-0.0365083
0.377	-0.00468189	-0.381507	0.0258715	-0.333131	-0.321673	-0.398057	-0.095069	-0.198187	0.261387	0.0386021	0.0857052	-0.0479659
0.378	0.0245984	-0.350954	-0.145991	-0.286028	-0.331858	-0.41206	-0.0912498	-0.226194	0.235926	0.0105948	0.081886	-0.0301431
0.379	0.0449674	-0.316581	-0.282208	-0.25802	-0.350954	-0.404422	-0.106526	-0.244017	0.20028	0.0245984	0.0857052	-0.0390544
0.38	0.0538788	-0.29112	-0.405695	-0.249109	-0.322946	-0.396784	-0.0810654	-0.252928	0.186277	0.0207793	0.080613	-0.0352353
0.381	0.0602441	-0.264386	-0.475713	-0.213463	-0.315308	-0.394238	-0.0848845	-0.278389	0.173546	0.0105948	0.0844321	-0.0390544
0.382	0.0704285	-0.237651	-0.501174	-0.200733	-0.305123	-0.389145	-0.0530581	-0.280935	0.155723	0.0131409	0.0857052	-0.0275969
0.383	0.0729746	-0.223648	-0.504994	-0.168906	-0.254201	-0.350954	-0.0556042	-0.292393	0.155723	0.00550257	0.0844321	-0.0212316
0.384	0.0958897	-0.167633	-0.515178	-0.172726	-0.237651	-0.3204	-0.0339622	-0.284755	0.148085	0.000410338	0.081886	-0.0237778
0.385	0.106074	-0.168906	-0.498628	-0.148537	-0.203279	-0.305123	-0.0263239	-0.286028	0.159543	0.000410338	0.0742477	-0.0123202
0.386	0.111166	-0.152357	-0.46171	-0.138353	-0.177818	-0.275843	-0.000862719	-0.259293	0.162089	-0.00468189	0.0793399	-0.0250508
0.387	0.10862	-0.139626	-0.408241	-0.125622	-0.133261	-0.25802	0.00550257	-0.230013	0.160816	-0.0110472	0.0831591	-0.0161394
0.388	0.107347	-0.128168	-0.347134	-0.123076	-0.126895	-0.244017	0.0220523	-0.208371	0.153177	-0.00468189	0.081886	-0.0186855
0.389	0.118805	-0.106526	-0.280935	-0.111619	-0.126895	-0.209644	0.0271445	-0.214736	0.162089	-0.00340883	0.081886	-0.0148664
0.39	0.12517	-0.109073	-0.230013	-0.128168	-0.0925229	-0.213463	0.036056	-0.204552	0.144266	0.0016834	0.0742477	-0.0199586
0.391	0.127716	-0.101434	-0.198187	-0.10398	-0.0683348	-0.173999	0.0564249	-0.152357	0.15827	-0.00468189	0.0882513	-0.00850107
0.392	0.127716	-0.0823384	-0.152357	-0.0988882	-0.0568773	-0.170179	0.0691555	-0.156176	0.144266	-0.0110472	0.0857052	-0.0199586
0.393	0.128989	-0.0823384	-0.124349	-0.100161	-0.0352353	-0.15363	0.0984358	-0.139626	0.132808	-0.0110472	0.0767938	-0.0148664
0.394	0.153177	-0.0619695	-0.0708809	-0.100161	-0.0352353	-0.131988	0.0869783	-0.124349	0.130262	-0.00850107	0.0882513	-0.0135933
0.395	0.132808	-0.0759731	-0.0594234	-0.0937959	-0.000862719	-0.124349	0.0844321	-0.1078	0.121351	-0.0237778	0.0767938	-0.00722801
0.396	0.136628	-0.073427	-0.0466928	-0.0848845	0.014414	-0.0925229	0.0946166	-0.101434	0.116259	0.000410338	0.0780669	-0.0110472
0.397	0.123897	-0.0657887	-0.0314161	-0.073427	0.0271445	-0.0899768	0.102255	-0.0848845	0.128989	-0.0123202	0.081886	-0.00595495
0.398	0.134081	-0.0721539	-0.00595495	-0.0721539	0.0386021	-0.0785192	0.121351	-0.0708809	0.104801	-0.00468189	0.0933435	-0.0110472
0.399	0.146812	-0.0416006	-0.000862719	-0.0670617	0.0564249	-0.0861576	0.116259	-0.0759731	0.114986	-0.00722801	0.0882513	-0.00850107
0.4	0.145539	-0.0645156	0.014414	-0.0568773	0.0449674	-0.0632425	0.131535	-0.0441467	0.102255	0.00295645	0.0767938	-0.0148664
0.401	0.146812	-0.050512	0.0233254	-0.0568773	0.0398751	-0.0670617	0.134081	-0.0454197	0.0971627	-0.00722801	0.081886	0.000410338
0.402	0.131535	-0.0619695	0.0195062	-0.0568773	0.0666093	-0.0581503	0.139174	-0.0365083	0.102255	-0.00468189	0.0793399	-0.00468189
0.403	0.128989	-0.0390544	0.0296907	-0.0645156	0.080613	-0.0352353	0.137901	-0.0301431	0.0857052	0.00932174	0.081886	-0.00468189
0.404	0.127716	-0.0454197	0.0475135	-0.0594234	0.0767938	-0.051785	0.145539	-0.0199586	0.0907974	0.0182332	0.080613	0.00422951
0.405	0.132808	-0.0568773	0.0513327	-0.0721539	0.0602441	-0.0377814	0.146812	-0.0212316	0.081886	0.000410338	0.0780669	-0.00468189
0.406	0.135354	-0.051785	0.0717016	-0.0454197	0.0704285	-0.0314161	0.144266	-0.00977412	0.081886	0.00295645	0.0882513	-0.00595495
0.407	0.144266	-0.0594234	0.0844321	-0.0314161	0.0666093	-0.0174125	0.145539	-0.00468189	0.0895244	0.0195062	0.081886	0.000410338
0.408	0.144266	-0.050512	0.0666093	-0.0390544	0.0780669	-0.0365083	0.149358	-0.00340883	0.0857052	0.015687	0.0755207	-0.00213578
0.409	0.122624	-0.0326892	0.0767938	-0.0250508	0.0666093	0.00422951	0.148085	0.0016834	0.0882513	0.015687	0.0895244	0.00932174
0.41	0.139174	-0.0556042	0.0717016	-0.0403275	0.0780669	-0.00340883	0.149358	0.00550257	0.0767938	0.0118679	0.0907974	0.00295645
0.411	0.136628	-0.0416006	0.0857052	-0.050512	0.0704285	-0.0416006	0.151904	0.0105948	0.0704285	0.0195062	0.0755207	-0.000862719
0.412	0.104801	-0.0543312	0.0869783	-0.0212316	0.0615171	-0.0263239	0.160816	0.0118679	0.0729746	0.00932174	0.0933435	0.0118679
0.413	0.0997088	-0.0568773	0.0984358	-0.0403275	0.0844321	-0.0237778	0.153177	0.0131409	0.0615171	0.0207793	0.0857052	-0.0135933
0.414	0.127716	-0.0441467	0.0946166	-0.0454197	0.0767938	-0.00977412	0.151904	0.0169601	0.0742477	0.00932174	0.0844321	0.0105948
0.415	0.135354	-0.0441467	0.104801	-0.051785	0.0666093	-0.00850107	0.15827	0.0233254	0.0704285	0.0271445	0.0920705	-0.00468189
0.416	0.114986	-0.050512	0.117532	-0.0314161	0.0704285	-0.0314161	0.162089	0.0398751	0.0602441	0.0271445	0.0742477	-0.00850107
0.417	0.120078	-0.0530581	0.123897	-0.0466928	0.0907974	-0.00340883	0.156996	0.0182332	0.0704285	0.0271445	0.0857052	0.00804868
0.418	0.126443	-0.051785	0.123897	-0.0441467	0.0882513	-0.00850107	0.168454	0.0309637	0.0602441	0.0182332	0.081886	0.00422951
0.419	0.122624	-0.0543312	0.114986	-0.0352353	0.0704285	-0.00977412	0.148085	0.0398751	0.0615171	0.0271445	0.0767938	-0.00213578
0.42	0.12517	-0.050512	0.117532	-0.0403275	0.080613	-0.02887	0.151904	0.0296907	0.0602441	0.0207793	0.0857052	-0.00468189
0.421	0.112439	-0.0696078	0.106074	-0.0275969	0.103528	-0.02887	0.162089	0.037329	0.0487865	0.0258715	0.0704285	0.00804868
0.422	0.132808	-0.0568773	0.117532	-0.0441467	0.0602441	-0.0186855	0.159543	0.037329	0.0487865	0.0182332	0.0717016	-0.00468189
0.423	0.12517	-0.0606964	0.116259	-0.0466928	0.0882513	-0.0428736	0.162089	0.0436943	0.0576979	0.0207793	0.0882513	-0.00468189
0.424	0.100982	-0.0683348	0.122624	-0.0352353	0.0767938	-0.0492389	0.151904	0.0335098	0.0666093	0.0258715	0.0767938	0.00550257
0.425	0.0920705	-0.0543312	0.126443	-0.0352353	0.0678824	-0.0352353	0.153177	0.0296907	0.0615171	0.0271445	0.0653363	0.000410338
0.426	0.112439	-0.0530581	0.118805	-0.0301431	0.0793399	-0.0619695	0.160816	0.0500596	0.0666093	0.0296907	0.081886	-0.000862719
0.427	0.0946166	-0.0696078	0.118805	-0.0416006	0.0869783	-0.0594234	0.153177	0.0309637	0.0704285	0.0398751	0.0844321	0.00932174
0.428	0.0984358	-0.0543312	0.123897	-0.0479659	0.0755207	-0.0594234	0.151904	0.0296907	0.0691555	0.0271445	0.0678824	0.0016834
0.429	0.0971627	-0.0657887	0.122624	-0.051785	0.0742477	-0.0301431	0.150631	0.0296907	0.0602441	0.0335098	0.0793399	0.00550257
0.43	0.112439	-0.0657887	0.112439	-0.0428736	0.0946166	-0.0212316	0.146812	0.0449674	0.0755207	0.0296907	0.0678824	0.0016834
0.431	0.0907974	-0.0747001	0.118805	-0.051785	0.0666093	-0.0174125	0.163362	0.0424212	0.0551518	0.0245984	0.0717016	-0.0148664
0.432	0.10862	-0.0581503	0.126443	-0.0403275	0.058971	-0.0263239	0.160816	0.0309637	0.0551518	0.0436943	0.0895244	0.0105948
0.433	0.0857052	-0.0683348	0.126443	-0.0441467	0.0767938	-0.0186855	0.144266	0.0335098	0.0564249	0.0258715	0.0678824	-0.00213578
0.434	0.0869783	-0.0606964	0.131535	-0.0466928	0.0780669	-0.00468189	0.153177	0.0347829	0.0576979	0.0258715	0.0793399	-0.000862719
0.435	0.0958897	-0.0606964	0.112439	-0.0416006	0.0678824	0.0195062	0.132808	0.0411482	0.0462404	0.0309637	0.0780669	-0.00340883
0.436	0.0920705	-0.0657887	0.132808	-0.0441467	0.0704285	0.014414	0.142993	0.0169601	0.0513327	0.0258715	0.0767938	0.00804868
0.437	0.0920705	-0.073427	0.118805	-0.0606964	0.0564249	0.0195062	0.145539	0.0296907	0.0500596	0.036056	0.0678824	0.000410338
0.438	0.0844321	-0.0721539	0.118805	-0.0377814	0.0602441	0.00804868	0.155723	0.037329	0.0449674	0.0296907	0.0653363	0.00295645
0.439	0.0920705	-0.0556042	0.132808	-0.0479659	0.0627902	-0.00468189	0.14172	0.0233254	0.0411482	0.0335098	0.0691555	0.000410338
0.44	0.0742477	-0.0810654	0.112439	-0.0479659	0.0627902	0.00932174	0.142993	0.0245984	0.0513327	0.0245984	0.0666093	-0.0110472
0.441	0.0971627	-0.0721539	0.114986	-0.0454197	0.0538788	0.0207793	0.139174	0.0398751	0.0449674	0.0245984	0.0742477	-0.00977412
0.442	0.0857052	-0.0785192	0.106074	-0.0543312	0.0666093	0.0411482	0.140447	0.0386021	0.0513327	0.0245984	0.058971	0.00550257
0.443	0.0869783	-0.0619695	0.109893	-0.0441467	0.0857052	0.0449674	0.153177	0.0271445	0.036056	0.0335098	0.0627902	-0.00468189
0.444	0.0895244	-0.0594234	0.10862	-0.0556042	0.0767938	0.0717016	0.146812	0.0195062	0.0335098	0.0347829	0.0704285	0.0131409
0.445	0.0831591	-0.0899768	0.112439	-0.050512	0.0526057	0.0627902	0.135354	0.0398751	0.0462404	0.0335098	0.0704285	-0.00468189
0.446	0.0653363	-0.0708809	0.102255	-0.0250508	0.0551518	0.0678824	0.155723	0.0284176	0.0335098	0.0335098	0.0526057	-0.000862719
0.447	0.0755207	-0.0772462	0.107347	-0.0594234	0.0564249	0.0742477	0.136628	0.0207793	0.0424212	0.0233254	0.0551518	0.0105948
0.448	0.0729746	-0.0772462	0.0971627	-0.0479659	0.0538788	0.0767938	0.135354	0.0296907	0.0322368	0.0322368	0.0742477	-0.00468189
0.449	0.080613	-0.0772462	0.0971627	-0.050512	0.0564249	0.0984358	0.128989	0.0258715	0.0436943	0.0335098	0.0564249	-0.000862719
0.45	0.0640632	-0.0657887	0.104801	-0.0479659	0.0513327	0.102255	0.14172	0.036056	0.0411482	0.0322368	0.0615171	-0.000862719
0.451	0.0678824	-0.0772462	0.109893	-0.0454197	0.0513327	0.112439	0.135354	0.0207793	0.036056	0.0220523	0.0627902	-0.00468189
0.452	0.0602441	-0.0657887	0.0958897	-0.0352353	0.0462404	0.104801	0.131535	0.0233254	0.0245984	0.0335098	0.0538788	-0.00468189
0.453	0.058971	-0.0810654	0.0946166	-0.0390544	0.036056	0.137901	0.130262	0.0258715	0.0296907	0.0233254	0.0564249	-0.000862719
0.454	0.0564249	-0.0670617	0.10862	-0.0492389	0.0602441	0.117532	0.118805	0.0258715	0.0296907	0.0309637	0.058971	0.0016834
0.455	0.0704285	-0.0721539	0.102255	-0.0441467	0.0526057	0.114986	0.111166	0.0271445	0.0335098	0.036056	0.0615171	0.00422951
0.456	0.0576979	-0.0797923	0.0971627	-0.0403275	0.0513327	0.114986	0.121351	0.0118679	0.0258715	0.0322368	0.0411482	0.00550257
0.457	0.0678824	-0.0772462	0.0907974	-0.0606964	0.0538788	0.10862	0.118805	0.015687	0.0195062	0.0271445	0.0551518	-0.00595495
0.458	0.0449674	-0.0708809	0.0920705	-0.0530581	0.0678824	0.106074	0.127716	0.0195062	0.036056	0.036056	0.0627902	0.000410338
0.459	0.0526057	-0.096342	0.10862	-0.0543312	0.0462404	0.114986	0.117532	0.0233254	0.0258715	0.0335098	0.0576979	-0.00213578
0.46	0.0462404	-0.095069	0.0971627	-0.0352353	0.0538788	0.081886	0.104801	0.0347829	0.015687	0.0169601	0.0487865	0.00550257
0.461	0.0564249	-0.0887037	0.0767938	-0.0645156	0.0615171	0.0666093	0.12517	0.0309637	0.014414	0.0309637	0.0462404	-0.00722801
0.462	0.0564249	-0.0810654	0.0869783	-0.0581503	0.0526057	0.0780669	0.111166	0.0233254	0.00422951	0.0245984	0.0436943	-0.00595495
0.463	0.0411482	-0.096342	0.0780669	-0.0543312	0.0500596	0.0564249	0.0971627	0.0220523	0.0169601	0.015687	0.0513327	0.00550257
0.464	0.0436943	-0.0925229	0.0742477	-0.0670617	0.037329	-0.0250508	0.109893	0.0245984	0.0169601	0.036056	0.0487865	-0.00850107
0.465	0.0462404	-0.0925229	0.0717016	-0.0606964	0.0767938	-0.0810654	0.117532	0.0335098	0.00677563	0.0296907	0.0347829	0.00677563
0.466	0.036056	-0.0976151	0.0742477	-0.0619695	0.0449674	-0.0925229	0.111166	0.036056	0.00295645	0.0182332	0.0449674	-0.00722801
0.467	0.036056	-0.0823384	0.0653363	-0.0556042	0.036056	-0.115438	0.106074	0.0284176	0.015687	0.0335098	0.0475135	-0.000862719
0.468	0.0436943	-0.096342	0.0487865	-0.051785	0.037329	-0.0823384	0.10862	0.0284176	0.00932174	0.0207793	0.0386021	-0.0135933
0.469	0.0296907	-0.0925229	0.0640632	-0.0606964	0.037329	-0.0670617	0.0971627	0.0118679	0.00422951	0.0245984	0.0500596	-0.00468189
0.47	0.036056	-0.106526	0.0551518	-0.0606964	0.036056	-0.0772462	0.0946166	0.0258715	0.00932174	0.0296907	0.0411482	-0.00595495
0.471	0.0245984	-0.096342	0.0564249	-0.0606964	0.0233254	-0.0670617	0.0958897	0.0436943	-0.00468189	0.0258715	0.0411482	-0.00595495
0.472	0.036056	-0.096342	0.0717016	-0.073427	0.036056	-0.0708809	0.0844321	0.0207793	0.000410338	0.0309637	0.0475135	-0.0199586
0.473	0.0347829	-0.096342	0.0449674	-0.0721539	0.0207793	-0.0619695	0.0844321	0.015687	-0.00850107	0.0245984	0.0551518	-0.00722801
0.474	0.0271445	-0.0810654	0.036056	-0.0785192	0.0258715	-0.0785192	0.0793399	0.0296907	-0.00213578	0.0207793	0.0386021	-0.00977412
0.475	0.0258715	-0.0925229	0.0436943	-0.0606964	0.0449674	-0.0721539	0.100982	0.0245984	-0.00722801	0.0195062	0.0462404	0.00804868
0.476	0.0398751	-0.111619	0.0258715	-0.0657887	0.0258715	-0.050512	0.0958897	0.0169601	-0.00468189	0.0245984	0.0271445	-0.0135933
0.477	0.014414	-0.095069	0.0322368	-0.0708809	0.0296907	-0.0416006	0.0767938	0.0131409	-0.00468189	0.0207793	0.0322368	-0.0123202
0.478	0.0398751	-0.102707	0.0576979	-0.0785192	0.0258715	-0.0581503	0.0882513	0.0195062	0.000410338	0.0105948	0.0411482	-0.00468189
0.479	0.014414	-0.121803	0.0335098	-0.0772462	0.0195062	-0.051785	0.0767938	0.0220523	-0.0212316	0.0271445	0.0284176	-0.00468189
0.48	0.0207793	-0.105253	0.0411482	-0.0823384	0.037329	-0.0721539	0.0895244	0.0105948	-0.00722801	0.0207793	0.037329	0.0296907
0.481	0.0335098	-0.10398	0.0335098	-0.0747001	0.0449674	-0.0606964	0.0742477	0.0195062	-0.0135933	0.0182332	0.0347829	0.000410338
0.482	0.0233254	-0.121803	0.0398751	-0.0772462	0.0347829	-0.0403275	0.0704285	0.0195062	-0.0135933	0.015687	0.0335098	-0.00468189
0.483	0.0118679	-0.12053	0.0233254	-0.0759731	0.0271445	-0.0581503	0.0780669	0.0309637	-0.00595495	0.014414	0.0309637	-0.000862719
0.484	0.0105948	-0.119257	0.0296907	-0.0810654	0.0309637	-0.0747001	0.0717016	0.00804868	-0.0148664	0.0207793	0.0258715	-0.0123202
0.485	0.0169601	-0.114165	0.0284176	-0.0708809	0.0207793	-0.0645156	0.0691555	0.015687	-0.00468189	0.0118679	0.036056	-0.00977412
0.486	0.0131409	-0.114165	0.0245984	-0.105253	0.0207793	-0.0441467	0.0500596	0.00677563	-0.0110472	0.0169601	0.0335098	-0.00722801
0.487	0.0233254	-0.116711	0.0398751	-0.0836115	0.0105948	-0.050512	0.080613	0.0245984	-0.0174125	0.014414	0.0233254	-0.0174125
0.488	-0.000862719	-0.119257	0.0296907	-0.0797923	-0.000862719	-0.0403275	0.0742477	0.00295645	-0.0186855	0.0207793	0.0207793	-0.0148664
0.489	0.0131409	-0.117984	0.0207793	-0.0683348	-0.00850107	-0.0479659	0.0640632	0.00804868	-0.0263239	0.00932174	0.0233254	-0.0110472
0.49	0.0118679	-0.112892	0.0195062	-0.0772462	0.000410338	-0.0556042	0.0627902	-0.00340883	-0.0225047	0.00550257	0.015687	-0.0135933
0.491	-0.000862719	-0.133261	0.0271445	-0.096342	0.00804868	-0.0530581	0.0640632	0.00295645	-0.0225047	0.0207793	0.0296907	-0.0199586
0.492	0.00295645	-0.111619	0.00804868	-0.100161	0.00677563	-0.0606964	0.0666093	0.014414	-0.0148664	0.00677563	0.036056	-0.0123202
0.493	0.014414	-0.105253	0.0271445	-0.0861576	0.000410338	-0.0365083	0.0615171	0.000410338	-0.0263239	0.0118679	0.0245984	-0.0148664
0.494	0.014414	-0.134534	0.0207793	-0.0887037	0.000410338	-0.0365083	0.0615171	-0.00722801	-0.0135933	0.00550257	0.015687	-0.0212316
0.495	0.00932174	-0.128168	0.0284176	-0.0836115	-0.000862719	-0.050512	0.0500596	0.0105948	-0.0250508	0.00932174	0.0195062	-0.0263239
0.496	0.0105948	-0.128168	0.0195062	-0.096342	0.00677563	-0.0606964	0.0411482	-0.00722801	-0.02887	0.0105948	0.0233254	-0.0161394
0.497	0.0195062	-0.126895	0.014414	-0.101434	-0.000862719	-0.0772462	0.0564249	-0.00595495	-0.0225047	0.014414	0.0335098	-0.00595495
0.498	-0.00722801	-0.124349	0.0105948	-0.1078	0.0131409	-0.0416006	0.0449674	-0.0174125	-0.0377814	-0.0161394	0.0105948	-0.0199586
0.499	0.000410338	-0.125622	-0.000862719	-0.0887037	0.00295645	-0.0199586	0.0615171	-0.0186855	-0.0263239	0.0118679	0.015687	-0.0199586
0.5	-0.0148664	-0.123076	-0.00977412	-0.1078	0.0131409	-0.0377814	0.0411482	0.00550257	-0.0377814	-0.000862719	0.0296907	-0.0199586
0.501	0.0105948	-0.125622	0.00550257	-0.0976151	-0.00213578	-0.0454197	0.0462404	-0.0110472	-0.0314161	-0.00722801	0.0169601	-0.0263239
0.502	-0.00595495	-0.138353	0.00422951	-0.102707	-0.00468189	-0.0657887	0.0411482	-0.00850107	-0.0339622	0.00804868	0.0195062	-0.0148664
0.503	0.0131409	-0.126895	0.000410338	-0.112892	0.015687	-0.051785	0.0538788	-0.00977412	-0.0339622	0.00295645	0.00677563	-0.00468189
0.504	-0.00977412	-0.126895	-0.00722801	-0.109073	0.00295645	-0.0556042	0.0462404	-0.0225047	-0.0314161	-0.00722801	0.0220523	-0.0275969
0.505	-0.00468189	-0.138353	-0.0161394	-0.0988882	0.00550257	-0.0454197	0.0462404	-0.0110472	-0.0352353	0.00677563	0.00932174	-0.0199586
0.506	-0.00213578	-0.130715	-0.00977412	-0.121803	-0.0148664	-0.0581503	0.0462404	-0.0123202	-0.0441467	0.00295645	0.00677563	-0.0250508
0.507	-0.0148664	-0.116711	0.00295645	-0.111619	-0.00340883	-0.0606964	0.036056	-0.0212316	-0.02887	0.00932174	0.014414	-0.0250508
0.508	-0.00468189	-0.139626	-0.00468189	-0.101434	-0.00213578	-0.0797923	0.0411482	-0.0212316	-0.0441467	0.0016834	0.00677563	-0.0237778
0.509	-0.00468189	-0.126895	0.00295645	-0.100161	0.0016834	-0.0416006	0.0258715	-0.0237778	-0.0326892	0.000410338	0.0169601	-0.0314161
0.51	-0.00977412	-0.143445	-0.000862719	-0.111619	-0.0110472	-0.0339622	0.0449674	-0.0212316	-0.0365083	0.00550257	0.0169601	-0.0161394
0.511	0.000410338	-0.142172	-0.0161394	-0.0988882	0.000410338	-0.0581503	0.0424212	-0.0250508	-0.0416006	0.0016834	0.0105948	-0.0275969
0.512	-0.0110472	-0.117984	-0.0225047	-0.1078	-0.0148664	-0.0670617	0.0398751	-0.0212316	-0.0428736	0.00932174	0.000410338	-0.0225047
0.513	-0.0199586	-0.142172	-0.00595495	-0.0887037	-0.00468189	-0.0683348	0.0347829	-0.0174125	-0.0377814	0.000410338	0.015687	-0.0403275
0.514	-0.0161394	-0.126895	-0.00595495	-0.112892	0.00295645	-0.0836115	0.0347829	-0.0250508	-0.0403275	0.0016834	0.0182332	-0.0314161
0.515	-0.0110472	-0.130715	-0.0199586	-0.125622	-0.0123202	-0.0721539	0.0309637	-0.0263239	-0.0403275	0.00550257	0.00677563	-0.0250508
0.516	-0.0148664	-0.129442	-0.00340883	-0.106526	-0.00595495	-0.0543312	0.0207793	-0.0250508	-0.050512	-0.00468189	0.0207793	-0.0237778
0.517	0.0016834	-0.148537	0.00295645	-0.114165	0.00295645	-0.0696078	0.0411482	-0.0225047	-0.0556042	-0.00213578	0.0105948	-0.0339622
0.518	-0.0237778	-0.13708	-0.0250508	-0.128168	0.0105948	-0.0874306	0.0296907	-0.0403275	-0.0454197	-0.000862719	0.00677563	-0.0352353
0.519	-0.0148664	-0.138353	-0.0161394	-0.125622	-0.0186855	-0.0683348	0.0398751	-0.0212316	-0.0492389	-0.00213578	0.00550257	-0.0403275
0.52	-0.00850107	-0.126895	-0.0339622	-0.133261	0.000410338	-0.0594234	0.0195062	-0.0403275	-0.051785	-0.00850107	0.00932174	-0.0301431
0.521	-0.0174125	-0.148537	-0.0263239	-0.109073	0.00422951	-0.0441467	0.0245984	-0.02887	-0.0543312	0.0016834	0.00932174	-0.0263239
0.522	-0.0174125	-0.135807	-0.0110472	-0.112892	-0.00340883	-0.0606964	0.0271445	-0.0314161	-0.050512	-0.00340883	0.00550257	-0.0403275
0.523	-0.0212316	-0.134534	-0.0237778	-0.121803	-0.00595495	-0.0759731	0.0284176	-0.0339622	-0.0403275	-0.0110472	0.00932174	-0.0301431
0.524	-0.0199586	-0.15363	-0.0352353	-0.123076	0.0016834	-0.0810654	0.0398751	-0.0314161	-0.0479659	0.00422951	0.00295645	-0.0263239
0.525	-0.0174125	-0.144718	-0.0339622	-0.112892	0.000410338	-0.0759731	0.0398751	-0.0377814	-0.0441467	-0.00468189	0.014414	-0.02887
0.526	-0.0161394	-0.129442	-0.0275969	-0.117984	-0.0135933	-0.0632425	0.015687	-0.0314161	-0.0441467	-0.000862719	0.000410338	-0.0416006
0.527	-0.0301431	-0.133261	-0.0339622	-0.119257	-0.00468189	-0.0708809	0.0258715	-0.0441467	-0.0556042	-0.00468189	-0.00340883	-0.0377814
0.528	-0.0263239	-0.133261	-0.0352353	-0.112892	-0.0110472	-0.050512	0.0195062	-0.0275969	-0.051785	-0.00468189	-0.00468189	-0.0237778
0.529	-0.0301431	-0.138353	-0.0301431	-0.116711	-0.0199586	-0.0263239	0.015687	-0.0454197	-0.0568773	-0.0110472	0.00932174	-0.0275969
0.53	-0.0314161	-0.142172	-0.0301431	-0.128168	-0.00595495	0.00550257	0.00422951	-0.0479659	-0.0556042	-0.00213578	0.000410338	-0.0314161
0.531	-0.0237778	-0.114165	-0.0416006	-0.124349	-0.0161394	0.00677563	0.0258715	-0.0352353	-0.0568773	-0.0135933	0.00550257	-0.0263239
0.532	-0.0135933	-0.139626	-0.0403275	-0.124349	-0.00977412	-0.0174125	0.0195062	-0.0428736	-0.0619695	-0.0148664	0.00295645	-0.0275969
0.533	-0.0275969	-0.142172	-0.0403275	-0.111619	-0.0161394	-0.0237778	0.0131409	-0.0390544	-0.0479659	-0.0110472	0.0131409	-0.0416006
0.534	-0.0263239	-0.128168	-0.0275969	-0.125622	-0.0148664	-0.0479659	0.014414	-0.0416006	-0.0530581	-0.0110472	0.00550257	-0.0352353
0.535	-0.0186855	-0.135807	-0.0237778	-0.112892	-0.00977412	-0.0479659	0.0169601	-0.0441467	-0.0696078	-0.0199586	-0.00468189	-0.0428736
0.536	-0.02887	-0.13708	-0.0314161	-0.114165	-0.00977412	-0.0365083	0.015687	-0.0479659	-0.0619695	-0.0174125	-0.00595495	-0.0403275
0.537	-0.0263239	-0.129442	-0.0352353	-0.111619	-0.00468189	-0.0250508	0.00422951	-0.051785	-0.0645156	-0.0123202	0.000410338	-0.0403275
0.538	-0.02887	-0.148537	-0.0275969	-0.123076	-0.00722801	-0.0263239	0.00422951	-0.0454197	-0.0721539	-0.0161394	0.000410338	-0.0441467
0.539	-0.0174125	-0.139626	-0.0403275	-0.126895	-0.000862719	-0.0314161	0.0131409	-0.0441467	-0.0543312	-0.0250508	0.00422951	-0.0403275
0.54	-0.0148664	-0.134534	-0.0365083	-0.124349	-0.0199586	-0.0441467	0.0182332	-0.0403275	-0.0619695	-0.0225047	-0.00977412	-0.0365083
0.541	-0.0263239	-0.143445	-0.0416006	-0.129442	-0.0123202	-0.0225047	0.0182332	-0.0466928	-0.050512	-0.0199586	-0.00850107	-0.0377814
0.542	-0.0339622	-0.148537	-0.050512	-0.123076	-0.0314161	-0.02887	0.00422951	-0.0454197	-0.0581503	-0.0250508	-0.00977412	-0.0365083
0.543	-0.0263239	-0.129442	-0.0403275	-0.125622	-0.0250508	-0.0352353	0.0105948	-0.0606964	-0.0708809	-0.0199586	-0.00722801	-0.0326892
0.544	-0.0314161	-0.144718	-0.0339622	-0.123076	-0.00213578	-0.0377814	0.00295645	-0.0479659	-0.0785192	-0.0110472	0.000410338	-0.0301431
0.545	-0.0352353	-0.138353	-0.051785	-0.119257	-0.0237778	-0.0199586	0.00932174	-0.0403275	-0.0581503	-0.0250508	-0.00595495	-0.0301431
0.546	-0.0301431	-0.143445	-0.0454197	-0.117984	-0.0148664	-0.0454197	0.015687	-0.0606964	-0.073427	-0.0199586	0.000410338	-0.0403275
0.547	-0.0199586	-0.130715	-0.0199586	-0.105253	0.00677563	-0.0428736	0.0195062	-0.0619695	-0.0606964	-0.0148664	-0.00340883	-0.0365083
0.548	-0.0275969	-0.133261	-0.0568773	-0.117984	-0.0237778	-0.0365083	0.0105948	-0.0530581	-0.0721539	-0.0326892	-0.0161394	-0.0377814
0.549	-0.0365083	-0.135807	-0.0441467	-0.125622	-0.0148664	-0.051785	0.00804868	-0.0556042	-0.0759731	-0.0199586	-0.0135933	-0.0479659
0.55	-0.0314161	-0.135807	-0.0352353	-0.101434	-0.0174125	-0.0556042	0.015687	-0.0568773	-0.0670617	-0.0237778	-0.00595495	-0.0441467
0.551	-0.0174125	-0.131988	-0.0403275	-0.125622	-0.0199586	-0.0377814	-0.00977412	-0.0606964	-0.0721539	-0.0314161	-0.0148664	-0.0390544
0.552	-0.0377814	-0.145991	-0.0301431	-0.128168	-0.0237778	-0.0466928	0.0105948	-0.051785	-0.0619695	-0.0237778	-0.00340883	-0.0492389
0.553	-0.0275969	-0.144718	-0.0365083	-0.126895	-0.0301431	-0.0454197	0.00677563	-0.0581503	-0.073427	-0.0275969	0.00295645	-0.0479659
0.554	-0.0263239	-0.142172	-0.0492389	-0.130715	-0.0148664	-0.0708809	-0.00595495	-0.0568773	-0.0708809	-0.0250508	0.000410338	-0.0377814
0.555	-0.0174125	-0.135807	-0.0581503	-0.123076	-0.0352353	-0.0772462	0.00550257	-0.0619695	-0.073427	-0.0250508	-0.0161394	-0.0479659
0.556	-0.0301431	-0.126895	-0.0352353	-0.135807	-0.0174125	-0.0721539	0.00804868	-0.0670617	-0.0657887	-0.0326892	0.00804868	-0.0556042
0.557	-0.0275969	-0.145991	-0.0403275	-0.121803	-0.0237778	-0.0670617	0.000410338	-0.0619695	-0.0670617	-0.0199586	-0.0212316	-0.0454197
0.558	-0.0250508	-0.130715	-0.0416006	-0.130715	-0.0352353	-0.0747001	0.0131409	-0.0670617	-0.0747001	-0.0314161	-0.0263239	-0.0416006
0.559	-0.0275969	-0.129442	-0.0454197	-0.138353	-0.0174125	-0.0543312	0.00677563	-0.0632425	-0.0797923	-0.0250508	-0.0174125	-0.0479659
0.56	-0.0479659	-0.126895	-0.0594234	-0.123076	-0.00468189	-0.0721539	0.014414	-0.0632425	-0.0708809	-0.0275969	-0.0123202	-0.0416006
0.561	-0.0301431	-0.134534	-0.0479659	-0.125622	-0.0135933	-0.0861576	0.0131409	-0.0556042	-0.0785192	-0.0275969	-0.0110472	-0.051785
0.562	-0.0250508	-0.138353	-0.0556042	-0.134534	-0.0352353	-0.096342	-0.00595495	-0.0568773	-0.0747001	-0.0275969	-0.0199586	-0.0365083
0.563	-0.0365083	-0.123076	-0.050512	-0.138353	-0.0110472	-0.0568773	-0.0110472	-0.0657887	-0.0785192	-0.0339622	-0.00977412	-0.0352353
0.564	-0.0326892	-0.138353	-0.0428736	-0.119257	-0.0250508	-0.0454197	0.000410338	-0.0492389	-0.0759731	-0.0314161	-0.0148664	-0.0365083
0.565	-0.0377814	-0.138353	-0.0530581	-0.123076	-0.0275969	-0.0466928	0.0105948	-0.0759731	-0.0785192	-0.0301431	-0.0123202	-0.0466928
0.566	-0.0352353	-0.138353	-0.0594234	-0.121803	-0.0186855	-0.0759731	0.00550257	-0.0543312	-0.0747001	-0.0441467	-0.0199586	-0.0454197
0.567	-0.0428736	-0.130715	-0.0543312	-0.124349	-0.0237778	-0.0543312	-0.00468189	-0.0670617	-0.0721539	-0.0326892	-0.0212316	-0.0454197
0.568	-0.0199586	-0.139626	-0.050512	-0.115438	-0.0301431	-0.0530581	-0.00340883	-0.0632425	-0.0708809	-0.0352353	-0.0174125	-0.0441467
0.569	-0.0377814	-0.13708	-0.0466928	-0.114165	-0.0148664	-0.0836115	-0.00595495	-0.0670617	-0.0747001	-0.0365083	-0.0110472	-0.0454197
0.57	-0.0365083	-0.129442	-0.0454197	-0.123076	-0.0212316	-0.0785192	0.000410338	-0.0645156	-0.0747001	-0.0275969	-0.0212316	-0.0543312
0.571	-0.0377814	-0.131988	-0.0645156	-0.125622	-0.0326892	-0.0606964	-0.00977412	-0.0836115	-0.0772462	-0.0365083	-0.0199586	-0.0377814
0.572	-0.0326892	-0.126895	-0.0441467	-0.117984	-0.0174125	-0.0657887	-0.0123202	-0.0747001	-0.0747001	-0.0352353	-0.0199586	-0.051785
0.573	-0.0365083	-0.125622	-0.0556042	-0.126895	-0.0314161	-0.101434	-0.000862719	-0.0657887	-0.0708809	-0.0314161	-0.00595495	-0.0479659
0.574	-0.0314161	-0.128168	-0.0454197	-0.133261	-0.0352353	-0.105253	-0.000862719	-0.0645156	-0.0785192	-0.0403275	-0.0275969	-0.0568773
0.575	-0.0403275	-0.142172	-0.0543312	-0.135807	-0.0174125	-0.0874306	-0.0174125	-0.0619695	-0.0848845	-0.0326892	-0.0199586	-0.051785
0.576	-0.0263239	-0.121803	-0.0708809	-0.130715	-0.0148664	-0.0683348	-0.00850107	-0.0683348	-0.0747001	-0.0263239	-0.0148664	-0.0479659
0.577	-0.0390544	-0.125622	-0.050512	-0.142172	-0.0275969	-0.0606964	-0.00468189	-0.0696078	-0.0810654	-0.0301431	-0.0135933	-0.0556042
0.578	-0.0250508	-0.144718	-0.0454197	-0.138353	-0.0377814	-0.0747001	-0.00213578	-0.0747001	-0.0721539	-0.0365083	-0.0110472	-0.0428736
0.579	-0.0314161	-0.143445	-0.0657887	-0.131988	-0.0225047	-0.0912498	0.00422951	-0.0721539	-0.0747001	-0.0301431	-0.0199586	-0.0606964
0.58	-0.0377814	-0.139626	-0.0441467	-0.134534	-0.0199586	-0.109073	-0.0186855	-0.0568773	-0.0887037	-0.0352353	-0.0301431	-0.0454197
0.581	-0.0466928	-0.131988	-0.0479659	-0.133261	-0.0174125	-0.095069	0.00422951	-0.0645156	-0.0772462	-0.0479659	-0.0212316	-0.0466928
0.582	-0.0263239	-0.144718	-0.051785	-0.124349	-0.0377814	-0.12053	-0.0110472	-0.0747001	-0.0861576	-0.0428736	-0.0225047	-0.0492389
0.583	-0.0174125	-0.128168	-0.0454197	-0.133261	-0.0326892	-0.1078	0.00677563	-0.0747001	-0.0874306	-0.0263239	-0.0314161	-0.051785
0.584	-0.0314161	-0.133261	-0.0530581	-0.131988	-0.0225047	-0.112892	-0.00595495	-0.0772462	-0.0759731	-0.0390544	-0.0263239	-0.0492389
0.585	-0.0492389	-0.134534	-0.0657887	-0.125622	-0.0110472	-0.116711	-0.00340883	-0.0708809	-0.0874306	-0.0365083	-0.0161394	-0.0428736
0.586	-0.0301431	-0.13708	-0.051785	-0.129442	-0.0148664	-0.116711	-0.0148664	-0.0670617	-0.0797923	-0.0377814	-0.0275969	-0.051785
0.587	-0.0416006	-0.125622	-0.0581503	-0.119257	-0.0237778	-0.105253	-0.00595495	-0.0696078	-0.0848845	-0.0543312	-0.0237778	-0.0606964
0.588	-0.0339622	-0.140899	-0.051785	-0.13708	-0.02887	-0.1078	-0.00468189	-0.0606964	-0.0912498	-0.0314161	-0.0263239	-0.0581503
0.589	-0.0428736	-0.133261	-0.0568773	-0.138353	-0.0250508	-0.115438	-0.00595495	-0.073427	-0.0721539	-0.0416006	-0.0250508	-0.0530581
0.59	-0.0377814	-0.125622	-0.0657887	-0.126895	-0.0301431	-0.116711	-0.0110472	-0.0759731	-0.0823384	-0.0390544	-0.0199586	-0.0606964
0.591	-0.0365083	-0.124349	-0.0747001	-0.128168	-0.0275969	-0.101434	-0.00340883	-0.0747001	-0.0772462	-0.0428736	-0.0275969	-0.0390544
0.592	-0.0403275	-0.142172	-0.0645156	-0.144718	-0.0466928	-0.106526	-0.0110472	-0.0721539	-0.0759731	-0.0403275	-0.0263239	-0.0543312
0.593	-0.0416006	-0.124349	-0.0568773	-0.131988	-0.0403275	-0.0848845	-0.00977412	-0.0708809	-0.0810654	-0.0492389	-0.0250508	-0.0466928
0.594	-0.0428736	-0.13708	-0.0530581	-0.128168	-0.0352353	-0.111619	-0.0186855	-0.0759731	-0.0785192	-0.0339622	-0.0123202	-0.0632425
0.595	-0.0301431	-0.131988	-0.0606964	-0.12053	-0.0237778	-0.121803	-0.0186855	-0.0836115	-0.0823384	-0.0301431	-0.0314161	-0.0543312
0.596	-0.0326892	-0.145991	-0.0606964	-0.126895	-0.0314161	-0.125622	-0.0161394	-0.0670617	-0.0912498	-0.0390544	-0.0263239	-0.0606964
0.597	-0.0365083	-0.134534	-0.0543312	-0.129442	-0.0314161	-0.116711	-0.0174125	-0.0632425	-0.0861576	-0.0403275	-0.0263239	-0.0594234
0.598	-0.0479659	-0.134534	-0.0632425	-0.131988	-0.0454197	-0.116711	-0.0148664	-0.0721539	-0.0925229	-0.050512	-0.0161394	-0.0696078
0.599	-0.0479659	-0.147264	-0.0568773	-0.134534	-0.0339622	-0.117984	-0.0148664	-0.0848845	-0.0874306	-0.0454197	-0.0275969	-0.051785
0.6	-0.02887	-0.130715	-0.0683348	-0.13708	-0.0225047	-0.112892	-0.0123202	-0.0747001	-0.0874306	-0.0428736	-0.0161394	-0.0606964
0.601	-0.051785	-0.148537	-0.050512	-0.130715	-0.0275969	-0.13708	-0.00977412	-0.0772462	-0.0887037	-0.0352353	-0.0365083	-0.0606964
0.602	-0.0454197	-0.128168	-0.0645156	-0.142172	-0.0275969	-0.100161	-0.0237778	-0.0759731	-0.0848845	-0.0403275	-0.0339622	-0.0543312
0.603	-0.0339622	-0.13708	-0.0772462	-0.142172	-0.0275969	-0.0976151	-0.0250508	-0.0772462	-0.0937959	-0.0454197	-0.0250508	-0.0632425
0.604	-0.0543312	-0.143445	-0.0708809	-0.145991	-0.0314161	-0.117984	-0.0148664	-0.0721539	-0.0797923	-0.0365083	-0.0377814	-0.0556042
0.605	-0.0581503	-0.152357	-0.0594234	-0.130715	-0.0225047	-0.1078	-0.0123202	-0.0759731	-0.0887037	-0.0403275	-0.0326892	-0.0606964
0.606	-0.0466928	-0.129442	-0.0747001	-0.133261	-0.0314161	-0.0988882	-0.0199586	-0.0683348	-0.0912498	-0.0466928	-0.0186855	-0.0645156
0.607	-0.0428736	-0.151084	-0.0594234	-0.128168	-0.0365083	-0.0988882	-0.0174125	-0.0772462	-0.0797923	-0.0454197	-0.0352353	-0.0543312
0.608	-0.0568773	-0.145991	-0.0556042	-0.114165	-0.0326892	-0.105253	-0.00977412	-0.0874306	-0.0925229	-0.0454197	-0.0314161	-0.0581503
0.609	-0.0352353	-0.147264	-0.0810654	-0.138353	-0.0301431	-0.114165	-0.0123202	-0.0797923	-0.0810654	-0.0441467	-0.0237778	-0.0441467
0.61	-0.0568773	-0.157449	-0.0619695	-0.13708	-0.0237778	-0.116711	-0.0110472	-0.0747001	-0.0823384	-0.0390544	-0.0301431	-0.0657887
0.611	-0.0568773	-0.129442	-0.0581503	-0.140899	-0.0339622	-0.117984	-0.0237778	-0.0747001	-0.0912498	-0.050512	-0.0212316	-0.0594234
0.612	-0.0556042	-0.128168	-0.0606964	-0.145991	-0.0352353	-0.123076	-0.0123202	-0.0823384	-0.0912498	-0.0365083	-0.0352353	-0.0556042
0.613	-0.0619695	-0.135807	-0.0696078	-0.131988	-0.0403275	-0.114165	-0.0199586	-0.0785192	-0.095069	-0.0428736	-0.0263239	-0.0645156
0.614	-0.0454197	-0.15363	-0.0619695	-0.126895	-0.0314161	-0.117984	-0.0250508	-0.0836115	-0.0848845	-0.0454197	-0.0263239	-0.050512
0.615	-0.0530581	-0.134534	-0.0759731	-0.123076	-0.0263239	-0.109073	-0.0148664	-0.0848845	-0.100161	-0.0365083	-0.0326892	-0.0721539
0.616	-0.0377814	-0.126895	-0.0683348	-0.144718	-0.0416006	-0.121803	-0.0186855	-0.0785192	-0.0887037	-0.0377814	-0.02887	-0.0645156
0.617	-0.0441467	-0.139626	-0.0657887	-0.138353	-0.0314161	-0.128168	-0.0314161	-0.0861576	-0.0861576	-0.0428736	-0.0403275	-0.0568773
0.618	-0.0568773	-0.128168	-0.0606964	-0.13708	-0.0135933	-0.095069	-0.0110472	-0.0887037	-0.0976151	-0.0466928	-0.0161394	-0.0568773
0.619	-0.0568773	-0.133261	-0.0606964	-0.129442	0.0118679	-0.112892	-0.0237778	-0.0861576	-0.0861576	-0.0466928	-0.0403275	-0.0645156
0.62	-0.051785	-0.157449	-0.073427	-0.130715	-0.000862719	-0.106526	-0.00977412	-0.0861576	-0.0937959	-0.0441467	-0.0416006	-0.051785
0.621	-0.0568773	-0.148537	-0.0772462	-0.138353	0.0335098	-0.115438	-0.00850107	-0.0797923	-0.0976151	-0.0454197	-0.0441467	-0.0708809
0.622	-0.0479659	-0.147264	-0.0721539	-0.139626	0.0500596	-0.1078	-0.02887	-0.0759731	-0.0861576	-0.0454197	-0.0365083	-0.0594234
0.623	-0.0377814	-0.147264	-0.0721539	-0.142172	0.0513327	-0.100161	-0.0135933	-0.0861576	-0.0874306	-0.0377814	-0.0466928	-0.0581503
0.624	-0.0441467	-0.143445	-0.0797923	-0.121803	0.0475135	-0.096342	-0.0148664	-0.0721539	-0.0925229	-0.0530581	-0.0454197	-0.0670617
0.625	-0.0530581	-0.163814	-0.0823384	-0.121803	0.0296907	-0.101434	-0.0263239	-0.0810654	-0.0912498	-0.0403275	-0.051785	-0.0568773
0.626	-0.050512	-0.134534	-0.0708809	-0.133261	0.0424212	-0.0899768	-0.0237778	-0.0874306	-0.0861576	-0.0454197	-0.0275969	-0.0657887
0.627	-0.0606964	-0.13708	-0.0581503	-0.117984	0.0169601	-0.0937959	-0.0301431	-0.0785192	-0.0937959	-0.0479659	-0.0326892	-0.0606964
0.628	-0.050512	-0.145991	-0.0747001	-0.124349	0.0284176	-0.105253	-0.0174125	-0.0836115	-0.095069	-0.0365083	-0.0403275	-0.0594234
0.629	-0.0632425	-0.139626	-0.073427	-0.135807	0.00932174	-0.117984	-0.0352353	-0.0759731	-0.0976151	-0.0492389	-0.0390544	-0.0708809
0.63	-0.0645156	-0.13708	-0.0708809	-0.133261	0.015687	-0.121803	-0.0237778	-0.0848845	-0.0912498	-0.0454197	-0.0403275	-0.0657887
0.631	-0.0326892	-0.140899	-0.0721539	-0.119257	0.00677563	-0.123076	-0.0275969	-0.0785192	-0.0937959	-0.0416006	-0.0352353	-0.0530581
0.632	-0.0568773	-0.148537	-0.0721539	-0.112892	-0.0161394	-0.102707	-0.0148664	-0.0747001	-0.0925229	-0.050512	-0.0441467	-0.0670617
0.633	-0.0454197	-0.126895	-0.0543312	-0.131988	-0.0135933	-0.119257	-0.0314161	-0.0772462	-0.0887037	-0.0390544	-0.0365083	-0.0657887
0.634	-0.0581503	-0.129442	-0.0657887	-0.123076	-0.0199586	-0.115438	-0.0314161	-0.0887037	-0.101434	-0.0416006	-0.0250508	-0.0721539
0.635	-0.0568773	-0.15363	-0.0747001	-0.109073	-0.0199586	-0.106526	-0.0263239	-0.0785192	-0.0887037	-0.0390544	-0.0377814	-0.0696078
0.636	-0.051785	-0.154903	-0.0696078	-0.142172	-0.0237778	-0.121803	-0.0186855	-0.0836115	-0.1078	-0.0403275	-0.0326892	-0.0759731
0.637	-0.051785	-0.139626	-0.0721539	-0.13708	-0.0403275	-0.115438	-0.0237778	-0.0861576	-0.100161	-0.0377814	-0.0352353	-0.0645156
0.638	-0.0454197	-0.161268	-0.095069	-0.110346	-0.0212316	-0.126895	-0.0225047	-0.0848845	-0.0912498	-0.0428736	-0.0352353	-0.0670617
0.639	-0.0543312	-0.128168	-0.0683348	-0.114165	-0.0263239	-0.112892	-0.0301431	-0.0797923	-0.0874306	-0.0492389	-0.0365083	-0.0657887
0.64	-0.0530581	-0.129442	-0.051785	-0.134534	-0.0403275	-0.126895	-0.0212316	-0.0810654	-0.0925229	-0.0568773	-0.0390544	-0.0683348
0.641	-0.0556042	-0.133261	-0.0708809	-0.129442	-0.0352353	-0.116711	-0.0186855	-0.0887037	-0.0912498	-0.0365083	-0.0365083	-0.0645156
0.642	-0.0606964	-0.145991	-0.0721539	-0.133261	-0.0416006	-0.114165	-0.0212316	-0.0785192	-0.0988882	-0.0377814	-0.0428736	-0.0670617
0.643	-0.0581503	-0.145991	-0.0785192	-0.12053	-0.051785	-0.121803	-0.0250508	-0.0836115	-0.101434	-0.0492389	-0.0416006	-0.0568773
0.644	-0.0441467	-0.134534	-0.0810654	-0.117984	-0.0441467	-0.123076	-0.0263239	-0.0861576	-0.0912498	-0.0479659	-0.0339622	-0.0606964
0.645	-0.0657887	-0.131988	-0.0759731	-0.12053	-0.0377814	-0.121803	-0.0237778	-0.0797923	-0.0797923	-0.0339622	-0.0454197	-0.0759731
0.646	-0.0492389	-0.147264	-0.0657887	-0.126895	-0.0466928	-0.115438	-0.0212316	-0.0861576	-0.0988882	-0.0568773	-0.0390544	-0.0619695
0.647	-0.0632425	-0.144718	-0.0759731	-0.117984	-0.0454197	-0.101434	-0.0123202	-0.0810654	-0.096342	-0.0454197	-0.0466928	-0.0657887
0.648	-0.0721539	-0.144718	-0.0606964	-0.133261	-0.0365083	-0.106526	-0.0212316	-0.0810654	-0.0887037	-0.0492389	-0.0377814	-0.0670617
0.649	-0.0428736	-0.135807	-0.0708809	-0.119257	-0.0556042	-0.115438	-0.0263239	-0.0683348	-0.0937959	-0.0479659	-0.0428736	-0.0670617
0.65	-0.0556042	-0.149811	-0.0747001	-0.110346	-0.050512	-0.116711	-0.0174125	-0.0925229	-0.0861576	-0.0441467	-0.0250508	-0.0721539
0.651	-0.0454197	-0.135807	-0.0747001	-0.124349	-0.0543312	-0.119257	-0.0237778	-0.0785192	-0.101434	-0.0416006	-0.0403275	-0.0708809
0.652	-0.0390544	-0.135807	-0.0823384	-0.135807	-0.0568773	-0.115438	-0.0339622	-0.0759731	-0.096342	-0.050512	-0.0365083	-0.0606964
0.653	-0.0594234	-0.134534	-0.0670617	-0.119257	-0.051785	-0.114165	-0.0212316	-0.0861576	-0.101434	-0.050512	-0.0403275	-0.0670617
0.654	-0.0416006	-0.128168	-0.0708809	-0.123076	-0.0606964	-0.114165	-0.0314161	-0.0976151	-0.0937959	-0.0416006	-0.0301431	-0.0747001
0.655	-0.0581503	-0.144718	-0.073427	-0.12053	-0.0454197	-0.106526	-0.0212316	-0.0721539	-0.096342	-0.0454197	-0.0403275	-0.0772462
0.656	-0.0543312	-0.145991	-0.0683348	-0.110346	-0.0492389	-0.109073	-0.0225047	-0.0887037	-0.101434	-0.0403275	-0.0352353	-0.0683348
0.657	-0.0556042	-0.147264	-0.073427	-0.119257	-0.0403275	-0.117984	-0.0148664	-0.0785192	-0.0925229	-0.0594234	-0.0454197	-0.0619695
0.658	-0.0441467	-0.131988	-0.0581503	-0.117984	-0.0454197	-0.111619	-0.0314161	-0.0785192	-0.095069	-0.051785	-0.0441467	-0.0645156
0.659	-0.0479659	-0.133261	-0.0721539	-0.124349	-0.0314161	-0.106526	-0.0237778	-0.0848845	-0.1078	-0.0428736	-0.0352353	-0.0632425
0.66	-0.0454197	-0.142172	-0.0721539	-0.112892	-0.0275969	-0.111619	-0.0314161	-0.0861576	-0.0937959	-0.0568773	-0.0352353	-0.0721539
0.661	-0.0466928	-0.123076	-0.0721539	-0.121803	-0.0428736	-0.1078	-0.0174125	-0.0810654	-0.0887037	-0.0377814	-0.0403275	-0.0696078
0.662	-0.0492389	-0.133261	-0.0428736	-0.117984	-0.0377814	-0.096342	-0.0212316	-0.0836115	-0.0976151	-0.0454197	-0.0466928	-0.0670617
0.663	-0.050512	-0.143445	-0.0657887	-0.125622	-0.0275969	-0.0785192	-0.0339622	-0.0823384	-0.096342	-0.0403275	-0.0390544	-0.0683348
0.664	-0.0568773	-0.128168	-0.0670617	-0.125622	-0.0479659	-0.0810654	-0.0263239	-0.0747001	-0.111619	-0.0390544	-0.0441467	-0.0759731
0.665	-0.050512	-0.142172	-0.0810654	-0.114165	-0.0428736	-0.096342	-0.0250508	-0.0759731	-0.0925229	-0.0441467	-0.0390544	-0.0708809
0.666	-0.0594234	-0.138353	-0.0823384	-0.129442	-0.0275969	-0.114165	-0.0275969	-0.0785192	-0.096342	-0.0466928	-0.0403275	-0.0606964
0.667	-0.0479659	-0.129442	-0.0683348	-0.112892	-0.0416006	-0.111619	-0.0148664	-0.0861576	-0.0925229	-0.0492389	-0.0441467	-0.0759731
0.668	-0.0365083	-0.126895	-0.0556042	-0.115438	-0.0543312	-0.119257	-0.0237778	-0.0810654	-0.0887037	-0.0441467	-0.0390544	-0.0683348
0.669	-0.0441467	-0.140899	-0.0772462	-0.116711	-0.0314161	-0.111619	-0.0199586	-0.0836115	-0.0925229	-0.0568773	-0.0403275	-0.0721539
0.67	-0.0645156	-0.129442	-0.0708809	-0.131988	-0.0428736	-0.1078	-0.0403275	-0.0836115	-0.0912498	-0.0416006	-0.0365083	-0.0568773
0.671	-0.0619695	-0.138353	-0.073427	-0.10398	-0.0237778	-0.096342	-0.0225047	-0.0759731	-0.0887037	-0.0543312	-0.0466928	-0.0696078
0.672	-0.0606964	-0.138353	-0.0645156	-0.117984	-0.0263239	-0.1078	-0.0186855	-0.0836115	-0.101434	-0.0466928	-0.0390544	-0.0747001
0.673	-0.0454197	-0.144718	-0.0632425	-0.126895	-0.0339622	-0.1078	-0.0263239	-0.096342	-0.0797923	-0.050512	-0.0454197	-0.073427
0.674	-0.0543312	-0.121803	-0.0594234	-0.111619	-0.0326892	-0.114165	-0.0301431	-0.0785192	-0.0976151	-0.0556042	-0.0466928	-0.0708809
0.675	-0.0556042	-0.111619	-0.0581503	-0.128168	-0.0403275	-0.1078	-0.0416006	-0.0848845	-0.106526	-0.0416006	-0.0479659	-0.0759731
0.676	-0.0581503	-0.117984	-0.0606964	-0.126895	-0.0492389	-0.106526	-0.0250508	-0.102707	-0.0899768	-0.0492389	-0.0403275	-0.0670617
0.677	-0.0530581	-0.133261	-0.0581503	-0.135807	-0.0352353	-0.123076	-0.0301431	-0.0988882	-0.0899768	-0.051785	-0.051785	-0.0657887
0.678	-0.0416006	-0.131988	-0.0721539	-0.115438	-0.0377814	-0.109073	-0.0275969	-0.0797923	-0.096342	-0.0377814	-0.0454197	-0.0823384
0.679	-0.051785	-0.133261	-0.0810654	-0.116711	-0.0441467	-0.101434	-0.0314161	-0.0861576	-0.0988882	-0.0466928	-0.0339622	-0.0785192
0.68	-0.0543312	-0.126895	-0.0657887	-0.119257	-0.0377814	-0.106526	-0.0403275	-0.0810654	-0.095069	-0.0466928	-0.0352353	-0.0657887
0.681	-0.0543312	-0.12053	-0.0606964	-0.135807	-0.0568773	-0.1078	-0.0199586	-0.0747001	-0.0899768	-0.0530581	-0.0416006	-0.0594234
0.682	-0.0365083	-0.115438	-0.0721539	-0.126895	-0.0314161	-0.119257	-0.0275969	-0.096342	-0.0887037	-0.0530581	-0.0556042	-0.0708809
0.683	-0.0428736	-0.123076	-0.0670617	-0.117984	-0.0352353	-0.109073	-0.0225047	-0.0861576	-0.0976151	-0.0479659	-0.0390544	-0.0721539
0.684	-0.0581503	-0.116711	-0.0543312	-0.12053	-0.0403275	-0.111619	-0.0148664	-0.0772462	-0.0836115	-0.0479659	-0.0428736	-0.0645156
0.685	-0.0619695	-0.140899	-0.0785192	-0.128168	-0.0301431	-0.114165	-0.0352353	-0.0887037	-0.0976151	-0.0466928	-0.0568773	-0.0683348
0.686	-0.0530581	-0.129442	-0.051785	-0.116711	-0.0301431	-0.1078	-0.0301431	-0.0887037	-0.0861576	-0.050512	-0.0365083	-0.0683348
0.687	-0.0416006	-0.121803	-0.0568773	-0.116711	-0.02887	-0.109073	-0.0314161	-0.0861576	-0.0976151	-0.0556042	-0.0377814	-0.0606964
0.688	-0.050512	-0.128168	-0.095069	-0.119257	-0.0352353	-0.1078	-0.0174125	-0.0887037	-0.101434	-0.0530581	-0.050512	-0.0645156
0.689	-0.0556042	-0.112892	-0.0683348	-0.100161	-0.0250508	-0.115438	-0.0339622	-0.0810654	-0.0912498	-0.0454197	-0.0454197	-0.0721539
0.69	-0.0479659	-0.117984	-0.0619695	-0.109073	-0.02887	-0.10398	-0.0326892	-0.0976151	-0.0823384	-0.0428736	-0.0416006	-0.0708809
0.691	-0.051785	-0.12053	-0.0683348	-0.126895	-0.0441467	-0.115438	-0.0441467	-0.0797923	-0.0887037	-0.051785	-0.0314161	-0.0708809
0.692	-0.0594234	-0.121803	-0.0581503	-0.138353	-0.0403275	-0.133261	-0.0403275	-0.0874306	-0.096342	-0.0568773	-0.0403275	-0.0645156
0.693	-0.0466928	-0.121803	-0.0594234	-0.121803	-0.0466928	-0.111619	-0.0225047	-0.0925229	-0.096342	-0.0428736	-0.050512	-0.0683348
0.694	-0.0568773	-0.12053	-0.0568773	-0.134534	-0.0568773	-0.112892	-0.0352353	-0.0810654	-0.0797923	-0.051785	-0.050512	-0.0747001
0.695	-0.050512	-0.121803	-0.0721539	-0.123076	-0.0237778	-0.106526	-0.0301431	-0.0861576	-0.0925229	-0.0416006	-0.0403275	-0.0759731
0.696	-0.0403275	-0.129442	-0.0606964	-0.129442	-0.0594234	-0.121803	-0.0301431	-0.0925229	-0.0937959	-0.0441467	-0.0377814	-0.0759731
0.697	-0.050512	-0.131988	-0.0645156	-0.115438	-0.0352353	-0.1078	-0.0186855	-0.0861576	-0.0899768	-0.0556042	-0.051785	-0.073427
0.698	-0.0556042	-0.123076	-0.0479659	-0.115438	-0.0339622	-0.117984	-0.0237778	-0.0874306	-0.0976151	-0.0390544	-0.0454197	-0.0759731
0.699	-0.0352353	-0.128168	-0.0632425	-0.116711	-0.0403275	-0.115438	-0.0250508	-0.0823384	-0.0848845	-0.0645156	-0.0530581	-0.0657887
0.7	-0.0568773	-0.116711	-0.0747001	-0.121803	-0.0135933	-0.110346	-0.0263239	-0.096342	-0.095069	-0.0556042	-0.0454197	-0.0759731
0.701	-0.0441467	-0.110346	-0.0543312	-0.126895	-0.00595495	-0.116711	-0.0314161	-0.0848845	-0.0937959	-0.0466928	-0.0568773	-0.0759731
0.702	-0.0606964	-0.126895	-0.0696078	-0.121803	-0.02887	-0.0988882	-0.0275969	-0.0912498	-0.0848845	-0.0556042	-0.0479659	-0.0823384
0.703	-0.0454197	-0.13708	-0.0670617	-0.116711	-0.02887	-0.0937959	-0.0110472	-0.0797923	-0.0912498	-0.0479659	-0.0403275	-0.0683348
0.704	-0.051785	-0.13708	-0.0581503	-0.125622	-0.0199586	-0.096342	-0.0225047	-0.0848845	-0.0874306	-0.0556042	-0.0454197	-0.0657887
0.705	-0.0657887	-0.116711	-0.0657887	-0.126895	-0.0454197	-0.121803	-0.0199586	-0.0785192	-0.095069	-0.0568773	-0.0581503	-0.0696078
0.706	-0.0543312	-0.131988	-0.0810654	-0.117984	-0.0275969	-0.109073	-0.0365083	-0.0912498	-0.0810654	-0.0556042	-0.0428736	-0.0721539
0.707	-0.0543312	-0.117984	-0.0606964	-0.126895	-0.0263239	-0.102707	-0.0199586	-0.0848845	-0.0887037	-0.0479659	-0.0492389	-0.0861576
0.708	-0.0645156	-0.119257	-0.0708809	-0.115438	-0.0377814	-0.0925229	-0.00850107	-0.114165	-0.0912498	-0.0543312	-0.051785	-0.0759731
0.709	-0.0568773	-0.121803	-0.0670617	-0.102707	-0.050512	-0.096342	-0.0377814	-0.0887037	-0.0874306	-0.0556042	-0.0466928	-0.0747001
0.71	-0.0657887	-0.126895	-0.0721539	-0.105253	-0.0441467	-0.096342	-0.0250508	-0.0937959	-0.0912498	-0.0466928	-0.0466928	-0.0657887
0.711	-0.0441467	-0.13708	-0.0657887	-0.121803	-0.0454197	-0.114165	-0.0390544	-0.0899768	-0.095069	-0.0581503	-0.0428736	-0.0632425
0.712	-0.0683348	-0.126895	-0.0785192	-0.123076	-0.0352353	-0.111619	-0.0365083	-0.0810654	-0.0899768	-0.0530581	-0.051785	-0.0657887
0.713	-0.0556042	-0.126895	-0.0759731	-0.114165	-0.050512	-0.101434	-0.0365083	-0.096342	-0.0836115	-0.0543312	-0.0594234	-0.0721539
0.714	-0.0568773	-0.117984	-0.0708809	-0.109073	-0.0377814	-0.10398	-0.0263239	-0.105253	-0.0874306	-0.0454197	-0.0441467	-0.073427
0.715	-0.0683348	-0.129442	-0.0594234	-0.105253	-0.0479659	-0.0899768	-0.0314161	-0.0912498	-0.0925229	-0.0466928	-0.0403275	-0.0759731
0.716	-0.0365083	-0.139626	-0.0556042	-0.119257	-0.0314161	-0.102707	-0.0390544	-0.0848845	-0.0976151	-0.0606964	-0.0454197	-0.0797923
0.717	-0.0556042	-0.138353	-0.0530581	-0.114165	-0.0543312	-0.100161	-0.0186855	-0.101434	-0.0925229	-0.0594234	-0.0568773	-0.0785192
0.718	-0.0568773	-0.115438	-0.0645156	-0.134534	-0.0352353	-0.112892	-0.0339622	-0.0912498	-0.0747001	-0.0543312	-0.051785	-0.0785192
0.719	-0.0556042	-0.117984	-0.0683348	-0.126895	-0.0275969	-0.111619	-0.0326892	-0.096342	-0.096342	-0.0568773	-0.0479659	-0.0696078
0.72	-0.051785	-0.119257	-0.0785192	-0.116711	-0.0543312	-0.119257	-0.0326892	-0.0887037	-0.0874306	-0.050512	-0.0454197	-0.0848845
0.721	-0.0568773	-0.142172	-0.0785192	-0.115438	-0.0326892	-0.115438	-0.0263239	-0.0937959	-0.0810654	-0.0568773	-0.0441467	-0.0747001
0.722	-0.0556042	-0.128168	-0.0657887	-0.119257	-0.0301431	-0.106526	-0.0110472	-0.0925229	-0.0797923	-0.0530581	-0.0556042	-0.0683348
0.723	-0.0721539	-0.115438	-0.0606964	-0.114165	-0.0148664	-0.1078	-0.0314161	-0.0874306	-0.0937959	-0.0568773	-0.0645156	-0.0759731
0.724	-0.0657887	-0.125622	-0.0441467	-0.116711	-0.0326892	-0.112892	-0.0314161	-0.096342	-0.0925229	-0.0645156	-0.050512	-0.0696078
0.725	-0.0543312	-0.117984	-0.0721539	-0.119257	-0.0441467	-0.1078	-0.0186855	-0.0861576	-0.096342	-0.0365083	-0.050512	-0.073427
0.726	-0.0454197	-0.13708	-0.0657887	-0.1078	-0.0250508	-0.10398	-0.0237778	-0.0899768	-0.0861576	-0.0352353	-0.0365083	-0.0797923
0.727	-0.051785	-0.106526	-0.0645156	-0.115438	-0.0441467	-0.109073	-0.0174125	-0.0747001	-0.0887037	-0.050512	-0.0556042	-0.0683348
0.728	-0.0454197	-0.138353	-0.0657887	-0.106526	-0.0275969	-0.0836115	-0.00850107	-0.0925229	-0.0810654	-0.0543312	-0.0543312	-0.0721539
0.729	-0.0721539	-0.117984	-0.0581503	-0.115438	-0.0225047	-0.111619	-0.00850107	-0.096342	-0.0912498	-0.0543312	-0.0568773	-0.0772462
0.73	-0.0657887	-0.116711	-0.0657887	-0.126895	-0.0390544	-0.112892	-0.0110472	-0.0810654	-0.0912498	-0.0568773	-0.0492389	-0.0810654
0.731	-0.0492389	-0.13708	-0.0899768	-0.117984	-0.0403275	-0.100161	-0.0110472	-0.096342	-0.095069	-0.0543312	-0.0632425	-0.0836115
0.732	-0.050512	-0.096342	-0.0581503	-0.1078	-0.0250508	-0.109073	-0.0123202	-0.0874306	-0.0874306	-0.0606964	-0.0416006	-0.0708809
0.733	-0.051785	-0.133261	-0.0632425	-0.109073	-0.0301431	-0.126895	-0.0225047	-0.0912498	-0.0899768	-0.0492389	-0.0352353	-0.0721539
0.734	-0.0581503	-0.125622	-0.0466928	-0.110346	-0.0301431	-0.105253	-0.0339622	-0.0988882	-0.0861576	-0.050512	-0.0530581	-0.073427
0.735	-0.0645156	-0.119257	-0.0606964	-0.112892	-0.02887	-0.114165	-0.0237778	-0.0899768	-0.0861576	-0.0479659	-0.0556042	-0.0785192
0.736	-0.050512	-0.109073	-0.0683348	-0.112892	-0.0365083	-0.0988882	-0.0199586	-0.0861576	-0.0912498	-0.0556042	-0.0416006	-0.0797923
0.737	-0.0479659	-0.119257	-0.0568773	-0.10398	-0.0275969	-0.0976151	-0.0301431	-0.102707	-0.0887037	-0.0479659	-0.0479659	-0.0632425
0.738	-0.050512	-0.123076	-0.0568773	-0.126895	-0.0403275	-0.110346	-0.0148664	-0.0861576	-0.0861576	-0.0568773	-0.0441467	-0.073427
0.739	-0.0377814	-0.106526	-0.0581503	-0.106526	-0.0250508	-0.112892	-0.0275969	-0.0861576	-0.0925229	-0.0454197	-0.0428736	-0.0836115
0.74	-0.0581503	-0.111619	-0.0696078	-0.111619	-0.0161394	-0.102707	-0.0237778	-0.10398	-0.0810654	-0.051785	-0.0543312	-0.0747001
0.741	-0.0416006	-0.126895	-0.0556042	-0.105253	-0.0148664	-0.096342	-0.0225047	-0.0772462	-0.0810654	-0.0581503	-0.0632425	-0.0772462
0.742	-0.0466928	-0.126895	-0.0708809	-0.0976151	-0.0212316	-0.100161	-0.0199586	-0.0759731	-0.0887037	-0.0479659	-0.0454197	-0.0785192
0.743	-0.0568773	-0.110346	-0.0670617	-0.109073	-0.0199586	-0.0925229	-0.0174125	-0.0861576	-0.0874306	-0.0530581	-0.0530581	-0.0861576
0.744	-0.0606964	-0.117984	-0.0606964	-0.119257	-0.0161394	-0.0912498	-0.0314161	-0.0861576	-0.0810654	-0.0530581	-0.0530581	-0.0683348
0.745	-0.0492389	-0.121803	-0.0606964	-0.106526	-0.0365083	-0.106526	-0.0237778	-0.0848845	-0.095069	-0.0454197	-0.0606964	-0.0606964
0.746	-0.0556042	-0.106526	-0.0606964	-0.100161	-0.0237778	-0.101434	-0.0339622	-0.0836115	-0.0810654	-0.051785	-0.0403275	-0.0721539
0.747	-0.0556042	-0.101434	-0.0721539	-0.110346	-0.0250508	-0.111619	-0.0352353	-0.0861576	-0.0797923	-0.0556042	-0.0416006	-0.0785192
0.748	-0.051785	-0.130715	-0.0810654	-0.1078	-0.0377814	-0.0925229	-0.0250508	-0.0976151	-0.0797923	-0.0466928	-0.050512	-0.0696078
0.749	-0.051785	-0.112892	-0.0657887	-0.0937959	-0.0237778	-0.0925229	-0.0352353	-0.101434	-0.0861576	-0.0530581	-0.0556042	-0.0759731
0.75	-0.0568773	-0.114165	-0.0556042	-0.112892	-0.0441467	-0.0747001	-0.0326892	-0.0912498	-0.0861576	-0.0416006	-0.0479659	-0.0632425
0.751	-0.0377814	-0.117984	-0.0543312	-0.109073	-0.0110472	-0.0925229	-0.0377814	-0.0810654	-0.0759731	-0.0466928	-0.051785	-0.0785192
0.752	-0.0492389	-0.106526	-0.0619695	-0.1078	-0.0225047	-0.0887037	-0.0174125	-0.0836115	-0.0785192	-0.0492389	-0.0556042	-0.0747001
0.753	-0.0632425	-0.105253	-0.0696078	-0.105253	-0.0339622	-0.109073	-0.0326892	-0.0912498	-0.0785192	-0.0441467	-0.0543312	-0.0670617
0.754	-0.0377814	-0.1078	-0.0594234	-0.102707	-0.0377814	-0.102707	-0.0428736	-0.0887037	-0.0887037	-0.0466928	-0.0441467	-0.0772462
0.755	-0.0454197	-0.1078	-0.0492389	-0.116711	-0.0237778	-0.0988882	-0.0377814	-0.0912498	-0.0810654	-0.0377814	-0.0479659	-0.0708809
0.756	-0.0377814	-0.0976151	-0.0377814	-0.112892	-0.0314161	-0.112892	-0.0326892	-0.095069	-0.0861576	-0.050512	-0.050512	-0.0708809
0.757	-0.0454197	-0.109073	-0.050512	-0.114165	-0.0275969	-0.0937959	-0.0352353	-0.0810654	-0.0836115	-0.0619695	-0.0670617	-0.0721539
0.758	-0.0632425	-0.119257	-0.0568773	-0.1078	-0.0365083	-0.0912498	-0.0212316	-0.0772462	-0.0861576	-0.0466928	-0.0403275	-0.0810654
0.759	-0.0377814	-0.0976151	-0.0568773	-0.10398	-0.0263239	-0.0887037	-0.0339622	-0.0861576	-0.0785192	-0.0492389	-0.0556042	-0.0708809
0.76	-0.0556042	-0.116711	-0.0581503	-0.106526	-0.0225047	-0.12053	-0.0212316	-0.095069	-0.0836115	-0.0454197	-0.0581503	-0.0721539
0.761	-0.0326892	-0.117984	-0.0479659	-0.0937959	-0.02887	-0.0976151	-0.0275969	-0.0785192	-0.0874306	-0.0543312	-0.0403275	-0.0772462
0.762	-0.0365083	-0.116711	-0.0632425	-0.106526	-0.0199586	-0.0810654	-0.0352353	-0.0810654	-0.0772462	-0.050512	-0.051785	-0.0670617
0.763	-0.0352353	-0.101434	-0.0657887	-0.117984	-0.0148664	-0.102707	-0.0237778	-0.102707	-0.101434	-0.0619695	-0.0645156	-0.0721539
0.764	-0.0479659	-0.1078	-0.0568773	-0.0925229	-0.0263239	-0.0836115	-0.0263239	-0.0810654	-0.0759731	-0.0594234	-0.051785	-0.0708809
0.765	-0.0428736	-0.114165	-0.0454197	-0.1078	-0.0250508	-0.0899768	-0.0314161	-0.0810654	-0.0861576	-0.0568773	-0.0377814	-0.0708809
0.766	-0.0352353	-0.117984	-0.0645156	-0.096342	-0.0199586	-0.0912498	-0.0263239	-0.0848845	-0.0810654	-0.0606964	-0.0454197	-0.0670617
0.767	-0.0492389	-0.1078	-0.0568773	-0.102707	-0.0339622	-0.0912498	-0.0263239	-0.0925229	-0.0785192	-0.0543312	-0.0581503	-0.0696078
0.768	-0.050512	-0.102707	-0.0670617	-0.0874306	-0.0314161	-0.0861576	-0.0275969	-0.0861576	-0.0861576	-0.0530581	-0.0568773	-0.0683348
0.769	-0.0365083	-0.119257	-0.0454197	-0.110346	-0.02887	-0.105253	-0.0314161	-0.0887037	-0.0708809	-0.0466928	-0.0441467	-0.0708809
0.77	-0.0403275	-0.0976151	-0.0556042	-0.109073	-0.0263239	-0.0925229	-0.0186855	-0.0810654	-0.0874306	-0.0454197	-0.0416006	-0.0785192
0.771	-0.0543312	-0.101434	-0.0556042	-0.117984	-0.0212316	-0.0925229	-0.0225047	-0.0823384	-0.0848845	-0.0556042	-0.051785	-0.0683348
0.772	-0.0606964	-0.101434	-0.051785	-0.096342	-0.0365083	-0.0899768	-0.0339622	-0.095069	-0.0721539	-0.0543312	-0.051785	-0.073427
0.773	-0.0466928	-0.117984	-0.0492389	-0.111619	-0.0314161	-0.0937959	-0.0212316	-0.0721539	-0.0836115	-0.0568773	-0.0543312	-0.073427
0.774	-0.051785	-0.0976151	-0.0466928	-0.095069	-0.0352353	-0.106526	-0.0377814	-0.095069	-0.0861576	-0.0581503	-0.0428736	-0.0836115
0.775	-0.0377814	-0.111619	-0.0479659	-0.105253	-0.0314161	-0.0925229	-0.0225047	-0.0797923	-0.0797923	-0.050512	-0.0543312	-0.0721539
0.776	-0.0416006	-0.111619	-0.051785	-0.1078	-0.0212316	-0.101434	-0.0428736	-0.0848845	-0.0861576	-0.0530581	-0.0479659	-0.0759731
0.777	-0.0479659	-0.10398	-0.0479659	-0.105253	-0.0416006	-0.1078	-0.0352353	-0.0759731	-0.0861576	-0.0581503	-0.050512	-0.0785192
0.778	-0.0466928	-0.106526	-0.0632425	-0.095069	-0.0263239	-0.105253	-0.02887	-0.096342	-0.0848845	-0.051785	-0.0454197	-0.0747001
0.779	-0.0619695	-0.102707	-0.0492389	-0.1078	-0.0135933	-0.095069	-0.0339622	-0.0861576	-0.0848845	-0.0479659	-0.0530581	-0.0708809
0.78	-0.0403275	-0.095069	-0.0416006	-0.0887037	-0.00722801	-0.095069	-0.0263239	-0.0759731	-0.0912498	-0.0543312	-0.0543312	-0.0657887
0.781	-0.0403275	-0.116711	-0.0390544	-0.0912498	-0.0199586	-0.101434	-0.0301431	-0.0899768	-0.0861576	-0.050512	-0.0606964	-0.0683348
0.782	-0.02887	-0.112892	-0.0492389	-0.0861576	-0.0199586	-0.0925229	-0.0352353	-0.0874306	-0.0810654	-0.0568773	-0.0454197	-0.0721539
0.783	-0.0416006	-0.109073	-0.0696078	-0.0925229	-0.0135933	-0.0785192	-0.0199586	-0.0861576	-0.0899768	-0.050512	-0.051785	-0.0759731
0.784	-0.050512	-0.0988882	-0.0581503	-0.0976151	-0.0148664	-0.0785192	-0.0339622	-0.0810654	-0.0797923	-0.050512	-0.051785	-0.0657887
0.785	-0.050512	-0.125622	-0.0530581	-0.096342	-0.0199586	-0.102707	-0.0212316	-0.0937959	-0.0797923	-0.0479659	-0.0492389	-0.0645156
0.786	-0.0568773	-0.10398	-0.050512	-0.10398	-0.0339622	-0.0887037	-0.0377814	-0.0747001	-0.0861576	-0.0454197	-0.0454197	-0.0785192
0.787	-0.0441467	-0.111619	-0.0454197	-0.116711	-0.0186855	-0.0925229	-0.0250508	-0.0861576	-0.0797923	-0.0454197	-0.0454197	-0.0747001
0.788	-0.0454197	-0.1078	-0.050512	-0.102707	-0.0186855	-0.0785192	-0.0275969	-0.0874306	-0.0759731	-0.0530581	-0.0594234	-0.0632425
0.789	-0.051785	-0.096342	-0.0556042	-0.0912498	-0.0135933	-0.0772462	-0.0377814	-0.0747001	-0.0747001	-0.0454197	-0.0479659	-0.0721539
0.79	-0.050512	-0.109073	-0.0759731	-0.0912498	-0.02887	-0.0785192	-0.0301431	-0.0785192	-0.0785192	-0.0556042	-0.0454197	-0.0708809
0.791	-0.0403275	-0.1078	-0.0492389	-0.095069	-0.0212316	-0.0823384	-0.0377814	-0.0925229	-0.0747001	-0.0530581	-0.0454197	-0.073427
0.792	-0.0670617	-0.102707	-0.0403275	-0.0874306	-0.0225047	-0.0797923	-0.0339622	-0.0925229	-0.0797923	-0.0454197	-0.0556042	-0.0696078
0.793	-0.02887	-0.096342	-0.0403275	-0.0861576	0.00295645	-0.0861576	-0.0301431	-0.0912498	-0.0810654	-0.0530581	-0.0479659	-0.0759731
0.794	-0.051785	-0.106526	-0.0377814	-0.0785192	-0.0123202	-0.0772462	-0.0186855	-0.0772462	-0.0785192	-0.0403275	-0.0492389	-0.0785192
0.795	-0.051785	-0.1078	-0.050512	-0.1078	-0.00468189	-0.0759731	-0.0186855	-0.0810654	-0.0772462	-0.051785	-0.050512	-0.0721539
0.796	-0.050512	-0.105253	-0.0428736	-0.096342	0.0016834	-0.0785192	-0.0148664	-0.0988882	-0.0861576	-0.0581503	-0.0543312	-0.0721539
0.797	-0.0556042	-0.101434	-0.0390544	-0.0976151	-0.0186855	-0.0797923	-0.0301431	-0.0759731	-0.0785192	-0.0352353	-0.0326892	-0.0708809
0.798	-0.0416006	-0.0925229	-0.0352353	-0.0976151	-0.0110472	-0.0797923	-0.0186855	-0.0861576	-0.0785192	-0.0581503	-0.0466928	-0.0683348
0.799	-0.0530581	-0.1078	-0.0581503	-0.112892	-0.0314161	-0.0721539	-0.0250508	-0.0874306	-0.0848845	-0.0657887	-0.0416006	-0.0657887
0.8	-0.0403275	-0.105253	-0.0352353	-0.117984	-0.0123202	-0.0785192	-0.0250508	-0.0861576	-0.0810654	-0.0403275	-0.051785	-0.0759731
0.801	-0.0556042	-0.101434	-0.0390544	-0.0976151	-0.00977412	-0.0861576	-0.0250508	-0.0759731	-0.0747001	-0.0556042	-0.051785	-0.0759731
0.802	-0.0390544	-0.1078	-0.0657887	-0.0925229	-0.000862719	-0.0721539	-0.00595495	-0.0772462	-0.0759731	-0.0568773	-0.050512	-0.0747001
0.803	-0.0632425	-0.110346	-0.0479659	-0.1078	-0.0148664	-0.0887037	-0.0161394	-0.0861576	-0.0823384	-0.0568773	-0.0454197	-0.0810654
0.804	-0.0403275	-0.106526	-0.0543312	-0.0810654	-0.02887	-0.0708809	-0.0225047	-0.0810654	-0.0785192	-0.051785	-0.0530581	-0.073427
0.805	-0.0581503	-0.109073	-0.0530581	-0.100161	-0.0161394	-0.0619695	-0.00595495	-0.0912498	-0.0721539	-0.0390544	-0.0492389	-0.0683348
0.806	-0.0785192	-0.10398	-0.0454197	-0.0887037	-0.0199586	-0.0606964	-0.0275969	-0.0861576	-0.0696078	-0.0479659	-0.0454197	-0.0670617
0.807	-0.0657887	-0.0988882	-0.051785	-0.0988882	-0.00340883	-0.0810654	-0.0275969	-0.0887037	-0.0810654	-0.0454197	-0.0556042	-0.0861576
0.808	-0.051785	-0.0797923	-0.0479659	-0.096342	-0.0123202	-0.0823384	-0.0186855	-0.0848845	-0.0785192	-0.0606964	-0.0594234	-0.0721539
0.809	-0.0466928	-0.102707	-0.0454197	-0.096342	-0.0250508	-0.0606964	-0.0301431	-0.0848845	-0.0848845	-0.0416006	-0.0416006	-0.0619695
0.81	-0.0390544	-0.116711	-0.0377814	-0.0785192	-0.00977412	-0.0874306	-0.0212316	-0.0899768	-0.073427	-0.0454197	-0.0454197	-0.0619695
0.811	-0.0492389	-0.10398	-0.0454197	-0.0937959	-0.0123202	-0.0721539	-0.0250508	-0.0797923	-0.0785192	-0.050512	-0.0454197	-0.0708809
0.812	-0.0606964	-0.106526	-0.0416006	-0.102707	-0.00850107	-0.0708809	-0.02887	-0.0861576	-0.0759731	-0.0479659	-0.0441467	-0.0772462
0.813	-0.050512	-0.105253	-0.0352353	-0.111619	-0.0110472	-0.0874306	-0.0326892	-0.0785192	-0.0785192	-0.0403275	-0.0403275	-0.0708809
0.814	-0.0466928	-0.0848845	-0.051785	-0.112892	-0.0314161	-0.0810654	-0.0250508	-0.0848845	-0.0785192	-0.0466928	-0.0454197	-0.0721539
0.815	-0.0428736	-0.0874306	-0.051785	-0.0925229	-0.0123202	-0.0708809	-0.0275969	-0.0836115	-0.0721539	-0.0416006	-0.0428736	-0.0772462
0.816	-0.051785	-0.109073	-0.0466928	-0.0925229	-0.0250508	-0.0823384	-0.0212316	-0.0925229	-0.0836115	-0.0454197	-0.0454197	-0.0785192
0.817	-0.0390544	-0.101434	-0.0339622	-0.0925229	-0.0250508	-0.0823384	-0.0199586	-0.0759731	-0.073427	-0.0568773	-0.0454197	-0.0721539
0.818	-0.0352353	-0.102707	-0.0556042	-0.0937959	-0.00850107	-0.0696078	-0.0148664	-0.0848845	-0.0747001	-0.0543312	-0.0454197	-0.0696078
0.819	-0.0492389	-0.0823384	-0.0466928	-0.0912498	-0.0148664	-0.0606964	-0.0339622	-0.0861576	-0.0861576	-0.0454197	-0.0479659	-0.0785192
0.82	-0.0454197	-0.10398	-0.0326892	-0.095069	-0.0314161	-0.0912498	-0.0263239	-0.0899768	-0.0721539	-0.0568773	-0.0416006	-0.0772462
0.821	-0.0377814	-0.096342	-0.0365083	-0.0887037	-0.0225047	-0.073427	-0.0212316	-0.0925229	-0.0810654	-0.050512	-0.0454197	-0.0657887
0.822	-0.0403275	-0.106526	-0.0441467	-0.116711	-0.0135933	-0.0874306	-0.00468189	-0.0721539	-0.0670617	-0.0466928	-0.0568773	-0.0670617
0.823	-0.0479659	-0.0823384	-0.0428736	-0.0887037	-0.0174125	-0.0708809	-0.0174125	-0.0810654	-0.0708809	-0.0479659	-0.0479659	-0.0759731
0.824	-0.0543312	-0.0988882	-0.0543312	-0.0925229	0.00550257	-0.096342	-0.0339622	-0.0887037	-0.0925229	-0.0454197	-0.0403275	-0.0747001
0.825	-0.0454197	-0.115438	-0.0568773	-0.100161	-0.0263239	-0.0721539	-0.0352353	-0.0823384	-0.0772462	-0.0428736	-0.0479659	-0.0581503
0.826	-0.0377814	-0.101434	-0.0403275	-0.102707	-0.0161394	-0.0772462	-0.02887	-0.0810654	-0.0670617	-0.0530581	-0.0352353	-0.0683348
0.827	-0.0479659	-0.101434	-0.0314161	-0.0874306	-0.0148664	-0.0670617	-0.0212316	-0.0810654	-0.0759731	-0.0428736	-0.0657887	-0.0657887
0.828	-0.0492389	-0.0925229	-0.0479659	-0.095069	-0.0339622	-0.0657887	-0.0352353	-0.0759731	-0.0683348	-0.0492389	-0.051785	-0.0721539
0.829	-0.0556042	-0.0925229	-0.0543312	-0.0772462	-0.0123202	-0.0721539	-0.0263239	-0.0887037	-0.0810654	-0.0556042	-0.0377814	-0.0594234
0.83	-0.0416006	-0.101434	-0.0543312	-0.0925229	-0.0314161	-0.0645156	-0.02887	-0.0861576	-0.0696078	-0.0352353	-0.051785	-0.0632425
0.831	-0.0466928	-0.0976151	-0.050512	-0.0925229	-0.0314161	-0.0810654	-0.0148664	-0.0861576	-0.073427	-0.051785	-0.050512	-0.0619695
0.832	-0.0416006	-0.095069	-0.0275969	-0.0887037	-0.0301431	-0.0747001	-0.02887	-0.0696078	-0.0810654	-0.0454197	-0.051785	-0.0696078
0.833	-0.0479659	-0.0887037	-0.0339622	-0.0759731	-0.0250508	-0.0708809	-0.0237778	-0.0810654	-0.0759731	-0.0556042	-0.0454197	-0.0619695
0.834	-0.0403275	-0.0937959	-0.0441467	-0.0887037	-0.0186855	-0.0759731	-0.0275969	-0.0912498	-0.0759731	-0.0568773	-0.0466928	-0.0683348
0.835	-0.0275969	-0.0772462	-0.0466928	-0.0976151	-0.0275969	-0.0619695	-0.02887	-0.0823384	-0.0747001	-0.0441467	-0.0543312	-0.0657887
0.836	-0.0581503	-0.0925229	-0.0377814	-0.0976151	-0.0161394	-0.0708809	-0.0199586	-0.0937959	-0.0772462	-0.0479659	-0.0339622	-0.0696078
0.837	-0.0416006	-0.095069	-0.02887	-0.0937959	-0.0352353	-0.0785192	-0.0314161	-0.0759731	-0.0670617	-0.0403275	-0.0466928	-0.0696078
0.838	-0.0492389	-0.0874306	-0.0454197	-0.0988882	-0.0212316	-0.0645156	-0.0326892	-0.0810654	-0.0747001	-0.0466928	-0.0441467	-0.0568773
0.839	-0.0416006	-0.112892	-0.0454197	-0.073427	-0.0237778	-0.0645156	-0.0263239	-0.0810654	-0.0759731	-0.0454197	-0.0530581	-0.0696078
0.84	-0.0403275	-0.102707	-0.0441467	-0.1078	-0.0250508	-0.073427	-0.0301431	-0.0810654	-0.0683348	-0.0441467	-0.0479659	-0.0759731
0.841	-0.0403275	-0.0810654	-0.0454197	-0.0887037	-0.0237778	-0.0759731	-0.02887	-0.0836115	-0.0721539	-0.0530581	-0.0454197	-0.0606964
0.842	-0.0377814	-0.0747001	-0.0454197	-0.0848845	-0.0148664	-0.0670617	-0.0275969	-0.0861576	-0.0747001	-0.0479659	-0.0466928	-0.0670617
0.843	-0.0301431	-0.100161	-0.0594234	-0.0861576	-0.0174125	-0.073427	-0.0199586	-0.0759731	-0.0785192	-0.0479659	-0.0492389	-0.0619695
0.844	-0.0390544	-0.0912498	-0.0466928	-0.0874306	-0.00468189	-0.0772462	-0.0250508	-0.0899768	-0.0708809	-0.0466928	-0.0403275	-0.0657887
0.845	-0.0441467	-0.0925229	-0.0263239	-0.0848845	-0.0110472	-0.0747001	-0.0301431	-0.0772462	-0.0721539	-0.051785	-0.051785	-0.0721539
0.846	-0.0326892	-0.0823384	-0.0594234	-0.0810654	-0.0110472	-0.0657887	-0.0314161	-0.0772462	-0.0772462	-0.0454197	-0.0441467	-0.0785192
0.847	-0.0441467	-0.0874306	-0.0352353	-0.0925229	0.00295645	-0.0581503	-0.0199586	-0.0670617	-0.0721539	-0.0479659	-0.0466928	-0.051785
0.848	-0.0416006	-0.096342	-0.0454197	-0.0747001	-0.00468189	-0.050512	-0.0237778	-0.0861576	-0.0645156	-0.0479659	-0.0454197	-0.0606964
0.849	-0.0428736	-0.0861576	-0.0454197	-0.073427	-0.0199586	-0.0683348	-0.0326892	-0.0823384	-0.0606964	-0.0454197	-0.0479659	-0.0810654
0.85	-0.0479659	-0.0721539	-0.0212316	-0.0772462	-0.0123202	-0.073427	-0.0237778	-0.0861576	-0.0785192	-0.0403275	-0.051785	-0.0670617
0.851	-0.0403275	-0.096342	-0.0365083	-0.0887037	-0.0212316	-0.0759731	-0.0225047	-0.073427	-0.0708809	-0.0403275	-0.0314161	-0.0619695
0.852	-0.0441467	-0.0899768	-0.050512	-0.0721539	-0.0263239	-0.0708809	-0.0161394	-0.0759731	-0.0836115	-0.0492389	-0.0377814	-0.0645156
0.853	-0.0377814	-0.0937959	-0.0301431	-0.0810654	-0.0110472	-0.0670617	-0.0212316	-0.0810654	-0.0708809	-0.0479659	-0.0403275	-0.0721539
0.854	-0.0275969	-0.0861576	-0.0403275	-0.0797923	-0.0237778	-0.0683348	-0.0441467	-0.073427	-0.0670617	-0.0479659	-0.0403275	-0.0645156
0.855	-0.0186855	-0.0899768	-0.0275969	-0.0874306	-0.0263239	-0.0708809	-0.0148664	-0.0861576	-0.0683348	-0.0428736	-0.0454197	-0.0657887
0.856	-0.0365083	-0.0759731	-0.0352353	-0.0912498	-0.0174125	-0.0657887	-0.0365083	-0.0810654	-0.073427	-0.0428736	-0.0339622	-0.0759731
0.857	-0.0301431	-0.0925229	-0.0326892	-0.0887037	-0.0174125	-0.0606964	-0.0275969	-0.0810654	-0.0568773	-0.051785	-0.0365083	-0.0810654
0.858	-0.0454197	-0.0747001	-0.0416006	-0.0797923	-0.0161394	-0.0606964	-0.0212316	-0.0759731	-0.0708809	-0.0416006	-0.0454197	-0.0708809
0.859	-0.0339622	-0.0861576	-0.0403275	-0.0810654	-0.00468189	-0.0772462	-0.0263239	-0.0810654	-0.073427	-0.0416006	-0.0454197	-0.0670617
0.86	-0.0314161	-0.0759731	-0.0263239	-0.0721539	-0.0148664	-0.0683348	-0.0212316	-0.0785192	-0.0721539	-0.0568773	-0.0428736	-0.0696078
0.861	-0.0186855	-0.0785192	-0.0237778	-0.0810654	-0.0148664	-0.0670617	-0.0263239	-0.0670617	-0.0683348	-0.0466928	-0.0428736	-0.0645156
0.862	-0.0161394	-0.0848845	-0.0326892	-0.0861576	-0.0123202	-0.0632425	-0.0263239	-0.0645156	-0.0747001	-0.0568773	-0.0454197	-0.0632425
0.863	-0.0301431	-0.0772462	-0.0275969	-0.0823384	-0.00722801	-0.0721539	-0.0250508	-0.0785192	-0.0772462	-0.0466928	-0.0479659	-0.0670617
0.864	-0.0161394	-0.095069	-0.0301431	-0.0797923	-0.00213578	-0.0683348	-0.00595495	-0.0861576	-0.073427	-0.0390544	-0.0466928	-0.0606964
0.865	-0.0263239	-0.0848845	-0.0390544	-0.0785192	-0.0110472	-0.0759731	-0.0352353	-0.0683348	-0.0696078	-0.0428736	-0.0454197	-0.0696078
0.866	-0.0365083	-0.096342	-0.0403275	-0.0874306	-0.00468189	-0.0708809	-0.0263239	-0.0759731	-0.0619695	-0.051785	-0.0568773	-0.0670617
0.867	-0.0454197	-0.0848845	-0.0237778	-0.0645156	-0.0225047	-0.0492389	-0.0148664	-0.0721539	-0.0759731	-0.0466928	-0.0454197	-0.073427
0.868	-0.0301431	-0.0797923	-0.0339622	-0.0848845	-0.00340883	-0.0670617	-0.0301431	-0.0696078	-0.0543312	-0.0479659	-0.0543312	-0.0721539
0.869	-0.0377814	-0.0848845	-0.0301431	-0.0645156	-0.0110472	-0.0645156	-0.0199586	-0.0606964	-0.0568773	-0.0403275	-0.0377814	-0.0721539
0.87	-0.02887	-0.0810654	-0.0377814	-0.0759731	-0.0212316	-0.0708809	-0.0352353	-0.0797923	-0.0747001	-0.0454197	-0.0390544	-0.0759731
0.871	-0.0339622	-0.0810654	-0.0377814	-0.0823384	-0.0135933	-0.0721539	-0.0225047	-0.0874306	-0.0683348	-0.050512	-0.0454197	-0.0670617
0.872	-0.0301431	-0.0887037	-0.0301431	-0.0747001	-0.0135933	-0.0670617	-0.0237778	-0.0848845	-0.0708809	-0.0416006	-0.0441467	-0.0568773
0.873	-0.0275969	-0.0848845	-0.0174125	-0.0696078	-0.0174125	-0.0606964	-0.0314161	-0.0823384	-0.0683348	-0.0352353	-0.0568773	-0.0708809
0.874	-0.0161394	-0.0810654	-0.0186855	-0.0810654	-0.0148664	-0.0683348	-0.0301431	-0.0785192	-0.0606964	-0.0479659	-0.0301431	-0.0581503
0.875	-0.0352353	-0.0708809	-0.0543312	-0.0887037	-0.00977412	-0.0606964	-0.0225047	-0.0797923	-0.0708809	-0.0441467	-0.0416006	-0.0683348
0.876	-0.0161394	-0.0823384	-0.0454197	-0.0797923	-0.0212316	-0.0581503	-0.0275969	-0.0823384	-0.0696078	-0.0377814	-0.0416006	-0.0810654
0.877	-0.0263239	-0.0759731	-0.0390544	-0.095069	-0.0199586	-0.0556042	-0.0161394	-0.0785192	-0.0670617	-0.0619695	-0.050512	-0.0619695
0.878	-0.0301431	-0.0848845	-0.0314161	-0.0568773	-0.0161394	-0.0606964	-0.0174125	-0.0810654	-0.0568773	-0.0441467	-0.0416006	-0.0747001
0.879	-0.0263239	-0.0772462	-0.0263239	-0.0670617	-0.0161394	-0.0632425	-0.0237778	-0.0708809	-0.0708809	-0.0403275	-0.0568773	-0.0670617
0.88	-0.0275969	-0.0823384	-0.0352353	-0.095069	-0.00468189	-0.0594234	-0.0263239	-0.0747001	-0.0606964	-0.0454197	-0.0441467	-0.0759731
0.881	-0.0148664	-0.0823384	-0.0314161	-0.0925229	-0.00595495	-0.0556042	-0.0148664	-0.073427	-0.0645156	-0.0479659	-0.0365083	-0.0657887
0.882	-0.0352353	-0.0912498	-0.0352353	-0.0759731	0.0016834	-0.0581503	-0.0237778	-0.0772462	-0.0721539	-0.0454197	-0.051785	-0.0619695
0.883	-0.0428736	-0.100161	-0.0212316	-0.0810654	-0.00340883	-0.0581503	-0.0250508	-0.0810654	-0.073427	-0.0441467	-0.0594234	-0.0645156
0.884	-0.0263239	-0.0810654	-0.0174125	-0.0797923	-0.00850107	-0.0747001	-0.0174125	-0.0657887	-0.0606964	-0.0390544	-0.050512	-0.0632425
0.885	-0.0174125	-0.096342	-0.0365083	-0.0759731	0.0016834	-0.0606964	-0.0148664	-0.0708809	-0.0657887	-0.0428736	-0.0403275	-0.0606964
0.886	-0.0199586	-0.096342	-0.0454197	-0.0848845	-0.00595495	-0.0645156	-0.00977412	-0.0657887	-0.0594234	-0.0403275	-0.0466928	-0.0670617
0.887	-0.0263239	-0.0772462	-0.0237778	-0.0810654	-0.000862719	-0.0556042	-0.0225047	-0.0772462	-0.0657887	-0.0454197	-0.0606964	-0.0708809
0.888	-0.0377814	-0.0848845	-0.0301431	-0.0887037	0.00295645	-0.0441467	-0.0199586	-0.0759731	-0.0645156	-0.0377814	-0.0365083	-0.0606964
0.889	-0.0339622	-0.0810654	-0.0326892	-0.0810654	0.00422951	-0.0441467	-0.0250508	-0.0708809	-0.0581503	-0.0466928	-0.0365083	-0.0619695
0.89	-0.0377814	-0.0861576	-0.0454197	-0.0645156	-0.0135933	-0.0683348	-0.0148664	-0.073427	-0.0645156	-0.0454197	-0.050512	-0.0657887
0.891	-0.0275969	-0.0772462	-0.0212316	-0.0759731	0.000410338	-0.050512	-0.0237778	-0.0683348	-0.0657887	-0.0454197	-0.0454197	-0.0619695
0.892	-0.0365083	-0.0797923	-0.0174125	-0.0670617	-0.00850107	-0.0479659	-0.00468189	-0.0797923	-0.0708809	-0.0263239	-0.0492389	-0.0657887
0.893	-0.0390544	-0.0747001	-0.0416006	-0.0759731	-0.000862719	-0.0645156	-0.0174125	-0.0645156	-0.0708809	-0.0466928	-0.0365083	-0.0606964
0.894	-0.0326892	-0.0708809	-0.0212316	-0.0937959	-0.00595495	-0.0581503	-0.0275969	-0.0772462	-0.0568773	-0.0352353	-0.0416006	-0.0683348
0.895	-0.0403275	-0.0670617	-0.00977412	-0.0912498	-0.00722801	-0.0441467	-0.02887	-0.0861576	-0.0670617	-0.0365083	-0.0441467	-0.0619695
0.896	-0.0352353	-0.0772462	-0.0199586	-0.0670617	-0.00722801	-0.0747001	-0.0110472	-0.0848845	-0.0606964	-0.051785	-0.0314161	-0.0619695
0.897	-0.0275969	-0.0708809	-0.0225047	-0.0823384	-0.0148664	-0.0645156	-0.0174125	-0.0836115	-0.0683348	-0.0365083	-0.0441467	-0.0632425
0.898	-0.0301431	-0.0721539	-0.0377814	-0.0797923	0.000410338	-0.0556042	-0.0199586	-0.0721539	-0.0759731	-0.0390544	-0.0441467	-0.0683348
0.899	-0.0301431	-0.0976151	-0.0352353	-0.0874306	-0.0123202	-0.0556042	-0.0314161	-0.0747001	-0.0696078	-0.0581503	-0.0403275	-0.0670617
0.9	-0.0212316	-0.0785192	-0.0352353	-0.0810654	-0.00340883	-0.0619695	-0.0135933	-0.0785192	-0.0632425	-0.0454197	-0.051785	-0.0683348
0.901	-0.0416006	-0.0912498	-0.0301431	-0.0912498	-0.00850107	-0.0479659	-0.0225047	-0.073427	-0.0657887	-0.0326892	-0.0403275	-0.050512
0.902	-0.0352353	-0.0772462	-0.0326892	-0.0925229	-0.00722801	-0.0619695	-0.0174125	-0.0810654	-0.0606964	-0.0492389	-0.0416006	-0.0632425
0.903	-0.0237778	-0.0899768	-0.0148664	-0.0797923	0.00295645	-0.0594234	-0.0250508	-0.0721539	-0.0632425	-0.0403275	-0.051785	-0.0606964
0.904	-0.0403275	-0.0797923	-0.0416006	-0.0606964	-0.0148664	-0.0581503	-0.00977412	-0.0594234	-0.0696078	-0.0441467	-0.0377814	-0.0657887
0.905	-0.0428736	-0.0925229	-0.0275969	-0.0747001	0.00295645	-0.0530581	-0.0199586	-0.0721539	-0.0606964	-0.0454197	-0.0479659	-0.0670617
0.906	-0.0454197	-0.0874306	-0.0416006	-0.0797923	-0.0148664	-0.0441467	-0.00977412	-0.0772462	-0.0683348	-0.0390544	-0.051785	-0.0556042
0.907	-0.0301431	-0.0899768	-0.0135933	-0.0836115	-0.0161394	-0.0466928	-0.00722801	-0.0708809	-0.0657887	-0.0441467	-0.050512	-0.0594234
0.908	-0.0352353	-0.0925229	-0.0365083	-0.0657887	0.00295645	-0.0454197	-0.00977412	-0.0670617	-0.0657887	-0.0326892	-0.0377814	-0.0759731
0.909	-0.0454197	-0.0785192	-0.0225047	-0.0874306	-0.00722801	-0.0466928	-0.0263239	-0.0670617	-0.0657887	-0.0416006	-0.0403275	-0.0568773
0.91	-0.0377814	-0.0759731	-0.0314161	-0.0772462	-0.0110472	-0.0657887	-0.0237778	-0.0594234	-0.0606964	-0.02887	-0.0352353	-0.0530581
0.911	-0.0314161	-0.0759731	-0.0365083	-0.0785192	-0.0199586	-0.0581503	-0.0148664	-0.0708809	-0.0696078	-0.0428736	-0.0568773	-0.0606964
0.912	-0.0326892	-0.0836115	-0.0428736	-0.0874306	-0.0186855	-0.0466928	-0.0314161	-0.0759731	-0.0683348	-0.0403275	-0.0454197	-0.0594234
0.913	-0.0377814	-0.0708809	-0.0237778	-0.0887037	-0.00213578	-0.0747001	-0.0352353	-0.0683348	-0.0568773	-0.0441467	-0.0466928	-0.0606964
0.914	-0.0403275	-0.0848845	-0.0301431	-0.0912498	-0.0199586	-0.0747001	-0.00977412	-0.0823384	-0.0645156	-0.02887	-0.0454197	-0.0657887
0.915	-0.0326892	-0.0874306	-0.0186855	-0.0823384	-0.0326892	-0.0670617	-0.0225047	-0.073427	-0.0606964	-0.0377814	-0.0352353	-0.0747001
0.916	-0.0416006	-0.0632425	-0.0212316	-0.096342	-0.0186855	-0.0657887	-0.0237778	-0.0721539	-0.0657887	-0.0326892	-0.051785	-0.0606964
0.917	-0.0263239	-0.0899768	-0.0314161	-0.0772462	-0.00595495	-0.0556042	-0.0403275	-0.0708809	-0.0568773	-0.0403275	-0.0339622	-0.0670617
0.918	-0.0314161	-0.0861576	-0.02887	-0.0874306	-0.0199586	-0.0645156	-0.0301431	-0.0657887	-0.0670617	-0.0479659	-0.051785	-0.0556042
0.919	-0.0416006	-0.0810654	-0.0275969	-0.0823384	-0.0199586	-0.0632425	-0.0199586	-0.0747001	-0.0670617	-0.0263239	-0.0492389	-0.0606964
0.92	-0.0314161	-0.0785192	-0.0314161	-0.0988882	-0.0110472	-0.051785	-0.02887	-0.0708809	-0.0747001	-0.0339622	-0.0326892	-0.0721539
0.921	-0.0161394	-0.0747001	-0.0441467	-0.0683348	-0.00722801	-0.0581503	-0.0250508	-0.0696078	-0.0568773	-0.0365083	-0.0352353	-0.0632425
0.922	-0.0352353	-0.0861576	-0.0390544	-0.0581503	-0.0186855	-0.0568773	-0.02887	-0.0683348	-0.0657887	-0.0403275	-0.0581503	-0.0645156
0.923	-0.0339622	-0.0747001	-0.0352353	-0.0708809	-0.0250508	-0.0556042	-0.00850107	-0.0556042	-0.0606964	-0.0275969	-0.0403275	-0.0581503
0.924	-0.02887	-0.0861576	-0.0314161	-0.0759731	-0.00850107	-0.0606964	-0.0174125	-0.0721539	-0.0708809	-0.0441467	-0.0454197	-0.0670617
0.925	-0.0339622	-0.0925229	-0.0339622	-0.0797923	-0.00850107	-0.0530581	-0.0186855	-0.0785192	-0.0645156	-0.0352353	-0.0377814	-0.0556042
0.926	-0.0365083	-0.0848845	-0.0390544	-0.0670617	-0.0110472	-0.0428736	-0.0314161	-0.0606964	-0.0581503	-0.0352353	-0.0441467	-0.0606964
0.927	-0.0352353	-0.102707	-0.0314161	-0.0708809	-0.000862719	-0.0606964	-0.00977412	-0.0708809	-0.0657887	-0.0441467	-0.0479659	-0.0645156
0.928	-0.050512	-0.0645156	-0.0441467	-0.0810654	-0.0110472	-0.0543312	-0.0225047	-0.0721539	-0.0683348	-0.0301431	-0.051785	-0.0657887
0.929	-0.0466928	-0.0874306	-0.0339622	-0.0721539	-0.0135933	-0.0657887	-0.0237778	-0.0657887	-0.0721539	-0.0390544	-0.0377814	-0.0632425
0.93	-0.0441467	-0.0848845	-0.0377814	-0.0874306	-0.0186855	-0.0581503	-0.0454197	-0.0657887	-0.0568773	-0.0352353	-0.0390544	-0.0657887
0.931	-0.0174125	-0.0785192	-0.0225047	-0.0721539	-0.00595495	-0.0619695	-0.0237778	-0.0606964	-0.0581503	-0.0314161	-0.0365083	-0.0657887
0.932	-0.0174125	-0.0861576	-0.0314161	-0.0708809	-0.0212316	-0.0568773	-0.0199586	-0.0810654	-0.0670617	-0.0390544	-0.0416006	-0.0721539
0.933	-0.0263239	-0.0657887	-0.0148664	-0.0772462	-0.0174125	-0.0568773	-0.0250508	-0.0759731	-0.0556042	-0.0377814	-0.0403275	-0.0721539
0.934	-0.0352353	-0.0823384	-0.0416006	-0.073427	-0.0148664	-0.0683348	-0.0148664	-0.0708809	-0.0645156	-0.0365083	-0.0301431	-0.0785192
0.935	-0.0263239	-0.0696078	-0.02887	-0.0810654	-0.0377814	-0.0479659	-0.0263239	-0.0797923	-0.0657887	-0.0377814	-0.0466928	-0.0581503
0.936	-0.0326892	-0.0670617	-0.0161394	-0.0772462	-0.0237778	-0.0708809	-0.0237778	-0.0810654	-0.0568773	-0.0416006	-0.0390544	-0.0645156
0.937	-0.0275969	-0.0848845	-0.0301431	-0.0708809	-0.0148664	-0.0441467	-0.0275969	-0.0683348	-0.0568773	-0.0377814	-0.0466928	-0.0670617
0.938	-0.00977412	-0.0772462	-0.0275969	-0.0670617	-0.0110472	-0.0556042	-0.0237778	-0.0670617	-0.0543312	-0.0454197	-0.0377814	-0.0657887
0.939	-0.0250508	-0.0772462	-0.0454197	-0.0670617	-0.0148664	-0.0606964	-0.0365083	-0.0759731	-0.0708809	-0.0263239	-0.051785	-0.0479659
0.94	-0.0199586	-0.0759731	-0.0263239	-0.0759731	-0.00468189	-0.0657887	-0.0199586	-0.073427	-0.0645156	-0.0479659	-0.0441467	-0.0581503
0.941	-0.0263239	-0.0708809	-0.0275969	-0.073427	0.00550257	-0.0657887	-0.0199586	-0.0670617	-0.0543312	-0.0352353	-0.0365083	-0.0632425
0.942	-0.0326892	-0.0785192	-0.0403275	-0.0759731	-0.00595495	-0.050512	-0.0326892	-0.0785192	-0.0645156	-0.0377814	-0.0403275	-0.0581503
0.943	-0.0339622	-0.0861576	-0.02887	-0.0670617	-0.0110472	-0.0466928	-0.0186855	-0.0683348	-0.0670617	-0.0466928	-0.0454197	-0.0530581
0.944	-0.0365083	-0.0861576	-0.0275969	-0.0683348	-0.00468189	-0.0568773	-0.0250508	-0.0759731	-0.0721539	-0.0352353	-0.0377814	-0.0657887
0.945	-0.0237778	-0.0759731	-0.0301431	-0.0785192	-0.0110472	-0.050512	-0.0110472	-0.0721539	-0.0568773	-0.0352353	-0.0352353	-0.0670617
0.946	-0.0301431	-0.0683348	-0.0326892	-0.0530581	-0.00340883	-0.0377814	-0.0110472	-0.050512	-0.0657887	-0.0441467	-0.050512	-0.0556042
0.947	-0.0339622	-0.073427	-0.0314161	-0.0721539	-0.0212316	-0.051785	-0.0237778	-0.0670617	-0.0645156	-0.0352353	-0.051785	-0.0530581
0.948	-0.0275969	-0.0823384	-0.0250508	-0.0696078	-0.0212316	-0.0479659	-0.0161394	-0.051785	-0.0568773	-0.0454197	-0.0454197	-0.0632425
0.949	-0.0314161	-0.0568773	-0.0454197	-0.0785192	-0.00213578	-0.0390544	-0.0225047	-0.051785	-0.0606964	-0.0390544	-0.0454197	-0.0556042
0.95	-0.0314161	-0.0721539	-0.0352353	-0.0556042	-0.0110472	-0.0479659	-0.0352353	-0.0912498	-0.0581503	-0.0403275	-0.0403275	-0.0606964
0.951	-0.0174125	-0.0836115	-0.0314161	-0.0721539	-0.0174125	-0.0556042	-0.0135933	-0.0759731	-0.0670617	-0.0441467	-0.0352353	-0.0556042
0.952	-0.0275969	-0.0632425	-0.0237778	-0.0759731	-0.00468189	-0.0606964	-0.0225047	-0.0581503	-0.0568773	-0.0263239	-0.0466928	-0.051785
0.953	-0.0314161	-0.0759731	-0.0174125	-0.0606964	0.00295645	-0.0594234	-0.0148664	-0.0708809	-0.0632425	-0.0403275	-0.0479659	-0.0657887
0.954	-0.0314161	-0.0581503	-0.0275969	-0.0657887	-0.00468189	-0.0581503	-0.0186855	-0.0645156	-0.0581503	-0.0352353	-0.0428736	-0.051785
0.955	-0.0212316	-0.0696078	-0.0186855	-0.0581503	-0.00340883	-0.0568773	-0.0212316	-0.0708809	-0.0670617	-0.0339622	-0.0365083	-0.0606964
0.956	-0.02887	-0.0683348	-0.0250508	-0.0606964	-0.00340883	-0.0466928	-0.0148664	-0.0492389	-0.0581503	-0.0352353	-0.0428736	-0.0543312
0.957	-0.0326892	-0.0606964	-0.0314161	-0.0759731	0.00295645	-0.0556042	-0.0250508	-0.0721539	-0.0606964	-0.0454197	-0.0416006	-0.0670617
0.958	-0.0479659	-0.0721539	-0.00850107	-0.0721539	-0.0110472	-0.0492389	-0.0174125	-0.0747001	-0.0632425	-0.0377814	-0.0428736	-0.0556042
0.959	-0.0161394	-0.0708809	-0.0186855	-0.0747001	-0.000862719	-0.0416006	-0.00340883	-0.0594234	-0.0645156	-0.0377814	-0.0339622	-0.0556042
0.96	-0.0263239	-0.0721539	-0.00595495	-0.0568773	-0.00722801	-0.0568773	-0.0339622	-0.0530581	-0.0581503	-0.0352353	-0.0339622	-0.0454197
0.961	-0.0314161	-0.0747001	-0.0186855	-0.0683348	-0.00595495	-0.0365083	0.000410338	-0.0823384	-0.0696078	-0.0390544	-0.0416006	-0.0670617
0.962	-0.0148664	-0.0759731	-0.0352353	-0.0619695	-0.000862719	-0.050512	-0.0250508	-0.0708809	-0.0606964	-0.0377814	-0.0403275	-0.0632425
0.963	-0.0326892	-0.0810654	-0.0275969	-0.0657887	-0.00468189	-0.0556042	-0.00722801	-0.051785	-0.0632425	-0.0403275	-0.0263239	-0.0530581
0.964	-0.0225047	-0.0428736	-0.0174125	-0.073427	-0.0135933	-0.0352353	-0.0161394	-0.0708809	-0.0568773	-0.0377814	-0.0416006	-0.0619695
0.965	-0.0263239	-0.0645156	-0.0199586	-0.0708809	0.00677563	-0.0441467	-0.0110472	-0.0683348	-0.0606964	-0.0403275	-0.0377814	-0.0645156
0.966	-0.0186855	-0.0759731	-0.0148664	-0.0556042	-0.00722801	-0.0454197	-0.00977412	-0.0708809	-0.0594234	-0.0352353	-0.0403275	-0.0581503
0.967	-0.0110472	-0.0721539	-0.0148664	-0.0683348	-0.00595495	-0.0314161	-0.0148664	-0.0657887	-0.0657887	-0.0377814	-0.0403275	-0.050512
0.968	-0.0199586	-0.0696078	-0.0275969	-0.0645156	-0.0148664	-0.0326892	-0.0250508	-0.0568773	-0.0645156	-0.0530581	-0.0352353	-0.0606964
0.969	-0.0161394	-0.0670617	-0.0377814	-0.0568773	0.000410338	-0.0568773	-0.00850107	-0.050512	-0.0568773	-0.0339622	-0.0441467	-0.0606964
0.97	-0.00595495	-0.0696078	-0.0148664	-0.0416006	-0.00722801	-0.050512	-0.00850107	-0.0708809	-0.0568773	-0.02887	-0.0314161	-0.0479659
0.971	-0.0263239	-0.0683348	-0.00722801	-0.0454197	0.0016834	-0.0403275	-0.0199586	-0.0619695	-0.0568773	-0.0454197	-0.0441467	-0.051785
0.972	-0.0301431	-0.051785	-0.0123202	-0.0619695	0.00804868	-0.0556042	-0.0199586	-0.0645156	-0.0568773	-0.0314161	-0.0416006	-0.0645156
0.973	-0.0275969	-0.0721539	-0.0199586	-0.0657887	-0.0110472	-0.0441467	-0.0174125	-0.0683348	-0.0606964	-0.0314161	-0.0314161	-0.0581503
0.974	-0.0301431	-0.0619695	-0.0263239	-0.0657887	-0.00850107	-0.02887	-0.0301431	-0.0657887	-0.0606964	-0.0352353	-0.0314161	-0.0670617
0.975	-0.0314161	-0.0619695	-0.00850107	-0.0556042	-0.00850107	-0.0556042	-0.00850107	-0.0606964	-0.0594234	-0.0403275	-0.0326892	-0.0619695
0.976	-0.0225047	-0.050512	-0.0212316	-0.0721539	-0.0174125	-0.0454197	-0.0135933	-0.0670617	-0.0606964	-0.0339622	-0.0390544	-0.0721539
0.977	-0.0237778	-0.0556042	-0.0263239	-0.0619695	-0.0148664	-0.0416006	-0.0263239	-0.0670617	-0.0657887	-0.0365083	-0.0326892	-0.0606964
0.978	-0.0250508	-0.0657887	-0.0148664	-0.0683348	-0.0110472	-0.0556042	-0.0174125	-0.0708809	-0.0454197	-0.0365083	-0.0263239	-0.0479659
0.979	-0.0148664	-0.0581503	-0.0161394	-0.073427	0.00804868	-0.0619695	-0.000862719	-0.0606964	-0.0670617	-0.0365083	-0.0275969	-0.051785
0.98	-0.0250508	-0.0619695	-0.0199586	-0.0708809	0.00550257	-0.0581503	-0.0123202	-0.0594234	-0.0581503	-0.0377814	-0.0441467	-0.0581503
0.981	-0.00977412	-0.0619695	-0.0123202	-0.0556042	0.000410338	-0.0377814	-0.0174125	-0.051785	-0.0645156	-0.0403275	-0.0263239	-0.0594234
0.982	-0.0123202	-0.0645156	-0.0199586	-0.0683348	0.00295645	-0.0479659	-0.0110472	-0.0581503	-0.0568773	-0.0326892	-0.0365083	-0.0479659
0.983	-0.0263239	-0.0683348	-0.0250508	-0.0670617	0.000410338	-0.0339622	-0.0148664	-0.0747001	-0.0632425	-0.0352353	-0.0339622	-0.051785
0.984	-0.0263239	-0.0759731	-0.0123202	-0.0670617	0.0016834	-0.0454197	-0.0161394	-0.0619695	-0.0645156	-0.0365083	-0.0365083	-0.0619695
0.985	-0.0263239	-0.0721539	-0.0237778	-0.0657887	-0.000862719	-0.0377814	-0.0199586	-0.0428736	-0.0568773	-0.0263239	-0.0301431	-0.0619695
0.986	-0.0199586	-0.050512	-0.0301431	-0.0403275	-0.00468189	-0.0568773	-0.0148664	-0.0568773	-0.0606964	-0.0314161	-0.0250508	-0.0492389
0.987	-0.0148664	-0.0619695	-0.0212316	-0.0683348	0.0131409	-0.0454197	-0.00722801	-0.0594234	-0.0568773	-0.0301431	-0.0390544	-0.0454197
0.988	-0.0275969	-0.0645156	-0.0275969	-0.0568773	-0.00977412	-0.050512	-0.00977412	-0.0670617	-0.051785	-0.0263239	-0.0339622	-0.0645156
0.989	-0.0275969	-0.0657887	-0.0148664	-0.050512	-0.0110472	-0.0263239	-0.00850107	-0.0556042	-0.0619695	-0.0390544	-0.0314161	-0.0568773
0.99	-0.0352353	-0.0606964	-0.00722801	-0.0657887	-0.00340883	-0.0416006	-0.00595495	-0.0606964	-0.0581503	-0.0263239	-0.0237778	-0.051785
0.991	-0.0301431	-0.0632425	-0.000862719	-0.0721539	0.00932174	-0.0454197	-0.0161394	-0.0683348	-0.0657887	-0.0326892	-0.0403275	-0.0466928
0.992	-0.0275969	-0.0568773	-0.0148664	-0.0479659	-0.0148664	-0.051785	-0.0110472	-0.0759731	-0.0581503	-0.0352353	-0.0339622	-0.0543312
0.993	-0.02887	-0.0708809	-0.0263239	-0.0670617	-0.0263239	-0.051785	-0.00468189	-0.0619695	-0.0543312	-0.0377814	-0.0365083	-0.0530581
0.994	-0.0250508	-0.0670617	-0.0212316	-0.0683348	-0.00340883	-0.0441467	-0.0237778	-0.0568773	-0.0556042	-0.0186855	-0.0275969	-0.0606964
0.995	-0.0263239	-0.0645156	-0.0110472	-0.0645156	0.000410338	-0.0619695	-0.0275969	-0.0645156	-0.0543312	-0.0365083	-0.0250508	-0.0492389
0.996	-0.0314161	-0.0670617	-0.0225047	-0.0645156	-0.00213578	-0.0301431	-0.0161394	-0.0721539	-0.0568773	-0.0339622	-0.02887	-0.051785
0.997	-0.0263239	-0.0721539	0.0105948	-0.0657887	-0.00595495	-0.0326892	-0.0199586	-0.0606964	-0.0594234	-0.0403275	-0.0339622	-0.0543312
0.998	-0.0352353	-0.0708809	-0.00722801	-0.0657887	-0.00340883	-0.051785	-0.0225047	-0.0543312	-0.0581503	-0.0416006	-0.0314161	-0.0403275
0.999	-0.0263239	-0.0645156	-0.0161394	-0.0568773	0.0131409	-0.0479659	-0.00977412	-0.0645156	-0.051785	-0.0365083	-0.0301431	-0.050512
1	-0.0263239	-0.0543312	-0.0225047	-0.0606964	-0.00340883	-0.0543312	-0.0161394	-0.0657887	-0.0581503	-0.02887	-0.0314161	-0.0556042
1.001	-0.00722801	-0.0568773	-0.0212316	-0.0747001	0.00422951	-0.050512	-0.00595495	-0.0708809	-0.0645156	-0.0301431	-0.0352353	-0.0606964
1.002	-0.0263239	-0.0683348	-0.0161394	-0.0530581	0.0105948	-0.0377814	-0.0237778	-0.0581503	-0.0683348	-0.0365083	-0.0326892	-0.050512
1.003	-0.0237778	-0.0683348	-0.0199586	-0.0594234	-0.00468189	-0.0403275	-0.00340883	-0.0428736	-0.051785	-0.0466928	-0.0263239	-0.0479659
1.004	-0.0186855	-0.0645156	-0.00977412	-0.0568773	0.00804868	-0.0441467	-0.0110472	-0.0441467	-0.0543312	-0.0301431	-0.0365083	-0.0492389
1.005	-0.0263239	-0.0619695	-0.0148664	-0.0708809	0.00932174	-0.0339622	-0.00977412	-0.0606964	-0.051785	-0.0365083	-0.0352353	-0.051785
1.006	-0.0428736	-0.0606964	-0.0148664	-0.0543312	-0.00595495	-0.0416006	-0.02887	-0.051785	-0.0479659	-0.0339622	-0.0416006	-0.0454197
1.007	-0.0377814	-0.0772462	-0.0237778	-0.0568773	-0.00722801	-0.0275969	-0.0212316	-0.0657887	-0.0683348	-0.0161394	-0.0339622	-0.0454197
1.008	-0.0250508	-0.050512	-0.0263239	-0.0556042	0.0016834	-0.0352353	-0.00595495	-0.0568773	-0.0479659	-0.0339622	-0.0352353	-0.0568773
1.009	-0.051785	-0.051785	-0.0263239	-0.0606964	-0.0110472	-0.0479659	-0.00850107	-0.0606964	-0.051785	-0.0275969	-0.0441467	-0.0606964
1.01	-0.0454197	-0.0823384	-0.00722801	-0.0657887	-0.0199586	-0.0416006	-0.0174125	-0.0683348	-0.051785	-0.0377814	-0.050512	-0.0543312
1.011	-0.0365083	-0.0759731	-0.00850107	-0.0861576	-0.0199586	-0.0365083	-0.0186855	-0.0568773	-0.0606964	-0.0301431	-0.0428736	-0.0428736
1.012	-0.0441467	-0.0759731	-0.0301431	-0.0848845	-0.0161394	-0.0339622	-0.0174125	-0.0606964	-0.0581503	-0.0275969	-0.0416006	-0.0543312
1.013	-0.0466928	-0.0772462	-0.0250508	-0.0645156	-0.0110472	-0.0721539	-0.0263239	-0.0543312	-0.051785	-0.0314161	-0.0403275	-0.0632425
1.014	-0.0441467	-0.0836115	-0.0314161	-0.0696078	-0.0263239	-0.0645156	-0.0275969	-0.0619695	-0.0581503	-0.0263239	-0.0301431	-0.0543312
1.015	-0.0416006	-0.0874306	-0.0186855	-0.0785192	-0.0123202	-0.0543312	-0.02887	-0.0632425	-0.0594234	-0.0314161	-0.0403275	-0.0466928
1.016	-0.050512	-0.0861576	-0.0123202	-0.0823384	-0.0377814	-0.0759731	-0.0225047	-0.0657887	-0.0479659	-0.0237778	-0.0441467	-0.0352353
1.017	-0.0428736	-0.0861576	-0.0403275	-0.101434	-0.0275969	-0.0708809	-0.0148664	-0.0785192	-0.0632425	-0.0263239	-0.0390544	-0.0747001
1.018	-0.051785	-0.0785192	-0.0479659	-0.096342	-0.0403275	-0.0581503	-0.0174125	-0.0823384	-0.0441467	-0.0263239	-0.0352353	-0.0466928
1.019	-0.0390544	-0.0836115	-0.0250508	-0.0772462	-0.0403275	-0.0568773	-0.0110472	-0.0568773	-0.050512	-0.02887	-0.0377814	-0.050512
1.02	-0.0403275	-0.0708809	-0.0466928	-0.0759731	-0.0454197	-0.0606964	-0.0148664	-0.051785	-0.0581503	-0.0352353	-0.0403275	-0.0556042
1.021	-0.0441467	-0.0899768	-0.0416006	-0.101434	-0.0403275	-0.0403275	-0.0199586	-0.073427	-0.0492389	-0.0263239	-0.0416006	-0.051785
1.022	-0.0466928	-0.0836115	-0.0466928	-0.0568773	-0.0390544	-0.0556042	-0.0275969	-0.0556042	-0.0543312	-0.0263239	-0.0263239	-0.0479659
1.023	-0.0352353	-0.0747001	-0.0390544	-0.0810654	-0.0403275	-0.050512	-0.00595495	-0.0645156	-0.0466928	-0.0174125	-0.0377814	-0.0556042
1.024	-0.0466928	-0.095069	-0.0606964	-0.0619695	-0.0301431	-0.050512	-0.0135933	-0.0606964	-0.0568773	-0.0199586	-0.0377814	-0.051785
1.025	-0.0556042	-0.0721539	-0.0645156	-0.0823384	-0.0466928	-0.0454197	-0.0110472	-0.0594234	-0.051785	-0.0225047	-0.0377814	-0.051785
1.026	-0.0492389	-0.0772462	-0.0390544	-0.0785192	-0.0352353	-0.0619695	-0.0263239	-0.0581503	-0.051785	-0.0263239	-0.0352353	-0.0543312
1.027	-0.0339622	-0.073427	-0.0441467	-0.0797923	-0.0314161	-0.0657887	-0.0161394	-0.0530581	-0.0466928	-0.0301431	-0.0352353	-0.0556042
1.028	-0.050512	-0.096342	-0.0454197	-0.0708809	-0.0339622	-0.0657887	-0.0237778	-0.0670617	-0.0365083	-0.0352353	-0.0326892	-0.0352353
1.029	-0.0403275	-0.096342	-0.0428736	-0.0556042	-0.0314161	-0.0479659	-0.00468189	-0.051785	-0.0428736	-0.0199586	-0.0237778	-0.0479659
1.03	-0.0441467	-0.0785192	-0.0352353	-0.0530581	-0.0339622	-0.050512	-0.0110472	-0.0606964	-0.0403275	-0.0237778	-0.0314161	-0.0466928
1.031	-0.0390544	-0.0810654	-0.0352353	-0.0568773	-0.0339622	-0.0237778	-0.0212316	-0.0568773	-0.051785	-0.0237778	-0.0454197	-0.0556042
1.032	-0.0314161	-0.0861576	-0.0237778	-0.0479659	-0.0339622	-0.0543312	-0.0174125	-0.0543312	-0.0492389	-0.0326892	-0.0352353	-0.0479659
1.033	-0.0390544	-0.0759731	-0.0148664	-0.0606964	-0.0263239	-0.051785	-0.0199586	-0.051785	-0.0390544	-0.0135933	-0.0314161	-0.0441467
1.034	-0.02887	-0.0785192	-0.0352353	-0.0721539	-0.0301431	-0.0581503	-0.0110472	-0.0683348	-0.0365083	-0.0199586	-0.0390544	-0.0454197
1.035	-0.0263239	-0.0721539	-0.0403275	-0.0619695	-0.0237778	-0.0556042	-0.0148664	-0.0721539	-0.0466928	-0.0174125	-0.0301431	-0.0416006
1.036	-0.0301431	-0.0759731	-0.0314161	-0.0632425	-0.02887	-0.0581503	-0.0225047	-0.0606964	-0.0441467	-0.0161394	-0.0225047	-0.0428736
1.037	-0.0326892	-0.0721539	-0.0314161	-0.0683348	-0.0250508	-0.0403275	-0.00977412	-0.0416006	-0.0543312	-0.0314161	-0.0225047	-0.050512
1.038	-0.0161394	-0.0861576	-0.0263239	-0.0696078	-0.00722801	-0.0594234	-0.0199586	-0.051785	-0.0377814	-0.00722801	-0.0275969	-0.0441467
1.039	-0.0110472	-0.0976151	-0.0301431	-0.0543312	-0.0237778	-0.050512	-0.0212316	-0.0606964	-0.0441467	-0.0212316	-0.0225047	-0.051785
1.04	-0.0263239	-0.0708809	-0.0148664	-0.0492389	-0.0186855	-0.0581503	-0.0250508	-0.0594234	-0.0416006	-0.0301431	-0.0416006	-0.0466928
1.041	-0.0416006	-0.0721539	-0.0237778	-0.051785	-0.00977412	-0.0454197	-0.0161394	-0.0632425	-0.0365083	-0.0199586	-0.0263239	-0.0441467
1.042	-0.0263239	-0.0619695	-0.0352353	-0.0670617	-0.00977412	-0.0377814	-0.00850107	-0.0683348	-0.050512	-0.0301431	-0.0416006	-0.050512
1.043	-0.0339622	-0.0785192	-0.0314161	-0.0683348	0.00932174	-0.0479659	-0.0110472	-0.0530581	-0.0441467	-0.0199586	-0.0301431	-0.0441467
1.044	-0.0225047	-0.0606964	-0.0275969	-0.0645156	0.00932174	-0.0352353	0.00295645	-0.0556042	-0.051785	-0.0314161	-0.0390544	-0.0454197
1.045	-0.0212316	-0.0759731	-0.0301431	-0.0454197	-0.0148664	-0.0454197	-0.0199586	-0.0568773	-0.0530581	-0.0225047	-0.0275969	-0.0543312
1.046	-0.0199586	-0.0696078	-0.0212316	-0.0645156	-0.0110472	-0.0454197	-0.0225047	-0.0657887	-0.0339622	-0.0250508	-0.0199586	-0.0479659
1.047	-0.0174125	-0.0861576	-0.0186855	-0.0556042	-0.0275969	-0.0390544	-0.0199586	-0.0454197	-0.0466928	-0.0301431	-0.0352353	-0.0403275
1.048	-0.0326892	-0.0568773	-0.0377814	-0.0632425	-0.000862719	-0.051785	-0.0135933	-0.050512	-0.0479659	-0.0148664	-0.0250508	-0.0441467
1.049	-0.0466928	-0.0708809	-0.00977412	-0.0543312	-0.0110472	-0.0543312	-0.00213578	-0.0606964	-0.0428736	-0.0263239	-0.0275969	-0.0466928
1.05	-0.0263239	-0.0759731	-0.0123202	-0.0606964	-0.0123202	-0.0530581	-0.00850107	-0.0568773	-0.0454197	-0.0186855	-0.0199586	-0.0556042
1.051	-0.0148664	-0.0581503	-0.00340883	-0.0441467	-0.0110472	-0.0466928	-0.00850107	-0.0556042	-0.0441467	-0.0199586	-0.0225047	-0.050512
1.052	-0.0123202	-0.0747001	-0.0135933	-0.050512	-0.00977412	-0.0365083	-0.0148664	-0.0581503	-0.051785	-0.0237778	-0.0212316	-0.0416006
1.053	-0.0263239	-0.0556042	-0.0263239	-0.0377814	-0.0275969	-0.0390544	-0.00340883	-0.0530581	-0.0454197	-0.0148664	-0.0314161	-0.0466928
1.054	-0.0263239	-0.051785	-0.0174125	-0.0403275	-0.00850107	-0.0454197	-0.0135933	-0.0568773	-0.0466928	-0.0148664	-0.0275969	-0.050512
1.055	-0.0301431	-0.0645156	-0.0148664	-0.0492389	-0.00977412	-0.0352353	-0.00468189	-0.0568773	-0.0428736	-0.0212316	-0.0186855	-0.0403275
1.056	-0.0250508	-0.0530581	0.00422951	-0.0416006	0.00677563	-0.0390544	-0.00722801	-0.0606964	-0.0416006	-0.0314161	-0.0275969	-0.050512
1.057	-0.0135933	-0.0606964	-0.00213578	-0.0543312	-0.00977412	-0.0403275	-0.0148664	-0.0530581	-0.0454197	-0.0237778	-0.0212316	-0.0377814
1.058	-0.0110472	-0.0454197	-0.0250508	-0.0416006	0.00422951	-0.0365083	-0.0110472	-0.050512	-0.050512	-0.0250508	-0.02887	-0.0479659
1.059	-0.00595495	-0.0606964	0.000410338	-0.0441467	0.00295645	-0.0530581	-0.00850107	-0.0543312	-0.0441467	-0.0135933	-0.0250508	-0.0479659
1.06	-0.0110472	-0.050512	-0.00213578	-0.0339622	0.0016834	-0.0428736	-0.0199586	-0.0530581	-0.0581503	-0.0314161	-0.0339622	-0.0530581
1.061	-0.00977412	-0.0479659	-0.00213578	-0.0314161	-0.00722801	-0.02887	-0.0148664	-0.0556042	-0.0454197	-0.0275969	-0.0237778	-0.0466928
1.062	0.0016834	-0.0390544	-0.00213578	-0.0314161	0.015687	-0.0212316	-0.0250508	-0.0568773	-0.0454197	-0.0161394	-0.0250508	-0.0416006
1.063	-0.00468189	-0.0606964	-0.000862719	-0.0352353	-0.00468189	-0.0377814	-0.0148664	-0.0568773	-0.0403275	-0.0161394	-0.0237778	-0.0492389
1.064	-0.0135933	-0.0568773	0.00295645	-0.050512	0.0207793	-0.0416006	-0.00977412	-0.0314161	-0.0556042	-0.0250508	-0.0199586	-0.0365083
1.065	-0.0110472	-0.0454197	-0.00977412	-0.0314161	0.00932174	-0.0339622	-0.0135933	-0.0556042	-0.0479659	-0.0275969	-0.0403275	-0.0441467
1.066	-0.0212316	-0.0479659	-0.000862719	-0.0301431	0.0195062	-0.0250508	-0.00468189	-0.051785	-0.0479659	-0.0225047	-0.0275969	-0.0403275
1.067	-0.00340883	-0.0352353	0.00295645	-0.0225047	0.0105948	-0.0339622	-0.0148664	-0.0543312	-0.051785	-0.0199586	-0.0225047	-0.0377814
1.068	0.00932174	-0.0594234	0.00932174	-0.0225047	-0.0123202	-0.0377814	-0.00722801	-0.051785	-0.0530581	-0.0250508	-0.0314161	-0.0441467
1.069	0.00422951	-0.0365083	0.00422951	-0.0263239	0.0118679	-0.0314161	-0.00722801	-0.0594234	-0.0441467	-0.0212316	-0.0225047	-0.0530581
1.07	0.000410338	-0.0339622	0.0016834	-0.0174125	0.00422951	-0.0390544	-0.0174125	-0.050512	-0.0568773	-0.0212316	-0.00595495	-0.0568773
1.071	0.0105948	-0.0352353	-0.000862719	-0.0403275	-0.0174125	-0.0250508	-0.0110472	-0.050512	-0.0390544	-0.0275969	-0.0314161	-0.0365083
1.072	-0.000862719	-0.0212316	0.00804868	-0.0314161	-0.00722801	-0.0365083	-0.0110472	-0.0568773	-0.0377814	-0.0314161	-0.0199586	-0.0441467
1.073	0.0233254	-0.0263239	0.0118679	-0.0250508	0.0207793	-0.0174125	-0.0428736	-0.050512	-0.0632425	-0.0212316	-0.0186855	-0.0428736
1.074	0.0182332	-0.0174125	0.0131409	-0.0301431	0.00550257	-0.0275969	-0.0174125	-0.0454197	-0.0543312	-0.0225047	-0.0212316	-0.0403275
1.075	0.0195062	-0.0110472	-0.00468189	-0.0161394	0.00932174	-0.02887	-0.0135933	-0.0428736	-0.051785	-0.0390544	-0.0123202	-0.0454197
1.076	0.0296907	-0.00722801	0.00677563	0.00550257	0.0551518	-0.0339622	-0.00468189	-0.0352353	-0.0543312	-0.02887	-0.0237778	-0.0454197
1.077	0.0245984	-0.00977412	0.00932174	-0.0135933	0.0551518	-0.0441467	-0.00977412	-0.0581503	-0.0479659	-0.0174125	-0.0275969	-0.0466928
1.078	0.0449674	-0.0365083	0.0182332	-0.0148664	0.0296907	-0.0301431	-0.00977412	-0.0466928	-0.051785	-0.0250508	-0.0174125	-0.0377814
1.079	0.0436943	-0.00468189	0.0245984	-0.00977412	0.015687	-0.0275969	0.0016834	-0.0352353	-0.050512	-0.0199586	-0.0275969	-0.0428736
1.08	0.036056	-0.0148664	0.0309637	-0.00340883	0.0195062	-0.00722801	-0.00340883	-0.0581503	-0.050512	-0.0237778	-0.0135933	-0.050512
1.081	0.0462404	-0.00468189	0.0105948	-0.0161394	0.0220523	-0.0148664	-0.0110472	-0.0365083	-0.0568773	-0.0161394	-0.0161394	-0.0365083
1.082	0.0513327	0.00422951	0.0322368	-0.00722801	0.0296907	-0.0123202	0.0016834	-0.0275969	-0.0454197	-0.0263239	-0.0237778	-0.0326892
1.083	0.0487865	-0.00213578	0.0233254	-0.0199586	0.0322368	-0.00722801	-0.00850107	-0.0365083	-0.0492389	-0.0237778	-0.0110472	-0.0326892
1.084	0.0564249	0.00295645	0.0335098	0.0016834	0.0335098	-0.0135933	0.00422951	-0.0339622	-0.0556042	-0.0250508	-0.0237778	-0.0441467
1.085	0.0640632	0.015687	0.0296907	0.00550257	0.036056	-0.00977412	0.014414	-0.0428736	-0.0606964	-0.0275969	-0.0148664	-0.0365083
1.086	0.0436943	0.0258715	0.0271445	-0.00468189	0.0233254	0.00422951	-0.00213578	-0.0199586	-0.0441467	-0.0148664	-0.0161394	-0.0352353
1.087	0.0538788	0.0207793	0.0475135	0.0258715	0.0602441	0.0284176	0.000410338	-0.0454197	-0.0428736	-0.0314161	-0.0237778	-0.0377814
1.088	0.0602441	0.0220523	0.0335098	0.0131409	0.0398751	0.00932174	0.00932174	-0.0543312	-0.0530581	-0.0301431	-0.0110472	-0.0365083
1.089	0.0615171	0.0296907	0.0245984	0.00677563	0.0335098	-0.00722801	0.015687	-0.0454197	-0.0428736	-0.0301431	-0.0250508	-0.0365083
1.09	0.0526057	0.0347829	0.0602441	0.0016834	0.0449674	-0.00722801	0.000410338	-0.0250508	-0.0568773	-0.0212316	-0.0186855	-0.0365083
1.091	0.0564249	0.0309637	0.0500596	0.00677563	0.0411482	-0.00850107	0.00295645	-0.0326892	-0.050512	-0.0250508	-0.0148664	-0.0416006
1.092	0.0564249	0.0233254	0.0309637	0.00550257	0.037329	-0.00468189	-0.00595495	-0.0428736	-0.0416006	-0.0275969	-0.00722801	-0.0390544
1.093	0.0615171	0.0296907	0.0551518	0.00804868	0.0335098	0.0105948	0.00295645	-0.0301431	-0.0556042	-0.0275969	-0.00595495	-0.0454197
1.094	0.0576979	0.0424212	0.0475135	0.00932174	0.0284176	-0.0123202	-0.00213578	-0.0390544	-0.0377814	-0.0352353	-0.0135933	-0.0365083
1.095	0.058971	0.036056	0.0551518	0.00677563	0.0449674	0.00550257	0.015687	-0.0377814	-0.0530581	-0.0263239	-0.00468189	-0.0390544
1.096	0.0398751	0.0258715	0.0513327	0.00932174	0.0436943	0.000410338	0.00295645	-0.0454197	-0.0428736	-0.0275969	-0.00213578	-0.02887
1.097	0.0576979	0.0386021	0.0576979	0.015687	0.0398751	-0.0199586	0.00932174	-0.0250508	-0.0568773	-0.0275969	-0.0174125	-0.0390544
1.098	0.0691555	0.036056	0.0322368	-0.00340883	0.0436943	-0.00213578	0.00422951	-0.0365083	-0.0568773	-0.0275969	-0.0110472	-0.051785
1.099	0.0755207	0.0271445	0.0627902	0.0105948	0.036056	0.0105948	0.0182332	-0.0339622	-0.0454197	-0.0275969	-0.00977412	-0.0365083
1.1	0.0717016	0.015687	0.0386021	0.0449674	0.0335098	0.00550257	0.000410338	-0.0428736	-0.051785	-0.0263239	-0.0250508	-0.0403275
1.101	0.0920705	0.0309637	0.0424212	0.0640632	0.0411482	-0.0148664	0.00550257	-0.0352353	-0.0581503	0.037329	-0.00468189	-0.0403275
1.102	0.142993	0.0284176	0.0449674	0.107347	0.0551518	-0.00213578	0.0449674	-0.0212316	-0.0556042	0.112439	-0.0174125	-0.0454197
1.103	0.286848	0.0564249	0.0449674	0.213011	0.0436943	0.00295645	0.116259	-0.0199586	-0.051785	0.168454	-0.0174125	-0.0454197
1.104	0.435796	0.0729746	0.0615171	0.38742	0.0500596	-0.0148664	0.176092	0.0296907	-0.051785	0.23338	0.0105948	-0.0352353
1.105	0.565648	0.190096	0.0717016	0.542733	0.0538788	0.00677563	0.241018	0.0958897	-0.0403275	0.270299	0.0551518	-0.0161394
1.106	0.726053	0.340317	0.14172	0.677677	0.0767938	0.0131409	0.307217	0.160816	-0.0174125	0.317402	0.0971627	-0.00213578
1.107	0.852086	0.476534	0.285575	0.82026	0.15445	0.0780669	0.361959	0.23338	0.0717016	0.363232	0.137901	0.0449674
1.108	0.951384	0.643304	0.417973	0.9412	0.251203	0.171	0.411608	0.297033	0.132808	0.407789	0.186277	0.109893
1.109	1.06978	0.762972	0.565648	1.05577	0.350501	0.258841	0.472715	0.350501	0.192642	0.431977	0.241018	0.156996
1.11	1.16908	0.89537	0.718415	1.13216	0.412881	0.359413	0.528729	0.419246	0.247384	0.47908	0.277937	0.196461
1.111	1.25183	1.01249	0.84954	1.20218	0.489264	0.414154	0.57074	0.47908	0.300852	0.509633	0.30849	0.238472
1.112	1.3053	1.10924	0.925923	1.27601	0.552917	0.475261	0.626755	0.55801	0.34159	0.523637	0.342863	0.275391
1.113	1.42242	1.21491	1.01376	1.34985	0.611478	0.544006	0.673858	0.597474	0.384874	0.577106	0.381055	0.318675
1.114	1.49753	1.29766	1.10288	1.41096	0.6624	0.606386	0.729872	0.636939	0.420519	0.593655	0.405243	0.35432
1.115	1.55991	1.38168	1.17417	1.46697	0.717142	0.640758	0.773156	0.689135	0.484172	0.626755	0.440888	0.38742
1.116	1.65666	1.47079	1.2531	1.50771	0.766791	0.71205	0.829171	0.760426	0.509633	0.648397	0.456165	0.430704
1.117	1.7114	1.53954	1.27347	1.56373	0.80371	0.774429	0.872455	0.797345	0.533821	0.666219	0.487992	0.443434
1.118	1.77378	1.62101	1.34858	1.61465	0.852086	0.818986	0.91192	0.852086	0.566921	0.71205	0.522364	0.484172
1.119	1.8438	1.67957	1.3855	1.65666	0.914466	0.869909	0.959023	0.901735	0.601294	0.718415	0.537641	0.503268
1.12	1.89854	1.76232	1.44278	1.70376	0.9412	0.915739	1.00231	0.942473	0.626755	0.747695	0.566921	0.546552
1.121	1.96219	1.8247	1.50517	1.74068	0.984484	0.965388	1.04432	0.994668	0.650943	0.762972	0.57074	0.573286
1.122	2.0233	1.86289	1.54718	1.78142	1.03413	0.992122	1.08506	1.03668	0.6955	0.782068	0.596201	0.586017
1.123	2.06149	1.93037	1.60192	1.82343	1.0876	1.03795	1.12961	1.07869	0.701865	0.811348	0.628028	0.617843
1.124	2.12896	1.98383	1.66048	1.85398	1.11306	1.08506	1.15507	1.1207	0.742603	0.821533	0.647124	0.644578
1.125	2.16843	2.04494	1.69612	1.89981	1.14998	1.11434	1.20218	1.1538	0.751514	0.829171	0.658581	0.658581
1.126	2.20535	2.10478	1.73432	1.92909	1.18181	1.16399	1.24164	1.19708	0.782068	0.850813	0.694227	0.687862
1.127	2.25118	2.13787	1.78142	1.94946	1.21109	1.19072	1.26456	1.23146	0.801164	0.86227	0.710777	0.701865
1.128	2.29191	2.18498	1.81961	2.00929	1.24419	1.22255	1.29766	1.26583	0.813894	0.875001	0.726053	0.717142
1.129	2.33265	2.23335	1.86417	2.02075	1.2671	1.23146	1.32184	1.29638	0.835536	0.89537	0.742603	0.736238
1.13	2.3683	2.255	1.89472	2.05003	1.29129	1.27219	1.35112	1.3333	0.853359	0.903008	0.754061	0.756607
1.131	2.41158	2.29319	1.93037	2.07167	1.32439	1.28365	1.38422	1.34094	0.86609	0.913193	0.774429	0.768064
1.132	2.42686	2.33774	1.96601	2.12769	1.33585	1.31675	1.42623	1.38804	0.886459	0.929743	0.793525	0.793525
1.133	2.45232	2.38994	2.01439	2.13151	1.36004	1.33967	1.43769	1.41478	0.896643	0.945019	0.813894	0.804983
1.134	2.49178	2.41795	2.04876	2.15188	1.39314	1.37531	1.46315	1.42496	0.920831	0.953931	0.827898	0.810075
1.135	2.50579	2.42813	2.07167	2.17861	1.40205	1.41223	1.4797	1.46443	0.945019	0.962842	0.839355	0.822806
1.136	2.53889	2.44977	2.1035	2.2168	1.44024	1.41223	1.51662	1.49116	0.945019	0.965388	0.864817	0.84954
1.137	2.56435	2.48542	2.11878	2.21553	1.45297	1.42242	1.55099	1.50134	0.951384	0.983211	0.859724	0.867363
1.138	2.58726	2.51597	2.14297	2.22953	1.48734	1.4466	1.56373	1.53699	0.964115	0.98703	0.873728	0.86227
1.139	2.60254	2.54016	2.16461	2.26136	1.49116	1.47461	1.57646	1.56245	0.975573	0.983211	0.891551	0.885185
1.14	2.61654	2.54525	2.20662	2.269	1.52681	1.50644	1.61083	1.56882	0.993395	0.999761	0.901735	0.906828
1.141	2.64837	2.57199	2.22572	2.28682	1.52426	1.50898	1.6121	1.59173	0.997215	1.0074	0.906828	0.919558
1.142	2.66619	2.59236	2.23972	2.28682	1.55863	1.52171	1.64265	1.61338	1.01249	1.01631	0.918285	0.919558
1.143	2.67001	2.60636	2.26645	2.30719	1.57136	1.52808	1.66302	1.64011	1.01631	1.03413	0.932289	0.936108
1.144	2.67383	2.62291	2.27918	2.32119	1.565	1.5319	1.67448	1.63629	1.03286	1.02777	0.946292	0.951384
1.145	2.67892	2.63055	2.30464	2.34284	1.58919	1.56882	1.67957	1.66048	1.04177	1.03413	0.956477	0.960296
1.146	2.6942	2.65855	2.31738	2.34284	1.5981	1.579	1.70122	1.68212	1.04177	1.05959	0.95775	0.966661
1.147	2.7133	2.64837	2.32629	2.3352	1.6312	1.579	1.71649	1.70249	1.05068	1.04177	0.965388	0.974299
1.148	2.7133	2.66747	2.35175	2.35811	1.63884	1.61847	1.7254	1.70631	1.06978	1.05577	0.983211	0.983211
1.149	2.71075	2.66365	2.34793	2.36321	1.63374	1.6121	1.73686	1.7254	1.06978	1.05832	0.998488	1.00613
1.15	2.72985	2.68656	2.36321	2.37848	1.6452	1.62992	1.75214	1.72922	1.08506	1.08251	1.00358	1.01249
1.151	2.70948	2.68911	2.37848	2.37721	1.65157	1.6261	1.75214	1.72922	1.08251	1.07996	1.02395	1.0074
1.152	2.72348	2.70948	2.36321	2.38612	1.67321	1.65539	1.75723	1.75723	1.09524	1.07742	1.01886	1.02649
1.153	2.70948	2.70057	2.37848	2.38739	1.65666	1.65029	1.77505	1.7636	1.10542	1.08251	1.03286	1.03923
1.154	2.73494	2.70948	2.38994	2.37721	1.68467	1.65157	1.7776	1.76105	1.10542	1.08888	1.02268	1.03923
1.155	2.74767	2.71202	2.39885	2.36575	1.69867	1.6643	1.78524	1.77251	1.11943	1.09269	1.04177	1.04432
1.156	2.72985	2.71075	2.38867	2.3823	1.67957	1.67957	1.78906	1.7916	1.11943	1.10033	1.05832	1.04814
1.157	2.71712	2.71712	2.39376	2.37721	1.70758	1.68339	1.79924	1.79669	1.12579	1.1016	1.05705	1.05959
1.158	2.73239	2.72221	2.3963	2.36193	1.70122	1.68467	1.79924	1.79797	1.13471	1.11688	1.06596	1.06723
1.159	2.72221	2.7133	2.39249	2.35811	1.72413	1.68594	1.80688	1.79669	1.13598	1.11434	1.06596	1.06978
1.16	2.72221	2.70438	2.39376	2.37594	1.72031	1.69485	1.80688	1.80943	1.15125	1.11561	1.07487	1.0736
1.161	2.72857	2.71839	2.38103	2.36702	1.71649	1.68976	1.79797	1.81834	1.14107	1.11561	1.07869	1.08888
1.162	2.70948	2.69929	2.37339	2.37212	1.70631	1.68721	1.82216	1.80943	1.14871	1.12325	1.07487	1.10033
1.163	2.7133	2.70438	2.36957	2.34793	1.73177	1.69485	1.80815	1.80179	1.15762	1.12579	1.10542	1.09397
1.164	2.68911	2.70948	2.35175	2.32883	1.71267	1.70758	1.81324	1.82597	1.15762	1.12834	1.10033	1.10542
1.165	2.68274	2.66747	2.36448	2.33902	1.73177	1.68594	1.82852	1.82979	1.16017	1.12834	1.09397	1.11179
1.166	2.67765	2.66492	2.37721	2.34029	1.71649	1.70758	1.8107	1.82216	1.17035	1.13852	1.11306	1.11943
1.167	2.67638	2.67383	2.35175	2.31101	1.71776	1.70504	1.82216	1.82343	1.17035	1.12707	1.11052	1.11688
1.168	2.66619	2.67383	2.32629	2.31865	1.70885	1.68976	1.82216	1.82343	1.1678	1.14362	1.11306	1.11561
1.169	2.64964	2.66237	2.32883	2.3021	1.71395	1.70758	1.83234	1.82852	1.17162	1.13089	1.1398	1.12579
1.17	2.63437	2.65855	2.32629	2.28682	1.71522	1.7114	1.82597	1.83361	1.17162	1.13343	1.12707	1.14107
1.171	2.61527	2.65219	2.32629	2.28682	1.70885	1.69358	1.82216	1.82216	1.19199	1.14998	1.12579	1.14362
1.172	2.61145	2.6471	2.30592	2.27155	1.70122	1.68594	1.80561	1.82597	1.18053	1.13471	1.13852	1.14362
1.173	2.614	2.62164	2.29701	2.26391	1.69867	1.69612	1.79797	1.81834	1.17926	1.15125	1.13343	1.14998
1.174	2.5949	2.61145	2.29191	2.25372	1.6974	1.66684	1.80815	1.82216	1.19454	1.14107	1.1398	1.1538
1.175	2.58217	2.60381	2.2881	2.2359	1.68212	1.68085	1.79924	1.80943	1.18817	1.14362	1.14362	1.14616
1.176	2.5618	2.60127	2.26263	2.2359	1.67957	1.67957	1.79415	1.81961	1.19072	1.1538	1.14362	1.15762
1.177	2.55035	2.58726	2.26136	2.21426	1.68085	1.66557	1.80561	1.80433	1.19454	1.14107	1.16908	1.17544
1.178	2.55035	2.56562	2.23972	2.19644	1.67066	1.65411	1.79415	1.80815	1.19708	1.15889	1.16526	1.15762
1.179	2.53889	2.55544	2.24354	2.19516	1.67575	1.65411	1.78396	1.81579	1.18817	1.14743	1.15125	1.16526
1.18	2.50706	2.54143	2.23335	2.17989	1.66939	1.65539	1.77633	1.79924	1.19963	1.14362	1.16017	1.17417
1.181	2.50706	2.53761	2.21044	2.16588	1.66812	1.64138	1.7776	1.79542	1.19581	1.15125	1.16144	1.18053
1.182	2.48542	2.52743	2.17607	2.16206	1.64647	1.64775	1.7776	1.79797	1.19708	1.14616	1.17672	1.16908
1.183	2.4816	2.51343	2.16843	2.1366	1.65666	1.63502	1.78015	1.78651	1.19836	1.14616	1.1729	1.18435
1.184	2.4676	2.48542	2.17989	2.12133	1.64647	1.65029	1.7585	1.78651	1.19327	1.14871	1.17162	1.17799
1.185	2.44468	2.48033	2.15952	2.12387	1.64393	1.63502	1.76741	1.78396	1.2009	1.14107	1.16017	1.18053
1.186	2.44977	2.46505	2.12769	2.10732	1.64011	1.62992	1.75723	1.78524	1.206	1.14362	1.18053	1.1869
1.187	2.43195	2.44977	2.12642	2.10096	1.63884	1.6261	1.75596	1.78651	1.19454	1.1398	1.17799	1.19836
1.188	2.40776	2.44977	2.11369	2.08441	1.60956	1.60192	1.75214	1.77251	1.19963	1.13343	1.18563	1.1869
1.189	2.38867	2.42686	2.11369	2.07295	1.5981	1.60192	1.75723	1.76487	1.17672	1.13725	1.18181	1.2009
1.19	2.37339	2.4154	2.09077	2.05895	1.61465	1.60064	1.74068	1.74832	1.20218	1.14362	1.18181	1.19836
1.191	2.3683	2.4154	2.07422	2.03603	1.58664	1.58028	1.73686	1.7636	1.19199	1.12707	1.18563	1.20345
1.192	2.36066	2.3963	2.0704	2.03221	1.58919	1.58919	1.7305	1.75468	1.1869	1.13216	1.19072	1.19708
1.193	2.33392	2.37212	2.05131	2.00548	1.55991	1.57391	1.72922	1.72795	1.18053	1.14107	1.19581	1.19581
1.194	2.33392	2.34284	2.03858	1.99656	1.56118	1.55991	1.72922	1.72795	1.19836	1.12961	1.19199	1.21109
1.195	2.30464	2.34284	2.03603	1.98511	1.55609	1.57009	1.70376	1.7305	1.19072	1.14616	1.19199	1.20982
1.196	2.29191	2.32883	2.02203	1.95455	1.56245	1.55481	1.69867	1.7254	1.18053	1.12579	1.2009	1.19836
1.197	2.27155	2.31865	1.99147	1.96347	1.54336	1.55481	1.6974	1.71649	1.18308	1.12325	1.206	1.21618
1.198	2.27155	2.31228	1.96728	1.94055	1.5459	1.53445	1.69358	1.71649	1.18563	1.1207	1.2009	1.2009
1.199	2.26518	2.25881	1.96728	1.92782	1.53699	1.54336	1.67957	1.69994	1.17672	1.12197	1.19581	1.20218
1.2	2.25627	2.27664	1.94819	1.924	1.53317	1.53317	1.67448	1.70631	1.1729	1.11434	1.19708	1.20854
1.201	2.22317	2.255	1.93928	1.90745	1.53063	1.52426	1.67703	1.69358	1.16144	1.10542	1.20218	1.21236
1.202	2.21299	2.24863	1.90491	1.88072	1.51917	1.5128	1.67066	1.69612	1.17035	1.10924	1.19708	1.20982
1.203	2.19262	2.21935	1.90745	1.88581	1.50389	1.49498	1.67575	1.67703	1.16526	1.10033	1.19581	1.21236
1.204	2.18625	2.2168	1.91509	1.86926	1.49753	1.48225	1.66939	1.67193	1.15762	1.11052	1.19454	1.21745
1.205	2.17225	2.21553	1.87944	1.84125	1.48862	1.49753	1.63502	1.65921	1.1678	1.10542	1.20218	1.21363
1.206	2.16334	2.20025	1.84889	1.82343	1.46825	1.48352	1.64393	1.66557	1.16526	1.09779	1.20218	1.21109
1.207	2.14042	2.16206	1.85144	1.81834	1.4517	1.47206	1.63502	1.64902	1.16653	1.09269	1.2009	1.20854
1.208	2.1175	2.16461	1.83998	1.81834	1.46952	1.4657	1.62101	1.63884	1.16144	1.10033	1.19199	1.21363
1.209	2.10732	2.14933	1.82979	1.80179	1.43642	1.46061	1.62483	1.64393	1.14743	1.10288	1.2009	1.21109
1.21	2.09459	2.13915	1.81324	1.77633	1.4517	1.44533	1.63247	1.63629	1.15125	1.09524	1.20218	1.20854
1.211	2.06276	2.12769	1.78906	1.78778	1.43005	1.4466	1.61083	1.61592	1.1538	1.08124	1.19199	1.21109
1.212	2.0564	2.08822	1.79288	1.7445	1.40587	1.43133	1.59682	1.61592	1.14362	1.08378	1.20218	1.20218
1.213	2.05131	2.09841	1.76105	1.75214	1.40587	1.42496	1.60574	1.61847	1.14998	1.0736	1.20218	1.21618
1.214	2.04621	2.07677	1.75086	1.74195	1.4186	1.40969	1.59046	1.58409	1.1398	1.0736	1.19708	1.20727
1.215	2.02457	2.06913	1.75978	1.71522	1.39059	1.40969	1.57391	1.59937	1.14616	1.08506	1.206	1.21109
1.216	2.00929	2.05258	1.73177	1.70885	1.38804	1.41478	1.58155	1.58155	1.13343	1.0736	1.20218	1.19454
1.217	1.99911	2.02203	1.71776	1.67193	1.37404	1.36895	1.57646	1.57773	1.13089	1.07105	1.19072	1.21745
1.218	1.97747	2.03221	1.70631	1.66939	1.38041	1.35749	1.55991	1.58919	1.13089	1.06469	1.2009	1.20472
1.219	1.96856	2.01057	1.68976	1.67193	1.36386	1.38041	1.55863	1.579	1.12197	1.0545	1.19454	1.19963
1.22	1.95328	1.99147	1.67321	1.64011	1.35749	1.36004	1.55863	1.55736	1.10924	1.05705	1.18945	1.20472
1.221	1.93928	1.9762	1.65284	1.64902	1.34476	1.36895	1.53699	1.55736	1.11688	1.06214	1.18945	1.2009
1.222	1.92145	1.96219	1.65284	1.65411	1.34094	1.35876	1.53826	1.55991	1.11179	1.04941	1.18563	1.19072
1.223	1.91763	1.95201	1.65157	1.62483	1.34476	1.33712	1.53572	1.53445	1.11306	1.04559	1.18181	1.19836
1.224	1.88581	1.95074	1.6121	1.61592	1.3193	1.34221	1.51662	1.54336	1.11434	1.04304	1.19327	1.20218
1.225	1.89981	1.92782	1.61592	1.58919	1.3002	1.34221	1.50771	1.53699	1.09779	1.03413	1.19072	1.19072
1.226	1.87435	1.92527	1.58919	1.58282	1.30784	1.32948	1.51408	1.51789	1.09142	1.03668	1.18563	1.2009
1.227	1.85271	1.90872	1.57391	1.58664	1.29638	1.31803	1.50262	1.5128	1.08888	1.02777	1.18817	1.19708
1.228	1.84762	1.89599	1.57518	1.55736	1.29638	1.30402	1.50262	1.50771	1.09397	1.02904	1.19199	1.19072
1.229	1.81579	1.88836	1.57009	1.56118	1.28493	1.29129	1.48352	1.50517	1.08251	1.02777	1.18817	1.19199
1.23	1.81197	1.86671	1.54463	1.54336	1.28493	1.29638	1.47588	1.49371	1.08124	1.01249	1.17926	1.18181
1.231	1.81834	1.86926	1.5459	1.51789	1.26965	1.27729	1.4797	1.50134	1.07869	1.02268	1.1729	1.1869
1.232	1.78269	1.85398	1.53826	1.53063	1.25055	1.28365	1.46188	1.4848	1.07487	1.01376	1.18563	1.18435
1.233	1.78269	1.84252	1.52171	1.50389	1.25055	1.26074	1.4517	1.47079	1.0736	1.01376	1.17544	1.18181
1.234	1.77123	1.82597	1.49116	1.50771	1.24673	1.26965	1.44915	1.46825	1.0736	1.00613	1.17035	1.17799
1.235	1.74705	1.81579	1.49753	1.51026	1.23528	1.26583	1.42878	1.47334	1.07105	1.01249	1.17417	1.1869
1.236	1.74705	1.81579	1.47334	1.47588	1.23782	1.25183	1.43515	1.47079	1.05959	0.992122	1.17417	1.18053
1.237	1.73559	1.79797	1.46697	1.45806	1.22764	1.234	1.42242	1.4466	1.05959	1.00103	1.17035	1.18563
1.238	1.72413	1.77887	1.46952	1.44533	1.23018	1.23273	1.43133	1.4326	1.05196	0.992122	1.16653	1.1678
1.239	1.72668	1.76741	1.4517	1.43769	1.20727	1.22	1.41732	1.44915	1.03923	0.988303	1.15125	1.1678
1.24	1.71013	1.7445	1.43133	1.43897	1.20727	1.19072	1.40969	1.43133	1.05196	0.993395	1.15762	1.16526
1.241	1.69612	1.73304	1.41732	1.42242	1.20982	1.19836	1.41605	1.43005	1.03795	0.975573	1.15507	1.16144
1.242	1.66684	1.71395	1.40587	1.39059	1.19581	1.21236	1.3995	1.43005	1.03286	0.975573	1.14743	1.17162
1.243	1.66684	1.70758	1.40077	1.40841	1.1869	1.17799	1.42369	1.43005	1.03923	0.981938	1.14998	1.15762
1.244	1.64265	1.70376	1.38295	1.39695	1.1678	1.18308	1.40587	1.41478	1.02904	0.967934	1.14107	1.16526
1.245	1.65157	1.69994	1.3855	1.38295	1.16653	1.16271	1.38804	1.41096	1.03159	0.967934	1.14998	1.1678
1.246	1.62356	1.67575	1.36895	1.37022	1.15762	1.17162	1.3855	1.39695	1.01376	0.967934	1.14234	1.14998
1.247	1.63247	1.67321	1.37531	1.35876	1.1538	1.18181	1.38932	1.40332	1.0214	0.956477	1.13598	1.14107
1.248	1.61592	1.65921	1.33839	1.35367	1.14362	1.1678	1.36895	1.3995	1.01376	0.962842	1.14616	1.14743
1.249	1.5981	1.63884	1.33967	1.34349	1.13725	1.14998	1.36386	1.37022	1.0074	0.951384	1.1398	1.14362
1.25	1.58791	1.63884	1.33839	1.32312	1.13343	1.14362	1.35749	1.37786	1.00995	0.951384	1.12834	1.13725
1.251	1.56882	1.61974	1.31421	1.33585	1.14743	1.14362	1.36386	1.37022	1.00231	0.95775	1.13216	1.13598
1.252	1.56882	1.61465	1.29256	1.31293	1.12707	1.15507	1.34985	1.36513	1.00231	0.939927	1.11943	1.12579
1.253	1.55227	1.6121	1.29002	1.30784	1.10924	1.13471	1.32312	1.36004	0.990849	0.939927	1.13216	1.13343
1.254	1.52044	1.60956	1.29511	1.29893	1.10288	1.11816	1.32821	1.35367	0.994668	0.9412	1.12961	1.12579
1.255	1.52935	1.60064	1.29256	1.27601	1.10542	1.09779	1.33712	1.34476	0.992122	0.938654	1.11561	1.11943
1.256	1.51535	1.57518	1.28111	1.26456	1.09015	1.09651	1.32312	1.32439	0.984484	0.922104	1.11943	1.12452
1.257	1.48734	1.56245	1.26583	1.26583	1.08251	1.1067	1.31548	1.33712	0.974299	0.925923	1.11561	1.1207
1.258	1.49625	1.55354	1.25946	1.2531	1.0736	1.08633	1.30784	1.32184	0.973027	0.929743	1.10924	1.11561
1.259	1.50007	1.55227	1.24164	1.24037	1.05832	1.08633	1.31166	1.31803	0.973027	0.915739	1.10415	1.11561
1.26	1.48352	1.54081	1.23528	1.22127	1.06469	1.08124	1.30275	1.32821	0.976846	0.917012	1.08633	1.10924
1.261	1.46825	1.50771	1.23146	1.22764	1.05705	1.06087	1.29893	1.3193	0.973027	0.901735	1.09524	1.09397
1.262	1.46315	1.50134	1.21745	1.22764	1.05832	1.06851	1.29511	1.31166	0.960296	0.894097	1.08506	1.10288
1.263	1.44024	1.51153	1.19836	1.20982	1.03795	1.0545	1.29256	1.28111	0.961569	0.904281	1.09524	1.09651
1.264	1.43133	1.48862	1.19072	1.19581	1.0545	1.05959	1.29002	1.30275	0.942473	0.89537	1.08888	1.09397
1.265	1.41732	1.46697	1.19708	1.18563	1.03413	1.03413	1.26583	1.28111	0.952658	0.89537	1.07614	1.09651
1.266	1.42496	1.46443	1.17672	1.17162	1.02522	1.04814	1.26201	1.26838	0.945019	0.891551	1.07869	1.09524
1.267	1.40969	1.4466	1.16908	1.17035	1.02649	1.02904	1.2671	1.28111	0.942473	0.900462	1.08251	1.09015
1.268	1.39441	1.44278	1.14616	1.16653	1.00867	1.03413	1.26456	1.26583	0.9412	0.881366	1.06596	1.08506
1.269	1.39823	1.43642	1.14743	1.1678	1.00103	1.03159	1.25183	1.25819	0.937381	0.876274	1.06851	1.08251
1.27	1.38804	1.43005	1.14362	1.13089	0.997215	1.02777	1.23782	1.26583	0.942473	0.890278	1.06978	1.07487
1.271	1.38295	1.41096	1.1207	1.13598	0.998488	1.0074	1.23146	1.24291	0.925923	0.875001	1.06851	1.07996
1.272	1.3524	1.40205	1.12961	1.1207	0.956477	1.01249	1.22255	1.23782	0.92465	0.873728	1.06341	1.07487
1.273	1.35112	1.38932	1.1207	1.11943	0.966661	0.995942	1.22255	1.24546	0.920831	0.86609	1.05196	1.05832
1.274	1.3473	1.37913	1.10288	1.10542	0.960296	0.98703	1.22255	1.21745	0.905554	0.868636	1.06723	1.07232
1.275	1.34349	1.39568	1.11688	1.09779	0.967934	0.989576	1.2009	1.21109	0.917012	0.875001	1.05577	1.06469
1.276	1.32694	1.36386	1.08251	1.08378	0.942473	0.978119	1.20727	1.22255	0.896643	0.850813	1.05068	1.05068
1.277	1.32948	1.35876	1.07996	1.09015	0.937381	0.975573	1.19327	1.21109	0.901735	0.848267	1.04432	1.0545
1.278	1.31039	1.34985	1.09397	1.06723	0.937381	0.962842	1.19708	1.18945	0.89537	0.855905	1.04177	1.04941
1.279	1.29384	1.34603	1.06978	1.06723	0.962842	0.950111	1.19708	1.21236	0.892824	0.844448	1.04304	1.04559
1.28	1.3002	1.34094	1.05577	1.06341	0.928469	0.95775	1.17162	1.19327	0.901735	0.843175	1.03286	1.04432
1.281	1.26328	1.33203	1.05832	1.04941	0.931016	0.956477	1.17162	1.18563	0.896643	0.843175	1.02395	1.03668
1.282	1.26328	1.32439	1.03668	1.03031	0.928469	0.947565	1.18435	1.18435	0.877547	0.826625	1.02522	1.03286
1.283	1.25564	1.3193	1.03286	1.04559	0.918285	0.937381	1.1729	1.16908	0.87882	0.825352	1.02904	1.02777
1.284	1.25819	1.29256	1.02904	1.02395	0.923377	0.925923	1.17162	1.16526	0.868636	0.83299	1.01504	1.03159
1.285	1.25564	1.30657	1.0074	1.01631	0.905554	0.947565	1.15507	1.16653	0.873728	0.82026	1.01376	1.03541
1.286	1.23018	1.27729	1.00231	1.01504	0.922104	0.933562	1.14743	1.15635	0.87882	0.81644	1.01886	1.03159
1.287	1.22509	1.27347	1.00358	1.00485	0.894097	0.925923	1.14234	1.14362	0.871182	0.818986	1.01504	1.01886
1.288	1.22255	1.28111	1.00485	1.00231	0.896643	0.923377	1.14743	1.15507	0.86227	0.81644	0.998488	1.01376
1.289	1.20218	1.26201	0.98703	0.983211	0.890278	0.900462	1.11434	1.13343	0.86227	0.811348	0.993395	1.02522
1.29	1.19836	1.26074	0.998488	1.00103	0.87882	0.896643	1.12197	1.13598	0.853359	0.806256	0.999761	1.00485
1.291	1.19708	1.25819	0.974299	0.973027	0.869909	0.901735	1.14234	1.12834	0.86609	0.794798	1.00103	1.00358
1.292	1.17544	1.23528	0.988303	0.960296	0.873728	0.897916	1.12325	1.1207	0.855905	0.792252	0.999761	1.00613
1.293	1.1678	1.23528	0.969207	0.960296	0.857178	0.885185	1.12961	1.13089	0.848267	0.797345	0.973027	1.00103
1.294	1.17417	1.23018	0.962842	0.962842	0.848267	0.891551	1.1016	1.12197	0.845721	0.789706	0.976846	0.997215
1.295	1.16526	1.22891	0.950111	0.947565	0.84954	0.869909	1.11943	1.11179	0.834263	0.782068	0.984484	0.992122
1.296	1.15762	1.20727	0.9412	0.931016	0.83299	0.869909	1.09524	1.10542	0.83299	0.783341	0.98703	0.983211
1.297	1.1538	1.2009	0.948838	0.937381	0.836809	0.869909	1.10033	1.08378	0.827898	0.78716	0.978119	0.980665
1.298	1.13598	1.19199	0.927196	0.919558	0.839355	0.857178	1.07869	1.08633	0.827898	0.766791	0.967934	0.978119
1.299	1.12452	1.19327	0.920831	0.932289	0.843175	0.846994	1.08506	1.10288	0.826625	0.785887	0.97048	0.973027
1.3	1.11306	1.17162	0.913193	0.906828	0.835536	0.843175	1.08506	1.09142	0.824079	0.773156	0.960296	0.978119
1.301	1.13598	1.15507	0.9081	0.920831	0.81644	0.846994	1.08633	1.08124	0.817713	0.771883	0.962842	0.962842
1.302	1.12579	1.14616	0.915739	0.91192	0.830444	0.841901	1.06469	1.06469	0.812621	0.759153	0.962842	0.962842
1.303	1.09651	1.14998	0.882639	0.892824	0.815167	0.841901	1.06469	1.0736	0.821533	0.759153	0.95775	0.962842
1.304	1.09906	1.13216	0.881366	0.904281	0.797345	0.834263	1.05705	1.09015	0.813894	0.759153	0.960296	0.961569
1.305	1.08124	1.13852	0.880093	0.891551	0.813894	0.812621	1.06469	1.05832	0.799891	0.760426	0.956477	0.962842
1.306	1.09015	1.12961	0.887732	0.894097	0.798618	0.818986	1.05959	1.06851	0.810075	0.762972	0.939927	0.945019
1.307	1.06978	1.11561	0.868636	0.868636	0.771883	0.824079	1.04432	1.05577	0.801164	0.754061	0.947565	0.95775
1.308	1.05832	1.1207	0.869909	0.869909	0.783341	0.825352	1.04432	1.05959	0.807529	0.748968	0.937381	0.948838
1.309	1.05323	1.11561	0.855905	0.864817	0.776976	0.81644	1.04177	1.04177	0.797345	0.747695	0.937381	0.9412
1.31	1.06214	1.11561	0.845721	0.858451	0.785887	0.82026	1.04177	1.04559	0.801164	0.742603	0.922104	0.943746
1.311	1.03413	1.08124	0.839355	0.86227	0.769337	0.798618	1.03413	1.04177	0.796071	0.746422	0.933562	0.932289
1.312	1.01376	1.07742	0.840629	0.845721	0.761699	0.798618	1.02522	1.04559	0.775702	0.74133	0.925923	0.946292
1.313	1.02522	1.07232	0.835536	0.848267	0.761699	0.792252	1.02649	1.02268	0.785887	0.736238	0.92465	0.925923
1.314	1.01886	1.07614	0.843175	0.839355	0.75788	0.78716	1.01758	1.01122	0.779522	0.729872	0.914466	0.925923
1.315	1.02013	1.07487	0.829171	0.835536	0.751514	0.792252	1.01504	1.02013	0.775702	0.733692	0.92465	0.937381
1.316	1.0214	1.06851	0.815167	0.818986	0.740057	0.776976	1.02777	1.02268	0.765518	0.728599	0.917012	0.923377
1.317	0.993395	1.06469	0.813894	0.813894	0.740057	0.752788	1.00103	1.01249	0.769337	0.718415	0.913193	0.91192
1.318	0.98703	1.04941	0.794798	0.798618	0.742603	0.747695	1.01249	1.02268	0.760426	0.719688	0.906828	0.91192
1.319	0.988303	1.04941	0.808802	0.810075	0.728599	0.759153	1.00231	1.01122	0.771883	0.723507	0.9081	0.892824
1.32	0.973027	1.02904	0.78716	0.811348	0.742603	0.754061	1.01122	1.00231	0.75788	0.706957	0.897916	0.906828
1.321	0.981938	1.02268	0.784614	0.813894	0.728599	0.737511	0.988303	0.993395	0.756607	0.720961	0.892824	0.910647
1.322	0.978119	1.04304	0.769337	0.799891	0.727326	0.743876	0.980665	0.992122	0.760426	0.70823	0.882639	0.901735
1.323	0.974299	1.01758	0.78716	0.789706	0.726053	0.75788	0.978119	0.990849	0.746422	0.704411	0.881366	0.897916
1.324	0.969207	1.01504	0.776976	0.782068	0.701865	0.733692	0.978119	0.984484	0.75788	0.70823	0.89537	0.905554
1.325	0.953931	1.01249	0.738784	0.789706	0.701865	0.738784	0.976846	0.992122	0.746422	0.699319	0.883912	0.885185
1.326	0.951384	0.988303	0.755334	0.792252	0.713323	0.748968	0.975573	0.992122	0.738784	0.696773	0.885185	0.892824
1.327	0.937381	0.981938	0.747695	0.77061	0.715869	0.719688	0.962842	0.971753	0.742603	0.704411	0.880093	0.882639
1.328	0.937381	0.981938	0.738784	0.762972	0.692954	0.709503	0.946292	0.984484	0.747695	0.686589	0.876274	0.875001
1.329	0.937381	0.978119	0.752788	0.768064	0.692954	0.722234	0.950111	0.974299	0.734965	0.694227	0.872455	0.883912
1.33	0.922104	0.98703	0.742603	0.746422	0.67895	0.713323	0.956477	0.962842	0.736238	0.692954	0.869909	0.869909
1.331	0.905554	0.971753	0.759153	0.756607	0.701865	0.709503	0.939927	0.964115	0.726053	0.676404	0.873728	0.881366
1.332	0.913193	0.960296	0.737511	0.748968	0.691681	0.715869	0.942473	0.955204	0.727326	0.67895	0.855905	0.875001
1.333	0.891551	0.966661	0.718415	0.750241	0.684042	0.706957	0.943746	0.952658	0.715869	0.67895	0.852086	0.86609
1.334	0.900462	0.967934	0.723507	0.747695	0.684042	0.70823	0.936108	0.947565	0.71205	0.67895	0.852086	0.868636
1.335	0.891551	0.937381	0.691681	0.732418	0.67895	0.705684	0.942473	0.943746	0.71205	0.682769	0.86609	0.86609
1.336	0.901735	0.962842	0.715869	0.718415	0.699319	0.709503	0.914466	0.950111	0.710777	0.670039	0.86609	0.850813
1.337	0.891551	0.932289	0.70823	0.713323	0.672585	0.686589	0.918285	0.936108	0.701865	0.673858	0.846994	0.858451
1.338	0.886459	0.951384	0.713323	0.701865	0.656035	0.701865	0.925923	0.92465	0.704411	0.671312	0.836809	0.850813
1.339	0.882639	0.934835	0.701865	0.715869	0.667493	0.67895	0.910647	0.927196	0.70823	0.657308	0.835536	0.858451
1.34	0.86609	0.913193	0.691681	0.703138	0.6624	0.682769	0.909374	0.929743	0.6955	0.661127	0.836809	0.853359
1.341	0.87882	0.917012	0.6955	0.729872	0.652216	0.676404	0.900462	0.931016	0.685315	0.652216	0.829171	0.838082
1.342	0.871182	0.905554	0.685315	0.705684	0.643304	0.664946	0.901735	0.91192	0.691681	0.650943	0.821533	0.841901
1.343	0.869909	0.9081	0.696773	0.701865	0.647124	0.673858	0.910647	0.91192	0.698046	0.647124	0.825352	0.839355
1.344	0.868636	0.909374	0.6955	0.690408	0.648397	0.667493	0.903008	0.910647	0.682769	0.650943	0.835536	0.843175
1.345	0.846994	0.892824	0.677677	0.698046	0.638212	0.67895	0.885185	0.915739	0.682769	0.644578	0.825352	0.829171
1.346	0.843175	0.891551	0.661127	0.696773	0.626755	0.658581	0.900462	0.914466	0.686589	0.650943	0.799891	0.824079
1.347	0.831717	0.882639	0.654762	0.692954	0.644578	0.657308	0.904281	0.906828	0.682769	0.631847	0.82026	0.82026
1.348	0.821533	0.903008	0.661127	0.681496	0.640758	0.654762	0.887732	0.909374	0.682769	0.640758	0.808802	0.82026
1.349	0.821533	0.876274	0.661127	0.672585	0.617843	0.675131	0.876274	0.89537	0.672585	0.636939	0.808802	0.813894
1.35	0.824079	0.876274	0.652216	0.663673	0.610205	0.672585	0.86609	0.881366	0.667493	0.631847	0.794798	0.808802
1.351	0.818986	0.868636	0.661127	0.668766	0.598747	0.650943	0.876274	0.883912	0.666219	0.629301	0.804983	0.813894
1.352	0.825352	0.891551	0.652216	0.673858	0.617843	0.643304	0.87882	0.882639	0.6624	0.634393	0.811348	0.808802
1.353	0.813894	0.86227	0.645851	0.667493	0.608932	0.626755	0.869909	0.881366	0.661127	0.625482	0.794798	0.794798
1.354	0.806256	0.863544	0.621663	0.667493	0.594928	0.635666	0.86227	0.871182	0.6624	0.628028	0.799891	0.811348
1.355	0.789706	0.854632	0.642031	0.656035	0.601294	0.62039	0.853359	0.875001	0.656035	0.614024	0.793525	0.799891
1.356	0.798618	0.846994	0.636939	0.657308	0.588563	0.612751	0.859724	0.880093	0.656035	0.629301	0.794798	0.80371
1.357	0.782068	0.855905	0.625482	0.635666	0.60002	0.625482	0.859724	0.854632	0.64967	0.61657	0.802437	0.782068
1.358	0.788433	0.839355	0.636939	0.642031	0.601294	0.622936	0.846994	0.854632	0.644578	0.607659	0.784614	0.78716
1.359	0.783341	0.830444	0.629301	0.626755	0.593655	0.61657	0.852086	0.860997	0.648397	0.615297	0.774429	0.785887
1.36	0.774429	0.821533	0.608932	0.625482	0.594928	0.62039	0.841901	0.839355	0.640758	0.608932	0.783341	0.778249
1.361	0.766791	0.82026	0.598747	0.610205	0.598747	0.60384	0.844448	0.850813	0.642031	0.605113	0.779522	0.782068
1.362	0.776976	0.807529	0.617843	0.62039	0.579652	0.597474	0.843175	0.844448	0.631847	0.611478	0.761699	0.774429
1.363	0.747695	0.794798	0.592382	0.608932	0.593655	0.598747	0.835536	0.841901	0.639485	0.598747	0.769337	0.789706
1.364	0.748968	0.806256	0.58729	0.611478	0.572013	0.601294	0.824079	0.835536	0.636939	0.58729	0.769337	0.773156
1.365	0.733692	0.804983	0.607659	0.614024	0.573286	0.594928	0.836809	0.852086	0.636939	0.598747	0.762972	0.771883
1.366	0.747695	0.794798	0.596201	0.601294	0.563102	0.592382	0.817713	0.826625	0.630574	0.601294	0.75788	0.776976
1.367	0.746422	0.789706	0.586017	0.610205	0.559283	0.58729	0.821533	0.778249	0.626755	0.58729	0.751514	0.754061
1.368	0.731146	0.789706	0.580925	0.607659	0.573286	0.593655	0.815167	0.808802	0.611478	0.594928	0.748968	0.779522
1.369	0.746422	0.801164	0.573286	0.606386	0.550371	0.584744	0.810075	0.825352	0.614024	0.580925	0.754061	0.755334
1.37	0.701865	0.779522	0.568194	0.597474	0.552917	0.579652	0.810075	0.807529	0.631847	0.586017	0.746422	0.742603
1.371	0.714596	0.776976	0.57074	0.58729	0.536368	0.574559	0.817713	0.810075	0.62039	0.580925	0.746422	0.760426
1.372	0.706957	0.779522	0.575832	0.591109	0.555463	0.573286	0.80371	0.808802	0.61657	0.575832	0.743876	0.759153
1.373	0.699319	0.77061	0.565648	0.566921	0.552917	0.57074	0.78716	0.806256	0.60002	0.582198	0.740057	0.754061
1.374	0.705684	0.775702	0.57074	0.564375	0.545279	0.554191	0.798618	0.802437	0.60384	0.584744	0.743876	0.742603
1.375	0.71205	0.766791	0.556737	0.573286	0.547825	0.559283	0.783341	0.810075	0.606386	0.57074	0.733692	0.737511
1.376	0.682769	0.756607	0.561829	0.564375	0.542733	0.569467	0.799891	0.792252	0.605113	0.57074	0.737511	0.738784
1.377	0.691681	0.751514	0.542733	0.564375	0.536368	0.564375	0.784614	0.780795	0.602567	0.578379	0.72478	0.742603
1.378	0.698046	0.742603	0.559283	0.555463	0.527456	0.560556	0.779522	0.799891	0.594928	0.568194	0.736238	0.737511
1.379	0.682769	0.745149	0.555463	0.55801	0.533821	0.569467	0.782068	0.807529	0.591109	0.574559	0.727326	0.733692
1.38	0.681496	0.75788	0.542733	0.544006	0.545279	0.57074	0.78716	0.782068	0.591109	0.551644	0.728599	0.733692
1.381	0.692954	0.746422	0.532548	0.565648	0.530002	0.57074	0.784614	0.785887	0.592382	0.556737	0.715869	0.736238
1.382	0.694227	0.728599	0.52491	0.550371	0.538914	0.545279	0.766791	0.790979	0.591109	0.560556	0.71205	0.717142
1.383	0.67895	0.737511	0.540187	0.542733	0.519818	0.560556	0.774429	0.799891	0.580925	0.54146	0.715869	0.727326
1.384	0.666219	0.726053	0.522364	0.545279	0.52491	0.55801	0.768064	0.771883	0.578379	0.549098	0.718415	0.722234
1.385	0.671312	0.720961	0.530002	0.530002	0.518545	0.533821	0.766791	0.765518	0.592382	0.552917	0.713323	0.733692
1.386	0.658581	0.726053	0.527456	0.530002	0.505814	0.546552	0.764245	0.773156	0.580925	0.549098	0.705684	0.715869
1.387	0.648397	0.722234	0.523637	0.540187	0.509633	0.546552	0.756607	0.788433	0.577106	0.550371	0.698046	0.710777
1.388	0.644578	0.70823	0.50836	0.532548	0.498176	0.531275	0.743876	0.771883	0.566921	0.542733	0.701865	0.709503
1.389	0.653489	0.709503	0.509633	0.509633	0.494357	0.528729	0.762972	0.766791	0.575832	0.545279	0.70823	0.706957
1.39	0.657308	0.699319	0.503268	0.514726	0.491811	0.530002	0.762972	0.769337	0.574559	0.538914	0.681496	0.701865
1.391	0.645851	0.710777	0.517272	0.51218	0.494357	0.531275	0.746422	0.762972	0.578379	0.533821	0.70823	0.713323
1.392	0.634393	0.717142	0.504541	0.518545	0.489264	0.532548	0.737511	0.746422	0.57074	0.538914	0.687862	0.701865
1.393	0.625482	0.700592	0.507087	0.521091	0.485445	0.517272	0.731146	0.747695	0.57074	0.540187	0.687862	0.6955
1.394	0.642031	0.687862	0.498176	0.523637	0.49563	0.527456	0.746422	0.75788	0.564375	0.536368	0.692954	0.694227
1.395	0.638212	0.687862	0.498176	0.517272	0.484172	0.514726	0.736238	0.732418	0.551644	0.540187	0.676404	0.685315
1.396	0.634393	0.667493	0.494357	0.499449	0.473988	0.498176	0.74133	0.727326	0.561829	0.528729	0.684042	0.696773
1.397	0.636939	0.681496	0.498176	0.498176	0.494357	0.518545	0.737511	0.737511	0.544006	0.52491	0.673858	0.687862
1.398	0.625482	0.689135	0.499449	0.503268	0.491811	0.510907	0.718415	0.733692	0.564375	0.523637	0.672585	0.692954
1.399	0.625482	0.671312	0.507087	0.491811	0.471442	0.50836	0.722234	0.738784	0.555463	0.52491	0.682769	0.67895
1.4	0.626755	0.666219	0.476534	0.490538	0.47908	0.513453	0.732418	0.727326	0.552917	0.528729	0.664946	0.67895
1.401	0.606386	0.668766	0.482899	0.494357	0.475261	0.49563	0.720961	0.723507	0.545279	0.509633	0.671312	0.668766
1.402	0.607659	0.657308	0.461257	0.49563	0.468896	0.494357	0.727326	0.726053	0.546552	0.513453	0.661127	0.676404
1.403	0.606386	0.666219	0.457438	0.485445	0.468896	0.504541	0.718415	0.720961	0.54146	0.509633	0.672585	0.685315
1.404	0.598747	0.645851	0.487992	0.486718	0.459984	0.482899	0.718415	0.726053	0.530002	0.52491	0.661127	0.670039
1.405	0.594928	0.647124	0.467622	0.461257	0.481626	0.49563	0.706957	0.727326	0.536368	0.51218	0.657308	0.664946
1.406	0.597474	0.647124	0.472715	0.472715	0.472715	0.491811	0.6955	0.736238	0.535095	0.51218	0.647124	0.654762
1.407	0.575832	0.642031	0.453619	0.473988	0.467622	0.47908	0.696773	0.700592	0.536368	0.50836	0.656035	0.67895
1.408	0.584744	0.640758	0.458711	0.470169	0.458711	0.472715	0.6955	0.70823	0.532548	0.491811	0.647124	0.661127
1.409	0.575832	0.647124	0.458711	0.487992	0.451073	0.475261	0.694227	0.703138	0.540187	0.505814	0.656035	0.656035
1.41	0.57074	0.622936	0.46253	0.463803	0.444707	0.472715	0.705684	0.717142	0.532548	0.503268	0.645851	0.658581
1.411	0.575832	0.640758	0.440888	0.466349	0.452346	0.467622	0.705684	0.705684	0.527456	0.503268	0.647124	0.647124
1.412	0.573286	0.636939	0.46253	0.463803	0.426885	0.468896	0.689135	0.685315	0.52491	0.498176	0.640758	0.656035
1.413	0.552917	0.622936	0.443434	0.453619	0.429431	0.484172	0.696773	0.687862	0.527456	0.494357	0.647124	0.645851
1.414	0.551644	0.624209	0.451073	0.447254	0.435796	0.46253	0.668766	0.691681	0.528729	0.496903	0.636939	0.658581
1.415	0.57074	0.596201	0.4498	0.438342	0.43325	0.461257	0.682769	0.691681	0.522364	0.491811	0.638212	0.638212
1.416	0.564375	0.615297	0.430704	0.439615	0.417973	0.451073	0.684042	0.698046	0.519818	0.494357	0.640758	0.647124
1.417	0.542733	0.621663	0.437069	0.443434	0.442161	0.458711	0.685315	0.689135	0.515999	0.494357	0.640758	0.640758
1.418	0.563102	0.611478	0.434523	0.43325	0.424339	0.458711	0.677677	0.696773	0.51218	0.485445	0.636939	0.647124
1.419	0.540187	0.591109	0.434523	0.443434	0.425612	0.476534	0.672585	0.691681	0.523637	0.482899	0.631847	0.648397
1.42	0.565648	0.602567	0.407789	0.443434	0.430704	0.465076	0.659854	0.686589	0.513453	0.499449	0.622936	0.625482
1.421	0.556737	0.591109	0.420519	0.452346	0.429431	0.468896	0.658581	0.691681	0.504541	0.47908	0.619116	0.643304
1.422	0.547825	0.57074	0.437069	0.438342	0.431977	0.443434	0.664946	0.692954	0.513453	0.472715	0.621663	0.631847
1.423	0.537641	0.596201	0.419246	0.448527	0.428158	0.443434	0.654762	0.668766	0.503268	0.487992	0.61657	0.625482
1.424	0.526183	0.583471	0.409062	0.429431	0.4167	0.448527	0.670039	0.671312	0.493084	0.486718	0.612751	0.628028
1.425	0.530002	0.594928	0.405243	0.440888	0.411608	0.443434	0.656035	0.684042	0.499449	0.465076	0.611478	0.624209
1.426	0.526183	0.591109	0.402697	0.420519	0.415427	0.457438	0.664946	0.67895	0.501995	0.484172	0.62039	0.621663
1.427	0.518545	0.594928	0.405243	0.423065	0.400151	0.447254	0.661127	0.670039	0.493084	0.470169	0.60384	0.62039
1.428	0.51218	0.583471	0.406516	0.425612	0.411608	0.454892	0.652216	0.676404	0.499449	0.471442	0.606386	0.605113
1.429	0.538914	0.580925	0.393785	0.428158	0.396331	0.437069	0.653489	0.676404	0.49563	0.473988	0.610205	0.612751
1.43	0.496903	0.565648	0.392512	0.421793	0.392512	0.439615	0.638212	0.6624	0.494357	0.46253	0.606386	0.619116
1.431	0.523637	0.563102	0.407789	0.415427	0.401423	0.429431	0.636939	0.656035	0.494357	0.473988	0.60384	0.615297
1.432	0.505814	0.572013	0.401423	0.421793	0.406516	0.428158	0.664946	0.645851	0.47908	0.456165	0.60002	0.614024
1.433	0.500722	0.57074	0.402697	0.428158	0.392512	0.426885	0.642031	0.652216	0.493084	0.46253	0.602567	0.601294
1.434	0.523637	0.569467	0.407789	0.423065	0.396331	0.419246	0.636939	0.652216	0.491811	0.466349	0.60002	0.611478
1.435	0.514726	0.565648	0.402697	0.420519	0.389966	0.411608	0.631847	0.647124	0.485445	0.454892	0.60002	0.596201
1.436	0.499449	0.560556	0.389966	0.410335	0.383601	0.421793	0.621663	0.647124	0.484172	0.445981	0.58729	0.601294
1.437	0.503268	0.549098	0.396331	0.407789	0.393785	0.417973	0.636939	0.656035	0.489264	0.468896	0.584744	0.591109
1.438	0.50836	0.549098	0.393785	0.410335	0.40397	0.437069	0.624209	0.647124	0.481626	0.445981	0.591109	0.594928
1.439	0.503268	0.552917	0.396331	0.402697	0.40397	0.428158	0.626755	0.647124	0.468896	0.4498	0.58729	0.60002
1.44	0.507087	0.555463	0.375962	0.402697	0.392512	0.420519	0.614024	0.648397	0.475261	0.451073	0.583471	0.588563
1.441	0.491811	0.549098	0.375962	0.398877	0.395058	0.419246	0.625482	0.654762	0.482899	0.452346	0.579652	0.58729
1.442	0.49563	0.544006	0.365778	0.392512	0.38742	0.401423	0.62039	0.636939	0.471442	0.447254	0.577106	0.592382
1.443	0.498176	0.555463	0.388693	0.391239	0.393785	0.412881	0.630574	0.642031	0.47908	0.452346	0.574559	0.582198
1.444	0.498176	0.530002	0.38742	0.396331	0.381055	0.411608	0.626755	0.642031	0.477807	0.431977	0.575832	0.586017
1.445	0.484172	0.535095	0.37087	0.38742	0.375962	0.400151	0.610205	0.636939	0.472715	0.448527	0.566921	0.579652
1.446	0.468896	0.554191	0.372143	0.384874	0.372143	0.405243	0.61657	0.628028	0.466349	0.439615	0.572013	0.579652
1.447	0.470169	0.52491	0.384874	0.369597	0.383601	0.401423	0.619116	0.644578	0.463803	0.43325	0.565648	0.594928
1.448	0.468896	0.523637	0.375962	0.398877	0.372143	0.40397	0.608932	0.621663	0.453619	0.440888	0.565648	0.578379
1.449	0.46253	0.519818	0.356866	0.391239	0.353047	0.407789	0.596201	0.629301	0.459984	0.431977	0.559283	0.57074
1.45	0.473988	0.526183	0.365778	0.392512	0.372143	0.398877	0.610205	0.62039	0.46253	0.43325	0.573286	0.554191
1.451	0.471442	0.509633	0.356866	0.383601	0.369597	0.402697	0.611478	0.61657	0.458711	0.440888	0.546552	0.568194
1.452	0.457438	0.514726	0.373416	0.391239	0.346682	0.395058	0.601294	0.62039	0.46253	0.443434	0.563102	0.565648
1.453	0.453619	0.504541	0.363232	0.377235	0.355594	0.397604	0.591109	0.612751	0.453619	0.431977	0.559283	0.569467
1.454	0.457438	0.52491	0.356866	0.383601	0.37087	0.384874	0.602567	0.622936	0.459984	0.43325	0.556737	0.555463
1.455	0.444707	0.510907	0.37087	0.383601	0.369597	0.378509	0.62039	0.614024	0.453619	0.423065	0.563102	0.55801
1.456	0.454892	0.507087	0.35814	0.361959	0.363232	0.367051	0.597474	0.611478	0.448527	0.428158	0.550371	0.561829
1.457	0.440888	0.504541	0.363232	0.369597	0.365778	0.381055	0.594928	0.61657	0.458711	0.424339	0.559283	0.57074
1.458	0.453619	0.504541	0.361959	0.359413	0.349228	0.388693	0.596201	0.594928	0.445981	0.43325	0.550371	0.549098
1.459	0.4498	0.487992	0.344136	0.365778	0.361959	0.384874	0.591109	0.62039	0.443434	0.424339	0.550371	0.554191
1.46	0.452346	0.472715	0.339044	0.356866	0.35432	0.382328	0.578379	0.60002	0.447254	0.420519	0.538914	0.554191
1.461	0.46253	0.485445	0.360686	0.342863	0.367051	0.378509	0.589836	0.605113	0.440888	0.425612	0.544006	0.549098
1.462	0.444707	0.481626	0.345409	0.35814	0.351774	0.367051	0.589836	0.60002	0.437069	0.412881	0.536368	0.549098
1.463	0.447254	0.481626	0.34159	0.368324	0.355594	0.38742	0.58729	0.591109	0.438342	0.409062	0.545279	0.549098
1.464	0.454892	0.486718	0.339044	0.367051	0.350501	0.379781	0.602567	0.608932	0.440888	0.4167	0.533821	0.551644
1.465	0.447254	0.490538	0.330132	0.361959	0.361959	0.384874	0.58729	0.584744	0.442161	0.406516	0.538914	0.545279
1.466	0.437069	0.475261	0.340317	0.351774	0.346682	0.372143	0.57074	0.580925	0.426885	0.412881	0.536368	0.54146
1.467	0.431977	0.485445	0.340317	0.360686	0.346682	0.369597	0.583471	0.602567	0.431977	0.411608	0.530002	0.555463
1.468	0.428158	0.466349	0.340317	0.35432	0.335224	0.373416	0.568194	0.598747	0.434523	0.406516	0.530002	0.544006
1.469	0.423065	0.472715	0.332678	0.342863	0.330132	0.365778	0.57074	0.584744	0.424339	0.405243	0.538914	0.535095
1.47	0.43325	0.46253	0.328859	0.345409	0.321221	0.361959	0.564375	0.584744	0.442161	0.411608	0.519818	0.522364
1.471	0.412881	0.470169	0.327586	0.345409	0.321221	0.37087	0.555463	0.577106	0.431977	0.392512	0.523637	0.538914
1.472	0.407789	0.451073	0.332678	0.335224	0.331405	0.363232	0.552917	0.575832	0.425612	0.412881	0.531275	0.536368
1.473	0.412881	0.46253	0.333952	0.340317	0.323767	0.333952	0.554191	0.584744	0.434523	0.407789	0.51218	0.533821
1.474	0.412881	0.457438	0.331405	0.335224	0.322494	0.336498	0.560556	0.577106	0.428158	0.398877	0.518545	0.523637
1.475	0.423065	0.470169	0.330132	0.337771	0.311036	0.336498	0.540187	0.582198	0.421793	0.406516	0.523637	0.528729
1.476	0.43325	0.46253	0.322494	0.347955	0.322494	0.349228	0.563102	0.580925	0.423065	0.396331	0.521091	0.518545
1.477	0.406516	0.452346	0.330132	0.34159	0.307217	0.37087	0.563102	0.565648	0.419246	0.402697	0.513453	0.523637
1.478	0.405243	0.463803	0.32504	0.346682	0.314856	0.35814	0.560556	0.566921	0.431977	0.393785	0.51218	0.515999
1.479	0.406516	0.437069	0.299579	0.326313	0.305944	0.344136	0.566921	0.555463	0.412881	0.393785	0.505814	0.514726
1.48	0.396331	0.453619	0.311036	0.328859	0.321221	0.345409	0.566921	0.561829	0.412881	0.401423	0.505814	0.514726
1.481	0.402697	0.461257	0.309763	0.333952	0.31231	0.350501	0.559283	0.565648	0.415427	0.381055	0.509633	0.518545
1.482	0.396331	0.443434	0.318675	0.336498	0.316129	0.340317	0.546552	0.573286	0.415427	0.396331	0.501995	0.514726
1.483	0.406516	0.428158	0.316129	0.328859	0.335224	0.349228	0.555463	0.573286	0.409062	0.402697	0.503268	0.507087
1.484	0.392512	0.438342	0.313582	0.313582	0.330132	0.346682	0.549098	0.559283	0.415427	0.398877	0.494357	0.51218
1.485	0.393785	0.430704	0.313582	0.339044	0.339044	0.355594	0.544006	0.573286	0.414154	0.382328	0.486718	0.517272
1.486	0.402697	0.437069	0.304671	0.32504	0.332678	0.331405	0.550371	0.55801	0.401423	0.389966	0.489264	0.507087
1.487	0.396331	0.437069	0.305944	0.32504	0.305944	0.359413	0.535095	0.55801	0.414154	0.389966	0.494357	0.509633
1.488	0.391239	0.43325	0.294487	0.327586	0.314856	0.332678	0.550371	0.564375	0.417973	0.393785	0.481626	0.509633
1.489	0.393785	0.428158	0.31231	0.317402	0.322494	0.350501	0.533821	0.552917	0.407789	0.381055	0.49563	0.503268
1.49	0.391239	0.429431	0.300852	0.313582	0.30849	0.339044	0.535095	0.545279	0.407789	0.379781	0.485445	0.504541
1.491	0.375962	0.429431	0.290668	0.327586	0.302125	0.32504	0.513453	0.498176	0.397604	0.392512	0.480353	0.503268
1.492	0.379781	0.4167	0.299579	0.314856	0.314856	0.330132	0.52491	0.532548	0.396331	0.381055	0.484172	0.491811
1.493	0.375962	0.428158	0.305944	0.319948	0.305944	0.335224	0.537641	0.559283	0.398877	0.381055	0.485445	0.489264
1.494	0.37087	0.429431	0.29576	0.311036	0.309763	0.321221	0.54146	0.530002	0.405243	0.377235	0.485445	0.498176
1.495	0.381055	0.414154	0.300852	0.31231	0.293214	0.319948	0.509633	0.540187	0.405243	0.37087	0.484172	0.494357
1.496	0.384874	0.419246	0.29576	0.311036	0.31231	0.322494	0.52491	0.538914	0.397604	0.375962	0.482899	0.485445
1.497	0.391239	0.420519	0.29576	0.313582	0.300852	0.32504	0.518545	0.536368	0.397604	0.381055	0.466349	0.475261
1.498	0.367051	0.423065	0.304671	0.298306	0.290668	0.321221	0.530002	0.533821	0.386147	0.381055	0.487992	0.487992
1.499	0.367051	0.4167	0.288121	0.300852	0.29576	0.311036	0.523637	0.532548	0.391239	0.379781	0.468896	0.473988
1.5	0.37087	0.397604	0.290668	0.309763	0.299579	0.326313	0.519818	0.537641	0.397604	0.372143	0.475261	0.489264
1.501	0.384874	0.401423	0.294487	0.302125	0.302125	0.309763	0.532548	0.533821	0.391239	0.364505	0.467622	0.484172
1.502	0.363232	0.411608	0.285575	0.302125	0.291941	0.322494	0.51218	0.530002	0.378509	0.374689	0.477807	0.476534
1.503	0.375962	0.4167	0.285575	0.29576	0.293214	0.321221	0.504541	0.528729	0.38742	0.393785	0.468896	0.476534
1.504	0.372143	0.388693	0.285575	0.309763	0.274118	0.326313	0.518545	0.530002	0.384874	0.361959	0.457438	0.477807
1.505	0.361959	0.383601	0.288121	0.298306	0.290668	0.317402	0.519818	0.52491	0.383601	0.372143	0.465076	0.477807
1.506	0.35432	0.392512	0.277937	0.281756	0.299579	0.319948	0.505814	0.519818	0.372143	0.363232	0.463803	0.468896
1.507	0.356866	0.402697	0.271572	0.300852	0.281756	0.317402	0.52491	0.530002	0.381055	0.369597	0.459984	0.473988
1.508	0.361959	0.396331	0.276664	0.298306	0.289394	0.317402	0.509633	0.544006	0.389966	0.35814	0.461257	0.476534
1.509	0.342863	0.386147	0.285575	0.29576	0.272845	0.321221	0.49563	0.527456	0.38742	0.367051	0.456165	0.475261
1.51	0.361959	0.38742	0.272845	0.290668	0.285575	0.313582	0.498176	0.523637	0.395058	0.356866	0.46253	0.470169
1.511	0.356866	0.395058	0.258841	0.298306	0.267753	0.313582	0.498176	0.530002	0.372143	0.360686	0.461257	0.465076
1.512	0.35814	0.410335	0.265206	0.29576	0.280483	0.29576	0.496903	0.522364	0.369597	0.363232	0.453619	0.472715
1.513	0.356866	0.40397	0.284302	0.285575	0.274118	0.311036	0.491811	0.518545	0.393785	0.372143	0.448527	0.456165
1.514	0.37087	0.382328	0.277937	0.284302	0.248657	0.285575	0.503268	0.515999	0.373416	0.364505	0.459984	0.465076
1.515	0.35814	0.391239	0.276664	0.285575	0.276664	0.313582	0.504541	0.51218	0.373416	0.350501	0.444707	0.466349
1.516	0.340317	0.395058	0.280483	0.280483	0.27921	0.280483	0.498176	0.519818	0.383601	0.367051	0.457438	0.459984
1.517	0.344136	0.377235	0.266479	0.269025	0.27921	0.289394	0.489264	0.503268	0.367051	0.359413	0.442161	0.457438
1.518	0.353047	0.379781	0.261387	0.286848	0.265206	0.288121	0.494357	0.519818	0.367051	0.369597	0.457438	0.444707
1.519	0.34159	0.389966	0.276664	0.291941	0.266479	0.281756	0.493084	0.498176	0.369597	0.350501	0.453619	0.457438
1.52	0.347955	0.378509	0.266479	0.272845	0.280483	0.285575	0.496903	0.503268	0.359413	0.355594	0.448527	0.458711
1.521	0.342863	0.367051	0.270299	0.280483	0.277937	0.290668	0.473988	0.509633	0.374689	0.349228	0.439615	0.453619
1.522	0.327586	0.372143	0.257568	0.257568	0.269025	0.300852	0.489264	0.521091	0.363232	0.35432	0.442161	0.448527
1.523	0.347955	0.382328	0.246111	0.270299	0.290668	0.307217	0.47908	0.513453	0.368324	0.350501	0.435796	0.454892
1.524	0.342863	0.372143	0.242291	0.270299	0.275391	0.294487	0.491811	0.513453	0.377235	0.346682	0.443434	0.451073
1.525	0.322494	0.367051	0.263933	0.286848	0.265206	0.288121	0.480353	0.504541	0.364505	0.340317	0.428158	0.453619
1.526	0.327586	0.361959	0.257568	0.276664	0.270299	0.302125	0.47908	0.500722	0.361959	0.350501	0.43325	0.448527
1.527	0.339044	0.374689	0.261387	0.27921	0.269025	0.290668	0.47908	0.503268	0.369597	0.349228	0.431977	0.448527
1.528	0.335224	0.369597	0.24993	0.289394	0.258841	0.290668	0.473988	0.498176	0.361959	0.347955	0.431977	0.448527
1.529	0.332678	0.361959	0.247384	0.263933	0.260114	0.274118	0.481626	0.485445	0.369597	0.344136	0.429431	0.451073
1.53	0.321221	0.365778	0.256295	0.271572	0.261387	0.288121	0.472715	0.494357	0.372143	0.335224	0.429431	0.443434
1.531	0.32504	0.363232	0.255022	0.277937	0.265206	0.277937	0.477807	0.503268	0.346682	0.342863	0.430704	0.443434
1.532	0.311036	0.37087	0.244837	0.263933	0.265206	0.277937	0.467622	0.481626	0.369597	0.342863	0.434523	0.43325
1.533	0.318675	0.374689	0.252476	0.267753	0.251203	0.261387	0.466349	0.484172	0.350501	0.340317	0.444707	0.444707
1.534	0.330132	0.381055	0.242291	0.263933	0.265206	0.286848	0.477807	0.489264	0.35432	0.353047	0.421793	0.434523
1.535	0.318675	0.369597	0.244837	0.263933	0.260114	0.281756	0.467622	0.493084	0.361959	0.323767	0.423065	0.425612
1.536	0.319948	0.365778	0.247384	0.260114	0.256295	0.275391	0.457438	0.468896	0.346682	0.342863	0.420519	0.435796
1.537	0.321221	0.375962	0.248657	0.260114	0.257568	0.274118	0.466349	0.49563	0.351774	0.340317	0.411608	0.434523
1.538	0.32504	0.361959	0.235926	0.271572	0.265206	0.261387	0.457438	0.486718	0.359413	0.330132	0.425612	0.428158
1.539	0.319948	0.350501	0.237199	0.253749	0.253749	0.274118	0.473988	0.480353	0.355594	0.337771	0.428158	0.429431
1.54	0.336498	0.361959	0.242291	0.260114	0.243564	0.258841	0.465076	0.471442	0.35432	0.335224	0.420519	0.423065
1.541	0.328859	0.365778	0.244837	0.255022	0.255022	0.26266	0.470169	0.472715	0.351774	0.319948	0.4167	0.437069
1.542	0.314856	0.37087	0.238472	0.265206	0.248657	0.261387	0.46253	0.496903	0.346682	0.345409	0.409062	0.423065
1.543	0.302125	0.360686	0.243564	0.267753	0.241018	0.274118	0.472715	0.473988	0.346682	0.326313	0.412881	0.430704
1.544	0.314856	0.356866	0.246111	0.252476	0.251203	0.280483	0.447254	0.47908	0.339044	0.331405	0.405243	0.415427
1.545	0.314856	0.351774	0.237199	0.263933	0.251203	0.281756	0.454892	0.47908	0.347955	0.333952	0.407789	0.431977
1.546	0.317402	0.337771	0.229561	0.270299	0.243564	0.270299	0.438342	0.491811	0.34159	0.326313	0.406516	0.420519
1.547	0.316129	0.350501	0.221922	0.261387	0.253749	0.271572	0.457438	0.477807	0.340317	0.32504	0.400151	0.420519
1.548	0.305944	0.346682	0.248657	0.263933	0.244837	0.263933	0.466349	0.468896	0.349228	0.335224	0.406516	0.412881
1.549	0.29576	0.349228	0.24993	0.253749	0.239745	0.274118	0.458711	0.481626	0.330132	0.327586	0.409062	0.4167
1.55	0.300852	0.346682	0.23338	0.253749	0.242291	0.270299	0.453619	0.477807	0.345409	0.32504	0.402697	0.429431
1.551	0.299579	0.355594	0.229561	0.23338	0.235926	0.267753	0.452346	0.470169	0.346682	0.326313	0.392512	0.411608
1.552	0.31231	0.349228	0.23338	0.263933	0.23338	0.26266	0.453619	0.463803	0.335224	0.342863	0.405243	0.40397
1.553	0.294487	0.346682	0.228288	0.265206	0.239745	0.274118	0.437069	0.468896	0.332678	0.330132	0.402697	0.424339
1.554	0.290668	0.350501	0.237199	0.238472	0.23338	0.269025	0.434523	0.46253	0.328859	0.32504	0.392512	0.412881
1.555	0.307217	0.351774	0.239745	0.258841	0.242291	0.276664	0.428158	0.454892	0.342863	0.318675	0.40397	0.402697
1.556	0.290668	0.346682	0.234653	0.232107	0.234653	0.274118	0.442161	0.458711	0.330132	0.326313	0.401423	0.402697
1.557	0.284302	0.340317	0.229561	0.241018	0.23338	0.247384	0.443434	0.463803	0.322494	0.321221	0.401423	0.409062
1.558	0.281756	0.356866	0.232107	0.238472	0.227015	0.263933	0.444707	0.457438	0.346682	0.314856	0.389966	0.40397
1.559	0.291941	0.336498	0.234653	0.232107	0.244837	0.248657	0.437069	0.461257	0.335224	0.321221	0.40397	0.396331
1.56	0.293214	0.34159	0.235926	0.241018	0.251203	0.269025	0.434523	0.473988	0.335224	0.321221	0.381055	0.406516
1.561	0.299579	0.330132	0.224468	0.234653	0.239745	0.256295	0.438342	0.463803	0.330132	0.326313	0.391239	0.396331
1.562	0.298306	0.350501	0.229561	0.241018	0.242291	0.244837	0.454892	0.467622	0.321221	0.316129	0.384874	0.414154
1.563	0.29576	0.339044	0.225742	0.24993	0.23338	0.253749	0.440888	0.452346	0.328859	0.30849	0.386147	0.405243
1.564	0.283029	0.332678	0.223195	0.237199	0.221922	0.257568	0.437069	0.452346	0.319948	0.314856	0.38742	0.396331
1.565	0.294487	0.328859	0.218103	0.234653	0.237199	0.253749	0.438342	0.468896	0.328859	0.30849	0.393785	0.406516
1.566	0.297033	0.339044	0.227015	0.238472	0.238472	0.260114	0.439615	0.461257	0.330132	0.311036	0.382328	0.410335
1.567	0.272845	0.353047	0.218103	0.255022	0.224468	0.26266	0.440888	0.453619	0.321221	0.314856	0.375962	0.402697
1.568	0.286848	0.327586	0.218103	0.257568	0.227015	0.252476	0.420519	0.456165	0.326313	0.316129	0.384874	0.392512
1.569	0.298306	0.336498	0.214284	0.224468	0.230834	0.261387	0.415427	0.452346	0.330132	0.311036	0.383601	0.392512
1.57	0.280483	0.335224	0.218103	0.225742	0.221922	0.247384	0.430704	0.440888	0.326313	0.321221	0.378509	0.398877
1.571	0.277937	0.330132	0.197734	0.230834	0.228288	0.261387	0.434523	0.443434	0.328859	0.314856	0.374689	0.392512
1.572	0.288121	0.321221	0.223195	0.238472	0.227015	0.265206	0.426885	0.445981	0.313582	0.30849	0.375962	0.391239
1.573	0.285575	0.333952	0.21683	0.230834	0.224468	0.243564	0.431977	0.440888	0.321221	0.311036	0.383601	0.396331
1.574	0.280483	0.346682	0.228288	0.232107	0.227015	0.238472	0.4167	0.451073	0.321221	0.30849	0.375962	0.393785
1.575	0.275391	0.332678	0.228288	0.232107	0.21683	0.246111	0.423065	0.442161	0.304671	0.307217	0.372143	0.384874
1.576	0.269025	0.332678	0.224468	0.224468	0.209192	0.246111	0.421793	0.443434	0.321221	0.32504	0.382328	0.382328
1.577	0.267753	0.333952	0.206646	0.229561	0.229561	0.237199	0.415427	0.428158	0.311036	0.294487	0.383601	0.392512
1.578	0.269025	0.346682	0.210465	0.227015	0.213011	0.228288	0.420519	0.421793	0.30849	0.303398	0.372143	0.393785
1.579	0.280483	0.321221	0.213011	0.237199	0.214284	0.228288	0.406516	0.444707	0.314856	0.305944	0.378509	0.379781
1.58	0.285575	0.331405	0.210465	0.229561	0.21683	0.224468	0.420519	0.434523	0.309763	0.303398	0.375962	0.382328
1.581	0.274118	0.305944	0.206646	0.229561	0.220649	0.238472	0.429431	0.456165	0.31231	0.309763	0.363232	0.382328
1.582	0.269025	0.316129	0.211738	0.207919	0.224468	0.232107	0.428158	0.434523	0.317402	0.299579	0.367051	0.382328
1.583	0.275391	0.322494	0.20028	0.232107	0.221922	0.235926	0.411608	0.438342	0.298306	0.294487	0.365778	0.383601
1.584	0.271572	0.314856	0.188823	0.213011	0.239745	0.244837	0.40397	0.448527	0.311036	0.30849	0.368324	0.38742
1.585	0.257568	0.305944	0.199007	0.207919	0.235926	0.238472	0.420519	0.425612	0.305944	0.291941	0.351774	0.372143
1.586	0.269025	0.318675	0.220649	0.224468	0.220649	0.248657	0.415427	0.440888	0.302125	0.303398	0.365778	0.386147
1.587	0.263933	0.309763	0.2041	0.220649	0.218103	0.244837	0.420519	0.444707	0.30849	0.29576	0.367051	0.382328
1.588	0.265206	0.326313	0.206646	0.234653	0.223195	0.251203	0.398877	0.443434	0.305944	0.31231	0.365778	0.374689
1.589	0.271572	0.305944	0.192642	0.229561	0.221922	0.252476	0.400151	0.437069	0.314856	0.290668	0.355594	0.384874
1.59	0.267753	0.304671	0.211738	0.229561	0.224468	0.228288	0.411608	0.431977	0.299579	0.283029	0.361959	0.372143
1.591	0.265206	0.317402	0.214284	0.227015	0.214284	0.23338	0.392512	0.434523	0.299579	0.29576	0.364505	0.37087
1.592	0.260114	0.303398	0.213011	0.227015	0.211738	0.228288	0.393785	0.411608	0.302125	0.303398	0.35814	0.364505
1.593	0.243564	0.294487	0.192642	0.220649	0.224468	0.219376	0.415427	0.401423	0.314856	0.29576	0.350501	0.377235
1.594	0.251203	0.311036	0.195188	0.219376	0.196461	0.224468	0.401423	0.411608	0.305944	0.290668	0.35814	0.373416
1.595	0.256295	0.307217	0.197734	0.21683	0.209192	0.214284	0.392512	0.429431	0.290668	0.297033	0.361959	0.364505
1.596	0.243564	0.303398	0.209192	0.214284	0.220649	0.227015	0.395058	0.424339	0.305944	0.299579	0.364505	0.356866
1.597	0.251203	0.283029	0.206646	0.209192	0.219376	0.207919	0.40397	0.4167	0.298306	0.294487	0.347955	0.367051
1.598	0.265206	0.300852	0.218103	0.205373	0.21683	0.221922	0.383601	0.4167	0.299579	0.291941	0.350501	0.373416
1.599	0.242291	0.305944	0.209192	0.210465	0.209192	0.229561	0.406516	0.402697	0.299579	0.303398	0.347955	0.365778
1.6	0.242291	0.291941	0.2041	0.209192	0.211738	0.205373	0.396331	0.417973	0.285575	0.290668	0.351774	0.355594
1.601	0.237199	0.27921	0.199007	0.199007	0.210465	0.234653	0.395058	0.415427	0.297033	0.27921	0.35814	0.373416
1.602	0.242291	0.283029	0.2041	0.211738	0.202826	0.220649	0.393785	0.421793	0.291941	0.293214	0.346682	0.367051
1.603	0.24993	0.290668	0.183731	0.210465	0.199007	0.218103	0.407789	0.423065	0.285575	0.284302	0.332678	0.359413
1.604	0.247384	0.276664	0.183731	0.2041	0.218103	0.227015	0.38742	0.4167	0.293214	0.274118	0.330132	0.35814
1.605	0.242291	0.284302	0.206646	0.192642	0.199007	0.207919	0.389966	0.419246	0.294487	0.293214	0.347955	0.356866
1.606	0.261387	0.276664	0.177365	0.228288	0.202826	0.209192	0.38742	0.424339	0.299579	0.285575	0.346682	0.365778
1.607	0.241018	0.297033	0.179912	0.215557	0.209192	0.213011	0.396331	0.410335	0.290668	0.294487	0.328859	0.353047
1.608	0.275391	0.274118	0.193915	0.2041	0.202826	0.239745	0.396331	0.405243	0.289394	0.281756	0.349228	0.359413
1.609	0.242291	0.267753	0.197734	0.214284	0.192642	0.24993	0.395058	0.425612	0.290668	0.289394	0.349228	0.367051
1.61	0.242291	0.281756	0.199007	0.209192	0.193915	0.223195	0.391239	0.407789	0.288121	0.289394	0.335224	0.360686
1.611	0.238472	0.285575	0.177365	0.2041	0.18755	0.210465	0.378509	0.409062	0.291941	0.275391	0.337771	0.35432
1.612	0.238472	0.272845	0.18755	0.199007	0.199007	0.210465	0.386147	0.398877	0.277937	0.270299	0.345409	0.355594
1.613	0.234653	0.269025	0.178638	0.210465	0.2041	0.213011	0.378509	0.415427	0.29576	0.288121	0.345409	0.342863
1.614	0.247384	0.275391	0.186277	0.213011	0.183731	0.213011	0.38742	0.392512	0.281756	0.281756	0.336498	0.351774
1.615	0.252476	0.283029	0.2041	0.199007	0.202826	0.209192	0.372143	0.401423	0.290668	0.280483	0.336498	0.361959
1.616	0.232107	0.274118	0.202826	0.197734	0.18755	0.206646	0.377235	0.407789	0.285575	0.280483	0.335224	0.351774
1.617	0.248657	0.257568	0.181184	0.196461	0.196461	0.2041	0.383601	0.410335	0.288121	0.285575	0.336498	0.344136
1.618	0.243564	0.260114	0.168454	0.185004	0.191369	0.201553	0.372143	0.392512	0.285575	0.286848	0.333952	0.346682
1.619	0.234653	0.269025	0.177365	0.190096	0.201553	0.207919	0.369597	0.405243	0.277937	0.271572	0.339044	0.340317
1.62	0.247384	0.263933	0.192642	0.193915	0.182458	0.211738	0.38742	0.392512	0.280483	0.286848	0.337771	0.35432
1.621	0.244837	0.277937	0.185004	0.207919	0.193915	0.214284	0.374689	0.40397	0.272845	0.281756	0.337771	0.350501
1.622	0.239745	0.258841	0.182458	0.192642	0.191369	0.2041	0.363232	0.401423	0.281756	0.261387	0.322494	0.337771
1.623	0.241018	0.276664	0.176092	0.196461	0.179912	0.214284	0.373416	0.386147	0.288121	0.280483	0.328859	0.335224
1.624	0.241018	0.265206	0.196461	0.199007	0.181184	0.224468	0.37087	0.396331	0.280483	0.275391	0.339044	0.336498
1.625	0.238472	0.251203	0.176092	0.197734	0.183731	0.214284	0.378509	0.402697	0.274118	0.258841	0.332678	0.353047
1.626	0.237199	0.246111	0.171	0.196461	0.174819	0.221922	0.373416	0.396331	0.280483	0.285575	0.311036	0.34159
1.627	0.227015	0.265206	0.179912	0.207919	0.188823	0.21683	0.346682	0.396331	0.265206	0.272845	0.326313	0.34159
1.628	0.228288	0.263933	0.186277	0.209192	0.188823	0.209192	0.355594	0.393785	0.275391	0.274118	0.322494	0.337771
1.629	0.23338	0.263933	0.167181	0.186277	0.171	0.213011	0.361959	0.391239	0.280483	0.27921	0.314856	0.344136
1.63	0.232107	0.260114	0.174819	0.199007	0.176092	0.206646	0.367051	0.386147	0.290668	0.267753	0.330132	0.34159
1.631	0.218103	0.271572	0.178638	0.201553	0.186277	0.219376	0.37087	0.377235	0.277937	0.270299	0.326313	0.330132
1.632	0.228288	0.269025	0.176092	0.207919	0.15827	0.211738	0.346682	0.391239	0.284302	0.267753	0.32504	0.34159
1.633	0.242291	0.275391	0.176092	0.2041	0.164635	0.2041	0.361959	0.38742	0.277937	0.267753	0.318675	0.350501
1.634	0.229561	0.258841	0.171	0.199007	0.176092	0.193915	0.368324	0.383601	0.270299	0.271572	0.327586	0.331405
1.635	0.229561	0.24993	0.176092	0.201553	0.176092	0.18755	0.359413	0.375962	0.280483	0.269025	0.322494	0.32504
1.636	0.230834	0.260114	0.176092	0.199007	0.172273	0.196461	0.356866	0.407789	0.269025	0.265206	0.316129	0.344136
1.637	0.224468	0.24993	0.177365	0.20028	0.18755	0.18755	0.353047	0.388693	0.274118	0.272845	0.326313	0.323767
1.638	0.23338	0.252476	0.186277	0.179912	0.167181	0.206646	0.356866	0.373416	0.271572	0.260114	0.321221	0.331405
1.639	0.219376	0.241018	0.177365	0.196461	0.167181	0.20028	0.365778	0.37087	0.271572	0.269025	0.32504	0.327586
1.64	0.224468	0.24993	0.174819	0.192642	0.183731	0.192642	0.345409	0.377235	0.267753	0.267753	0.326313	0.332678
1.641	0.223195	0.238472	0.177365	0.202826	0.177365	0.183731	0.351774	0.391239	0.266479	0.263933	0.326313	0.339044
1.642	0.221922	0.248657	0.172273	0.18755	0.191369	0.213011	0.356866	0.381055	0.272845	0.265206	0.309763	0.339044
1.643	0.237199	0.234653	0.173546	0.196461	0.186277	0.197734	0.34159	0.389966	0.257568	0.267753	0.30849	0.321221
1.644	0.23338	0.253749	0.167181	0.193915	0.178638	0.221922	0.345409	0.375962	0.274118	0.247384	0.316129	0.330132
1.645	0.227015	0.24993	0.155723	0.18755	0.174819	0.21683	0.356866	0.377235	0.257568	0.265206	0.318675	0.330132
1.646	0.2041	0.239745	0.176092	0.188823	0.179912	0.207919	0.356866	0.377235	0.258841	0.257568	0.313582	0.318675
1.647	0.2041	0.253749	0.18755	0.182458	0.183731	0.20028	0.35814	0.381055	0.265206	0.274118	0.313582	0.336498
1.648	0.205373	0.251203	0.176092	0.20028	0.177365	0.179912	0.350501	0.377235	0.270299	0.255022	0.317402	0.333952
1.649	0.206646	0.255022	0.159543	0.183731	0.186277	0.199007	0.35814	0.372143	0.267753	0.258841	0.30849	0.326313
1.65	0.21683	0.248657	0.183731	0.197734	0.172273	0.206646	0.356866	0.367051	0.265206	0.265206	0.309763	0.32504
1.651	0.234653	0.252476	0.155723	0.190096	0.185004	0.207919	0.346682	0.363232	0.265206	0.261387	0.319948	0.326313
1.652	0.209192	0.234653	0.179912	0.193915	0.168454	0.199007	0.346682	0.369597	0.257568	0.260114	0.309763	0.331405
1.653	0.214284	0.24993	0.185004	0.193915	0.178638	0.183731	0.340317	0.37087	0.253749	0.261387	0.32504	0.322494
1.654	0.210465	0.244837	0.15827	0.185004	0.174819	0.191369	0.34159	0.360686	0.271572	0.260114	0.307217	0.314856
1.655	0.193915	0.257568	0.172273	0.183731	0.168454	0.211738	0.346682	0.361959	0.258841	0.267753	0.307217	0.326313
1.656	0.224468	0.243564	0.168454	0.179912	0.168454	0.182458	0.335224	0.373416	0.253749	0.260114	0.30849	0.316129
1.657	0.21683	0.248657	0.15827	0.181184	0.167181	0.183731	0.346682	0.377235	0.257568	0.260114	0.31231	0.318675
1.658	0.199007	0.261387	0.174819	0.172273	0.185004	0.190096	0.34159	0.367051	0.258841	0.261387	0.313582	0.323767
1.659	0.220649	0.239745	0.177365	0.176092	0.183731	0.182458	0.347955	0.365778	0.265206	0.253749	0.317402	0.319948
1.66	0.220649	0.24993	0.181184	0.186277	0.168454	0.18755	0.35814	0.361959	0.243564	0.256295	0.311036	0.314856
1.661	0.199007	0.248657	0.176092	0.181184	0.177365	0.18755	0.346682	0.365778	0.258841	0.244837	0.304671	0.313582
1.662	0.199007	0.243564	0.148085	0.182458	0.179912	0.186277	0.332678	0.37087	0.265206	0.244837	0.316129	0.317402
1.663	0.206646	0.229561	0.151904	0.18755	0.185004	0.193915	0.336498	0.37087	0.24993	0.260114	0.305944	0.318675
1.664	0.21683	0.246111	0.156996	0.186277	0.179912	0.185004	0.335224	0.37087	0.261387	0.260114	0.307217	0.309763
1.665	0.207919	0.241018	0.173546	0.192642	0.173546	0.178638	0.345409	0.374689	0.251203	0.252476	0.30849	0.316129
1.666	0.210465	0.253749	0.179912	0.192642	0.156996	0.181184	0.340317	0.355594	0.24993	0.253749	0.294487	0.311036
1.667	0.207919	0.239745	0.177365	0.18755	0.183731	0.183731	0.340317	0.363232	0.253749	0.243564	0.309763	0.323767
1.668	0.202826	0.243564	0.156996	0.172273	0.155723	0.178638	0.332678	0.367051	0.253749	0.24993	0.304671	0.314856
1.669	0.199007	0.228288	0.15827	0.183731	0.178638	0.182458	0.340317	0.372143	0.265206	0.253749	0.307217	0.304671
1.67	0.196461	0.246111	0.148085	0.188823	0.151904	0.190096	0.332678	0.346682	0.252476	0.247384	0.302125	0.316129
1.671	0.199007	0.247384	0.15827	0.169727	0.165908	0.176092	0.32504	0.35432	0.257568	0.24993	0.299579	0.317402
1.672	0.192642	0.24993	0.156996	0.178638	0.165908	0.195188	0.326313	0.359413	0.261387	0.24993	0.298306	0.311036
1.673	0.197734	0.237199	0.142993	0.181184	0.15827	0.18755	0.339044	0.349228	0.242291	0.247384	0.303398	0.304671
1.674	0.202826	0.239745	0.173546	0.177365	0.167181	0.173546	0.330132	0.353047	0.257568	0.251203	0.288121	0.318675
1.675	0.192642	0.238472	0.165908	0.182458	0.15445	0.174819	0.336498	0.356866	0.246111	0.244837	0.300852	0.31231
1.676	0.20028	0.214284	0.15445	0.182458	0.15827	0.162089	0.340317	0.363232	0.257568	0.24993	0.300852	0.30849
1.677	0.186277	0.228288	0.15827	0.160816	0.15827	0.178638	0.32504	0.340317	0.256295	0.252476	0.297033	0.298306
1.678	0.196461	0.244837	0.174819	0.177365	0.159543	0.168454	0.326313	0.34159	0.253749	0.239745	0.29576	0.302125
1.679	0.193915	0.234653	0.155723	0.182458	0.159543	0.159543	0.327586	0.356866	0.244837	0.24993	0.303398	0.311036
1.68	0.183731	0.248657	0.155723	0.178638	0.176092	0.15827	0.316129	0.340317	0.237199	0.239745	0.293214	0.305944
1.681	0.181184	0.225742	0.15827	0.169727	0.183731	0.178638	0.34159	0.347955	0.246111	0.239745	0.284302	0.297033
1.682	0.199007	0.219376	0.159543	0.182458	0.173546	0.163362	0.330132	0.361959	0.244837	0.248657	0.300852	0.299579
1.683	0.210465	0.237199	0.151904	0.169727	0.178638	0.197734	0.326313	0.350501	0.23338	0.241018	0.293214	0.309763
1.684	0.192642	0.219376	0.160816	0.167181	0.172273	0.179912	0.327586	0.326313	0.251203	0.238472	0.303398	0.307217
1.685	0.188823	0.223195	0.15827	0.159543	0.159543	0.177365	0.331405	0.335224	0.243564	0.237199	0.283029	0.29576
1.686	0.201553	0.209192	0.148085	0.173546	0.163362	0.169727	0.331405	0.340317	0.246111	0.239745	0.286848	0.305944
1.687	0.191369	0.224468	0.142993	0.183731	0.172273	0.15827	0.318675	0.353047	0.258841	0.239745	0.284302	0.293214
1.688	0.191369	0.224468	0.159543	0.169727	0.148085	0.188823	0.326313	0.350501	0.239745	0.237199	0.290668	0.311036
1.689	0.18755	0.213011	0.151904	0.174819	0.163362	0.178638	0.335224	0.346682	0.247384	0.239745	0.285575	0.311036
1.69	0.179912	0.218103	0.165908	0.163362	0.155723	0.172273	0.328859	0.342863	0.255022	0.237199	0.294487	0.305944
1.691	0.186277	0.238472	0.137901	0.171	0.165908	0.162089	0.311036	0.339044	0.229561	0.239745	0.286848	0.29576
1.692	0.179912	0.223195	0.148085	0.183731	0.151904	0.168454	0.335224	0.347955	0.251203	0.239745	0.294487	0.299579
1.693	0.182458	0.247384	0.15827	0.173546	0.151904	0.169727	0.311036	0.328859	0.24993	0.23338	0.293214	0.294487
1.694	0.190096	0.218103	0.148085	0.165908	0.153177	0.164635	0.31231	0.340317	0.239745	0.242291	0.290668	0.304671
1.695	0.20028	0.225742	0.15445	0.162089	0.153177	0.173546	0.319948	0.346682	0.243564	0.230834	0.290668	0.29576
1.696	0.191369	0.224468	0.15827	0.14172	0.15445	0.160816	0.318675	0.328859	0.23338	0.239745	0.294487	0.294487
1.697	0.181184	0.219376	0.151904	0.15445	0.160816	0.169727	0.300852	0.340317	0.239745	0.244837	0.284302	0.291941
1.698	0.188823	0.223195	0.150631	0.156996	0.145539	0.176092	0.316129	0.346682	0.230834	0.230834	0.289394	0.285575
1.699	0.196461	0.215557	0.135354	0.15445	0.162089	0.15827	0.316129	0.335224	0.239745	0.23338	0.290668	0.302125
1.7	0.178638	0.229561	0.159543	0.159543	0.156996	0.177365	0.316129	0.331405	0.234653	0.244837	0.275391	0.29576
1.701	0.171	0.225742	0.15827	0.164635	0.160816	0.178638	0.319948	0.335224	0.219376	0.229561	0.281756	0.31231
1.702	0.182458	0.218103	0.142993	0.144266	0.15827	0.181184	0.303398	0.340317	0.244837	0.237199	0.275391	0.299579
1.703	0.160816	0.201553	0.149358	0.172273	0.148085	0.177365	0.311036	0.330132	0.234653	0.227015	0.285575	0.290668
1.704	0.168454	0.214284	0.128989	0.153177	0.146812	0.209192	0.304671	0.34159	0.23338	0.230834	0.284302	0.294487
1.705	0.176092	0.219376	0.134081	0.153177	0.155723	0.182458	0.307217	0.330132	0.230834	0.234653	0.277937	0.302125
1.706	0.18755	0.214284	0.165908	0.163362	0.15827	0.177365	0.31231	0.345409	0.239745	0.23338	0.269025	0.29576
1.707	0.179912	0.210465	0.132808	0.151904	0.146812	0.174819	0.316129	0.328859	0.237199	0.219376	0.280483	0.277937
1.708	0.172273	0.207919	0.136628	0.162089	0.153177	0.193915	0.31231	0.336498	0.239745	0.230834	0.277937	0.290668
1.709	0.169727	0.214284	0.148085	0.148085	0.136628	0.173546	0.299579	0.318675	0.230834	0.224468	0.274118	0.300852
1.71	0.168454	0.219376	0.142993	0.155723	0.14172	0.167181	0.303398	0.332678	0.228288	0.229561	0.281756	0.286848
1.711	0.177365	0.213011	0.132808	0.146812	0.135354	0.176092	0.314856	0.330132	0.228288	0.235926	0.274118	0.286848
1.712	0.167181	0.214284	0.135354	0.139174	0.136628	0.173546	0.307217	0.32504	0.238472	0.230834	0.276664	0.275391
1.713	0.178638	0.197734	0.144266	0.151904	0.130262	0.173546	0.299579	0.322494	0.227015	0.230834	0.280483	0.285575
1.714	0.18755	0.206646	0.148085	0.151904	0.139174	0.167181	0.305944	0.319948	0.238472	0.237199	0.270299	0.280483
1.715	0.168454	0.210465	0.145539	0.155723	0.131535	0.163362	0.29576	0.330132	0.220649	0.227015	0.271572	0.290668
1.716	0.164635	0.2041	0.150631	0.149358	0.139174	0.159543	0.298306	0.333952	0.227015	0.238472	0.269025	0.277937
1.717	0.179912	0.201553	0.140447	0.167181	0.142993	0.153177	0.303398	0.322494	0.225742	0.238472	0.285575	0.281756
1.718	0.173546	0.2041	0.142993	0.15445	0.148085	0.145539	0.290668	0.319948	0.234653	0.229561	0.269025	0.280483
1.719	0.169727	0.201553	0.137901	0.14172	0.153177	0.15445	0.299579	0.330132	0.227015	0.23338	0.270299	0.289394
1.72	0.191369	0.192642	0.139174	0.146812	0.142993	0.168454	0.294487	0.311036	0.218103	0.225742	0.269025	0.285575
1.721	0.171	0.21683	0.126443	0.151904	0.145539	0.162089	0.300852	0.342863	0.228288	0.218103	0.274118	0.286848
1.722	0.177365	0.196461	0.130262	0.148085	0.135354	0.156996	0.300852	0.316129	0.228288	0.229561	0.261387	0.283029
1.723	0.199007	0.188823	0.131535	0.144266	0.127716	0.163362	0.302125	0.314856	0.228288	0.218103	0.26266	0.280483
1.724	0.162089	0.209192	0.142993	0.153177	0.15445	0.172273	0.291941	0.326313	0.223195	0.220649	0.258841	0.281756
1.725	0.171	0.199007	0.12517	0.162089	0.137901	0.172273	0.283029	0.327586	0.227015	0.224468	0.271572	0.291941
1.726	0.167181	0.196461	0.14172	0.155723	0.130262	0.169727	0.29576	0.313582	0.237199	0.21683	0.267753	0.285575
1.727	0.172273	0.193915	0.132808	0.159543	0.116259	0.178638	0.300852	0.309763	0.220649	0.223195	0.271572	0.275391
1.728	0.162089	0.199007	0.128989	0.155723	0.131535	0.15827	0.284302	0.31231	0.219376	0.229561	0.265206	0.267753
1.729	0.172273	0.196461	0.123897	0.151904	0.118805	0.165908	0.285575	0.330132	0.219376	0.224468	0.265206	0.280483
1.73	0.172273	0.193915	0.121351	0.150631	0.12517	0.167181	0.288121	0.311036	0.224468	0.220649	0.258841	0.276664
1.731	0.173546	0.195188	0.121351	0.153177	0.132808	0.146812	0.290668	0.311036	0.224468	0.224468	0.265206	0.280483
1.732	0.172273	0.20028	0.145539	0.145539	0.137901	0.159543	0.294487	0.313582	0.223195	0.215557	0.26266	0.270299
1.733	0.149358	0.195188	0.153177	0.15827	0.122624	0.164635	0.289394	0.290668	0.224468	0.227015	0.274118	0.280483
1.734	0.173546	0.193915	0.122624	0.148085	0.130262	0.15827	0.277937	0.319948	0.220649	0.215557	0.263933	0.27921
1.735	0.163362	0.191369	0.146812	0.15827	0.127716	0.142993	0.298306	0.299579	0.223195	0.224468	0.260114	0.274118
1.736	0.156996	0.20028	0.116259	0.15827	0.137901	0.151904	0.29576	0.29576	0.225742	0.223195	0.260114	0.272845
1.737	0.163362	0.199007	0.139174	0.151904	0.137901	0.15445	0.290668	0.314856	0.21683	0.213011	0.269025	0.274118
1.738	0.174819	0.186277	0.127716	0.149358	0.131535	0.156996	0.280483	0.317402	0.220649	0.224468	0.275391	0.269025
1.739	0.171	0.188823	0.120078	0.137901	0.145539	0.142993	0.280483	0.305944	0.218103	0.227015	0.260114	0.270299
1.74	0.155723	0.197734	0.132808	0.139174	0.142993	0.153177	0.280483	0.314856	0.220649	0.218103	0.253749	0.258841
1.741	0.173546	0.193915	0.134081	0.134081	0.145539	0.145539	0.299579	0.305944	0.210465	0.218103	0.260114	0.276664
1.742	0.167181	0.183731	0.12517	0.155723	0.144266	0.148085	0.280483	0.316129	0.219376	0.224468	0.257568	0.267753
1.743	0.176092	0.190096	0.135354	0.139174	0.126443	0.172273	0.285575	0.311036	0.210465	0.213011	0.261387	0.276664
1.744	0.167181	0.188823	0.136628	0.15827	0.136628	0.15827	0.271572	0.322494	0.21683	0.219376	0.260114	0.269025
1.745	0.142993	0.197734	0.134081	0.136628	0.130262	0.163362	0.267753	0.297033	0.21683	0.21683	0.267753	0.270299
1.746	0.145539	0.179912	0.137901	0.146812	0.142993	0.153177	0.281756	0.313582	0.214284	0.207919	0.252476	0.265206
1.747	0.153177	0.178638	0.112439	0.144266	0.127716	0.167181	0.311036	0.314856	0.224468	0.219376	0.228288	0.275391
1.748	0.155723	0.209192	0.131535	0.148085	0.142993	0.167181	0.293214	0.294487	0.206646	0.213011	0.261387	0.266479
1.749	0.149358	0.192642	0.114986	0.140447	0.131535	0.167181	0.271572	0.314856	0.21683	0.219376	0.260114	0.263933
1.75	0.162089	0.178638	0.127716	0.140447	0.122624	0.148085	0.275391	0.309763	0.207919	0.214284	0.257568	0.263933
1.751	0.169727	0.191369	0.126443	0.15827	0.127716	0.164635	0.280483	0.314856	0.210465	0.223195	0.256295	0.274118
1.752	0.156996	0.206646	0.130262	0.148085	0.127716	0.163362	0.284302	0.298306	0.207919	0.223195	0.252476	0.269025
1.753	0.156996	0.188823	0.131535	0.140447	0.122624	0.142993	0.280483	0.29576	0.219376	0.219376	0.24993	0.263933
1.754	0.149358	0.182458	0.136628	0.148085	0.135354	0.155723	0.270299	0.307217	0.214284	0.209192	0.257568	0.261387
1.755	0.155723	0.206646	0.134081	0.149358	0.145539	0.145539	0.276664	0.305944	0.215557	0.214284	0.253749	0.271572
1.756	0.156996	0.190096	0.132808	0.136628	0.132808	0.148085	0.275391	0.294487	0.213011	0.211738	0.260114	0.270299
1.757	0.159543	0.201553	0.137901	0.136628	0.139174	0.132808	0.277937	0.298306	0.206646	0.202826	0.247384	0.274118
1.758	0.15445	0.195188	0.131535	0.139174	0.132808	0.149358	0.275391	0.294487	0.220649	0.219376	0.255022	0.257568
1.759	0.177365	0.186277	0.126443	0.142993	0.122624	0.151904	0.269025	0.311036	0.206646	0.2041	0.261387	0.265206
1.76	0.162089	0.176092	0.12517	0.137901	0.122624	0.151904	0.291941	0.307217	0.206646	0.213011	0.244837	0.263933
1.761	0.162089	0.20028	0.12517	0.142993	0.131535	0.140447	0.26266	0.299579	0.209192	0.220649	0.251203	0.257568
1.762	0.163362	0.176092	0.12517	0.132808	0.134081	0.145539	0.277937	0.298306	0.211738	0.201553	0.252476	0.261387
1.763	0.156996	0.177365	0.121351	0.137901	0.15445	0.153177	0.274118	0.305944	0.210465	0.210465	0.251203	0.271572
1.764	0.164635	0.18755	0.127716	0.127716	0.136628	0.163362	0.270299	0.317402	0.211738	0.206646	0.241018	0.265206
1.765	0.167181	0.183731	0.117532	0.132808	0.127716	0.155723	0.270299	0.299579	0.205373	0.207919	0.247384	0.267753
1.766	0.15827	0.182458	0.127716	0.148085	0.139174	0.151904	0.263933	0.297033	0.215557	0.21683	0.237199	0.26266
1.767	0.149358	0.183731	0.113712	0.142993	0.126443	0.156996	0.276664	0.305944	0.206646	0.2041	0.255022	0.257568
1.768	0.153177	0.190096	0.127716	0.144266	0.128989	0.15445	0.283029	0.285575	0.218103	0.2041	0.232107	0.252476
1.769	0.149358	0.186277	0.114986	0.135354	0.136628	0.146812	0.269025	0.298306	0.206646	0.211738	0.241018	0.253749
1.77	0.145539	0.183731	0.12517	0.144266	0.118805	0.14172	0.261387	0.300852	0.205373	0.210465	0.248657	0.256295
1.771	0.153177	0.188823	0.132808	0.136628	0.132808	0.148085	0.270299	0.298306	0.209192	0.211738	0.253749	0.253749
1.772	0.148085	0.174819	0.12517	0.128989	0.121351	0.132808	0.271572	0.288121	0.202826	0.211738	0.255022	0.24993
1.773	0.148085	0.181184	0.113712	0.139174	0.0958897	0.148085	0.270299	0.284302	0.213011	0.209192	0.235926	0.263933
1.774	0.15827	0.20028	0.127716	0.148085	0.126443	0.153177	0.272845	0.280483	0.2041	0.201553	0.24993	0.256295
1.775	0.15445	0.2041	0.136628	0.144266	0.12517	0.132808	0.265206	0.280483	0.213011	0.207919	0.244837	0.244837
1.776	0.142993	0.192642	0.144266	0.136628	0.122624	0.12517	0.266479	0.285575	0.207919	0.213011	0.23338	0.253749
1.777	0.151904	0.190096	0.130262	0.150631	0.126443	0.127716	0.269025	0.304671	0.202826	0.207919	0.244837	0.263933
1.778	0.162089	0.186277	0.12517	0.136628	0.132808	0.134081	0.269025	0.280483	0.206646	0.206646	0.230834	0.260114
1.779	0.172273	0.196461	0.118805	0.145539	0.122624	0.121351	0.257568	0.285575	0.205373	0.202826	0.243564	0.248657
1.78	0.150631	0.192642	0.118805	0.148085	0.131535	0.132808	0.265206	0.294487	0.2041	0.207919	0.239745	0.251203
1.781	0.163362	0.206646	0.111166	0.134081	0.137901	0.122624	0.265206	0.288121	0.199007	0.196461	0.239745	0.253749
1.782	0.156996	0.202826	0.128989	0.139174	0.12517	0.146812	0.270299	0.294487	0.20028	0.199007	0.234653	0.260114
1.783	0.151904	0.181184	0.120078	0.12517	0.127716	0.142993	0.271572	0.281756	0.199007	0.210465	0.237199	0.241018
1.784	0.156996	0.186277	0.117532	0.134081	0.120078	0.148085	0.269025	0.298306	0.206646	0.192642	0.234653	0.255022
1.785	0.151904	0.192642	0.12517	0.135354	0.127716	0.162089	0.272845	0.280483	0.192642	0.209192	0.234653	0.241018
1.786	0.162089	0.18755	0.104801	0.14172	0.12517	0.144266	0.271572	0.29576	0.190096	0.197734	0.234653	0.258841
1.787	0.145539	0.186277	0.121351	0.149358	0.128989	0.139174	0.260114	0.284302	0.209192	0.2041	0.23338	0.244837
1.788	0.146812	0.192642	0.117532	0.151904	0.122624	0.144266	0.258841	0.276664	0.205373	0.193915	0.244837	0.23338
1.789	0.15827	0.177365	0.12517	0.14172	0.102255	0.139174	0.265206	0.285575	0.209192	0.197734	0.237199	0.267753
1.79	0.148085	0.201553	0.12517	0.139174	0.122624	0.136628	0.269025	0.283029	0.196461	0.20028	0.242291	0.255022
1.791	0.148085	0.191369	0.116259	0.136628	0.12517	0.136628	0.257568	0.285575	0.197734	0.196461	0.234653	0.244837
1.792	0.139174	0.188823	0.116259	0.132808	0.112439	0.132808	0.253749	0.289394	0.197734	0.199007	0.232107	0.247384
1.793	0.131535	0.193915	0.122624	0.135354	0.112439	0.139174	0.266479	0.270299	0.199007	0.196461	0.23338	0.24993
1.794	0.148085	0.186277	0.136628	0.132808	0.114986	0.134081	0.253749	0.270299	0.20028	0.207919	0.246111	0.244837
1.795	0.15445	0.186277	0.134081	0.136628	0.120078	0.121351	0.258841	0.281756	0.192642	0.196461	0.227015	0.248657
1.796	0.149358	0.190096	0.130262	0.126443	0.116259	0.136628	0.269025	0.277937	0.188823	0.199007	0.234653	0.239745
1.797	0.15445	0.176092	0.136628	0.140447	0.114986	0.118805	0.258841	0.265206	0.199007	0.199007	0.23338	0.241018
1.798	0.149358	0.177365	0.113712	0.127716	0.121351	0.136628	0.242291	0.269025	0.197734	0.197734	0.230834	0.256295
1.799	0.153177	0.183731	0.117532	0.14172	0.114986	0.139174	0.251203	0.260114	0.197734	0.196461	0.23338	0.247384
1.8	0.148085	0.183731	0.117532	0.131535	0.112439	0.131535	0.265206	0.285575	0.2041	0.20028	0.220649	0.24993
1.801	0.15827	0.173546	0.122624	0.130262	0.111166	0.131535	0.260114	0.288121	0.185004	0.191369	0.229561	0.238472
1.802	0.14172	0.173546	0.121351	0.136628	0.127716	0.131535	0.265206	0.285575	0.192642	0.197734	0.227015	0.239745
1.803	0.153177	0.172273	0.139174	0.132808	0.114986	0.145539	0.263933	0.269025	0.2041	0.193915	0.218103	0.243564
1.804	0.15827	0.179912	0.122624	0.117532	0.112439	0.112439	0.265206	0.284302	0.190096	0.197734	0.221922	0.24993
1.805	0.136628	0.169727	0.127716	0.131535	0.118805	0.111166	0.255022	0.277937	0.199007	0.197734	0.232107	0.241018
1.806	0.137901	0.159543	0.10862	0.146812	0.118805	0.12517	0.247384	0.270299	0.196461	0.193915	0.224468	0.241018
1.807	0.137901	0.164635	0.120078	0.137901	0.104801	0.120078	0.253749	0.271572	0.199007	0.188823	0.219376	0.244837
1.808	0.148085	0.172273	0.107347	0.123897	0.114986	0.122624	0.256295	0.283029	0.201553	0.205373	0.224468	0.247384
1.809	0.136628	0.169727	0.130262	0.137901	0.117532	0.134081	0.244837	0.283029	0.18755	0.20028	0.229561	0.253749
1.81	0.117532	0.172273	0.113712	0.145539	0.0997088	0.14172	0.258841	0.275391	0.199007	0.188823	0.228288	0.239745
1.811	0.122624	0.172273	0.12517	0.127716	0.107347	0.128989	0.251203	0.271572	0.188823	0.188823	0.224468	0.239745
1.812	0.144266	0.172273	0.122624	0.128989	0.114986	0.127716	0.244837	0.266479	0.190096	0.202826	0.227015	0.238472
1.813	0.132808	0.172273	0.107347	0.122624	0.120078	0.107347	0.244837	0.270299	0.188823	0.199007	0.229561	0.243564
1.814	0.146812	0.177365	0.120078	0.122624	0.104801	0.12517	0.247384	0.261387	0.192642	0.188823	0.224468	0.230834
1.815	0.127716	0.178638	0.113712	0.117532	0.109893	0.123897	0.229561	0.260114	0.186277	0.20028	0.221922	0.23338
1.816	0.132808	0.165908	0.118805	0.134081	0.122624	0.103528	0.24993	0.271572	0.195188	0.196461	0.227015	0.243564
1.817	0.126443	0.178638	0.118805	0.127716	0.120078	0.111166	0.248657	0.260114	0.185004	0.192642	0.23338	0.234653
1.818	0.12517	0.177365	0.120078	0.112439	0.117532	0.118805	0.255022	0.269025	0.192642	0.188823	0.228288	0.230834
1.819	0.134081	0.167181	0.120078	0.121351	0.117532	0.121351	0.248657	0.261387	0.192642	0.192642	0.230834	0.241018
1.82	0.135354	0.176092	0.0895244	0.134081	0.10862	0.122624	0.241018	0.270299	0.186277	0.192642	0.225742	0.232107
1.821	0.140447	0.183731	0.112439	0.142993	0.118805	0.131535	0.244837	0.269025	0.197734	0.193915	0.219376	0.229561
1.822	0.146812	0.168454	0.117532	0.120078	0.12517	0.12517	0.229561	0.258841	0.192642	0.193915	0.218103	0.234653
1.823	0.136628	0.15827	0.116259	0.137901	0.118805	0.131535	0.243564	0.257568	0.179912	0.183731	0.223195	0.230834
1.824	0.139174	0.167181	0.116259	0.134081	0.121351	0.132808	0.239745	0.260114	0.195188	0.190096	0.225742	0.244837
1.825	0.136628	0.164635	0.120078	0.126443	0.121351	0.142993	0.248657	0.266479	0.18755	0.183731	0.219376	0.234653
1.826	0.135354	0.169727	0.102255	0.114986	0.111166	0.140447	0.247384	0.271572	0.195188	0.188823	0.215557	0.232107
1.827	0.130262	0.163362	0.107347	0.120078	0.114986	0.131535	0.229561	0.258841	0.177365	0.18755	0.224468	0.229561
1.828	0.12517	0.181184	0.0971627	0.128989	0.116259	0.126443	0.243564	0.24993	0.188823	0.188823	0.223195	0.224468
1.829	0.131535	0.178638	0.106074	0.132808	0.134081	0.145539	0.23338	0.265206	0.190096	0.185004	0.221922	0.238472
1.83	0.137901	0.167181	0.107347	0.127716	0.117532	0.140447	0.229561	0.270299	0.192642	0.193915	0.228288	0.23338
1.831	0.137901	0.15827	0.102255	0.131535	0.10862	0.145539	0.243564	0.252476	0.193915	0.186277	0.224468	0.218103
1.832	0.134081	0.173546	0.111166	0.131535	0.121351	0.131535	0.225742	0.260114	0.185004	0.182458	0.224468	0.23338
1.833	0.130262	0.165908	0.117532	0.131535	0.111166	0.171	0.234653	0.260114	0.183731	0.183731	0.213011	0.242291
1.834	0.14172	0.168454	0.112439	0.114986	0.116259	0.190096	0.23338	0.24993	0.18755	0.199007	0.224468	0.229561
1.835	0.123897	0.172273	0.113712	0.121351	0.106074	0.142993	0.223195	0.256295	0.186277	0.182458	0.229561	0.224468
1.836	0.144266	0.165908	0.122624	0.107347	0.106074	0.132808	0.242291	0.263933	0.18755	0.185004	0.224468	0.237199
1.837	0.139174	0.163362	0.104801	0.122624	0.106074	0.107347	0.234653	0.255022	0.186277	0.178638	0.214284	0.238472
1.838	0.132808	0.163362	0.100982	0.12517	0.117532	0.0907974	0.244837	0.266479	0.174819	0.185004	0.227015	0.221922
1.839	0.131535	0.165908	0.106074	0.126443	0.131535	0.102255	0.246111	0.261387	0.190096	0.192642	0.230834	0.229561
1.84	0.136628	0.174819	0.0958897	0.107347	0.12517	0.102255	0.24993	0.26266	0.188823	0.185004	0.218103	0.221922
1.841	0.144266	0.167181	0.0984358	0.130262	0.114986	0.107347	0.229561	0.265206	0.178638	0.177365	0.219376	0.225742
1.842	0.139174	0.165908	0.123897	0.10862	0.134081	0.118805	0.230834	0.260114	0.190096	0.186277	0.219376	0.239745
1.843	0.140447	0.162089	0.0971627	0.126443	0.122624	0.12517	0.244837	0.263933	0.178638	0.179912	0.219376	0.23338
1.844	0.128989	0.142993	0.118805	0.131535	0.109893	0.114986	0.229561	0.253749	0.178638	0.188823	0.211738	0.235926
1.845	0.135354	0.128989	0.111166	0.120078	0.122624	0.122624	0.228288	0.267753	0.188823	0.18755	0.218103	0.218103
1.846	0.126443	0.151904	0.100982	0.111166	0.10862	0.117532	0.228288	0.269025	0.18755	0.173546	0.219376	0.229561
1.847	0.139174	0.164635	0.106074	0.112439	0.117532	0.131535	0.237199	0.263933	0.178638	0.186277	0.214284	0.238472
1.848	0.123897	0.160816	0.118805	0.122624	0.118805	0.122624	0.224468	0.251203	0.177365	0.18755	0.223195	0.220649
1.849	0.142993	0.135354	0.114986	0.134081	0.116259	0.116259	0.244837	0.260114	0.173546	0.192642	0.210465	0.227015
1.85	0.126443	0.15827	0.114986	0.131535	0.0984358	0.109893	0.243564	0.241018	0.20028	0.183731	0.210465	0.229561
1.851	0.128989	0.163362	0.104801	0.113712	0.107347	0.127716	0.243564	0.255022	0.181184	0.178638	0.219376	0.229561
1.852	0.127716	0.144266	0.10862	0.113712	0.0997088	0.127716	0.215557	0.24993	0.169727	0.174819	0.207919	0.221922
1.853	0.127716	0.159543	0.103528	0.130262	0.0971627	0.121351	0.235926	0.26266	0.183731	0.185004	0.219376	0.232107
1.854	0.136628	0.15827	0.111166	0.112439	0.120078	0.10862	0.229561	0.243564	0.171	0.179912	0.221922	0.23338
1.855	0.127716	0.148085	0.109893	0.117532	0.113712	0.107347	0.224468	0.247384	0.178638	0.192642	0.218103	0.221922
1.856	0.122624	0.153177	0.116259	0.122624	0.106074	0.107347	0.229561	0.260114	0.171	0.173546	0.220649	0.221922
1.857	0.123897	0.153177	0.116259	0.114986	0.103528	0.112439	0.238472	0.258841	0.179912	0.185004	0.218103	0.221922
1.858	0.128989	0.148085	0.111166	0.126443	0.0958897	0.12517	0.232107	0.234653	0.172273	0.179912	0.215557	0.21683
1.859	0.139174	0.150631	0.103528	0.106074	0.103528	0.12517	0.229561	0.251203	0.178638	0.179912	0.2041	0.224468
1.86	0.139174	0.149358	0.0984358	0.112439	0.116259	0.178638	0.220649	0.246111	0.172273	0.173546	0.207919	0.223195
1.861	0.131535	0.136628	0.10862	0.128989	0.104801	0.186277	0.238472	0.24993	0.179912	0.193915	0.215557	0.230834
1.862	0.123897	0.139174	0.107347	0.113712	0.109893	0.148085	0.220649	0.251203	0.172273	0.182458	0.211738	0.210465
1.863	0.118805	0.146812	0.102255	0.111166	0.123897	0.134081	0.220649	0.244837	0.179912	0.178638	0.199007	0.229561
1.864	0.116259	0.145539	0.0997088	0.107347	0.104801	0.128989	0.235926	0.253749	0.176092	0.181184	0.214284	0.218103
1.865	0.107347	0.149358	0.0946166	0.116259	0.10862	0.127716	0.23338	0.248657	0.186277	0.179912	0.213011	0.209192
1.866	0.130262	0.145539	0.103528	0.106074	0.106074	0.118805	0.230834	0.246111	0.178638	0.172273	0.202826	0.221922
1.867	0.113712	0.136628	0.102255	0.136628	0.102255	0.111166	0.228288	0.255022	0.177365	0.163362	0.199007	0.223195
1.868	0.113712	0.162089	0.102255	0.109893	0.106074	0.127716	0.219376	0.237199	0.173546	0.173546	0.207919	0.219376
1.869	0.126443	0.142993	0.10862	0.12517	0.106074	0.104801	0.219376	0.24993	0.172273	0.178638	0.2041	0.219376
1.87	0.12517	0.145539	0.0984358	0.116259	0.10862	0.0971627	0.218103	0.239745	0.181184	0.176092	0.209192	0.2041
1.871	0.10862	0.156996	0.0958897	0.122624	0.0958897	0.107347	0.224468	0.244837	0.183731	0.179912	0.20028	0.219376
1.872	0.117532	0.145539	0.0907974	0.132808	0.0882513	0.107347	0.224468	0.244837	0.172273	0.177365	0.207919	0.223195
1.873	0.128989	0.15827	0.0869783	0.109893	0.0971627	0.0844321	0.235926	0.24993	0.179912	0.185004	0.2041	0.218103
1.874	0.122624	0.15445	0.0997088	0.111166	0.0971627	0.0984358	0.223195	0.238472	0.177365	0.179912	0.2041	0.213011
1.875	0.121351	0.151904	0.103528	0.0958897	0.100982	0.131535	0.21683	0.237199	0.168454	0.165908	0.2041	0.214284
1.876	0.121351	0.144266	0.0984358	0.135354	0.0984358	0.121351	0.221922	0.238472	0.172273	0.182458	0.209192	0.221922
1.877	0.114986	0.145539	0.102255	0.106074	0.0857052	0.0997088	0.223195	0.237199	0.169727	0.165908	0.210465	0.21683
1.878	0.122624	0.160816	0.0984358	0.106074	0.107347	0.107347	0.21683	0.237199	0.172273	0.176092	0.201553	0.210465
1.879	0.12517	0.162089	0.106074	0.102255	0.100982	0.137901	0.225742	0.24993	0.173546	0.178638	0.209192	0.21683
1.88	0.122624	0.148085	0.0907974	0.106074	0.0971627	0.118805	0.223195	0.239745	0.177365	0.167181	0.20028	0.218103
1.881	0.112439	0.149358	0.111166	0.10862	0.0958897	0.123897	0.232107	0.23338	0.177365	0.183731	0.210465	0.218103
1.882	0.118805	0.150631	0.0907974	0.10862	0.0882513	0.114986	0.218103	0.235926	0.167181	0.174819	0.199007	0.210465
1.883	0.127716	0.145539	0.0958897	0.118805	0.107347	0.112439	0.215557	0.247384	0.171	0.167181	0.201553	0.210465
1.884	0.12517	0.14172	0.0869783	0.112439	0.0984358	0.120078	0.213011	0.257568	0.182458	0.173546	0.191369	0.209192
1.885	0.112439	0.127716	0.0933435	0.111166	0.109893	0.106074	0.234653	0.244837	0.167181	0.179912	0.193915	0.211738
1.886	0.12517	0.14172	0.0984358	0.111166	0.106074	0.118805	0.219376	0.243564	0.182458	0.167181	0.196461	0.219376
1.887	0.111166	0.155723	0.0971627	0.122624	0.114986	0.117532	0.218103	0.23338	0.165908	0.169727	0.2041	0.209192
1.888	0.117532	0.137901	0.104801	0.118805	0.0920705	0.117532	0.220649	0.23338	0.167181	0.176092	0.196461	0.211738
1.889	0.121351	0.148085	0.104801	0.107347	0.0971627	0.135354	0.224468	0.24993	0.169727	0.163362	0.195188	0.215557
1.89	0.112439	0.149358	0.100982	0.102255	0.0831591	0.111166	0.219376	0.232107	0.167181	0.179912	0.197734	0.215557
1.891	0.112439	0.134081	0.102255	0.113712	0.0971627	0.126443	0.211738	0.234653	0.177365	0.165908	0.207919	0.21683
1.892	0.106074	0.14172	0.0958897	0.126443	0.0755207	0.120078	0.213011	0.235926	0.178638	0.173546	0.2041	0.213011
1.893	0.118805	0.15827	0.0869783	0.111166	0.0946166	0.109893	0.21683	0.23338	0.167181	0.173546	0.207919	0.211738
1.894	0.107347	0.142993	0.102255	0.113712	0.0933435	0.107347	0.219376	0.23338	0.171	0.163362	0.192642	0.207919
1.895	0.10862	0.151904	0.103528	0.0971627	0.0907974	0.122624	0.230834	0.229561	0.169727	0.181184	0.205373	0.195188
1.896	0.111166	0.15827	0.103528	0.0920705	0.0958897	0.102255	0.219376	0.243564	0.174819	0.176092	0.188823	0.215557
1.897	0.126443	0.128989	0.0869783	0.106074	0.0920705	0.131535	0.207919	0.235926	0.164635	0.162089	0.202826	0.207919
1.898	0.107347	0.134081	0.0869783	0.118805	0.114986	0.135354	0.210465	0.230834	0.176092	0.177365	0.191369	0.199007
1.899	0.0997088	0.140447	0.0946166	0.0895244	0.0920705	0.121351	0.2041	0.225742	0.168454	0.162089	0.20028	0.207919
1.9	0.112439	0.140447	0.106074	0.113712	0.0984358	0.122624	0.218103	0.234653	0.172273	0.159543	0.218103	0.211738
1.901	0.116259	0.137901	0.0958897	0.0907974	0.0933435	0.10862	0.2041	0.241018	0.155723	0.171	0.191369	0.207919
1.902	0.114986	0.135354	0.0793399	0.104801	0.0971627	0.113712	0.214284	0.23338	0.15827	0.168454	0.20028	0.2041
1.903	0.122624	0.148085	0.0869783	0.0895244	0.0984358	0.109893	0.214284	0.232107	0.167181	0.168454	0.197734	0.2041
1.904	0.116259	0.142993	0.107347	0.103528	0.104801	0.111166	0.201553	0.239745	0.168454	0.164635	0.199007	0.219376
1.905	0.121351	0.137901	0.100982	0.0997088	0.0907974	0.0971627	0.228288	0.227015	0.162089	0.177365	0.197734	0.199007
1.906	0.10862	0.118805	0.0946166	0.0907974	0.0946166	0.0984358	0.21683	0.230834	0.177365	0.169727	0.192642	0.210465
1.907	0.127716	0.123897	0.0780669	0.118805	0.0958897	0.12517	0.210465	0.228288	0.162089	0.162089	0.190096	0.213011
1.908	0.111166	0.139174	0.0742477	0.102255	0.100982	0.0958897	0.2041	0.229561	0.15445	0.169727	0.193915	0.219376
1.909	0.10862	0.137901	0.0920705	0.0920705	0.0857052	0.0882513	0.213011	0.23338	0.165908	0.165908	0.185004	0.202826
1.91	0.10862	0.136628	0.081886	0.104801	0.0729746	0.117532	0.2041	0.242291	0.171	0.168454	0.195188	0.199007
1.911	0.122624	0.131535	0.100982	0.113712	0.0653363	0.139174	0.210465	0.227015	0.167181	0.169727	0.186277	0.2041
1.912	0.112439	0.140447	0.0946166	0.106074	0.0831591	0.0958897	0.206646	0.223195	0.162089	0.173546	0.20028	0.209192
1.913	0.0984358	0.148085	0.0907974	0.0946166	0.0844321	0.0946166	0.207919	0.230834	0.165908	0.169727	0.197734	0.205373
1.914	0.122624	0.131535	0.0984358	0.103528	0.0920705	0.0907974	0.201553	0.224468	0.165908	0.168454	0.196461	0.201553
1.915	0.113712	0.131535	0.0857052	0.106074	0.0920705	0.0717016	0.211738	0.224468	0.162089	0.159543	0.197734	0.205373
1.916	0.111166	0.145539	0.102255	0.0971627	0.081886	0.0844321	0.193915	0.229561	0.165908	0.164635	0.2041	0.207919
1.917	0.116259	0.146812	0.0946166	0.0857052	0.081886	0.127716	0.195188	0.221922	0.169727	0.167181	0.20028	0.199007
1.918	0.102255	0.136628	0.0869783	0.0869783	0.107347	0.116259	0.2041	0.219376	0.163362	0.172273	0.195188	0.20028
1.919	0.111166	0.135354	0.081886	0.112439	0.0958897	0.0984358	0.206646	0.21683	0.155723	0.15827	0.183731	0.192642
1.92	0.0958897	0.142993	0.081886	0.0946166	0.100982	0.0882513	0.20028	0.219376	0.162089	0.165908	0.191369	0.210465
1.921	0.0984358	0.136628	0.0882513	0.0882513	0.0857052	0.0755207	0.21683	0.229561	0.160816	0.159543	0.190096	0.2041
1.922	0.107347	0.149358	0.0971627	0.081886	0.0946166	0.0857052	0.211738	0.237199	0.159543	0.163362	0.183731	0.197734
1.923	0.106074	0.127716	0.0844321	0.107347	0.0767938	0.123897	0.207919	0.219376	0.165908	0.162089	0.177365	0.202826
1.924	0.113712	0.130262	0.0882513	0.106074	0.100982	0.127716	0.201553	0.23338	0.155723	0.164635	0.186277	0.207919
1.925	0.106074	0.142993	0.0666093	0.102255	0.0869783	0.107347	0.199007	0.219376	0.163362	0.151904	0.193915	0.20028
1.926	0.0958897	0.14172	0.0857052	0.103528	0.0882513	0.111166	0.21683	0.219376	0.153177	0.163362	0.185004	0.197734
1.927	0.104801	0.123897	0.0882513	0.0882513	0.0755207	0.0984358	0.209192	0.207919	0.153177	0.168454	0.185004	0.197734
1.928	0.0933435	0.131535	0.100982	0.106074	0.0717016	0.114986	0.2041	0.229561	0.172273	0.162089	0.186277	0.191369
1.929	0.113712	0.131535	0.0857052	0.0984358	0.0767938	0.104801	0.214284	0.230834	0.156996	0.165908	0.190096	0.205373
1.93	0.0958897	0.132808	0.0946166	0.0958897	0.081886	0.0857052	0.196461	0.209192	0.167181	0.163362	0.178638	0.2041
1.931	0.107347	0.14172	0.081886	0.10862	0.0767938	0.0958897	0.199007	0.206646	0.149358	0.160816	0.178638	0.199007
1.932	0.0997088	0.148085	0.0857052	0.0971627	0.0920705	0.0984358	0.199007	0.219376	0.151904	0.162089	0.18755	0.192642
1.933	0.102255	0.139174	0.0666093	0.102255	0.0653363	0.0958897	0.207919	0.215557	0.169727	0.159543	0.192642	0.2041
1.934	0.10862	0.123897	0.0844321	0.0907974	0.080613	0.0946166	0.199007	0.207919	0.153177	0.167181	0.178638	0.205373
1.935	0.102255	0.142993	0.0958897	0.106074	0.081886	0.0971627	0.192642	0.21683	0.162089	0.153177	0.188823	0.188823
1.936	0.0958897	0.139174	0.0984358	0.106074	0.0844321	0.0729746	0.197734	0.213011	0.159543	0.160816	0.188823	0.20028
1.937	0.0958897	0.148085	0.0958897	0.0946166	0.0946166	0.0882513	0.193915	0.211738	0.156996	0.148085	0.176092	0.201553
1.938	0.104801	0.135354	0.0958897	0.0971627	0.0958897	0.0717016	0.201553	0.210465	0.15445	0.15827	0.176092	0.190096
1.939	0.117532	0.128989	0.0920705	0.0946166	0.0793399	0.0780669	0.199007	0.224468	0.15827	0.153177	0.183731	0.205373
1.94	0.111166	0.127716	0.0920705	0.0971627	0.0882513	0.0997088	0.190096	0.221922	0.163362	0.159543	0.18755	0.188823
1.941	0.107347	0.131535	0.080613	0.0895244	0.0958897	0.111166	0.206646	0.218103	0.153177	0.155723	0.173546	0.186277
1.942	0.114986	0.128989	0.0780669	0.0907974	0.081886	0.107347	0.197734	0.215557	0.159543	0.149358	0.183731	0.193915
1.943	0.106074	0.135354	0.081886	0.0946166	0.0958897	0.102255	0.202826	0.218103	0.162089	0.150631	0.190096	0.2041
1.944	0.0793399	0.122624	0.0857052	0.116259	0.0882513	0.102255	0.2041	0.201553	0.155723	0.163362	0.182458	0.201553
1.945	0.0997088	0.132808	0.0780669	0.0984358	0.0946166	0.117532	0.199007	0.219376	0.155723	0.15827	0.171	0.197734
1.946	0.100982	0.131535	0.0640632	0.103528	0.0857052	0.102255	0.192642	0.214284	0.169727	0.162089	0.179912	0.192642
1.947	0.0958897	0.117532	0.0767938	0.104801	0.0793399	0.0984358	0.207919	0.205373	0.148085	0.156996	0.173546	0.188823
1.948	0.0946166	0.12517	0.0869783	0.0895244	0.080613	0.103528	0.18755	0.219376	0.163362	0.146812	0.163362	0.202826
1.949	0.0920705	0.121351	0.0907974	0.100982	0.0984358	0.0971627	0.191369	0.215557	0.159543	0.151904	0.182458	0.199007
1.95	0.081886	0.127716	0.0882513	0.0997088	0.0717016	0.0780669	0.202826	0.219376	0.165908	0.15827	0.181184	0.18755
1.951	0.0882513	0.122624	0.0933435	0.102255	0.0717016	0.107347	0.192642	0.210465	0.165908	0.151904	0.177365	0.188823
1.952	0.0907974	0.128989	0.0920705	0.0857052	0.0831591	0.0907974	0.197734	0.206646	0.153177	0.15445	0.178638	0.2041
1.953	0.0907974	0.127716	0.081886	0.0857052	0.0755207	0.0895244	0.199007	0.206646	0.145539	0.148085	0.183731	0.190096
1.954	0.0857052	0.117532	0.0920705	0.0933435	0.0767938	0.0984358	0.183731	0.206646	0.149358	0.15827	0.173546	0.202826
1.955	0.0958897	0.134081	0.0793399	0.081886	0.081886	0.0767938	0.191369	0.213011	0.156996	0.155723	0.172273	0.193915
1.956	0.0971627	0.130262	0.0882513	0.107347	0.0920705	0.0755207	0.185004	0.206646	0.15445	0.159543	0.186277	0.196461
1.957	0.0946166	0.120078	0.0844321	0.109893	0.0742477	0.0857052	0.183731	0.193915	0.155723	0.155723	0.178638	0.186277
1.958	0.0920705	0.137901	0.0729746	0.0946166	0.0729746	0.0742477	0.179912	0.218103	0.153177	0.155723	0.18755	0.186277
1.959	0.0920705	0.116259	0.0704285	0.0958897	0.080613	0.081886	0.193915	0.214284	0.153177	0.145539	0.183731	0.188823
1.96	0.081886	0.12517	0.081886	0.0717016	0.081886	0.081886	0.185004	0.205373	0.153177	0.149358	0.177365	0.186277
1.961	0.0831591	0.12517	0.0907974	0.0869783	0.081886	0.0869783	0.183731	0.223195	0.148085	0.153177	0.173546	0.197734
1.962	0.0882513	0.122624	0.0793399	0.0844321	0.081886	0.0615171	0.191369	0.213011	0.150631	0.155723	0.167181	0.192642
1.963	0.0857052	0.142993	0.0780669	0.0946166	0.0717016	0.0653363	0.183731	0.197734	0.148085	0.149358	0.178638	0.179912
1.964	0.0907974	0.132808	0.081886	0.0971627	0.0857052	0.0742477	0.191369	0.173546	0.162089	0.153177	0.179912	0.183731
1.965	0.0907974	0.128989	0.0780669	0.0958897	0.0729746	0.0844321	0.188823	0.201553	0.149358	0.145539	0.172273	0.191369
1.966	0.0742477	0.126443	0.0793399	0.0920705	0.081886	0.0780669	0.192642	0.199007	0.144266	0.156996	0.177365	0.199007
1.967	0.0907974	0.126443	0.0882513	0.0907974	0.0920705	0.081886	0.176092	0.207919	0.156996	0.149358	0.173546	0.190096
1.968	0.0755207	0.113712	0.080613	0.109893	0.0704285	0.0742477	0.195188	0.2041	0.150631	0.156996	0.181184	0.186277
1.969	0.0857052	0.118805	0.0767938	0.0857052	0.0831591	0.0729746	0.177365	0.195188	0.142993	0.151904	0.163362	0.192642
1.97	0.080613	0.140447	0.0755207	0.100982	0.081886	0.0946166	0.18755	0.209192	0.155723	0.153177	0.179912	0.191369
1.971	0.0882513	0.128989	0.0767938	0.106074	0.0780669	0.0704285	0.177365	0.196461	0.15827	0.15445	0.172273	0.196461
1.972	0.0882513	0.127716	0.0767938	0.100982	0.0666093	0.081886	0.196461	0.190096	0.155723	0.153177	0.178638	0.183731
1.973	0.0704285	0.113712	0.0933435	0.0920705	0.080613	0.0767938	0.172273	0.213011	0.159543	0.136628	0.174819	0.190096
1.974	0.0895244	0.156996	0.0971627	0.0971627	0.0666093	0.0869783	0.172273	0.199007	0.153177	0.146812	0.164635	0.190096
1.975	0.0857052	0.132808	0.0793399	0.0831591	0.0653363	0.0717016	0.172273	0.20028	0.151904	0.15827	0.177365	0.183731
1.976	0.0971627	0.127716	0.081886	0.081886	0.081886	0.0717016	0.177365	0.2041	0.148085	0.153177	0.179912	0.183731
1.977	0.0882513	0.136628	0.0780669	0.0704285	0.0857052	0.080613	0.191369	0.20028	0.150631	0.149358	0.165908	0.177365
1.978	0.102255	0.130262	0.0742477	0.0857052	0.0615171	0.0576979	0.183731	0.20028	0.150631	0.149358	0.18755	0.186277
1.979	0.0844321	0.145539	0.0780669	0.0946166	0.081886	0.0869783	0.183731	0.2041	0.155723	0.145539	0.168454	0.192642
1.98	0.081886	0.122624	0.0666093	0.0907974	0.0666093	0.0793399	0.179912	0.197734	0.151904	0.148085	0.173546	0.185004
1.981	0.0844321	0.120078	0.0907974	0.0958897	0.0729746	0.0869783	0.192642	0.201553	0.146812	0.15827	0.169727	0.185004
1.982	0.0869783	0.127716	0.0844321	0.080613	0.0793399	0.0958897	0.183731	0.202826	0.148085	0.159543	0.171	0.183731
1.983	0.081886	0.12517	0.0704285	0.081886	0.0666093	0.0946166	0.182458	0.20028	0.148085	0.15445	0.167181	0.188823
1.984	0.0933435	0.122624	0.081886	0.0857052	0.0615171	0.0907974	0.178638	0.197734	0.151904	0.150631	0.173546	0.196461
1.985	0.0793399	0.128989	0.0742477	0.102255	0.0704285	0.0907974	0.177365	0.18755	0.139174	0.140447	0.159543	0.183731
1.986	0.081886	0.128989	0.0666093	0.0907974	0.0678824	0.0920705	0.174819	0.192642	0.156996	0.149358	0.169727	0.178638
1.987	0.0767938	0.123897	0.0704285	0.0958897	0.0666093	0.0882513	0.18755	0.209192	0.151904	0.148085	0.174819	0.191369
1.988	0.0602441	0.12517	0.0857052	0.0882513	0.0551518	0.100982	0.178638	0.2041	0.149358	0.151904	0.159543	0.18755
1.989	0.0857052	0.123897	0.081886	0.104801	0.0602441	0.107347	0.174819	0.181184	0.151904	0.136628	0.156996	0.191369
1.99	0.0984358	0.12517	0.081886	0.0920705	0.0666093	0.0857052	0.176092	0.210465	0.160816	0.146812	0.172273	0.179912
1.991	0.081886	0.121351	0.0742477	0.0857052	0.0666093	0.0946166	0.174819	0.195188	0.140447	0.153177	0.156996	0.182458
1.992	0.0793399	0.127716	0.0742477	0.0997088	0.0475135	0.081886	0.183731	0.195188	0.139174	0.146812	0.169727	0.179912
1.993	0.0907974	0.107347	0.0640632	0.0971627	0.0462404	0.0831591	0.173546	0.202826	0.142993	0.142993	0.159543	0.190096
1.994	0.0767938	0.121351	0.0615171	0.0984358	0.0640632	0.0984358	0.174819	0.2041	0.146812	0.144266	0.168454	0.179912
1.995	0.0882513	0.122624	0.0933435	0.100982	0.0627902	0.0920705	0.192642	0.199007	0.151904	0.149358	0.155723	0.183731
1.996	0.0857052	0.117532	0.0869783	0.0933435	0.0793399	0.0780669	0.172273	0.199007	0.132808	0.148085	0.165908	0.176092
1.997	0.0780669	0.12517	0.0513327	0.0742477	0.0793399	0.111166	0.178638	0.183731	0.139174	0.156996	0.162089	0.177365
[truncated: 1,002 more rows]
