# Supplementary material for: Transport mechanism of DgoT, a bacterial homolog of SLC17 organic anion transporters
Source: EMBO J. 2024 Oct 25;43(24):6740–65. doi: 10.1038/s44318-024-00279-y (PMC11649914; doi:10.1038/s44318-024-00279-y)
Supplement: Supplementary file 3 — Source data Fig. 2 [file 44318_2024_279_MOESM3_ESM.zip › Figure 2/2F/2F.xls]

## Sheet: README
To obtain ΔpH, mean value of pH in interval between 0 and 50 sec was subtracted

## Sheet: Main panel
Time (s)	pH	ΔpH		ΔpH
	DgoT		Assay solution
0	7.507	-0.007	7.46	-0.001
10	7.523	0.009	7.47	0.009
20	7.52	0.006	7.464	0.003
30	7.515	0.001	7.461	0
40	7.513	-0.001	7.457	-0.004
50	7.508	-0.006	7.454	-0.007
60	7.525	0.011	7.454	-0.007
65	7.491	-0.023	7.442	-0.019
70	7.492	-0.022	7.443	-0.018
75	7.488	-0.026	7.454	-0.007
80	7.491	-0.023	7.454	-0.007
85	7.49	-0.024	7.453	-0.008
90	7.487	-0.027	7.45	-0.011
100	7.486	-0.028	7.446	-0.015
110	7.49	-0.024	7.444	-0.017
120	7.482	-0.032	7.443	-0.018
125	7.468	-0.046	7.426	-0.035
130	7.472	-0.042	7.438	-0.023
135	7.486	-0.028	7.443	-0.018
140	7.496	-0.018	7.446	-0.015
145	7.466	-0.048	7.443	-0.018
150	7.462	-0.052	7.442	-0.019
160	7.465	-0.049	7.44	-0.021
170	7.465	-0.049	7.438	-0.023
180	7.459	-0.055	7.439	-0.022
185	7.486	-0.028	7.504	0.043
190	7.428	-0.086	7.518	0.057
195	7.509	-0.005	7.509	0.048
200	7.506	-0.008	7.525	0.064
210	7.514	0	7.524	0.063
220	7.516	0.002	7.52	0.059
230	7.516	0.002	7.52	0.059
240	7.514	0	7.518	0.057
245	7.482	-0.032	7.489	0.028
250	7.466	-0.048	7.476	0.015
255	7.445	-0.069	7.438	-0.023
260	7.439	-0.075	7.421	-0.04
270	7.429	-0.085	7.409	-0.052
280	7.424	-0.09	7.406	-0.055
290	7.424	-0.09	7.406	-0.055
300	7.43	-0.084	7.404	-0.057
Baseline	7.514		7.461
