# Supplementary material for: Transport mechanism of DgoT, a bacterial homolog of SLC17 organic anion transporters
Source: EMBO J. 2024 Oct 25;43(24):6740–65. doi: 10.1038/s44318-024-00279-y (PMC11649914; doi:10.1038/s44318-024-00279-y)
Supplement: Supplementary file 3 — Source data Fig. 2 [file 44318_2024_279_MOESM3_ESM.zip › Figure 2/2E/2E.xls]

## Sheet: README
H+ concentration inside and outside liposomes fixed (50.12 nM inside, 25.12 nM outside), therefore Δµ H+ fixed
Galactonate concentration inside liposomes 0.5 mM in all experiments, outside liposomes variable (from 0.5 to 8 mM) and defines value of Δµ (gal)/Δµ (H+)
Transported charge is defined as mean value of the last 5 points of the integrated current, negative control (values obtained with empty liposomes with the same solutions) subtracted
Activating phase is 3 sec long and starts at 1 sec for sensor 1 and at 2 sec for the rest

## Sheet: Main panel
Δµ gal/Δµ H+	Transported charge (nC)	Transported charge (nC)	Transported charge (nC)	Transported charge (nC)	Transported charge (nC)	Transported charge (nC)	Transported charge (nC)
	Sensor 1 (3 mm)	Sensor 2 (3 mm)	Sensor 3 (3 mm)	Sensor 4 (1 mm)	Sensor 5 (1 mm)	Sensor 6 (1 mm)	Sensor 7 (1 mm)
0	-0.2766	-0.1792	-0.1453	-0.0473	-0.0867	-0.0525	-0.0354
0	-0.2874
0	-0.2752
1	-0.1354	-0.1052	-0.0763	-0.0137	-0.074		-0.003
1	-0.1304
2	-0.0141	-0.009	-0.0019	0.008	-0.0048	-0.0227	0.009
2	0.0207
3	0.0849	0.0679	0.0747	0.0004	0.0206		0.024
3	0.1274
4	0.1811	0.1606	0.1636	0.0239	0.0442	0.0192	0.0317
4	0.2209

## Sheet: Raw current (sensor 1)
Time (s)	Current (nA)	Current (nA)	Current (nA)	Current (nA)	Current (nA)	Current (nA)	Current (nA)	Current (nA)	Current (nA)	Current (nA)	Current (nA)
	Δµ gal/Δµ H+ = 0	Δµ gal/Δµ H+ = 0	Δµ gal/Δµ H+ = 0	Δµ gal/Δµ H+ = 1	Δµ gal/Δµ H+ = 1	Δµ gal/Δµ H+ = 2	Δµ gal/Δµ H+ = 2	Δµ gal/Δµ H+ = 3	Δµ gal/Δµ H+ = 3	Δµ gal/Δµ H+ = 4	Δµ gal/Δµ H+ = 4
0	0.000410338	0.00550257	0.00550257	0.00295645	-0.0135933	-0.0135933	0.015687	0.00932174	-0.00340883	-0.00213578	0.00677563
0.001	0.00422951	0.00295645	0.00295645	-0.000862719	0.015687	0.00550257	0.00932174	-0.0110472	0.000410338	-0.00722801	-0.00595495
0.002	0.000410338	0.00677563	-0.00595495	-0.00340883	0.014414	0.00677563	0.000410338	0.00550257	-0.00977412	-0.00850107	-0.00340883
0.003	-0.00468189	-0.00850107	0.00932174	-0.00977412	-0.00977412	-0.00850107	-0.00468189	0.00550257	-0.00468189	0.015687	-0.000862719
0.004	0.00550257	-0.00340883	0.0105948	0.00422951	-0.00595495	0.0016834	-0.00468189	-0.00722801	0.00677563	-0.00977412	0.0105948
0.005	0.00550257	-0.00850107	-0.00213578	0.015687	0.0016834	0.000410338	0.00550257	0.00422951	0.00422951	-0.00340883	0.000410338
0.006	-0.00595495	0.00550257	0.00422951	0.00550257	0.00550257	0.0169601	0.0105948	-0.0212316	-0.0199586	-0.00213578	0.000410338
0.007	-0.000862719	-0.00468189	0.0016834	-0.00595495	-0.000862719	0.00932174	0.000410338	-0.00595495	0.00550257	0.00295645	-0.00468189
0.008	-0.00977412	-0.0135933	-0.00595495	-0.0110472	-0.0110472	-0.00340883	0.00422951	-0.00722801	0.00422951	0.00295645	0.00550257
0.009	-0.00213578	-0.00722801	-0.00977412	0.000410338	-0.00468189	0.0105948	-0.0212316	0.00550257	-0.0148664	-0.00340883	-0.00722801
0.01	-0.00340883	-0.000862719	0.00932174	-0.00213578	-0.00595495	-0.0110472	-0.00468189	-0.0148664	0.00550257	0.000410338	-0.00213578
0.011	-0.00468189	0.000410338	0.000410338	-0.00722801	0.0016834	0.015687	-0.0148664	0.00932174	0.00932174	0.00422951	0.000410338
0.012	-0.0148664	0.0131409	-0.000862719	-0.00468189	0.0169601	0.000410338	0.00422951	-0.00213578	0.0105948	0.000410338	0.000410338
0.013	-0.00468189	-0.00213578	0.00422951	-0.00595495	-0.00340883	-0.000862719	0.000410338	-0.00468189	-0.00340883	0.00422951	-0.00850107
0.014	0.00422951	0.00677563	-0.00468189	-0.00722801	-0.00595495	0.000410338	-0.0199586	-0.0148664	-0.0123202	-0.00468189	0.00422951
0.015	-0.00850107	0.000410338	-0.00213578	-0.0123202	-0.0110472	-0.00468189	0.00932174	0.0105948	0.00295645	0.0118679	-0.0199586
0.016	-0.000862719	0.000410338	-0.00468189	0.00804868	-0.00850107	0.00932174	-0.000862719	0.00804868	-0.00468189	-0.0148664	-0.00468189
0.017	-0.00468189	0.00550257	-0.00213578	-0.0263239	-0.00468189	-0.000862719	0.014414	-0.00595495	-0.00213578	-0.00468189	-0.0135933
0.018	0.0105948	-0.00468189	0.00422951	0.00804868	0.00295645	-0.0174125	-0.0110472	0.00295645	0.000410338	0.00550257	0.00677563
0.019	0.00422951	0.00295645	0.00295645	-0.00213578	0.00295645	-0.00213578	-0.0123202	0.00550257	0.00677563	-0.00722801	0.000410338
0.02	-0.00468189	-0.00595495	-0.00340883	-0.0110472	-0.00595495	-0.00468189	0.00422951	-0.00340883	-0.00468189	-0.000862719	0.0016834
0.021	0.00932174	-0.000862719	0.00550257	0.0016834	-0.00468189	0.0296907	0.0105948	-0.00468189	0.000410338	0.00550257	0.000410338
0.022	-0.000862719	-0.00340883	-0.00468189	0.000410338	-0.000862719	-0.00595495	0.0016834	-0.0123202	0.000410338	0.00550257	-0.0135933
0.023	0.00422951	-0.00468189	-0.00850107	-0.00977412	0.00295645	-0.00595495	0.00550257	0.000410338	0.00804868	0.00932174	0.00295645
0.024	0.0182332	0.00550257	0.00295645	-0.00468189	0.000410338	-0.00595495	0.00677563	0.000410338	-0.0148664	0.00550257	0.00295645
0.025	0.00295645	-0.0110472	-0.00468189	-0.00468189	0.0016834	-0.00595495	0.00550257	-0.00722801	0.00677563	-0.0135933	-0.00977412
0.026	-0.00722801	-0.00468189	0.00295645	0.00422951	-0.00468189	0.000410338	-0.00468189	-0.000862719	-0.0123202	-0.00468189	-0.0212316
0.027	0.00550257	0.000410338	0.015687	-0.0110472	-0.00850107	0.000410338	-0.000862719	-0.00977412	-0.00468189	0.0182332	0.00804868
0.028	-0.00595495	-0.00595495	-0.00595495	0.00677563	0.00550257	-0.00468189	-0.00595495	-0.000862719	0.00804868	0.000410338	0.00677563
0.029	-0.0174125	-0.00468189	-0.00213578	-0.00468189	0.00422951	0.0105948	-0.000862719	-0.0174125	0.00932174	0.00932174	-0.00340883
0.03	0.014414	0.00295645	-0.0110472	-0.0110472	-0.00468189	-0.00468189	-0.00468189	-0.0174125	0.00295645	0.015687	-0.0110472
0.031	-0.000862719	-0.00595495	0.00804868	-0.00468189	-0.00850107	0.00422951	0.00295645	-0.00722801	0.000410338	0.000410338	-0.00468189
0.032	0.0105948	0.00295645	0.00295645	0.00804868	-0.00595495	-0.00468189	0.00295645	0.000410338	-0.000862719	-0.00468189	-0.00213578
0.033	0.000410338	0.00295645	-0.00340883	-0.00595495	-0.00850107	0.00295645	-0.00213578	0.0131409	0.00550257	-0.00722801	-0.0110472
0.034	-0.00977412	0.00677563	0.00804868	-0.0199586	0.000410338	-0.00595495	-0.000862719	0.00677563	-0.0110472	-0.00213578	-0.00850107
0.035	0.014414	0.00804868	0.0105948	-0.000862719	0.00677563	0.0105948	0.00804868	0.00295645	0.000410338	-0.00850107	0.00422951
0.036	0.00295645	-0.00468189	-0.0135933	-0.0110472	-0.00340883	-0.0110472	-0.00468189	0.00550257	-0.00850107	0.00550257	-0.00595495
0.037	0.00422951	0.014414	-0.00977412	-0.00468189	0.00422951	-0.00468189	0.0105948	0.000410338	-0.00468189	-0.00595495	0.000410338
0.038	0.00422951	0.00295645	-0.00340883	-0.00340883	-0.0135933	0.00422951	0.0105948	0.000410338	0.00932174	-0.00468189	0.0016834
0.039	-0.000862719	-0.0174125	0.00677563	-0.00340883	0.00932174	0.00422951	-0.00468189	0.00932174	-0.00850107	0.00295645	0.000410338
0.04	0.0118679	0.000410338	0.000410338	-0.0148664	-0.00468189	-0.0161394	0.000410338	-0.00340883	-0.00977412	-0.000862719	0.00804868
0.041	-0.00722801	-0.00340883	0.00677563	0.000410338	-0.00468189	0.00677563	-0.0110472	0.000410338	-0.00468189	0.000410338	0.00422951
0.042	0.00295645	-0.000862719	0.0131409	-0.00850107	0.00932174	-0.0161394	0.000410338	-0.00722801	-0.00722801	-0.0123202	0.00550257
0.043	0.00422951	0.000410338	-0.0110472	-0.00595495	0.00804868	-0.00595495	-0.00722801	-0.00722801	0.014414	-0.00468189	0.00295645
0.044	0.0207793	-0.00722801	-0.0123202	-0.00722801	-0.00213578	-0.0123202	0.0131409	-0.00722801	-0.0174125	-0.00722801	-0.00340883
0.045	0.00677563	-0.00722801	0.00932174	0.000410338	-0.00595495	0.00295645	0.00677563	0.000410338	-0.00468189	-0.00595495	0.00550257
0.046	0.0207793	-0.0148664	0.014414	0.000410338	-0.00977412	0.00804868	-0.00340883	-0.00468189	0.00422951	0.00295645	0.00422951
0.047	0.00677563	-0.0174125	-0.000862719	0.000410338	0.00295645	-0.0148664	0.00295645	-0.00213578	-0.00595495	0.000410338	0.0105948
0.048	-0.00468189	-0.00977412	0.00804868	0.00422951	-0.00340883	0.00550257	-0.0123202	-0.00468189	-0.00468189	0.00295645	0.00932174
0.049	0.0207793	-0.0148664	-0.00340883	0.00422951	-0.00468189	-0.00722801	-0.000862719	-0.00468189	0.00932174	-0.00977412	-0.000862719
0.05	-0.000862719	-0.00468189	0.00550257	0.000410338	0.0016834	0.00422951	0.000410338	-0.0148664	0.0016834	-0.00977412	-0.00213578
0.051	0.000410338	0.00677563	0.0118679	0.000410338	0.00932174	-0.00850107	0.00804868	0.00677563	-0.0148664	-0.000862719	0.000410338
0.052	-0.0148664	0.00804868	-0.00595495	-0.0110472	0.0016834	0.000410338	0.000410338	0.00295645	0.000410338	-0.00340883	0.000410338
0.053	0.0105948	-0.00468189	-0.0186855	-0.00468189	0.00677563	0.00422951	0.00295645	-0.00468189	0.0131409	-0.00595495	-0.00595495
0.054	0.00422951	-0.00722801	-0.00340883	-0.00977412	-0.00977412	-0.00468189	0.000410338	0.000410338	-0.00850107	-0.00850107	0.00295645
0.055	-0.00468189	-0.00468189	-0.00977412	0.000410338	-0.00722801	-0.0135933	-0.0123202	-0.00468189	-0.00468189	0.000410338	-0.0148664
0.056	-0.00722801	-0.00850107	0.00550257	-0.00468189	0.000410338	0.000410338	-0.0110472	0.00932174	0.000410338	-0.00850107	-0.00595495
0.057	0.00804868	0.00677563	-0.0110472	-0.00213578	-0.00977412	-0.0135933	-0.00595495	-0.0199586	0.00804868	-0.0174125	-0.000862719
0.058	0.015687	-0.0110472	0.00677563	0.00295645	-0.0110472	0.000410338	0.00422951	-0.0123202	0.000410338	-0.0123202	-0.000862719
0.059	0.00550257	-0.00468189	0.000410338	0.000410338	-0.00468189	-0.00977412	0.015687	0.0105948	-0.00595495	-0.0123202	0.014414
0.06	-0.000862719	0.00295645	-0.00340883	-0.0148664	-0.0135933	-0.00595495	-0.000862719	-0.00340883	-0.00595495	-0.00213578	-0.00722801
0.061	-0.00595495	-0.00977412	-0.00468189	-0.00340883	-0.0148664	-0.00468189	0.0105948	-0.00595495	-0.0110472	-0.00340883	-0.00340883
0.062	0.00295645	-0.00468189	-0.000862719	-0.00595495	-0.00468189	-0.0110472	0.000410338	-0.0174125	-0.00468189	-0.00595495	0.0118679
0.063	-0.00468189	-0.0174125	0.00295645	0.00677563	0.0016834	-0.00595495	-0.00977412	-0.00595495	0.000410338	-0.0123202	0.00932174
0.064	0.00804868	-0.00468189	-0.00340883	0.00550257	0.00295645	-0.000862719	-0.00213578	-0.00595495	-0.00595495	-0.00340883	0.00550257
0.065	0.00422951	-0.0123202	0.014414	0.00422951	0.0118679	0.00422951	-0.00595495	-0.00468189	-0.000862719	0.00932174	0.0016834
0.066	0.0131409	-0.0161394	-0.00595495	-0.00977412	-0.0110472	-0.00850107	-0.00340883	0.000410338	0.00295645	-0.00977412	-0.00722801
0.067	-0.000862719	-0.00595495	-0.00595495	0.00295645	-0.00595495	-0.00977412	0.00550257	-0.00340883	0.000410338	-0.00340883	-0.00722801
0.068	0.00677563	-0.0110472	0.00932174	0.00422951	-0.000862719	-0.00722801	0.0016834	-0.0148664	-0.000862719	-0.00340883	0.00295645
0.069	-0.00340883	-0.0186855	0.00422951	-0.00850107	0.00295645	-0.00340883	-0.000862719	-0.00595495	-0.00595495	-0.00722801	0.0016834
0.07	0.00932174	-0.00595495	0.00932174	-0.00340883	0.00932174	0.00295645	-0.00340883	-0.0148664	0.00550257	-0.0212316	0.000410338
0.071	0.00422951	-0.00722801	0.000410338	0.00295645	-0.00340883	-0.0110472	0.0016834	0.00295645	-0.00468189	-0.00340883	-0.0135933
0.072	-0.000862719	0.0016834	0.000410338	0.000410338	-0.0110472	0.00932174	-0.0110472	-0.00340883	-0.00468189	-0.0148664	0.00804868
0.073	-0.00340883	-0.0110472	-0.0250508	-0.00340883	-0.00850107	-0.00340883	-0.00340883	0.000410338	-0.0148664	0.0131409	-0.0110472
0.074	0.00677563	0.0131409	0.000410338	0.0016834	0.0131409	0.000410338	0.000410338	-0.0148664	-0.00468189	-0.00468189	-0.00340883
0.075	0.014414	-0.0161394	0.00422951	0.00295645	0.0016834	-0.00722801	-0.00977412	-0.0110472	0.00295645	-0.00468189	-0.0123202
0.076	-0.00468189	0.0118679	0.00295645	-0.00468189	-0.00722801	-0.00850107	0.00295645	0.00677563	-0.000862719	-0.00850107	-0.00468189
0.077	-0.00468189	-0.00468189	-0.00468189	-0.00468189	-0.0148664	-0.00468189	0.00677563	-0.00468189	-0.0199586	-0.0174125	-0.00850107
0.078	-0.00722801	-0.00595495	0.00295645	-0.00468189	-0.0110472	-0.0123202	0.00550257	0.00550257	0.000410338	-0.0123202	0.000410338
0.079	-0.00340883	-0.0110472	-0.0148664	0.00422951	0.000410338	-0.00722801	-0.00340883	0.000410338	-0.0148664	-0.00977412	-0.00213578
0.08	-0.000862719	-0.0110472	0.0016834	-0.00213578	-0.000862719	-0.00468189	-0.00468189	-0.00722801	-0.00340883	-0.0161394	0.00295645
0.081	0.000410338	-0.0148664	-0.00340883	-0.00977412	-0.0110472	-0.0148664	-0.00850107	0.00932174	0.00677563	-0.00468189	0.00550257
0.082	-0.00722801	-0.000862719	-0.00977412	-0.00468189	-0.00340883	-0.00595495	-0.000862719	-0.00340883	-0.0110472	-0.0110472	-0.0148664
0.083	-0.0148664	-0.0161394	0.0016834	-0.00468189	-0.0161394	-0.00468189	0.00932174	-0.00850107	-0.0135933	-0.00468189	-0.0123202
0.084	-0.000862719	-0.00468189	0.00550257	0.00550257	0.0016834	-0.0123202	-0.00213578	-0.00850107	0.00677563	-0.0110472	-0.0135933
0.085	-0.00468189	0.000410338	0.00422951	0.000410338	0.000410338	-0.00340883	-0.0110472	-0.00850107	0.00295645	0.00295645	0.00550257
0.086	-0.0135933	-0.0110472	0.00422951	0.0016834	-0.000862719	0.00677563	0.014414	-0.00595495	-0.00340883	-0.0110472	0.00295645
0.087	-0.00595495	-0.0110472	0.0016834	-0.000862719	-0.00468189	-0.00977412	-0.00595495	-0.00977412	-0.00468189	-0.00850107	-0.00977412
0.088	-0.00340883	-0.00468189	0.000410338	0.00295645	0.00550257	-0.00722801	-0.00468189	-0.00468189	-0.00722801	0.000410338	-0.00977412
0.089	-0.00977412	-0.0161394	-0.00595495	-0.00468189	0.000410338	0.00932174	-0.00340883	-0.000862719	0.0016834	0.000410338	0.015687
0.09	-0.00213578	-0.0135933	-0.00340883	0.0016834	-0.0199586	-0.00595495	-0.00340883	0.00550257	-0.00595495	-0.00468189	-0.000862719
0.091	-0.00468189	0.00804868	-0.00340883	-0.00468189	-0.00213578	0.000410338	-0.0148664	0.00804868	-0.000862719	-0.0135933	-0.00468189
0.092	-0.00595495	-0.00468189	-0.00340883	0.00677563	-0.00340883	0.0105948	0.00295645	-0.00468189	0.0131409	0.000410338	-0.00468189
0.093	-0.0123202	0.00422951	-0.00468189	-0.00213578	0.00677563	-0.0110472	-0.0110472	0.00677563	-0.0148664	-0.0148664	-0.0135933
0.094	0.00295645	-0.0135933	0.00804868	-0.00722801	-0.00213578	-0.00722801	-0.00213578	-0.00595495	-0.00850107	-0.0161394	-0.00595495
0.095	-0.000862719	0.000410338	-0.00468189	0.00550257	-0.00468189	0.0105948	-0.00595495	-0.00595495	-0.00977412	-0.0135933	0.000410338
0.096	-0.0148664	0.000410338	-0.0135933	0.00295645	-0.0135933	-0.00850107	-0.00340883	0.00677563	0.00422951	-0.00468189	-0.000862719
0.097	-0.0161394	-0.00595495	0.000410338	-0.00977412	-0.000862719	0.000410338	0.00422951	-0.00468189	-0.00340883	-0.0110472	0.00295645
0.098	-0.00468189	-0.00340883	0.000410338	-0.00595495	-0.00213578	0.0016834	0.000410338	0.00295645	-0.0110472	-0.00468189	-0.0199586
0.099	-0.00722801	-0.00722801	-0.0110472	0.014414	-0.00340883	-0.0250508	-0.0110472	-0.00850107	-0.0110472	-0.00468189	-0.00340883
0.1	-0.00977412	0.00677563	-0.0110472	-0.000862719	-0.000862719	-0.00722801	-0.000862719	0.000410338	-0.00977412	-0.00977412	-0.00595495
0.101	0.00550257	-0.00850107	-0.0199586	-0.00977412	-0.00468189	0.00295645	0.00677563	-0.00340883	0.000410338	0.000410338	0.00295645
0.102	0.00550257	-0.0110472	0.00295645	-0.0135933	0.00677563	-0.00213578	0.00677563	-0.0174125	0.00677563	-0.0174125	0.000410338
0.103	0.000410338	-0.00340883	-0.00213578	0.000410338	-0.00468189	-0.00977412	0.014414	0.000410338	-0.00722801	-0.0174125	-0.00340883
0.104	-0.00213578	-0.0110472	0.00422951	-0.00850107	0.000410338	-0.000862719	0.00550257	-0.00977412	-0.00213578	-0.00468189	0.0016834
0.105	0.000410338	-0.000862719	0.00422951	-0.00468189	-0.0186855	-0.00468189	-0.00595495	-0.0148664	-0.000862719	-0.00340883	-0.00213578
0.106	-0.0135933	-0.0148664	-0.00213578	-0.00340883	-0.0135933	-0.0148664	0.014414	-0.0148664	-0.00850107	0.00677563	0.000410338
0.107	-0.00595495	0.000410338	-0.00340883	-0.0263239	0.00677563	-0.000862719	-0.00213578	-0.00722801	-0.00595495	-0.000862719	-0.0161394
0.108	-0.0135933	-0.0148664	0.00422951	-0.00468189	0.014414	0.0105948	-0.00722801	-0.000862719	-0.00213578	0.00550257	0.00550257
0.109	-0.00340883	-0.00468189	0.000410338	-0.0148664	-0.00722801	0.00422951	-0.00850107	-0.00977412	-0.00468189	0.00932174	-0.00850107
0.11	-0.00722801	-0.0110472	-0.0110472	-0.0174125	-0.00595495	-0.00722801	-0.00468189	-0.0161394	-0.0148664	0.0118679	0.0016834
0.111	-0.00977412	0.00295645	0.000410338	-0.0199586	-0.0110472	-0.000862719	-0.00722801	0.00932174	0.015687	-0.00468189	-0.0110472
0.112	-0.00977412	0.00677563	-0.00468189	0.000410338	-0.00595495	0.0016834	-0.00468189	0.0131409	-0.0110472	0.0016834	-0.0148664
0.113	-0.00722801	0.00677563	-0.00595495	0.00295645	0.00677563	-0.000862719	0.00295645	-0.00468189	0.00422951	0.00550257	-0.00340883
0.114	-0.00468189	-0.00468189	-0.00595495	-0.000862719	0.0105948	-0.00213578	-0.00722801	-0.00468189	0.0016834	-0.00468189	-0.00722801
0.115	-0.00977412	0.00295645	-0.000862719	0.00422951	-0.0161394	-0.0161394	-0.00595495	-0.00340883	-0.0110472	-0.00977412	-0.0199586
0.116	-0.00340883	0.00295645	-0.00468189	-0.00468189	0.00932174	-0.000862719	-0.0110472	0.014414	-0.00722801	-0.0110472	-0.00213578
0.117	0.000410338	-0.000862719	-0.00340883	0.00932174	-0.0135933	-0.0123202	-0.00340883	-0.00977412	-0.0148664	-0.00468189	0.00550257
0.118	0.00422951	-0.000862719	-0.00595495	-0.0212316	0.000410338	0.00295645	-0.000862719	-0.000862719	0.0105948	-0.0263239	-0.00468189
0.119	0.000410338	-0.00468189	-0.00340883	0.00932174	0.00295645	0.000410338	0.00932174	0.00295645	0.0016834	-0.0174125	-0.0135933
0.12	0.0131409	-0.0186855	-0.0161394	0.00295645	0.00550257	-0.0123202	-0.00595495	-0.00213578	0.000410338	-0.00213578	-0.0148664
0.121	-0.00340883	-0.00340883	0.00550257	-0.00213578	-0.00722801	0.000410338	0.0131409	0.000410338	-0.0110472	-0.00468189	-0.0148664
0.122	0.000410338	0.00550257	0.000410338	-0.00213578	-0.0161394	-0.00468189	0.0131409	-0.0110472	0.000410338	0.00677563	-0.0135933
0.123	0.00804868	-0.0123202	-0.00340883	0.000410338	0.00550257	-0.00340883	0.000410338	0.00804868	0.00295645	-0.0199586	-0.00213578
0.124	0.000410338	-0.00213578	-0.00977412	-0.0110472	-0.00468189	-0.00722801	0.000410338	0.00677563	-0.00468189	-0.00722801	0.0131409
0.125	0.0182332	-0.0148664	-0.00340883	-0.00213578	0.0105948	-0.00213578	-0.00468189	-0.0225047	0.0016834	-0.00340883	-0.0110472
0.126	-0.00340883	-0.00850107	-0.00213578	0.00550257	-0.0186855	0.000410338	-0.00722801	-0.00468189	-0.000862719	0.00932174	-0.000862719
0.127	-0.00722801	-0.0148664	-0.000862719	-0.000862719	0.00295645	0.0182332	-0.00595495	-0.00977412	-0.0237778	0.000410338	-0.0110472
0.128	-0.000862719	-0.00340883	0.00550257	0.00932174	-0.00340883	-0.00977412	-0.0123202	0.0131409	-0.00595495	0.00677563	0.000410338
0.129	-0.0135933	0.0131409	-0.00468189	0.00550257	-0.00340883	0.00550257	-0.0110472	-0.00850107	0.000410338	0.00550257	-0.00468189
0.13	-0.00340883	0.00295645	0.00295645	0.00677563	-0.0110472	0.0131409	0.000410338	0.000410338	-0.00213578	-0.00340883	-0.00850107
0.131	-0.00977412	-0.00977412	-0.00977412	-0.00468189	0.00550257	-0.0148664	-0.00213578	0.0182332	-0.00850107	-0.00850107	-0.00468189
0.132	-0.00340883	-0.00595495	-0.0161394	-0.00468189	-0.00213578	-0.0161394	0.00295645	-0.0110472	-0.00722801	-0.00340883	-0.000862719
0.133	0.00677563	0.0016834	-0.000862719	0.000410338	0.00295645	0.000410338	-0.00595495	0.000410338	-0.00340883	0.00422951	-0.000862719
0.134	-0.00722801	-0.00340883	-0.00340883	-0.00722801	-0.00340883	-0.00977412	-0.00977412	-0.00468189	0.00932174	-0.00468189	-0.00340883
0.135	-0.00468189	0.000410338	-0.00468189	-0.00213578	0.0016834	-0.000862719	-0.00977412	-0.00340883	0.00550257	-0.00722801	-0.0110472
0.136	-0.0123202	0.00295645	-0.00468189	-0.0148664	0.000410338	-0.00213578	-0.00595495	-0.00468189	0.000410338	0.0105948	-0.0174125
0.137	-0.00722801	-0.00213578	-0.00850107	-0.00468189	-0.00468189	-0.0110472	-0.0148664	0.000410338	-0.00468189	0.014414	-0.0148664
0.138	-0.000862719	0.000410338	-0.00850107	-0.00595495	-0.00340883	-0.000862719	0.00932174	-0.00722801	0.0016834	-0.00595495	-0.0110472
0.139	0.00804868	0.00932174	-0.0174125	-0.00213578	-0.0110472	-0.00340883	0.000410338	0.000410338	-0.00468189	-0.000862719	-0.00340883
0.14	0.00677563	-0.00977412	-0.0110472	-0.00595495	-0.000862719	0.000410338	0.00677563	-0.00468189	0.00550257	0.000410338	-0.00468189
0.141	0.0131409	-0.00722801	-0.00340883	0.0169601	-0.00340883	-0.0110472	0.0169601	-0.00977412	-0.00468189	-0.0123202	-0.00850107
0.142	0.00422951	-0.00340883	-0.00595495	0.00550257	-0.00722801	-0.0199586	-0.00340883	-0.00213578	0.00677563	-0.000862719	0.000410338
0.143	0.00295645	0.00422951	0.00932174	0.00422951	-0.00468189	0.00804868	0.0016834	-0.0186855	0.00677563	-0.00977412	0.000410338
0.144	0.00550257	-0.0135933	0.000410338	-0.0123202	0.00804868	-0.00468189	0.000410338	-0.00595495	-0.0174125	0.00422951	0.00550257
0.145	0.000410338	0.00804868	-0.00977412	0.00295645	-0.000862719	0.000410338	0.00295645	-0.00722801	-0.0148664	0.0016834	0.000410338
0.146	-0.00340883	-0.000862719	-0.00340883	0.000410338	0.00422951	-0.00468189	0.00422951	0.00422951	0.0118679	-0.00595495	0.000410338
0.147	-0.0123202	-0.0123202	-0.00595495	0.0169601	-0.00722801	-0.00340883	0.00804868	-0.0123202	0.0169601	-0.00722801	0.000410338
0.148	0.000410338	-0.00595495	0.000410338	-0.0161394	-0.00977412	0.00295645	0.000410338	-0.00977412	-0.00595495	0.00804868	-0.0123202
0.149	0.00295645	-0.0110472	-0.0161394	0.014414	0.000410338	-0.00213578	0.00677563	0.00677563	-0.00722801	-0.00340883	-0.00468189
0.15	-0.00468189	0.014414	0.000410338	0.000410338	-0.00340883	-0.00977412	0.00804868	-0.0237778	0.0105948	0.0131409	-0.0174125
0.151	-0.00595495	-0.00595495	0.00550257	-0.0135933	-0.00468189	0.00295645	-0.00977412	0.0016834	-0.00468189	-0.00595495	-0.0135933
0.152	-0.00468189	-0.00595495	-0.00977412	-0.00722801	0.000410338	0.00295645	0.0105948	-0.00977412	-0.00468189	0.00550257	0.000410338
0.153	-0.00468189	-0.00340883	0.00422951	0.000410338	-0.00595495	-0.00213578	-0.00595495	-0.0110472	-0.0135933	-0.00213578	-0.0148664
0.154	-0.00468189	0.00295645	-0.00595495	-0.00468189	-0.00340883	0.00932174	-0.00977412	0.00422951	0.000410338	-0.00213578	0.0131409
0.155	-0.00213578	0.000410338	-0.0110472	-0.00213578	0.00932174	-0.00977412	0.0169601	0.00932174	-0.00977412	-0.00722801	-0.00595495
0.156	0.00295645	0.0118679	-0.00340883	-0.00722801	-0.00722801	0.00422951	-0.00977412	0.00677563	0.00550257	-0.00468189	0.000410338
0.157	-0.00340883	-0.00595495	-0.00213578	0.000410338	-0.00213578	-0.00977412	0.014414	0.00550257	-0.00468189	-0.00468189	-0.00213578
0.158	0.00295645	-0.00468189	-0.00977412	0.000410338	-0.00977412	-0.00850107	0.00804868	-0.00213578	-0.00468189	0.0016834	-0.0123202
0.159	0.0016834	0.0016834	-0.000862719	-0.00468189	-0.00468189	-0.0148664	-0.0148664	-0.0135933	-0.00850107	-0.00850107	-0.00595495
0.16	0.0131409	-0.00340883	0.00295645	0.0105948	-0.00595495	-0.000862719	0.000410338	-0.000862719	-0.00850107	-0.00595495	0.0016834
0.161	-0.0148664	0.00550257	0.000410338	0.0016834	-0.00722801	-0.0123202	0.00550257	-0.00850107	-0.00977412	-0.00213578	-0.0110472
0.162	0.00422951	-0.00977412	-0.00468189	-0.00722801	-0.0135933	-0.00213578	0.014414	-0.0110472	-0.00468189	-0.00340883	0.000410338
0.163	-0.000862719	-0.0135933	-0.00213578	0.00804868	0.000410338	-0.0110472	-0.00213578	-0.00468189	-0.00340883	0.0016834	-0.0174125
0.164	0.014414	-0.00850107	0.0131409	0.000410338	0.00550257	-0.0148664	0.00677563	-0.00340883	0.00550257	0.00422951	0.00295645
0.165	-0.00977412	-0.0174125	-0.00977412	-0.00468189	-0.00722801	-0.000862719	-0.0110472	-0.0135933	0.00804868	-0.000862719	-0.000862719
0.166	0.000410338	0.00804868	0.00295645	-0.00468189	-0.0110472	0.00422951	0.00295645	0.000410338	-0.00340883	-0.000862719	-0.00722801
0.167	0.0118679	-0.00977412	-0.00595495	-0.0110472	0.00422951	-0.00850107	0.00550257	-0.0199586	-0.00213578	-0.00977412	0.014414
0.168	0.0016834	-0.000862719	0.000410338	0.00295645	-0.0110472	0.000410338	-0.00722801	-0.00977412	-0.00722801	0.00932174	0.00677563
0.169	-0.00722801	-0.0110472	-0.00468189	-0.0110472	-0.00722801	-0.00213578	0.000410338	-0.0135933	0.00932174	0.0195062	-0.0199586
0.17	0.0118679	-0.00468189	0.0105948	-0.0110472	-0.00340883	0.000410338	-0.000862719	0.00295645	-0.00468189	0.015687	-0.0148664
0.171	0.000410338	-0.00722801	-0.00595495	0.000410338	-0.00468189	0.000410338	-0.0148664	0.000410338	0.0016834	0.00295645	0.0016834
0.172	-0.00722801	0.00932174	-0.000862719	0.00295645	-0.00468189	0.000410338	0.00295645	0.00677563	-0.0148664	-0.000862719	0.00295645
0.173	-0.00722801	0.00550257	-0.00722801	-0.0301431	-0.00468189	-0.000862719	0.00932174	-0.000862719	0.00295645	-0.00468189	-0.00977412
0.174	-0.00340883	0.000410338	0.00677563	0.000410338	0.00804868	-0.0110472	0.00295645	-0.000862719	-0.00722801	0.00295645	-0.0135933
0.175	0.000410338	-0.00468189	0.00295645	-0.00977412	0.00550257	-0.0148664	-0.00850107	0.014414	0.000410338	-0.0148664	0.00295645
0.176	-0.00213578	0.00932174	-0.0161394	-0.0148664	0.0016834	0.00804868	-0.00468189	0.00804868	-0.0161394	-0.00213578	0.00932174
0.177	0.00422951	0.00677563	0.00550257	0.000410338	0.00422951	-0.0135933	0.00295645	-0.00468189	0.00932174	-0.0161394	-0.0161394
0.178	-0.00468189	-0.00722801	0.0016834	0.00932174	-0.00595495	-0.00340883	-0.0110472	-0.00722801	0.00295645	0.00550257	-0.00468189
0.179	0.000410338	-0.000862719	0.00295645	-0.0135933	0.000410338	-0.0148664	0.0118679	-0.0225047	-0.00977412	-0.00722801	0.00677563
0.18	0.0118679	0.000410338	-0.0186855	-0.0148664	0.00677563	-0.000862719	0.00295645	-0.00850107	0.00422951	-0.00595495	-0.00213578
0.181	-0.00468189	-0.0123202	-0.0110472	-0.00850107	-0.00850107	-0.00340883	-0.0123202	-0.00977412	-0.00468189	-0.00468189	0.00295645
0.182	-0.00977412	0.00295645	-0.00722801	-0.00595495	-0.00468189	-0.00595495	-0.00722801	-0.00468189	-0.00213578	-0.00468189	-0.0110472
0.183	-0.00468189	-0.0148664	-0.00213578	0.00295645	-0.0110472	-0.0148664	0.0105948	0.000410338	-0.00468189	-0.00850107	-0.00468189
0.184	0.0105948	0.00804868	0.000410338	0.00295645	-0.00340883	-0.00468189	-0.00213578	0.000410338	-0.00850107	-0.00213578	-0.00468189
0.185	-0.000862719	-0.00977412	0.014414	-0.0110472	-0.0135933	-0.00468189	0.00550257	0.000410338	-0.00595495	0.00932174	-0.00977412
0.186	0.000410338	-0.00850107	-0.0148664	-0.00722801	0.00295645	-0.0110472	0.000410338	-0.0263239	-0.000862719	-0.0110472	0.00550257
0.187	-0.000862719	-0.00340883	-0.00468189	0.00550257	-0.0174125	-0.00850107	-0.00595495	-0.00722801	0.0245984	0.00295645	0.00677563
0.188	0.00295645	-0.00468189	-0.00340883	-0.0199586	-0.00468189	0.0105948	0.00550257	-0.0148664	-0.00468189	-0.000862719	0.000410338
0.189	-0.00722801	-0.000862719	-0.00850107	-0.00722801	0.00295645	-0.000862719	-0.00977412	0.00550257	-0.00850107	-0.00468189	-0.00722801
0.19	0.0016834	-0.00468189	-0.00850107	0.0016834	0.000410338	-0.00722801	-0.00977412	0.0105948	-0.0123202	0.000410338	0.00422951
0.191	-0.0161394	-0.00340883	0.00804868	-0.00977412	0.00804868	-0.00722801	-0.00595495	0.000410338	0.000410338	-0.00340883	-0.0148664
0.192	-0.00722801	-0.00595495	0.00295645	-0.00977412	-0.00595495	-0.00468189	-0.000862719	-0.0186855	0.00677563	-0.00468189	-0.00595495
0.193	0.00295645	0.00677563	0.0016834	-0.00595495	0.00295645	-0.00722801	-0.00468189	-0.00722801	-0.00340883	-0.00595495	-0.00468189
0.194	0.0105948	-0.00850107	-0.00977412	-0.0148664	-0.000862719	-0.00468189	0.0016834	0.0105948	0.0016834	-0.0161394	0.00677563
0.195	0.00550257	-0.000862719	-0.00468189	-0.00468189	0.00932174	-0.00340883	-0.0161394	-0.00213578	-0.0123202	0.00295645	-0.00468189
0.196	-0.0135933	-0.00340883	-0.0110472	-0.00722801	-0.00468189	-0.00722801	-0.00340883	0.00295645	-0.0225047	-0.00468189	0.00677563
0.197	0.00550257	0.00932174	-0.00340883	-0.0135933	-0.00468189	-0.00340883	-0.000862719	-0.00595495	0.00422951	-0.0161394	0.00422951
0.198	-0.0110472	-0.00468189	0.0118679	0.000410338	0.00677563	-0.00595495	-0.00850107	0.00804868	0.00422951	0.00550257	-0.00340883
0.199	0.0016834	-0.0110472	-0.00977412	0.00422951	-0.00722801	-0.00595495	-0.0161394	-0.00977412	-0.00468189	-0.0174125	-0.00977412
0.2	0.00422951	-0.00213578	-0.00340883	-0.00850107	-0.00468189	-0.0110472	-0.00213578	-0.00595495	-0.00722801	0.00677563	-0.00977412
0.201	-0.0123202	0.000410338	-0.00340883	-0.0225047	-0.00468189	-0.00468189	0.0131409	0.0118679	0.00932174	-0.0135933	0.00422951
0.202	0.00422951	-0.0110472	-0.000862719	-0.000862719	-0.00468189	0.000410338	-0.0135933	0.000410338	-0.00468189	-0.00595495	-0.0199586
0.203	-0.00722801	-0.0135933	-0.00468189	0.00804868	-0.000862719	-0.0123202	0.00295645	0.000410338	-0.0110472	0.0016834	0.00677563
0.204	-0.00722801	0.0016834	-0.00722801	0.00295645	-0.00213578	0.00550257	-0.00722801	-0.0123202	0.000410338	-0.00340883	-0.00977412
0.205	-0.000862719	-0.00977412	-0.000862719	-0.0123202	0.0131409	-0.000862719	0.000410338	-0.00595495	0.00550257	-0.0148664	-0.000862719
0.206	-0.00722801	0.00932174	0.0207793	0.000410338	-0.00722801	-0.000862719	-0.00468189	0.000410338	-0.00850107	-0.000862719	0.00295645
0.207	0.000410338	-0.0110472	-0.00722801	0.000410338	-0.00213578	0.00422951	0.0016834	-0.00595495	-0.0110472	-0.0161394	0.00677563
0.208	-0.00340883	0.00295645	0.0105948	-0.00213578	0.0016834	0.00550257	-0.0148664	0.00295645	0.00295645	0.015687	0.00932174
0.209	0.000410338	-0.00468189	-0.000862719	-0.00340883	0.00932174	-0.00722801	0.000410338	-0.00468189	-0.00468189	-0.0174125	-0.00977412
0.21	-0.0148664	-0.00722801	-0.00850107	-0.0135933	0.00550257	-0.00340883	-0.00468189	-0.0123202	0.0016834	0.00550257	0.00677563
0.211	0.000410338	-0.00468189	-0.0148664	0.00550257	-0.0148664	-0.00468189	-0.00722801	0.000410338	0.0016834	-0.00977412	0.00550257
0.212	0.00804868	-0.0161394	0.015687	-0.0148664	-0.00977412	0.00550257	0.000410338	-0.00468189	-0.00468189	0.0131409	-0.00977412
0.213	-0.00468189	-0.00468189	-0.00340883	-0.000862719	-0.00722801	-0.00213578	0.00295645	0.015687	-0.00977412	-0.0174125	-0.00722801
0.214	0.00550257	0.00550257	-0.00977412	-0.0110472	0.014414	-0.00468189	-0.00595495	-0.00595495	-0.000862719	0.0131409	-0.00340883
0.215	0.000410338	-0.000862719	0.000410338	-0.0123202	0.00550257	-0.0110472	-0.0135933	0.00804868	0.00550257	-0.0123202	-0.00595495
0.216	0.00677563	0.00932174	-0.00977412	0.00295645	-0.00468189	-0.0135933	-0.00977412	-0.00722801	-0.00340883	-0.0110472	0.0016834
0.217	0.00677563	-0.0110472	0.00932174	-0.0199586	0.00422951	-0.00340883	0.00295645	0.014414	-0.00340883	-0.00595495	-0.00850107
0.218	0.000410338	0.014414	-0.00340883	-0.00595495	0.000410338	0.000410338	0.00677563	-0.0148664	-0.00977412	-0.00977412	0.00295645
0.219	0.00422951	0.000410338	-0.00468189	-0.000862719	-0.0123202	0.000410338	-0.00340883	-0.00977412	-0.00340883	0.00550257	-0.00722801
0.22	0.00932174	0.000410338	0.0105948	-0.0161394	0.00422951	-0.00468189	-0.00722801	-0.00468189	0.0105948	-0.00722801	-0.0110472
0.221	0.00295645	-0.00213578	-0.00722801	0.00422951	-0.00595495	-0.00340883	0.0118679	-0.00213578	0.00932174	-0.00468189	0.014414
0.222	0.00677563	-0.0135933	0.0016834	0.00295645	-0.00595495	-0.0110472	-0.00722801	-0.00977412	-0.00468189	-0.0148664	0.00422951
0.223	0.00677563	0.00422951	0.00932174	0.00295645	-0.0123202	-0.00977412	0.00550257	-0.0148664	-0.00340883	-0.0110472	-0.000862719
0.224	-0.000862719	-0.00722801	-0.00595495	0.000410338	0.000410338	-0.00595495	0.00295645	0.000410338	-0.00213578	0.00550257	0.00295645
0.225	-0.00977412	-0.0135933	-0.00468189	0.00295645	0.000410338	0.0169601	-0.0148664	0.00550257	-0.0148664	0.00422951	0.00804868
0.226	0.014414	-0.0148664	0.0016834	0.00677563	-0.00977412	-0.00722801	-0.0110472	-0.0148664	0.014414	0.000410338	-0.0110472
0.227	-0.00722801	-0.00722801	0.00550257	-0.00340883	0.00932174	0.000410338	0.00422951	-0.000862719	-0.000862719	0.0118679	-0.00213578
0.228	0.00550257	-0.00468189	0.000410338	-0.0148664	0.00932174	0.000410338	-0.000862719	-0.00595495	-0.00468189	0.000410338	-0.00340883
0.229	0.00677563	0.00295645	0.00550257	0.00550257	-0.00977412	0.000410338	0.00804868	-0.00468189	-0.00722801	-0.00340883	-0.00213578
0.23	0.00677563	-0.00722801	0.000410338	-0.000862719	0.00550257	-0.00340883	-0.00977412	0.0016834	0.0169601	-0.00468189	0.00295645
0.231	-0.0123202	0.000410338	0.014414	-0.0225047	0.00295645	0.00550257	0.000410338	0.000410338	0.00677563	0.00804868	-0.00468189
0.232	-0.0110472	-0.00977412	-0.00595495	-0.0148664	0.000410338	-0.00468189	-0.0174125	0.00550257	0.0016834	-0.0110472	0.00677563
0.233	-0.00722801	-0.00213578	0.0118679	-0.0186855	0.00550257	0.00295645	-0.0110472	0.000410338	-0.00722801	-0.00850107	-0.00722801
0.234	-0.00468189	0.00295645	-0.00468189	0.00295645	-0.0110472	-0.00213578	0.0016834	0.00677563	0.00295645	-0.000862719	-0.00977412
0.235	0.00422951	-0.00468189	-0.00595495	-0.0199586	0.0016834	-0.00468189	0.000410338	-0.00340883	-0.0110472	-0.0275969	-0.00595495
0.236	0.00550257	-0.000862719	0.00677563	0.00295645	-0.00468189	-0.0110472	-0.00213578	-0.0123202	-0.00977412	-0.0148664	0.000410338
0.237	-0.00722801	-0.00595495	0.0169601	-0.0110472	-0.00468189	0.00550257	0.00295645	0.000410338	0.0131409	-0.00977412	-0.000862719
0.238	-0.00468189	0.0105948	-0.00213578	-0.00468189	-0.00468189	-0.00468189	-0.00595495	-0.00468189	-0.00977412	0.000410338	-0.00595495
0.239	0.000410338	-0.0314161	0.00295645	-0.00468189	-0.0263239	-0.00468189	0.000410338	-0.00850107	-0.0174125	-0.0186855	-0.00213578
0.24	-0.000862719	0.000410338	0.00550257	0.00550257	0.0105948	-0.0148664	-0.00595495	0.00295645	-0.00468189	0.00550257	0.00295645
0.241	0.015687	0.0016834	-0.00722801	-0.00977412	0.0118679	-0.00340883	0.0016834	-0.0148664	-0.00340883	-0.00850107	0.014414
0.242	0.00932174	-0.0135933	0.00804868	-0.00595495	-0.00595495	0.000410338	0.00295645	-0.00468189	-0.00468189	0.0105948	-0.0148664
0.243	0.00550257	-0.0110472	0.000410338	-0.0199586	-0.00850107	-0.0123202	-0.00722801	-0.0110472	0.0016834	-0.00468189	-0.00722801
0.244	-0.000862719	-0.0110472	0.00932174	0.00550257	0.00550257	0.000410338	0.00295645	0.0016834	-0.00213578	-0.0174125	0.0016834
0.245	-0.000862719	0.000410338	-0.000862719	0.00550257	0.00422951	0.0169601	0.0118679	-0.00340883	-0.00213578	-0.000862719	0.000410338
0.246	-0.00340883	-0.00722801	0.00295645	-0.0110472	0.00295645	-0.00468189	-0.00468189	-0.00468189	-0.000862719	0.00677563	0.0016834
0.247	-0.00850107	-0.00213578	0.00677563	-0.00595495	-0.00850107	-0.00722801	0.00422951	-0.00468189	0.00295645	0.00550257	0.00550257
0.248	0.000410338	0.0105948	0.00295645	-0.00977412	-0.000862719	-0.00722801	-0.0110472	0.000410338	-0.00340883	-0.00977412	0.00295645
0.249	0.00550257	-0.0148664	-0.00213578	-0.00722801	0.000410338	-0.00977412	-0.000862719	-0.00595495	-0.00722801	-0.0135933	-0.00595495
0.25	0.00550257	-0.000862719	-0.0199586	0.000410338	0.000410338	-0.00595495	0.00422951	-0.00977412	0.00295645	-0.00468189	0.00295645
0.251	0.0105948	0.00804868	0.00422951	-0.00722801	0.014414	0.0016834	0.0016834	-0.00595495	-0.0148664	0.000410338	-0.0199586
0.252	-0.00595495	-0.00340883	0.000410338	-0.0186855	0.00295645	0.00295645	0.00422951	0.00295645	0.00677563	0.000410338	-0.00340883
0.253	-0.00595495	-0.0148664	0.0016834	-0.0161394	-0.00340883	-0.00340883	0.00932174	-0.00340883	0.0016834	-0.0161394	-0.0148664
0.254	-0.0110472	-0.00595495	0.00932174	-0.00722801	0.00932174	0.000410338	-0.00595495	-0.00468189	0.00550257	-0.00340883	-0.0110472
0.255	0.00550257	0.00295645	-0.00595495	-0.0110472	-0.00340883	-0.000862719	-0.000862719	0.00550257	-0.00850107	-0.00977412	-0.0110472
0.256	0.000410338	-0.0110472	-0.00722801	-0.0148664	-0.00340883	-0.0110472	-0.00595495	0.000410338	-0.00977412	-0.00340883	0.00422951
0.257	0.000410338	0.000410338	-0.00340883	0.00295645	-0.00340883	0.000410338	-0.00468189	0.00295645	-0.00595495	-0.00722801	-0.00213578
0.258	0.00295645	-0.00468189	0.000410338	-0.00340883	-0.00595495	-0.00213578	0.00804868	0.0131409	-0.00340883	-0.0135933	0.00932174
0.259	0.00932174	0.015687	-0.00595495	0.000410338	0.000410338	0.00422951	0.014414	0.014414	-0.00977412	0.00295645	-0.00468189
0.26	-0.00213578	0.000410338	-0.00977412	-0.00468189	-0.0148664	-0.00340883	-0.00595495	-0.00213578	0.00804868	-0.00340883	-0.00722801
0.261	0.00550257	0.000410338	0.00295645	-0.00977412	-0.00595495	0.000410338	0.00295645	-0.0186855	0.0016834	-0.00722801	0.00295645
0.262	0.0105948	-0.0148664	-0.00340883	-0.00595495	-0.00213578	-0.00722801	0.00550257	0.00677563	-0.0110472	-0.0110472	-0.0123202
0.263	0.0131409	-0.00595495	-0.00595495	0.00550257	-0.00595495	-0.0110472	-0.000862719	0.0118679	-0.00468189	-0.00595495	0.00295645
0.264	0.0131409	0.00932174	-0.000862719	-0.00595495	-0.00340883	-0.0123202	0.0105948	-0.00468189	0.00804868	-0.00977412	0.00422951
0.265	0.00295645	-0.00977412	0.000410338	-0.0135933	0.00804868	-0.00340883	-0.00468189	-0.000862719	-0.00468189	0.00804868	0.00295645
0.266	0.00804868	-0.0148664	0.000410338	0.014414	-0.00595495	0.000410338	0.0105948	0.000410338	-0.0148664	0.000410338	-0.00213578
0.267	-0.00340883	0.00932174	-0.00340883	0.000410338	0.000410338	-0.00468189	-0.00722801	-0.000862719	0.000410338	0.00550257	-0.00468189
0.268	0.00422951	-0.00722801	0.015687	0.00804868	-0.00595495	-0.00340883	0.00295645	-0.00850107	0.00677563	0.00295645	-0.00595495
0.269	0.000410338	0.015687	-0.00468189	-0.000862719	0.0105948	0.000410338	-0.00595495	0.0016834	-0.00468189	0.00422951	0.000410338
0.27	-0.00595495	-0.00595495	0.00677563	-0.00468189	0.015687	0.00932174	-0.000862719	-0.00340883	-0.0110472	-0.00340883	-0.00468189
0.271	-0.00468189	-0.00468189	0.00295645	-0.00468189	-0.00340883	0.00677563	0.00804868	-0.00850107	-0.00213578	-0.0161394	-0.0161394
0.272	0.000410338	0.00422951	-0.00468189	-0.0110472	-0.0110472	-0.0174125	0.00550257	0.000410338	-0.00722801	-0.00595495	0.000410338
0.273	0.0195062	0.0118679	0.00804868	-0.00977412	0.00550257	0.014414	-0.0110472	0.00932174	0.00677563	0.000410338	-0.00850107
0.274	0.00550257	0.00550257	-0.0110472	-0.0199586	0.0118679	0.000410338	-0.00340883	0.0118679	0.00422951	0.000410338	-0.00340883
0.275	-0.00340883	0.00550257	-0.00468189	-0.0135933	-0.00340883	0.00295645	0.0169601	0.000410338	-0.000862719	-0.00722801	0.0016834
0.276	0.00422951	0.00422951	-0.00722801	-0.00213578	0.00677563	-0.00213578	0.00422951	0.0233254	-0.00977412	-0.0148664	0.00422951
0.277	0.00550257	0.00550257	0.00295645	0.000410338	0.00422951	0.0016834	-0.00213578	-0.000862719	-0.0148664	0.00422951	0.00422951
0.278	0.000410338	0.000410338	-0.00213578	0.000410338	-0.00722801	-0.0148664	0.00295645	0.00295645	-0.00468189	-0.00977412	-0.00340883
0.279	0.0118679	-0.00722801	-0.000862719	-0.00977412	-0.00595495	-0.0110472	0.0169601	0.0105948	0.0016834	0.00932174	-0.00213578
0.28	-0.000862719	0.00550257	0.00295645	0.00550257	-0.00595495	-0.00977412	0.014414	-0.00722801	0.00295645	-0.00340883	0.000410338
0.281	0.00550257	0.00804868	-0.00722801	0.00932174	-0.00977412	-0.0174125	0.000410338	0.00550257	-0.0161394	0.00422951	-0.00468189
0.282	0.00932174	-0.00340883	0.0131409	-0.00213578	-0.0161394	-0.00340883	0.00550257	0.000410338	0.00932174	0.0016834	-0.00722801
0.283	0.000410338	0.0016834	0.00932174	0.000410338	0.00932174	0.00422951	0.0105948	-0.00595495	0.00422951	-0.00340883	0.00295645
0.284	0.0105948	0.00550257	0.000410338	-0.00595495	-0.0148664	0.0207793	0.00932174	0.00550257	-0.00977412	-0.00213578	-0.00850107
0.285	-0.00340883	-0.0110472	-0.00977412	-0.00468189	-0.00340883	-0.00468189	-0.00595495	0.00677563	0.0016834	-0.00468189	-0.000862719
0.286	0.0131409	0.00932174	-0.000862719	-0.0174125	0.0118679	0.00932174	0.015687	-0.00595495	0.00550257	0.00932174	0.00422951
0.287	0.0118679	-0.000862719	0.0105948	0.0016834	0.00677563	-0.000862719	0.00422951	-0.00595495	0.0169601	-0.00468189	-0.00340883
0.288	0.000410338	-0.00595495	-0.00722801	-0.000862719	-0.00722801	-0.0123202	0.00422951	0.00295645	-0.00977412	0.0207793	-0.00595495
0.289	0.00295645	-0.00213578	-0.00213578	0.00550257	-0.000862719	0.00804868	-0.00595495	-0.00468189	0.0220523	0.000410338	-0.000862719
0.29	0.00677563	-0.0110472	-0.000862719	0.00550257	0.00422951	-0.00213578	0.00422951	0.00932174	0.000410338	-0.00213578	0.00550257
0.291	0.0016834	0.00932174	-0.00977412	-0.0148664	0.014414	0.00422951	0.0182332	-0.00595495	-0.00340883	0.00295645	-0.0225047
0.292	-0.00977412	0.014414	0.0016834	0.0105948	-0.000862719	-0.00468189	-0.00595495	0.000410338	-0.00468189	0.00932174	-0.0148664
0.293	0.0258715	-0.00340883	-0.00595495	0.0118679	-0.0148664	0.00422951	0.00422951	0.014414	-0.00722801	0.00295645	0.00295645
0.294	0.00677563	-0.00340883	-0.00213578	-0.0148664	-0.000862719	0.000410338	0.00550257	0.00550257	-0.00340883	-0.00213578	-0.00213578
0.295	0.00932174	0.00932174	-0.00595495	-0.00468189	0.0118679	-0.00468189	0.00295645	0.00932174	-0.00722801	0.000410338	0.00422951
0.296	-0.0148664	-0.00340883	0.00804868	-0.00722801	0.00804868	0.00295645	0.0016834	0.00932174	0.000410338	0.0016834	-0.0110472
0.297	0.014414	0.000410338	0.00550257	-0.0161394	0.00295645	-0.0110472	-0.00722801	-0.00722801	0.000410338	0.0016834	0.000410338
0.298	0.014414	0.014414	-0.00595495	-0.00468189	0.00932174	-0.00340883	-0.00595495	0.00295645	-0.00340883	0.000410338	0.00932174
0.299	0.0131409	-0.0161394	0.0105948	-0.00213578	-0.00468189	-0.0110472	-0.0135933	0.015687	0.0016834	-0.000862719	0.00804868
0.3	0.0016834	0.00550257	0.000410338	-0.00468189	-0.00468189	0.00932174	0.00932174	0.00932174	-0.00468189	-0.00722801	-0.0212316
0.301	0.000410338	-0.00213578	0.00932174	0.0131409	0.0105948	-0.0110472	0.015687	0.00550257	-0.0148664	0.0105948	0.0016834
0.302	0.00422951	0.00422951	-0.00468189	-0.000862719	0.00422951	-0.0135933	-0.00468189	-0.00468189	0.00295645	-0.00468189	0.00804868
0.303	-0.000862719	-0.000862719	0.0118679	0.00550257	-0.0148664	-0.00850107	0.00422951	0.00422951	0.0105948	0.00295645	0.00677563
0.304	-0.00468189	0.00295645	0.000410338	0.00422951	-0.00468189	-0.00595495	-0.00213578	0.00550257	0.00550257	0.00677563	0.00295645
0.305	0.0131409	-0.00977412	0.0016834	-0.00468189	0.00932174	-0.000862719	-0.000862719	0.00422951	0.00932174	0.00932174	0.000410338
0.306	-0.0161394	0.000410338	0.00295645	0.000410338	0.00932174	-0.00722801	0.014414	-0.00213578	0.000410338	-0.00722801	0.00422951
0.307	-0.00977412	0.000410338	0.000410338	-0.00595495	-0.0110472	-0.000862719	0.0169601	0.0551518	-0.00468189	0.0207793	0.00550257
0.308	0.00677563	0.0016834	0.0118679	0.00550257	0.00422951	0.00677563	0.000410338	0.12517	0.014414	-0.000862719	-0.000862719
0.309	0.0105948	0.00932174	0.00550257	0.0105948	0.00932174	0.000410338	0.000410338	0.246111	0.00422951	0.0105948	-0.00468189
0.31	-0.00977412	0.0131409	0.00550257	0.00295645	0.015687	0.00932174	0.00550257	0.336498	0.0602441	0.0105948	0.000410338
0.311	-0.00468189	0.0971627	0.000410338	0.0118679	0.0016834	-0.0110472	0.0398751	0.443434	0.142993	0.0131409	0.00804868
0.312	0.00295645	0.197734	-0.00850107	-0.00340883	0.00295645	-0.0110472	0.132808	0.49563	0.247384	-0.00340883	0.00932174
0.313	0.00932174	0.297033	0.00422951	0.00804868	0.00677563	0.014414	0.258841	0.530002	0.34159	0.0309637	-0.00722801
0.314	0.0182332	0.38742	0.014414	-0.0110472	0.00932174	0.0296907	0.349228	0.60384	0.4167	0.0118679	-0.00213578
0.315	0.0411482	0.4498	-0.00595495	0.015687	0.0245984	-0.00722801	0.428158	0.621663	0.465076	-0.00340883	0.000410338
0.316	0.00295645	0.527456	-0.000862719	0.00295645	0.0755207	0.000410338	0.472715	0.657308	0.503268	-0.00468189	0.00677563
0.317	-0.0199586	0.533821	0.00295645	0.00932174	0.188823	-0.00340883	0.463803	0.680223	0.509633	-0.00340883	-0.00468189
0.318	0.00550257	0.559283	-0.00340883	0.000410338	0.281756	0.0016834	0.504541	0.696773	0.499449	0.000410338	-0.00340883
0.319	0.0309637	0.575832	-0.0110472	0.0220523	0.383601	0.015687	0.503268	0.754061	0.496903	0.00932174	-0.00213578
0.32	0.117532	0.586017	-0.00468189	0.0920705	0.457438	0.0717016	0.528729	0.790979	0.499449	0.00422951	0.00932174
0.321	0.24993	0.598747	0.00677563	0.172273	0.499449	0.190096	0.545279	0.817713	0.473988	0.0131409	0.00550257
0.322	0.411608	0.605113	0.00677563	0.275391	0.54146	0.305944	0.545279	0.868636	0.47908	0.00932174	0.000410338
0.323	0.536368	0.640758	0.0105948	0.340317	0.556737	0.419246	0.572013	0.87882	0.504541	0.00677563	0.00804868
0.324	0.645851	0.659854	0.0118679	0.400151	0.589836	0.514726	0.589836	0.920831	0.522364	0.014414	0.00295645
0.325	0.718415	0.681496	0.0131409	0.439615	0.594928	0.556737	0.643304	0.931016	0.528729	-0.00722801	0.00422951
0.326	0.762972	0.706957	0.0220523	0.459984	0.612751	0.589836	0.656035	0.95775	0.547825	0.000410338	0.0296907
0.327	0.829171	0.723507	0.0271445	0.482899	0.628028	0.630574	0.6955	0.965388	0.559283	0.014414	0.100982
0.328	0.844448	0.740057	0.0857052	0.49563	0.657308	0.647124	0.717142	0.945019	0.579652	0.0640632	0.202826
0.329	0.873728	0.747695	0.227015	0.507087	0.704411	0.634393	0.726053	0.890278	0.606386	0.163362	0.283029
0.33	0.909374	0.759153	0.349228	0.528729	0.726053	0.640758	0.747695	0.779522	0.630574	0.277937	0.336498
0.331	0.919558	0.768064	0.445981	0.556737	0.727326	0.661127	0.740057	0.667493	0.639485	0.396331	0.365778
0.332	0.9412	0.771883	0.536368	0.593655	0.751514	0.671312	0.754061	0.566921	0.670039	0.481626	0.393785
0.333	0.992122	0.737511	0.597474	0.634393	0.768064	0.727326	0.774429	0.468896	0.668766	0.540187	0.393785
0.334	1.04432	0.692954	0.650943	0.647124	0.775702	0.768064	0.793525	0.383601	0.656035	0.579652	0.409062
0.335	1.10033	0.644578	0.706957	0.690408	0.790979	0.794798	0.776976	0.305944	0.602567	0.606386	0.429431
0.336	1.13598	0.61657	0.719688	0.692954	0.810075	0.796071	0.726053	0.230834	0.568194	0.63312	0.437069
0.337	1.17035	0.569467	0.737511	0.717142	0.804983	0.835536	0.67895	0.128989	0.504541	0.628028	0.453619
0.338	1.20727	0.519818	0.764245	0.717142	0.815167	0.829171	0.62039	0.0169601	0.438342	0.642031	0.467622
0.339	1.22891	0.443434	0.789706	0.72478	0.799891	0.846994	0.537641	-0.0199586	0.355594	0.677677	0.486718
0.34	1.26201	0.333952	0.807529	0.737511	0.778249	0.867363	0.448527	-0.00340883	0.291941	0.696773	0.509633
0.341	1.23018	0.220649	0.841901	0.71205	0.748968	0.835536	0.369597	0.058971	0.237199	0.748968	0.538914
0.342	1.16526	0.112439	0.883912	0.639485	0.691681	0.790979	0.271572	0.135354	0.15827	0.783341	0.533821
0.343	1.10797	0.0436943	0.881366	0.580925	0.60002	0.689135	0.173546	0.188823	0.139174	0.822806	0.579652
0.344	1.00358	0.00932174	0.906828	0.494357	0.526183	0.568194	0.102255	0.2041	0.116259	0.844448	0.554191
0.345	0.931016	0.0398751	0.929743	0.411608	0.430704	0.443434	0.0742477	0.151904	0.112439	0.858451	0.566921
0.346	0.876274	0.0666093	0.937381	0.346682	0.318675	0.30849	0.0335098	0.0627902	0.155723	0.892824	0.57074
0.347	0.75788	0.122624	0.942473	0.258841	0.235926	0.23338	0.0513327	-0.0314161	0.211738	0.909374	0.610205
0.348	0.615297	0.172273	0.962842	0.183731	0.153177	0.173546	0.107347	-0.156176	0.257568	0.910647	0.61657
0.349	0.463803	0.167181	0.97048	0.112439	0.10862	0.100982	0.153177	-0.270751	0.271572	0.871182	0.61657
0.35	0.355594	0.102255	0.981938	0.0946166	0.0666093	-0.0123202	0.15827	-0.357319	0.237199	0.811348	0.643304
0.351	0.237199	0.037329	0.98703	0.0767938	0.0500596	-0.0836115	0.142993	-0.441341	0.207919	0.728599	0.625482
0.352	0.155723	-0.0708809	0.956477	0.0882513	0.0971627	-0.0874306	0.114986	-0.506267	0.183731	0.622936	0.60384
0.353	0.165908	-0.162541	0.920831	0.137901	0.116259	-0.0314161	0.0831591	-0.545731	0.139174	0.569467	0.561829
0.354	0.181184	-0.265659	0.84954	0.242291	0.137901	0.0347829	0.0296907	-0.619569	0.0882513	0.47908	0.500722
0.355	0.229561	-0.340769	0.759153	0.349228	0.118805	0.132808	0.00295645	-0.675583	0.0322368	0.448527	0.447254
0.356	0.321221	-0.389145	0.647124	0.465076	0.081886	0.193915	-0.0454197	-0.721413	-0.0326892	0.37087	0.377235
0.357	0.342863	-0.438795	0.530002	0.458711	0.0475135	0.190096	-0.0797923	-0.750694	-0.0759731	0.297033	0.349228
0.358	0.293214	-0.464256	0.388693	0.453619	0.00932174	0.140447	-0.125622	-0.750694	-0.126895	0.18755	0.244837
0.359	0.210465	-0.482079	0.253749	0.431977	-0.0275969	0.0169601	-0.156176	-0.75324	-0.163814	0.121351	0.151904
0.36	0.0767938	-0.493536	0.148085	0.429431	-0.0530581	-0.0785192	-0.205825	-0.704864	-0.250382	0.0984358	0.0742477
0.361	-0.0466928	-0.511359	0.0704285	0.451073	-0.0670617	-0.218556	-0.254201	-0.673037	-0.326765	0.140447	0.0105948
0.362	-0.177818	-0.515178	0.0347829	0.38742	-0.0759731	-0.305123	-0.316581	-0.636119	-0.398057	0.202826	-0.0174125
0.363	-0.279662	-0.493536	0.0309637	0.256295	-0.096342	-0.417153	-0.356046	-0.587742	-0.455344	0.270299	0.0245984
0.364	-0.354773	-0.446433	0.0678824	0.102255	-0.144718	-0.484625	-0.406968	-0.555916	-0.494809	0.330132	0.102255
0.365	-0.442614	-0.398057	0.0640632	-0.0657887	-0.222375	-0.543185	-0.44516	-0.518997	-0.525362	0.335224	0.117532
0.366	-0.515178	-0.322946	0.0895244	-0.223648	-0.280935	-0.58265	-0.475713	-0.464256	-0.526636	0.303398	0.122624
0.367	-0.596654	-0.25802	0.0551518	-0.352227	-0.357319	-0.613204	-0.476986	-0.427337	-0.522816	0.267753	0.122624
0.368	-0.65776	-0.177818	-0.0250508	-0.459164	-0.436248	-0.646303	-0.455344	-0.391692	-0.497355	0.0767938	0.116259
0.369	-0.670491	-0.126895	-0.0861576	-0.510086	-0.508813	-0.667945	-0.443887	-0.344588	-0.44516	-0.140899	0.106074
0.37	-0.69086	-0.106526	-0.162541	-0.539366	-0.540639	-0.695952	-0.418426	-0.296212	-0.41206	-0.300031	0.0946166
0.371	-0.698498	-0.18291	-0.223648	-0.53682	-0.5661	-0.687041	-0.380234	-0.288574	-0.38278	-0.404422	0.0704285
0.372	-0.689587	-0.275843	-0.26184	-0.544458	-0.575012	-0.666672	-0.335677	-0.259293	-0.343315	-0.521543	0.0551518
0.373	-0.641211	-0.310216	-0.302577	-0.508813	-0.552097	-0.638665	-0.294939	-0.224921	-0.288574	-0.563554	0.015687
0.374	-0.61575	-0.331858	-0.315308	-0.493536	-0.504994	-0.580104	-0.282208	-0.19946	-0.264386	-0.620842	-0.00468189
0.375	-0.585196	-0.334404	-0.380234	-0.478259	-0.488444	-0.549551	-0.235105	-0.177818	-0.233832	-0.683222	-0.0301431
0.376	-0.55337	-0.344588	-0.396784	-0.427337	-0.46171	-0.493536	-0.210917	-0.15363	-0.224921	-0.737963	-0.073427
0.377	-0.530455	-0.350954	-0.436248	-0.401876	-0.418426	-0.427337	-0.200733	-0.131988	-0.226194	-0.763424	-0.111619
0.378	-0.498628	-0.325492	-0.456617	-0.349681	-0.372596	-0.384053	-0.189275	-0.0848845	-0.221102	-0.802889	-0.156176
0.379	-0.475713	-0.308943	-0.508813	-0.311489	-0.339496	-0.329312	-0.154903	-0.0887037	-0.230013	-0.807981	-0.208371
0.38	-0.465529	-0.282208	-0.563554	-0.244017	-0.3204	-0.306397	-0.15363	-0.050512	-0.200733	-0.786339	-0.283481
0.381	-0.456617	-0.249109	-0.585196	-0.204552	-0.275843	-0.249109	-0.138353	-0.0543312	-0.191821	-0.731598	-0.298758
0.382	-0.422245	-0.189275	-0.61193	-0.15363	-0.24529	-0.221102	-0.126895	-0.0352353	-0.194367	-0.665399	-0.3204
0.383	-0.420972	-0.157449	-0.608111	-0.114165	-0.237651	-0.184183	-0.121803	-0.0199586	-0.176545	-0.597927	-0.333131
0.384	-0.404422	-0.13708	-0.596654	-0.0696078	-0.19946	-0.18291	-0.0988882	-0.0225047	-0.167633	-0.53682	-0.311489
0.385	-0.389145	-0.101434	-0.58265	-0.0466928	-0.19946	-0.145991	-0.0912498	-0.00722801	-0.144718	-0.459164	-0.286028
0.386	-0.38278	-0.0785192	-0.552097	-0.0199586	-0.189275	-0.157449	-0.0696078	0.0105948	-0.128168	-0.396784	-0.247836
0.387	-0.359865	-0.0747001	-0.516451	-0.00850107	-0.144718	-0.131988	-0.0619695	0.00550257	-0.138353	-0.333131	-0.208371
0.388	-0.345861	-0.051785	-0.462983	0.014414	-0.126895	-0.114165	-0.0645156	0.0296907	-0.125622	-0.273297	-0.179091
0.389	-0.325492	-0.0581503	-0.431156	0.0233254	-0.119257	-0.10398	-0.0454197	0.00550257	-0.100161	-0.227467	-0.129442
0.39	-0.312762	-0.0225047	-0.387872	0.0449674	-0.0937959	-0.096342	-0.0390544	0.0309637	-0.1078	-0.18291	-0.096342
0.391	-0.297485	-0.0263239	-0.3535	0.0245984	-0.0861576	-0.0848845	-0.0314161	0.0347829	-0.1078	-0.177818	-0.0721539
0.392	-0.283481	-0.00213578	-0.302577	0.0220523	-0.0696078	-0.0657887	-0.0110472	0.0220523	-0.105253	-0.152357	-0.0454197
0.393	-0.270751	-0.0123202	-0.284755	0.036056	-0.0619695	-0.0772462	-0.02887	0.0207793	-0.096342	-0.138353	-0.0352353
0.394	-0.227467	0.00677563	-0.263113	0.015687	-0.0416006	-0.0466928	-0.00468189	0.0245984	-0.102707	-0.128168	-0.0416006
0.395	-0.217282	0.000410338	-0.259293	0.0271445	-0.0250508	-0.0543312	0.0118679	0.0258715	-0.096342	-0.101434	-0.0199586
0.396	-0.200733	0.0016834	-0.238925	0.014414	-0.00850107	-0.02887	0.00677563	0.0436943	-0.0810654	-0.0810654	-0.0110472
0.397	-0.158722	0.00295645	-0.209644	0.0195062	0.000410338	-0.0237778	0.00804868	0.0296907	-0.0836115	-0.0670617	-0.00213578
0.398	-0.157449	0.000410338	-0.200733	0.00550257	-0.0135933	-0.0161394	0.00677563	0.0411482	-0.0759731	-0.0696078	-0.0174125
0.399	-0.138353	-0.00595495	-0.198187	-0.00850107	-0.00977412	-0.0123202	0.0131409	0.0169601	-0.0683348	-0.0352353	-0.000862719
0.4	-0.128168	0.000410338	-0.170179	-0.0225047	-0.0148664	-0.0123202	-0.00340883	0.0258715	-0.0772462	-0.0339622	0.0131409
0.401	-0.116711	-0.00595495	-0.145991	-0.0148664	0.0016834	-0.00468189	0.00422951	0.0271445	-0.0747001	-0.0403275	0.00550257
0.402	-0.0861576	-0.00213578	-0.135807	-0.0263239	0.0258715	-0.00468189	0.0105948	0.0169601	-0.0670617	-0.00977412	0.00550257
0.403	-0.12053	-0.00595495	-0.115438	-0.0263239	-0.0110472	0.00422951	0.0233254	0.0233254	-0.0556042	-0.00977412	0.015687
0.404	-0.145991	-0.0110472	-0.112892	-0.0314161	0.0195062	0.00677563	0.0207793	0.000410338	-0.0543312	0.0131409	0.0296907
0.405	-0.16636	-0.00595495	-0.0937959	-0.0186855	0.0284176	0.00550257	0.0131409	0.00550257	-0.0810654	0.0182332	0.0233254
0.406	-0.148537	-0.0174125	-0.0810654	-0.0186855	0.0105948	0.0131409	0.015687	0.014414	-0.0632425	0.0169601	0.0347829
0.407	-0.147264	-0.0161394	-0.0708809	-0.0225047	0.036056	0.00550257	0.0016834	0.0182332	-0.0645156	0.036056	0.0462404
0.408	-0.131988	-0.0148664	-0.0619695	-0.0275969	0.0016834	0.0169601	0.00422951	0.015687	-0.0416006	0.0182332	0.0411482
0.409	-0.112892	-0.00213578	-0.0466928	-0.0161394	0.0195062	0.00804868	0.00932174	0.0284176	-0.0403275	0.0271445	0.0245984
0.41	-0.116711	-0.0135933	-0.0377814	-0.0135933	0.015687	0.000410338	0.0169601	0.0169601	-0.051785	0.036056	0.0462404
0.411	-0.102707	-0.00722801	-0.0250508	-0.0110472	0.015687	0.014414	0.0105948	0.0207793	-0.0428736	0.037329	0.0602441
0.412	-0.0887037	-0.0148664	-0.0148664	-0.0212316	0.0118679	-0.00340883	0.0182332	0.0207793	-0.02887	0.0207793	0.0666093
0.413	-0.0861576	-0.0135933	-0.0199586	-0.0250508	0.0296907	-0.00850107	0.00295645	0.0220523	-0.0390544	0.0322368	0.0335098
0.414	-0.0772462	-0.00722801	-0.00595495	-0.0365083	0.0195062	0.00422951	-0.000862719	0.0169601	-0.0365083	0.0195062	0.0436943
0.415	-0.0645156	-0.0225047	-0.0148664	-0.0237778	0.000410338	-0.0148664	-0.00213578	0.0335098	-0.0390544	0.0195062	0.0487865
0.416	-0.0670617	-0.0199586	-0.000862719	-0.0186855	0.0131409	0.000410338	0.00932174	0.0258715	-0.0174125	-0.000862719	0.0449674
0.417	-0.0696078	-0.00468189	-0.00468189	-0.0403275	0.0182332	0.00932174	0.0118679	0.0118679	-0.0403275	0.014414	0.0513327
0.418	-0.0543312	-0.0148664	-0.00850107	-0.0135933	0.00422951	0.000410338	0.0207793	0.014414	-0.0352353	-0.00340883	0.0449674
0.419	-0.0454197	-0.0135933	0.00677563	-0.0352353	0.000410338	-0.0174125	0.0131409	0.0207793	-0.0212316	-0.0199586	0.0449674
0.42	-0.0314161	-0.0161394	0.00295645	-0.0250508	0.0118679	-0.00595495	0.015687	0.0309637	-0.0466928	-0.00595495	0.036056
0.421	-0.0441467	-0.0237778	0.00804868	-0.0275969	0.0258715	-0.00468189	0.00804868	0.00422951	-0.0339622	-0.0174125	0.036056
0.422	-0.0275969	-0.0199586	0.0131409	-0.0225047	0.0284176	-0.00468189	0.00804868	0.0118679	-0.0250508	-0.0212316	0.0526057
0.423	-0.0352353	-0.0199586	0.00932174	-0.0148664	0.0105948	0.0016834	0.0195062	0.0258715	-0.0250508	-0.0148664	0.0398751
0.424	-0.0314161	-0.0110472	0.00550257	0.00422951	0.0118679	-0.00213578	0.00932174	0.0220523	-0.0199586	-0.0250508	0.036056
0.425	-0.02887	-0.000862719	0.00804868	0.0411482	0.0220523	-0.00340883	0.0207793	0.0258715	-0.0148664	0.00295645	0.037329
0.426	-0.0314161	-0.0339622	0.000410338	0.0424212	0.0309637	-0.0123202	0.0182332	-0.00722801	-0.0301431	0.014414	0.0169601
0.427	-0.0390544	-0.00977412	0.00932174	0.0640632	0.0182332	-0.00468189	0.014414	0.015687	-0.0237778	0.0245984	0.0271445
0.428	-0.0454197	-0.0250508	0.00677563	0.0831591	0.0207793	0.00422951	-0.00213578	0.0169601	-0.0199586	0.0538788	0.0309637
0.429	-0.0275969	-0.0161394	0.0105948	0.100982	0.015687	-0.0123202	0.0105948	0.0245984	-0.0148664	0.0551518	0.0169601
0.43	-0.0263239	-0.0148664	0.015687	0.117532	0.0220523	-0.00722801	0.0195062	0.0195062	-0.0301431	0.0907974	0.0284176
0.431	-0.0212316	-0.0174125	0.00932174	0.15827	0.0195062	-0.0135933	0.0169601	0.0233254	-0.00977412	0.111166	0.0284176
0.432	-0.0416006	-0.0148664	0.0207793	0.134081	0.0309637	-0.00977412	0.0233254	0.0169601	-0.0199586	0.14172	0.015687
0.433	-0.0275969	-0.0161394	0.0105948	0.145539	0.0182332	-0.00977412	0.0169601	0.0169601	-0.00595495	0.183731	0.0296907
0.434	-0.0365083	-0.0199586	0.014414	0.140447	0.0131409	-0.00340883	0.00550257	0.0169601	-0.0161394	0.202826	0.015687
0.435	-0.0250508	-0.0135933	0.0207793	0.139174	0.036056	-0.0161394	0.0245984	0.00804868	-0.0250508	0.227015	0.015687
0.436	0.00550257	-0.0148664	0.00677563	0.153177	0.014414	-0.000862719	0.0195062	0.0245984	-0.0110472	0.261387	0.0220523
0.437	-0.00468189	-0.0123202	-0.00595495	0.139174	0.0284176	-0.0174125	0.0118679	0.0195062	-0.0237778	0.271572	0.015687
0.438	-0.0110472	-0.00595495	0.00677563	0.167181	0.0118679	-0.00213578	0.015687	0.0258715	-0.00977412	0.299579	0.00932174
0.439	-0.0250508	-0.0186855	0.0207793	0.192642	0.0169601	-0.0110472	0.0245984	0.0233254	-0.0174125	0.299579	0.00677563
0.44	-0.00468189	-0.0237778	0.0118679	0.183731	0.0245984	-0.00977412	0.0131409	0.000410338	-0.0199586	0.32504	0.0118679
0.441	-0.00468189	-0.0352353	0.036056	0.173546	0.0233254	-0.0123202	0.0284176	0.0296907	-0.0199586	0.327586	0.0195062
0.442	0.00677563	-0.0301431	0.0131409	0.14172	0.00932174	-0.00850107	0.014414	0.00422951	-0.0110472	0.356866	0.00804868
0.443	0.00295645	-0.0186855	0.0105948	0.153177	0.0169601	-0.00468189	0.0233254	0.0131409	-0.0199586	0.360686	0.0245984
0.444	0.000410338	-0.0110472	0.0105948	0.0997088	0.0258715	-0.00340883	0.0131409	0.0131409	-0.00977412	0.388693	0.014414
0.445	0.00550257	-0.0250508	0.0207793	0.000410338	0.0258715	-0.00977412	0.015687	0.00295645	-0.000862719	0.365778	-0.0110472
0.446	0.00295645	-0.0174125	0.0207793	-0.129442	0.0386021	-0.0174125	0.0233254	0.00804868	-0.0161394	0.363232	0.000410338
0.447	-0.00977412	-0.0135933	0.0258715	-0.269478	0.00804868	0.00677563	0.0169601	0.00932174	-0.0212316	0.361959	0.0131409
0.448	-0.00722801	-0.0314161	0.00422951	-0.385326	0.014414	-0.0148664	0.00932174	0.00422951	-0.0161394	0.328859	-0.00340883
0.449	-0.00468189	-0.0161394	0.0118679	-0.427337	0.0233254	0.00550257	-0.00468189	0.0131409	-0.0237778	0.302125	-0.00595495
0.45	-0.00850107	-0.0199586	0.00422951	-0.39933	0.0131409	-0.0148664	0.0258715	0.014414	-0.0148664	0.265206	0.00677563
0.451	-0.0123202	-0.0110472	0.0245984	-0.427337	0.0335098	-0.0110472	0.0105948	0.0118679	-0.0148664	0.0907974	-0.0110472
0.452	-0.00213578	-0.0263239	0.0105948	-0.404422	0.0271445	-0.0225047	0.014414	0.0207793	-0.0199586	-0.0861576	0.0105948
0.453	-0.0148664	-0.0301431	0.00550257	-0.345861	0.015687	-0.00468189	0.0271445	0.000410338	-0.0186855	-0.205825	0.0182332
0.454	-0.00340883	-0.0148664	0.0169601	-0.316581	0.0245984	-0.00722801	0.0105948	0.0016834	-0.0174125	-0.301304	0.00677563
0.455	-0.0212316	-0.0161394	-0.00850107	-0.301304	0.0195062	-0.0148664	0.0169601	0.014414	-0.0186855	-0.350954	0.0105948
0.456	-0.0212316	-0.00977412	0.000410338	-0.203279	0.0233254	-0.0161394	0.00804868	0.0105948	-0.0301431	-0.358592	0.015687
0.457	0.0118679	-0.0339622	0.00550257	-0.167633	0.0169601	-0.0123202	0.000410338	0.0220523	-0.0186855	-0.340769	0.0347829
0.458	-0.00977412	-0.0148664	-0.00595495	-0.175272	-0.00340883	-0.00722801	0.0207793	0.00550257	-0.0199586	-0.342042	0.0615171
0.459	-0.0212316	-0.00595495	-0.00722801	-0.171453	0.014414	-0.0148664	0.015687	0.00932174	-0.00850107	-0.293666	0.0462404
0.46	-0.00977412	-0.0225047	-0.000862719	-0.129442	0.0207793	-0.0110472	0.0118679	0.0016834	-0.0326892	-0.237651	0.0475135
0.461	0.00422951	-0.0237778	0.00804868	-0.121803	0.0207793	-0.0199586	0.00804868	-0.00468189	-0.0301431	-0.194367	0.0538788
0.462	-0.0212316	-0.0161394	-0.00340883	-0.129442	0.015687	-0.0123202	0.0258715	-0.000862719	-0.0314161	-0.149811	0.058971
0.463	0.00804868	-0.0212316	-0.00468189	-0.0747001	0.0118679	-0.00850107	0.0105948	-0.0148664	-0.00595495	-0.0657887	0.0678824
0.464	-0.00595495	-0.0301431	0.0105948	-0.0390544	0.0245984	-0.00977412	0.0195062	0.0207793	-0.0263239	-0.0797923	0.0704285
0.465	-0.0110472	-0.0250508	0.0258715	-0.0428736	0.0169601	-0.0148664	0.015687	0.00295645	-0.0301431	-0.096342	0.0729746
0.466	-0.00468189	-0.0339622	0.037329	-0.0759731	0.0182332	-0.0123202	0.015687	-0.00468189	-0.0237778	-0.0492389	0.0755207
0.467	0.0016834	-0.0250508	0.037329	-0.050512	0.0182332	-0.0135933	0.0207793	0.00932174	-0.0199586	-0.0212316	0.0767938
0.468	-0.0174125	-0.0237778	0.0487865	-0.0403275	0.0207793	0.00550257	0.014414	-0.00595495	-0.0275969	-0.0466928	0.102255
0.469	-0.0212316	-0.0161394	0.0551518	-0.0759731	0.0284176	0.00295645	0.0131409	0.014414	-0.0148664	-0.0441467	0.0882513
0.47	-0.0148664	-0.0123202	0.0704285	-0.0479659	0.014414	-0.0148664	0.015687	-0.000862719	-0.0174125	0.0118679	0.0767938
0.471	-0.0199586	-0.0186855	0.080613	-0.0123202	0.00804868	-0.00850107	0.015687	0.000410338	-0.0301431	0.0182332	0.0666093
0.472	-0.0301431	0.000410338	0.0678824	-0.0110472	0.0182332	-0.00468189	0.0131409	0.0169601	-0.0365083	-0.0110472	0.0551518
0.473	-0.0110472	-0.0199586	0.0678824	-0.0581503	0.0309637	-0.0161394	0.0118679	-0.000862719	-0.0365083	-0.00977412	0.0335098
0.474	-0.0301431	-0.0148664	0.0780669	-0.0377814	0.00550257	-0.00722801	0.00295645	0.00804868	-0.0250508	0.0462404	0.0436943
0.475	-0.02887	-0.0135933	0.0984358	-0.050512	0.014414	-0.0263239	-0.00722801	0.00550257	-0.0199586	-0.0123202	0.015687
0.476	-0.0250508	-0.0161394	0.102255	-0.0594234	0.00677563	-0.0148664	0.000410338	0.00932174	-0.0275969	-0.0275969	-0.00213578
0.477	-0.0263239	0.00550257	0.102255	-0.0403275	0.00932174	-0.00722801	0.0182332	0.00422951	-0.0416006	-0.0148664	0.000410338
0.478	-0.0275969	-0.0263239	0.113712	0.00550257	0.0195062	-0.00977412	0.00550257	0.00422951	-0.0263239	0.0233254	-0.0148664
0.479	-0.0326892	-0.00722801	0.136628	-0.0123202	0.0118679	-0.00977412	0.0131409	-0.0135933	-0.0352353	0.0131409	-0.0403275
0.48	-0.0110472	-0.0199586	0.140447	-0.0492389	0.014414	-0.0174125	0.0131409	-0.00977412	-0.0237778	0.00932174	-0.051785
0.481	-0.0225047	-0.0186855	0.150631	-0.0454197	0.0131409	-0.0148664	0.00932174	-0.0161394	-0.0352353	0.014414	-0.0403275
0.482	-0.0275969	-0.0186855	0.160816	-0.0466928	0.00932174	-0.0110472	0.0195062	-0.0148664	-0.0377814	0.00932174	-0.0314161
0.483	-0.0225047	-0.0148664	0.162089	-0.0314161	0.0245984	-0.00468189	0.00804868	-0.0135933	-0.00850107	-0.00722801	-0.0301431
0.484	-0.0314161	-0.0199586	0.159543	-0.0428736	0.00804868	-0.00468189	0.00804868	-0.00977412	-0.0148664	-0.0110472	-0.02887
0.485	-0.0314161	-0.0250508	0.142993	-0.0212316	0.0207793	-0.00722801	0.0105948	-0.0148664	-0.0263239	0.0347829	-0.0186855
0.486	-0.0454197	-0.00468189	0.12517	0.00422951	0.0131409	-0.00468189	0.00804868	-0.00468189	-0.0301431	0.0258715	-0.0352353
0.487	-0.0212316	-0.0199586	0.080613	-0.0301431	0.0169601	0.00422951	0.015687	-0.00722801	-0.0339622	0.00677563	-0.0263239
0.488	-0.0314161	-0.0148664	0.00422951	-0.0314161	0.015687	-0.0237778	0.0220523	-0.00468189	-0.0416006	0.0169601	-0.00977412
0.489	-0.0454197	-0.0148664	-0.0377814	0.00804868	0.014414	-0.0110472	0.00677563	-0.0148664	-0.0339622	0.0271445	-0.00340883
0.49	-0.0530581	-0.0199586	-0.0606964	-0.0174125	0.0131409	-0.00468189	0.000410338	0.015687	-0.0441467	-0.00722801	-0.000862719
0.491	-0.0556042	-0.0135933	-0.0887037	-0.0416006	0.014414	-0.00977412	0.0105948	-0.00468189	-0.0568773	-0.02887	0.0169601
0.492	-0.0556042	-0.0199586	-0.100161	0.00422951	0.0207793	-0.00850107	0.000410338	-0.00468189	-0.0556042	0.0182332	0.0131409
0.493	-0.0454197	-0.0135933	-0.128168	0.000410338	0.0169601	-0.0161394	-0.00340883	0.00677563	-0.0466928	0.036056	0.015687
0.494	-0.050512	0.00550257	-0.129442	-0.0403275	0.0207793	-0.00468189	-0.00340883	-0.00213578	-0.0326892	0.0118679	0.00422951
0.495	-0.0466928	-0.0161394	-0.110346	-0.0301431	0.00677563	-0.0148664	0.0016834	0.000410338	-0.0530581	0.0105948	0.00677563
0.496	-0.0454197	-0.00595495	-0.0925229	0.0016834	0.0245984	-0.0110472	-0.00213578	-0.00213578	-0.0466928	0.0271445	-0.00213578
0.497	-0.0403275	-0.0263239	-0.0785192	-0.0148664	0.00295645	-0.0123202	0.0296907	0.00295645	-0.0454197	0.000410338	0.00932174
0.498	-0.0556042	-0.00977412	-0.050512	-0.0314161	0.00677563	-0.00595495	0.00804868	-0.00595495	-0.051785	-0.0403275	0.0182332
0.499	-0.0301431	-0.0161394	-0.051785	-0.00468189	0.000410338	-0.0148664	-0.0110472	-0.00595495	-0.051785	-0.0199586	-0.00595495
0.5	-0.02887	-0.00468189	-0.0377814	0.00550257	0.0195062	-0.0135933	0.014414	-0.0199586	-0.051785	0.0105948	0.0207793
0.501	-0.0275969	-0.0186855	-0.0148664	-0.0403275	0.0118679	-0.0199586	0.0169601	0.0016834	-0.0556042	0.015687	0.00677563
0.502	-0.0403275	-0.0135933	-0.0263239	-0.0237778	0.0105948	-0.0186855	0.00677563	-0.00977412	-0.0568773	0.000410338	0.000410338
0.503	-0.0390544	-0.0161394	-0.0110472	-0.0275969	-0.00595495	-0.0135933	0.0258715	-0.00977412	-0.0606964	0.0258715	0.00932174
0.504	-0.0250508	-0.00977412	0.00295645	-0.0212316	0.00295645	-0.00468189	0.0105948	0.00932174	-0.0428736	0.00932174	0.0131409
0.505	-0.0390544	-0.0148664	0.0105948	-0.0186855	0.015687	-0.00340883	0.00295645	-0.00468189	-0.0556042	-0.0250508	-0.00595495
0.506	-0.0314161	-0.0186855	0.0131409	-0.0530581	0.0258715	-0.0148664	0.00677563	0.00295645	-0.0428736	-0.0365083	0.0195062
0.507	-0.0275969	-0.00468189	0.00677563	-0.0479659	0.014414	0.00804868	0.00295645	-0.00213578	-0.0594234	0.00932174	0.015687
0.508	-0.0365083	-0.0199586	-0.00213578	-0.0581503	0.0105948	-0.00595495	0.0016834	-0.00977412	-0.051785	0.0182332	0.00295645
0.509	-0.0301431	-0.0186855	-0.0225047	-0.0759731	0.0169601	-0.00595495	-0.00213578	0.00295645	-0.0530581	0.00295645	0.0016834
0.51	-0.02887	-0.00340883	-0.00468189	-0.0543312	0.00932174	-0.00595495	0.00932174	0.0118679	-0.050512	0.00804868	0.00422951
0.511	-0.0301431	0.0016834	-0.00340883	-0.0887037	0.0131409	-0.0135933	0.00422951	-0.0161394	-0.0556042	0.036056	-0.00595495
0.512	-0.0454197	-0.00977412	0.014414	-0.0747001	0.00677563	-0.00468189	0.000410338	0.00932174	-0.051785	-0.00468189	0.00677563
0.513	-0.0428736	-0.0135933	0.00804868	-0.050512	-0.00722801	-0.00340883	0.00550257	-0.0110472	-0.0530581	-0.0339622	0.0322368
0.514	-0.0530581	-0.00340883	0.00422951	-0.051785	0.0016834	-0.00722801	0.0118679	0.0016834	-0.0568773	-0.0148664	-0.000862719
0.515	-0.0377814	-0.00595495	0.0105948	-0.0606964	0.0105948	-0.00595495	0.00422951	-0.0110472	-0.051785	0.015687	0.00932174
0.516	-0.0365083	-0.00722801	0.0245984	-0.0454197	0.00804868	-0.0199586	0.0105948	-0.0110472	-0.050512	0.00295645	0.00295645
0.517	-0.0390544	-0.0123202	-0.00850107	-0.0377814	0.000410338	-0.00977412	0.00677563	0.00550257	-0.0721539	-0.00722801	-0.00977412
0.518	-0.0454197	-0.00977412	0.014414	-0.0314161	0.00422951	-0.0352353	0.0016834	-0.0148664	-0.0772462	-0.00468189	-0.00468189
0.519	-0.0339622	-0.0186855	0.0207793	-0.0250508	0.000410338	0.000410338	0.0169601	-0.00977412	-0.0721539	0.015687	0.000410338
0.52	-0.0123202	-0.0148664	-0.0110472	-0.0492389	0.0169601	-0.0174125	0.00932174	0.00422951	-0.0721539	-0.0237778	0.00804868
0.521	-0.0174125	-0.00977412	-0.0250508	-0.0492389	0.00550257	-0.0174125	0.0131409	0.014414	-0.0454197	-0.0466928	-0.0161394
0.522	-0.0301431	-0.0110472	-0.00340883	-0.0263239	0.0118679	-0.00468189	0.00804868	-0.00595495	-0.0657887	-0.00468189	-0.00977412
0.523	-0.0581503	-0.0161394	0.0131409	-0.0365083	0.00932174	-0.00340883	0.000410338	0.00550257	-0.0645156	0.0207793	0.00932174
0.524	-0.0466928	0.000410338	-0.00722801	-0.051785	-0.00340883	-0.0110472	-0.00340883	-0.0123202	-0.0619695	-0.000862719	0.00932174
0.525	-0.0454197	-0.0199586	-0.0110472	-0.0339622	0.00677563	-0.0123202	0.00804868	-0.00977412	-0.0492389	-0.00977412	0.0207793
0.526	-0.0428736	-0.0212316	-0.0148664	-0.0263239	0.00295645	-0.00595495	0.00804868	-0.00213578	-0.050512	0.0296907	0.0398751
0.527	-0.0657887	-0.00850107	0.00295645	-0.0365083	0.00550257	-0.00468189	0.0105948	0.00932174	-0.0568773	0.000410338	0.0245984
0.528	-0.050512	-0.00468189	0.00932174	-0.0199586	0.00295645	-0.00977412	0.014414	-0.0174125	-0.0632425	-0.0352353	0.0118679
0.529	-0.0454197	-0.0135933	0.0233254	-0.0123202	0.0105948	0.00422951	-0.00468189	-0.0148664	-0.0479659	-0.0314161	0.000410338
0.53	-0.0441467	-0.0110472	-0.00340883	-0.00468189	0.00932174	-0.00468189	-0.00340883	-0.00340883	-0.050512	0.0233254	-0.0212316
0.531	-0.0657887	-0.0110472	-0.0263239	-0.00468189	0.0131409	-0.00595495	0.000410338	0.000410338	-0.050512	-0.00850107	0.0016834
0.532	-0.073427	-0.00468189	-0.00977412	-0.0110472	0.00677563	-0.0225047	0.00932174	-0.00850107	-0.0568773	-0.00977412	0.000410338
0.533	-0.0543312	-0.00850107	-0.0250508	-0.00977412	0.0195062	-0.0161394	0.00932174	-0.00468189	-0.050512	0.00422951	-0.0314161
0.534	-0.0683348	-0.0148664	-0.0263239	0.000410338	-0.00595495	-0.0199586	0.0131409	-0.00977412	-0.0556042	0.00422951	-0.000862719
0.535	-0.0441467	-0.00595495	-0.0135933	0.000410338	0.00295645	-0.0174125	-0.00340883	-0.00468189	-0.0479659	-0.0314161	0.00550257
0.536	-0.0619695	-0.0123202	-0.00595495	0.0207793	-0.00213578	-0.0199586	0.00295645	0.00550257	-0.051785	-0.0403275	-0.00468189
0.537	-0.0416006	-0.00977412	-0.0123202	-0.000862719	0.014414	-0.0212316	0.014414	-0.00722801	-0.0543312	-0.00468189	-0.0135933
0.538	-0.051785	-0.0212316	-0.00468189	0.0220523	-0.00468189	-0.00977412	0.0169601	-0.0148664	-0.0466928	0.0245984	0.014414
0.539	-0.0352353	-0.00340883	-0.0225047	0.0347829	0.00932174	-0.0237778	0.000410338	-0.00468189	-0.0441467	0.015687	0.0169601
0.54	-0.0301431	-0.0250508	-0.0148664	0.0169601	-0.0110472	-0.0237778	0.00550257	-0.00722801	-0.0466928	-0.0250508	0.0131409
0.541	-0.0556042	-0.0161394	-0.0275969	0.0449674	-0.00340883	-0.00977412	0.014414	-0.00722801	-0.0441467	0.00677563	0.00550257
0.542	-0.0466928	-0.0365083	0.000410338	0.0500596	-0.00213578	-0.0135933	0.00932174	-0.0161394	-0.0454197	-0.0275969	-0.00468189
0.543	-0.0492389	-0.0275969	-0.0135933	0.000410338	0.00295645	0.000410338	0.0118679	-0.00468189	-0.0441467	-0.0352353	-0.00340883
0.544	-0.0556042	-0.0148664	-0.00340883	0.0398751	-0.0110472	-0.0250508	0.000410338	-0.00340883	-0.0466928	-0.0314161	0.000410338
0.545	-0.0543312	-0.0263239	-0.0212316	0.0322368	0.00677563	-0.0161394	0.00422951	-0.00468189	-0.0275969	-0.00595495	0.0118679
0.546	-0.0492389	-0.0199586	-0.00977412	0.00932174	0.00677563	-0.0199586	0.0105948	-0.0148664	-0.0301431	-0.0148664	0.00932174
0.547	-0.0416006	-0.0110472	0.00422951	-0.0148664	0.000410338	-0.0135933	0.00550257	-0.0161394	-0.0441467	-0.0174125	0.00804868
0.548	-0.0454197	-0.00722801	-0.0275969	0.014414	0.015687	-0.00722801	-0.00213578	-0.0123202	-0.0403275	0.0207793	0.015687
0.549	-0.0352353	-0.0110472	-0.0148664	0.014414	0.014414	-0.0161394	0.015687	-0.02887	-0.0416006	-0.000862719	0.00550257
0.55	-0.0594234	-0.0186855	-0.0135933	-0.0123202	0.00677563	-0.0199586	0.00550257	-0.0110472	-0.0492389	-0.00595495	0.00550257
0.551	-0.0454197	-0.0110472	-0.0275969	-0.0263239	0.0105948	-0.0110472	0.0016834	-0.00977412	-0.0454197	-0.0237778	-0.0174125
0.552	-0.0606964	-0.0110472	-0.00213578	-0.0199586	0.00422951	-0.0123202	0.0105948	-0.0110472	-0.0339622	-0.00977412	-0.0352353
0.553	-0.0454197	-0.0135933	-0.000862719	-0.0199586	-0.00340883	-0.0148664	0.00677563	-0.0237778	-0.0466928	0.0258715	-0.00977412
0.554	-0.0556042	-0.00722801	-0.0135933	-0.0365083	-0.00468189	-0.00977412	0.00422951	-0.02887	-0.0492389	-0.0135933	-0.0199586
0.555	-0.0606964	-0.0199586	-0.0212316	0.015687	0.00932174	-0.0174125	0.0207793	-0.0161394	-0.051785	-0.00722801	-0.0250508
0.556	-0.050512	-0.0237778	-0.0174125	-0.00468189	-0.000862719	-0.00468189	0.00804868	0.0016834	-0.0568773	0.000410338	-0.0161394
0.557	-0.0441467	-0.0186855	-0.0352353	-0.0212316	0.0169601	-0.0314161	0.0169601	-0.0263239	-0.0466928	-0.00340883	-0.00340883
0.558	-0.0454197	-0.0212316	-0.00468189	-0.0530581	0.00422951	0.000410338	0.000410338	-0.0263239	-0.050512	-0.0479659	0.00422951
0.559	-0.0492389	-0.0148664	0.0118679	-0.0352353	-0.00340883	-0.0186855	0.015687	-0.0326892	-0.0454197	-0.0110472	0.0105948
0.56	-0.0606964	-0.00850107	-0.0135933	-0.0263239	0.000410338	-0.0199586	-0.00340883	-0.0352353	-0.0581503	-0.00468189	0.0245984
0.561	-0.0339622	-0.0275969	-0.0225047	0.00295645	-0.00340883	-0.0301431	0.00422951	-0.0250508	-0.0454197	0.000410338	0.014414
0.562	-0.0416006	-0.0212316	-0.0314161	0.0220523	-0.00722801	-0.0110472	0.0182332	-0.0263239	-0.0365083	-0.0352353	0.015687
0.563	-0.0377814	-0.0250508	0.0118679	-0.000862719	-0.0148664	-0.0275969	0.00295645	-0.0199586	-0.0441467	-0.00722801	0.0322368
0.564	-0.0492389	-0.00977412	-0.00213578	-0.0199586	-0.00977412	-0.0174125	0.00932174	-0.0301431	-0.0543312	-0.00595495	0.0233254
0.565	-0.051785	-0.00722801	-0.0377814	-0.0148664	-0.00977412	-0.0174125	0.0207793	-0.0225047	-0.0301431	-0.0403275	0.00295645
0.566	-0.0454197	-0.0237778	-0.00850107	-0.00595495	0.0118679	-0.0263239	0.015687	-0.0428736	-0.0275969	-0.0263239	0.00422951
0.567	-0.0568773	-0.0148664	0.0182332	-0.0186855	0.00295645	-0.0263239	0.000410338	-0.0326892	-0.0441467	0.0131409	-0.00468189
0.568	-0.0479659	-0.0110472	0.00550257	0.014414	0.000410338	-0.0263239	0.014414	-0.0275969	-0.0314161	0.0131409	0.0105948
0.569	-0.0416006	-0.0110472	-0.00468189	0.0207793	-0.0161394	-0.0263239	0.0245984	-0.0301431	-0.0403275	-0.0326892	0.0182332
0.57	-0.0619695	-0.0123202	-0.0199586	0.00550257	-0.0123202	-0.0237778	0.000410338	-0.0237778	-0.0237778	-0.0339622	0.0105948
0.571	-0.0645156	-0.00468189	-0.0135933	0.0284176	-0.00468189	-0.0326892	-0.00722801	-0.0212316	-0.0339622	-0.0123202	0.00295645
0.572	-0.0390544	-0.000862719	-0.0123202	0.0335098	0.00295645	-0.0212316	0.0131409	-0.0237778	-0.051785	-0.0326892	0.0411482
0.573	-0.051785	-0.00595495	-0.02887	-0.000862719	-0.00340883	-0.0365083	0.0016834	-0.0237778	-0.0454197	-0.0250508	0.0118679
0.574	-0.0301431	-0.0250508	-0.0161394	-0.0441467	0.0016834	-0.0377814	0.0118679	-0.0161394	-0.0479659	0.00804868	0.00677563
0.575	-0.0352353	0.0016834	0.0105948	-0.0110472	-0.0174125	-0.0390544	0.00550257	-0.0352353	-0.0543312	0.014414	-0.00340883
0.576	-0.0416006	-0.0135933	0.0118679	-0.0110472	-0.00595495	-0.02887	0.000410338	-0.0314161	-0.0466928	-0.00468189	-0.000862719
0.577	-0.0301431	0.00550257	-0.0135933	-0.0237778	0.0016834	-0.0352353	0.0245984	-0.0339622	-0.0441467	-0.0352353	-0.00977412
0.578	-0.0301431	-0.00468189	-0.0275969	-0.0339622	0.00422951	-0.0556042	0.00677563	-0.0275969	-0.0466928	-0.00468189	0.0220523
0.579	-0.0326892	-0.0148664	-0.0250508	-0.0123202	-0.0174125	-0.0466928	0.0169601	-0.0250508	-0.0454197	-0.0301431	-0.00468189
0.58	-0.0250508	-0.0123202	-0.0148664	-0.0148664	-0.0250508	-0.0441467	-0.00468189	-0.0365083	-0.051785	-0.0403275	0.0118679
0.581	-0.0199586	-0.00595495	-0.0135933	-0.0568773	-0.00340883	-0.0466928	0.0309637	-0.0148664	-0.0416006	-0.0161394	0.0169601
0.582	-0.0250508	-0.00850107	-0.0199586	-0.0594234	0.00422951	-0.0416006	0.00295645	-0.0263239	-0.0479659	0.0245984	0.0220523
0.583	-0.0390544	-0.00468189	-0.0237778	-0.0492389	-0.00340883	-0.0403275	0.00677563	-0.0250508	-0.050512	-0.0135933	0.000410338
0.584	-0.0454197	-0.00850107	0.0105948	-0.0492389	-0.0123202	-0.0365083	0.014414	-0.02887	-0.0492389	-0.0135933	0.0207793
0.585	-0.0466928	-0.0212316	-0.0135933	-0.0606964	-0.00722801	-0.0606964	0.000410338	-0.02887	-0.0390544	-0.0174125	0.0105948
0.586	-0.0416006	-0.0110472	-0.00468189	-0.051785	-0.0237778	-0.0186855	0.00550257	-0.0454197	-0.0365083	-0.0135933	0.014414
0.587	-0.0657887	-0.0199586	-0.0148664	-0.0352353	-0.00595495	-0.0263239	0.00677563	-0.0441467	-0.0365083	-0.0314161	0.000410338
0.588	-0.0479659	-0.00468189	-0.0275969	-0.0530581	-0.00468189	-0.0301431	-0.0135933	-0.0428736	-0.0339622	-0.0263239	-0.00850107
0.589	-0.0530581	-0.00340883	-0.0250508	-0.0683348	-0.00722801	-0.0314161	0.0118679	-0.0339622	-0.0416006	0.0105948	0.0016834
0.59	-0.0721539	0.00932174	0.000410338	-0.0466928	-0.000862719	-0.0263239	0.0131409	-0.0403275	-0.0403275	0.0131409	0.0169601
0.591	-0.0543312	0.00422951	-0.00213578	-0.0199586	-0.0148664	-0.0250508	0.0105948	-0.0466928	-0.0416006	-0.0275969	0.0195062
0.592	-0.0606964	-0.00977412	-0.0390544	-0.0314161	0.000410338	-0.0250508	0.00677563	-0.02887	-0.0390544	-0.0339622	-0.00340883
0.593	-0.0352353	-0.0212316	-0.0135933	0.015687	0.00932174	-0.0263239	0.00550257	-0.0339622	-0.0377814	-0.0186855	0.00677563
0.594	-0.051785	-0.00468189	0.00422951	-0.0263239	-0.00340883	-0.0199586	-0.00595495	-0.0466928	-0.0377814	-0.0314161	-0.0110472
0.595	-0.0606964	0.0220523	-0.0161394	-0.0441467	-0.0199586	-0.0250508	0.0131409	-0.0326892	-0.0326892	-0.0556042	-0.0148664
0.596	-0.0657887	-0.000862719	-0.00850107	-0.0479659	-0.0161394	-0.0199586	-0.00340883	-0.0314161	-0.0479659	-0.0212316	-0.00468189
0.597	-0.0403275	-0.00595495	-0.0314161	-0.0314161	-0.00850107	-0.0110472	0.000410338	-0.0403275	-0.0352353	0.00932174	-0.00340883
0.598	-0.0479659	-0.00977412	-0.0212316	-0.0339622	0.000410338	-0.0365083	-0.00850107	-0.0352353	-0.0377814	-0.0148664	0.000410338
0.599	-0.051785	-0.00722801	-0.0199586	-0.0772462	-0.0250508	-0.0237778	-0.00468189	-0.0237778	-0.0352353	-0.0352353	0.00295645
0.6	-0.0301431	-0.00340883	-0.00977412	-0.0466928	-0.0339622	-0.0250508	0.00932174	-0.0403275	-0.02887	-0.0212316	0.0182332
0.601	-0.051785	-0.0123202	-0.0416006	-0.0250508	-0.0135933	-0.0275969	0.014414	-0.0263239	-0.0365083	-0.0301431	0.00295645
0.602	-0.0454197	-0.0110472	-0.02887	-0.051785	-0.0161394	-0.0110472	0.00677563	-0.0212316	-0.0466928	-0.0365083	0.000410338
0.603	-0.0416006	-0.0148664	-0.00340883	-0.0416006	-0.00468189	-0.0352353	-0.000862719	-0.0263239	-0.0250508	-0.0339622	0.000410338
0.604	-0.0466928	-0.0199586	-0.0148664	-0.0632425	-0.0110472	-0.0250508	0.00295645	-0.0212316	-0.0365083	0.00804868	0.015687
0.605	-0.0275969	-0.0148664	-0.0326892	-0.0390544	-0.0161394	-0.0263239	-0.00340883	-0.0314161	-0.0237778	-0.00722801	0.015687
0.606	-0.0250508	-0.0199586	-0.0212316	-0.0632425	-0.0161394	-0.00213578	0.0105948	-0.0352353	-0.0339622	-0.0326892	0.0118679
0.607	-0.0365083	-0.0199586	-0.0275969	-0.0772462	-0.00977412	-0.0250508	0.00422951	-0.0263239	-0.0326892	-0.0148664	0.036056
0.608	-0.051785	-0.00977412	-0.0186855	-0.095069	-0.00722801	-0.0301431	-0.0110472	-0.0161394	-0.0275969	-0.0186855	0.015687
0.609	-0.0403275	-0.00468189	-0.0123202	-0.095069	-0.0212316	-0.0314161	0.00295645	-0.0148664	-0.0466928	-0.0466928	0.014414
0.61	-0.0199586	-0.00595495	-0.0377814	-0.121803	-0.0148664	-0.0390544	-0.0110472	-0.0263239	-0.0416006	-0.0161394	0.0182332
0.611	-0.050512	-0.0135933	-0.0212316	-0.116711	-0.00468189	-0.0199586	0.00295645	-0.0123202	-0.0403275	-0.00977412	-0.00595495
0.612	-0.0416006	0.0105948	0.0105948	-0.109073	0.00295645	-0.0263239	0.00295645	-0.0352353	-0.0326892	-0.0123202	0.00804868
0.613	-0.0301431	-0.0148664	-0.0314161	-0.0899768	-0.0135933	-0.0186855	-0.000862719	-0.0148664	-0.0365083	-0.0466928	0.000410338
0.614	-0.0339622	-0.0148664	-0.0314161	-0.0874306	-0.0174125	-0.0199586	-0.00595495	-0.0237778	-0.0416006	-0.0148664	0.0118679
0.615	-0.0352353	-0.0148664	-0.0301431	-0.0861576	-0.00722801	-0.0148664	-0.000862719	-0.00722801	-0.0377814	-0.0225047	0.000410338
0.616	-0.0250508	-0.0199586	-0.0148664	-0.0823384	-0.0123202	-0.0339622	-0.00468189	-0.0186855	-0.0250508	-0.0403275	-0.00468189
0.617	-0.0250508	0.00932174	-0.00595495	-0.095069	-0.0250508	-0.02887	-0.0110472	-0.0174125	-0.0250508	-0.0301431	-0.00213578
0.618	-0.0250508	-0.0148664	-0.0263239	-0.0747001	-0.00468189	-0.0326892	0.0169601	-0.0174125	-0.0454197	-0.0263239	-0.00468189
0.619	-0.0237778	-0.00468189	-0.0301431	-0.051785	-0.0237778	-0.0314161	-0.000862719	-0.0263239	-0.0428736	-0.0352353	0.0207793
0.62	-0.0123202	-0.00340883	-0.000862719	-0.051785	-0.0123202	-0.0403275	0.000410338	-0.0263239	-0.0352353	-0.0365083	-0.000862719
0.621	-0.0250508	-0.00722801	0.0016834	-0.0568773	-0.0237778	-0.0326892	-0.00595495	-0.0339622	-0.0301431	-0.0352353	-0.0199586
0.622	-0.0454197	-0.00468189	-0.0326892	-0.0747001	-0.0123202	-0.0339622	0.00932174	-0.0148664	-0.0352353	-0.0275969	-0.0148664
0.623	-0.0275969	-0.0135933	-0.0326892	-0.0861576	-0.00595495	-0.0314161	0.015687	-0.00850107	-0.0314161	-0.0148664	-0.0148664
0.624	-0.0199586	-0.00850107	-0.0212316	-0.0683348	-0.0148664	-0.00977412	-0.0161394	-0.0237778	-0.0275969	-0.0314161	-0.0135933
0.625	-0.0199586	-0.00468189	0.00804868	-0.051785	-0.00977412	-0.0250508	0.000410338	-0.0263239	-0.0339622	-0.0301431	0.00932174
0.626	-0.0212316	-0.0199586	-0.0263239	-0.0657887	-0.00977412	-0.0314161	0.0169601	-0.0250508	-0.0275969	-0.0225047	-0.00468189
0.627	-0.0237778	-0.00468189	-0.0365083	-0.0466928	-0.0250508	-0.0174125	-0.0148664	-0.0199586	-0.0339622	-0.0352353	0.00932174
0.628	-0.0352353	-0.0123202	-0.0135933	-0.0479659	-0.0148664	-0.0199586	0.00295645	-0.0250508	-0.0403275	-0.0352353	0.00932174
0.629	-0.0275969	-0.0110472	-0.00468189	-0.0250508	-0.0123202	-0.0301431	-0.00468189	-0.0148664	-0.02887	0.00677563	0.00804868
0.63	-0.0326892	-0.0161394	-0.02887	-0.0148664	-0.00722801	-0.0263239	0.000410338	-0.0314161	-0.0275969	-0.00340883	-0.00595495
0.631	-0.0301431	-0.00213578	-0.0377814	-0.0186855	-0.0174125	-0.0275969	-0.00850107	-0.0110472	-0.0339622	-0.0237778	0.0258715
0.632	-0.0301431	-0.000862719	-0.0250508	-0.000862719	-0.0123202	-0.0314161	0.00422951	-0.0250508	-0.0352353	-0.0161394	0.0105948
0.633	-0.0339622	-0.00977412	-0.0543312	0.00550257	-0.0135933	-0.02887	0.00295645	-0.0148664	-0.0352353	-0.0263239	0.015687
0.634	-0.02887	0.000410338	-0.0568773	-0.0174125	-0.0161394	-0.0161394	-0.00977412	-0.0161394	-0.0263239	-0.0314161	-0.0135933
0.635	-0.0326892	-0.0148664	-0.0645156	-0.00595495	-0.0186855	-0.0275969	-0.00850107	-0.0148664	-0.0428736	-0.0314161	-0.0199586
0.636	-0.0275969	-0.00977412	-0.0492389	0.0131409	-0.0314161	-0.0148664	0.0016834	-0.0148664	-0.050512	-0.00468189	-0.00340883
0.637	-0.0275969	-0.0174125	-0.0403275	0.0105948	-0.0161394	-0.0174125	-0.00595495	-0.0250508	-0.0314161	0.000410338	0.00295645
0.638	-0.0148664	-0.000862719	-0.0377814	-0.000862719	-0.0110472	-0.0174125	0.00932174	-0.0123202	-0.0314161	-0.0263239	0.00677563
0.639	-0.0174125	-0.0123202	-0.0479659	0.0296907	-0.0275969	-0.0479659	0.00550257	-0.00850107	-0.0403275	-0.0263239	0.0105948
0.64	-0.0301431	0.00804868	-0.050512	-0.0148664	-0.0199586	-0.0263239	-0.00850107	-0.0225047	-0.0454197	-0.0212316	0.00804868
0.641	-0.0250508	-0.00468189	-0.0263239	-0.0352353	-0.0148664	-0.0174125	0.00804868	-0.0148664	-0.02887	-0.0352353	0.0207793
0.642	-0.0148664	-0.0225047	-0.0301431	-0.0352353	-0.00977412	-0.0123202	0.00677563	-0.0339622	-0.0365083	-0.0225047	0.0105948
0.643	-0.0148664	-0.0135933	-0.0454197	-0.0212316	-0.0199586	-0.0263239	-0.00977412	-0.0110472	-0.0403275	-0.00977412	0.00295645
0.644	-0.0237778	-0.0212316	-0.0250508	-0.0339622	-0.0135933	-0.0148664	-0.0174125	-0.00850107	-0.0225047	-0.00595495	-0.0275969
0.645	-0.0212316	-0.0135933	-0.0212316	-0.0301431	-0.0263239	-0.00722801	-0.00468189	-0.0275969	-0.0275969	-0.0135933	0.00550257
0.646	-0.0237778	-0.0250508	-0.0263239	0.000410338	-0.00468189	-0.0250508	-0.00468189	-0.0110472	-0.0314161	-0.0135933	-0.00468189
0.647	-0.0135933	-0.00340883	-0.0301431	-0.00340883	-0.0161394	-0.0135933	0.00804868	-0.0110472	-0.0441467	-0.0135933	0.014414
0.648	-0.0237778	-0.0110472	-0.0148664	-0.0365083	-0.0110472	-0.00722801	0.000410338	-0.0161394	-0.0314161	-0.0237778	-0.00595495
0.649	-0.0237778	-0.0174125	-0.0263239	-0.0606964	-0.0225047	-0.0212316	-0.00213578	-0.0212316	-0.02887	-0.0250508	-0.00340883
0.65	-0.0148664	-0.00595495	-0.0174125	-0.0645156	-0.0148664	-0.0263239	-0.00722801	-0.0263239	-0.0403275	-0.00468189	0.0284176
0.651	-0.00722801	-0.00595495	-0.0174125	-0.0403275	-0.00468189	-0.00595495	-0.0301431	-0.0110472	-0.0416006	-0.0148664	-0.00340883
0.652	-0.0314161	-0.0148664	-0.0237778	-0.0199586	-0.00595495	-0.0352353	-0.00213578	-0.0148664	-0.0416006	-0.0237778	-0.0110472
0.653	-0.0275969	0.00677563	-0.0250508	-0.00977412	-0.00722801	-0.0225047	-0.0110472	-0.0161394	-0.0161394	-0.0237778	-0.0135933
0.654	-0.0365083	-0.0110472	-0.0225047	-0.0301431	-0.0161394	-0.0161394	-0.00468189	-0.00213578	-0.0530581	-0.00977412	-0.0110472
0.655	-0.0161394	-0.00468189	-0.0161394	-0.0594234	-0.0148664	-0.0225047	0.00804868	-0.0301431	-0.0237778	-0.0250508	0.014414
0.656	-0.0148664	-0.0148664	-0.0314161	-0.0352353	-0.00722801	-0.0135933	-0.00850107	-0.0148664	-0.0377814	-0.0212316	0.00677563
0.657	-0.0352353	-0.00468189	-0.0174125	-0.0174125	-0.0148664	-0.0174125	-0.0110472	-0.0199586	-0.050512	-0.0186855	-0.0110472
0.658	-0.0263239	-0.00468189	-0.0174125	-0.0225047	-0.0186855	-0.0377814	0.000410338	-0.00977412	-0.0352353	-0.0148664	0.0105948
0.659	-0.0110472	-0.0161394	-0.0186855	-0.0275969	-0.0199586	-0.0225047	-0.0174125	-0.0148664	-0.0377814	-0.0212316	0.0169601
0.66	-0.0212316	-0.00977412	-0.0225047	0.00550257	-0.0339622	-0.0148664	-0.00468189	-0.0110472	-0.0301431	-0.0148664	-0.00977412
0.661	-0.02887	-0.0135933	-0.0237778	0.014414	-0.0148664	-0.0212316	-0.00722801	-0.0212316	-0.0314161	-0.0250508	-0.00468189
0.662	-0.0186855	-0.0174125	-0.0186855	0.00932174	-0.0186855	-0.0365083	0.000410338	-0.0148664	-0.0365083	-0.0110472	-0.0174125
0.663	0.0105948	0.00677563	-0.0212316	0.036056	0.00804868	-0.0237778	-0.0148664	-0.0225047	-0.0403275	-0.0263239	-0.02887
0.664	-0.00977412	-0.0186855	-0.0250508	-0.00722801	-0.0174125	-0.0199586	-0.00977412	-0.0250508	-0.0377814	-0.0110472	-0.00722801
0.665	-0.0161394	-0.0174125	-0.0161394	-0.0263239	-0.0250508	-0.000862719	-0.00340883	-0.02887	-0.0454197	-0.00595495	0.014414
0.666	-0.0212316	0.000410338	-0.0250508	-0.0237778	-0.0148664	-0.00722801	-0.0161394	-0.0314161	-0.0275969	-0.0186855	0.0131409
0.667	-0.00595495	-0.0186855	-0.0250508	-0.0199586	-0.0174125	-0.0186855	0.00295645	-0.0225047	-0.0301431	-0.0161394	0.0016834
0.668	-0.0135933	-0.0110472	-0.00722801	-0.0352353	-0.00213578	-0.0263239	-0.0161394	-0.0339622	-0.02887	-0.00722801	-0.00977412
0.669	0.00295645	-0.0135933	-0.0148664	-0.0339622	-0.00977412	-0.0199586	-0.00340883	-0.0250508	-0.0454197	-0.0148664	0.000410338
0.67	-0.0148664	-0.0174125	-0.0352353	-0.0110472	-0.00977412	-0.0237778	-0.0314161	-0.00977412	-0.0212316	-0.0110472	0.015687
0.671	-0.00722801	-0.0212316	-0.0275969	-0.0212316	-0.02887	-0.0301431	-0.0135933	-0.0314161	-0.0186855	-0.0110472	0.00422951
0.672	-0.0339622	-0.00468189	-0.0123202	-0.0326892	-0.0148664	-0.0123202	-0.00340883	-0.0263239	-0.0377814	-0.0225047	-0.0161394
0.673	-0.0301431	-0.00977412	-0.0148664	-0.0581503	-0.0161394	-0.0212316	0.00422951	-0.0225047	-0.0314161	-0.0301431	-0.0174125
0.674	-0.02887	-0.0174125	-0.0212316	-0.0479659	-0.0123202	-0.0135933	-0.00468189	-0.0161394	-0.0365083	-0.0161394	-0.000862719
0.675	-0.0199586	0.00677563	-0.0212316	-0.0594234	-0.0110472	-0.0339622	-0.00850107	-0.0263239	-0.02887	-0.0135933	-0.00340883
0.676	-0.0161394	-0.0199586	-0.0161394	-0.0441467	-0.0110472	-0.0110472	-0.02887	-0.0314161	-0.0403275	-0.00340883	-0.0148664
0.677	-0.0339622	-0.0148664	-0.0250508	-0.00722801	-0.0110472	-0.0212316	-0.00595495	-0.0314161	-0.0479659	-0.0199586	-0.0199586
0.678	-0.0212316	-0.00977412	-0.0314161	-0.0110472	-0.0161394	-0.00468189	-0.0135933	-0.0225047	-0.0314161	-0.0148664	-0.00595495
0.679	-0.0275969	-0.0110472	-0.0263239	-0.0466928	-0.0135933	-0.0199586	-0.000862719	-0.0148664	-0.0314161	-0.0314161	0.014414
0.68	-0.0263239	-0.00340883	-0.0199586	-0.0403275	-0.0275969	-0.0275969	-0.0135933	-0.0237778	-0.0390544	-0.0148664	0.00677563
0.681	-0.0250508	-0.0199586	-0.0174125	-0.00468189	-0.0212316	-0.0161394	0.000410338	-0.0148664	-0.0352353	-0.0148664	-0.0161394
0.682	-0.0225047	-0.0174125	-0.0199586	-0.0161394	-0.0110472	-0.0263239	-0.0148664	-0.0237778	-0.0479659	-0.0135933	-0.0199586
0.683	-0.0199586	-0.00977412	-0.0250508	-0.02887	-0.0148664	-0.0250508	0.000410338	-0.0174125	-0.0441467	-0.0250508	-0.0301431
0.684	-0.0250508	-0.0110472	-0.0148664	-0.0148664	-0.00213578	-0.0148664	-0.00468189	-0.0314161	-0.0352353	-0.0352353	0.000410338
0.685	-0.0365083	-0.0161394	-0.0161394	-0.00977412	-0.0250508	-0.0339622	-0.0174125	-0.0212316	-0.0301431	-0.00977412	0.0016834
0.686	-0.0225047	-0.0314161	-0.0352353	-0.0148664	-0.0263239	-0.0135933	-0.0110472	-0.0339622	-0.0352353	-0.0199586	0.00422951
0.687	-0.0352353	-0.00340883	-0.0339622	-0.0212316	-0.00722801	-0.0225047	-0.0186855	-0.0250508	-0.0275969	-0.0263239	-0.0135933
0.688	-0.0148664	-0.00595495	-0.0161394	-0.0326892	-0.00850107	-0.0161394	-0.0110472	-0.0352353	-0.0377814	-0.0135933	0.00550257
0.689	-0.0186855	-0.0135933	-0.0186855	-0.0416006	-0.0135933	-0.0250508	-0.00213578	-0.0275969	-0.0403275	-0.00595495	0.0195062
0.69	-0.0314161	-0.00340883	-0.0275969	-0.0479659	-0.0237778	-0.00595495	-0.00977412	-0.0250508	-0.0275969	-0.0199586	-0.0110472
0.691	-0.0263239	-0.0135933	-0.0199586	-0.0594234	-0.0199586	0.000410338	-0.00595495	-0.0275969	-0.0390544	-0.0148664	-0.0135933
0.692	-0.0352353	-0.0123202	-0.0212316	-0.0365083	-0.0161394	-0.0314161	-0.0135933	-0.0174125	-0.0161394	-0.0186855	-0.00595495
0.693	-0.0237778	-0.0174125	-0.0148664	-0.0174125	0.000410338	-0.0148664	-0.00977412	-0.0212316	-0.0352353	-0.0250508	-0.0275969
0.694	-0.0301431	-0.0161394	-0.0225047	-0.0110472	-0.0123202	-0.02887	-0.00213578	-0.0174125	-0.0275969	-0.0390544	-0.00468189
0.695	-0.0174125	-0.000862719	-0.0301431	0.0016834	-0.0250508	-0.0174125	-0.0250508	-0.0199586	-0.0365083	-0.00595495	0.0016834
0.696	-0.0377814	-0.0123202	-0.0301431	-0.00595495	-0.0161394	-0.0301431	-0.0263239	-0.0212316	-0.0403275	-0.0148664	-0.0314161
0.697	-0.00595495	-0.00977412	-0.0148664	0.0233254	-0.0161394	-0.0314161	-0.0314161	-0.0148664	-0.0250508	-0.0301431	-0.00722801
0.698	-0.0263239	0.00295645	-0.0225047	0.00677563	-0.0225047	-0.0148664	-0.00722801	-0.0416006	-0.0186855	-0.0123202	0.0131409
0.699	-0.0352353	-0.0174125	-0.0301431	-0.0161394	-0.0199586	-0.0186855	-0.0123202	-0.0148664	-0.0250508	-0.0403275	0.000410338
0.7	-0.0237778	-0.0110472	-0.0263239	0.0131409	-0.00977412	-0.0237778	-0.0135933	-0.0212316	-0.0403275	-0.0352353	-0.00595495
0.701	-0.0225047	-0.0199586	-0.0301431	-0.00977412	-0.0352353	-0.0237778	-0.0123202	-0.0326892	-0.0390544	-0.0186855	-0.0212316
0.702	-0.0161394	-0.0135933	-0.0199586	-0.0352353	-0.0148664	-0.0161394	-0.0161394	-0.0135933	-0.0352353	-0.0186855	-0.0275969
0.703	-0.0403275	-0.0148664	-0.0186855	-0.0314161	-0.0148664	-0.0148664	-0.000862719	-0.0186855	-0.0377814	-0.0148664	-0.0212316
0.704	-0.0225047	-0.0135933	-0.0199586	-0.0148664	-0.0301431	-0.0148664	-0.0123202	-0.0110472	-0.0250508	-0.00595495	-0.00468189
0.705	-0.0186855	-0.0250508	-0.0212316	-0.02887	-0.00595495	-0.0174125	-0.00595495	-0.0263239	-0.0326892	-0.00977412	0.0105948
0.706	-0.0314161	-0.0110472	-0.0212316	-0.050512	-0.0199586	-0.0212316	-0.00468189	-0.0263239	-0.0250508	-0.0199586	-0.0135933
0.707	-0.0352353	-0.0263239	-0.0275969	-0.000862719	-0.0161394	-0.0110472	-0.0148664	-0.0135933	-0.0352353	-0.0352353	-0.00340883
0.708	-0.0148664	-0.00340883	-0.0225047	-0.0212316	-0.0212316	-0.00213578	-0.0263239	-0.0250508	-0.0250508	-0.00340883	0.0105948
0.709	-0.0250508	-0.0174125	-0.0237778	-0.0403275	-0.0314161	-0.0225047	-0.0199586	-0.0263239	-0.0275969	-0.0148664	0.0016834
0.71	-0.0377814	-0.0174125	-0.0225047	-0.0606964	-0.0174125	-0.0237778	-0.0135933	-0.0314161	-0.0225047	-0.0110472	-0.000862719
0.711	-0.0339622	-0.00722801	-0.0250508	-0.0759731	-0.00468189	-0.0237778	-0.000862719	-0.00977412	-0.0326892	-0.0186855	-0.0212316
0.712	-0.0199586	-0.00977412	-0.0174125	-0.0568773	-0.0225047	-0.0148664	-0.0212316	-0.0225047	-0.0339622	-0.0161394	-0.0314161
0.713	-0.0301431	-0.0148664	-0.0314161	-0.0377814	-0.00977412	-0.0174125	-0.00722801	-0.0250508	-0.0365083	-0.0212316	-0.00722801
0.714	-0.0199586	-0.00977412	-0.0174125	-0.0161394	-0.0186855	-0.0135933	-0.0199586	-0.0199586	-0.0403275	-0.0110472	-0.00722801
0.715	-0.0339622	-0.00340883	-0.0110472	-0.0390544	-0.0135933	-0.00722801	-0.0186855	-0.0263239	-0.0377814	-0.0301431	-0.0199586
0.716	-0.0199586	-0.00977412	-0.0250508	-0.050512	-0.00977412	-0.0186855	-0.0225047	-0.0186855	-0.0326892	-0.0263239	-0.0123202
0.717	-0.0212316	-0.0148664	-0.0250508	-0.051785	-0.0148664	-0.0352353	-0.00850107	-0.0135933	-0.02887	0.00295645	0.00295645
0.718	-0.0237778	-0.0110472	-0.0263239	-0.0148664	-0.02887	-0.0148664	-0.0225047	-0.0250508	-0.0339622	-0.0186855	-0.00213578
0.719	-0.0390544	-0.00722801	-0.0314161	-0.0250508	-0.0237778	-0.0250508	-0.0161394	-0.02887	-0.0403275	-0.02887	-0.00722801
0.72	-0.0275969	-0.00850107	-0.0199586	-0.0237778	-0.0212316	-0.00977412	0.0016834	-0.0237778	-0.0326892	-0.0225047	-0.0135933
0.721	-0.0110472	-0.0110472	-0.00722801	0.0296907	-0.0199586	-0.0186855	-0.0123202	-0.0390544	-0.0263239	-0.0212316	-0.0352353
0.722	-0.0250508	-0.0186855	-0.0301431	0.0233254	-0.0225047	-0.00977412	-0.0161394	-0.0161394	-0.0314161	-0.0123202	-0.0199586
0.723	-0.0237778	-0.0174125	-0.0301431	0.0016834	-0.0161394	-0.0110472	0.00677563	-0.0135933	-0.0237778	-0.00595495	0.00295645
0.724	-0.0263239	-0.0135933	-0.0250508	0.0322368	-0.0199586	-0.00977412	-0.0148664	-0.02887	-0.0237778	-0.0275969	-0.0148664
0.725	0.000410338	-0.0186855	-0.0263239	0.015687	-0.0174125	-0.00977412	-0.0237778	-0.0263239	-0.0314161	-0.0174125	-0.0148664
0.726	-0.0199586	-0.0148664	-0.0174125	-0.0174125	-0.00468189	-0.0263239	-0.000862719	-0.0314161	-0.0403275	-0.0365083	-0.00595495
0.727	-0.0275969	-0.0148664	-0.00977412	-0.0250508	-0.0148664	-0.00468189	-0.0135933	-0.0314161	-0.0352353	0.000410338	-0.00468189
0.728	-0.0275969	-0.0250508	-0.0212316	-0.0275969	-0.0237778	-0.00595495	-0.0148664	-0.0186855	-0.0339622	-0.0250508	-0.0123202
0.729	-0.0237778	-0.0161394	-0.0174125	-0.0174125	-0.0123202	-0.0148664	-0.00722801	-0.0123202	-0.0314161	-0.0148664	-0.00722801
0.73	-0.0339622	-0.000862719	-0.00595495	-0.0352353	-0.0148664	-0.0148664	-0.0135933	-0.0212316	-0.0199586	-0.0212316	-0.0199586
0.731	-0.0186855	-0.0148664	-0.0250508	-0.0365083	-0.00468189	-0.0161394	-0.0250508	-0.0365083	-0.0237778	-0.0123202	-0.0199586
0.732	-0.0237778	-0.00468189	-0.0161394	-0.00595495	-0.0110472	-0.00468189	-0.00468189	-0.0186855	-0.0250508	-0.0212316	-0.00468189
0.733	-0.0250508	-0.00722801	-0.0199586	-0.0441467	-0.0186855	-0.0161394	-0.0148664	-0.0123202	-0.0352353	-0.0314161	-0.00722801
0.734	-0.0275969	-0.00850107	-0.0377814	-0.0352353	-0.00977412	-0.0263239	-0.0110472	-0.00850107	-0.0314161	-0.0275969	-0.0237778
0.735	-0.0314161	-0.00977412	-0.00595495	-0.0365083	-0.0263239	-0.00850107	-0.00468189	-0.0135933	-0.0314161	-0.0301431	-0.0225047
0.736	-0.0339622	-0.00213578	-0.0250508	0.0233254	-0.0110472	-0.0199586	-0.00977412	-0.00850107	-0.0339622	-0.00595495	0.00804868
0.737	-0.00722801	-0.0148664	-0.0275969	0.00804868	-0.0199586	-0.00722801	-0.0250508	-0.02887	-0.0301431	-0.0174125	0.0105948
0.738	-0.0212316	-0.0263239	-0.0174125	0.0309637	-0.00595495	-0.00722801	-0.0148664	-0.0161394	-0.02887	-0.0212316	-0.0148664
0.739	-0.0199586	0.000410338	-0.0110472	0.014414	-0.0250508	-0.0161394	0.00295645	-0.0148664	-0.0263239	-0.0416006	-0.0250508
0.74	-0.0148664	-0.00595495	-0.0250508	0.00677563	-0.0174125	-0.0110472	-0.0250508	-0.00977412	-0.0352353	-0.0314161	-0.0314161
0.741	-0.0237778	-0.0148664	-0.0135933	-0.0110472	-0.0110472	-0.0250508	-0.0212316	-0.0199586	-0.0225047	-0.00850107	-0.0135933
0.742	-0.0199586	-0.0161394	-0.0263239	-0.02887	-0.0148664	-0.0110472	-0.0148664	-0.0250508	-0.02887	-0.0199586	-0.00340883
0.743	-0.0250508	-0.0237778	-0.0135933	-0.0110472	-0.0148664	-0.0161394	-0.00977412	-0.0186855	-0.0237778	-0.00468189	-0.0314161
0.744	-0.0250508	-0.0174125	-0.0135933	-0.0212316	-0.0237778	-0.00595495	-0.0110472	-0.0237778	-0.0250508	-0.0161394	-0.0135933
0.745	-0.00722801	-0.0250508	-0.0301431	-0.0416006	-0.0161394	-0.00595495	-0.0212316	-0.0212316	-0.0199586	-0.0212316	0.00295645
0.746	-0.0250508	-0.0237778	-0.0225047	-0.0110472	-0.0199586	0.00295645	-0.0110472	-0.0174125	-0.02887	-0.0161394	0.014414
0.747	-0.0263239	-0.0110472	-0.0237778	-0.00595495	-0.00850107	0.00677563	-0.0263239	-0.0339622	-0.0377814	-0.0123202	-0.0186855
0.748	-0.0148664	-0.00468189	-0.0199586	-0.0135933	-0.0174125	-0.0148664	-0.00977412	-0.0110472	-0.0339622	-0.0250508	-0.0110472
0.749	-0.0403275	-0.0225047	-0.0263239	0.00677563	-0.0174125	-0.00468189	-0.00977412	-0.0326892	-0.0123202	-0.00977412	-0.0161394
0.75	-0.0250508	-0.0135933	-0.0110472	0.000410338	-0.0174125	-0.00340883	-0.0301431	-0.0174125	-0.0174125	0.000410338	-0.0301431
0.751	-0.0199586	-0.0174125	-0.0174125	-0.00213578	-0.0148664	-0.0123202	-0.0110472	-0.0148664	-0.0161394	-0.00977412	-0.00468189
0.752	-0.0237778	-0.00468189	-0.0161394	-0.0212316	-0.000862719	-0.0199586	-0.00468189	-0.0250508	-0.0174125	-0.0250508	-0.0263239
0.753	-0.0212316	-0.0148664	-0.0403275	-0.0339622	-0.0174125	-0.0161394	-0.0110472	-0.0186855	-0.0416006	-0.00977412	-0.0275969
0.754	-0.0301431	-0.0174125	-0.0263239	-0.0441467	-0.0199586	-0.00722801	-0.00977412	-0.0225047	-0.0186855	-0.00595495	-0.00468189
0.755	-0.0301431	-0.00722801	-0.0314161	-0.0556042	-0.0148664	-0.0237778	-0.0161394	-0.0161394	-0.0263239	-0.0275969	0.00295645
0.756	-0.0199586	-0.0123202	-0.0123202	-0.0721539	-0.00722801	-0.0148664	-0.00468189	-0.0199586	-0.0428736	-0.0148664	-0.0161394
0.757	-0.0135933	-0.00850107	-0.00977412	-0.0657887	-0.0199586	-0.00340883	-0.0225047	-0.0174125	-0.0441467	-0.0339622	-0.0250508
0.758	-0.0161394	-0.0148664	-0.0174125	-0.0466928	-0.0148664	-0.0110472	-0.0110472	-0.0110472	-0.0275969	-0.0237778	-0.0199586
0.759	-0.0352353	-0.00977412	-0.0301431	-0.0275969	-0.0212316	-0.0110472	-0.0135933	-0.0212316	-0.0161394	-0.0161394	-0.00977412
0.76	-0.0135933	-0.0110472	-0.02887	-0.0441467	-0.0161394	-0.0339622	-0.0186855	-0.0199586	-0.0263239	-0.0174125	-0.0123202
0.761	-0.0377814	-0.00850107	-0.0237778	-0.0543312	-0.0225047	-0.00722801	-0.0212316	-0.0237778	-0.0454197	-0.00850107	-0.00595495
0.762	-0.00340883	-0.0123202	-0.0148664	-0.0352353	-0.0110472	-0.00340883	-0.0161394	-0.0339622	-0.0250508	-0.0225047	-0.0352353
0.763	-0.0212316	-0.0212316	-0.0212316	-0.0148664	-0.0225047	-0.00595495	-0.0263239	-0.0212316	-0.0212316	-0.0148664	0.000410338
0.764	-0.0110472	-0.0148664	-0.0225047	-0.00850107	-0.0110472	-0.0174125	-0.00722801	-0.0174125	-0.0225047	-0.0263239	0.00804868
0.765	-0.0275969	-0.00722801	-0.0110472	-0.0148664	-0.0161394	-0.0123202	-0.00722801	-0.0174125	-0.0250508	-0.0161394	-0.0148664
0.766	-0.0301431	-0.0212316	-0.0212316	-0.0110472	-0.0161394	-0.0148664	0.000410338	-0.0148664	-0.0174125	-0.00340883	-0.00468189
0.767	-0.0212316	-0.0161394	-0.0148664	-0.0352353	-0.00595495	-0.0148664	0.000410338	-0.0199586	-0.0250508	-0.0123202	-0.0250508
0.768	-0.0263239	0.0016834	-0.0199586	-0.0352353	-0.0237778	-0.0135933	-0.0263239	-0.0314161	-0.0352353	-0.00340883	-0.0263239
0.769	-0.0161394	-0.0199586	-0.0199586	-0.0263239	0.000410338	-0.0199586	-0.00977412	-0.0237778	-0.0199586	0.000410338	-0.00977412
0.77	-0.0352353	-0.0199586	-0.00468189	-0.0263239	-0.0161394	-0.0135933	-0.0352353	-0.0365083	-0.0390544	-0.0161394	-0.000862719
0.771	-0.0225047	0.00422951	-0.0314161	-0.00595495	-0.0186855	-0.0123202	-0.00977412	-0.00595495	-0.00977412	-0.0212316	-0.0148664
0.772	-0.0339622	-0.00595495	-0.0148664	-0.0250508	-0.0148664	-0.0135933	-0.00722801	-0.00977412	-0.0365083	-0.0199586	-0.0110472
0.773	-0.0263239	-0.0199586	-0.0212316	-0.00468189	-0.0123202	-0.0110472	-0.0135933	-0.0161394	-0.0148664	-0.00977412	0.000410338
0.774	-0.0250508	-0.00722801	-0.0199586	0.0233254	-0.000862719	-0.0199586	-0.00977412	-0.0148664	-0.0275969	-0.0161394	-0.00977412
0.775	-0.0110472	-0.0110472	-0.0237778	0.0245984	-0.0110472	-0.00977412	-0.0263239	-0.0110472	-0.0301431	-0.0186855	-0.0161394
0.776	-0.0225047	-0.00977412	-0.0225047	0.0296907	-0.0148664	-0.0237778	-0.0161394	-0.0148664	-0.0314161	-0.00850107	-0.0263239
0.777	-0.0250508	-0.00850107	-0.0148664	0.036056	-0.0174125	-0.0403275	-0.0148664	-0.0352353	-0.0237778	-0.0352353	-0.0365083
0.778	-0.0110472	-0.00468189	-0.0301431	0.0105948	-0.0148664	0.00550257	-0.0148664	-0.00595495	-0.0352353	-0.0237778	-0.0110472
0.779	-0.0199586	-0.0110472	-0.0237778	-0.00850107	-0.00977412	-0.0110472	-0.00595495	-0.00850107	-0.0352353	-0.0416006	-0.00722801
0.78	-0.00722801	-0.0135933	-0.0199586	0.0309637	-0.0212316	-0.0212316	-0.0110472	-0.00850107	-0.0161394	-0.0148664	-0.00977412
0.781	-0.0263239	-0.0110472	-0.0212316	0.0411482	-0.0110472	-0.00595495	-0.0301431	-0.0212316	-0.0275969	-0.0339622	-0.0225047
0.782	0.000410338	-0.0148664	-0.0161394	0.0016834	-0.0212316	-0.0123202	-0.00977412	-0.0263239	-0.0212316	0.00932174	-0.00340883
0.783	-0.0199586	-0.0148664	-0.0123202	0.0195062	-0.0110472	-0.00722801	0.000410338	-0.0174125	-0.00977412	-0.0199586	0.000410338
0.784	-0.0225047	-0.0301431	-0.0365083	0.0195062	-0.0148664	-0.0110472	-0.00850107	-0.0225047	-0.0174125	-0.0148664	-0.0135933
0.785	-0.0174125	-0.0110472	-0.00977412	-0.0186855	-0.0161394	-0.0161394	-0.0199586	-0.0237778	-0.0123202	-0.0301431	-0.00595495
0.786	-0.0174125	-0.0199586	-0.0123202	-0.0352353	-0.0199586	-0.0135933	-0.00595495	-0.0199586	-0.0326892	-0.0212316	-0.00722801
0.787	-0.0148664	-0.0186855	-0.0110472	-0.0250508	-0.0199586	-0.00977412	-0.0135933	-0.0212316	-0.0225047	-0.000862719	-0.0135933
0.788	-0.0339622	-0.00977412	-0.0199586	-0.00468189	-0.0174125	-0.00595495	-0.0326892	-0.0148664	-0.0199586	-0.02887	-0.00468189
0.789	-0.0352353	-0.00340883	-0.0237778	-0.0339622	-0.00213578	0.00550257	-0.0110472	-0.0250508	-0.0250508	-0.00977412	0.000410338
0.79	-0.02887	-0.0161394	-0.0135933	-0.0199586	-0.0263239	-0.0148664	-0.0174125	-0.0186855	-0.0199586	-0.0225047	-0.0250508
0.791	-0.0212316	-0.0186855	-0.0199586	0.00422951	-0.000862719	-0.00722801	-0.0135933	-0.0250508	-0.0237778	-0.0135933	-0.00722801
0.792	-0.0275969	-0.0148664	-0.0416006	-0.00595495	-0.0123202	-0.0135933	-0.0110472	-0.0110472	-0.0199586	-0.00595495	-0.0135933
0.793	-0.0339622	-0.0110472	-0.0263239	-0.00722801	-0.00468189	-0.0148664	-0.0148664	-0.0237778	-0.0403275	-0.0225047	-0.0123202
0.794	-0.0174125	-0.00595495	-0.0135933	-0.0390544	-0.0148664	-0.0174125	-0.02887	-0.00722801	-0.0199586	-0.00977412	-0.0263239
0.795	-0.0212316	-0.00977412	-0.0263239	-0.0263239	-0.0135933	-0.0110472	-0.0174125	-0.00595495	-0.0352353	-0.0148664	-0.0174125
0.796	-0.0250508	-0.0148664	-0.0250508	-0.0543312	-0.00595495	-0.00468189	-0.0110472	-0.0186855	-0.0186855	-0.0403275	-0.0263239
0.797	-0.0148664	-0.0135933	-0.0161394	-0.0365083	-0.0148664	-0.0135933	0.0016834	-0.0123202	-0.0174125	-0.0135933	-0.0275969
0.798	-0.0199586	0.00804868	-0.0135933	-0.0403275	-0.0250508	-0.0186855	-0.0148664	0.00422951	-0.0225047	-0.0135933	0.00804868
0.799	-0.0250508	-0.0148664	-0.0148664	0.0131409	-0.0148664	-0.02887	-0.00977412	-0.0250508	-0.0403275	-0.0275969	-0.0110472
0.8	0.00422951	-0.0148664	-0.0263239	-0.0110472	-0.0110472	-0.0174125	-0.00213578	-0.0123202	-0.0237778	-0.0110472	-0.0135933
0.801	-0.0314161	-0.00595495	-0.0148664	-0.0199586	-0.0237778	-0.0161394	-0.0174125	-0.0135933	-0.0301431	-0.0174125	-0.0237778
0.802	-0.0174125	-0.00977412	-0.00468189	-0.0148664	-0.0135933	-0.0135933	-0.0135933	-0.0199586	-0.0326892	-0.00722801	0.00422951
0.803	-0.0199586	-0.00468189	-0.0225047	0.0296907	-0.00722801	-0.0174125	-0.000862719	-0.0110472	-0.0250508	-0.0314161	0.0131409
0.804	-0.0314161	-0.0174125	-0.0186855	0.0105948	-0.0123202	-0.0199586	-0.0110472	-0.0212316	-0.0237778	-0.0416006	-0.0135933
0.805	-0.0186855	-0.00595495	-0.0199586	-0.0148664	-0.0199586	0.000410338	-0.0110472	-0.0237778	-0.0237778	-0.0148664	-0.0110472
0.806	-0.0212316	-0.0199586	-0.0212316	0.0169601	-0.0110472	-0.0263239	-0.00595495	-0.0263239	-0.0135933	-0.00340883	-0.0148664
0.807	-0.0301431	-0.0212316	-0.00722801	0.0233254	-0.0161394	-0.00850107	-0.0148664	-0.0148664	-0.0263239	-0.00213578	0.00295645
0.808	-0.0148664	-0.00468189	-0.0161394	0.00422951	-0.0135933	-0.0110472	-0.00340883	-0.0174125	-0.0263239	-0.0135933	0.00295645
0.809	-0.0212316	-0.000862719	-0.0237778	-0.0110472	-0.00722801	-0.00468189	-0.0250508	-0.0186855	-0.0263239	-0.0186855	-0.00850107
0.81	-0.0352353	-0.0186855	-0.0263239	-0.00468189	-0.0110472	-0.0135933	-0.00468189	-0.00722801	-0.0148664	-0.0314161	-0.00850107
0.811	-0.0250508	-0.00468189	-0.00850107	-0.00850107	-0.0161394	-0.00595495	-0.0110472	-0.00595495	-0.0199586	-0.0148664	-0.00213578
0.812	-0.0212316	-0.0148664	-0.00468189	-0.0275969	-0.00977412	-0.0237778	-0.00977412	-0.0135933	-0.0212316	-0.0148664	-0.0263239
0.813	-0.0186855	-0.00595495	-0.0199586	-0.0441467	-0.00977412	0.000410338	-0.0212316	-0.00977412	-0.0148664	0.0118679	-0.0212316
0.814	-0.0301431	-0.00722801	-0.0186855	0.00550257	-0.00722801	-0.0161394	-0.0301431	-0.0263239	-0.0352353	-0.0199586	-0.0174125
0.815	-0.00722801	0.0016834	-0.0148664	0.014414	-0.0110472	-0.0301431	-0.0199586	-0.0237778	-0.0263239	-0.00213578	-0.0148664
0.816	-0.0148664	-0.0186855	-0.0148664	-0.00722801	-0.00850107	-0.00213578	-0.0148664	0.00295645	-0.00722801	-0.0314161	0.00550257
0.817	-0.00468189	-0.00850107	-0.0123202	0.00295645	-0.0263239	-0.0110472	0.0169601	-0.0161394	-0.0301431	-0.0186855	-0.00977412
0.818	-0.0263239	-0.0148664	-0.0148664	-0.00722801	-0.0237778	-0.0161394	-0.00468189	-0.00722801	-0.0225047	-0.0199586	-0.0186855
0.819	-0.0212316	-0.0123202	-0.0123202	-0.00722801	-0.00595495	-0.0339622	-0.00595495	-0.0148664	-0.0186855	-0.0199586	0.00804868
0.82	-0.0135933	-0.00595495	-0.0225047	-0.0352353	-0.00340883	-0.0174125	-0.00468189	-0.00468189	-0.0454197	-0.0250508	0.00677563
0.821	-0.00213578	-0.0148664	-0.0237778	-0.0403275	-0.0110472	-0.00722801	-0.0148664	-0.0148664	-0.00722801	-0.00850107	-0.0263239
0.822	-0.0199586	-0.0110472	-0.0186855	-0.02887	-0.0199586	-0.0148664	-0.00595495	-0.0237778	-0.0212316	-0.0339622	-0.0174125
0.823	-0.0161394	-0.00850107	-0.0174125	-0.0123202	-0.0225047	-0.0110472	-0.00595495	-0.0123202	-0.0314161	-0.0237778	-0.0186855
0.824	-0.0225047	-0.0110472	-0.0123202	-0.00468189	0.00550257	-0.00977412	-0.0148664	-0.0110472	-0.0135933	-0.0148664	-0.02887
0.825	-0.0225047	-0.0199586	-0.0275969	-0.00595495	-0.0148664	-0.00722801	-0.0148664	-0.0199586	-0.0250508	-0.0212316	-0.0441467
0.826	-0.0199586	-0.00468189	-0.0237778	0.0309637	-0.0199586	0.0016834	-0.0148664	-0.0237778	-0.0301431	-0.00213578	-0.00722801
0.827	-0.0250508	-0.0135933	-0.00977412	0.00550257	0.0016834	-0.0110472	-0.0161394	-0.0212316	-0.0263239	-0.0110472	0.0169601
0.828	-0.0161394	-0.0225047	-0.0148664	-0.00468189	-0.0199586	-0.00595495	-0.0148664	-0.0123202	-0.0250508	-0.0250508	-0.0110472
0.829	-0.0110472	-0.00595495	-0.0275969	0.0207793	-0.00468189	-0.0110472	-0.00977412	-0.00468189	-0.0403275	-0.0237778	-0.0225047
0.83	-0.0352353	-0.0148664	0.0016834	-0.000862719	-0.00977412	0.000410338	-0.0135933	-0.0250508	-0.0110472	-0.0174125	-0.00595495
0.831	-0.0174125	-0.0352353	-0.0135933	-0.0135933	-0.00340883	-0.0135933	0.000410338	-0.0199586	-0.0161394	-0.0174125	0.00932174
0.832	-0.00468189	-0.000862719	-0.0123202	-0.0250508	-0.0174125	-0.0110472	-0.0174125	-0.0148664	-0.0199586	-0.00595495	-0.00468189
0.833	-0.0174125	-0.0110472	-0.0148664	0.00295645	-0.00468189	-0.00340883	-0.0110472	-0.0186855	-0.0199586	-0.00850107	-0.0110472
0.834	-0.0148664	0.000410338	-0.0250508	-0.0352353	-0.0225047	0.000410338	-0.00468189	-0.0110472	-0.0110472	-0.00722801	-0.00977412
0.835	-0.0161394	-0.00977412	-0.0199586	-0.0466928	-0.00468189	-0.0123202	-0.00595495	-0.00977412	-0.0250508	-0.0301431	0.00422951
0.836	-0.00468189	0.000410338	-0.0237778	-0.0314161	-0.0339622	-0.0135933	-0.0161394	0.00295645	-0.0161394	-0.0148664	-0.000862719
0.837	-0.0301431	0.00550257	-0.0186855	-0.00595495	-0.00468189	-0.0263239	-0.00595495	-0.0123202	-0.0161394	-0.0135933	-0.00595495
0.838	-0.00595495	-0.0199586	-0.0123202	-0.0123202	-0.0174125	-0.0123202	-0.0275969	-0.0186855	-0.0301431	-0.0212316	-0.0250508
0.839	-0.00595495	-0.00595495	-0.0148664	-0.0263239	-0.0135933	-0.0110472	-0.00595495	-0.0148664	-0.0326892	-0.0212316	-0.00340883
0.84	-0.0237778	-0.0135933	-0.0263239	-0.0110472	-0.0174125	-0.00468189	-0.00340883	-0.0110472	-0.0275969	-0.00850107	-0.0148664
0.841	-0.0135933	-0.00850107	-0.00595495	-0.0110472	-0.0135933	-0.0186855	0.000410338	-0.00850107	-0.0110472	-0.0314161	-0.0199586
0.842	-0.0161394	-0.00977412	-0.0148664	0.0016834	-0.0148664	-0.0199586	0.00422951	-0.000862719	-0.0174125	-0.0250508	-0.0161394
0.843	-0.0148664	-0.0148664	-0.0250508	-0.0174125	-0.00977412	-0.0135933	-0.0135933	-0.0148664	-0.0148664	-0.02887	-0.0110472
0.844	-0.0186855	-0.00722801	-0.00850107	-0.0174125	-0.0161394	-0.0123202	-0.0135933	-0.00977412	-0.0161394	-0.0263239	-0.00340883
0.845	-0.00468189	-0.00722801	-0.0186855	-0.02887	-0.0148664	-0.00595495	-0.00468189	-0.0250508	-0.0225047	-0.00595495	-0.00340883
0.846	-0.00595495	-0.00977412	-0.00340883	-0.0110472	-0.0174125	-0.00468189	-0.0123202	-0.0250508	-0.0199586	-0.00468189	-0.0135933
0.847	-0.0110472	-0.0123202	-0.0212316	-0.0199586	0.0016834	-0.00213578	-0.00340883	0.000410338	-0.0135933	-0.00340883	-0.0110472
0.848	-0.0199586	-0.0199586	-0.00977412	-0.0199586	-0.00340883	0.000410338	-0.0110472	-0.0250508	-0.00977412	-0.0326892	-0.00468189
0.849	-0.0148664	-0.00468189	-0.0123202	-0.0110472	-0.0174125	0.00677563	-0.0250508	-0.0135933	-0.0250508	-0.0123202	-0.00468189
0.85	-0.0110472	-0.0174125	-0.00850107	-0.0174125	-0.0161394	-0.0110472	-0.00213578	-0.00977412	-0.0275969	-0.00340883	-0.00468189
0.851	-0.0199586	-0.0148664	-0.00468189	-0.0301431	-0.0123202	-0.0110472	0.000410338	-0.0135933	-0.02887	-0.0199586	-0.0110472
0.852	-0.0263239	-0.00722801	-0.0148664	-0.02887	-0.000862719	-0.00340883	-0.0148664	-0.00977412	-0.0237778	0.000410338	-0.0428736
0.853	-0.00595495	-0.0123202	-0.0110472	-0.0263239	0.00422951	-0.0110472	0.000410338	-0.0148664	-0.0110472	-0.00468189	-0.0212316
0.854	-0.0174125	-0.0135933	-0.0237778	-0.0174125	-0.0186855	-0.0225047	-0.0199586	0.0105948	-0.0148664	-0.0250508	-0.0250508
0.855	-0.0199586	-0.00340883	-0.0199586	-0.0199586	-0.00595495	-0.0161394	-0.00213578	-0.0250508	-0.02887	-0.02887	-0.0110472
0.856	-0.0186855	-0.00468189	-0.0148664	-0.0212316	-0.0148664	0.000410338	-0.00850107	-0.0110472	-0.0237778	-0.0199586	-0.0148664
0.857	-0.00340883	-0.00850107	-0.0110472	0.000410338	-0.00213578	-0.00850107	-0.0161394	-0.00468189	-0.0301431	-0.00595495	-0.0174125
0.858	-0.0148664	0.00550257	-0.00977412	-0.000862719	-0.00977412	-0.00722801	-0.0161394	0.00677563	-0.0225047	-0.0123202	-0.0237778
0.859	-0.00722801	0.000410338	-0.0275969	0.0169601	-0.0174125	-0.0161394	-0.0110472	-0.0237778	-0.00977412	-0.0174125	0.015687
0.86	-0.00595495	-0.0199586	-0.0123202	-0.00850107	-0.00977412	-0.000862719	-0.00468189	-0.0161394	-0.0314161	-0.0161394	0.00932174
0.861	-0.0148664	-0.0110472	-0.0148664	0.00550257	-0.0148664	-0.0148664	-0.000862719	-0.0250508	-0.0314161	-0.0377814	-0.0123202
0.862	-0.00468189	-0.0212316	-0.0110472	-0.0174125	-0.00722801	-0.0212316	-0.0174125	-0.0135933	-0.0135933	-0.0123202	-0.00595495
0.863	-0.0110472	-0.00722801	-0.0135933	-0.0212316	-0.00850107	-0.0123202	0.014414	-0.00595495	-0.0174125	-0.0148664	-0.0123202
0.864	-0.00850107	-0.0161394	-0.0186855	0.0347829	-0.00213578	-0.000862719	-0.00722801	-0.0110472	-0.0212316	-0.00722801	0.014414
0.865	-0.0110472	-0.0161394	-0.00850107	0.0131409	-0.0123202	-0.00340883	-0.00468189	-0.00722801	-0.0161394	-0.00977412	0.00932174
0.866	-0.00722801	-0.0135933	-0.0135933	0.0195062	-0.0174125	-0.0123202	-0.0110472	-0.0301431	-0.0174125	-0.00977412	-0.0199586
0.867	-0.0212316	-0.0199586	-0.0250508	0.037329	-0.00468189	-0.00468189	0.0016834	-0.00468189	-0.0148664	-0.0161394	-0.0250508
0.868	-0.0110472	-0.00850107	-0.0237778	0.014414	-0.00468189	-0.0199586	-0.0174125	-0.0110472	-0.0199586	-0.0110472	-0.000862719
0.869	-0.00722801	-0.00340883	-0.0135933	-0.0174125	-0.000862719	-0.00468189	-0.0186855	-0.0148664	-0.00722801	-0.00977412	-0.000862719
0.87	-0.0110472	-0.00977412	-0.0148664	-0.00340883	-0.0135933	-0.0135933	-0.00722801	-0.00213578	-0.00850107	-0.00722801	-0.000862719
0.871	-0.0161394	-0.0123202	-0.0186855	0.0105948	-0.0110472	-0.0123202	-0.00977412	-0.0148664	-0.0212316	-0.00977412	-0.0339622
0.872	-0.00722801	-0.00468189	0.00422951	0.000410338	-0.00595495	-0.0148664	-0.0174125	-0.00850107	-0.0212316	-0.0123202	-0.0199586
0.873	-0.0263239	-0.0199586	-0.00977412	-0.0352353	-0.0110472	-0.0135933	-0.00340883	-0.00850107	-0.0148664	-0.00977412	-0.000862719
0.874	-0.0250508	-0.00722801	-0.0237778	-0.0263239	-0.00850107	-0.00468189	-0.0110472	-0.00468189	-0.0225047	-0.0135933	-0.00595495
0.875	0.000410338	0.000410338	-0.0110472	-0.0148664	-0.0110472	-0.0110472	-0.0110472	-0.00977412	-0.0250508	-0.0314161	-0.0263239
0.876	-0.00468189	-0.00850107	-0.0148664	-0.0390544	-0.00977412	-0.00977412	-0.0148664	-0.0174125	-0.0250508	-0.00722801	-0.0186855
0.877	-0.0135933	0.00295645	-0.00722801	-0.0339622	-0.0123202	-0.00850107	-0.00595495	-0.0123202	-0.0225047	-0.0148664	0.00295645
0.878	-0.000862719	-0.0212316	-0.0161394	-0.0174125	-0.0110472	-0.00340883	0.000410338	-0.0123202	-0.0250508	0.000410338	0.000410338
0.879	-0.0135933	-0.0110472	-0.0301431	0.014414	0.00295645	-0.0161394	-0.000862719	-0.0135933	-0.00468189	-0.00850107	-0.0123202
0.88	-0.00340883	-0.0123202	-0.0135933	0.00550257	-0.00977412	-0.0161394	-0.00595495	0.00422951	-0.0199586	-0.00722801	-0.0110472
0.881	-0.0161394	-0.0186855	-0.00850107	-0.0174125	-0.0174125	-0.00977412	-0.00468189	-0.00595495	-0.0314161	-0.0314161	-0.0174125
0.882	-0.00213578	-0.000862719	-0.00722801	-0.0161394	-0.0225047	-0.0148664	-0.0199586	-0.00213578	-0.00977412	-0.0110472	-0.0225047
0.883	-0.00977412	-0.000862719	-0.0263239	-0.0237778	-0.0123202	-0.000862719	0.000410338	-0.0174125	-0.00468189	-0.0237778	-0.0263239
0.884	-0.00977412	-0.00468189	0.000410338	-0.0148664	-0.0199586	-0.0301431	0.000410338	-0.0301431	-0.0148664	-0.00977412	-0.0352353
0.885	0.00295645	-0.00977412	-0.00850107	0.00677563	-0.00595495	-0.0186855	-0.0161394	-0.00595495	-0.0174125	0.00550257	-0.00468189
0.886	-0.0110472	-0.0161394	0.014414	0.0195062	0.000410338	0.0016834	0.000410338	-0.0161394	-0.0148664	-0.00722801	-0.0225047
0.887	-0.0212316	-0.0110472	-0.00977412	-0.00340883	-0.0110472	-0.00850107	-0.00340883	-0.0225047	-0.0148664	-0.00595495	-0.0148664
0.888	-0.0212316	-0.0148664	-0.0326892	-0.0301431	0.00422951	-0.00468189	-0.0161394	0.00295645	-0.0174125	-0.0123202	-0.00340883
0.889	-0.0174125	-0.00722801	-0.0199586	-0.0301431	-0.00468189	0.00550257	-0.00850107	-0.00213578	-0.00977412	0.00550257	-0.0225047
0.89	-0.00340883	-0.000862719	0.00550257	0.0271445	-0.0148664	-0.00977412	-0.0161394	-0.0250508	-0.0161394	-0.0110472	0.0233254
0.891	-0.00468189	-0.00340883	-0.0135933	-0.00340883	-0.00722801	-0.0199586	0.000410338	-0.0110472	-0.0237778	-0.00595495	0.0207793
0.892	-0.0237778	-0.00595495	-0.0237778	-0.00850107	-0.00213578	-0.00340883	-0.0225047	-0.00850107	-0.0148664	-0.0135933	-0.0123202
0.893	-0.0263239	-0.00468189	-0.0135933	0.0016834	-0.00722801	-0.0110472	0.000410338	-0.0123202	-0.0186855	-0.0110472	-0.00722801
0.894	-0.00340883	-0.00468189	-0.00977412	-0.00595495	-0.0148664	0.00550257	-0.00977412	-0.00468189	-0.00722801	-0.0250508	-0.0314161
0.895	0.000410338	-0.0135933	-0.0225047	0.014414	-0.0148664	-0.0199586	-0.000862719	-0.0212316	-0.0212316	-0.0275969	-0.0212316
0.896	-0.0263239	-0.00468189	-0.000862719	0.0118679	-0.0212316	-0.00468189	-0.00977412	-0.00722801	-0.0301431	-0.0123202	-0.00977412
0.897	-0.0212316	-0.00595495	-0.00977412	-0.0237778	-0.00213578	-0.00468189	-0.00595495	-0.0110472	-0.0212316	0.000410338	-0.00850107
0.898	-0.00595495	0.000410338	-0.0123202	-0.051785	-0.0123202	-0.0123202	-0.0135933	-0.0135933	-0.0135933	0.00932174	-0.0148664
0.899	0.00550257	-0.00977412	-0.0123202	-0.0263239	-0.0135933	-0.0237778	0.00295645	0.0016834	-0.0199586	-0.0148664	-0.00213578
0.9	-0.0148664	-0.00468189	-0.0148664	0.000410338	0.00422951	-0.0135933	-0.0161394	-0.0110472	-0.00850107	-0.0186855	0.0131409
0.901	-0.0148664	0.00550257	-0.0237778	0.00422951	-0.0148664	-0.00468189	-0.000862719	0.00295645	-0.0237778	-0.0250508	-0.00722801
0.902	-0.0174125	-0.0174125	-0.0135933	-0.0174125	-0.00468189	-0.00468189	-0.00468189	-0.0123202	-0.0199586	-0.0135933	-0.0174125
0.903	-0.00977412	-0.0225047	-0.00722801	0.00422951	-0.0186855	-0.0135933	-0.0186855	-0.0377814	-0.0161394	-0.0237778	-0.0148664
0.904	-0.0148664	0.000410338	-0.0199586	0.00295645	-0.0135933	-0.0110472	-0.000862719	-0.0148664	-0.00468189	-0.0135933	-0.0275969
0.905	-0.00977412	-0.00722801	-0.0275969	-0.0250508	0.00932174	-0.00977412	-0.000862719	-0.0110472	-0.0263239	0.000410338	-0.000862719
0.906	-0.0199586	-0.00722801	-0.0186855	-0.0416006	0.000410338	0.0016834	-0.0135933	-0.0148664	-0.0135933	0.000410338	0.00295645
0.907	-0.0225047	-0.00468189	0.000410338	0.0169601	0.0016834	-0.0110472	-0.000862719	-0.00468189	-0.0148664	-0.0161394	-0.0161394
0.908	0.00295645	-0.00595495	-0.0199586	0.0169601	-0.0199586	-0.00468189	-0.0199586	-0.00977412	-0.0148664	-0.0161394	-0.0199586
0.909	-0.0123202	-0.0237778	-0.00722801	0.00295645	0.00804868	-0.00468189	0.0016834	-0.0161394	-0.0275969	-0.00468189	-0.000862719
0.91	-0.0148664	-0.0199586	0.0016834	-0.0237778	-0.000862719	0.00422951	-0.00468189	-0.00595495	-0.0148664	-0.00722801	0.0207793
0.911	-0.0237778	-0.000862719	-0.0123202	-0.0199586	-0.00977412	-0.00977412	-0.00977412	-0.00340883	-0.0212316	0.00677563	0.000410338
0.912	-0.0174125	0.000410338	-0.0110472	-0.0161394	0.000410338	-0.0199586	-0.0174125	-0.00977412	-0.00977412	-0.00595495	-0.0186855
0.913	-0.0225047	-0.0148664	-0.0174125	-0.0314161	-0.00722801	0.00677563	0.00295645	-0.0110472	-0.0174125	-0.0174125	-0.0237778
0.914	-0.0148664	0.00295645	-0.0161394	-0.0161394	-0.00595495	-0.0123202	0.00932174	-0.00595495	-0.0314161	-0.0225047	-0.0174125
0.915	-0.0186855	-0.0110472	-0.00977412	-0.0123202	-0.00340883	-0.00468189	-0.0199586	-0.0148664	-0.0148664	-0.00340883	-0.00977412
0.916	-0.00722801	-0.000862719	-0.0135933	0.000410338	-0.0174125	-0.0123202	-0.0161394	-0.00722801	0.00295645	-0.0148664	-0.00340883
0.917	-0.0123202	-0.00977412	-0.0250508	-0.0377814	-0.0135933	-0.00722801	-0.00850107	-0.0161394	-0.0174125	-0.0199586	-0.00468189
0.918	-0.00340883	-0.00340883	-0.0250508	-0.0326892	0.0016834	-0.0161394	-0.00213578	-0.00595495	-0.0161394	-0.0135933	-0.0237778
0.919	-0.00722801	-0.00722801	-0.0110472	-0.000862719	-0.0135933	-0.0263239	-0.00722801	0.00422951	-0.00722801	-0.0174125	-0.0135933
0.92	-0.00722801	-0.0110472	-0.0199586	0.0207793	-0.0263239	-0.00468189	0.000410338	-0.0110472	-0.0161394	-0.00468189	-0.000862719
0.921	-0.00722801	-0.00468189	-0.0135933	0.00550257	-0.0110472	0.000410338	0.0016834	-0.0123202	-0.0199586	-0.0250508	-0.00468189
0.922	-0.00850107	-0.00850107	-0.0110472	0.00550257	-0.0110472	-0.00977412	0.00932174	-0.0135933	-0.0110472	0.00295645	0.00295645
0.923	-0.0110472	-0.00722801	0.000410338	-0.0148664	-0.00722801	-0.000862719	-0.00977412	-0.0148664	-0.0186855	-0.00722801	-0.0212316
0.924	-0.0174125	0.000410338	-0.0135933	0.0233254	0.000410338	0.00550257	-0.0263239	-0.00468189	-0.0199586	0.000410338	-0.0199586
0.925	-0.00213578	-0.0275969	-0.0110472	0.015687	-0.00977412	-0.0135933	-0.00468189	-0.0263239	-0.00977412	-0.00595495	0.00677563
0.926	-0.0186855	0.00422951	-0.0199586	-0.00468189	-0.00850107	0.00422951	-0.00340883	-0.00850107	-0.0186855	-0.0275969	0.000410338
0.927	-0.0148664	-0.0135933	-0.00595495	-0.0314161	-0.00213578	-0.0110472	-0.00213578	-0.0123202	-0.000862719	-0.0212316	-0.0110472
0.928	-0.0123202	-0.000862719	-0.0110472	-0.0148664	-0.00340883	-0.00340883	0.00550257	-0.0250508	-0.0199586	-0.00722801	0.000410338
0.929	-0.0225047	-0.00595495	-0.0110472	0.00550257	0.0016834	0.00932174	-0.00468189	0.00422951	-0.0199586	-0.0110472	0.00422951
0.93	-0.0199586	-0.0135933	-0.00595495	0.0131409	-0.00213578	-0.0135933	-0.0174125	-0.0148664	-0.0148664	-0.0148664	-0.00595495
0.931	-0.00340883	-0.0135933	-0.00340883	-0.00340883	-0.00468189	-0.00977412	-0.0199586	0.00677563	-0.00722801	0.00550257	-0.00468189
0.932	-0.0148664	-0.00977412	-0.00722801	-0.000862719	-0.00850107	-0.00722801	-0.000862719	-0.0174125	-0.0161394	-0.0110472	-0.0275969
0.933	-0.0186855	0.000410338	-0.0148664	-0.0148664	-0.00977412	-0.00340883	-0.00977412	-0.0174125	-0.0110472	-0.0212316	-0.02887
0.934	-0.0110472	0.00804868	-0.0199586	-0.00722801	-0.00468189	-0.0148664	-0.000862719	0.00422951	-0.0148664	-0.0148664	-0.0237778
0.935	-0.00595495	0.00295645	-0.0123202	-0.0390544	-0.00977412	-0.0161394	-0.0174125	-0.00213578	-0.0110472	-0.0225047	-0.0237778
0.936	-0.0148664	0.00295645	-0.0148664	-0.0148664	-0.00722801	-0.00468189	-0.0110472	-0.00977412	-0.00977412	-0.0199586	-0.0263239
0.937	-0.0135933	-0.00722801	-0.00977412	0.0131409	-0.000862719	-0.00850107	-0.00722801	-0.0174125	-0.0186855	0.00932174	-0.0352353
0.938	0.0016834	-0.000862719	-0.00468189	-0.00468189	-0.00595495	-0.00340883	0.00295645	-0.0148664	-0.0275969	-0.0110472	-0.0403275
0.939	-0.0161394	-0.000862719	-0.0148664	-0.00468189	0.00932174	-0.0123202	0.000410338	-0.00722801	-0.0110472	-0.0148664	-0.0275969
0.94	-0.00722801	0.000410338	-0.00722801	-0.00850107	-0.0314161	-0.0110472	-0.00722801	-0.00213578	-0.0339622	-0.0275969	-0.0135933
0.941	0.00295645	-0.00977412	-0.0135933	-0.0110472	-0.00722801	0.00677563	-0.0148664	-0.00468189	-0.0250508	-0.0174125	-0.0237778
0.942	-0.00977412	-0.00722801	0.000410338	-0.00595495	-0.00213578	-0.00977412	-0.00595495	-0.0110472	-0.0110472	-0.0174125	-0.0225047
0.943	-0.0237778	-0.0148664	-0.0186855	0.0258715	-0.00595495	-0.0148664	-0.00595495	0.00932174	-0.0186855	-0.00850107	0.000410338
0.944	0.0131409	-0.0174125	-0.0110472	-0.00850107	-0.00595495	-0.0161394	-0.0123202	-0.00595495	-0.0161394	0.000410338	-0.0161394
0.945	-0.0123202	-0.00468189	0.000410338	-0.0110472	-0.0174125	-0.00468189	0.00422951	-0.0263239	-0.0123202	0.0105948	-0.00977412
0.946	-0.00468189	-0.00340883	-0.0123202	-0.0416006	-0.00595495	-0.00340883	0.00677563	-0.0161394	-0.0161394	-0.0199586	-0.0135933
0.947	-0.0110472	-0.0212316	0.00295645	-0.00468189	-0.00468189	-0.00468189	0.00422951	-0.0148664	-0.00213578	-0.0148664	-0.0148664
0.948	-0.0110472	-0.0148664	-0.00468189	0.0195062	-0.00468189	-0.00340883	-0.0135933	-0.000862719	-0.0199586	-0.00850107	-0.0174125
0.949	-0.0123202	0.00932174	-0.0174125	-0.00722801	0.000410338	-0.00340883	0.000410338	-0.0123202	-0.00722801	-0.00595495	-0.0199586
0.95	-0.00850107	-0.00595495	-0.0123202	-0.00595495	-0.0110472	-0.00595495	0.00550257	-0.00468189	-0.00977412	0.00550257	-0.00722801
0.951	-0.0212316	0.00804868	-0.00977412	-0.0148664	-0.0123202	-0.00468189	0.00422951	-0.000862719	-0.0135933	-0.00850107	-0.0135933
0.952	-0.0237778	-0.00977412	-0.00468189	0.000410338	0.00295645	0.000410338	-0.0110472	-0.0148664	-0.00468189	0.00422951	-0.00850107
0.953	0.000410338	-0.00213578	-0.0110472	-0.0250508	-0.00468189	-0.0212316	-0.00977412	-0.000862719	-0.0263239	-0.0352353	-0.00722801
0.954	-0.00977412	0.00295645	-0.0148664	-0.0301431	0.00422951	0.00550257	0.000410338	-0.0199586	-0.0263239	-0.02887	-0.00595495
0.955	-0.0148664	-0.00213578	-0.0110472	-0.0530581	-0.00468189	-0.0186855	-0.00977412	-0.00850107	-0.00722801	-0.000862719	-0.00722801
0.956	-0.0110472	-0.00722801	-0.0110472	-0.0403275	-0.00468189	-0.00468189	-0.00977412	0.00677563	-0.0199586	-0.00340883	-0.00213578
0.957	-0.00340883	0.0016834	-0.000862719	0.0105948	-0.0148664	-0.00595495	-0.0135933	-0.0110472	-0.0199586	-0.0174125	-0.0148664
0.958	-0.00468189	-0.00340883	-0.00977412	-0.0186855	-0.00340883	-0.00722801	-0.00468189	0.0195062	-0.0161394	-0.00595495	-0.0174125
0.959	-0.000862719	-0.00468189	-0.0110472	0.0258715	-0.0110472	0.00295645	0.00295645	-0.0212316	-0.00595495	-0.0225047	-0.0123202
0.96	-0.0148664	0.00550257	-0.00595495	0.0296907	-0.0110472	-0.0135933	-0.000862719	-0.00213578	-0.0174125	-0.00977412	-0.0161394
0.961	-0.000862719	-0.00977412	-0.00722801	0.0105948	0.0118679	-0.0148664	0.000410338	-0.00850107	-0.00595495	-0.0352353	-0.00595495
0.962	-0.00722801	-0.00595495	-0.00722801	0.00550257	-0.00595495	-0.00595495	0.000410338	-0.0135933	-0.00722801	-0.0148664	-0.000862719
0.963	-0.0237778	-0.0161394	-0.0110472	0.015687	-0.0110472	0.000410338	-0.00468189	-0.0110472	-0.0161394	0.015687	0.000410338
0.964	-0.00850107	-0.00850107	-0.000862719	0.014414	-0.0123202	-0.000862719	-0.0148664	-0.00722801	-0.0199586	0.00295645	-0.00595495
0.965	0.00804868	-0.00850107	-0.00595495	-0.0199586	0.00677563	-0.0199586	-0.000862719	-0.00595495	-0.00977412	-0.00722801	-0.0225047
0.966	-0.00468189	0.000410338	-0.000862719	-0.00468189	-0.00340883	-0.00468189	0.00422951	-0.0161394	-0.0110472	-0.0186855	-0.00213578
0.967	0.000410338	-0.0135933	-0.0123202	0.0131409	-0.00468189	-0.00468189	-0.00340883	-0.00468189	-0.00340883	-0.0148664	-0.0174125
0.968	-0.00468189	-0.00468189	-0.0237778	-0.00468189	-0.00595495	0.00422951	-0.00468189	-0.0174125	-0.00722801	-0.0161394	-0.0110472
0.969	-0.0148664	0.000410338	0.00295645	-0.0250508	-0.0110472	-0.00850107	-0.00722801	-0.0161394	-0.0110472	0.0016834	-0.00468189
0.97	-0.00468189	-0.00468189	-0.0123202	-0.0403275	-0.00340883	0.000410338	-0.00468189	-0.0148664	-0.0110472	-0.00850107	0.00550257
0.971	-0.0135933	0.000410338	-0.0199586	-0.0365083	-0.00722801	-0.0135933	-0.0110472	-0.000862719	-0.0174125	0.0105948	-0.0110472
0.972	-0.0110472	-0.00595495	-0.0148664	-0.051785	-0.00468189	-0.0148664	-0.00722801	-0.00722801	-0.00722801	0.00422951	-0.0148664
0.973	-0.00850107	-0.00468189	-0.00468189	-0.0454197	0.00677563	-0.00977412	0.00295645	-0.00977412	-0.00850107	-0.0225047	-0.00722801
0.974	-0.0212316	-0.000862719	-0.00977412	-0.00468189	-0.00468189	-0.00468189	0.000410338	-0.0123202	-0.0110472	-0.0161394	-0.00977412
0.975	-0.0123202	0.00804868	-0.0148664	-0.0135933	-0.00468189	-0.0110472	-0.0148664	0.00295645	-0.0110472	-0.0199586	-0.0148664
0.976	0.000410338	-0.0148664	-0.00595495	-0.00722801	-0.0135933	-0.00722801	-0.0135933	-0.00213578	-0.0352353	-0.00213578	-0.0161394
0.977	-0.00340883	-0.00468189	-0.00722801	-0.0237778	-0.00977412	-0.0110472	0.000410338	-0.0123202	-0.0314161	0.00295645	0.014414
0.978	-0.00213578	-0.00340883	-0.00977412	-0.0314161	-0.00468189	-0.0148664	-0.00468189	-0.00977412	-0.0135933	-0.0123202	-0.0110472
0.979	-0.0148664	0.000410338	-0.0161394	0.0207793	-0.0110472	-0.00468189	-0.00977412	-0.0225047	0.0016834	-0.0199586	-0.0148664
0.98	-0.00468189	-0.00468189	-0.00213578	0.0016834	-0.0135933	-0.00468189	0.00804868	-0.000862719	0.0016834	-0.0314161	-0.00340883
0.981	-0.000862719	-0.00722801	-0.00468189	-0.0237778	0.00422951	-0.0148664	-0.00468189	0.000410338	-0.0263239	-0.0237778	0.000410338
0.982	-0.00468189	-0.00850107	-0.0148664	-0.00468189	-0.00722801	-0.0135933	-0.0148664	-0.00468189	-0.0148664	0.000410338	-0.0148664
0.983	0.00677563	-0.00468189	-0.0135933	-0.00468189	-0.00340883	-0.00340883	-0.00468189	-0.00595495	-0.0123202	-0.0148664	-0.00977412
0.984	0.00677563	-0.0135933	-0.00722801	0.0207793	-0.000862719	0.000410338	0.0105948	-0.0186855	-0.00595495	-0.00595495	0.00422951
0.985	-0.00468189	-0.00977412	0.00422951	0.00295645	-0.0263239	-0.0110472	-0.0110472	-0.0148664	-0.00468189	-0.0135933	-0.00722801
0.986	-0.00468189	-0.00213578	-0.00595495	0.00295645	0.0016834	0.000410338	-0.000862719	-0.0212316	-0.0148664	-0.0135933	-0.00722801
0.987	-0.00722801	-0.0110472	-0.00595495	-0.0148664	0.00932174	-0.0186855	0.000410338	-0.0148664	-0.00468189	-0.000862719	-0.00213578
0.988	-0.0212316	-0.00977412	0.00677563	-0.00722801	-0.00468189	-0.0123202	-0.00340883	0.0016834	-0.0148664	-0.0110472	-0.0237778
0.989	-0.0110472	-0.00213578	-0.0199586	-0.0174125	-0.00595495	0.00932174	-0.0174125	-0.0135933	-0.0135933	-0.00340883	-0.0110472
0.99	-0.00722801	-0.00468189	-0.00977412	-0.0352353	-0.0110472	-0.00468189	-0.00213578	-0.00468189	-0.0237778	-0.0186855	-0.0110472
0.991	-0.00977412	-0.00468189	0.00422951	0.0245984	-0.000862719	-0.00213578	-0.0148664	-0.0110472	-0.00468189	0.00804868	0.00422951
0.992	0.00804868	-0.00468189	0.0016834	0.015687	0.00550257	-0.0174125	-0.00213578	-0.0148664	-0.00977412	0.00422951	-0.0148664
0.993	-0.00722801	-0.00468189	-0.00468189	0.00932174	-0.0148664	-0.00213578	-0.0110472	0.00677563	-0.00977412	-0.0199586	-0.0263239
0.994	-0.00468189	-0.00213578	-0.0110472	-0.00722801	-0.0161394	0.00295645	-0.00722801	-0.00213578	-0.0301431	-0.0186855	-0.00722801
0.995	-0.0199586	0.00295645	-0.00722801	0.00932174	0.00550257	-0.0148664	-0.000862719	-0.0161394	-0.0161394	-0.0212316	-0.00850107
0.996	-0.0148664	-0.0199586	-0.0237778	-0.0326892	-0.00595495	-0.00850107	-0.00977412	-0.0174125	-0.00595495	0.00422951	-0.0148664
0.997	-0.00340883	0.0118679	-0.00977412	-0.0365083	-0.0110472	-0.00850107	-0.00595495	-0.0199586	-0.0135933	0.000410338	0.000410338
0.998	-0.0148664	-0.0123202	-0.00977412	-0.0275969	0.00422951	-0.0263239	0.00295645	0.00295645	-0.0186855	0.00932174	0.0105948
0.999	-0.00722801	-0.00468189	-0.0148664	-0.0135933	-0.0135933	-0.000862719	-0.0110472	-0.00722801	-0.0275969	-0.0225047	-0.0110472
1	-0.0135933	0.00295645	-0.0199586	-0.0135933	-0.0135933	-0.0110472	0.000410338	0.0016834	-0.0199586	-0.0212316	-0.00722801
1.001	-0.000862719	-0.00340883	-0.00977412	-0.0186855	-0.00213578	-0.00468189	-0.00722801	-0.0135933	-0.0135933	-0.0263239	-0.00340883
1.002	-0.00340883	-0.0110472	-0.00213578	-0.0148664	-0.00977412	-0.0161394	-0.000862719	-0.00468189	-0.00468189	-0.0225047	-0.00977412
1.003	-0.00977412	-0.00213578	-0.00468189	0.0118679	-0.00468189	-0.0110472	-0.000862719	-0.0110472	0.0105948	-0.0186855	0.00550257
1.004	-0.00213578	-0.0225047	-0.0148664	-0.00595495	-0.00468189	-0.0110472	-0.00340883	-0.0326892	-0.0135933	0.0131409	-0.0110472
1.005	-0.0123202	-0.00340883	-0.000862719	-0.0263239	-0.00213578	-0.00340883	-0.00722801	-0.00340883	-0.0301431	0.000410338	-0.00595495
1.006	0.0169601	-0.0135933	0.00422951	-0.0148664	-0.000862719	-0.00595495	0.0105948	-0.0110472	-0.0199586	-0.0135933	-0.00340883
1.007	-0.0110472	-0.00468189	-0.0110472	0.0182332	-0.0148664	-0.00850107	0.00550257	-0.00340883	-0.00722801	-0.0110472	0.00932174
1.008	0.00422951	-0.0110472	0.000410338	-0.00722801	-0.00468189	-0.00468189	-0.0110472	-0.00977412	0.00295645	-0.0199586	-0.00468189
1.009	-0.0250508	0.000410338	-0.0123202	0.000410338	-0.00722801	-0.000862719	-0.0110472	-0.0110472	0.0105948	0.0131409	-0.00595495
1.01	-0.00977412	0.00295645	-0.0212316	0.014414	0.00295645	-0.0110472	-0.00977412	0.000410338	-0.0186855	-0.00722801	-0.00595495
1.011	-0.0186855	-0.0199586	-0.00850107	-0.00977412	0.00550257	0.00295645	-0.00595495	-0.0212316	-0.00595495	-0.00468189	-0.0123202
1.012	-0.00340883	-0.00468189	-0.00340883	-0.0161394	-0.00722801	-0.00722801	0.00677563	-0.00213578	-0.0161394	-0.0110472	0.0016834
1.013	0.0016834	0.014414	-0.00340883	-0.0161394	-0.00722801	0.000410338	-0.0123202	-0.0123202	-0.00977412	0.00295645	-0.0110472
1.014	-0.00213578	-0.0212316	-0.0237778	-0.0199586	-0.00340883	-0.00213578	-0.00850107	-0.0110472	-0.0148664	-0.0237778	0.000410338
1.015	-0.00722801	0.00932174	-0.0148664	-0.0301431	-0.00595495	-0.00468189	-0.0161394	0.0105948	-0.00722801	-0.00977412	-0.0123202
1.016	-0.0186855	-0.00977412	-0.00468189	-0.00977412	-0.00468189	-0.00977412	0.000410338	-0.00340883	-0.0135933	-0.00213578	-0.00722801
1.017	-0.00468189	0.0016834	-0.00722801	0.0016834	-0.00850107	-0.0199586	-0.00340883	-0.000862719	-0.0174125	0.00295645	-0.0135933
1.018	-0.00850107	0.00550257	-0.0123202	0.000410338	-0.00595495	-0.0135933	-0.00722801	0.000410338	-0.0263239	0.00422951	-0.0123202
1.019	-0.0110472	0.00422951	-0.00595495	-0.0212316	-0.00340883	-0.00850107	0.00295645	-0.00213578	-0.0250508	-0.00340883	-0.00977412
1.02	-0.00977412	-0.00340883	-0.00722801	-0.0237778	-0.00468189	-0.00340883	-0.00468189	-0.0135933	-0.00850107	-0.00850107	0.014414
1.021	-0.0148664	-0.0110472	-0.0135933	0.00422951	-0.00213578	-0.00722801	0.0118679	-0.00722801	0.00295645	-0.0186855	-0.00340883
1.022	-0.000862719	-0.00213578	-0.00850107	0.0105948	-0.0148664	-0.00977412	0.000410338	0.000410338	-0.0225047	-0.00468189	-0.00977412
1.023	0.00932174	-0.0135933	-0.00850107	0.0195062	-0.00595495	-0.0161394	0.00804868	0.00550257	-0.0326892	-0.00850107	-0.00468189
1.024	-0.0174125	-0.00468189	-0.00340883	-0.00722801	-0.00722801	0.00422951	-0.00722801	-0.00340883	-0.00595495	-0.0110472	-0.00977412
1.025	0.0131409	-0.0110472	-0.00977412	-0.0237778	0.00932174	-0.00468189	-0.0148664	0.0016834	-0.0110472	0.015687	-0.00213578
1.026	0.00422951	-0.0148664	-0.00213578	-0.0148664	-0.00722801	-0.00468189	0.00677563	-0.00595495	-0.0123202	0.00932174	-0.0148664
1.027	0.00295645	0.00295645	-0.0174125	-0.0148664	-0.00977412	-0.0250508	-0.0186855	-0.00850107	-0.0161394	-0.00213578	-0.00722801
1.028	-0.00340883	-0.00468189	0.0016834	0.000410338	-0.00468189	0.015687	-0.00722801	-0.00722801	0.000410338	-0.00722801	-0.0110472
1.029	-0.00213578	-0.000862719	-0.00977412	0.0105948	-0.00850107	0.00550257	0.00677563	0.00677563	-0.00595495	-0.00977412	-0.00977412
1.03	0.00932174	-0.0148664	-0.00468189	0.00422951	0.00932174	0.00932174	-0.00977412	-0.00977412	-0.0123202	-0.0135933	-0.0123202
1.031	-0.00213578	-0.00722801	0.000410338	-0.0148664	-0.00722801	0.00804868	0.000410338	-0.00468189	-0.0123202	0.00932174	-0.00595495
1.032	-0.00850107	0.014414	-0.000862719	-0.00468189	0.000410338	0.00550257	-0.0161394	0.0131409	-0.0237778	-0.00595495	-0.00850107
1.033	0.015687	0.00677563	-0.0110472	0.0118679	0.000410338	0.0016834	0.00422951	-0.00722801	0.00932174	0.00295645	-0.00595495
1.034	0.0118679	-0.00468189	-0.0148664	-0.0110472	-0.0161394	0.0131409	-0.00977412	0.00932174	-0.00977412	0.00295645	-0.00722801
1.035	-0.00595495	-0.00340883	-0.00340883	-0.00977412	-0.0110472	-0.0123202	0.015687	-0.00722801	-0.0250508	-0.000862719	-0.00468189
1.036	0.0016834	-0.0135933	-0.00213578	-0.0161394	-0.0123202	0.000410338	-0.00340883	0.0016834	-0.0161394	-0.0135933	-0.00468189
1.037	0.00932174	0.00295645	-0.0110472	-0.0123202	0.00422951	0.0118679	-0.0161394	0.00422951	-0.00722801	-0.0237778	0.00295645
1.038	0.00932174	0.00422951	-0.0314161	0.0016834	-0.0148664	-0.0135933	-0.00722801	-0.000862719	-0.0199586	-0.0161394	-0.00850107
1.039	0.000410338	-0.00468189	-0.00468189	-0.00468189	-0.0148664	-0.0148664	0.000410338	0.0195062	-0.0148664	-0.0123202	-0.0199586
1.04	-0.000862719	-0.00595495	0.00422951	0.0169601	0.0131409	-0.000862719	-0.00213578	-0.00977412	-0.00340883	0.000410338	-0.00468189
1.041	0.000410338	-0.0110472	-0.00468189	0.00932174	-0.0199586	0.00677563	-0.00977412	0.0105948	-0.0174125	0.0016834	-0.00340883
1.042	0.0169601	-0.00468189	0.00550257	-0.00340883	0.000410338	0.00804868	-0.00340883	0.00932174	-0.0237778	-0.00468189	0.015687
1.043	-0.00213578	-0.00977412	-0.0135933	-0.00213578	-0.00468189	0.00422951	0.000410338	-0.00977412	-0.0135933	-0.00468189	0.000410338
1.044	-0.0110472	-0.00850107	-0.00213578	0.000410338	-0.0148664	-0.00850107	0.000410338	0.00804868	0.00550257	-0.0212316	-0.0148664
1.045	0.00550257	-0.00722801	0.00295645	0.015687	0.00422951	-0.000862719	0.00422951	0.00295645	-0.00850107	-0.00977412	-0.00340883
1.046	-0.00340883	0.000410338	-0.00595495	-0.00468189	-0.0148664	0.00295645	-0.00213578	0.000410338	-0.0199586	0.000410338	-0.00595495
1.047	-0.00595495	-0.00977412	0.00550257	-0.0110472	0.00932174	0.00295645	-0.00213578	0.00422951	-0.0110472	-0.00213578	-0.0135933
1.048	-0.0174125	-0.0135933	0.00932174	-0.0199586	-0.0148664	0.015687	0.00550257	-0.00595495	-0.0186855	0.0271445	-0.0110472
1.049	-0.00468189	-0.00468189	-0.000862719	-0.0135933	-0.00340883	0.00550257	-0.00850107	0.0131409	-0.00977412	0.000410338	0.0169601
1.05	-0.00850107	-0.00722801	-0.00340883	0.0105948	0.000410338	0.0220523	-0.0148664	-0.00468189	-0.0123202	0.00295645	-0.0212316
1.051	0.000410338	-0.00595495	0.00422951	0.0398751	-0.00340883	0.0105948	-0.00722801	-0.00595495	-0.00213578	-0.00468189	0.000410338
1.052	0.00295645	0.00295645	-0.0123202	0.0131409	-0.00340883	0.00550257	-0.00595495	0.00932174	-0.0148664	0.00677563	-0.00595495
1.053	0.00422951	-0.0148664	-0.000862719	-0.02887	0.000410338	0.0105948	-0.0110472	0.014414	-0.0110472	0.00677563	-0.00468189
1.054	-0.00340883	-0.0123202	-0.0148664	-0.0148664	0.0016834	0.00295645	-0.00468189	-0.000862719	-0.0148664	-0.000862719	-0.0110472
1.055	-0.0123202	0.00295645	-0.0110472	0.0296907	-0.0186855	-0.0110472	-0.00468189	0.0169601	-0.0110472	0.0118679	-0.0135933
1.056	0.00422951	-0.00977412	-0.00595495	0.0220523	-0.00722801	-0.00468189	-0.00595495	0.0118679	-0.0148664	0.00550257	-0.000862719
1.057	-0.00850107	0.0169601	-0.0174125	-0.02887	-0.00595495	-0.00468189	-0.000862719	-0.000862719	-0.00850107	-0.0186855	-0.00722801
1.058	0.0207793	-0.000862719	-0.00595495	-0.00213578	0.000410338	-0.00468189	0.000410338	0.000410338	-0.0123202	-0.00977412	-0.00468189
1.059	0.00422951	-0.0110472	0.000410338	-0.0123202	-0.00977412	-0.00213578	0.00295645	0.000410338	-0.000862719	-0.00722801	-0.00595495
1.06	-0.0123202	0.000410338	-0.00850107	-0.00468189	-0.00468189	0.00422951	0.00677563	-0.00213578	-0.0110472	-0.0161394	-0.000862719
1.061	0.0131409	-0.00468189	-0.0110472	0.0207793	-0.0148664	0.00422951	-0.00468189	-0.00468189	-0.0110472	0.000410338	-0.00595495
1.062	0.00422951	-0.00340883	-0.00468189	0.0105948	-0.000862719	0.00295645	-0.00340883	-0.00977412	-0.0110472	0.000410338	-0.00213578
1.063	0.0118679	0.00932174	-0.00468189	-0.0250508	-0.0148664	0.00932174	0.00295645	-0.00977412	-0.00977412	-0.000862719	0.015687
1.064	0.0195062	-0.00722801	-0.00468189	-0.0123202	0.00295645	-0.00722801	-0.0110472	0.0016834	-0.00722801	-0.0199586	-0.0199586
1.065	0.000410338	0.00295645	-0.00340883	0.0271445	-0.00468189	0.000410338	-0.00722801	-0.0174125	-0.0148664	-0.000862719	0.000410338
1.066	-0.00722801	-0.0225047	0.000410338	0.00422951	0.00295645	-0.0123202	-0.00595495	-0.00722801	-0.00977412	-0.0135933	-0.00722801
1.067	0.000410338	0.00295645	-0.0174125	-0.0199586	0.000410338	-0.000862719	0.014414	0.00550257	-0.0148664	-0.0110472	-0.00595495
1.068	-0.000862719	-0.00977412	0.000410338	-0.00340883	-0.00722801	0.0118679	-0.00977412	-0.0135933	-0.00595495	0.0182332	0.00295645
1.069	0.00804868	-0.00595495	-0.00468189	-0.00722801	-0.0110472	-0.00468189	0.00932174	-0.00595495	0.00295645	0.000410338	-0.00468189
1.07	-0.00595495	-0.00850107	-0.000862719	-0.00722801	0.00677563	-0.00340883	-0.0123202	-0.000862719	0.000410338	-0.000862719	-0.00722801
1.071	-0.00340883	-0.00340883	-0.00213578	0.0245984	0.000410338	0.000410338	0.000410338	-0.00977412	-0.0174125	-0.00722801	-0.00722801
1.072	-0.00340883	-0.00213578	-0.0110472	-0.00595495	-0.00722801	0.0016834	-0.00340883	-0.00977412	-0.00977412	-0.0263239	-0.000862719
1.073	-0.0123202	0.000410338	-0.00595495	-0.0263239	-0.00468189	-0.0135933	0.0169601	0.00295645	0.0016834	-0.0148664	-0.00468189
1.074	-0.00977412	0.00422951	-0.00340883	-0.0237778	-0.00340883	-0.00977412	-0.0186855	-0.0199586	-0.00850107	-0.0123202	-0.0110472
1.075	-0.0186855	0.0131409	-0.000862719	0.0118679	0.0105948	-0.00722801	-0.00468189	0.0105948	-0.0212316	0.00550257	0.00677563
1.076	0.00295645	0.00804868	-0.00340883	0.00804868	0.00422951	-0.00977412	0.000410338	-0.0148664	-0.0148664	0.0016834	-0.0148664
1.077	-0.000862719	-0.00977412	-0.0199586	-0.0186855	-0.00977412	-0.000862719	0.00932174	-0.00977412	-0.0135933	-0.0148664	-0.0174125
1.078	0.00422951	0.000410338	0.000410338	-0.0174125	-0.00468189	-0.00722801	-0.00468189	-0.00595495	-0.0148664	-0.0339622	-0.0148664
1.079	0.00422951	-0.0110472	0.00804868	-0.0275969	-0.0135933	-0.00340883	-0.00977412	-0.0199586	-0.0212316	-0.0135933	-0.00722801
1.08	0.00677563	-0.00213578	-0.0110472	0.000410338	-0.0148664	-0.0148664	-0.00850107	-0.00722801	-0.0110472	-0.00468189	0.00550257
1.081	-0.00468189	-0.00595495	0.000410338	0.0335098	-0.00722801	-0.00468189	0.0105948	-0.000862719	-0.00850107	0.00422951	-0.00340883
1.082	0.00422951	-0.00213578	-0.0225047	0.00422951	-0.0123202	-0.0110472	0.000410338	-0.0123202	-0.0199586	0.0131409	0.000410338
1.083	0.00677563	-0.000862719	-0.00722801	-0.0237778	-0.00468189	-0.00213578	0.000410338	-0.0148664	-0.0199586	-0.0110472	-0.0123202
1.084	-0.00595495	-0.00340883	-0.00977412	-0.0275969	-0.0186855	-0.0123202	-0.00722801	-0.0135933	0.00932174	-0.00722801	-0.00340883
1.085	0.000410338	-0.0225047	-0.0110472	0.015687	-0.0199586	-0.0148664	0.000410338	-0.0174125	-0.0110472	-0.0174125	0.00550257
1.086	-0.00595495	-0.0148664	-0.00977412	0.0182332	0.00550257	-0.00468189	-0.00722801	-0.00722801	-0.00595495	-0.00850107	-0.00468189
1.087	-0.00340883	0.00550257	-0.00595495	-0.0263239	0.00677563	-0.0123202	0.00804868	-0.00595495	-0.00850107	-0.0135933	-0.0110472
1.088	-0.00722801	-0.00468189	-0.00213578	-0.0110472	-0.0110472	-0.0186855	0.000410338	0.000410338	-0.0148664	0.0105948	-0.0148664
1.089	-0.0123202	-0.00213578	-0.00468189	-0.0352353	-0.000862719	-0.00977412	0.000410338	-0.0225047	-0.00977412	-0.00340883	0.000410338
1.09	0.000410338	-0.00977412	-0.00468189	-0.0161394	-0.0110472	-0.0199586	-0.00977412	-0.0148664	-0.0161394	-0.0110472	0.00677563
1.091	-0.0110472	-0.0110472	-0.00595495	0.00677563	-0.00722801	0.0131409	-0.0110472	-0.0186855	-0.00977412	-0.0263239	0.00422951
1.092	-0.0237778	-0.00213578	-0.00340883	0.0105948	-0.00213578	0.0016834	0.000410338	-0.00595495	-0.00977412	0.00932174	-0.00850107
1.093	-0.000862719	0.00295645	-0.00340883	-0.0148664	-0.00850107	-0.0237778	-0.00468189	-0.00468189	-0.0263239	-0.0174125	-0.00850107
1.094	-0.00340883	0.00677563	-0.0174125	-0.0275969	-0.00213578	-0.00722801	-0.00468189	0.000410338	-0.00340883	-0.00213578	-0.0148664
1.095	-0.0148664	0.00295645	-0.0110472	-0.00977412	-0.00468189	0.000410338	-0.0174125	-0.0110472	-0.0148664	0.00550257	-0.00468189
1.096	-0.00850107	-0.00977412	-0.0110472	0.015687	-0.0148664	-0.00722801	-0.0110472	-0.00468189	-0.0135933	-0.000862719	-0.0148664
1.097	-0.000862719	-0.0161394	-0.000862719	-0.00595495	-0.000862719	-0.00468189	0.00932174	-0.00977412	-0.0135933	-0.0148664	0.00295645
1.098	0.00932174	0.00804868	-0.0148664	-0.0148664	-0.00977412	-0.000862719	-0.00213578	-0.0135933	-0.0161394	-0.0174125	-0.0148664
1.099	-0.0148664	-0.0148664	0.00295645	-0.0199586	-0.00468189	-0.0263239	0.0105948	-0.0135933	-0.00977412	-0.0135933	-0.00213578
1.1	-0.00213578	0.00932174	-0.00468189	-0.0199586	-0.00977412	-0.0123202	0.00295645	-0.0110472	-0.00977412	-0.0110472	0.00422951
1.101	0.00550257	-0.00850107	-0.0110472	-0.0301431	-0.0110472	0.00295645	-0.0148664	-0.0263239	-0.00722801	-0.00468189	0.000410338
1.102	0.00422951	-0.0110472	-0.00722801	-0.0237778	-0.00595495	-0.0148664	0.0016834	-0.0441467	-0.0110472	-0.0110472	-0.00850107
1.103	-0.00722801	-0.00468189	-0.00468189	-0.0199586	-0.00468189	-0.00468189	0.00295645	-0.0899768	-0.0225047	-0.00468189	-0.0110472
1.104	-0.00468189	-0.0148664	-0.0110472	0.00677563	0.00550257	-0.0110472	-0.00722801	-0.138353	-0.00722801	-0.0148664	-0.00977412
1.105	-0.0110472	0.00295645	0.000410338	0.0131409	-0.0135933	0.000410338	-0.000862719	-0.163814	-0.0148664	0.000410338	-0.00468189
1.106	-0.00850107	-0.00977412	-0.00977412	0.0182332	-0.00850107	-0.0479659	-0.00722801	-0.196914	-0.0110472	-0.0225047	0.00550257
1.107	-0.0237778	-0.00468189	-0.0135933	0.0335098	-0.00340883	-0.0606964	-0.0135933	-0.21219	-0.0110472	-0.0135933	0.00422951
1.108	-0.0479659	0.000410338	0.000410338	0.0169601	-0.0110472	-0.105253	0.00295645	-0.218556	-0.0174125	0.00550257	-0.00722801
1.109	-0.0454197	-0.00977412	-0.00340883	0.0424212	-0.0148664	-0.162541	-0.0110472	-0.231286	-0.00722801	0.0195062	-0.0148664
1.11	-0.073427	0.000410338	-0.0199586	0.0551518	-0.0110472	-0.193094	-0.00468189	-0.24529	-0.0110472	-0.0212316	-0.00468189
1.111	-0.0797923	-0.00850107	-0.0148664	0.0895244	0.000410338	-0.226194	-0.00468189	-0.251655	-0.0174125	-0.0339622	-0.00468189
1.112	-0.0874306	-0.00468189	-0.0110472	0.0793399	-0.0110472	-0.242744	-0.00850107	-0.254201	-0.00468189	-0.0568773	-0.00468189
1.113	-0.133261	0.00932174	-0.00722801	0.0958897	0.000410338	-0.263113	-0.00595495	-0.242744	-0.0199586	-0.0556042	-0.00850107
1.114	-0.168906	-0.00468189	-0.00468189	0.0666093	-0.000862719	-0.268205	-0.00468189	-0.247836	-0.0148664	-0.0365083	0.00422951
1.115	-0.214736	-0.000862719	-0.0110472	0.0462404	0.0105948	-0.278389	-0.0135933	-0.255474	-0.00595495	-0.0237778	-0.0174125
1.116	-0.280935	-0.00977412	-0.000862719	0.0386021	-0.0148664	-0.296212	-0.00213578	-0.244017	-0.0263239	-0.0161394	-0.00722801
1.117	-0.330585	-0.0135933	-0.00468189	0.00804868	-0.00340883	-0.296212	-0.0161394	-0.227467	-0.0123202	-0.0314161	-0.00468189
1.118	-0.367503	-0.00977412	0.0016834	0.00550257	-0.0161394	-0.302577	-0.00468189	-0.235105	-0.0123202	-0.0161394	-0.00977412
1.119	-0.404422	-0.00213578	-0.00722801	-0.0110472	-0.0135933	-0.296212	-0.00213578	-0.213463	-0.0110472	-0.0416006	-0.0110472
1.12	-0.431156	-0.00722801	-0.0110472	-0.0225047	0.000410338	-0.311489	0.00295645	-0.207098	-0.0186855	-0.0416006	-0.00977412
1.121	-0.464256	-0.00468189	-0.0161394	-0.0479659	-0.00722801	-0.30767	0.00932174	-0.219829	-0.0161394	-0.0403275	-0.00722801
1.122	-0.475713	-0.00595495	-0.00977412	-0.0606964	0.000410338	-0.311489	0.000410338	-0.210917	-0.0186855	-0.0390544	-0.00468189
1.123	-0.493536	-0.00468189	0.00295645	-0.0606964	-0.0110472	-0.27457	-0.00977412	-0.218556	-0.0263239	-0.0581503	0.000410338
1.124	-0.504994	-0.00977412	-0.00977412	-0.0759731	-0.00468189	-0.293666	-0.00977412	-0.208371	-0.00850107	-0.0785192	-0.000862719
1.125	-0.521543	-0.0148664	-0.0174125	-0.096342	-0.00468189	-0.277116	0.00422951	-0.217282	-0.0263239	-0.0810654	-0.0148664
1.126	-0.547005	-0.00468189	-0.00213578	-0.0912498	-0.0135933	-0.289847	0.0118679	-0.203279	-0.0263239	-0.0390544	0.000410338
1.127	-0.545731	-0.0110472	-0.00468189	-0.144718	0.0016834	-0.287301	0.000410338	-0.194367	-0.0199586	-0.0645156	-0.0174125
1.128	-0.559735	-0.00722801	0.000410338	-0.13708	-0.0110472	-0.286028	-0.0148664	-0.198187	-0.0199586	-0.0365083	-0.00977412
1.129	-0.559735	-0.00468189	-0.000862719	-0.152357	-0.0186855	-0.288574	-0.0110472	-0.203279	-0.0161394	-0.0250508	-0.00595495
1.13	-0.555916	-0.00722801	0.00295645	-0.198187	0.000410338	-0.288574	-0.00213578	-0.18291	-0.00850107	-0.0454197	0.00677563
1.131	-0.572466	-0.00977412	-0.0186855	-0.210917	-0.00722801	-0.29112	-0.00213578	-0.186729	-0.0135933	-0.0454197	-0.00722801
1.132	-0.577558	-0.0161394	0.00422951	-0.188002	-0.0148664	-0.292393	0.000410338	-0.189275	-0.0174125	-0.0466928	-0.00468189
1.133	-0.587742	-0.00468189	-0.0174125	-0.193094	0.00550257	-0.302577	-0.0135933	-0.177818	-0.0148664	-0.0479659	-0.00977412
1.134	-0.604292	-0.00213578	-0.00977412	-0.237651	-0.00977412	-0.289847	-0.00213578	-0.179091	-0.0148664	-0.0250508	-0.0212316
1.135	-0.595381	-0.00722801	-0.00722801	-0.237651	-0.0161394	-0.314035	0.0105948	-0.173999	-0.0199586	-0.00340883	-0.00213578
1.136	-0.595381	0.00550257	-0.00850107	-0.254201	0.00295645	-0.296212	0.00550257	-0.158722	-0.0275969	-0.0250508	0.00422951
1.137	-0.581377	-0.0110472	0.00550257	-0.275843	-0.00977412	-0.298758	-0.0110472	-0.161268	-0.0135933	-0.0275969	-0.00595495
1.138	-0.600473	-0.00977412	-0.00722801	-0.289847	-0.00468189	-0.311489	-0.00595495	-0.128168	-0.02887	-0.0428736	-0.0275969
1.139	-0.595381	0.00804868	-0.0199586	-0.317854	-0.00468189	-0.29112	-0.00977412	-0.139626	-0.0199586	-0.0339622	-0.00468189
1.14	-0.589015	0.00677563	-0.0148664	-0.286028	-0.00595495	-0.292393	-0.00213578	-0.142172	-0.0110472	-0.00595495	0.00932174
1.141	-0.595381	-0.0148664	-0.0110472	-0.269478	-0.0174125	-0.282208	-0.00213578	-0.123076	-0.00977412	0.0131409	-0.00468189
1.142	-0.592835	-0.0212316	0.00932174	-0.273297	-0.00722801	-0.275843	-0.00595495	-0.121803	-0.000862719	0.0296907	-0.0237778
1.143	-0.592835	0.000410338	0.00932174	-0.293666	-0.0110472	-0.283481	-0.00340883	-0.115438	-0.0263239	0.0347829	0.0016834
1.144	-0.583923	-0.000862719	-0.0199586	-0.289847	-0.00977412	-0.279662	-0.00340883	-0.116711	-0.00468189	0.000410338	0.00550257
1.145	-0.595381	-0.00977412	-0.00340883	-0.302577	-0.0110472	-0.268205	-0.00468189	-0.119257	-0.0237778	0.0105948	-0.00595495
1.146	-0.577558	-0.00722801	-0.0174125	-0.321673	0.014414	-0.249109	-0.00213578	-0.100161	-0.0199586	0.0131409	-0.00340883
1.147	-0.589015	-0.00977412	0.00677563	-0.334404	-0.000862719	-0.260566	0.0016834	-0.105253	-0.00595495	0.0296907	-0.00977412
1.148	-0.576285	-0.0199586	-0.00213578	-0.311489	-0.0186855	-0.250382	-0.00340883	-0.0861576	-0.0148664	0.0576979	-0.00468189
1.149	-0.577558	-0.0212316	-0.00213578	-0.306397	-0.00340883	-0.249109	-0.00977412	-0.0937959	-0.00468189	0.081886	0.0016834
1.15	-0.571193	-0.000862719	-0.00977412	-0.305123	-0.0186855	-0.242744	-0.00468189	-0.0785192	-0.00722801	0.0704285	-0.0110472
1.151	-0.568647	-0.00722801	-0.00722801	-0.316581	0.0118679	-0.241471	-0.00468189	-0.0823384	-0.0225047	0.0475135	-0.0110472
1.152	-0.56992	0.00295645	-0.000862719	-0.322946	-0.00468189	-0.241471	-0.00468189	-0.0696078	-0.0110472	0.0462404	-0.00595495
1.153	-0.561008	-0.00850107	-0.0148664	-0.301304	-0.00468189	-0.22874	-0.00468189	-0.0632425	-0.0199586	0.0653363	0.00550257
1.154	-0.554643	-0.000862719	-0.0212316	-0.325492	-0.00468189	-0.237651	-0.0148664	-0.0619695	-0.0110472	0.0666093	0.00550257
1.155	-0.540639	-0.00468189	0.00550257	-0.322946	-0.0212316	-0.224921	0.00295645	-0.0530581	-0.00977412	0.0971627	-0.0123202
1.156	-0.534274	0.0016834	-0.00595495	-0.338223	-0.0148664	-0.204552	-0.0135933	-0.0403275	-0.0148664	0.0984358	-0.0110472
1.157	-0.52027	-0.00468189	-0.0161394	-0.350954	-0.00595495	-0.207098	0.00295645	-0.0377814	-0.00722801	0.0857052	-0.000862719
1.158	-0.524089	-0.0123202	-0.0135933	-0.3204	-0.0212316	-0.213463	0.00550257	-0.0314161	-0.00977412	0.0615171	-0.0212316
1.159	-0.524089	-0.0161394	-0.00977412	-0.317854	-0.0110472	-0.219829	-0.00595495	-0.0263239	-0.0161394	0.0513327	-0.00595495
1.16	-0.513905	0.000410338	-0.0148664	-0.312762	-0.00722801	-0.196914	-0.000862719	-0.0225047	-0.0263239	0.0666093	-0.00977412
1.161	-0.517724	0.00932174	-0.0148664	-0.33695	-0.00340883	-0.210917	-0.0123202	-0.0352353	-0.0250508	0.0971627	0.0016834
1.162	-0.503721	-0.00977412	-0.0148664	-0.3204	-0.0250508	-0.185456	-0.00340883	-0.0199586	-0.00977412	0.118805	-0.00977412
1.163	-0.492263	-0.0199586	-0.00468189	-0.321673	-0.0110472	-0.184183	0.00804868	-0.0110472	-0.00468189	0.111166	-0.0110472
1.164	-0.503721	-0.0110472	-0.0263239	-0.331858	-0.00722801	-0.167633	-0.00722801	-0.0212316	0.00422951	0.100982	-0.00595495
1.165	-0.503721	-0.00340883	-0.000862719	-0.305123	-0.00595495	-0.177818	-0.00340883	-0.00213578	-0.0186855	0.0780669	-0.0186855
1.166	-0.465529	-0.0110472	-0.00595495	-0.310216	-0.00977412	-0.149811	-0.00340883	-0.0148664	-0.0225047	0.0844321	0.0016834
1.167	-0.483352	-0.0199586	-0.0135933	-0.300031	-0.00340883	-0.161268	-0.00850107	0.00295645	-0.0161394	0.0869783	0.00550257
1.168	-0.478259	-0.00977412	0.000410338	-0.328039	-0.00595495	-0.157449	-0.0110472	0.0105948	-0.00468189	0.118805	-0.00595495
1.169	-0.45789	-0.0135933	-0.00977412	-0.316581	-0.0275969	-0.140899	-0.00468189	0.0195062	-0.0148664	0.139174	0.00550257
1.17	-0.455344	-0.00468189	-0.0110472	-0.321673	-0.0161394	-0.158722	-0.0123202	0.0207793	0.000410338	0.122624	-0.00977412
1.171	-0.468075	0.0105948	-0.0135933	-0.300031	-0.0110472	-0.125622	0.0016834	0.0296907	-0.0148664	0.0882513	-0.00468189
1.172	-0.443887	0.000410338	-0.0212316	-0.316581	0.0016834	-0.138353	-0.0110472	0.0195062	-0.0212316	0.0882513	-0.00977412
1.173	-0.455344	-0.00468189	-0.00468189	-0.311489	-0.0135933	-0.130715	-0.00850107	0.036056	-0.0199586	0.113712	-0.0225047
1.174	-0.424791	-0.00468189	-0.00722801	-0.306397	-0.00340883	-0.133261	-0.00468189	0.0309637	-0.0174125	0.118805	-0.00213578
1.175	-0.437522	0.00422951	-0.0148664	-0.296212	-0.0123202	-0.128168	-0.00213578	0.0449674	-0.00595495	0.116259	0.00677563
1.176	-0.426064	-0.00977412	-0.00340883	-0.284755	-0.0148664	-0.101434	-0.00850107	0.0386021	-0.00850107	0.146812	-0.0148664
1.177	-0.424791	-0.0135933	-0.00468189	-0.278389	-0.00850107	-0.102707	-0.000862719	0.0411482	-0.0186855	0.137901	-0.00468189
1.178	-0.419699	0.00295645	-0.0148664	-0.284755	-0.00977412	-0.101434	-0.0135933	0.036056	-0.0110472	0.111166	-0.0148664
1.179	-0.418426	-0.0161394	-0.000862719	-0.278389	-0.00977412	-0.115438	-0.00213578	0.0500596	-0.0199586	0.0958897	-0.00595495
1.18	-0.406968	-0.00977412	-0.0148664	-0.251655	-0.00468189	-0.112892	-0.00722801	0.0615171	-0.00468189	0.114986	0.00295645
1.181	-0.41206	-0.0199586	-0.0123202	-0.238925	-0.0237778	-0.106526	0.015687	0.0653363	-0.0110472	0.136628	-0.00595495
1.182	-0.395511	0.00804868	-0.00850107	-0.250382	-0.0199586	-0.101434	0.000410338	0.0564249	-0.0161394	0.15827	-0.0161394
1.183	-0.371322	-0.00977412	-0.00722801	-0.259293	-0.000862719	-0.0848845	0.00295645	0.0627902	-0.0225047	0.149358	-0.0110472
1.184	-0.377688	-0.0148664	0.000410338	-0.270751	-0.00722801	-0.0874306	-0.0110472	0.058971	-0.0174125	0.131535	-0.0123202
1.185	-0.406968	-0.0110472	-0.0123202	-0.279662	-0.0123202	-0.0670617	-0.00468189	0.0755207	-0.0135933	0.121351	-0.00468189
1.186	-0.36623	-0.00722801	-0.0110472	-0.249109	-0.00850107	-0.0823384	-0.00468189	0.0653363	-0.0250508	0.121351	0.015687
1.187	-0.364957	-0.00340883	-0.0174125	-0.235105	-0.0110472	-0.0810654	0.000410338	0.0615171	-0.00722801	0.145539	-0.00468189
1.188	-0.386599	-0.00468189	0.0016834	-0.223648	-0.00595495	-0.0657887	0.00550257	0.0767938	-0.00468189	0.167181	-0.00213578
1.189	-0.363684	-0.0135933	-0.0110472	-0.236378	-0.0199586	-0.0759731	-0.0148664	0.0767938	-0.0199586	0.168454	0.000410338
1.19	-0.352227	-0.0148664	-0.00722801	-0.237651	0.00804868	-0.0645156	-0.0148664	0.0767938	-0.00340883	0.167181	-0.00977412
1.191	-0.367503	0.000410338	-0.0135933	-0.21219	-0.0148664	-0.0708809	-0.0110472	0.0666093	-0.0123202	0.145539	-0.0123202
1.192	-0.349681	-0.0148664	-0.00595495	-0.200733	-0.00340883	-0.0632425	-0.0186855	0.0742477	-0.00468189	0.128989	-0.000862719
1.193	-0.352227	-0.00595495	-0.00595495	-0.223648	-0.0148664	-0.0657887	-0.0148664	0.0767938	-0.0123202	0.139174	-0.00722801
1.194	-0.331858	0.00804868	-0.0237778	-0.231286	-0.0135933	-0.0581503	-0.0110472	0.080613	-0.00595495	0.153177	-0.00722801
1.195	-0.325492	-0.00213578	-0.00213578	-0.224921	-0.00850107	-0.0670617	-0.00595495	0.0971627	-0.0148664	0.168454	-0.0174125
1.196	-0.345861	-0.00977412	-0.0174125	-0.226194	0.00422951	-0.0670617	-0.00340883	0.0882513	-0.0237778	0.169727	-0.00340883
1.197	-0.326765	-0.00722801	-0.0110472	-0.236378	-0.0186855	-0.0454197	-0.0199586	0.0857052	-0.02887	0.173546	-0.00850107
1.198	-0.324219	-0.0199586	-0.0212316	-0.214736	0.00804868	-0.0581503	-0.000862719	0.080613	-0.0148664	0.135354	0.014414
1.199	-0.339496	-0.00595495	-0.0212316	-0.205825	-0.00977412	-0.0492389	-0.00722801	0.0920705	-0.0250508	0.122624	-0.000862719
1.2	-0.3204	0.00677563	-0.00468189	-0.193094	-0.0161394	-0.0543312	0.00804868	0.100982	-0.0123202	0.146812	-0.00722801
1.201	-0.303851	-0.0110472	-0.00595495	-0.203279	-0.00722801	-0.050512	0.0016834	0.0958897	-0.00340883	0.171	-0.0161394
1.202	-0.325492	-0.00722801	-0.00468189	-0.208371	-0.0148664	-0.0556042	0.000410338	0.102255	-0.00850107	0.178638	-0.0135933
1.203	-0.312762	0.000410338	-0.0148664	-0.200733	0.000410338	-0.0441467	-0.00722801	0.0844321	-0.0225047	0.183731	-0.0110472
1.204	-0.316581	-0.0110472	-0.0135933	-0.193094	-0.0199586	-0.0466928	0.00550257	0.0844321	-0.0212316	0.163362	-0.0199586
1.205	-0.294939	-0.0148664	-0.00340883	-0.176545	-0.0174125	-0.0352353	-0.00595495	0.0946166	-0.0174125	0.160816	-0.0135933
1.206	-0.315308	-0.0123202	0.00295645	-0.180364	-0.0174125	-0.0390544	-0.000862719	0.0857052	-0.0174125	0.140447	-0.0135933
1.207	-0.310216	-0.0148664	-0.0199586	-0.189275	-0.00468189	-0.0454197	-0.0110472	0.102255	-0.00468189	0.163362	0.00677563
1.208	-0.311489	-0.00468189	-0.0199586	-0.198187	-0.00468189	-0.0250508	0.000410338	0.0946166	-0.00468189	0.182458	0.00295645
1.209	-0.310216	-0.00977412	-0.00595495	-0.203279	0.000410338	-0.0352353	-0.0123202	0.0907974	-0.0174125	0.182458	0.00422951
1.21	-0.294939	-0.0110472	0.000410338	-0.184183	-0.00722801	-0.0339622	-0.00213578	0.0958897	-0.0314161	0.188823	-0.0148664
1.211	-0.302577	-0.0110472	-0.0123202	-0.159995	-0.00595495	-0.0365083	-0.0301431	0.0984358	-0.0212316	0.188823	0.00295645
1.212	-0.296212	-0.00722801	-0.00468189	-0.177818	-0.0135933	-0.0339622	-0.0174125	0.0971627	-0.00977412	0.155723	-0.00595495
1.213	-0.310216	0.000410338	-0.00213578	-0.177818	-0.00595495	-0.0263239	-0.0110472	0.100982	-0.00850107	0.131535	-0.0250508
1.214	-0.306397	-0.00468189	-0.00850107	-0.186729	-0.0148664	-0.0403275	-0.00468189	0.0971627	-0.0237778	0.179912	-0.000862719
1.215	-0.298758	-0.0135933	-0.0148664	-0.165087	-0.0123202	-0.0339622	-0.0123202	0.113712	-0.0263239	0.172273	-0.0123202
1.216	-0.297485	0.000410338	-0.0237778	-0.149811	-0.0123202	-0.0263239	-0.000862719	0.100982	-0.0186855	0.206646	-0.0148664
1.217	-0.301304	-0.00722801	-0.00340883	-0.179091	-0.0110472	-0.0250508	-0.0199586	0.0958897	-0.0135933	0.192642	0.00295645
1.218	-0.280935	-0.0110472	-0.00468189	-0.190548	-0.00213578	-0.0314161	0.00550257	0.107347	-0.0123202	0.181184	-0.00213578
1.219	-0.27457	-0.000862719	-0.0225047	-0.167633	0.0016834	-0.0428736	-0.00468189	0.0946166	-0.0123202	0.156996	-0.00722801
1.22	-0.284755	-0.00850107	-0.0148664	-0.172726	-0.0123202	-0.0275969	0.000410338	0.106074	-0.0237778	0.163362	-0.00850107
1.221	-0.265659	-0.0123202	-0.0237778	-0.176545	-0.00977412	-0.0250508	-0.0123202	0.0971627	-0.0148664	0.155723	-0.00468189
1.222	-0.278389	-0.0161394	-0.0110472	-0.162541	-0.0161394	-0.0148664	-0.0161394	0.102255	-0.0225047	0.188823	-0.000862719
1.223	-0.266932	-0.00468189	0.00422951	-0.156176	-0.00468189	-0.0263239	-0.00468189	0.0920705	-0.00340883	0.199007	-0.00213578
1.224	-0.272024	-0.0123202	-0.00468189	-0.152357	0.00422951	-0.0161394	0.00295645	0.0984358	-0.0135933	0.18755	-0.00977412
1.225	-0.279662	-0.0148664	0.000410338	-0.145991	-0.0199586	-0.0212316	-0.00722801	0.0997088	-0.0135933	0.176092	0.00422951
1.226	-0.279662	-0.0212316	-0.00977412	-0.15363	-0.0135933	-0.0123202	-0.000862719	0.0984358	-0.00595495	0.150631	-0.0110472
1.227	-0.288574	-0.00722801	-0.0135933	-0.154903	-0.00468189	-0.0301431	-0.0110472	0.121351	-0.0237778	0.174819	0.00422951
1.228	-0.277116	-0.0135933	0.000410338	-0.131988	-0.000862719	-0.0161394	-0.00977412	0.10862	-0.0186855	0.176092	-0.00340883
1.229	-0.277116	-0.00468189	0.00550257	-0.145991	-0.0186855	-0.0186855	-0.000862719	0.0958897	-0.0148664	0.186277	-0.00340883
1.23	-0.284755	-0.00595495	-0.00595495	-0.159995	0.000410338	-0.0148664	-0.0237778	0.0984358	-0.0148664	0.209192	0.000410338
1.231	-0.265659	-0.0174125	-0.0275969	-0.16636	0.000410338	-0.00977412	-0.0110472	0.111166	-0.00977412	0.185004	-0.00722801
1.232	-0.272024	-0.00340883	-0.0148664	-0.172726	-0.00850107	-0.00977412	-0.00213578	0.0958897	-0.0123202	0.165908	0.00295645
1.233	-0.259293	-0.0199586	-0.00977412	-0.162541	-0.0110472	-0.0161394	-0.000862719	0.104801	-0.0174125	0.171	-0.0135933
1.234	-0.27457	0.0016834	-0.00468189	-0.157449	-0.0161394	-0.00977412	-0.0174125	0.0971627	-0.0135933	0.172273	-0.00468189
1.235	-0.259293	-0.00722801	-0.0148664	-0.161268	-0.00850107	-0.0123202	-0.0161394	0.112439	-0.0148664	0.193915	-0.0161394
1.236	-0.249109	0.0105948	-0.00595495	-0.126895	-0.00722801	-0.00850107	-0.00340883	0.0907974	-0.00340883	0.192642	-0.0148664
1.237	-0.256747	-0.00977412	-0.0199586	-0.123076	-0.00468189	-0.0275969	-0.00340883	0.102255	-0.0237778	0.21683	0.00422951
1.238	-0.252928	-0.00213578	-0.0110472	-0.148537	-0.00595495	-0.0110472	0.000410338	0.117532	-0.0148664	0.182458	-0.00340883
1.239	-0.230013	0.00295645	-0.00722801	-0.121803	-0.0212316	-0.0301431	-0.00213578	0.0895244	-0.0148664	0.172273	-0.0174125
1.24	-0.227467	-0.00722801	-0.0148664	-0.131988	0.000410338	-0.0110472	0.00295645	0.111166	-0.0250508	0.163362	0.00295645
1.241	-0.250382	-0.0110472	-0.0123202	-0.148537	-0.00722801	-0.0225047	-0.00468189	0.0907974	-0.0110472	0.165908	-0.000862719
1.242	-0.237651	-0.0199586	0.00422951	-0.158722	-0.00977412	-0.0123202	-0.0135933	0.102255	-0.0110472	0.186277	-0.0275969
1.243	-0.233832	-0.00468189	-0.0135933	-0.126895	-0.0110472	-0.00722801	-0.00595495	0.0971627	-0.0161394	0.177365	0.00295645
1.244	-0.241471	-0.00977412	-0.0123202	-0.126895	-0.0110472	-0.0110472	-0.00595495	0.0920705	-0.0186855	0.20028	0.00422951
1.245	-0.254201	-0.0148664	0.00422951	-0.148537	-0.0123202	-0.00595495	0.0016834	0.0933435	-0.0199586	0.188823	-0.00722801
1.246	-0.249109	-0.0148664	0.000410338	-0.112892	-0.00850107	-0.0110472	0.00550257	0.0907974	0.00295645	0.174819	0.00295645
1.247	-0.233832	-0.00722801	-0.0110472	-0.0988882	-0.00468189	-0.00850107	-0.0135933	0.0857052	-0.0110472	0.172273	-0.00340883
1.248	-0.244017	-0.00340883	-0.0110472	-0.109073	-0.0148664	-0.0135933	-0.00213578	0.107347	-0.0110472	0.177365	-0.00722801
1.249	-0.256747	-0.0263239	-0.00468189	-0.128168	0.0016834	-0.0174125	-0.0186855	0.0971627	-0.0174125	0.185004	0.00422951
1.25	-0.241471	-0.0148664	-0.00595495	-0.12053	-0.00977412	0.0118679	-0.0148664	0.0895244	-0.0199586	0.207919	-0.0110472
1.251	-0.235105	0.00550257	-0.00340883	-0.126895	-0.0123202	-0.0237778	-0.0135933	0.0882513	-0.00977412	0.209192	0.0016834
1.252	-0.237651	-0.00977412	-0.0148664	-0.139626	-0.0148664	-0.00213578	-0.00722801	0.0958897	-0.0135933	0.176092	-0.0174125
1.253	-0.244017	-0.00595495	-0.00977412	-0.13708	-0.00340883	-0.0225047	-0.0110472	0.0984358	-0.0174125	0.167181	-0.00468189
1.254	-0.238925	-0.0135933	0.000410338	-0.145991	0.00550257	-0.00850107	-0.00468189	0.0971627	-0.0161394	0.163362	-0.00468189
1.255	-0.238925	-0.0123202	0.000410338	-0.148537	-0.0174125	0.000410338	0.00295645	0.0869783	-0.0199586	0.168454	-0.00340883
1.256	-0.230013	-0.0148664	-0.0212316	-0.126895	-0.00595495	-0.0199586	-0.00468189	0.0997088	-0.0174125	0.18755	0.000410338
1.257	-0.231286	-0.00340883	-0.0110472	-0.138353	-0.0148664	-0.0110472	0.00295645	0.0958897	-0.0237778	0.2041	-0.00977412
1.258	-0.230013	-0.00977412	-0.0110472	-0.138353	-0.0301431	-0.0135933	-0.0123202	0.0933435	-0.0110472	0.199007	-0.00468189
1.259	-0.242744	-0.00340883	-0.00722801	-0.142172	-0.0148664	-0.00213578	-0.00213578	0.100982	-0.0199586	0.151904	-0.0135933
1.26	-0.219829	-0.0199586	-0.0161394	-0.125622	-0.0110472	-0.0186855	-0.00977412	0.0869783	-0.00468189	0.149358	-0.000862719
1.261	-0.230013	-0.00340883	-0.0161394	-0.131988	-0.00340883	-0.00595495	0.000410338	0.0831591	-0.0135933	0.179912	-0.0135933
1.262	-0.237651	-0.0148664	-0.0135933	-0.147264	-0.00977412	-0.0174125	0.000410338	0.0857052	-0.0110472	0.181184	0.000410338
1.263	-0.226194	-0.0225047	-0.00977412	-0.121803	-0.0199586	-0.00468189	-0.00977412	0.0882513	-0.0135933	0.193915	-0.00340883
1.264	-0.221102	-0.00340883	0.000410338	-0.129442	-0.00722801	-0.000862719	-0.00977412	0.0869783	-0.0326892	0.190096	-0.0135933
1.265	-0.247836	-0.0161394	-0.00595495	-0.124349	-0.0135933	-0.0110472	0.000410338	0.0780669	-0.00468189	0.179912	-0.0110472
1.266	-0.238925	0.00295645	0.00550257	-0.119257	-0.00850107	-0.00722801	-0.0135933	0.0704285	-0.00722801	0.177365	-0.0161394
1.267	-0.244017	-0.0123202	-0.0110472	-0.126895	-0.00595495	-0.0237778	-0.0148664	0.0920705	-0.0135933	0.15827	-0.0135933
1.268	-0.22874	-0.0110472	0.00422951	-0.134534	-0.0148664	0.00422951	-0.00595495	0.0920705	-0.0250508	0.164635	0.00295645
1.269	-0.223648	0.014414	-0.00468189	-0.116711	-0.00722801	-0.0110472	-0.000862719	0.080613	-0.0123202	0.181184	-0.0110472
1.27	-0.244017	-0.0110472	-0.0161394	-0.140899	-0.00595495	-0.00468189	-0.0110472	0.0869783	-0.0186855	0.197734	-0.00977412
1.271	-0.237651	0.00295645	-0.00977412	-0.123076	-0.0110472	-0.0123202	-0.00977412	0.0907974	-0.0135933	0.199007	0.00550257
1.272	-0.24529	-0.0123202	-0.00213578	-0.131988	-0.00850107	-0.0148664	0.00932174	0.0857052	-0.0161394	0.163362	-0.00722801
1.273	-0.226194	-0.0110472	-0.00977412	-0.130715	-0.00468189	-0.00595495	-0.0174125	0.0717016	-0.0148664	0.156996	0.00295645
1.274	-0.223648	-0.00213578	-0.0123202	-0.129442	-0.0199586	-0.0123202	-0.0135933	0.0869783	-0.0174125	0.15827	-0.0123202
1.275	-0.231286	-0.00595495	0.00295645	-0.133261	-0.00595495	-0.0123202	-0.0110472	0.0844321	-0.00722801	0.169727	-0.0135933
1.276	-0.222375	-0.0110472	-0.00722801	-0.12053	-0.00595495	-0.00468189	-0.00722801	0.0767938	-0.0199586	0.173546	-0.00977412
1.277	-0.231286	0.00295645	-0.00977412	-0.12053	-0.0135933	-0.00977412	-0.000862719	0.0895244	-0.00977412	0.193915	0.00422951
1.278	-0.235105	0.000410338	-0.0161394	-0.115438	-0.0174125	-0.0199586	0.0118679	0.0882513	-0.0161394	0.179912	0.00295645
1.279	-0.218556	-0.0161394	-0.00850107	-0.130715	0.00295645	-0.0250508	-0.0148664	0.0767938	-0.0148664	0.142993	-0.00340883
1.28	-0.224921	0.00422951	-0.0148664	-0.121803	-0.0212316	-0.0199586	-0.0161394	0.080613	-0.0174125	0.145539	0.00550257
1.281	-0.235105	-0.000862719	0.0016834	-0.114165	-0.00468189	-0.0110472	-0.0148664	0.0971627	-0.0263239	0.149358	-0.0174125
1.282	-0.223648	-0.00722801	-0.0199586	-0.102707	-0.0199586	-0.0161394	0.00677563	0.0844321	-0.0110472	0.172273	-0.0161394
1.283	-0.222375	-0.0199586	-0.00722801	-0.128168	-0.0199586	-0.0135933	-0.0110472	0.0704285	-0.0148664	0.162089	0.000410338
1.284	-0.224921	-0.00213578	-0.00595495	-0.125622	-0.0135933	-0.0174125	-0.0135933	0.0831591	-0.00595495	0.185004	0.014414
1.285	-0.217282	-0.0174125	-0.0148664	-0.109073	0.00677563	-0.0199586	-0.0110472	0.0717016	-0.0199586	0.177365	-0.00468189
1.286	-0.221102	0.00550257	0.00550257	-0.119257	-0.0212316	-0.0135933	-0.000862719	0.0793399	-0.0161394	0.148085	-0.0123202
1.287	-0.219829	-0.0110472	-0.00213578	-0.110346	-0.0110472	-0.0148664	-0.0135933	0.0869783	-0.0301431	0.162089	-0.000862719
1.288	-0.217282	-0.0161394	-0.0110472	-0.128168	0.00550257	0.000410338	0.00422951	0.0678824	-0.0110472	0.155723	-0.0135933
1.289	-0.244017	-0.00340883	-0.00340883	-0.110346	-0.0174125	-0.0148664	-0.0186855	0.0767938	-0.00468189	0.153177	-0.0161394
1.29	-0.219829	-0.00468189	-0.00213578	-0.124349	-0.0174125	-0.0135933	-0.00468189	0.0666093	-0.02887	0.192642	-0.00595495
1.291	-0.218556	-0.00977412	-0.0110472	-0.114165	-0.000862719	-0.0123202	-0.00977412	0.081886	-0.00850107	0.182458	0.0131409
1.292	-0.217282	-0.00722801	-0.0148664	-0.134534	-0.00595495	-0.0110472	-0.0110472	0.0780669	-0.00977412	0.167181	-0.0148664
1.293	-0.208371	-0.00595495	-0.00722801	-0.112892	-0.0148664	-0.0186855	-0.0186855	0.0857052	-0.0314161	0.155723	-0.0135933
1.294	-0.218556	-0.000862719	-0.00722801	-0.1078	-0.0148664	-0.00977412	0.0016834	0.0857052	-0.0225047	0.148085	-0.00213578
1.295	-0.207098	-0.00468189	-0.00468189	-0.126895	-0.00340883	-0.0161394	-0.0110472	0.0997088	-0.00468189	0.149358	-0.0110472
1.296	-0.21219	-0.00722801	-0.0123202	-0.123076	-0.00468189	-0.0161394	-0.0123202	0.0946166	-0.0161394	0.167181	-0.0135933
1.297	-0.208371	-0.00977412	-0.00468189	-0.1078	-0.0161394	-0.00468189	0.000410338	0.0946166	-0.0135933	0.176092	-0.0237778
1.298	-0.194367	-0.00340883	-0.0199586	-0.1078	-0.02887	-0.0263239	-0.00722801	0.081886	-0.0199586	0.172273	0.0016834
1.299	-0.196914	-0.0148664	0.000410338	-0.119257	-0.0110472	-0.00468189	0.00295645	0.0857052	-0.0199586	0.146812	-0.0161394
1.3	-0.195641	0.00295645	-0.00722801	-0.123076	-0.0148664	-0.0314161	-0.0110472	0.0920705	-0.0135933	0.127716	0.00677563
1.301	-0.213463	0.00422951	-0.00595495	-0.123076	-0.0148664	-0.0186855	-0.0148664	0.0678824	-0.0250508	0.14172	-0.00468189
1.302	-0.198187	-0.00977412	-0.0250508	-0.106526	-0.0212316	-0.0199586	-0.0135933	0.0844321	-0.0199586	0.145539	-0.000862719
1.303	-0.208371	-0.00722801	-0.0148664	-0.109073	0.000410338	-0.0110472	-0.00977412	0.081886	-0.0161394	0.177365	-0.0123202
1.304	-0.195641	-0.0161394	-0.0148664	-0.115438	-0.0110472	-0.00977412	-0.00340883	0.0857052	-0.0110472	0.183731	-0.0148664
1.305	-0.207098	-0.00595495	-0.0199586	-0.117984	-0.0123202	-0.0174125	0.000410338	0.080613	-0.0110472	0.165908	-0.00468189
1.306	-0.207098	-0.0148664	-0.0186855	-0.109073	-0.00340883	-0.00595495	0.00804868	0.0895244	-0.0110472	0.127716	0.00677563
1.307	-0.203279	-0.00468189	-0.00213578	-0.105253	-0.00595495	-0.00977412	-0.0135933	0.0780669	-0.0199586	0.151904	-0.00468189
1.308	-0.213463	-0.00595495	-0.0110472	-0.10398	-0.0135933	-0.00340883	-0.00468189	0.0742477	-0.0123202	0.148085	0.0016834
1.309	-0.207098	-0.0148664	-0.00722801	-0.101434	-0.0148664	-0.0148664	-0.0110472	0.0767938	-0.00468189	0.15445	-0.00722801
1.31	-0.190548	-0.0110472	-0.00595495	-0.110346	-0.00722801	0.00677563	-0.0110472	0.0882513	-0.0199586	0.169727	-0.0174125
1.311	-0.195641	-0.00722801	-0.0135933	-0.111619	-0.0161394	-0.0148664	-0.000862719	0.081886	-0.0148664	0.173546	-0.00213578
1.312	-0.204552	0.00422951	-0.00340883	-0.106526	-0.00977412	-0.0199586	-0.00722801	0.0844321	-0.0148664	0.15827	-0.0110472
1.313	-0.203279	-0.00213578	-0.00468189	-0.111619	-0.00340883	0.000410338	-0.00977412	0.0691555	-0.0148664	0.149358	-0.00850107
1.314	-0.198187	-0.00213578	-0.00722801	-0.112892	-0.00850107	-0.0110472	-0.00722801	0.0882513	-0.00722801	0.14172	-0.0237778
1.315	-0.200733	-0.000862719	-0.0237778	-0.112892	0.000410338	-0.0135933	-0.0174125	0.100982	-0.00977412	0.155723	0.000410338
1.316	-0.194367	-0.00977412	-0.00468189	-0.112892	-0.00468189	-0.0225047	-0.00468189	0.0844321	-0.00722801	0.149358	-0.000862719
1.317	-0.19946	-0.0110472	-0.0110472	-0.096342	-0.00850107	-0.00468189	-0.00977412	0.0780669	-0.0135933	0.159543	0.000410338
1.318	-0.194367	0.00550257	-0.0199586	-0.123076	-0.0148664	-0.0225047	-0.00722801	0.0895244	-0.0199586	0.168454	-0.00595495
1.319	-0.193094	-0.0123202	-0.0199586	-0.117984	-0.0263239	-0.0250508	-0.00340883	0.0793399	-0.00468189	0.14172	0.00422951
1.32	-0.208371	0.000410338	-0.00468189	-0.101434	0.0016834	-0.0161394	0.00677563	0.0857052	-0.0225047	0.136628	-0.0225047
1.321	-0.190548	-0.0174125	-0.00468189	-0.105253	0.0131409	-0.0186855	-0.00468189	0.0780669	-0.0135933	0.151904	-0.00722801
1.322	-0.209644	-0.0123202	-0.0110472	-0.101434	-0.0174125	-0.00977412	-0.00468189	0.0907974	-0.0263239	0.149358	-0.0199586
1.323	-0.198187	-0.00977412	-0.0148664	-0.1078	-0.0237778	-0.0123202	-0.0110472	0.0869783	-0.00850107	0.159543	-0.0123202
1.324	-0.188002	0.00295645	-0.00595495	-0.10398	-0.00722801	-0.0161394	-0.000862719	0.0882513	-0.00850107	0.181184	-0.0212316
1.325	-0.191821	-0.00977412	-0.00850107	-0.101434	-0.00468189	-0.0110472	-0.00977412	0.081886	-0.00595495	0.169727	0.0105948
1.326	-0.191821	-0.0148664	-0.00595495	-0.101434	-0.00213578	-0.0237778	0.00295645	0.0640632	-0.0135933	0.159543	-0.00977412
1.327	-0.208371	-0.0186855	-0.0161394	-0.100161	-0.00722801	-0.00340883	-0.00213578	0.0767938	-0.00468189	0.136628	-0.00850107
1.328	-0.208371	-0.00213578	-0.0161394	-0.106526	-0.0161394	-0.0161394	-0.000862719	0.0793399	-0.0135933	0.149358	-0.00722801
1.329	-0.196914	-0.00340883	-0.00340883	-0.106526	-0.00977412	-0.0148664	-0.0148664	0.0920705	-0.00340883	0.151904	0.000410338
1.33	-0.208371	-0.00213578	-0.00977412	-0.1078	0.0118679	-0.00595495	-0.0110472	0.0767938	-0.0212316	0.167181	-0.00722801
1.331	-0.190548	-0.0199586	-0.0123202	-0.1078	-0.0148664	-0.0275969	-0.00468189	0.080613	-0.0110472	0.176092	-0.0225047
1.332	-0.194367	-0.00850107	-0.00595495	-0.102707	-0.000862719	-0.00850107	-0.00850107	0.0882513	-0.00468189	0.162089	-0.00595495
1.333	-0.196914	-0.00595495	-0.00977412	-0.111619	-0.0148664	-0.0148664	-0.00977412	0.0933435	0.00295645	0.155723	-0.0110472
1.334	-0.213463	0.000410338	-0.00722801	-0.0988882	-0.00595495	-0.00977412	-0.00722801	0.0907974	-0.0174125	0.145539	-0.00595495
1.335	-0.193094	0.00422951	0.000410338	-0.110346	0.00550257	-0.0250508	-0.00213578	0.0907974	-0.0199586	0.139174	-0.0148664
1.336	-0.194367	-0.00468189	-0.0148664	-0.101434	-0.0212316	-0.000862719	-0.00468189	0.0767938	-0.0135933	0.15827	-0.00340883
1.337	-0.198187	-0.00468189	-0.0135933	-0.0976151	-0.00722801	-0.0161394	-0.00595495	0.0869783	-0.00340883	0.160816	-0.00213578
1.338	-0.191821	-0.0161394	-0.00977412	-0.114165	-0.0199586	-0.0161394	-0.00977412	0.0767938	-0.0135933	0.183731	-0.00595495
1.339	-0.185456	0.000410338	-0.000862719	-0.105253	-0.000862719	-0.0135933	-0.0186855	0.0882513	-0.0199586	0.163362	-0.00977412
1.34	-0.18291	0.00295645	-0.0161394	-0.101434	-0.0250508	-0.0199586	-0.00468189	0.0958897	-0.0148664	0.136628	-0.0110472
1.341	-0.193094	-0.0148664	-0.00468189	-0.101434	0.00932174	-0.0199586	-0.00340883	0.080613	-0.0123202	0.146812	-0.0174125
1.342	-0.191821	-0.00595495	-0.00595495	-0.101434	-0.00468189	-0.0148664	-0.00213578	0.0704285	-0.0161394	0.149358	0.00550257
1.343	-0.188002	-0.000862719	-0.00340883	-0.0912498	-0.0110472	-0.0135933	-0.00977412	0.102255	0.00677563	0.151904	-0.00977412
1.344	-0.19946	-0.0212316	0.0105948	-0.0988882	-0.0174125	-0.0199586	-0.0123202	0.081886	-0.00340883	0.181184	-0.00722801
1.345	-0.194367	-0.00468189	-0.00213578	-0.1078	-0.00595495	-0.00468189	-0.00722801	0.0793399	-0.0199586	0.171	0.0182332
1.346	-0.189275	-0.00468189	-0.0110472	-0.096342	0.00550257	0.00550257	-0.00722801	0.080613	-0.00468189	0.153177	-0.00340883
1.347	-0.19946	-0.00595495	-0.0199586	-0.0887037	-0.0123202	0.000410338	0.000410338	0.0666093	-0.0174125	0.148085	-0.0148664
1.348	-0.177818	-0.000862719	-0.00468189	-0.0976151	-0.00468189	-0.0110472	-0.00468189	0.080613	-0.00722801	0.149358	-0.00595495
1.349	-0.19946	-0.0123202	-0.0148664	-0.1078	-0.00722801	-0.00213578	-0.0123202	0.0717016	-0.00722801	0.156996	-0.0123202
1.35	-0.191821	-0.00468189	-0.00468189	-0.0937959	-0.0135933	-0.00340883	-0.00340883	0.102255	-0.00468189	0.156996	-0.0352353
1.351	-0.196914	-0.0161394	-0.000862719	-0.106526	-0.00468189	0.000410338	-0.00722801	0.081886	-0.0110472	0.179912	0.00422951
1.352	-0.190548	0.00677563	-0.0174125	-0.112892	-0.000862719	-0.0110472	-0.0212316	0.0844321	-0.0148664	0.163362	0.000410338
1.353	-0.180364	-0.00340883	0.00422951	-0.096342	-0.0135933	0.00677563	-0.00340883	0.080613	-0.0263239	0.163362	-0.0110472
1.354	-0.200733	0.00677563	-0.0148664	-0.0988882	-0.0135933	-0.0123202	0.0105948	0.0844321	-0.0174125	0.136628	-0.0135933
1.355	-0.186729	0.00295645	-0.00850107	-0.109073	0.00932174	-0.0135933	-0.0148664	0.0666093	-0.0212316	0.139174	-0.00468189
1.356	-0.209644	-0.0110472	-0.00468189	-0.10398	-0.0199586	-0.00722801	-0.0263239	0.0907974	-0.0199586	0.140447	0.00422951
1.357	-0.184183	0.00422951	-0.00468189	-0.0797923	-0.00213578	-0.00722801	-0.0250508	0.0780669	-0.00595495	0.146812	-0.0212316
1.358	-0.198187	-0.000862719	-0.00977412	-0.0988882	-0.00850107	0.000410338	-0.00213578	0.0907974	-0.0174125	0.15445	-0.000862719
1.359	-0.213463	-0.00340883	-0.00850107	-0.1078	-0.000862719	-0.00977412	-0.00722801	0.0767938	-0.00340883	0.165908	-0.0110472
1.36	-0.186729	-0.00340883	-0.0199586	-0.0785192	-0.00977412	-0.00468189	-0.00722801	0.0640632	-0.0314161	0.148085	-0.00340883
1.361	-0.188002	-0.0110472	-0.0110472	-0.101434	-0.00595495	-0.00213578	-0.00213578	0.0793399	-0.0148664	0.137901	-0.000862719
1.362	-0.188002	-0.0161394	-0.0148664	-0.0988882	-0.00595495	-0.0148664	-0.00722801	0.0717016	-0.0148664	0.149358	-0.00722801
1.363	-0.173999	-0.000862719	0.0016834	-0.109073	-0.00977412	-0.0148664	-0.0186855	0.080613	-0.0148664	0.137901	-0.00468189
1.364	-0.18291	-0.00722801	-0.00213578	-0.0988882	-0.00468189	-0.00850107	-0.00340883	0.080613	-0.00850107	0.168454	-0.00468189
1.365	-0.198187	-0.00468189	-0.00722801	-0.0988882	-0.0199586	-0.0135933	0.0016834	0.0793399	-0.0135933	0.164635	-0.00977412
1.366	-0.173999	-0.0135933	-0.0110472	-0.0797923	0.0105948	0.00295645	-0.00850107	0.081886	-0.00722801	0.163362	-0.0110472
1.367	-0.189275	-0.00468189	0.00295645	-0.100161	-0.00850107	-0.0186855	-0.00977412	0.080613	-0.00977412	0.151904	-0.00850107
1.368	-0.188002	-0.00977412	-0.0161394	-0.0861576	-0.0250508	-0.00468189	-0.00850107	0.0691555	-0.0212316	0.127716	-0.000862719
1.369	-0.186729	-0.00850107	0.000410338	-0.101434	0.00677563	0.000410338	-0.00850107	0.0691555	-0.00595495	0.163362	-0.00850107
1.37	-0.188002	-0.00340883	-0.00722801	-0.0912498	0.00804868	0.000410338	-0.00340883	0.0742477	-0.00850107	0.14172	-0.0199586
1.371	-0.194367	-0.000862719	-0.0250508	-0.0874306	0.000410338	0.000410338	-0.0199586	0.0704285	-0.00977412	0.163362	-0.00595495
1.372	-0.189275	-0.00977412	0.00295645	-0.101434	0.000410338	-0.000862719	-0.0123202	0.0857052	-0.00850107	0.172273	-0.00595495
1.373	-0.18291	-0.000862719	-0.0199586	-0.0861576	0.00295645	0.00295645	-0.00340883	0.080613	-0.00595495	0.176092	0.00295645
1.374	-0.172726	-0.0110472	-0.00468189	-0.110346	-0.0148664	0.0016834	-0.0161394	0.081886	-0.0237778	0.137901	0.0131409
1.375	-0.171453	0.00295645	-0.0199586	-0.105253	-0.00977412	-0.00977412	-0.00340883	0.0958897	-0.0250508	0.128989	-0.0135933
1.376	-0.177818	-0.0199586	0.00295645	-0.0861576	-0.0148664	-0.0174125	-0.00595495	0.0678824	-0.00850107	0.148085	-0.00468189
1.377	-0.184183	-0.00468189	-0.00468189	-0.0887037	-0.0110472	-0.0148664	-0.00722801	0.0755207	-0.0186855	0.145539	-0.0212316
1.378	-0.168906	-0.0186855	-0.0123202	-0.0976151	-0.00213578	-0.00977412	-0.0110472	0.0946166	-0.00722801	0.142993	-0.0148664
1.379	-0.186729	-0.00595495	-0.0237778	-0.1078	-0.000862719	-0.0123202	-0.00213578	0.0767938	-0.0135933	0.165908	-0.0135933
1.38	-0.184183	-0.0110472	-0.00722801	-0.0848845	-0.0148664	-0.0161394	-0.00213578	0.0857052	-0.0199586	0.140447	-0.00468189
1.381	-0.180364	-0.00213578	-0.00213578	-0.0912498	-0.00595495	-0.0110472	-0.0161394	0.0666093	-0.0250508	0.134081	-0.000862719
1.382	-0.180364	-0.0174125	-0.0148664	-0.0912498	-0.00977412	-0.00850107	0.00422951	0.0793399	-0.00595495	0.134081	0.000410338
1.383	-0.172726	-0.00722801	-0.00722801	-0.0976151	-0.0275969	0.000410338	-0.00468189	0.0717016	-0.0148664	0.14172	-0.0161394
1.384	-0.184183	-0.00468189	-0.00468189	-0.0861576	-0.00468189	0.00677563	-0.0135933	0.0678824	-0.00595495	0.146812	-0.0199586
1.385	-0.190548	-0.0135933	-0.0110472	-0.0899768	-0.00340883	0.0195062	0.0016834	0.0755207	-0.0148664	0.151904	-0.0123202
1.386	-0.18291	-0.00977412	0.000410338	-0.102707	-0.00595495	0.00677563	-0.0135933	0.0653363	-0.00977412	0.173546	0.00422951
1.387	-0.176545	0.000410338	0.00550257	-0.095069	0.00804868	-0.00468189	-0.00722801	0.0602441	-0.00977412	0.144266	-0.00595495
1.388	-0.172726	-0.00977412	-0.0135933	-0.0874306	0.00677563	-0.0110472	0.00550257	0.0691555	-0.0161394	0.126443	-0.00977412
1.389	-0.180364	-0.0135933	-0.00468189	-0.0912498	-0.0148664	0.0182332	-0.0148664	0.0742477	-0.0135933	0.137901	0.0016834
1.39	-0.189275	-0.0161394	-0.0123202	-0.105253	-0.00468189	0.0105948	-0.00468189	0.0551518	-0.0110472	0.134081	-0.00468189
1.391	-0.189275	-0.0123202	-0.00977412	-0.100161	-0.0110472	0.0016834	-0.0110472	0.0755207	-0.0225047	0.146812	-0.00722801
1.392	-0.177818	-0.0110472	-0.00850107	-0.0836115	-0.0161394	0.00804868	-0.0174125	0.0640632	0.000410338	0.15827	-0.0135933
1.393	-0.173999	-0.00213578	-0.0110472	-0.0899768	0.000410338	-0.00722801	-0.00977412	0.0767938	-0.0123202	0.159543	-0.00468189
1.394	-0.177818	-0.00468189	-0.0123202	-0.0861576	-0.0110472	0.00295645	-0.000862719	0.0615171	-0.0148664	0.144266	-0.0199586
1.395	-0.172726	-0.00595495	-0.0148664	-0.101434	-0.0148664	-0.0148664	0.00550257	0.0666093	-0.0161394	0.135354	-0.00977412
1.396	-0.163814	-0.00977412	0.00295645	-0.10398	-0.00468189	0.000410338	-0.0135933	0.0755207	-0.0148664	0.117532	-0.00977412
1.397	-0.175272	0.00932174	-0.00977412	-0.101434	-0.00468189	-0.0186855	-0.000862719	0.0615171	-0.0174125	0.139174	-0.0123202
1.398	-0.190548	-0.00340883	-0.0225047	-0.0925229	-0.00722801	-0.00722801	-0.00722801	0.0678824	-0.00722801	0.134081	-0.00468189
1.399	-0.170179	-0.0250508	-0.00213578	-0.0925229	-0.0123202	0.000410338	-0.0123202	0.0742477	-0.0212316	0.137901	-0.00468189
1.4	-0.18291	-0.00722801	-0.00340883	-0.0861576	-0.0123202	-0.0110472	-0.00850107	0.0704285	0.000410338	0.151904	-0.00977412
1.401	-0.170179	-0.00468189	-0.00722801	-0.0836115	-0.0174125	0.00677563	-0.00340883	0.0678824	-0.00722801	0.135354	-0.0110472
1.402	-0.158722	-0.0135933	-0.0110472	-0.101434	-0.00850107	-0.00977412	-0.00213578	0.0717016	-0.00722801	0.121351	-0.0110472
1.403	-0.158722	-0.0225047	-0.0199586	-0.0747001	-0.00340883	-0.000862719	-0.0110472	0.0602441	-0.0161394	0.123897	-0.0161394
1.404	-0.176545	-0.00977412	-0.0199586	-0.101434	-0.00468189	0.000410338	-0.00340883	0.0704285	-0.00850107	0.135354	-0.00213578
1.405	-0.172726	-0.00468189	-0.0148664	-0.0721539	-0.00468189	-0.00595495	0.00677563	0.0653363	-0.0135933	0.136628	-0.00850107
1.406	-0.162541	-0.0110472	-0.00468189	-0.0912498	-0.00468189	-0.00340883	-0.0110472	0.0653363	0.00422951	0.148085	-0.0123202
1.407	-0.172726	-0.00977412	0.000410338	-0.0861576	-0.0186855	-0.000862719	-0.0199586	0.0526057	-0.00977412	0.149358	0.014414
1.408	-0.163814	-0.0110472	-0.0263239	-0.100161	-0.00595495	0.000410338	-0.00468189	0.0729746	-0.0148664	0.142993	-0.0174125
1.409	-0.159995	-0.00213578	-0.0199586	-0.0810654	-0.00722801	0.00804868	-0.00340883	0.0666093	-0.00595495	0.122624	-0.00340883
1.41	-0.170179	-0.00977412	-0.00595495	-0.0912498	-0.00213578	0.000410338	-0.0148664	0.0678824	-0.00722801	0.136628	-0.0135933
1.411	-0.184183	-0.0135933	-0.00977412	-0.101434	0.00677563	0.00295645	-0.0174125	0.0615171	-0.00468189	0.122624	-0.0301431
1.412	-0.179091	-0.0110472	-0.00468189	-0.0912498	-0.0110472	-0.00468189	-0.000862719	0.0704285	-0.0148664	0.150631	-0.0148664
1.413	-0.177818	-0.0123202	-0.0123202	-0.0887037	-0.00595495	-0.0174125	-0.00722801	0.0704285	-0.0148664	0.153177	-0.000862719
1.414	-0.180364	0.0131409	-0.00850107	-0.101434	-0.0148664	0.000410338	-0.0186855	0.0767938	-0.00213578	0.128989	-0.00468189
1.415	-0.188002	0.00677563	-0.0135933	-0.0988882	-0.00468189	0.00295645	-0.0199586	0.0615171	-0.0148664	0.12517	-0.0110472
1.416	-0.162541	0.000410338	0.00550257	-0.0925229	-0.00213578	-0.00468189	0.000410338	0.080613	-0.0123202	0.117532	-0.0110472
1.417	-0.163814	0.000410338	-0.0212316	-0.096342	-0.00850107	-0.0135933	-0.000862719	0.0666093	-0.0148664	0.127716	-0.000862719
1.418	-0.162541	-0.0161394	-0.00977412	-0.10398	-0.0212316	-0.0148664	-0.00340883	0.0844321	-0.0110472	0.122624	-0.0199586
1.419	-0.167633	-0.0110472	-0.0301431	-0.112892	-0.00850107	0.00295645	-0.00340883	0.0704285	-0.0174125	0.120078	-0.00977412
1.42	-0.171453	0.000410338	-0.00977412	-0.0848845	-0.0199586	-0.0148664	-0.0148664	0.0666093	-0.0148664	0.139174	-0.00340883
1.421	-0.16636	-0.00977412	-0.00213578	-0.0925229	-0.0174125	-0.00340883	-0.00595495	0.0666093	0.000410338	0.14172	-0.00595495
1.422	-0.18291	-0.00468189	-0.0135933	-0.0887037	-0.0148664	-0.0199586	-0.00468189	0.0640632	-0.00468189	0.121351	-0.0110472
1.423	-0.163814	-0.0199586	-0.0110472	-0.111619	-0.0110472	0.014414	0.00422951	0.0576979	-0.0110472	0.117532	-0.00977412
1.424	-0.177818	-0.0135933	-0.00850107	-0.0899768	-0.00722801	0.0105948	-0.0148664	0.0666093	-0.00468189	0.122624	-0.00977412
1.425	-0.154903	-0.00850107	-0.000862719	-0.0899768	-0.00468189	-0.0148664	-0.00213578	0.0615171	-0.0174125	0.148085	-0.00213578
1.426	-0.18291	-0.0135933	-0.00722801	-0.0823384	0.0105948	-0.000862719	-0.00213578	0.0717016	-0.0110472	0.117532	-0.0148664
1.427	-0.159995	0.0016834	-0.00468189	-0.0785192	-0.00722801	-0.00213578	-0.000862719	0.0627902	-0.0135933	0.148085	0.00295645
1.428	-0.173999	-0.00722801	-0.0110472	-0.096342	-0.00722801	0.00550257	-0.0174125	0.0526057	0.00422951	0.14172	-0.0199586
1.429	-0.162541	-0.00722801	-0.00468189	-0.0823384	-0.00722801	0.00550257	0.000410338	0.0691555	-0.0135933	0.128989	-0.00468189
1.43	-0.16636	-0.00340883	-0.0110472	-0.0861576	-0.000862719	-0.00468189	-0.000862719	0.0678824	-0.0161394	0.136628	-0.0148664
1.431	-0.173999	0.0016834	0.000410338	-0.0759731	0.0105948	0.000410338	-0.00340883	0.0602441	0.000410338	0.117532	-0.00977412
1.432	-0.163814	-0.0123202	-0.00595495	-0.096342	-0.0110472	-0.00977412	-0.0135933	0.0564249	-0.0174125	0.142993	0.00295645
1.433	-0.173999	-0.00595495	-0.00468189	-0.0887037	-0.0135933	-0.00977412	-0.0148664	0.0691555	-0.0148664	0.128989	-0.00977412
1.434	-0.159995	-0.00977412	-0.0123202	-0.096342	0.00804868	-0.000862719	-0.0135933	0.0755207	-0.0110472	0.148085	-0.0148664
1.435	-0.167633	0.0016834	-0.0199586	-0.0976151	-0.00468189	0.00295645	0.000410338	0.0602441	-0.0148664	0.127716	-0.0174125
1.436	-0.167633	0.00932174	-0.0110472	-0.0976151	-0.00468189	-0.0148664	-0.0199586	0.0627902	-0.0123202	0.132808	-0.0110472
1.437	-0.142172	-0.0110472	0.000410338	-0.0976151	-0.00468189	-0.0148664	-0.0135933	0.0742477	-0.0110472	0.117532	-0.00213578
1.438	-0.159995	-0.00468189	-0.00850107	-0.105253	-0.0123202	0.00295645	-0.0174125	0.0704285	-0.0199586	0.116259	-0.00850107
1.439	-0.163814	-0.00977412	-0.0186855	-0.0759731	-0.0199586	0.000410338	-0.00213578	0.0666093	-0.0148664	0.127716	-0.0110472
1.44	-0.165087	-0.00340883	-0.00213578	-0.100161	-0.0110472	-0.0110472	0.0131409	0.0857052	-0.0161394	0.122624	-0.0148664
1.441	-0.154903	0.00932174	-0.0135933	-0.096342	-0.0186855	-0.00468189	-0.0148664	0.0704285	-0.0148664	0.145539	-0.00850107
1.442	-0.163814	-0.0174125	-0.0110472	-0.0810654	-0.00340883	-0.00468189	0.0105948	0.0564249	-0.0199586	0.127716	-0.00468189
1.443	-0.16636	0.0016834	-0.0212316	-0.096342	-0.00213578	0.00295645	0.0016834	0.0615171	0.000410338	0.122624	-0.00977412
1.444	-0.170179	-0.0148664	0.00550257	-0.0797923	-0.00722801	-0.00722801	-0.00722801	0.0551518	-0.00977412	0.10862	-0.0110472
1.445	-0.148537	-0.0135933	-0.0148664	-0.096342	-0.00722801	-0.0135933	-0.00468189	0.0615171	-0.0161394	0.127716	0.00295645
1.446	-0.172726	-0.00977412	-0.00977412	-0.0925229	-0.0161394	0.00932174	-0.00595495	0.0678824	-0.00722801	0.136628	-0.0148664
1.447	-0.156176	-0.0199586	-0.0174125	-0.0925229	-0.00595495	-0.0148664	-0.0161394	0.0564249	-0.000862719	0.127716	-0.00468189
1.448	-0.172726	-0.00595495	-0.0174125	-0.0759731	0.00550257	-0.0110472	-0.0174125	0.0576979	-0.0199586	0.145539	-0.00977412
1.449	-0.172726	-0.000862719	-0.00977412	-0.0861576	-0.0199586	-0.0110472	-0.0110472	0.0462404	-0.0186855	0.136628	-0.0110472
1.45	-0.170179	-0.000862719	0.00804868	-0.096342	0.000410338	0.00677563	-0.00722801	0.0666093	-0.0148664	0.122624	-0.00595495
1.451	-0.162541	0.00422951	-0.0186855	-0.0848845	-0.0148664	-0.00340883	-0.0123202	0.0615171	-0.0186855	0.126443	-0.0135933
1.452	-0.158722	0.0016834	-0.0110472	-0.106526	-0.0148664	0.000410338	0.000410338	0.0615171	-0.00213578	0.117532	-0.00340883
1.453	-0.165087	-0.00977412	-0.0212316	-0.100161	-0.00468189	-0.00977412	-0.0199586	0.0640632	0.00295645	0.117532	-0.0161394
1.454	-0.171453	-0.00468189	-0.00468189	-0.100161	-0.0110472	0.00677563	-0.000862719	0.0602441	-0.0174125	0.128989	-0.00595495
1.455	-0.148537	-0.00468189	-0.00340883	-0.0912498	-0.00468189	0.0016834	-0.0161394	0.0717016	-0.0186855	0.145539	-0.0161394
1.456	-0.161268	-0.00340883	-0.00850107	-0.101434	-0.00468189	-0.000862719	-0.00722801	0.0780669	-0.0148664	0.140447	-0.0174125
1.457	-0.156176	0.0131409	-0.0237778	-0.0937959	-0.0110472	-0.00850107	0.00295645	0.0755207	-0.0199586	0.117532	-0.00468189
1.458	-0.143445	-0.00977412	-0.0161394	-0.0810654	-0.00213578	-0.00468189	0.00804868	0.0640632	-0.0135933	0.106074	-0.0148664
1.459	-0.159995	-0.00468189	-0.0186855	-0.0836115	-0.00850107	-0.000862719	-0.00213578	0.0475135	-0.0199586	0.122624	-0.000862719
1.46	-0.145991	-0.0186855	-0.00722801	-0.0976151	-0.0161394	-0.00722801	0.00295645	0.0666093	-0.0161394	0.122624	-0.0199586
1.461	-0.144718	-0.00595495	-0.00977412	-0.0874306	-0.00850107	-0.0110472	-0.00468189	0.0513327	-0.0174125	0.127716	-0.0135933
1.462	-0.165087	-0.00340883	-0.0161394	-0.0848845	-0.00468189	0.00550257	-0.00850107	0.0513327	-0.0237778	0.12517	0.00295645
1.463	-0.149811	-0.0148664	-0.00977412	-0.0976151	-0.0225047	0.00677563	-0.0199586	0.0666093	-0.00340883	0.121351	-0.00977412
1.464	-0.156176	-0.02887	-0.0174125	-0.0861576	0.000410338	-0.0237778	-0.00722801	0.0615171	-0.0148664	0.117532	0.0016834
1.465	-0.143445	-0.00850107	-0.0110472	-0.0899768	-0.00468189	-0.00340883	0.00295645	0.0551518	-0.0148664	0.12517	-0.00468189
1.466	-0.148537	-0.00595495	-0.0186855	-0.0912498	0.00677563	0.00295645	-0.00468189	0.0576979	-0.00977412	0.122624	-0.00595495
1.467	-0.156176	-0.0123202	-0.0110472	-0.0912498	-0.00213578	0.00677563	-0.0212316	0.0538788	-0.00722801	0.122624	-0.0199586
1.468	-0.148537	-0.0237778	-0.0110472	-0.0912498	-0.00595495	0.000410338	0.000410338	0.0640632	-0.0148664	0.12517	-0.00722801
1.469	-0.154903	-0.00213578	0.00932174	-0.0861576	-0.00977412	-0.0110472	0.00550257	0.0487865	-0.00340883	0.135354	-0.0161394
1.47	-0.149811	-0.00595495	-0.00468189	-0.0912498	-0.0110472	0.0245984	-0.00977412	0.058971	-0.0199586	0.148085	-0.00340883
1.471	-0.138353	-0.00595495	-0.0148664	-0.0848845	-0.0110472	-0.00340883	-0.00850107	0.0602441	-0.0110472	0.122624	-0.00977412
1.472	-0.157449	0.000410338	-0.0148664	-0.0887037	0.014414	0.00932174	-0.000862719	0.0691555	-0.00722801	0.121351	-0.00595495
1.473	-0.147264	-0.0135933	-0.00850107	-0.0887037	0.000410338	-0.0135933	-0.0263239	0.0729746	-0.0123202	0.122624	-0.00722801
1.474	-0.154903	0.00677563	-0.0199586	-0.096342	-0.0161394	0.000410338	-0.00722801	0.0602441	-0.0237778	0.120078	-0.0237778
1.475	-0.144718	-0.0110472	-0.0135933	-0.0785192	-0.00595495	0.00804868	-0.0161394	0.0602441	-0.0110472	0.127716	-0.0212316
1.476	-0.126895	-0.0148664	-0.0148664	-0.106526	-0.00850107	-0.0135933	-0.00722801	0.0640632	-0.000862719	0.128989	-0.00213578
1.477	-0.123076	-0.0148664	-0.0110472	-0.0874306	-0.00977412	-0.000862719	0.00550257	0.0627902	-0.00850107	0.127716	-0.0250508
1.478	-0.139626	-0.0148664	-0.00468189	-0.0861576	-0.00595495	0.00550257	0.00550257	0.0513327	-0.0263239	0.104801	-0.0110472
1.479	-0.135807	-0.00213578	-0.0148664	-0.0976151	-0.00468189	-0.0110472	-0.00595495	0.0576979	-0.0186855	0.0971627	-0.0110472
1.48	-0.143445	-0.0110472	-0.0110472	-0.0797923	-0.00468189	-0.00340883	-0.00977412	0.0564249	-0.00977412	0.106074	-0.00213578
1.481	-0.144718	-0.00595495	-0.0212316	-0.0912498	-0.0250508	-0.00722801	-0.0174125	0.0576979	-0.0199586	0.120078	0.00295645
1.482	-0.133261	-0.0148664	0.0118679	-0.0772462	-0.00850107	-0.00468189	0.00295645	0.0602441	-0.00977412	0.117532	-0.00977412
1.483	-0.13708	-0.0135933	-0.0263239	-0.0887037	-0.00595495	-0.00850107	-0.0110472	0.0653363	-0.0263239	0.127716	-0.0186855
1.484	-0.129442	-0.00722801	0.000410338	-0.0836115	-0.0135933	0.00422951	-0.0110472	0.0500596	-0.00595495	0.117532	-0.00722801
1.485	-0.130715	-0.0174125	-0.0212316	-0.0810654	0.00677563	-0.00595495	-0.00340883	0.0602441	-0.0110472	0.130262	0.000410338
1.486	-0.15363	-0.0250508	0.000410338	-0.0810654	-0.0199586	-0.0110472	-0.0110472	0.058971	-0.0301431	0.109893	0.00295645
1.487	-0.149811	-0.00213578	-0.00213578	-0.0759731	-0.0186855	0.0105948	-0.0199586	0.0475135	-0.0199586	0.111166	-0.00213578
1.488	-0.152357	-0.0135933	-0.0161394	-0.073427	-0.0212316	-0.0110472	0.000410338	0.0602441	-0.0110472	0.117532	-0.0148664
1.489	-0.133261	-0.0148664	-0.0110472	-0.0810654	0.00932174	-0.00722801	-0.0161394	0.0500596	0.0118679	0.116259	-0.00977412
1.49	-0.126895	-0.0250508	-0.00468189	-0.095069	-0.00722801	0.0131409	-0.00595495	0.0602441	-0.0110472	0.142993	0.00295645
1.491	-0.145991	-0.0199586	-0.00595495	-0.0772462	-0.0148664	-0.0110472	-0.0314161	0.0538788	-0.0225047	0.111166	-0.0237778
1.492	-0.139626	0.00422951	-0.0174125	-0.0810654	-0.0110472	-0.00595495	-0.00213578	0.0615171	-0.0110472	0.102255	-0.0199586
1.493	-0.140899	-0.00722801	-0.00468189	-0.096342	-0.0161394	0.00422951	-0.0110472	0.0475135	-0.0174125	0.107347	-0.00340883
1.494	-0.154903	-0.0161394	-0.00595495	-0.101434	0.000410338	0.0016834	-0.0161394	0.0615171	-0.0237778	0.10862	-0.0148664
1.495	-0.135807	-0.00340883	-0.0148664	-0.0696078	-0.0275969	-0.00722801	0.00295645	0.0653363	-0.0174125	0.118805	-0.00468189
1.496	-0.147264	-0.0199586	-0.00977412	-0.0912498	-0.0148664	-0.000862719	-0.0237778	0.0653363	-0.0186855	0.12517	-0.00595495
1.497	-0.130715	-0.00340883	-0.00468189	-0.0708809	0.000410338	-0.00977412	0.00295645	0.0564249	-0.0275969	0.117532	-0.00977412
1.498	-0.138353	-0.00595495	-0.0186855	-0.0810654	-0.0148664	-0.0135933	-0.0110472	0.0627902	-0.0110472	0.127716	-0.0135933
1.499	-0.140899	-0.00468189	-0.000862719	-0.0848845	-0.0148664	0.00422951	-0.0135933	0.0500596	-0.0250508	0.0946166	-0.00722801
1.5	-0.115438	-0.0212316	-0.0263239	-0.0836115	-0.0186855	-0.00468189	-0.00468189	0.0666093	-0.0186855	0.106074	-0.0174125
1.501	-0.139626	-0.0250508	-0.00468189	-0.0823384	-0.0225047	-0.0135933	-0.00722801	0.0666093	-0.0123202	0.104801	-0.0110472
1.502	-0.13708	-0.00468189	-0.00595495	-0.0925229	-0.0161394	-0.00213578	0.00550257	0.0615171	-0.0186855	0.114986	-0.0110472
1.503	-0.121803	-0.0123202	-0.0250508	-0.0696078	-0.00977412	-0.0148664	-0.00977412	0.0538788	-0.0212316	0.106074	-0.0148664
1.504	-0.133261	-0.0225047	-0.0123202	-0.0823384	-0.00722801	-0.00977412	-0.0174125	0.0513327	-0.00977412	0.122624	0.00295645
1.505	-0.147264	-0.0174125	0.0118679	-0.0785192	-0.0110472	0.00550257	-0.0148664	0.0487865	-0.000862719	0.107347	-0.0174125
1.506	-0.128168	-0.00722801	-0.0174125	-0.0708809	-0.0148664	-0.00977412	-0.0161394	0.0602441	-0.0135933	0.112439	-0.0148664
1.507	-0.138353	-0.0250508	-0.000862719	-0.0785192	-0.0212316	-0.00468189	-0.00468189	0.0538788	-0.0212316	0.107347	-0.00468189
1.508	-0.138353	-0.0212316	-0.000862719	-0.0683348	0.00422951	-0.0148664	-0.0148664	0.0449674	-0.00595495	0.111166	-0.0135933
1.509	-0.144718	-0.0110472	-0.00595495	-0.0708809	-0.0123202	0.00677563	-0.00468189	0.0602441	-0.0212316	0.116259	-0.0148664
1.51	-0.13708	-0.00722801	-0.00468189	-0.0696078	-0.00595495	-0.00340883	-0.00468189	0.0487865	-0.00850107	0.126443	0.000410338
1.511	-0.139626	0.000410338	-0.00595495	-0.0861576	-0.0135933	-0.00468189	-0.0110472	0.0691555	-0.0225047	0.111166	-0.0110472
1.512	-0.144718	-0.0148664	0.00295645	-0.0708809	-0.00468189	-0.00213578	-0.02887	0.0449674	-0.00850107	0.118805	-0.0135933
1.513	-0.135807	-0.0135933	-0.0199586	-0.0899768	-0.00977412	0.00295645	0.00677563	0.0704285	-0.0212316	0.106074	-0.0123202
1.514	-0.129442	-0.000862719	-0.0199586	-0.0785192	-0.0174125	-0.0174125	-0.00468189	0.0602441	-0.0161394	0.0933435	-0.0186855
1.515	-0.123076	-0.00850107	-0.00468189	-0.0759731	-0.00722801	0.00677563	-0.00213578	0.0551518	-0.00468189	0.116259	-0.0123202
1.516	-0.142172	-0.00468189	-0.0110472	-0.073427	-0.00977412	-0.00468189	-0.0110472	0.0691555	-0.0148664	0.106074	-0.0123202
1.517	-0.143445	-0.0148664	-0.0135933	-0.0797923	-0.00468189	-0.0110472	-0.0148664	0.0666093	-0.0148664	0.0958897	-0.0110472
1.518	-0.12053	-0.00977412	-0.00340883	-0.0721539	-0.00595495	-0.00595495	0.000410338	0.0678824	-0.0199586	0.109893	-0.00722801
1.519	-0.135807	-0.0199586	-0.0110472	-0.0759731	-0.00468189	-0.0123202	-0.00722801	0.0538788	-0.0186855	0.106074	-0.0110472
1.52	-0.125622	-0.0161394	-0.00468189	-0.0848845	-0.0148664	-0.0148664	-0.00213578	0.0449674	-0.00977412	0.100982	-0.00977412
1.521	-0.117984	-0.0135933	-0.0110472	-0.0606964	-0.0161394	0.00295645	-0.0225047	0.0500596	-0.00722801	0.0920705	-0.00850107
1.522	-0.133261	-0.00850107	-0.00595495	-0.0810654	0.0105948	-0.0161394	-0.0161394	0.0602441	0.000410338	0.0946166	-0.00595495
1.523	-0.125622	-0.00977412	-0.0161394	-0.0836115	-0.0110472	0.00422951	0.00295645	0.0564249	-0.00468189	0.106074	-0.00340883
1.524	-0.126895	-0.0148664	-0.0148664	-0.073427	-0.0161394	-0.0110472	-0.0199586	0.0653363	-0.00977412	0.12517	-0.0148664
1.525	-0.145991	-0.0148664	-0.00468189	-0.0708809	0.00295645	0.000410338	-0.00722801	0.0449674	-0.0148664	0.112439	-0.000862719
1.526	-0.130715	-0.0212316	-0.0148664	-0.0696078	-0.0123202	-0.00468189	0.000410338	0.0551518	-0.0161394	0.111166	-0.00213578
1.527	-0.147264	-0.0135933	-0.0174125	-0.0556042	-0.0148664	-0.00468189	-0.00340883	0.0538788	-0.0123202	0.0946166	-0.0148664
1.528	-0.126895	-0.00977412	0.000410338	-0.0721539	-0.0135933	0.00550257	-0.0110472	0.0487865	-0.0135933	0.10862	-0.0148664
1.529	-0.126895	-0.0174125	0.000410338	-0.073427	-0.00468189	0.00550257	-0.00340883	0.0717016	-0.000862719	0.109893	-0.00595495
1.53	-0.139626	-0.0225047	-0.0148664	-0.0747001	-0.00213578	0.00550257	-0.0110472	0.0411482	-0.0110472	0.112439	-0.0199586
1.531	-0.126895	-0.0135933	-0.00468189	-0.0785192	-0.00468189	0.00422951	-0.0123202	0.0615171	-0.00977412	0.114986	-0.0148664
1.532	-0.126895	-0.0135933	-0.0110472	-0.0823384	-0.00595495	-0.00340883	-0.0225047	0.0602441	-0.0110472	0.116259	-0.0123202
1.533	-0.134534	-0.0275969	-0.0174125	-0.0619695	-0.000862719	0.00295645	-0.0148664	0.0615171	-0.0110472	0.102255	-0.00340883
1.534	-0.133261	-0.00213578	-0.00850107	-0.0721539	0.0016834	-0.000862719	-0.0123202	0.080613	-0.00722801	0.0844321	0.000410338
1.535	-0.129442	-0.00595495	0.0016834	-0.0657887	-0.00468189	-0.0237778	-0.0123202	0.0627902	-0.00977412	0.0920705	-0.0110472
1.536	-0.131988	-0.000862719	0.00295645	-0.0785192	-0.0161394	-0.0123202	-0.00722801	0.0627902	-0.0199586	0.100982	-0.0161394
1.537	-0.129442	-0.00722801	-0.0212316	-0.0874306	-0.0212316	-0.00595495	0.000410338	0.0678824	-0.00340883	0.100982	-0.0123202
1.538	-0.126895	-0.0301431	-0.00595495	-0.0759731	-0.0148664	-0.0148664	-0.0161394	0.0564249	-0.0110472	0.104801	-0.0148664
1.539	-0.119257	0.00295645	-0.0225047	-0.0670617	-0.0186855	-0.00722801	-0.0135933	0.0576979	-0.0174125	0.0946166	-0.0161394
1.54	-0.13708	-0.00850107	-0.00468189	-0.0797923	-0.0148664	0.0105948	-0.00722801	0.0602441	-0.0148664	0.0869783	-0.00722801
1.541	-0.119257	-0.0161394	-0.0148664	-0.0759731	-0.00468189	0.0016834	-0.00595495	0.0500596	-0.00468189	0.0997088	-0.00468189
1.542	-0.121803	-0.0135933	0.000410338	-0.0632425	-0.0148664	-0.0199586	-0.0148664	0.0551518	-0.00850107	0.0920705	-0.00468189
1.543	-0.129442	-0.0161394	-0.0123202	-0.0645156	-0.0161394	-0.00595495	0.0016834	0.0500596	0.000410338	0.102255	-0.00977412
1.544	-0.121803	-0.00850107	-0.0148664	-0.0836115	-0.0148664	-0.00468189	0.00677563	0.0487865	-0.00977412	0.111166	-0.00977412
1.545	-0.12053	-0.0148664	-0.0174125	-0.0874306	0.000410338	-0.00213578	0.00550257	0.0449674	-0.0148664	0.10862	-0.0110472
1.546	-0.116711	-0.0161394	-0.00595495	-0.0721539	-0.00213578	-0.0110472	-0.0135933	0.0551518	-0.00595495	0.107347	-0.00340883
1.547	-0.128168	-0.00977412	-0.0174125	-0.073427	-0.00595495	-0.00340883	-0.0123202	0.0615171	-0.00850107	0.104801	-0.00977412
1.548	-0.130715	-0.0148664	-0.00468189	-0.050512	-0.0186855	0.0105948	-0.0148664	0.0551518	-0.00722801	0.0920705	-0.0135933
1.549	-0.131988	-0.0148664	-0.00595495	-0.0785192	-0.0110472	0.000410338	-0.00468189	0.0449674	-0.0161394	0.106074	-0.0148664
1.55	-0.138353	-0.0186855	-0.00850107	-0.0721539	-0.00722801	-0.00722801	-0.0199586	0.0487865	-0.00977412	0.106074	0.00422951
1.551	-0.126895	-0.0123202	0.00422951	-0.0797923	0.00295645	-0.000862719	-0.00977412	0.0551518	-0.0174125	0.104801	-0.00468189
1.552	-0.117984	-0.00340883	-0.0212316	-0.0759731	-0.00977412	-0.00340883	0.00677563	0.0475135	-0.0174125	0.112439	-0.0212316
1.553	-0.138353	-0.0148664	-0.0135933	-0.0708809	-0.000862719	-0.00213578	-0.0148664	0.0449674	-0.00722801	0.112439	-0.00340883
1.554	-0.142172	-0.0135933	-0.0199586	-0.0912498	-0.02887	-0.0135933	-0.0148664	0.0640632	-0.0161394	0.100982	-0.0110472
1.555	-0.126895	0.00677563	0.000410338	-0.0848845	-0.0174125	-0.00213578	0.000410338	0.0551518	-0.00850107	0.0920705	-0.00977412
1.556	-0.124349	-0.00977412	-0.00722801	-0.0581503	0.00677563	-0.0110472	-0.0148664	0.0666093	-0.0199586	0.0755207	-0.0174125
1.557	-0.133261	-0.0148664	-0.00850107	-0.0861576	-0.0161394	-0.0135933	-0.0123202	0.0576979	-0.00468189	0.0946166	-0.0186855
1.558	-0.116711	0.00295645	-0.0225047	-0.0670617	-0.00722801	-0.00722801	-0.0148664	0.0615171	-0.0199586	0.111166	-0.00977412
1.559	-0.096342	-0.00595495	-0.0212316	-0.0670617	-0.0174125	-0.00722801	0.00422951	0.0576979	-0.0186855	0.113712	-0.00213578
1.56	-0.114165	-0.00468189	0.000410338	-0.0810654	-0.0199586	-0.00213578	0.00677563	0.0576979	-0.0212316	0.104801	-0.00468189
1.561	-0.119257	-0.0199586	-0.00595495	-0.0683348	-0.0135933	-0.0148664	-0.0148664	0.0564249	-0.00468189	0.106074	0.00422951
1.562	-0.126895	-0.00213578	-0.00213578	-0.0670617	-0.00722801	-0.00468189	-0.0199586	0.0411482	-0.00977412	0.0958897	0.00295645
1.563	-0.126895	-0.0186855	-0.0174125	-0.0937959	-0.0148664	-0.00468189	-0.0135933	0.0487865	-0.0314161	0.104801	-0.00722801
1.564	-0.123076	-0.00977412	-0.0148664	-0.0683348	-0.0174125	0.000410338	-0.0135933	0.0386021	-0.00977412	0.0997088	-0.0199586
1.565	-0.106526	-0.0110472	-0.0161394	-0.0530581	0.000410338	-0.0110472	-0.00722801	0.0538788	-0.0135933	0.0946166	-0.0110472
1.566	-0.1078	-0.0110472	-0.00722801	-0.0797923	-0.00595495	-0.0123202	-0.0135933	0.0475135	-0.0250508	0.106074	-0.0123202
1.567	-0.134534	-0.00722801	-0.00977412	-0.0683348	-0.0199586	-0.00340883	-0.0174125	0.0564249	-0.000862719	0.122624	-0.00977412
1.568	-0.133261	-0.0237778	-0.00340883	-0.0708809	-0.00340883	0.00422951	-0.0135933	0.0475135	-0.0110472	0.0997088	-0.0123202
1.569	-0.124349	-0.0110472	-0.0123202	-0.0785192	-0.00468189	0.000410338	-0.0110472	0.0551518	-0.00595495	0.102255	-0.00340883
1.57	-0.126895	-0.0199586	0.00550257	-0.0708809	-0.0110472	0.000410338	-0.00977412	0.0513327	0.000410338	0.0920705	-0.0110472
1.571	-0.121803	-0.00722801	-0.00722801	-0.0721539	-0.0110472	0.0195062	-0.0110472	0.0513327	-0.00977412	0.0857052	-0.00595495
1.572	-0.125622	0.00295645	-0.0250508	-0.0721539	-0.00722801	-0.00213578	-0.0148664	0.0526057	-0.0161394	0.117532	-0.0110472
1.573	-0.131988	0.00550257	0.000410338	-0.0759731	-0.00977412	-0.00850107	-0.00722801	0.0576979	-0.0123202	0.111166	-0.0174125
1.574	-0.123076	-0.00468189	0.000410338	-0.0657887	-0.00468189	0.00550257	-0.0123202	0.0640632	-0.0199586	0.113712	-0.0135933
1.575	-0.123076	-0.0135933	-0.0174125	-0.0759731	-0.0135933	-0.00722801	-0.00977412	0.0627902	-0.0174125	0.0882513	-0.0161394
1.576	-0.128168	-0.00340883	-0.00850107	-0.0721539	-0.0110472	0.00295645	-0.00595495	0.0513327	-0.0263239	0.0857052	-0.00213578
1.577	-0.112892	-0.0110472	-0.0237778	-0.0708809	-0.00722801	0.000410338	-0.0275969	0.0526057	-0.00977412	0.0984358	0.000410338
1.578	-0.124349	-0.00468189	-0.00850107	-0.0708809	-0.0148664	-0.0135933	-0.0135933	0.0551518	-0.00468189	0.0958897	-0.00595495
1.579	-0.112892	-0.0148664	-0.00722801	-0.0759731	-0.0110472	-0.00977412	-0.00977412	0.0627902	-0.0110472	0.100982	-0.0135933
1.58	-0.121803	-0.0237778	-0.0250508	-0.0556042	-0.0212316	0.00422951	-0.0123202	0.0436943	-0.0123202	0.109893	-0.00850107
1.581	-0.101434	-0.0110472	-0.00468189	-0.0670617	-0.00595495	-0.00213578	-0.00977412	0.0462404	-0.0186855	0.111166	-0.0301431
1.582	-0.124349	-0.00468189	-0.000862719	-0.0556042	-0.00977412	0.0131409	-0.00722801	0.0462404	-0.0123202	0.0958897	-0.0148664
1.583	-0.133261	-0.00213578	-0.02887	-0.0810654	-0.00468189	-0.0135933	-0.00977412	0.0411482	-0.0148664	0.102255	0.00422951
1.584	-0.111619	-0.0263239	-0.00213578	-0.0606964	-0.0225047	-0.00722801	-0.00213578	0.0322368	-0.0123202	0.0984358	0.0105948
1.585	-0.117984	-0.0148664	-0.0123202	-0.0606964	-0.0148664	-0.0148664	-0.00977412	0.0411482	-0.0199586	0.0971627	-0.0199586
1.586	-0.106526	-0.0237778	-0.0123202	-0.0785192	-0.0212316	-0.000862719	-0.0110472	0.0500596	-0.000862719	0.0869783	0.000410338
1.587	-0.121803	-0.00722801	-0.00468189	-0.051785	-0.0237778	-0.00850107	0.00422951	0.0551518	-0.0148664	0.121351	-0.00977412
1.588	-0.125622	-0.00722801	-0.00722801	-0.0696078	0.00550257	0.0118679	-0.00340883	0.0500596	-0.00468189	0.0984358	-0.0110472
1.589	-0.114165	-0.00468189	-0.00850107	-0.0657887	-0.00595495	0.0105948	-0.0135933	0.0462404	-0.0123202	0.0933435	-0.0148664
1.59	-0.119257	-0.0110472	-0.00468189	-0.0670617	-0.00977412	-0.0110472	-0.0148664	0.0411482	-0.0225047	0.0767938	-0.0148664
1.591	-0.117984	0.00804868	-0.0110472	-0.0708809	-0.0135933	0.000410338	-0.00468189	0.0462404	-0.0110472	0.121351	-0.0123202
1.592	-0.114165	-0.0123202	-0.0199586	-0.0759731	-0.00468189	0.00932174	-0.0199586	0.058971	-0.0314161	0.102255	-0.00213578
1.593	-0.130715	-0.0174125	-0.00722801	-0.0492389	-0.0135933	0.00932174	-0.0110472	0.0475135	0.00295645	0.0997088	-0.0110472
1.594	-0.112892	-0.00468189	-0.0135933	-0.0823384	0.00295645	-0.00340883	-0.0174125	0.0564249	-0.0161394	0.117532	-0.0135933
1.595	-0.115438	-0.00850107	-0.0174125	-0.0670617	0.00295645	-0.0135933	-0.00340883	0.0551518	-0.02887	0.100982	-0.00722801
1.596	-0.112892	-0.00595495	-0.0174125	-0.0721539	-0.0110472	-0.00213578	-0.00340883	0.0475135	-0.0199586	0.0895244	0.000410338
1.597	-0.109073	-0.0135933	-0.0135933	-0.0543312	-0.0123202	0.00932174	0.000410338	0.0462404	-0.00595495	0.0767938	-0.0161394
1.598	-0.102707	0.0118679	-0.000862719	-0.0861576	-0.0161394	-0.0110472	-0.0161394	0.0436943	-0.00468189	0.10862	-0.000862719
1.599	-0.100161	-0.00977412	-0.0110472	-0.0594234	-0.00340883	-0.00213578	-0.0174125	0.0475135	-0.0148664	0.0958897	-0.00850107
1.6	-0.0988882	-0.0161394	-0.0174125	-0.0632425	-0.0186855	-0.00468189	-0.00595495	0.0627902	-0.0148664	0.102255	-0.00977412
1.601	-0.102707	-0.0212316	-0.0212316	-0.0708809	-0.0250508	-0.00977412	-0.0148664	0.036056	-0.0161394	0.0895244	-0.0161394
1.602	-0.117984	-0.00722801	-0.00468189	-0.0670617	-0.0199586	-0.00213578	-0.00722801	0.0551518	-0.0212316	0.102255	-0.00850107
1.603	-0.101434	-0.00468189	0.0016834	-0.0696078	0.00550257	0.00422951	-0.0174125	0.0462404	-0.0123202	0.107347	-0.00468189
1.604	-0.096342	-0.0275969	-0.00977412	-0.0556042	-0.0135933	0.00550257	-0.00850107	0.0258715	-0.0148664	0.0780669	-0.00595495
1.605	-0.128168	-0.00468189	-0.00977412	-0.0581503	-0.00468189	-0.00722801	0.000410338	0.0449674	-0.00977412	0.0997088	-0.00977412
1.606	-0.121803	-0.0148664	-0.0161394	-0.0441467	-0.0174125	-0.00722801	-0.0161394	0.0436943	-0.0123202	0.102255	-0.0135933
1.607	-0.117984	-0.0161394	-0.00468189	-0.0708809	-0.00213578	-0.00850107	-0.00977412	0.0500596	-0.00595495	0.102255	-0.00468189
1.608	-0.10398	-0.0301431	-0.00850107	-0.0772462	0.000410338	-0.00722801	-0.00850107	0.0258715	-0.0199586	0.112439	-0.00722801
1.609	-0.112892	-0.0186855	-0.00977412	-0.0645156	-0.0199586	-0.00468189	0.00550257	0.0526057	-0.0161394	0.100982	-0.00595495
1.61	-0.121803	-0.000862719	-0.0148664	-0.0581503	-0.0237778	0.00550257	-0.00468189	0.0500596	-0.0135933	0.104801	-0.00595495
1.611	-0.115438	-0.0161394	-0.00468189	-0.0606964	-0.00468189	0.0105948	-0.0174125	0.0551518	-0.0161394	0.0971627	-0.0110472
1.612	-0.111619	-0.00468189	-0.00468189	-0.0645156	-0.00340883	-0.00850107	-0.00340883	0.0449674	-0.0123202	0.0933435	-0.00468189
1.613	-0.1078	-0.00850107	-0.0263239	-0.0581503	-0.000862719	-0.00468189	-0.00722801	0.0487865	-0.00722801	0.0984358	0.000410338
1.614	-0.116711	-0.0110472	-0.0110472	-0.0696078	-0.0148664	0.00295645	-0.0123202	0.0666093	-0.0135933	0.10862	-0.00468189
1.615	-0.123076	-0.00468189	-0.0110472	-0.0696078	-0.00468189	0.0131409	-0.00213578	0.0386021	-0.0186855	0.0958897	-0.0123202
1.616	-0.101434	-0.0110472	-0.00340883	-0.0606964	-0.0148664	-0.00468189	0.000410338	0.0538788	-0.0199586	0.0958897	-0.0199586
1.617	-0.0988882	-0.000862719	-0.0161394	-0.0708809	-0.00468189	-0.00468189	-0.0148664	0.0513327	-0.00468189	0.0869783	0.000410338
1.618	-0.125622	-0.0135933	-0.0161394	-0.0606964	-0.02887	-0.0186855	-0.0212316	0.0487865	-0.0186855	0.0895244	-0.0110472
1.619	-0.101434	-0.00850107	-0.0250508	-0.0696078	-0.0110472	-0.00468189	0.00422951	0.0526057	-0.0212316	0.0907974	-0.0161394
1.62	-0.0899768	-0.00595495	-0.0199586	-0.051785	-0.00850107	-0.00722801	0.00550257	0.0449674	-0.0199586	0.0984358	0.00550257
1.621	-0.106526	-0.00340883	-0.00977412	-0.0721539	-0.0161394	-0.00977412	0.00295645	0.0576979	-0.0110472	0.0997088	-0.00722801
1.622	-0.096342	-0.0123202	-0.00977412	-0.0606964	-0.00468189	-0.000862719	-0.00977412	0.0436943	-0.00977412	0.116259	-0.0174125
1.623	-0.101434	-0.0174125	-0.0186855	-0.0619695	-0.0148664	-0.00850107	-0.0110472	0.0436943	-0.0161394	0.0869783	-0.000862719
1.624	-0.095069	-0.0161394	-0.00595495	-0.0581503	-0.0174125	0.00295645	0.000410338	0.0449674	-0.0135933	0.103528	-0.0212316
1.625	-0.109073	-0.0135933	-0.0161394	-0.051785	-0.00722801	-0.000862719	-0.00850107	0.037329	-0.0110472	0.0958897	-0.00722801
1.626	-0.109073	-0.0110472	-0.0123202	-0.0568773	0.000410338	0.00422951	-0.0135933	0.0615171	0.000410338	0.0882513	0.000410338
1.627	-0.101434	-0.0148664	-0.00722801	-0.0543312	-0.0225047	0.0118679	0.00932174	0.0551518	-0.0148664	0.0997088	-0.00722801
1.628	-0.111619	-0.0161394	-0.0314161	-0.0670617	-0.00722801	-0.0135933	-0.0110472	0.0475135	-0.0110472	0.102255	-0.0148664
1.629	-0.101434	-0.0148664	0.00295645	-0.0683348	-0.0135933	0.000410338	-0.0199586	0.0449674	-0.00468189	0.107347	0.000410338
1.63	-0.115438	-0.0110472	0.00550257	-0.050512	-0.0148664	0.00550257	-0.00977412	0.0538788	-0.00468189	0.0971627	-0.00722801
1.631	-0.0874306	-0.0135933	-0.00595495	-0.0657887	-0.00468189	-0.00340883	0.00804868	0.0640632	-0.0237778	0.0869783	-0.0110472
1.632	-0.105253	-0.000862719	-0.0237778	-0.0657887	-0.00977412	0.00932174	0.000410338	0.0551518	-0.0186855	0.107347	-0.00340883
1.633	-0.100161	-0.00340883	-0.00595495	-0.0632425	-0.0135933	-0.0123202	-0.0148664	0.0462404	-0.0148664	0.0882513	-0.00595495
1.634	-0.116711	-0.00340883	-0.00722801	-0.0619695	-0.00340883	0.000410338	-0.0199586	0.0462404	-0.00850107	0.0933435	-0.00722801
1.635	-0.112892	-0.0148664	-0.00722801	-0.051785	-0.00977412	-0.0174125	0.000410338	0.0449674	-0.0110472	0.0958897	-0.00977412
1.636	-0.0925229	0.000410338	-0.00595495	-0.0657887	-0.00722801	0.0131409	-0.0110472	0.058971	-0.0123202	0.112439	-0.00468189
1.637	-0.112892	-0.000862719	-0.0186855	-0.0657887	-0.00340883	-0.00850107	-0.00468189	0.0615171	-0.0161394	0.0920705	-0.00213578
1.638	-0.126895	-0.0123202	-0.0212316	-0.0594234	-0.00722801	-0.0123202	-0.00977412	0.0551518	-0.0237778	0.0844321	-0.00468189
1.639	-0.10398	-0.0110472	0.0016834	-0.0632425	-0.0110472	-0.00340883	-0.00595495	0.0500596	-0.0148664	0.0780669	0.000410338
1.64	-0.0848845	-0.00468189	-0.0148664	-0.0594234	-0.00850107	0.00295645	-0.00340883	0.0462404	-0.0174125	0.0869783	-0.0148664
1.641	-0.096342	-0.0186855	-0.0123202	-0.0581503	-0.0174125	0.00550257	-0.00468189	0.0513327	-0.00722801	0.0907974	-0.0225047
1.642	-0.0887037	-0.00977412	-0.00722801	-0.0606964	-0.0174125	-0.000862719	-0.0110472	0.0500596	-0.00468189	0.0997088	-0.00468189
1.643	-0.1078	-0.00595495	-0.0135933	-0.0606964	0.0016834	-0.0110472	0.000410338	0.0335098	-0.00850107	0.0958897	0.0016834
1.644	-0.1078	-0.0148664	-0.0148664	-0.0632425	-0.0110472	0.014414	-0.00977412	0.0602441	-0.0135933	0.0844321	-0.00468189
1.645	-0.114165	-0.0199586	-0.00977412	-0.0454197	-0.0161394	-0.00468189	-0.0199586	0.0564249	-0.0199586	0.0691555	-0.0174125
1.646	-0.111619	-0.0110472	-0.0135933	-0.0492389	-0.0199586	0.00422951	-0.00340883	0.0500596	-0.00468189	0.0857052	-0.0275969
1.647	-0.102707	-0.0186855	-0.00468189	-0.0772462	0.00295645	-0.00468189	-0.00722801	0.0322368	0.000410338	0.109893	-0.00468189
1.648	-0.109073	-0.0314161	-0.0250508	-0.0708809	-0.0161394	0.00550257	-0.0135933	0.0475135	-0.0123202	0.0946166	-0.00468189
1.649	-0.1078	-0.0225047	-0.00213578	-0.0479659	-0.00595495	0.0118679	-0.0237778	0.0436943	-0.0148664	0.102255	-0.0148664
1.65	-0.096342	-0.00722801	-0.00468189	-0.0568773	0.000410338	0.00804868	0.0105948	0.037329	-0.00977412	0.103528	-0.0110472
1.651	-0.112892	-0.00977412	-0.00722801	-0.0696078	-0.00468189	0.0118679	-0.0199586	0.0564249	-0.0161394	0.0755207	-0.0110472
1.652	-0.111619	-0.0161394	-0.0148664	-0.0581503	-0.0174125	-0.00340883	-0.0161394	0.0526057	-0.0110472	0.0971627	-0.0199586
1.653	-0.095069	0.00932174	-0.0135933	-0.0594234	-0.0135933	-0.00595495	-0.0148664	0.0538788	-0.0174125	0.0666093	-0.000862719
1.654	-0.112892	0.000410338	-0.00468189	-0.0657887	-0.0148664	-0.0135933	-0.00595495	0.0551518	-0.0161394	0.0984358	-0.00722801
1.655	-0.110346	-0.0135933	-0.0123202	-0.0657887	-0.00977412	0.00295645	-0.00722801	0.0551518	-0.0212316	0.0857052	-0.0199586
1.656	-0.101434	-0.00850107	-0.0123202	-0.0568773	-0.00722801	0.0105948	-0.00977412	0.0564249	-0.0250508	0.0920705	-0.0199586
1.657	-0.096342	-0.0199586	-0.00468189	-0.0657887	-0.00850107	-0.0161394	-0.00468189	0.0513327	0.0016834	0.0920705	-0.00977412
1.658	-0.0887037	-0.00977412	-0.0110472	-0.0530581	-0.0212316	-0.00595495	-0.00977412	0.0526057	-0.0110472	0.0767938	-0.00977412
1.659	-0.1078	-0.0199586	-0.00595495	-0.0657887	-0.00722801	0.00804868	0.000410338	0.0526057	-0.00722801	0.0755207	-0.0174125
1.66	-0.096342	-0.00468189	-0.00850107	-0.0581503	-0.000862719	0.00550257	0.0016834	0.0436943	-0.0135933	0.0984358	-0.00468189
1.661	-0.096342	0.000410338	-0.0174125	-0.0619695	-0.02887	-0.00595495	-0.00977412	0.0398751	-0.00340883	0.080613	-0.0199586
1.662	-0.0899768	-0.0199586	-0.00595495	-0.051785	-0.0135933	0.00932174	0.00550257	0.0551518	-0.0186855	0.0793399	-0.00722801
1.663	-0.096342	-0.0314161	-0.0123202	-0.0466928	-0.0148664	-0.00468189	-0.0148664	0.0526057	-0.00977412	0.102255	-0.00977412
1.664	-0.0976151	-0.0110472	-0.00722801	-0.0721539	-0.00722801	0.00550257	-0.0110472	0.036056	-0.0186855	0.106074	-0.0148664
1.665	-0.102707	0.00550257	-0.0186855	-0.0594234	-0.0186855	0.00932174	0.00422951	0.0602441	-0.00213578	0.0742477	-0.00468189
1.666	-0.0912498	-0.00850107	-0.0123202	-0.0696078	-0.0186855	0.014414	0.00804868	0.0462404	-0.00468189	0.081886	-0.0123202
1.667	-0.096342	-0.0314161	-0.00468189	-0.051785	-0.00595495	-0.00468189	-0.00977412	0.0436943	0.000410338	0.0767938	-0.0161394
1.668	-0.102707	0.000410338	0.00295645	-0.0581503	0.00295645	-0.000862719	-0.0174125	0.0335098	-0.0110472	0.0755207	-0.0148664
1.669	-0.101434	-0.0174125	-0.0110472	-0.0479659	-0.0148664	0.00295645	-0.00977412	0.0449674	-0.0110472	0.103528	-0.00213578
1.67	-0.0899768	-0.0123202	-0.0110472	-0.0556042	-0.00595495	0.00550257	-0.00595495	0.0615171	-0.000862719	0.0984358	-0.00213578
1.671	-0.112892	-0.0237778	-0.0135933	-0.0645156	-0.0275969	0.00422951	-0.0110472	0.0564249	-0.00468189	0.0958897	-0.00977412
1.672	-0.110346	0.00295645	-0.0148664	-0.0759731	-0.0186855	0.0195062	-0.00722801	0.0526057	-0.0250508	0.080613	-0.0212316
1.673	-0.096342	-0.0123202	-0.00722801	-0.0721539	-0.00595495	0.00932174	-0.00213578	0.0742477	-0.00595495	0.0831591	-0.0199586
1.674	-0.1078	-0.00340883	-0.0148664	-0.0568773	-0.00340883	0.00295645	0.00550257	0.0411482	-0.0199586	0.0857052	-0.0148664
1.675	-0.0988882	-0.00468189	-0.00595495	-0.0670617	-0.0148664	0.00677563	-0.0110472	0.0602441	-0.0110472	0.0755207	-0.00340883
1.676	-0.0861576	-0.0250508	-0.0110472	-0.0708809	-0.0135933	-0.00340883	-0.00468189	0.0513327	-0.0199586	0.0831591	-0.0148664
1.677	-0.0925229	0.00932174	-0.0161394	-0.0619695	-0.00977412	-0.00340883	-0.0263239	0.0513327	-0.0186855	0.0882513	-0.0148664
1.678	-0.095069	-0.00850107	-0.0212316	-0.050512	-0.0110472	0.000410338	-0.00977412	0.0615171	-0.00468189	0.0907974	-0.0148664
1.679	-0.096342	-0.0199586	-0.0314161	-0.0670617	-0.000862719	-0.00977412	-0.00977412	0.0551518	-0.00977412	0.0869783	0.00804868
1.68	-0.095069	-0.00468189	-0.0135933	-0.0645156	-0.0275969	0.0118679	-0.00468189	0.0462404	-0.0110472	0.0717016	-0.00977412
1.681	-0.0976151	-0.0148664	-0.0199586	-0.0428736	-0.0161394	-0.00468189	-0.00595495	0.0296907	-0.0174125	0.0564249	-0.0237778
1.682	-0.0925229	0.000410338	-0.0148664	-0.0721539	0.000410338	0.00422951	-0.00977412	0.0513327	-0.0174125	0.0907974	-0.00468189
1.683	-0.0861576	-0.0199586	-0.0110472	-0.0543312	0.00295645	-0.000862719	-0.00468189	0.0335098	-0.0148664	0.0755207	-0.0110472
1.684	-0.095069	-0.0148664	0.00422951	-0.0759731	-0.0110472	0.00804868	-0.0110472	0.0526057	-0.0110472	0.0831591	-0.0123202
1.685	-0.096342	-0.0161394	-0.00850107	-0.0441467	-0.0263239	0.0131409	0.00422951	0.0500596	-0.00468189	0.0767938	-0.00213578
1.686	-0.0899768	-0.0199586	-0.00468189	-0.050512	-0.00977412	0.0195062	-0.00468189	0.0436943	-0.00595495	0.102255	-0.00468189
1.687	-0.095069	-0.00722801	-0.0110472	-0.050512	-0.00850107	0.0118679	-0.00340883	0.0449674	-0.0186855	0.0907974	-0.0148664
1.688	-0.102707	-0.0174125	-0.0135933	-0.0645156	-0.0110472	0.00932174	0.0016834	0.0411482	-0.0186855	0.080613	-0.00977412
1.689	-0.10398	-0.0174125	0.00422951	-0.0492389	-0.0148664	0.0105948	-0.00595495	0.0653363	-0.0161394	0.0742477	-0.0174125
1.69	-0.096342	0.000410338	-0.00977412	-0.0441467	-0.00468189	0.0105948	-0.00213578	0.036056	-0.00340883	0.102255	-0.00722801
1.691	-0.0976151	-0.0212316	-0.0110472	-0.0492389	-0.0225047	0.00550257	-0.0199586	0.0513327	-0.0148664	0.0907974	-0.00595495
1.692	-0.0874306	-0.0135933	-0.0110472	-0.0747001	-0.0110472	0.00295645	-0.0110472	0.0398751	-0.00977412	0.0907974	-0.00722801
1.693	-0.101434	-0.00595495	-0.0110472	-0.0657887	0.000410338	0.0182332	-0.000862719	0.0449674	-0.0148664	0.0678824	-0.0123202
1.694	-0.0925229	-0.0135933	-0.00977412	-0.0352353	-0.0135933	-0.00468189	-0.0123202	0.0513327	-0.0135933	0.0793399	-0.0123202
1.695	-0.10398	-0.00722801	-0.00340883	-0.0632425	-0.0263239	0.00804868	-0.0110472	0.0615171	-0.0199586	0.0857052	-0.00468189
1.696	-0.101434	-0.0110472	-0.00213578	-0.0594234	-0.00468189	0.00804868	-0.00722801	0.0538788	-0.0199586	0.0767938	-0.00850107
1.697	-0.0912498	-0.0110472	-0.00340883	-0.0606964	-0.0225047	-0.0148664	-0.00850107	0.0462404	-0.0148664	0.0729746	-0.0148664
1.698	-0.101434	-0.0174125	-0.0135933	-0.0556042	-0.000862719	0.00932174	-0.0314161	0.0424212	-0.00977412	0.100982	-0.0123202
1.699	-0.0861576	-0.0135933	-0.0110472	-0.0606964	-0.000862719	-0.0148664	-0.0148664	0.0449674	-0.00468189	0.0857052	-0.0135933
1.7	-0.0937959	-0.0212316	-0.0237778	-0.0441467	-0.0301431	0.0195062	-0.00340883	0.0500596	-0.00595495	0.0691555	-0.000862719
1.701	-0.0925229	-0.00977412	-0.0212316	-0.051785	-0.0148664	-0.00595495	-0.000862719	0.0564249	-0.0212316	0.0857052	-0.0123202
1.702	-0.0937959	-0.0110472	-0.0174125	-0.0390544	0.00295645	-0.0110472	0.00550257	0.0449674	-0.0263239	0.0742477	-0.00722801
1.703	-0.0976151	-0.0148664	-0.000862719	-0.051785	-0.0326892	0.00804868	-0.0174125	0.037329	-0.0148664	0.0780669	-0.0148664
1.704	-0.0925229	-0.0161394	-0.0148664	-0.0530581	-0.0110472	0.00422951	-0.000862719	0.0449674	0.00677563	0.0958897	-0.0135933
1.705	-0.0861576	-0.0174125	-0.0148664	-0.0466928	-0.0148664	0.0016834	-0.00468189	0.0449674	-0.0199586	0.0844321	-0.00722801
1.706	-0.0988882	-0.0225047	-0.00340883	-0.0632425	-0.0123202	0.0105948	-0.00850107	0.0462404	-0.0199586	0.0946166	-0.00468189
1.707	-0.1078	-0.0148664	-0.00468189	-0.051785	-0.00468189	0.000410338	-0.0135933	0.0462404	-0.0174125	0.0666093	-0.0199586
1.708	-0.101434	-0.00850107	0.00677563	-0.0479659	-0.00213578	0.014414	-0.0161394	0.0462404	-0.0110472	0.081886	-0.0174125
1.709	-0.100161	-0.00595495	-0.0110472	-0.0352353	-0.0110472	0.00677563	-0.00977412	0.0538788	-0.0135933	0.080613	-0.00468189
1.71	-0.0976151	-0.0161394	-0.0186855	-0.0606964	-0.0110472	0.0105948	-0.000862719	0.0513327	-0.0186855	0.081886	-0.0148664
1.711	-0.096342	-0.0212316	-0.0148664	-0.0466928	0.00677563	0.0195062	-0.00722801	0.0526057	-0.0199586	0.111166	-0.00977412
1.712	-0.095069	0.00550257	-0.00213578	-0.0556042	-0.0199586	0.015687	-0.0148664	0.0538788	-0.00468189	0.100982	-0.0135933
1.713	-0.106526	-0.00977412	-0.0161394	-0.0619695	-0.0161394	0.00422951	0.000410338	0.0462404	-0.00850107	0.0844321	0.0016834
1.714	-0.102707	0.00295645	-0.00595495	-0.0619695	-0.0275969	0.0195062	-0.00977412	0.0386021	-0.00977412	0.0666093	-0.0225047
1.715	-0.0887037	-0.00595495	-0.0174125	-0.0721539	-0.00595495	-0.00213578	-0.0199586	0.0551518	-0.0263239	0.0767938	-0.00977412
1.716	-0.096342	-0.0186855	-0.00722801	-0.0416006	-0.00977412	0.0016834	-0.0161394	0.0602441	-0.00722801	0.0907974	-0.00977412
1.717	-0.0899768	-0.0123202	-0.000862719	-0.0543312	-0.00595495	-0.00213578	-0.00722801	0.0538788	-0.00850107	0.0844321	-0.00722801
1.718	-0.0810654	0.000410338	-0.00977412	-0.0479659	-0.0110472	0.00804868	-0.0110472	0.0487865	-0.0148664	0.0997088	-0.0199586
1.719	-0.105253	-0.00850107	-0.0212316	-0.0708809	-0.00340883	-0.00977412	-0.0161394	0.0564249	-0.0225047	0.104801	-0.00722801
1.72	-0.0912498	-0.0161394	-0.0148664	-0.0568773	-0.0237778	0.014414	-0.00850107	0.0322368	-0.0275969	0.0997088	-0.0148664
1.721	-0.0899768	-0.0263239	-0.0186855	-0.0556042	-0.00722801	0.0207793	0.00295645	0.0564249	-0.0237778	0.0691555	-0.00468189
1.722	-0.0721539	-0.0174125	-0.00213578	-0.0492389	-0.0161394	-0.00468189	-0.0135933	0.0564249	0.000410338	0.0793399	-0.000862719
1.723	-0.0887037	-0.0123202	-0.00340883	-0.0441467	0.00550257	0.014414	-0.0237778	0.0551518	-0.00722801	0.0793399	-0.0110472
1.724	-0.0848845	-0.00977412	-0.0148664	-0.051785	-0.0148664	0.0131409	0.00677563	0.0386021	-0.0148664	0.0946166	0.0105948
1.725	-0.0887037	-0.0174125	-0.00722801	-0.0441467	-0.0161394	0.0105948	0.0105948	0.036056	-0.0263239	0.0984358	-0.00595495
1.726	-0.095069	-0.0263239	-0.0110472	-0.050512	-0.0161394	-0.00595495	-0.00468189	0.0398751	-0.0174125	0.103528	-0.00213578
1.727	-0.096342	-0.0161394	0.00422951	-0.0314161	-0.00722801	0.014414	-0.0225047	0.0500596	-0.00850107	0.0857052	-0.0135933
1.728	-0.0874306	-0.00340883	-0.00722801	-0.0606964	-0.0110472	0.0118679	-0.00722801	0.0475135	-0.0225047	0.080613	-0.0123202
1.729	-0.0874306	-0.00850107	-0.0148664	-0.0556042	-0.0123202	0.0131409	-0.0199586	0.0513327	-0.00595495	0.0907974	0.000410338
1.73	-0.0925229	-0.00977412	-0.0110472	-0.0377814	-0.0225047	0.00550257	-0.0135933	0.0564249	-0.0199586	0.106074	-0.0199586
1.731	-0.0861576	0.0016834	0.00550257	-0.0390544	-0.0148664	0.0105948	-0.00468189	0.036056	-0.0110472	0.0717016	-0.00213578
1.732	-0.095069	-0.00468189	-0.00850107	-0.0403275	-0.00468189	0.0220523	-0.0237778	0.0576979	0.0016834	0.0882513	-0.00722801
1.733	-0.0925229	-0.0225047	-0.0148664	-0.0390544	0.00932174	0.00550257	-0.0135933	0.0398751	-0.0123202	0.0869783	-0.0237778
1.734	-0.0899768	0.00295645	0.00295645	-0.0479659	-0.00722801	0.0220523	-0.00977412	0.0653363	-0.0148664	0.0869783	-0.0123202
1.735	-0.0925229	-0.00468189	-0.0161394	-0.0568773	0.000410338	-0.00595495	0.00295645	0.058971	-0.0186855	0.0767938	-0.0148664
1.736	-0.0759731	-0.0161394	-0.0123202	-0.0314161	-0.0135933	0.00932174	-0.0186855	0.0513327	-0.00850107	0.0767938	-0.0110472
1.737	-0.0759731	-0.00595495	-0.00468189	-0.051785	-0.0212316	0.015687	-0.00722801	0.0640632	-0.0186855	0.0767938	-0.0148664
1.738	-0.0861576	-0.0225047	-0.0174125	-0.0454197	-0.0148664	0.00677563	0.0016834	0.0576979	-0.0301431	0.0907974	-0.00595495
1.739	-0.0810654	-0.00213578	-0.00722801	-0.0454197	-0.0174125	0.014414	-0.00722801	0.0449674	-0.0199586	0.102255	-0.00722801
1.74	-0.0721539	-0.0186855	0.00295645	-0.051785	0.00422951	-0.0135933	-0.00340883	0.0564249	-0.0186855	0.0920705	-0.0110472
1.741	-0.0836115	-0.0250508	-0.00977412	-0.050512	-0.00468189	0.000410338	-0.0110472	0.0424212	-0.0199586	0.080613	-0.00722801
1.742	-0.0823384	-0.0161394	-0.0161394	-0.0390544	-0.00977412	-0.000862719	0.0016834	0.0487865	-0.0263239	0.0640632	-0.0186855
1.743	-0.0747001	-0.0135933	-0.0135933	-0.0428736	-0.00340883	0.0105948	-0.00595495	0.0551518	-0.00595495	0.080613	0.00677563
1.744	-0.0848845	-0.0237778	-0.0186855	-0.0454197	-0.0186855	0.00295645	-0.00595495	0.0436943	-0.0174125	0.0920705	-0.00340883
1.745	-0.0836115	-0.0135933	-0.00468189	-0.0454197	-0.00722801	0.0233254	-0.0225047	0.0296907	-0.00213578	0.0742477	-0.0123202
1.746	-0.0810654	-0.00468189	-0.000862719	-0.0390544	-0.0186855	0.0182332	-0.00722801	0.0526057	-0.00850107	0.0844321	-0.00468189
1.747	-0.0797923	-0.0161394	-0.0161394	-0.0339622	0.00932174	0.00677563	-0.00595495	0.0487865	-0.0225047	0.0907974	-0.00722801
1.748	-0.0848845	-0.0237778	-0.00468189	-0.051785	-0.00468189	0.0131409	-0.0110472	0.0640632	-0.0161394	0.0946166	-0.00850107
1.749	-0.0848845	-0.0110472	-0.0186855	-0.0416006	-0.0123202	0.015687	-0.00340883	0.0449674	0.000410338	0.0793399	-0.0110472
1.75	-0.0836115	-0.000862719	-0.00595495	-0.0530581	0.00295645	0.00932174	-0.00977412	0.0615171	-0.0110472	0.0882513	-0.0148664
1.751	-0.101434	-0.00595495	-0.00468189	-0.0365083	-0.0199586	0.014414	-0.0148664	0.0564249	-0.0135933	0.0907974	-0.00977412
1.752	-0.0785192	-0.00468189	0.000410338	-0.0416006	-0.0148664	0.0169601	0.00422951	0.0500596	-0.0110472	0.0946166	-0.00722801
1.753	-0.0759731	-0.00595495	-0.0135933	-0.0466928	0.00550257	0.00422951	-0.0135933	0.0398751	-0.00722801	0.0869783	-0.0123202
1.754	-0.0797923	-0.00850107	-0.00340883	-0.0377814	-0.00722801	0.0016834	-0.0148664	0.0500596	-0.0237778	0.0997088	-0.00850107
1.755	-0.0759731	-0.0161394	-0.0174125	-0.051785	-0.0161394	-0.00977412	-0.0110472	0.0551518	-0.0225047	0.0755207	-0.0110472
1.756	-0.0670617	-0.00340883	0.00295645	-0.0543312	0.00295645	0.00932174	-0.0135933	0.0500596	0.00422951	0.0678824	-0.0212316
1.757	-0.0683348	-0.000862719	-0.0263239	-0.0454197	-0.0110472	0.000410338	-0.00340883	0.0538788	-0.00850107	0.0920705	-0.00213578
1.758	-0.0823384	-0.00340883	-0.0148664	-0.0441467	-0.00595495	0.00422951	-0.00468189	0.0436943	-0.0174125	0.0704285	-0.0186855
1.759	-0.0874306	-0.0225047	-0.0161394	-0.0454197	0.000410338	0.0016834	-0.0135933	0.036056	-0.0148664	0.0780669	-0.00595495
1.76	-0.0556042	-0.0199586	-0.00468189	-0.0454197	-0.0110472	0.00295645	-0.0123202	0.0602441	-0.0263239	0.0946166	-0.00977412
1.761	-0.0772462	0.00422951	-0.0148664	-0.0403275	-0.0237778	0.0169601	-0.00468189	0.0398751	-0.00850107	0.0882513	-0.0148664
1.762	-0.0619695	-0.00468189	-0.00977412	-0.0441467	-0.0161394	0.0016834	-0.00722801	0.0411482	-0.00722801	0.0717016	-0.00468189
1.763	-0.0759731	-0.0174125	-0.00595495	-0.0403275	-0.00850107	0.00932174	0.00550257	0.0564249	-0.00468189	0.0793399	-0.0148664
1.764	-0.096342	-0.0110472	0.00295645	-0.0365083	0.000410338	-0.00340883	0.014414	0.0322368	-0.0148664	0.080613	0.00677563
1.765	-0.0785192	-0.0250508	-0.00468189	-0.0441467	-0.0123202	0.0245984	-0.0135933	0.0513327	-0.00722801	0.0920705	0.00932174
1.766	-0.0925229	-0.0110472	-0.0186855	-0.0492389	-0.0110472	0.0131409	-0.00340883	0.0398751	-0.0161394	0.0882513	-0.00722801
1.767	-0.0836115	-0.0161394	-0.00468189	-0.0365083	-0.00722801	0.00550257	-0.0135933	0.0335098	-0.00595495	0.0920705	-0.00977412
1.768	-0.0874306	-0.0212316	-0.000862719	-0.0416006	-0.000862719	0.00295645	-0.0135933	0.036056	-0.0110472	0.0958897	0.00295645
1.769	-0.0874306	-0.00977412	-0.0161394	-0.0352353	-0.0135933	-0.00595495	-0.00850107	0.0424212	-0.0110472	0.081886	-0.0174125
1.77	-0.0670617	-0.0174125	-0.00977412	-0.0365083	-0.00850107	0.014414	-0.00468189	0.0513327	-0.0135933	0.0666093	-0.0110472
1.771	-0.0810654	-0.00722801	0.000410338	-0.0403275	-0.0174125	0.000410338	-0.00468189	0.0411482	0.00295645	0.0704285	-0.00468189
1.772	-0.0836115	-0.0110472	-0.0123202	-0.0314161	-0.00595495	0.00422951	-0.0237778	0.0462404	-0.00722801	0.081886	-0.0174125
1.773	-0.0848845	-0.0250508	-0.00340883	-0.0454197	-0.00595495	0.0169601	-0.0135933	0.0538788	-0.0225047	0.0793399	-0.00340883
1.774	-0.0759731	-0.00595495	-0.00340883	-0.050512	0.000410338	0.00804868	-0.0123202	0.0513327	-0.0199586	0.0857052	-0.00977412
1.775	-0.0721539	-0.00468189	0.00295645	-0.0441467	-0.0148664	0.000410338	-0.0186855	0.0424212	-0.0225047	0.0895244	-0.00977412
1.776	-0.0568773	-0.00722801	-0.0275969	-0.0314161	0.00932174	0.000410338	0.0016834	0.0398751	-0.0123202	0.0831591	-0.0174125
1.777	-0.0785192	-0.00468189	-0.0148664	-0.050512	-0.0199586	0.00804868	-0.0148664	0.036056	-0.00850107	0.0615171	-0.0174125
1.778	-0.0708809	-0.00595495	-0.00977412	-0.0543312	-0.00977412	0.00550257	-0.00340883	0.0335098	-0.00468189	0.0640632	-0.0148664
1.779	-0.0708809	-0.0174125	-0.00468189	-0.0314161	-0.00977412	0.0105948	-0.0123202	0.0436943	-0.0237778	0.081886	-0.00468189
1.78	-0.0594234	-0.00595495	-0.0237778	-0.051785	-0.00977412	-0.0135933	0.00422951	0.0538788	-0.00468189	0.0767938	-0.00850107
1.781	-0.0657887	-0.0212316	-0.0148664	-0.0301431	-0.0148664	0.0131409	-0.00340883	0.036056	-0.0199586	0.080613	-0.0174125
1.782	-0.0670617	-0.0263239	-0.0110472	-0.0377814	-0.0148664	0.0182332	-0.0161394	0.0475135	-0.0148664	0.0831591	0.000410338
1.783	-0.0606964	-0.00850107	-0.0148664	-0.0339622	-0.00468189	-0.00850107	-0.000862719	0.0411482	-0.0148664	0.080613	-0.00977412
1.784	-0.0785192	-0.0250508	-0.00977412	-0.0377814	-0.0148664	0.000410338	-0.00468189	0.0462404	-0.00595495	0.0602441	0.000410338
1.785	-0.0810654	-0.0199586	-0.00468189	-0.0416006	-0.00722801	0.00550257	-0.00595495	0.0436943	-0.0161394	0.0627902	-0.0110472
1.786	-0.0772462	-0.0263239	-0.0199586	-0.0212316	0.000410338	0.0131409	-0.00722801	0.036056	-0.00722801	0.0704285	-0.00977412
1.787	-0.0683348	-0.0225047	-0.00340883	-0.0416006	-0.0135933	-0.000862719	0.00295645	0.0284176	-0.0148664	0.0933435	-0.00977412
1.788	-0.0759731	-0.0148664	-0.00340883	-0.0275969	0.00677563	0.014414	-0.0123202	0.0411482	-0.0135933	0.0857052	-0.0135933
1.789	-0.0721539	-0.0148664	-0.0174125	-0.0339622	-0.0225047	0.00932174	-0.0212316	0.0551518	-0.0186855	0.0793399	-0.00722801
1.79	-0.0810654	0.000410338	-0.00850107	-0.0365083	-0.00722801	0.015687	-0.0212316	0.0449674	-0.0135933	0.0767938	-0.0174125
1.791	-0.0810654	-0.0135933	-0.00850107	-0.0301431	-0.0174125	-0.00595495	-0.00213578	0.0436943	-0.0148664	0.0640632	0.00295645
1.792	-0.0823384	-0.0237778	-0.0161394	-0.0403275	-0.00595495	0.00932174	-0.0110472	0.0411482	-0.0110472	0.0678824	-0.0123202
1.793	-0.0823384	-0.0161394	-0.0110472	-0.0314161	-0.00977412	0.0105948	-0.0199586	0.0475135	0.00550257	0.0780669	-0.0123202
1.794	-0.073427	-0.00977412	-0.0148664	-0.0454197	0.000410338	0.014414	-0.0110472	0.0424212	-0.0135933	0.0666093	-0.0123202
1.795	-0.0721539	-0.0174125	-0.00340883	-0.0454197	-0.00850107	0.00932174	-0.00722801	0.0538788	-0.00977412	0.080613	-0.0148664
1.796	-0.0759731	-0.00977412	-0.00977412	-0.0301431	-0.0161394	-0.00213578	-0.0135933	0.0500596	-0.0110472	0.0958897	-0.0161394
1.797	-0.0683348	-0.0174125	-0.0250508	-0.0365083	-0.00977412	0.000410338	-0.0135933	0.036056	-0.0199586	0.081886	-0.00977412
1.798	-0.0823384	-0.0161394	-0.0110472	-0.02887	-0.00468189	0.00932174	-0.00850107	0.0513327	-0.0123202	0.0767938	-0.00468189
1.799	-0.0568773	-0.00468189	-0.0148664	-0.0403275	-0.0212316	-0.00468189	-0.00468189	0.0449674	-0.0174125	0.0551518	-0.00977412
1.8	-0.0645156	-0.0148664	-0.00722801	-0.0237778	-0.0174125	0.014414	0.00550257	0.0462404	-0.0250508	0.0755207	-0.0135933
1.801	-0.0823384	-0.0123202	-0.00595495	-0.0148664	-0.0110472	0.00422951	0.000410338	0.0551518	-0.00850107	0.0717016	-0.0148664
1.802	-0.0759731	-0.0199586	-0.0186855	-0.0352353	-0.00468189	-0.00595495	-0.00722801	0.0347829	-0.0135933	0.0691555	-0.0135933
1.803	-0.0657887	0.00677563	-0.0250508	-0.0403275	-0.0148664	0.00295645	-0.00977412	0.0296907	-0.0123202	0.0831591	-0.0123202
1.804	-0.0797923	-0.0123202	-0.00595495	-0.0428736	-0.00977412	0.0169601	-0.00468189	0.0386021	-0.0110472	0.0857052	-0.00468189
1.805	-0.0556042	-0.00977412	0.0016834	-0.0263239	-0.0135933	0.0131409	-0.00722801	0.0386021	-0.00722801	0.0666093	-0.0199586
1.806	-0.0810654	-0.0225047	-0.0135933	-0.0352353	-0.0110472	0.000410338	-0.00340883	0.0436943	-0.0135933	0.0653363	-0.00595495
1.807	-0.0759731	-0.0148664	-0.0110472	-0.0263239	-0.00850107	0.0016834	-0.00850107	0.0462404	-0.0237778	0.0857052	0.00295645
1.808	-0.0797923	-0.0135933	-0.0148664	-0.0275969	-0.00722801	0.00932174	-0.0123202	0.0309637	-0.0123202	0.0831591	-0.00595495
1.809	-0.0708809	-0.0212316	-0.0110472	-0.0301431	-0.0161394	0.0207793	-0.0275969	0.0513327	-0.00722801	0.0844321	0.0169601
1.81	-0.0823384	-0.0135933	-0.0123202	-0.0301431	-0.00468189	0.00804868	-0.0148664	0.0411482	-0.0135933	0.0767938	-0.0135933
1.811	-0.0759731	-0.0110472	-0.0123202	-0.0390544	-0.000862719	0.0195062	0.000410338	0.0487865	-0.0110472	0.080613	-0.0110472
1.812	-0.0848845	-0.0225047	-0.000862719	-0.0339622	-0.00977412	0.00295645	-0.0186855	0.0500596	-0.00850107	0.0717016	-0.00850107
1.813	-0.0759731	-0.00340883	-0.00977412	-0.0314161	-0.0123202	0.0105948	-0.0148664	0.0411482	-0.0263239	0.0780669	-0.0314161
1.814	-0.0861576	-0.0199586	-0.00595495	-0.0466928	-0.0110472	-0.00595495	-0.00595495	0.0513327	-0.0135933	0.0704285	0.0016834
1.815	-0.0606964	0.00550257	-0.0174125	-0.0441467	-0.000862719	0.015687	-0.0148664	0.0335098	-0.0250508	0.0755207	-0.00977412
1.816	-0.0836115	-0.0199586	-0.0135933	-0.0403275	-0.0123202	0.0016834	-0.0148664	0.0500596	-0.0212316	0.0780669	-0.0110472
1.817	-0.0823384	0.000410338	-0.0225047	-0.02887	-0.0212316	-0.00850107	-0.0148664	0.0335098	0.00550257	0.0869783	-0.0123202
1.818	-0.0645156	-0.00340883	-0.0237778	-0.0263239	-0.0148664	0.00804868	-0.00468189	0.0449674	-0.00977412	0.0767938	-0.0186855
1.819	-0.0747001	-0.0225047	-0.0110472	-0.0466928	-0.0174125	-0.00595495	-0.0199586	0.0551518	-0.0148664	0.0564249	-0.00977412
1.82	-0.0887037	0.00295645	-0.00722801	-0.0441467	0.00932174	-0.00468189	-0.00468189	0.0462404	-0.0148664	0.0767938	-0.00595495
1.821	-0.0594234	-0.0250508	-0.0326892	-0.0301431	-0.0161394	0.0016834	-0.00595495	0.0309637	-0.0135933	0.058971	-0.0110472
1.822	-0.0836115	-0.0110472	-0.0123202	-0.0250508	-0.0123202	0.015687	-0.0148664	0.0500596	0.0016834	0.0844321	-0.0186855
1.823	-0.0823384	-0.00977412	-0.0161394	-0.0326892	-0.000862719	0.0131409	-0.00468189	0.0411482	-0.00468189	0.0627902	-0.0135933
1.824	-0.0810654	-0.0186855	-0.00595495	-0.0352353	-0.0225047	0.000410338	-0.0174125	0.037329	-0.00977412	0.0666093	-0.0110472
1.825	-0.0670617	-0.0199586	-0.0199586	-0.0123202	-0.0123202	0.00804868	-0.00595495	0.036056	-0.00850107	0.0946166	-0.0148664
1.826	-0.0759731	-0.0148664	-0.00213578	-0.0352353	-0.0123202	-0.00468189	-0.0110472	0.0411482	-0.0174125	0.0704285	0.000410338
1.827	-0.0861576	-0.0110472	-0.0135933	-0.0428736	-0.00850107	0.015687	-0.0110472	0.0335098	-0.0199586	0.0564249	0.000410338
1.828	-0.0670617	-0.0199586	-0.00595495	-0.0212316	-0.0110472	0.00677563	-0.00850107	0.0500596	0.00422951	0.0691555	-0.0123202
1.829	-0.0823384	-0.0174125	-0.0110472	-0.0416006	-0.00340883	0.0182332	-0.00595495	0.0500596	-0.0135933	0.0882513	-0.00468189
1.83	-0.0797923	-0.00595495	0.00550257	-0.0237778	-0.00468189	0.0131409	-0.0148664	0.0398751	-0.00468189	0.0678824	-0.00468189
1.831	-0.0708809	0.000410338	-0.0161394	-0.0428736	-0.00722801	0.00677563	-0.0212316	0.036056	-0.00722801	0.0933435	-0.00977412
1.832	-0.073427	-0.0135933	-0.0199586	-0.0275969	-0.0161394	0.00422951	-0.0110472	0.036056	-0.0123202	0.0793399	-0.0339622
1.833	-0.0619695	-0.00468189	-0.00468189	-0.0301431	-0.0110472	0.0105948	-0.0110472	0.0398751	-0.00850107	0.0793399	-0.00977412
1.834	-0.0759731	0.000410338	-0.0110472	-0.0352353	-0.0110472	0.0105948	-0.0148664	0.036056	-0.0110472	0.0666093	-0.0186855
1.835	-0.0823384	-0.0237778	-0.00213578	-0.0403275	0.0016834	0.00550257	-0.000862719	0.0564249	-0.0148664	0.0704285	-0.00595495
1.836	-0.0670617	-0.00977412	-0.0161394	-0.0339622	0.00804868	-0.000862719	-0.0212316	0.0487865	-0.0148664	0.0704285	-0.0314161
1.837	-0.0810654	-0.00722801	-0.0199586	-0.0352353	-0.0135933	0.0105948	-0.0148664	0.037329	-0.0199586	0.0767938	-0.00595495
1.838	-0.0543312	-0.0148664	-0.00468189	-0.0377814	-0.00595495	-0.0135933	0.00422951	0.0411482	-0.0199586	0.0742477	-0.0123202
1.839	-0.0708809	-0.0135933	-0.0161394	-0.0186855	-0.00468189	0.00550257	-0.0174125	0.0462404	-0.0199586	0.081886	-0.0123202
1.84	-0.0797923	-0.0161394	-0.0135933	-0.0352353	-0.0237778	0.00677563	-0.0212316	0.0347829	0.0016834	0.0704285	-0.000862719
1.841	-0.0619695	0.00932174	-0.0135933	-0.0352353	-0.0110472	0.00804868	0.000410338	0.037329	-0.0135933	0.0500596	0.000410338
1.842	-0.0747001	-0.0275969	-0.0110472	-0.0326892	-0.0301431	-0.00722801	-0.00722801	0.0500596	-0.0263239	0.0640632	-0.0123202
1.843	-0.0657887	-0.0237778	-0.00595495	-0.0263239	0.000410338	0.0131409	0.00295645	0.0309637	-0.0212316	0.0831591	-0.00340883
1.844	-0.073427	-0.00468189	-0.00468189	-0.0275969	-0.00722801	0.00422951	-0.0186855	0.0436943	-0.00340883	0.0844321	-0.0174125
1.845	-0.0606964	-0.0135933	-0.00595495	-0.0339622	-0.0174125	0.0233254	-0.0110472	0.0207793	-0.00340883	0.0895244	-0.0135933
1.846	-0.0708809	-0.0199586	-0.0161394	-0.0250508	-0.000862719	0.00422951	-0.0148664	0.0347829	-0.0314161	0.0780669	-0.0135933
1.847	-0.0721539	-0.0250508	-0.00340883	-0.0390544	-0.0148664	-0.00595495	-0.000862719	0.0284176	-0.00595495	0.0678824	-0.00595495
1.848	-0.0657887	0.000410338	-0.0110472	-0.0237778	-0.00977412	0.00804868	-0.0186855	0.037329	-0.0161394	0.081886	-0.0110472
1.849	-0.0861576	-0.0263239	-0.0110472	-0.0275969	-0.00977412	0.0182332	-0.0148664	0.0462404	-0.00595495	0.0564249	-0.0148664
1.85	-0.0759731	-0.0161394	-0.00340883	-0.0352353	-0.00722801	-0.00977412	-0.00340883	0.0169601	0.00677563	0.0742477	-0.0135933
1.851	-0.0772462	-0.0148664	0.0016834	-0.0275969	-0.0199586	0.0118679	-0.00340883	0.037329	-0.0110472	0.081886	-0.00977412
1.852	-0.0721539	0.0016834	-0.00595495	-0.0237778	-0.00850107	0.000410338	-0.0148664	0.0449674	-0.0161394	0.0780669	-0.0148664
1.853	-0.0670617	0.000410338	-0.00722801	-0.0352353	-0.0110472	0.00932174	-0.0161394	0.037329	-0.0174125	0.0755207	-0.00977412
1.854	-0.0823384	-0.00977412	-0.0275969	-0.0352353	-0.0110472	0.00295645	-0.0352353	0.0449674	-0.0237778	0.0767938	-0.0199586
1.855	-0.0696078	-0.00468189	-0.0110472	-0.0250508	-0.00977412	-0.00468189	-0.00850107	0.0347829	-0.0123202	0.0691555	-0.00722801
1.856	-0.0785192	-0.00850107	-0.0174125	-0.0314161	0.000410338	0.00677563	-0.00977412	0.0449674	-0.0135933	0.0475135	-0.0186855
1.857	-0.0785192	-0.00977412	-0.0148664	-0.0441467	-0.0339622	-0.00468189	-0.0186855	0.0513327	-0.00722801	0.0653363	-0.00722801
1.858	-0.0619695	-0.00340883	-0.0212316	-0.0352353	-0.0174125	0.00804868	-0.00468189	0.0398751	-0.0110472	0.0627902	-0.0110472
1.859	-0.0556042	-0.00977412	-0.0110472	-0.0377814	-0.00468189	0.0016834	0.000410338	0.0411482	-0.00722801	0.0780669	-0.00850107
1.86	-0.0670617	-0.0123202	-0.00722801	-0.0352353	-0.00340883	-0.00722801	-0.0174125	0.0335098	-0.0148664	0.0767938	-0.00595495
1.861	-0.0619695	-0.0199586	-0.0212316	-0.0263239	-0.0148664	0.00295645	-0.00340883	0.036056	-0.0263239	0.0882513	-0.00213578
1.862	-0.0568773	-0.0174125	-0.0135933	-0.0365083	-0.00977412	0.00295645	0.00295645	0.0398751	-0.0212316	0.0691555	-0.0212316
1.863	-0.0785192	-0.0161394	-0.0225047	-0.0263239	-0.00468189	-0.00340883	-0.00977412	0.037329	-0.0135933	0.0564249	-0.0110472
1.864	-0.0683348	-0.0135933	-0.0225047	-0.0161394	-0.0161394	0.00422951	-0.0135933	0.0335098	0.00422951	0.0678824	-0.00977412
1.865	-0.0759731	-0.0148664	-0.00595495	-0.0352353	0.000410338	0.00677563	-0.00595495	0.0258715	-0.0110472	0.0666093	-0.00722801
1.866	-0.0747001	-0.0174125	0.00677563	-0.0237778	-0.0237778	0.0131409	0.00677563	0.036056	-0.00977412	0.0844321	-0.00977412
1.867	-0.0632425	-0.0212316	-0.0148664	-0.0174125	-0.00213578	0.00422951	-0.00468189	0.0309637	-0.0110472	0.0666093	-0.0110472
1.868	-0.0785192	-0.00595495	-0.0110472	-0.02887	-0.0250508	0.014414	-0.0199586	0.0335098	-0.0174125	0.0869783	-0.00468189
1.869	-0.0645156	-0.0110472	-0.000862719	-0.02887	-0.00340883	0.00932174	-0.000862719	0.0500596	-0.00595495	0.081886	-0.0199586
1.87	-0.0645156	-0.0123202	-0.0199586	-0.0263239	-0.0148664	-0.0123202	-0.00977412	0.0347829	-0.00468189	0.0704285	-0.00468189
1.871	-0.0785192	-0.0199586	-0.0174125	-0.0263239	-0.00595495	0.00677563	-0.0148664	0.0335098	-0.0174125	0.0487865	-0.0148664
1.872	-0.073427	-0.0135933	-0.000862719	-0.0186855	0.0105948	0.00550257	-0.0110472	0.036056	-0.00468189	0.0678824	-0.0135933
1.873	-0.0785192	-0.00468189	-0.00468189	-0.0403275	-0.0135933	0.00804868	-0.0161394	0.0398751	-0.0135933	0.0704285	-0.0148664
1.874	-0.0810654	-0.0110472	-0.0123202	-0.0403275	-0.0135933	-0.00213578	-0.00468189	0.0411482	-0.00850107	0.0767938	-0.0148664
1.875	-0.0785192	-0.0123202	-0.0161394	-0.0263239	-0.00340883	0.00550257	0.00550257	0.0538788	0.00422951	0.0793399	-0.0186855
1.876	-0.0581503	-0.0212316	-0.0199586	-0.0314161	-0.0148664	0.00295645	-0.00977412	0.0386021	-0.0135933	0.0844321	-0.00595495
1.877	-0.0645156	-0.00595495	-0.00722801	-0.0352353	-0.0110472	0.00422951	-0.0174125	0.0398751	-0.00213578	0.0615171	-0.0148664
1.878	-0.0670617	-0.00595495	-0.00977412	-0.0263239	0.000410338	-0.00468189	-0.0123202	0.0424212	-0.0263239	0.0411482	-0.00468189
1.879	-0.0708809	-0.00850107	-0.0161394	-0.0403275	-0.0186855	-0.00468189	-0.0123202	0.0436943	-0.02887	0.0462404	-0.0123202
1.88	-0.0543312	0.000410338	-0.00468189	-0.02887	-0.00595495	0.00422951	0.0016834	0.0462404	-0.00468189	0.0793399	-0.0123202
1.881	-0.0759731	-0.0250508	-0.0148664	-0.0352353	-0.0212316	-0.000862719	-0.0135933	0.0500596	-0.00340883	0.0602441	-0.0110472
1.882	-0.0556042	-0.0110472	-0.00595495	-0.0390544	-0.0135933	0.0131409	-0.00722801	0.0296907	-0.0148664	0.0933435	-0.0148664
1.883	-0.0594234	-0.0352353	-0.0123202	-0.0377814	0.000410338	0.00932174	-0.00340883	0.0284176	-0.00977412	0.0767938	-0.0148664
1.884	-0.0785192	-0.0339622	-0.0212316	-0.0275969	-0.0135933	-0.0110472	-0.0135933	0.036056	-0.0186855	0.0538788	-0.00977412
1.885	-0.0632425	-0.0186855	-0.0186855	-0.0199586	-0.00850107	0.000410338	-0.000862719	0.0386021	-0.0161394	0.0615171	-0.00340883
1.886	-0.0670617	-0.0186855	-0.00595495	-0.0352353	-0.00977412	0.014414	-0.0135933	0.0411482	-0.00468189	0.0666093	-0.0161394
1.887	-0.0568773	-0.00468189	-0.0212316	-0.0110472	-0.0123202	-0.00722801	0.0016834	0.037329	-0.0110472	0.0755207	-0.0110472
1.888	-0.0696078	-0.0237778	-0.0199586	-0.0352353	-0.00468189	0.00550257	-0.0237778	0.0411482	-0.00595495	0.0678824	-0.00340883
1.889	-0.0848845	-0.00850107	0.000410338	-0.0339622	0.00422951	0.00422951	-0.00722801	0.0296907	-0.0161394	0.0767938	-0.00722801
1.89	-0.0657887	-0.0225047	-0.0148664	-0.0428736	-0.0148664	0.00932174	-0.0199586	0.0411482	-0.00977412	0.081886	-0.0199586
1.891	-0.0645156	-0.00595495	-0.0174125	-0.0275969	-0.00340883	0.0105948	-0.00468189	0.0424212	-0.0148664	0.0780669	-0.0174125
1.892	-0.0606964	-0.0135933	-0.00468189	-0.0237778	-0.0123202	0.00295645	-0.0123202	0.0411482	-0.000862719	0.0436943	-0.00722801
1.893	-0.0810654	-0.0135933	-0.0110472	-0.0250508	-0.0135933	0.000410338	-0.0148664	0.0475135	-0.0110472	0.0666093	-0.0123202
1.894	-0.0606964	-0.00977412	-0.0174125	-0.0326892	-0.00977412	0.000410338	-0.0110472	0.0615171	-0.00468189	0.0602441	-0.00468189
1.895	-0.0670617	-0.0212316	-0.02887	-0.0365083	-0.00340883	0.00295645	-0.02887	0.0398751	-0.0199586	0.0640632	-0.0148664
1.896	-0.0759731	-0.0110472	-0.0123202	-0.0365083	-0.0135933	0.000410338	-0.0135933	0.0513327	-0.0148664	0.0666093	-0.0161394
1.897	-0.0568773	-0.0161394	-0.0148664	-0.0314161	-0.000862719	0.00677563	-0.0148664	0.0449674	-0.0174125	0.0793399	-0.00468189
1.898	-0.0530581	-0.00595495	-0.0135933	-0.0161394	-0.0148664	0.0118679	-0.00850107	0.036056	-0.0148664	0.058971	-0.0250508
1.899	-0.0670617	-0.0199586	-0.0174125	-0.0352353	-0.0135933	0.00804868	-0.00213578	0.0526057	-0.0161394	0.0615171	-0.0186855
1.9	-0.0606964	-0.0123202	0.00804868	-0.0199586	-0.0161394	-0.000862719	-0.00722801	0.0245984	-0.00977412	0.0551518	-0.0148664
1.901	-0.0670617	-0.0174125	-0.0123202	-0.0212316	-0.0186855	0.0118679	-0.00850107	0.0487865	-0.0199586	0.0729746	-0.0148664
1.902	-0.0581503	-0.0161394	-0.0212316	-0.0237778	-0.0174125	0.000410338	-0.00468189	0.036056	-0.00595495	0.0755207	-0.00340883
1.903	-0.0581503	-0.00977412	-0.0123202	-0.0275969	-0.0135933	0.00295645	0.00422951	0.0411482	-0.00468189	0.0602441	-0.00213578
1.904	-0.0708809	-0.0263239	-0.00850107	-0.0314161	-0.0199586	0.00677563	-0.0135933	0.0386021	-0.00722801	0.080613	-0.00850107
1.905	-0.0568773	-0.0263239	-0.0148664	-0.0174125	-0.00977412	0.014414	-0.0110472	0.0245984	-0.0148664	0.0717016	-0.0135933
1.906	-0.0696078	-0.0212316	-0.0148664	-0.0377814	-0.0199586	0.00804868	-0.00468189	0.0449674	-0.00213578	0.0576979	-0.00977412
1.907	-0.0657887	-0.00722801	-0.0135933	-0.0161394	-0.0250508	0.0118679	-0.00595495	0.0284176	-0.0110472	0.0666093	-0.00340883
1.908	-0.0696078	-0.0174125	-0.00213578	-0.0314161	-0.0148664	0.0105948	-0.0148664	0.0411482	-0.00468189	0.0627902	-0.0110472
1.909	-0.0759731	-0.0237778	0.000410338	-0.0250508	-0.00340883	0.0105948	-0.00722801	0.0398751	-0.0275969	0.0704285	-0.0110472
1.91	-0.0785192	-0.00595495	-0.00977412	-0.0263239	-0.00595495	-0.00340883	-0.00595495	0.0335098	-0.0199586	0.0615171	-0.0186855
1.911	-0.0708809	0.00550257	-0.0403275	-0.0263239	-0.00340883	0.00677563	-0.0237778	0.0411482	-0.0199586	0.0704285	-0.00213578
1.912	-0.0606964	-0.0135933	-0.00595495	-0.0377814	-0.0237778	-0.000862719	-0.0148664	0.0487865	-0.0135933	0.0717016	-0.0263239
1.913	-0.0568773	-0.0135933	-0.00468189	-0.02887	-0.0237778	0.00550257	-0.0212316	0.0513327	-0.0148664	0.0615171	-0.00340883
1.914	-0.0657887	-0.00468189	-0.00468189	-0.0314161	-0.00977412	-0.00340883	-0.0148664	0.0538788	-0.00595495	0.0615171	-0.0148664
1.915	-0.0708809	-0.00468189	-0.0199586	-0.0263239	-0.00213578	0.015687	-0.0263239	0.0398751	-0.00977412	0.058971	-0.0365083
1.916	-0.0492389	0.000410338	-0.0148664	-0.0428736	-0.0174125	0.0169601	-0.0263239	0.0564249	-0.00722801	0.0666093	-0.00722801
1.917	-0.0670617	-0.0199586	-0.0123202	-0.0403275	-0.0174125	-0.00340883	-0.0161394	0.0513327	-0.0148664	0.0564249	-0.0161394
1.918	-0.0619695	-0.0212316	-0.0135933	-0.0199586	-0.0148664	0.0118679	-0.00340883	0.0436943	-0.0263239	0.0882513	0.000410338
1.919	-0.0670617	-0.0174125	-0.0250508	-0.0263239	-0.0135933	0.00550257	-0.0199586	0.0513327	-0.00722801	0.0857052	-0.0250508
1.92	-0.0708809	-0.0148664	-0.0110472	-0.0339622	-0.0250508	-0.0110472	-0.0110472	0.037329	0.000410338	0.0653363	-0.00977412
1.921	-0.0670617	-0.0148664	-0.00595495	-0.0301431	0.00550257	0.0182332	-0.00722801	0.0487865	-0.0263239	0.0475135	-0.0148664
1.922	-0.0619695	-0.00595495	-0.0263239	-0.0174125	-0.00977412	-0.00468189	-0.0174125	0.0627902	-0.0199586	0.0627902	-0.0212316
1.923	-0.0568773	-0.0199586	-0.00468189	-0.0352353	-0.0161394	0.00295645	-0.0148664	0.0449674	-0.0148664	0.0767938	-0.00595495
1.924	-0.0747001	-0.0199586	-0.0174125	-0.0301431	-0.0263239	0.0131409	-0.00850107	0.0487865	-0.0110472	0.0767938	-0.0148664
1.925	-0.0581503	-0.0263239	-0.00722801	-0.0416006	-0.000862719	0.00932174	-0.0186855	0.0424212	-0.00850107	0.0691555	0.000410338
1.926	-0.0619695	0.00932174	-0.00213578	-0.0275969	-0.00722801	-0.000862719	-0.0148664	0.0411482	-0.00850107	0.0653363	-0.0161394
1.927	-0.0696078	-0.00468189	-0.0199586	-0.0263239	-0.0263239	0.00550257	0.0016834	0.0424212	-0.0148664	0.0767938	-0.0148664
1.928	-0.0721539	-0.0275969	-0.0161394	-0.0275969	-0.0161394	0.0220523	-0.00213578	0.0398751	-0.0135933	0.0551518	-0.0225047
1.929	-0.0606964	-0.0186855	-0.00595495	-0.0314161	-0.00722801	0.0220523	-0.00977412	0.0398751	-0.0237778	0.0564249	-0.0199586
1.93	-0.0670617	-0.0123202	-0.00340883	-0.0199586	0.0131409	0.014414	-0.0135933	0.0462404	-0.0135933	0.0691555	0.000410338
1.931	-0.0721539	-0.0135933	-0.00213578	-0.0352353	-0.0263239	0.00422951	-0.00340883	0.0500596	-0.0199586	0.0793399	-0.0186855
1.932	-0.0708809	-0.00977412	-0.0212316	-0.0365083	-0.00722801	0.00932174	-0.0148664	0.0424212	-0.0199586	0.0653363	-0.0174125
1.933	-0.0581503	-0.0123202	-0.00850107	-0.0441467	-0.0225047	0.00550257	-0.0110472	0.0462404	-0.00595495	0.081886	-0.00850107
1.934	-0.0721539	-0.00468189	-0.0123202	-0.0263239	-0.00977412	0.0105948	-0.0161394	0.0411482	-0.0174125	0.0729746	-0.00722801
1.935	-0.0721539	0.000410338	-0.00722801	-0.0314161	-0.0174125	0.0105948	-0.0263239	0.0500596	-0.0110472	0.0640632	-0.0263239
1.936	-0.0454197	-0.00595495	-0.0148664	-0.0390544	-0.00340883	0.00422951	-0.0174125	0.0513327	-0.0199586	0.0449674	-0.0263239
1.937	-0.0657887	-0.0199586	-0.0174125	-0.0377814	-0.0225047	0.0131409	-0.00468189	0.0462404	-0.0212316	0.0576979	-0.00468189
1.938	-0.0708809	-0.0199586	0.00422951	-0.0212316	-0.0135933	-0.00468189	-0.00850107	0.0436943	-0.0110472	0.0627902	-0.00340883
1.939	-0.051785	-0.0110472	-0.0263239	-0.0390544	-0.0110472	0.00422951	-0.00850107	0.0564249	-0.0186855	0.0767938	-0.0110472
1.94	-0.0606964	0.00932174	-0.0199586	-0.0365083	-0.0135933	-0.00340883	0.00550257	0.0398751	-0.0199586	0.0640632	-0.0199586
1.941	-0.0594234	-0.0148664	-0.00977412	-0.0301431	-0.0199586	0.00422951	-0.0199586	0.0398751	-0.0110472	0.0742477	-0.0225047
1.942	-0.0377814	-0.00468189	-0.0148664	-0.0352353	-0.00340883	0.0195062	0.000410338	0.0449674	-0.0135933	0.0767938	0.00295645
1.943	-0.0619695	-0.0123202	-0.0135933	-0.0301431	-0.0199586	-0.0161394	-0.0212316	0.0449674	-0.00468189	0.0526057	-0.00722801
1.944	-0.0556042	-0.0212316	-0.00977412	-0.0339622	-0.00977412	0.00550257	-0.0212316	0.0347829	-0.00977412	0.0666093	-0.0110472
1.945	-0.0670617	-0.0148664	-0.00977412	-0.0416006	-0.00977412	0.000410338	-0.00977412	0.0296907	-0.00977412	0.0602441	-0.0199586
1.946	-0.0479659	-0.0225047	-0.0250508	-0.0275969	-0.0110472	0.0233254	-0.00468189	0.0322368	-0.0212316	0.0844321	-0.0148664
1.947	-0.0759731	-0.00595495	-0.00850107	-0.0263239	-0.0110472	0.014414	-0.00595495	0.0258715	-0.00977412	0.0742477	-0.0212316
1.948	-0.0772462	-0.0250508	-0.0123202	-0.0237778	-0.0212316	0.0271445	-0.0161394	0.0500596	-0.0161394	0.0793399	-0.0148664
1.949	-0.0696078	-0.0174125	-0.00595495	-0.0250508	-0.0212316	0.0169601	-0.0123202	0.037329	0.000410338	0.0780669	-0.00722801
1.95	-0.0619695	-0.0110472	-0.0110472	-0.0339622	-0.00850107	-0.00340883	-0.0174125	0.0411482	-0.0186855	0.0717016	-0.00977412
1.951	-0.0721539	-0.00595495	-0.0174125	-0.0237778	-0.0186855	0.0233254	-0.00977412	0.0475135	-0.00850107	0.0576979	-0.00722801
1.952	-0.051785	-0.0199586	-0.00213578	-0.0199586	-0.00977412	0.014414	-0.0123202	0.0424212	-0.0174125	0.0844321	0.00422951
1.953	-0.0645156	-0.00722801	-0.0250508	-0.0377814	-0.0212316	0.0182332	-0.0110472	0.036056	-0.0250508	0.0653363	-0.0237778
1.954	-0.0581503	-0.00340883	-0.0123202	-0.0326892	-0.0212316	0.00295645	-0.0263239	0.0513327	0.00295645	0.0666093	-0.0212316
1.955	-0.0466928	-0.0186855	-0.00595495	-0.0352353	-0.00977412	0.00295645	-0.0123202	0.0411482	-0.0135933	0.0780669	-0.0110472
1.956	-0.0606964	-0.000862719	-0.0135933	-0.0365083	-0.00722801	0.015687	-0.0110472	0.036056	-0.0199586	0.0602441	-0.0110472
1.957	-0.0606964	-0.0135933	-0.000862719	-0.0250508	-0.0263239	-0.00850107	-0.0161394	0.0411482	-0.0161394	0.0640632	-0.0225047
1.958	-0.0543312	-0.000862719	-0.0225047	-0.0275969	-0.0161394	-0.000862719	-0.00468189	0.0398751	-0.00595495	0.0564249	-0.0148664
1.959	-0.0670617	-0.00850107	-0.0237778	-0.0339622	-0.00977412	0.00550257	-0.0212316	0.0436943	-0.0186855	0.0653363	-0.0135933
1.96	-0.0543312	-0.0148664	-0.0250508	-0.0275969	-0.0199586	0.00550257	0.000410338	0.0296907	-0.00977412	0.0564249	-0.0174125
1.961	-0.0377814	-0.0263239	-0.0135933	-0.0352353	-0.0148664	0.00295645	0.000410338	0.0386021	0.000410338	0.0767938	0.00295645
1.962	-0.0556042	-0.0148664	-0.00850107	-0.0263239	-0.0110472	0.000410338	-0.0110472	0.0500596	-0.00213578	0.0742477	-0.0123202
1.963	-0.0568773	-0.0110472	-0.00595495	-0.0237778	-0.0135933	0.014414	-0.00977412	0.0347829	-0.0110472	0.081886	-0.0110472
1.964	-0.0606964	-0.0225047	-0.0123202	-0.0275969	-0.0225047	0.00677563	-0.0148664	0.0538788	-0.0237778	0.0627902	-0.0123202
1.965	-0.0556042	-0.0225047	-0.00977412	-0.0339622	-0.00468189	0.0207793	0.0016834	0.0284176	-0.0148664	0.0551518	-0.00722801
1.966	-0.0556042	-0.00722801	-0.00595495	-0.0314161	-0.0225047	-0.00468189	0.00677563	0.0322368	-0.0135933	0.0602441	-0.00468189
1.967	-0.0606964	-0.0174125	-0.0135933	-0.0352353	-0.0135933	0.0233254	-0.0110472	0.0411482	0.00422951	0.0640632	-0.00595495
1.968	-0.0606964	-0.0186855	-0.00468189	-0.0212316	-0.0225047	0.014414	-0.0174125	0.0258715	-0.00468189	0.0742477	-0.0135933
1.969	-0.0747001	-0.0174125	-0.00340883	-0.0250508	-0.00468189	0.014414	-0.0161394	0.0411482	-0.00595495	0.0882513	-0.00595495
1.97	-0.0645156	-0.00213578	-0.00977412	-0.0390544	-0.0123202	0.0195062	-0.00977412	0.0335098	-0.0237778	0.0576979	-0.0199586
1.971	-0.0606964	-0.0148664	-0.0250508	-0.0390544	-0.00340883	0.00932174	-0.0123202	0.0436943	-0.0186855	0.0564249	-0.00213578
1.972	-0.0543312	-0.000862719	-0.0199586	-0.0365083	-0.00722801	0.0105948	-0.00595495	0.037329	-0.0148664	0.0564249	-0.0123202
1.973	-0.0492389	-0.00595495	-0.00977412	-0.0416006	-0.0161394	0.015687	-0.00977412	0.036056	-0.00595495	0.0640632	-0.0148664
1.974	-0.0594234	-0.0135933	-0.0263239	-0.0250508	-0.00468189	0.0131409	-0.0148664	0.0398751	-0.00595495	0.0755207	-0.0135933
1.975	-0.0606964	-0.00468189	-0.00722801	-0.0301431	-0.00595495	0.0207793	-0.0135933	0.0449674	-0.000862719	0.0564249	-0.00340883
1.976	-0.051785	-0.0148664	-0.00977412	-0.0403275	-0.00468189	0.0207793	-0.0212316	0.0436943	-0.00468189	0.0564249	-0.0263239
1.977	-0.051785	-0.00977412	-0.0275969	-0.0352353	-0.0199586	0.0182332	-0.00850107	0.0386021	-0.0199586	0.0780669	-0.0135933
1.978	-0.0543312	-0.00977412	-0.0186855	-0.0314161	-0.0148664	-0.000862719	-0.00468189	0.0462404	-0.0365083	0.0551518	0.000410338
1.979	-0.0810654	-0.0123202	-0.00722801	-0.0352353	-0.0110472	0.00804868	-0.0225047	0.0462404	-0.0148664	0.0436943	-0.0148664
1.98	-0.0454197	-0.00722801	-0.0186855	-0.0161394	-0.0212316	0.00422951	0.00550257	0.036056	-0.00468189	0.0564249	-0.0161394
1.981	-0.0581503	-0.0110472	-0.0174125	-0.0352353	-0.0135933	0.00295645	-0.00340883	0.0398751	-0.0123202	0.058971	-0.00977412
1.982	-0.051785	-0.0148664	-0.0135933	-0.0237778	0.00295645	0.00677563	-0.00977412	0.0335098	-0.00595495	0.0551518	-0.00468189
1.983	-0.0568773	-0.0161394	-0.0161394	-0.0301431	-0.0135933	0.00295645	-0.0186855	0.0309637	-0.0135933	0.0615171	-0.0275969
1.984	-0.051785	-0.0174125	-0.0314161	-0.0250508	-0.0275969	0.0182332	-0.0174125	0.0296907	-0.0110472	0.0780669	0.000410338
1.985	-0.0606964	-0.00722801	0.0016834	-0.0275969	-0.0135933	0.014414	-0.000862719	0.0335098	-0.00213578	0.0615171	-0.0199586
1.986	-0.0670617	-0.0135933	-0.00468189	-0.0186855	0.00422951	0.015687	-0.0237778	0.0271445	-0.0110472	0.0475135	-0.0161394
1.987	-0.0581503	-0.0186855	-0.0110472	-0.0250508	-0.0314161	0.0105948	-0.00468189	0.0335098	-0.0110472	0.0551518	-0.0123202
1.988	-0.0683348	-0.00977412	-0.0314161	-0.0174125	-0.0123202	0.014414	-0.0135933	0.036056	-0.00977412	0.081886	-0.0174125
1.989	-0.0645156	-0.0148664	-0.000862719	-0.0148664	-0.0212316	0.0195062	-0.0110472	0.0233254	-0.0199586	0.0793399	-0.0123202
1.99	-0.0619695	-0.00468189	-0.0123202	-0.0263239	-0.0135933	0.00804868	-0.0148664	0.037329	-0.00722801	0.0717016	-0.0123202
1.991	-0.050512	-0.00977412	-0.0212316	-0.0326892	-0.00977412	0.014414	-0.0212316	0.037329	-0.0110472	0.080613	-0.00977412
1.992	-0.0466928	-0.0135933	-0.00468189	-0.0352353	-0.0237778	0.014414	-0.00468189	0.0411482	-0.00595495	0.0869783	-0.00722801
1.993	-0.0492389	-0.0186855	-0.0123202	-0.0250508	-0.00850107	0.0220523	-0.0135933	0.0411482	-0.0199586	0.0755207	-0.00977412
1.994	-0.0543312	-0.00340883	-0.00850107	-0.0454197	-0.0148664	0.0233254	-0.00468189	0.036056	-0.0110472	0.0538788	-0.00977412
1.995	-0.0365083	0.0016834	-0.0263239	-0.0275969	-0.0110472	0.00677563	-0.0199586	0.0449674	-0.0186855	0.0615171	-0.0110472
1.996	-0.0530581	-0.00595495	-0.00722801	-0.0301431	-0.0237778	0.0016834	-0.000862719	0.0258715	-0.0199586	0.0742477	-0.0199586
1.997	-0.073427	-0.0161394	-0.0263239	-0.0403275	-0.00850107	0.00677563	-0.0225047	0.0449674	-0.0123202	0.080613	-0.0237778
[truncated: 6,002 more rows]

## Sheet: Raw current (sensor 2)
Time (s)	Current (nA)	Current (nA)	Current (nA)	Current (nA)	Current (nA)
	Δµ gal/Δµ H+ = 0	Δµ gal/Δµ H+ = 1	Δµ gal/Δµ H+ = 2	Δµ gal/Δµ H+ = 3	Δµ gal/Δµ H+ = 4
0	-0.00722801	-0.00340883	0.00804868	-0.0110472	-0.0148664
0.001	-0.00722801	0.00422951	0.00422951	-0.00977412	-0.00468189
0.002	-0.0110472	0.00804868	0.00550257	-0.00595495	0.000410338
0.003	-0.0186855	0.000410338	0.0016834	-0.000862719	0.00932174
0.004	-0.0212316	0.00677563	0.00295645	-0.00340883	0.00295645
0.005	-0.0174125	0.00295645	-0.00340883	0.00422951	-0.00468189
0.006	-0.0161394	0.0195062	-0.00468189	0.00932174	0.00932174
0.007	-0.0148664	0.0016834	0.015687	-0.00468189	0.00422951
0.008	-0.0186855	0.00550257	0.00932174	0.00677563	-0.000862719
0.009	-0.000862719	-0.00468189	-0.0148664	-0.0110472	0.00422951
0.01	-0.0135933	0.0016834	0.00677563	0.00550257	-0.00213578
0.011	0.00550257	-0.000862719	0.00804868	-0.00468189	0.00804868
0.012	-0.00722801	0.00550257	0.00804868	0.000410338	-0.00468189
0.013	-0.00595495	0.0016834	-0.00468189	0.00804868	0.015687
0.014	0.0105948	-0.00340883	-0.0110472	-0.00468189	0.00932174
0.015	-0.0148664	-0.00722801	0.00804868	-0.00595495	0.014414
0.016	0.00804868	0.00804868	0.00422951	0.0118679	-0.00722801
0.017	-0.0161394	-0.00468189	0.014414	-0.00722801	0.00295645
0.018	-0.00468189	0.000410338	-0.00595495	0.000410338	-0.00595495
0.019	-0.00468189	-0.00468189	0.00422951	-0.00595495	-0.0123202
0.02	-0.00468189	-0.00595495	-0.00468189	0.000410338	0.00550257
0.021	0.0016834	0.00422951	-0.00340883	0.000410338	0.00422951
0.022	0.000410338	-0.00340883	-0.00850107	0.000410338	0.000410338
0.023	-0.00722801	0.00295645	-0.00468189	-0.000862719	-0.00468189
0.024	-0.0212316	0.0016834	0.00295645	-0.00595495	0.000410338
0.025	0.00295645	0.0207793	-0.000862719	0.0016834	-0.00595495
0.026	-0.00977412	0.00550257	0.00932174	-0.00468189	0.00422951
0.027	-0.0148664	-0.00340883	-0.00468189	0.000410338	0.00677563
0.028	-0.00977412	-0.0135933	0.00932174	0.00422951	-0.00468189
0.029	-0.00850107	0.000410338	0.000410338	0.00932174	-0.00595495
0.03	-0.00468189	0.00295645	0.00804868	0.014414	-0.000862719
0.031	-0.00340883	-0.00722801	0.00295645	-0.00595495	-0.00213578
0.032	-0.0110472	0.00422951	0.0016834	0.00295645	0.00932174
0.033	0.000410338	-0.000862719	0.00804868	0.00422951	-0.000862719
0.034	-0.00468189	0.000410338	-0.0110472	0.00932174	0.000410338
0.035	-0.00468189	-0.00977412	-0.00722801	-0.00850107	-0.0148664
0.036	-0.00722801	-0.00722801	0.000410338	-0.00468189	0.00932174
0.037	0.00804868	0.00804868	0.0118679	-0.0225047	-0.0123202
0.038	-0.000862719	-0.000862719	-0.00340883	-0.00468189	-0.00468189
0.039	0.0016834	0.00422951	-0.00340883	-0.00340883	0.00932174
0.04	-0.000862719	-0.0123202	0.0182332	-0.00722801	0.0016834
0.041	-0.00340883	0.0105948	-0.0148664	0.014414	-0.0110472
0.042	0.0105948	-0.000862719	-0.00977412	-0.00468189	-0.00595495
0.043	-0.00722801	0.00550257	0.000410338	-0.00468189	0.00550257
0.044	0.00932174	-0.000862719	0.014414	-0.00722801	-0.00722801
0.045	-0.000862719	-0.0186855	-0.00977412	-0.00340883	0.000410338
0.046	-0.00213578	0.0016834	-0.00977412	0.00932174	-0.00213578
0.047	-0.00340883	-0.000862719	-0.00722801	0.00550257	-0.0161394
0.048	0.0131409	0.00295645	0.00550257	-0.00722801	0.000410338
0.049	0.0105948	-0.000862719	0.00677563	0.00295645	0.015687
0.05	-0.00977412	0.00295645	-0.00340883	0.000410338	0.00677563
0.051	0.015687	-0.00213578	0.00295645	-0.00977412	-0.000862719
0.052	0.00932174	0.00550257	-0.0110472	0.00422951	0.000410338
0.053	0.00422951	-0.00340883	0.0016834	-0.00468189	-0.0135933
0.054	0.0131409	-0.00468189	0.00550257	-0.0110472	-0.0110472
0.055	0.00677563	0.00677563	0.0016834	0.00550257	-0.00213578
0.056	0.00550257	-0.0174125	0.00677563	-0.00722801	0.00677563
0.057	0.00422951	0.000410338	-0.00977412	-0.00468189	-0.0135933
0.058	-0.00722801	-0.00977412	0.000410338	-0.000862719	-0.0199586
0.059	-0.00722801	-0.00977412	-0.00850107	-0.00595495	-0.00722801
0.06	-0.000862719	-0.000862719	-0.000862719	-0.00213578	0.0118679
0.061	0.00295645	-0.00977412	0.0016834	0.000410338	0.00422951
0.062	0.000410338	0.000410338	-0.00595495	-0.0110472	-0.000862719
0.063	0.000410338	-0.00340883	-0.00468189	-0.00340883	-0.00340883
0.064	0.0016834	0.000410338	0.000410338	-0.00722801	-0.00340883
0.065	-0.00468189	-0.00977412	0.00932174	0.0105948	-0.000862719
0.066	-0.0110472	0.00422951	-0.00977412	-0.00468189	0.00422951
0.067	-0.00340883	-0.000862719	0.00295645	0.000410338	-0.00468189
0.068	-0.00595495	-0.00722801	-0.00468189	-0.000862719	-0.00595495
0.069	0.014414	-0.000862719	0.00550257	-0.00468189	-0.0110472
0.07	0.00677563	0.000410338	0.000410338	-0.00340883	0.000410338
0.071	-0.00595495	-0.00213578	-0.00340883	0.0016834	0.000410338
0.072	0.0207793	-0.00340883	-0.0110472	-0.00468189	0.00422951
0.073	0.0118679	-0.00340883	0.00295645	-0.0135933	-0.00850107
0.074	-0.00468189	0.0131409	0.00677563	-0.00977412	0.000410338
0.075	-0.000862719	0.0016834	-0.000862719	0.000410338	-0.00213578
0.076	0.0131409	0.000410338	-0.00468189	-0.00213578	-0.0135933
0.077	0.000410338	-0.00722801	0.00932174	-0.0110472	-0.0161394
0.078	-0.00595495	0.000410338	0.00295645	-0.00340883	-0.00468189
0.079	0.0016834	-0.00468189	-0.00850107	-0.0135933	-0.00340883
0.08	0.00677563	-0.0212316	0.0016834	0.0016834	-0.0174125
0.081	0.00932174	0.00804868	0.0118679	-0.00468189	0.00295645
0.082	0.0182332	0.00804868	0.00677563	0.00295645	-0.000862719
0.083	-0.00468189	-0.0174125	0.00550257	0.000410338	-0.00595495
0.084	0.000410338	-0.00340883	-0.00595495	-0.0199586	-0.00340883
0.085	-0.0110472	0.00804868	0.000410338	0.00550257	-0.00468189
0.086	-0.00595495	-0.00595495	0.0118679	-0.00977412	0.000410338
0.087	0.00677563	0.000410338	-0.000862719	0.00677563	0.00295645
0.088	-0.00468189	0.000410338	-0.00595495	-0.0148664	-0.00468189
0.089	-0.000862719	0.000410338	0.00804868	0.00932174	-0.0110472
0.09	-0.00468189	-0.00213578	-0.0148664	-0.00722801	-0.00468189
0.091	-0.00213578	-0.00213578	0.00932174	-0.00722801	0.00550257
0.092	0.0105948	-0.00977412	-0.00722801	-0.0148664	-0.00468189
0.093	0.0105948	-0.00468189	0.00295645	-0.00722801	-0.00340883
0.094	-0.00468189	0.0016834	0.00804868	-0.000862719	-0.00722801
0.095	0.000410338	-0.00722801	0.0105948	-0.00977412	-0.00340883
0.096	0.00550257	-0.00595495	-0.00468189	-0.0135933	-0.00340883
0.097	0.0016834	0.000410338	-0.00468189	-0.00595495	0.00677563
0.098	0.00804868	-0.00340883	0.00422951	-0.0110472	-0.00468189
0.099	-0.00340883	-0.0148664	-0.00340883	-0.0123202	0.00550257
0.1	-0.00340883	0.0105948	0.00550257	-0.00468189	-0.00595495
0.101	-0.00595495	-0.0186855	-0.0123202	-0.0123202	0.0105948
0.102	0.015687	0.000410338	0.00295645	0.00932174	-0.0148664
0.103	-0.000862719	-0.000862719	0.0016834	-0.0148664	-0.00722801
0.104	0.00550257	-0.00213578	0.00550257	0.00932174	-0.00977412
0.105	-0.000862719	0.0182332	0.0105948	-0.00722801	0.00677563
0.106	0.00677563	-0.00468189	0.000410338	0.00677563	-0.00340883
0.107	-0.0110472	-0.00468189	-0.00722801	-0.0148664	-0.00213578
0.108	0.00422951	0.0016834	0.000410338	0.00295645	-0.00722801
0.109	-0.00213578	0.00932174	0.00550257	0.00422951	0.00295645
0.11	0.014414	0.00932174	-0.000862719	-0.0148664	0.014414
0.111	0.00804868	-0.00850107	0.000410338	0.000410338	-0.00722801
0.112	0.0105948	-0.00468189	-0.000862719	-0.0110472	0.00295645
0.113	0.00550257	0.000410338	-0.00468189	-0.00977412	-0.00595495
0.114	0.014414	-0.00850107	0.00295645	0.000410338	-0.00977412
0.115	0.0131409	0.00295645	-0.00722801	-0.000862719	-0.0123202
0.116	0.00295645	-0.00595495	0.0118679	-0.0148664	0.00422951
0.117	0.000410338	-0.0110472	-0.0148664	-0.00850107	-0.00595495
0.118	-0.00340883	0.000410338	-0.0161394	0.00295645	0.0105948
0.119	-0.00340883	-0.00213578	0.000410338	0.000410338	-0.00722801
0.12	0.00422951	0.00422951	0.00422951	0.000410338	0.000410338
0.121	0.000410338	-0.0186855	-0.000862719	-0.00595495	-0.00468189
0.122	0.014414	0.0118679	-0.00340883	-0.00340883	0.00932174
0.123	-0.00468189	0.00550257	-0.000862719	-0.00722801	0.00932174
0.124	0.00550257	0.00550257	0.000410338	-0.00722801	-0.00468189
0.125	0.000410338	-0.000862719	0.00804868	-0.000862719	-0.00850107
0.126	-0.00468189	0.000410338	-0.0148664	0.00422951	0.0016834
0.127	0.000410338	-0.00722801	-0.00340883	-0.00977412	0.015687
0.128	-0.00595495	0.00550257	0.00422951	-0.000862719	-0.0174125
0.129	-0.00722801	0.00932174	-0.00213578	-0.00468189	0.00550257
0.13	0.00422951	-0.0148664	0.000410338	-0.000862719	-0.00977412
0.131	0.000410338	0.00932174	-0.00468189	-0.00595495	0.00932174
0.132	-0.00213578	0.00677563	-0.00722801	0.00677563	0.00932174
0.133	-0.00468189	-0.00213578	-0.000862719	-0.00468189	-0.000862719
0.134	0.0182332	0.00295645	0.00932174	-0.0110472	0.00422951
0.135	0.0105948	-0.00468189	-0.00722801	0.0105948	-0.00213578
0.136	0.000410338	-0.00468189	-0.00340883	0.00550257	-0.00595495
0.137	-0.00468189	0.00677563	0.00295645	-0.00340883	-0.00722801
0.138	-0.00468189	0.00295645	-0.00213578	0.00550257	-0.0199586
0.139	0.00804868	0.00804868	0.00932174	-0.0110472	-0.00977412
0.14	0.00804868	0.00295645	0.000410338	-0.00977412	0.00804868
0.141	0.0131409	-0.0123202	-0.0110472	0.00295645	-0.00340883
0.142	-0.00340883	0.000410338	0.00295645	-0.000862719	-0.000862719
0.143	0.00295645	0.00677563	0.0131409	-0.0110472	-0.000862719
0.144	0.0118679	0.00932174	-0.0110472	0.00550257	-0.0110472
0.145	-0.00595495	-0.00595495	0.00677563	0.00550257	-0.00340883
0.146	0.00677563	0.00932174	-0.0148664	-0.00340883	0.0105948
0.147	-0.0148664	-0.00340883	-0.00722801	0.0105948	-0.000862719
0.148	0.00804868	0.00295645	-0.00595495	0.00422951	-0.0212316
0.149	0.000410338	0.00550257	0.00422951	-0.00468189	0.00550257
0.15	-0.00213578	-0.00340883	-0.00722801	0.000410338	-0.00468189
0.151	-0.00595495	0.0118679	-0.00468189	-0.0110472	0.000410338
0.152	0.000410338	0.00932174	-0.000862719	-0.00213578	0.00677563
0.153	-0.00213578	-0.0135933	0.00550257	-0.00850107	0.0105948
0.154	0.00422951	0.000410338	-0.00340883	0.0105948	0.000410338
0.155	0.0105948	0.00422951	0.000410338	-0.00595495	-0.00468189
0.156	0.00295645	0.00550257	0.000410338	-0.0174125	0.00677563
0.157	0.00295645	0.0016834	0.00295645	-0.000862719	-0.00213578
0.158	0.000410338	-0.0110472	0.00677563	0.00295645	0.0118679
0.159	0.00422951	-0.00468189	0.00422951	-0.00468189	0.00295645
0.16	-0.00213578	-0.00595495	-0.00213578	0.00932174	-0.0135933
0.161	-0.00468189	0.00677563	-0.00468189	-0.00340883	-0.00850107
0.162	-0.00722801	-0.00722801	-0.00468189	0.00295645	0.0118679
0.163	-0.00213578	0.00677563	0.00295645	-0.00722801	-0.00213578
0.164	-0.00722801	-0.00340883	-0.000862719	-0.00595495	-0.00468189
0.165	0.00422951	-0.000862719	-0.0161394	-0.00722801	-0.00468189
0.166	0.0016834	-0.000862719	-0.0123202	-0.00468189	-0.000862719
0.167	-0.00977412	0.00677563	-0.0110472	-0.00468189	-0.00468189
0.168	0.00422951	0.00804868	0.00550257	0.00295645	-0.00468189
0.169	-0.00977412	0.00422951	-0.00468189	0.00295645	-0.00595495
0.17	0.000410338	-0.00722801	-0.00468189	-0.00468189	-0.00468189
0.171	0.00295645	-0.00213578	0.00422951	0.0131409	-0.00595495
0.172	-0.00595495	0.0016834	-0.00468189	-0.00468189	-0.00340883
0.173	-0.00468189	0.00932174	-0.00213578	-0.00213578	-0.00340883
0.174	0.00422951	-0.00977412	0.000410338	-0.000862719	0.000410338
0.175	-0.0123202	-0.00468189	-0.0148664	-0.00213578	-0.00595495
0.176	-0.0123202	0.0105948	0.000410338	-0.00340883	0.000410338
0.177	-0.00340883	-0.0174125	-0.000862719	0.014414	-0.00213578
0.178	0.000410338	-0.00977412	0.00677563	-0.0135933	-0.0161394
0.179	-0.00213578	0.00295645	-0.000862719	-0.00595495	0.00677563
0.18	-0.00468189	-0.00722801	0.0118679	0.00550257	-0.00468189
0.181	-0.00595495	-0.00468189	0.000410338	-0.0135933	0.00550257
0.182	-0.00850107	0.00677563	-0.00977412	0.00422951	-0.000862719
0.183	-0.00595495	-0.000862719	-0.00468189	-0.0148664	-0.00468189
0.184	0.00550257	0.00550257	0.00422951	-0.00850107	-0.00213578
0.185	0.00804868	-0.0148664	0.00295645	0.00422951	-0.00213578
0.186	0.000410338	0.0105948	0.00550257	0.0105948	-0.00468189
0.187	-0.00595495	0.00295645	-0.00340883	-0.00340883	0.014414
0.188	0.000410338	0.0016834	-0.0110472	-0.000862719	0.000410338
0.189	0.00422951	-0.0110472	-0.00213578	-0.00213578	-0.00468189
0.19	-0.0123202	-0.00213578	0.0016834	-0.00468189	-0.00722801
0.191	-0.000862719	0.00295645	0.00804868	0.0016834	0.000410338
0.192	0.00295645	-0.00977412	-0.0199586	0.00295645	0.00295645
0.193	0.00804868	0.0169601	0.00932174	-0.0174125	0.00932174
0.194	-0.00722801	-0.0212316	0.000410338	-0.00340883	0.00550257
0.195	0.00295645	0.00677563	0.0016834	-0.00468189	-0.00722801
0.196	-0.00340883	-0.00468189	0.00677563	-0.000862719	-0.00722801
0.197	0.00932174	-0.00468189	0.00295645	-0.0148664	-0.00340883
0.198	-0.00977412	-0.000862719	-0.00340883	0.00550257	-0.00850107
0.199	0.00295645	0.00677563	0.000410338	-0.00340883	-0.000862719
0.2	0.0016834	0.00550257	0.00422951	-0.00722801	-0.00595495
0.201	-0.00340883	0.00422951	-0.00340883	-0.00340883	0.00804868
0.202	0.014414	-0.00213578	-0.00977412	-0.00468189	-0.00213578
0.203	-0.00340883	-0.00468189	0.00677563	0.00677563	0.00677563
0.204	0.000410338	-0.000862719	-0.00977412	-0.00977412	0.000410338
0.205	-0.00595495	0.00295645	-0.00340883	-0.00595495	0.00550257
0.206	0.00550257	0.014414	0.0131409	-0.00468189	-0.0110472
0.207	-0.00468189	-0.000862719	0.000410338	0.000410338	0.00677563
0.208	0.00295645	0.000410338	-0.00468189	0.00295645	-0.00722801
0.209	-0.000862719	0.00295645	0.00295645	-0.00468189	0.00550257
0.21	0.0131409	-0.000862719	0.00550257	-0.00977412	-0.00340883
0.211	-0.00340883	-0.00595495	-0.00595495	0.00804868	0.015687
0.212	0.000410338	0.00804868	0.000410338	-0.00213578	-0.0148664
0.213	0.000410338	-0.00468189	-0.0186855	0.00422951	0.00677563
0.214	0.0105948	0.0207793	-0.000862719	-0.00468189	0.00677563
0.215	0.0016834	0.000410338	-0.00722801	-0.00468189	-0.000862719
0.216	0.00422951	0.00550257	-0.00340883	-0.00468189	-0.00977412
0.217	0.00804868	-0.0110472	-0.00595495	0.000410338	0.000410338
0.218	-0.00340883	0.00804868	0.0118679	0.000410338	0.0169601
0.219	-0.00340883	0.00932174	-0.00595495	0.014414	-0.00977412
0.22	-0.00340883	-0.00468189	0.000410338	-0.0199586	-0.00595495
0.221	0.0131409	-0.00340883	-0.0123202	-0.00977412	0.000410338
0.222	-0.0174125	0.0118679	0.00550257	-0.00977412	0.00295645
0.223	0.00932174	0.00550257	0.00550257	0.0016834	-0.00468189
0.224	-0.00595495	-0.00340883	-0.00468189	-0.0135933	-0.0148664
0.225	-0.00340883	0.00422951	-0.00977412	0.00804868	-0.000862719
0.226	-0.00722801	-0.0135933	0.00932174	0.00677563	0.00550257
0.227	0.00550257	-0.00213578	-0.00468189	-0.00722801	0.00295645
0.228	0.0169601	0.000410338	-0.00722801	0.000410338	-0.00213578
0.229	-0.0148664	-0.00595495	0.00422951	-0.00595495	0.0118679
0.23	0.000410338	0.00932174	-0.0110472	0.00677563	0.00932174
0.231	0.000410338	0.014414	0.00295645	-0.00213578	-0.00213578
0.232	0.00804868	-0.0174125	-0.00977412	-0.00977412	0.00677563
0.233	-0.0110472	0.000410338	-0.000862719	0.0131409	-0.000862719
0.234	-0.00850107	0.000410338	-0.00595495	0.0016834	0.00295645
0.235	0.000410338	0.00932174	0.00550257	-0.00850107	0.000410338
0.236	-0.000862719	-0.00850107	-0.00977412	-0.0161394	-0.00468189
0.237	0.000410338	-0.00340883	0.00295645	0.0016834	-0.00722801
0.238	0.00677563	0.0105948	0.00295645	-0.00468189	-0.00977412
0.239	0.0016834	0.00550257	-0.00213578	0.0105948	0.00422951
0.24	-0.000862719	0.0016834	-0.000862719	-0.0135933	-0.0148664
0.241	-0.00595495	0.000410338	-0.00468189	0.00550257	-0.00977412
0.242	0.00295645	-0.00340883	0.000410338	0.000410338	-0.00722801
0.243	-0.00340883	-0.00468189	0.000410338	-0.000862719	0.0105948
0.244	0.00677563	-0.00595495	-0.00340883	-0.00468189	0.00422951
0.245	0.00550257	0.0207793	-0.00595495	-0.00213578	-0.00213578
0.246	0.014414	-0.00468189	0.00550257	0.00295645	-0.0135933
0.247	-0.00340883	0.00932174	-0.0135933	-0.0123202	0.00295645
0.248	-0.0123202	0.015687	0.0016834	0.0182332	-0.00595495
0.249	-0.00595495	-0.000862719	-0.00340883	0.000410338	0.00422951
0.25	0.00932174	0.00677563	0.000410338	-0.00340883	-0.000862719
0.251	-0.000862719	-0.00850107	-0.00213578	0.000410338	0.0118679
0.252	0.0131409	0.00677563	-0.00977412	-0.0123202	0.00422951
0.253	0.00295645	-0.0110472	0.00295645	-0.00850107	-0.00213578
0.254	0.000410338	0.0131409	0.000410338	0.00295645	-0.0110472
0.255	0.0016834	0.000410338	0.00550257	-0.0148664	-0.000862719
0.256	-0.00340883	0.00422951	-0.00340883	-0.00722801	-0.00468189
0.257	0.0207793	-0.0110472	-0.000862719	0.000410338	0.000410338
0.258	-0.00722801	0.000410338	-0.00595495	0.000410338	0.00677563
0.259	0.00932174	-0.000862719	0.00677563	-0.00213578	-0.00722801
0.26	-0.00468189	0.000410338	-0.000862719	-0.0148664	-0.00722801
0.261	-0.00595495	-0.000862719	-0.00722801	0.00804868	-0.00468189
0.262	0.000410338	0.00295645	-0.000862719	-0.0110472	-0.0110472
0.263	0.00422951	0.00550257	0.00295645	-0.00722801	-0.00850107
0.264	-0.000862719	-0.00340883	-0.00340883	-0.00977412	-0.00468189
0.265	-0.00850107	0.00422951	0.00550257	0.000410338	0.000410338
0.266	0.0182332	-0.0123202	0.0016834	-0.00722801	-0.00213578
0.267	-0.00340883	0.000410338	-0.00340883	0.000410338	-0.00595495
0.268	-0.00213578	0.00932174	-0.00850107	0.0118679	-0.000862719
0.269	-0.000862719	0.00295645	0.00295645	0.0016834	0.00932174
0.27	0.00932174	0.0105948	0.000410338	0.00677563	-0.00468189
0.271	-0.00468189	0.00422951	0.000410338	-0.0199586	0.00932174
0.272	0.00932174	0.0016834	-0.00340883	0.0182332	0.00422951
0.273	-0.00468189	-0.00977412	-0.00468189	-0.00977412	0.000410338
0.274	0.0131409	0.00550257	0.000410338	-0.00340883	-0.00595495
0.275	-0.000862719	0.0016834	-0.00468189	-0.0123202	-0.00213578
0.276	0.000410338	-0.00977412	-0.00595495	0.014414	-0.00340883
0.277	0.0131409	-0.00340883	0.000410338	0.000410338	-0.00213578
0.278	0.000410338	0.00295645	0.000410338	-0.00468189	-0.00340883
0.279	0.00932174	0.00932174	0.0016834	0.0131409	-0.0123202
0.28	0.014414	-0.00595495	0.000410338	-0.00722801	0.00550257
0.281	0.00295645	-0.00468189	-0.00340883	-0.00850107	-0.00340883
0.282	0.00550257	0.00295645	0.00422951	-0.00468189	0.00677563
0.283	-0.0110472	0.00422951	0.00422951	0.000410338	0.00677563
0.284	0.00677563	0.0207793	0.0016834	-0.00850107	-0.00595495
0.285	0.00550257	-0.00340883	0.00932174	0.00932174	-0.00213578
0.286	-0.00595495	0.00295645	0.00932174	-0.00213578	-0.000862719
0.287	0.00932174	-0.00595495	-0.00595495	0.00295645	0.0105948
0.288	-0.00468189	0.00295645	-0.0135933	-0.00340883	-0.000862719
0.289	0.0016834	0.00804868	-0.00595495	0.00932174	-0.0110472
0.29	0.0105948	0.000410338	0.000410338	0.00550257	-0.00595495
0.291	0.000410338	0.00295645	0.000410338	0.0016834	0.00677563
0.292	0.00677563	0.0105948	-0.0110472	-0.00468189	0.00932174
0.293	0.00295645	-0.00340883	0.000410338	-0.00213578	0.00677563
0.294	0.00677563	0.00804868	0.000410338	-0.00850107	-0.00213578
0.295	-0.00468189	-0.00722801	0.00804868	0.000410338	0.0169601
0.296	0.0105948	0.000410338	-0.00340883	0.00550257	0.00804868
0.297	-0.000862719	-0.00468189	-0.00468189	-0.00340883	0.00422951
0.298	0.0105948	-0.00468189	0.0105948	0.000410338	0.00677563
0.299	-0.0110472	0.00932174	0.00422951	-0.00340883	0.000410338
0.3	0.0105948	0.00677563	-0.0110472	0.00295645	-0.00468189
0.301	0.0131409	-0.00850107	0.000410338	-0.00468189	0.00550257
0.302	0.00422951	0.00550257	0.00295645	0.0016834	0.000410338
0.303	-0.00722801	-0.000862719	0.000410338	0.00677563	-0.0123202
0.304	0.00422951	0.00422951	0.00804868	0.0016834	0.00550257
0.305	0.00422951	-0.00468189	-0.00213578	-0.00213578	-0.00468189
0.306	0.000410338	0.00550257	0.000410338	-0.0148664	0.00677563
0.307	0.00422951	0.0195062	0.000410338	0.015687	0.0105948
0.308	0.00295645	-0.00722801	0.000410338	0.00295645	-0.00468189
0.309	-0.00722801	0.00932174	-0.00722801	0.000410338	0.00550257
0.31	0.0233254	-0.0135933	0.00932174	0.00677563	-0.00595495
0.311	0.081886	0.0169601	0.00677563	-0.00213578	0.015687
0.312	0.193915	-0.00213578	-0.00468189	0.00422951	0.00422951
0.313	0.290668	0.0233254	0.014414	0.00550257	0.0449674
0.314	0.360686	-0.000862719	0.00677563	-0.00595495	0.164635
0.315	0.400151	0.0105948	0.0997088	0.00295645	0.291941
0.316	0.402697	-0.00468189	0.221922	-0.0110472	0.351774
0.317	0.402697	0.00295645	0.346682	0.00550257	0.409062
0.318	0.424339	0.0564249	0.412881	0.00295645	0.392512
0.319	0.431977	0.162089	0.447254	0.00422951	0.392512
0.32	0.448527	0.261387	0.452346	0.00804868	0.374689
0.321	0.4498	0.336498	0.43325	-0.00595495	0.381055
0.322	0.47908	0.372143	0.43325	0.0016834	0.396331
0.323	0.459984	0.400151	0.447254	-0.00213578	0.401423
0.324	0.491811	0.414154	0.453619	0.014414	0.421793
0.325	0.481626	0.431977	0.468896	0.000410338	0.448527
0.326	0.489264	0.470169	0.484172	0.0233254	0.454892
0.327	0.49563	0.489264	0.49563	0.00932174	0.473988
0.328	0.468896	0.509633	0.523637	0.0462404	0.477807
0.329	0.496903	0.50836	0.518545	0.117532	0.484172
0.33	0.458711	0.513453	0.518545	0.26266	0.473988
0.331	0.481626	0.518545	0.514726	0.322494	0.49563
0.332	0.486718	0.522364	0.509633	0.383601	0.442161
0.333	0.476534	0.515999	0.503268	0.386147	0.424339
0.334	0.472715	0.515999	0.489264	0.37087	0.367051
0.335	0.470169	0.503268	0.49563	0.364505	0.311036
0.336	0.434523	0.486718	0.487992	0.363232	0.246111
0.337	0.396331	0.475261	0.489264	0.375962	0.171
0.338	0.350501	0.46253	0.501995	0.373416	0.176092
0.339	0.328859	0.491811	0.475261	0.406516	0.186277
0.34	0.311036	0.470169	0.475261	0.410335	0.163362
0.341	0.307217	0.448527	0.428158	0.407789	0.0984358
0.342	0.281756	0.438342	0.392512	0.425612	6.20148
0.343	0.277937	0.40397	0.368324	0.443434	9.09386
0.344	0.246111	0.367051	0.340317	0.443434	8.72467
0.345	0.243564	0.313582	0.300852	0.434523	2.41667
0.346	0.243564	0.302125	0.275391	0.431977	1.37404
0.347	0.275391	0.29576	0.271572	0.437069	1.44278
0.348	0.305944	0.290668	0.258841	0.430704	1.05577
0.349	0.322494	0.290668	0.266479	0.440888	1.38804
0.35	0.314856	0.274118	0.291941	0.443434	1.3855
0.351	0.291941	0.237199	0.290668	0.451073	1.03286
0.352	0.201553	0.223195	0.316129	0.444707	0.774429
0.353	0.107347	0.248657	0.323767	0.411608	0.715869
0.354	0.0169601	0.258841	0.323767	0.368324	0.594928
0.355	-0.0314161	0.31231	0.288121	0.330132	0.546552
0.356	-0.0747001	0.351774	0.235926	0.302125	0.481626
0.357	-0.112892	0.368324	0.151904	0.285575	0.347955
0.358	-0.125622	0.32504	0.111166	0.270299	0.241018
0.359	-0.125622	0.239745	0.0602441	0.243564	0.247384
0.36	-0.139626	0.165908	0.0296907	0.239745	0.220649
0.361	-0.163814	0.0907974	0.00550257	0.235926	0.224468
0.362	-0.184183	0.0335098	-0.0123202	0.227015	0.123897
0.363	-0.190548	-0.000862719	-0.0403275	0.225742	0.0971627
0.364	-0.223648	-0.0365083	-0.0454197	0.244837	0.00422951
0.365	-0.213463	-0.0492389	-0.0696078	0.260114	-0.0301431
0.366	-0.214736	-0.0454197	-0.096342	0.277937	-0.0479659
0.367	-0.218556	-0.0670617	-0.133261	0.291941	-0.0899768
0.368	-0.226194	-0.105253	-0.16636	0.293214	-0.144718
0.369	-0.233832	-0.119257	-0.202006	0.299579	-0.156176
0.37	-0.24529	-0.149811	-0.218556	0.270299	-0.193094
0.371	-0.255474	-0.200733	-0.249109	0.271572	-0.198187
0.372	-0.255474	-0.22874	-0.268205	0.242291	-0.196914
0.373	-0.25802	-0.265659	-0.280935	0.211738	-0.190548
0.374	-0.25802	-0.297485	-0.294939	0.214284	-0.214736
0.375	-0.266932	-0.301304	-0.296212	0.169727	-0.172726
0.376	-0.259293	-0.306397	-0.296212	0.0946166	-0.157449
0.377	-0.260566	-0.311489	-0.302577	0.0678824	-0.149811
0.378	-0.240198	-0.308943	-0.300031	0.102255	-0.123076
0.379	-0.238925	-0.322946	-0.29112	0.0755207	-0.0925229
0.38	-0.235105	-0.302577	-0.288574	0.0475135	-0.109073
0.381	-0.223648	-0.298758	-0.279662	-0.0556042	-0.139626
0.382	-0.218556	-0.301304	-0.263113	-0.130715	-0.124349
0.383	-0.203279	-0.294939	-0.25802	-0.204552	-0.117984
0.384	-0.193094	-0.270751	-0.24529	-0.27457	-0.131988
0.385	-0.179091	-0.266932	-0.233832	-0.3204	-0.116711
0.386	-0.165087	-0.240198	-0.224921	-0.319127	-0.0912498
0.387	-0.16636	-0.224921	-0.207098	-0.326765	-0.0530581
0.388	-0.143445	-0.221102	-0.202006	-0.33695	-0.02887
0.389	-0.133261	-0.230013	-0.184183	-0.324219	0.0169601
0.39	-0.134534	-0.198187	-0.172726	-0.328039	0.0284176
0.391	-0.1078	-0.185456	-0.157449	-0.305123	0.0182332
0.392	-0.0937959	-0.170179	-0.154903	-0.300031	-0.00213578
0.393	-0.0976151	-0.167633	-0.138353	-0.300031	0.00677563
0.394	-0.0848845	-0.143445	-0.129442	-0.275843	-0.0123202
0.395	-0.0823384	-0.143445	-0.109073	-0.249109	-0.0466928
0.396	-0.0670617	-0.123076	-0.109073	-0.233832	-0.0416006
0.397	-0.0683348	-0.106526	-0.0925229	-0.222375	-0.0365083
0.398	-0.0568773	-0.105253	-0.0772462	-0.214736	-0.0135933
0.399	-0.0543312	-0.0836115	-0.0683348	-0.214736	0.0131409
0.4	-0.0441467	-0.0759731	-0.051785	-0.196914	-0.00850107
0.401	-0.0492389	-0.0797923	-0.0594234	-0.167633	0.0016834
0.402	-0.0403275	-0.0759731	-0.0479659	-0.157449	0.0207793
0.403	-0.0212316	-0.0403275	-0.0428736	-0.162541	0.0220523
0.404	-0.0326892	-0.0390544	-0.0403275	-0.148537	0.0258715
0.405	-0.0250508	-0.0479659	-0.0301431	-0.13708	0.0449674
0.406	-0.0263239	-0.0250508	-0.0250508	-0.116711	0.0538788
0.407	-0.0148664	-0.0403275	-0.0301431	-0.0861576	0.00804868
0.408	-0.0275969	-0.0148664	-0.0148664	-0.101434	0.015687
0.409	-0.00850107	-0.0212316	-0.00213578	-0.0874306	0.0296907
0.41	-0.0250508	-0.0148664	-0.0161394	-0.0581503	0.00422951
0.411	-0.00722801	-0.0199586	-0.0275969	-0.0696078	-0.00468189
0.412	-0.0148664	-0.0186855	-0.0135933	-0.0556042	-0.00722801
0.413	0.000410338	-0.00722801	-0.0148664	-0.0568773	0.000410338
0.414	-0.00468189	-0.0212316	-0.0212316	-0.0428736	-0.00595495
0.415	-0.00850107	-0.0148664	0.000410338	-0.0352353	-0.00340883
0.416	-0.0135933	-0.0225047	-0.0110472	-0.0314161	0.000410338
0.417	-0.0225047	0.00422951	-0.0110472	-0.0301431	-0.00213578
0.418	-0.0161394	-0.00850107	0.0105948	-0.0199586	-0.00213578
0.419	0.00550257	-0.0110472	-0.00595495	-0.0148664	0.0258715
0.42	0.00422951	-0.00468189	-0.0123202	-0.0148664	0.00295645
0.421	-0.000862719	-0.0199586	-0.00468189	-0.0161394	0.00295645
0.422	0.00932174	-0.00213578	-0.00722801	-0.000862719	0.0386021
0.423	-0.00595495	-0.00595495	0.00804868	-0.00595495	0.0538788
0.424	0.0016834	0.0016834	0.0016834	-0.00850107	0.0691555
0.425	0.000410338	0.000410338	0.00295645	0.00932174	0.0907974
0.426	0.00295645	0.0131409	0.015687	-0.0161394	0.102255
0.427	-0.0135933	0.00295645	0.00932174	-0.00213578	0.127716
0.428	0.0118679	0.00677563	0.014414	0.000410338	0.14172
0.429	0.0207793	0.00550257	0.0118679	0.0105948	0.169727
0.43	0.00550257	-0.00213578	0.00295645	-0.00340883	0.159543
0.431	0.00550257	0.014414	0.014414	-0.00340883	0.178638
0.432	0.014414	0.0105948	0.00677563	0.00932174	0.186277
0.433	0.0118679	0.00804868	0.0169601	-0.00850107	0.202826
0.434	-0.000862719	0.00295645	-0.0135933	-0.0148664	0.218103
0.435	-0.00340883	0.015687	-0.00213578	0.00295645	0.23338
0.436	0.00677563	0.015687	0.00932174	0.0233254	0.237199
0.437	-0.000862719	0.0105948	0.0207793	-0.0110472	0.244837
0.438	-0.00213578	0.0118679	0.015687	0.0105948	0.24993
0.439	0.0105948	0.00422951	0.0105948	0.000410338	0.252476
0.44	0.00295645	0.015687	0.0182332	0.0220523	0.241018
0.441	0.00422951	0.00550257	0.014414	-0.00340883	0.253749
0.442	0.0105948	0.0207793	0.0169601	0.00550257	0.272845
0.443	-0.00468189	0.00932174	0.015687	0.000410338	0.253749
0.444	0.00932174	-0.000862719	0.0131409	0.00932174	0.248657
0.445	0.00677563	0.014414	0.0245984	0.0105948	0.0245984
0.446	-0.00722801	0.0207793	0.0105948	0.0105948	-0.22874
0.447	-0.00340883	0.0105948	0.0118679	-0.00340883	-0.0683348
0.448	-0.00595495	0.00804868	0.0169601	0.0182332	-0.0339622
0.449	0.0118679	0.0169601	0.0233254	-0.00595495	-0.0606964
0.45	0.014414	0.015687	0.0195062	0.00804868	-0.0314161
0.451	0.00550257	0.00932174	0.0131409	0.00550257	-0.0823384
0.452	-0.00722801	0.0105948	0.0105948	0.00422951	-0.0747001
0.453	0.00804868	-0.00340883	0.015687	0.00677563	-0.0161394
0.454	0.00677563	0.0309637	0.014414	0.0016834	0.0233254
0.455	0.00804868	0.0258715	0.0131409	0.0182332	-0.0110472
0.456	0.00804868	0.000410338	0.0296907	0.00295645	0.0258715
0.457	0.00677563	0.015687	0.0195062	0.00677563	-0.0377814
0.458	0.00804868	0.0105948	0.0233254	0.00677563	-0.0606964
0.459	0.0118679	0.015687	0.0258715	0.00677563	0.0245984
0.46	0.0105948	0.0207793	0.0220523	0.00804868	0.0258715
0.461	0.015687	0.00422951	0.0207793	0.0016834	0.015687
0.462	0.0131409	0.0322368	0.014414	-0.000862719	0.0296907
0.463	0.000410338	0.00932174	0.0207793	0.0131409	0.0411482
0.464	-0.00468189	0.0245984	0.00932174	0.0105948	-0.0581503
0.465	-0.000862719	0.0105948	0.00932174	0.00804868	-0.0339622
0.466	0.0220523	0.014414	0.0195062	0.0016834	0.0424212
0.467	0.015687	0.0245984	0.0296907	-0.00213578	0.0500596
0.468	-0.0110472	0.00677563	0.0271445	0.00677563	0.036056
0.469	0.0105948	0.0169601	0.0131409	0.00932174	0.0335098
0.47	-0.00722801	0.015687	0.0233254	0.000410338	0.036056
0.471	0.0169601	0.015687	0.0233254	-0.00340883	-0.00977412
0.472	0.00295645	0.00677563	0.0258715	-0.00977412	-0.0339622
0.473	0.00677563	0.0258715	0.0296907	0.00295645	0.0309637
0.474	0.00804868	0.0182332	0.014414	-0.00850107	0.081886
0.475	0.000410338	0.00550257	0.0118679	0.0016834	0.0857052
0.476	-0.00340883	0.00295645	0.0131409	-0.00468189	0.0411482
0.477	0.00422951	0.00422951	0.036056	0.00677563	0.0335098
0.478	-0.00213578	0.014414	0.00804868	0.00295645	0.014414
0.479	0.00804868	0.00550257	0.0195062	0.00295645	-0.00468189
0.48	0.0169601	0.00550257	0.0016834	-0.00977412	0.000410338
0.481	-0.00468189	0.0245984	0.0258715	-0.00595495	0.0576979
0.482	0.00295645	0.00932174	0.014414	-0.000862719	0.0780669
0.483	-0.00340883	0.00677563	0.014414	0.0016834	0.0513327
0.484	0.0207793	0.0131409	0.00422951	-0.0148664	0.0207793
0.485	0.0105948	0.00804868	0.0245984	-0.00468189	0.036056
0.486	-0.000862719	0.000410338	0.0131409	0.00932174	-0.0110472
0.487	0.015687	0.0169601	0.015687	-0.00595495	0.015687
0.488	-0.00468189	0.0271445	0.0131409	-0.00595495	0.0653363
0.489	-0.00468189	-0.00468189	0.00932174	0.0105948	0.0767938
0.49	-0.00850107	-0.000862719	0.0207793	-0.00722801	0.00804868
0.491	0.015687	0.0131409	0.0105948	-0.000862719	0.037329
0.492	0.00550257	0.0220523	0.014414	-0.00595495	0.0398751
0.493	-0.00340883	0.000410338	0.0131409	0.00932174	0.000410338
0.494	0.00677563	0.0233254	0.00677563	0.0016834	0.0220523
0.495	0.00550257	0.00295645	0.014414	-0.00468189	0.0640632
0.496	0.00677563	0.014414	0.000410338	0.00550257	0.0513327
0.497	0.00295645	-0.00595495	0.014414	-0.00595495	-0.0148664
0.498	0.00677563	0.0105948	0.00932174	0.0118679	0.0195062
0.499	0.00677563	0.00295645	0.0169601	-0.00468189	0.0309637
0.5	0.0131409	0.014414	0.00677563	-0.00468189	0.0220523
0.501	-0.00468189	-0.00850107	0.0195062	-0.0148664	0.0551518
0.502	-0.000862719	0.00677563	0.00550257	-0.00850107	0.0500596
0.503	0.00422951	0.00295645	-0.00468189	0.00422951	0.00932174
0.504	-0.00340883	0.00295645	0.00804868	0.0016834	-0.00213578
0.505	0.00932174	0.00932174	0.015687	-0.00468189	0.036056
0.506	0.00677563	0.0016834	0.0169601	0.00295645	0.0207793
0.507	0.0016834	0.0131409	-0.00340883	-0.0148664	0.0487865
0.508	-0.00468189	0.00932174	0.0105948	-0.00340883	0.0576979
0.509	-0.00468189	-0.0148664	0.015687	-0.0186855	0.0564249
0.51	-0.000862719	0.000410338	0.015687	0.00550257	-0.00850107
0.511	0.00804868	0.00804868	0.00932174	-0.00468189	0.0335098
0.512	0.0131409	0.00677563	0.00422951	-0.000862719	0.0284176
0.513	0.000410338	-0.000862719	0.0169601	-0.00722801	0.0411482
0.514	0.000410338	-0.00468189	-0.00595495	0.000410338	0.058971
0.515	0.00295645	0.00804868	0.00550257	-0.00340883	0.0602441
0.516	-0.00468189	-0.000862719	0.0131409	0.00932174	0.0245984
0.517	0.0016834	0.0016834	0.015687	-0.00722801	0.0105948
0.518	0.0016834	-0.0110472	0.00677563	0.00295645	0.0220523
0.519	0.014414	0.00295645	0.0016834	-0.00977412	0.0195062
0.52	0.015687	-0.00722801	0.00932174	-0.000862719	0.0462404
0.521	-0.00340883	0.0105948	-0.00850107	-0.00340883	0.0666093
0.522	0.00295645	-0.0110472	-0.00340883	-0.00850107	0.0551518
0.523	0.0016834	0.00295645	0.00422951	0.0105948	-0.0174125
0.524	0.00932174	0.00422951	0.00804868	0.0016834	-0.00595495
0.525	-0.00977412	-0.0110472	-0.00722801	0.0118679	0.0233254
0.526	0.000410338	0.0169601	-0.0135933	-0.0110472	0.0398751
0.527	0.014414	0.00932174	-0.00850107	-0.00722801	0.0640632
0.528	0.00422951	0.00550257	0.00422951	0.0105948	0.0615171
0.529	0.0169601	0.00677563	-0.0135933	-0.00595495	0.0335098
0.53	0.000410338	-0.00977412	0.0016834	-0.00468189	-0.00595495
0.531	-0.00340883	0.014414	-0.0110472	0.014414	0.036056
0.532	0.00422951	-0.00468189	0.0118679	-0.00213578	0.0245984
0.533	-0.00850107	0.0131409	0.000410338	0.00932174	0.037329
0.534	0.014414	0.00550257	0.0016834	-0.0123202	0.0678824
0.535	0.0105948	0.00932174	-0.00595495	-0.0110472	0.0500596
0.536	-0.00595495	0.00932174	-0.00850107	0.0016834	-0.00850107
0.537	0.00932174	0.000410338	0.015687	-0.0148664	0.0105948
0.538	0.0016834	0.00422951	0.00295645	-0.00468189	0.0296907
0.539	-0.00468189	0.000410338	0.00422951	0.00422951	0.0411482
0.54	0.014414	0.014414	-0.00850107	-0.00213578	0.0449674
0.541	-0.00850107	-0.00977412	0.000410338	-0.00213578	0.0551518
0.542	0.00295645	0.00550257	0.000410338	-0.00722801	0.0195062
0.543	-0.000862719	-0.00977412	-0.00340883	-0.000862719	-0.0148664
0.544	0.00550257	0.00932174	0.000410338	0.00804868	0.00932174
0.545	0.0195062	-0.000862719	-0.00722801	-0.00468189	0.0411482
0.546	-0.00340883	0.0207793	-0.000862719	0.0016834	0.0424212
0.547	0.00295645	0.00804868	-0.00468189	0.00550257	0.0564249
0.548	-0.00850107	0.00422951	0.00550257	0.000410338	0.0462404
0.549	-0.00468189	0.0195062	-0.00468189	-0.0110472	-0.0110472
0.55	-0.00340883	-0.0186855	0.000410338	-0.00468189	-0.00850107
0.551	-0.00340883	0.00932174	-0.00595495	-0.000862719	0.0322368
0.552	0.00550257	0.014414	0.00550257	0.00677563	0.037329
0.553	0.00295645	0.00550257	0.0105948	0.00550257	0.0704285
0.554	0.00295645	0.00932174	-0.00850107	-0.00977412	0.0538788
0.555	-0.00850107	-0.00850107	0.000410338	-0.00213578	0.00932174
0.556	0.015687	0.0245984	0.000410338	0.00932174	-0.00595495
0.557	-0.00595495	-0.00595495	0.00422951	-0.00595495	0.0207793
0.558	0.0220523	0.0105948	-0.00977412	-0.00468189	0.0271445
0.559	-0.00977412	0.00804868	0.00804868	-0.00595495	0.0615171
0.56	0.000410338	0.014414	0.00422951	0.0016834	0.0513327
0.561	0.00932174	0.00804868	0.015687	0.00550257	0.037329
0.562	0.00550257	-0.00468189	0.000410338	-0.0110472	-0.0161394
0.563	0.0131409	0.000410338	0.0118679	0.014414	-0.00340883
0.564	-0.00213578	0.00932174	0.00295645	-0.00850107	0.015687
0.565	-0.00850107	0.00422951	0.000410338	0.00932174	0.0411482
0.566	-0.0123202	0.00422951	0.00422951	0.00550257	0.0640632
0.567	-0.00468189	0.00550257	0.00677563	0.000410338	0.0640632
0.568	-0.00722801	0.00804868	0.00550257	-0.00850107	-0.00722801
0.569	-0.000862719	0.00550257	0.00422951	0.0118679	-0.000862719
0.57	-0.00722801	0.0118679	-0.000862719	-0.00340883	0.014414
0.571	0.0195062	0.014414	-0.000862719	0.00550257	0.0309637
0.572	-0.0148664	0.000410338	-0.00468189	0.000410338	0.0564249
0.573	-0.00595495	0.00422951	0.014414	0.000410338	0.0564249
0.574	0.0016834	0.00677563	0.0016834	0.00804868	0.0309637
0.575	0.0118679	0.00677563	0.00295645	0.0118679	-0.00595495
0.576	0.000410338	0.0271445	0.000410338	-0.00213578	0.00422951
0.577	0.014414	0.000410338	0.00422951	-0.0161394	0.0105948
0.578	0.00422951	-0.0110472	0.0105948	0.000410338	0.0475135
0.579	0.00550257	0.00295645	0.00804868	-0.00468189	0.0666093
0.58	0.0207793	0.0195062	0.00932174	-0.00213578	0.0551518
0.581	-0.000862719	-0.00977412	-0.00977412	0.000410338	-0.00340883
0.582	0.00804868	0.0105948	0.00804868	0.00550257	-0.0110472
0.583	-0.00595495	0.00422951	0.000410338	0.00677563	0.0258715
0.584	0.0182332	0.00550257	-0.00468189	-0.00468189	0.0296907
0.585	-0.00468189	0.014414	0.0118679	-0.00977412	0.0551518
0.586	0.0105948	0.015687	0.000410338	0.00295645	0.0576979
0.587	-0.00468189	0.00932174	0.00932174	0.000410338	0.0233254
0.588	-0.00722801	0.0131409	0.000410338	0.0182332	-0.00977412
0.589	0.00804868	0.00295645	0.0131409	-0.00595495	0.0118679
0.59	-0.00213578	0.00932174	-0.00850107	0.00677563	0.0169601
0.591	0.000410338	-0.00340883	0.0118679	0.0016834	0.0500596
0.592	0.00932174	0.00550257	-0.00340883	0.00932174	0.0640632
0.593	0.00295645	0.00422951	-0.00340883	0.0118679	0.0462404
0.594	-0.000862719	0.00677563	-0.00213578	-0.00595495	-0.00340883
0.595	-0.00468189	0.00422951	0.00295645	0.00295645	-0.000862719
0.596	0.00932174	0.00295645	-0.000862719	0.015687	0.015687
0.597	-0.0148664	0.00295645	-0.000862719	-0.0161394	0.0284176
0.598	-0.00468189	0.0105948	0.0131409	-0.00977412	0.0576979
0.599	0.00932174	0.00677563	0.00677563	0.000410338	0.0844321
0.6	-0.00468189	-0.000862719	0.00932174	0.00422951	0.015687
0.601	0.0016834	0.00932174	0.00422951	-0.00722801	-0.0275969
0.602	-0.0110472	-0.00977412	0.00932174	-0.00340883	0.00677563
0.603	0.0105948	-0.00340883	-0.00340883	0.0118679	0.0296907
0.604	-0.00468189	0.0118679	0.0016834	-0.00468189	0.0551518
0.605	0.000410338	0.00932174	0.000410338	0.000410338	0.0500596
0.606	-0.00468189	0.00550257	0.000410338	-0.00722801	0.0322368
0.607	0.00677563	0.00550257	0.000410338	0.00422951	-0.0199586
0.608	0.00295645	0.000410338	0.000410338	0.015687	0.00932174
0.609	0.00932174	0.0118679	-0.00977412	-0.00340883	0.015687
0.61	0.00422951	0.000410338	0.000410338	0.000410338	0.0449674
0.611	0.00932174	0.00422951	0.014414	0.00677563	0.0653363
0.612	-0.000862719	0.000410338	-0.0123202	0.0169601	0.0475135
0.613	-0.0110472	0.00677563	0.00677563	0.000410338	0.0016834
0.614	0.00804868	0.000410338	0.00677563	-0.00340883	-0.000862719
0.615	0.00804868	0.015687	0.00295645	0.0182332	0.0169601
0.616	-0.00468189	0.00295645	-0.0148664	-0.00722801	0.0335098
0.617	0.00422951	-0.00595495	0.00295645	-0.00977412	0.0551518
0.618	0.00422951	0.00932174	0.00295645	-0.0110472	0.0615171
0.619	-0.00595495	-0.00213578	0.00932174	0.0169601	0.0233254
0.62	0.00550257	0.00422951	0.00422951	0.00295645	-0.00722801
0.621	0.00804868	-0.00977412	0.00422951	-0.00722801	0.0245984
0.622	-0.00722801	0.000410338	-0.00468189	-0.00722801	0.0271445
0.623	0.0182332	0.00422951	-0.000862719	-0.0110472	0.0513327
0.624	0.0105948	0.00932174	-0.000862719	0.00932174	0.0462404
0.625	-0.000862719	0.00932174	0.0105948	-0.00468189	0.0576979
0.626	-0.00468189	-0.0110472	-0.00468189	-0.00340883	-0.00977412
0.627	0.000410338	-0.000862719	-0.00977412	0.00550257	0.0131409
0.628	0.00422951	0.00422951	-0.0110472	0.00422951	0.0271445
0.629	0.00677563	0.00422951	0.00295645	-0.00213578	0.0296907
0.63	-0.00468189	0.00550257	-0.0110472	-0.00340883	0.0576979
0.631	-0.0186855	-0.0148664	0.000410338	-0.00468189	0.0551518
0.632	0.00677563	-0.0110472	0.000410338	-0.00213578	0.0195062
0.633	-0.00340883	0.00422951	-0.00340883	0.014414	-0.00468189
0.634	-0.00468189	-0.0110472	0.000410338	0.000410338	0.0182332
0.635	0.00550257	-0.00850107	0.00422951	-0.00595495	0.00932174
0.636	-0.00468189	0.00295645	-0.00468189	-0.0148664	0.0411482
0.637	0.00295645	-0.00850107	-0.00595495	0.0169601	0.0640632
0.638	-0.00468189	0.00422951	0.000410338	-0.0135933	0.0335098
0.639	0.00550257	0.0131409	0.00550257	0.00932174	0.00677563
0.64	-0.00595495	-0.000862719	-0.00977412	-0.00468189	0.00295645
0.641	-0.0110472	0.00932174	0.00550257	0.00550257	0.0258715
0.642	-0.00213578	0.000410338	-0.0135933	-0.00977412	0.0245984
0.643	0.00550257	-0.00595495	0.0131409	0.00422951	0.0564249
0.644	-0.00977412	0.014414	0.00422951	-0.00595495	0.0576979
0.645	0.000410338	0.00677563	-0.000862719	-0.00468189	0.014414
0.646	0.00295645	-0.00468189	-0.0123202	0.00804868	-0.00722801
0.647	-0.0110472	-0.0123202	-0.00595495	0.00550257	0.014414
0.648	0.000410338	0.00550257	-0.0148664	0.000410338	0.014414
0.649	-0.000862719	0.0118679	-0.00468189	0.0105948	0.0615171
0.65	-0.00850107	-0.00468189	-0.00213578	-0.00468189	0.0551518
0.651	-0.0174125	-0.00850107	-0.00595495	-0.00468189	0.0322368
0.652	-0.0148664	0.00677563	-0.00213578	-0.00722801	-0.00595495
0.653	0.00295645	-0.000862719	-0.00977412	0.00422951	-0.00340883
0.654	-0.00468189	0.00932174	-0.00468189	0.00677563	0.00932174
0.655	0.000410338	-0.00468189	-0.00722801	0.00550257	0.0436943
0.656	0.000410338	0.00804868	0.00932174	-0.0135933	0.0538788
0.657	-0.00340883	-0.0174125	-0.00722801	-0.0135933	0.0475135
0.658	-0.00722801	0.00295645	0.00932174	-0.000862719	0.00550257
0.659	-0.00977412	0.0131409	-0.00340883	-0.00468189	-0.00722801
0.66	0.00295645	-0.0161394	-0.0123202	0.0131409	0.015687
0.661	-0.0123202	-0.00468189	-0.0123202	-0.00213578	0.0271445
0.662	0.00550257	-0.00722801	-0.00213578	0.00804868	0.0513327
0.663	-0.00595495	0.00804868	0.000410338	0.000410338	0.0411482
0.664	-0.0174125	0.00804868	-0.0110472	-0.00850107	0.0258715
0.665	-0.00850107	-0.00468189	-0.00595495	-0.0135933	0.000410338
0.666	-0.0237778	-0.00468189	-0.00722801	0.000410338	0.0105948
0.667	-0.00595495	0.0131409	-0.0148664	0.000410338	0.00550257
0.668	-0.00340883	-0.00595495	-0.0148664	0.014414	0.0335098
0.669	-0.0123202	-0.00722801	-0.00213578	0.00677563	0.0551518
0.67	0.00932174	-0.00340883	-0.00850107	0.000410338	0.0258715
0.671	-0.00595495	0.00550257	-0.00213578	0.00804868	0.00550257
0.672	-0.00977412	-0.00850107	-0.00722801	-0.00595495	-0.00468189
0.673	0.000410338	-0.0110472	-0.00468189	-0.00595495	0.00295645
0.674	-0.00850107	-0.0110472	-0.0148664	-0.00977412	0.0220523
0.675	0.00804868	-0.00468189	-0.0161394	-0.00213578	0.0526057
0.676	-0.00977412	0.00677563	0.000410338	-0.00977412	0.0602441
0.677	-0.000862719	-0.0110472	-0.0135933	0.00295645	0.0245984
0.678	-0.000862719	0.000410338	-0.0123202	0.000410338	-0.00977412
0.679	-0.0148664	-0.00340883	-0.00468189	0.00550257	0.0105948
0.68	-0.00977412	0.000410338	0.000410338	-0.00977412	0.0220523
0.681	-0.00722801	-0.0135933	-0.0148664	-0.000862719	0.0398751
0.682	-0.00468189	-0.00595495	-0.00213578	-0.00468189	0.0462404
0.683	0.00932174	-0.00468189	-0.000862719	0.00295645	0.0386021
0.684	-0.0148664	-0.00595495	-0.0110472	-0.00595495	0.00295645
0.685	-0.000862719	0.00677563	-0.0123202	0.00550257	-0.00468189
0.686	-0.00595495	-0.00340883	-0.0237778	-0.0123202	0.00804868
0.687	-0.00340883	-0.00722801	-0.00977412	-0.00468189	0.0271445
0.688	-0.0148664	-0.0123202	-0.00468189	0.00422951	0.0513327
0.689	-0.00722801	-0.00213578	0.000410338	-0.00468189	0.0462404
0.69	-0.000862719	0.000410338	-0.0174125	0.00422951	0.014414
0.691	-0.0135933	-0.00977412	-0.0161394	-0.00340883	0.00295645
0.692	0.000410338	-0.00468189	-0.0110472	0.000410338	0.0169601
0.693	-0.00722801	-0.00722801	-0.0148664	-0.00213578	0.00677563
0.694	-0.0174125	0.000410338	-0.0174125	-0.00850107	0.0513327
0.695	-0.00468189	-0.0199586	-0.00722801	-0.0161394	0.0551518
0.696	-0.00595495	-0.00850107	0.000410338	-0.000862719	0.0322368
0.697	0.014414	-0.0148664	-0.0199586	-0.0174125	-0.0110472
0.698	-0.00213578	-0.00213578	-0.00977412	0.000410338	0.000410338
0.699	-0.00722801	-0.00213578	-0.00977412	-0.0110472	0.00932174
0.7	0.0016834	-0.0123202	-0.00468189	-0.00595495	0.0182332
0.701	-0.0237778	-0.00850107	-0.0161394	-0.0174125	0.0513327
0.702	-0.00595495	-0.00977412	-0.00722801	-0.00340883	0.0449674
0.703	0.000410338	-0.0199586	-0.00850107	-0.00468189	0.0245984
0.704	-0.0135933	-0.00850107	-0.00722801	0.0169601	-0.00722801
0.705	-0.000862719	-0.000862719	-0.0148664	-0.0123202	0.00550257
0.706	-0.0148664	-0.00468189	-0.00977412	-0.00595495	0.00677563
0.707	-0.0263239	-0.00722801	-0.0250508	-0.0148664	0.0411482
0.708	-0.00850107	-0.00468189	-0.0123202	0.00422951	0.0627902
0.709	-0.0148664	0.000410338	-0.00213578	-0.00722801	0.0284176
0.71	-0.0110472	-0.00340883	-0.0263239	-0.00722801	-0.0123202
0.711	-0.00595495	0.00677563	0.00422951	-0.00722801	0.0105948
0.712	-0.0161394	-0.0110472	-0.0237778	0.000410338	0.00932174
0.713	0.000410338	-0.00722801	-0.00850107	0.000410338	0.0296907
0.714	-0.0174125	-0.0148664	-0.0148664	0.000410338	0.0526057
0.715	-0.00468189	-0.0110472	-0.0161394	-0.00977412	0.0475135
0.716	0.00550257	-0.00595495	-0.00850107	-0.0148664	0.014414
0.717	-0.00977412	-0.00977412	-0.0199586	-0.00850107	0.00804868
0.718	-0.00340883	-0.00595495	-0.00977412	-0.0110472	-0.00468189
0.719	-0.0110472	0.0016834	-0.0250508	0.000410338	0.00422951
0.72	-0.00722801	-0.0110472	0.000410338	-0.00468189	0.036056
0.721	-0.00977412	-0.00340883	-0.0148664	0.00422951	0.058971
0.722	-0.0123202	-0.0148664	-0.00850107	-0.00595495	0.0386021
0.723	0.00932174	-0.00722801	-0.0148664	-0.00595495	0.00677563
0.724	-0.00468189	-0.00595495	-0.0174125	-0.000862719	-0.00595495
0.725	-0.00340883	-0.00340883	-0.0123202	-0.0148664	0.00295645
0.726	-0.00468189	-0.00213578	-0.0135933	0.00677563	0.0182332
0.727	-0.0110472	0.000410338	-0.0110472	-0.00468189	0.0513327
0.728	0.00932174	-0.0263239	-0.00722801	-0.00595495	0.036056
0.729	-0.000862719	-0.00468189	-0.00468189	0.000410338	0.0436943
0.73	-0.0123202	-0.00340883	-0.00468189	-0.00977412	-0.00722801
0.731	-0.00595495	0.0105948	-0.0263239	-0.0135933	0.00804868
0.732	-0.00213578	-0.00977412	-0.0186855	-0.00468189	0.00550257
0.733	-0.00213578	-0.0110472	-0.00977412	0.00677563	0.0296907
0.734	0.000410338	0.000410338	-0.0186855	-0.00595495	0.0436943
0.735	-0.00340883	-0.0148664	-0.00595495	-0.00340883	0.0475135
0.736	-0.00595495	-0.0148664	-0.00850107	-0.000862719	0.0271445
0.737	-0.00468189	-0.0123202	-0.0199586	-0.0110472	0.00422951
0.738	0.00677563	-0.0110472	-0.0123202	-0.0161394	-0.0110472
0.739	-0.000862719	-0.0161394	-0.00850107	-0.000862719	0.0207793
0.74	0.00295645	-0.0123202	-0.0161394	-0.00595495	0.036056
0.741	0.00295645	0.000410338	-0.0174125	-0.00722801	0.0436943
0.742	0.0016834	-0.00468189	-0.00722801	-0.0174125	0.037329
0.743	-0.0110472	-0.00468189	-0.00468189	0.00295645	0.0207793
0.744	-0.00468189	0.00295645	-0.00468189	-0.0161394	-0.00722801
0.745	-0.00468189	-0.0174125	-0.0110472	-0.00977412	0.00677563
0.746	-0.00213578	-0.00340883	-0.00850107	0.000410338	0.0258715
0.747	0.00422951	-0.000862719	-0.0250508	0.0105948	0.0322368
0.748	-0.0123202	0.0016834	-0.00213578	-0.00977412	0.0449674
0.749	-0.00595495	-0.00468189	-0.0263239	0.000410338	0.0271445
0.75	-0.0123202	-0.00468189	-0.0135933	-0.00722801	0.014414
0.751	0.00550257	0.0105948	-0.0186855	0.0131409	-0.000862719
0.752	-0.00340883	0.00295645	-0.0148664	-0.00595495	0.0195062
0.753	-0.00977412	-0.00850107	-0.0110472	-0.0123202	0.0245984
0.754	-0.00340883	-0.00977412	-0.0250508	-0.0123202	0.0347829
0.755	-0.00340883	0.00422951	-0.00340883	-0.00977412	0.0258715
0.756	-0.00468189	-0.0161394	-0.0110472	-0.0174125	0.0347829
0.757	-0.00468189	-0.00722801	-0.00850107	0.00422951	-0.00340883
0.758	0.000410338	-0.00340883	-0.00850107	-0.0237778	0.00677563
0.759	-0.00850107	-0.00850107	-0.0148664	0.00932174	-0.000862719
0.76	0.000410338	-0.0110472	-0.0123202	-0.00340883	0.0131409
0.761	-0.0110472	-0.00595495	-0.0161394	-0.0123202	0.0296907
0.762	-0.00595495	0.0016834	-0.00468189	0.00295645	0.036056
0.763	0.00550257	-0.0199586	-0.0212316	-0.00340883	0.0195062
0.764	-0.00340883	-0.0135933	-0.0212316	-0.0110472	-0.0135933
0.765	-0.00468189	0.015687	-0.000862719	-0.00468189	0.00550257
0.766	0.000410338	0.000410338	-0.00468189	-0.0110472	0.0016834
0.767	0.000410338	0.00677563	-0.00977412	-0.00595495	0.0271445
0.768	-0.00468189	-0.00468189	-0.0161394	0.00550257	0.036056
0.769	-0.00977412	-0.00468189	-0.0174125	-0.00977412	0.036056
0.77	0.00295645	-0.0148664	-0.000862719	-0.00722801	0.0207793
0.771	-0.00340883	-0.00468189	-0.0225047	-0.00468189	0.00422951
0.772	0.00550257	-0.00340883	-0.00977412	-0.00595495	-0.00340883
0.773	-0.00722801	-0.00722801	-0.00977412	-0.00340883	0.015687
0.774	-0.00595495	0.000410338	-0.0110472	-0.0263239	0.0335098
0.775	0.00677563	-0.0186855	-0.0263239	-0.00595495	0.0551518
0.776	0.0016834	-0.00468189	0.00932174	-0.0148664	0.0271445
0.777	-0.0110472	-0.00468189	-0.0212316	0.00295645	0.0118679
0.778	-0.00722801	-0.00340883	-0.00468189	-0.00595495	0.00295645
0.779	0.00804868	-0.00468189	-0.0148664	-0.00213578	0.00422951
0.78	-0.00468189	-0.0110472	-0.0161394	-0.00595495	0.015687
0.781	0.00804868	-0.00468189	0.000410338	0.000410338	0.0436943
0.782	-0.00977412	-0.00977412	-0.000862719	-0.0174125	0.0424212
0.783	0.000410338	-0.00595495	0.000410338	0.000410338	0.036056
0.784	0.000410338	-0.0148664	-0.00722801	0.00295645	0.0016834
0.785	-0.00468189	0.00932174	-0.00468189	-0.00595495	-0.00977412
0.786	-0.0174125	0.00550257	-0.0174125	-0.0148664	0.00932174
0.787	-0.00595495	-0.0186855	-0.0148664	0.00550257	0.0284176
0.788	-0.0148664	-0.00340883	-0.0148664	-0.00468189	0.0436943
0.789	-0.00213578	-0.0110472	-0.0123202	-0.00977412	0.0424212
0.79	-0.0212316	-0.00340883	-0.0250508	-0.0110472	0.0309637
0.791	0.00295645	-0.00595495	-0.0110472	-0.00722801	-0.0123202
0.792	-0.0148664	-0.00977412	-0.0135933	0.00295645	-0.00340883
0.793	-0.0123202	-0.00595495	-0.0148664	-0.0135933	0.00422951
0.794	0.00550257	0.00550257	-0.0174125	-0.00722801	0.0271445
0.795	0.00295645	0.00295645	-0.0148664	-0.00468189	0.036056
0.796	0.00804868	-0.00340883	-0.00340883	-0.0225047	0.0475135
0.797	-0.00468189	-0.00722801	0.00295645	-0.00468189	0.0131409
0.798	-0.00722801	-0.00595495	-0.00468189	-0.0161394	0.00677563
0.799	0.0105948	-0.00595495	-0.00595495	0.000410338	0.000410338
0.8	-0.0135933	-0.00977412	-0.00850107	-0.0123202	0.00804868
0.801	-0.0199586	0.00295645	-0.00595495	-0.00340883	0.0258715
0.802	0.0105948	-0.00340883	-0.0237778	-0.00977412	0.0475135
0.803	-0.00595495	-0.0110472	-0.000862719	-0.00722801	0.0233254
0.804	-0.0148664	-0.00340883	-0.0148664	-0.00722801	0.00677563
0.805	0.00932174	-0.00213578	-0.0199586	-0.00340883	-0.0110472
0.806	-0.0199586	-0.00722801	-0.00213578	-0.0148664	0.015687
0.807	0.000410338	-0.000862719	-0.00850107	-0.000862719	0.0105948
0.808	-0.00340883	-0.0161394	-0.0212316	-0.00340883	0.0449674
0.809	-0.00977412	-0.00595495	0.000410338	-0.00977412	0.0411482
0.81	0.000410338	-0.00340883	-0.0199586	-0.00977412	0.0207793
0.811	-0.00722801	-0.00213578	-0.0148664	-0.00213578	-0.00340883
0.812	-0.000862719	-0.00850107	-0.00213578	-0.00977412	0.0016834
0.813	-0.0148664	-0.00595495	-0.0148664	-0.000862719	0.0105948
0.814	-0.00340883	-0.0148664	-0.00468189	-0.00595495	0.0105948
0.815	0.000410338	-0.00213578	-0.0123202	-0.00850107	0.0386021
0.816	-0.00595495	-0.0161394	-0.0250508	-0.00595495	0.0411482
0.817	-0.00850107	-0.00722801	0.00422951	-0.00595495	0.0105948
0.818	0.0016834	-0.0135933	-0.0161394	-0.0148664	-0.0110472
0.819	-0.000862719	-0.000862719	-0.00595495	0.0016834	-0.00340883
0.82	0.00550257	-0.0174125	-0.0161394	-0.0250508	-0.00595495
0.821	-0.0148664	-0.00213578	-0.0123202	-0.0212316	0.0245984
0.822	-0.000862719	-0.00468189	-0.00977412	-0.0148664	0.0398751
0.823	-0.00468189	-0.00340883	-0.00468189	0.00295645	0.0335098
0.824	-0.00468189	-0.00595495	-0.0135933	-0.0161394	0.0105948
0.825	-0.00595495	-0.0110472	-0.00595495	-0.00595495	-0.000862719
0.826	-0.00850107	-0.0135933	-0.00977412	0.00422951	0.00804868
0.827	-0.0110472	-0.00850107	-0.00977412	-0.00213578	-0.00213578
0.828	-0.0148664	-0.00595495	-0.0135933	0.000410338	0.0386021
0.829	0.000410338	-0.00213578	-0.0174125	-0.00468189	0.0398751
0.83	-0.0174125	-0.0110472	-0.00468189	-0.00468189	0.0322368
0.831	0.00422951	0.0118679	-0.0148664	-0.00340883	-0.00595495
0.832	-0.00850107	-0.0148664	0.000410338	-0.000862719	0.0105948
0.833	-0.0110472	-0.00850107	-0.0250508	-0.0123202	-0.00468189
0.834	-0.00468189	0.00932174	-0.0161394	-0.00722801	0.0169601
0.835	-0.000862719	-0.0110472	-0.0135933	0.000410338	0.0411482
0.836	0.000410338	-0.00722801	-0.0199586	-0.0199586	0.0309637
0.837	-0.0174125	-0.00977412	-0.00468189	-0.0110472	0.0182332
0.838	-0.00213578	-0.00595495	0.00550257	-0.0148664	-0.000862719
0.839	0.00295645	-0.00850107	-0.00468189	-0.00340883	-0.00340883
0.84	-0.00722801	-0.00340883	-0.00722801	-0.0174125	-0.00340883
0.841	0.0105948	-0.00850107	-0.00595495	-0.00468189	0.0118679
0.842	-0.00468189	0.000410338	-0.00213578	-0.00722801	0.037329
0.843	-0.00977412	-0.00595495	-0.0161394	-0.000862719	0.0335098
0.844	-0.0110472	-0.0110472	-0.0199586	-0.00213578	0.0169601
0.845	-0.0110472	-0.00850107	-0.0110472	-0.00468189	-0.0199586
0.846	0.00422951	-0.00468189	-0.0110472	-0.0135933	0.00295645
0.847	0.000410338	0.014414	-0.00722801	0.00804868	-0.00468189
0.848	-0.0148664	-0.0263239	-0.00340883	-0.00468189	0.0182332
0.849	0.014414	-0.00595495	-0.00977412	-0.00722801	0.0475135
0.85	-0.00468189	-0.0110472	-0.0110472	-0.0186855	0.0398751
0.851	-0.00213578	-0.0135933	-0.0212316	-0.00468189	0.0016834
0.852	0.000410338	-0.0110472	0.00295645	0.00550257	-0.00977412
0.853	-0.00722801	0.00677563	-0.0174125	-0.00977412	0.00932174
0.854	-0.00595495	0.00295645	-0.00977412	-0.000862719	0.0105948
0.855	-0.00722801	-0.0135933	-0.00468189	0.000410338	0.0271445
0.856	0.00550257	-0.0110472	-0.00977412	-0.0148664	0.0258715
0.857	-0.00977412	-0.0110472	-0.00722801	-0.00722801	0.0335098
0.858	-0.00213578	-0.00850107	-0.00722801	-0.00722801	0.000410338
0.859	0.014414	-0.00213578	-0.0250508	-0.0135933	-0.00468189
0.86	-0.0237778	0.000410338	0.0016834	-0.00850107	-0.00722801
0.861	0.00804868	-0.00722801	-0.0199586	-0.0110472	0.00932174
0.862	-0.00595495	-0.000862719	-0.00468189	-0.00850107	0.0411482
0.863	0.0131409	-0.00340883	-0.00595495	-0.0186855	0.0347829
0.864	-0.00468189	0.0016834	-0.00977412	-0.00595495	0.0245984
0.865	0.00295645	-0.000862719	-0.0161394	-0.000862719	-0.00468189
0.866	0.00295645	-0.00468189	-0.00468189	-0.00468189	-0.0148664
0.867	-0.0174125	-0.00340883	-0.0135933	-0.00468189	0.0118679
0.868	-0.00977412	-0.00468189	-0.0110472	0.0016834	0.0195062
0.869	-0.000862719	-0.0161394	-0.0148664	-0.00722801	0.0271445
0.87	0.00550257	-0.00722801	0.00422951	0.00550257	0.0500596
0.871	0.00422951	-0.00468189	-0.0135933	-0.00977412	0.0245984
0.872	-0.00977412	-0.00468189	-0.0110472	-0.00468189	-0.00722801
0.873	0.0016834	-0.0123202	-0.00468189	0.0016834	-0.00213578
0.874	0.00550257	-0.00468189	-0.0148664	-0.00850107	-0.00468189
0.875	-0.0135933	-0.0110472	0.000410338	-0.0110472	0.0233254
0.876	0.0118679	-0.0123202	-0.00340883	0.000410338	0.0309637
0.877	-0.00213578	0.00422951	-0.0161394	-0.0123202	0.0220523
0.878	0.000410338	-0.00340883	-0.00468189	-0.000862719	0.00932174
0.879	0.00932174	-0.0135933	-0.0135933	-0.0237778	-0.0110472
0.88	-0.00340883	-0.000862719	-0.0110472	-0.00340883	0.00677563
0.881	0.000410338	-0.00850107	-0.000862719	-0.00595495	-0.000862719
0.882	-0.00468189	-0.00722801	-0.00213578	-0.00340883	0.0245984
0.883	-0.00468189	-0.00340883	-0.000862719	-0.00468189	0.0398751
0.884	-0.0110472	-0.00595495	-0.0186855	-0.00468189	0.0195062
0.885	-0.00722801	-0.00850107	-0.00977412	-0.0186855	0.00422951
0.886	-0.0135933	-0.00468189	-0.0161394	-0.00977412	-0.0110472
0.887	-0.00850107	-0.00340883	-0.00340883	-0.0148664	-0.00595495
0.888	-0.00468189	0.00422951	-0.00722801	0.000410338	0.00932174
0.889	0.00295645	0.000410338	-0.0135933	0.000410338	0.0386021
0.89	-0.00722801	-0.00595495	-0.00595495	0.0131409	0.036056
0.891	-0.0148664	0.00932174	-0.0161394	-0.00850107	0.0233254
0.892	0.00422951	-0.0174125	-0.0148664	-0.00722801	-0.00850107
0.893	-0.000862719	-0.0135933	-0.00595495	-0.0148664	-0.00468189
0.894	-0.00213578	-0.00468189	-0.0110472	0.00677563	0.00550257
0.895	0.00677563	0.000410338	0.00677563	-0.0186855	0.0131409
0.896	-0.0123202	-0.00595495	-0.00977412	0.0131409	0.0386021
0.897	0.00804868	-0.00468189	-0.0123202	-0.0148664	0.0271445
0.898	0.00550257	-0.00468189	-0.000862719	-0.0135933	0.015687
0.899	-0.00595495	-0.00977412	-0.0135933	-0.0123202	-0.0250508
0.9	0.00295645	-0.0148664	-0.0174125	-0.0199586	0.0016834
0.901	-0.000862719	0.0105948	-0.0123202	0.00295645	0.0016834
0.902	0.0105948	0.000410338	-0.0135933	-0.00722801	0.0118679
0.903	-0.00722801	0.00295645	0.000410338	-0.00468189	0.0398751
0.904	-0.00722801	0.000410338	-0.00468189	-0.00468189	0.0322368
0.905	-0.00340883	-0.0110472	-0.0110472	-0.000862719	-0.0110472
0.906	0.0118679	0.00295645	-0.0110472	-0.00595495	-0.0123202
0.907	0.0016834	-0.00595495	-0.00595495	0.00550257	-0.00468189
0.908	-0.0110472	0.00932174	0.000410338	-0.0110472	0.0105948
0.909	0.0016834	-0.0148664	-0.0199586	-0.000862719	0.0258715
0.91	0.00550257	-0.00468189	-0.00595495	-0.00468189	0.037329
0.911	-0.00977412	-0.000862719	-0.0148664	0.000410338	0.0169601
0.912	0.00295645	0.000410338	-0.00595495	-0.00468189	-0.0110472
0.913	0.00677563	0.000410338	-0.0110472	0.00295645	-0.0135933
0.914	-0.00468189	-0.0135933	-0.0237778	-0.0110472	0.0131409
0.915	0.00422951	-0.00595495	-0.00340883	-0.00722801	0.0131409
0.916	-0.00468189	0.000410338	-0.0148664	-0.0174125	0.0271445
0.917	0.0105948	0.000410338	-0.00977412	-0.00468189	0.0526057
0.918	0.0016834	0.0131409	-0.00977412	-0.0123202	0.0284176
0.919	0.014414	-0.00977412	-0.0110472	-0.00468189	-0.0263239
0.92	-0.0123202	-0.00722801	-0.0186855	-0.00340883	0.014414
0.921	0.00550257	-0.00722801	-0.0174125	-0.0110472	0.0016834
0.922	-0.00722801	-0.00850107	-0.0110472	-0.00595495	0.0335098
0.923	0.00932174	-0.0135933	0.000410338	0.00550257	0.0258715
0.924	-0.00595495	-0.00468189	-0.00468189	-0.00213578	0.0335098
0.925	-0.00977412	-0.00977412	-0.00722801	0.00295645	0.0105948
0.926	0.0195062	-0.0148664	0.0016834	-0.000862719	-0.0135933
0.927	-0.00977412	-0.00468189	0.00295645	-0.00468189	0.000410338
0.928	0.000410338	-0.00722801	-0.000862719	-0.00340883	0.00422951
0.929	-0.00595495	0.00295645	-0.00468189	-0.00340883	0.0258715
0.93	-0.00340883	-0.00850107	-0.0110472	-0.00213578	0.0538788
0.931	0.00295645	0.000410338	-0.0174125	-0.0110472	0.0335098
0.932	0.000410338	0.00550257	-0.0110472	-0.00977412	0.0016834
0.933	0.015687	-0.00850107	-0.0212316	0.00550257	-0.0161394
0.934	-0.00722801	-0.00468189	-0.00722801	0.000410338	-0.00213578
0.935	0.00550257	-0.0110472	0.00295645	-0.0135933	0.00295645
0.936	0.0105948	-0.00213578	-0.0186855	-0.00340883	0.036056
0.937	-0.00213578	-0.00850107	-0.000862719	-0.00468189	0.0335098
0.938	0.00295645	-0.00213578	-0.0135933	-0.00977412	0.0220523
0.939	0.000410338	-0.0110472	0.000410338	-0.0148664	-0.00468189
0.94	0.0118679	-0.00468189	0.00677563	-0.00213578	0.000410338
0.941	-0.00468189	-0.0148664	-0.0135933	-0.0110472	-0.00213578
0.942	0.000410338	-0.00468189	-0.00595495	-0.00213578	0.00550257
0.943	0.00550257	-0.000862719	-0.00468189	0.0016834	0.0296907
0.944	0.00932174	-0.0110472	-0.000862719	-0.00213578	0.0335098
0.945	0.00422951	-0.00468189	-0.0123202	-0.00340883	0.0207793
0.946	-0.00722801	0.00550257	0.0131409	0.00422951	-0.00468189
0.947	-0.00468189	-0.00850107	0.000410338	0.00677563	-0.00977412
0.948	0.00550257	-0.0123202	0.000410338	-0.00213578	0.00677563
0.949	-0.00595495	0.00295645	0.000410338	-0.0110472	0.0271445
0.95	-0.00340883	-0.00213578	-0.0199586	-0.00468189	0.0245984
0.951	0.0016834	0.00295645	-0.0110472	-0.00595495	0.0513327
0.952	-0.00977412	-0.00595495	-0.00213578	-0.00340883	0.0182332
0.953	-0.00213578	-0.00722801	-0.0123202	-0.00468189	-0.00722801
0.954	0.0131409	-0.00850107	-0.00468189	0.000410338	0.0016834
0.955	0.0131409	-0.00850107	-0.000862719	0.000410338	0.00932174
0.956	-0.000862719	0.00804868	-0.000862719	-0.00595495	0.0169601
0.957	-0.0135933	-0.0225047	-0.00340883	-0.00468189	0.0411482
0.958	0.0105948	-0.000862719	-0.00468189	0.000410338	0.036056
0.959	0.000410338	-0.00468189	-0.00722801	0.00295645	0.000410338
0.96	0.00550257	0.00550257	-0.000862719	-0.00850107	-0.00595495
0.961	0.00295645	-0.00468189	-0.00213578	-0.00468189	0.00677563
0.962	0.00677563	0.00677563	-0.00213578	-0.0237778	-0.00468189
0.963	-0.00468189	-0.0110472	-0.0199586	-0.00595495	0.0309637
0.964	-0.00213578	-0.00468189	0.0105948	0.00295645	0.0411482
0.965	0.000410338	-0.0135933	-0.00977412	0.0220523	0.015687
0.966	-0.00468189	0.00422951	-0.00722801	-0.0148664	0.000410338
0.967	0.00295645	-0.000862719	-0.0123202	0.000410338	-0.0135933
0.968	-0.0135933	0.0118679	-0.00468189	0.00804868	0.00295645
0.969	-0.00468189	-0.00722801	0.000410338	-0.0148664	0.0131409
0.97	0.00677563	0.00295645	-0.00722801	0.00295645	0.0347829
0.971	-0.00850107	-0.00468189	-0.00722801	0.00677563	0.0538788
0.972	-0.00213578	-0.0161394	-0.00340883	-0.000862719	0.0207793
0.973	0.00550257	-0.00340883	-0.000862719	0.000410338	-0.00340883
0.974	0.000410338	-0.00595495	0.0105948	-0.00213578	0.000410338
0.975	0.00295645	-0.00468189	-0.00722801	-0.0174125	-0.0110472
0.976	0.014414	-0.0148664	0.00677563	0.00804868	0.0258715
0.977	0.00804868	0.0105948	0.00295645	-0.00340883	0.0424212
0.978	-0.0135933	-0.00595495	0.00932174	0.0016834	0.037329
0.979	-0.00468189	0.00295645	-0.00595495	-0.0110472	0.00550257
0.98	0.00932174	-0.0148664	-0.000862719	-0.00722801	-0.00977412
0.981	0.00677563	0.00677563	0.000410338	-0.00977412	-0.00850107
0.982	-0.00213578	-0.00850107	-0.00722801	0.0016834	-0.00850107
0.983	-0.0212316	0.000410338	-0.00722801	0.000410338	0.0195062
0.984	0.00677563	0.0118679	-0.00340883	0.00295645	0.0296907
0.985	0.00295645	-0.00595495	0.00932174	-0.000862719	0.0411482
0.986	-0.00850107	-0.00340883	0.00550257	-0.00468189	0.00550257
0.987	-0.00595495	-0.00977412	-0.0225047	-0.00722801	-0.0123202
0.988	0.0105948	-0.00595495	0.00422951	0.000410338	-0.00468189
0.989	-0.0110472	-0.00213578	-0.00340883	-0.0148664	0.0016834
0.99	0.0016834	0.000410338	-0.00722801	-0.0135933	0.0258715
0.991	0.0220523	-0.00468189	-0.00977412	0.00295645	0.0475135
0.992	0.0105948	-0.0237778	-0.00213578	0.000410338	0.0347829
0.993	-0.00340883	-0.00595495	-0.00850107	0.00295645	-0.0148664
0.994	0.0131409	0.0131409	0.000410338	-0.0148664	-0.00977412
0.995	0.0016834	-0.00340883	-0.0199586	-0.00340883	-0.00977412
0.996	0.000410338	-0.0135933	0.00677563	-0.000862719	-0.00340883
0.997	-0.00595495	0.0016834	-0.0135933	-0.000862719	0.0182332
0.998	0.0131409	-0.00213578	0.000410338	-0.00340883	0.0386021
0.999	-0.000862719	-0.00340883	-0.00977412	0.00932174	0.014414
1	-0.0110472	0.00422951	-0.00595495	-0.0212316	-0.00340883
1.001	0.00677563	-0.00977412	-0.00977412	0.000410338	-0.00595495
1.002	0.00422951	-0.00722801	-0.0110472	0.00550257	-0.00722801
1.003	0.00677563	0.00677563	0.000410338	-0.00468189	-0.00213578
1.004	-0.00722801	-0.0110472	-0.00850107	0.00677563	0.0386021
1.005	0.000410338	-0.0148664	0.000410338	0.0131409	0.0449674
1.006	-0.00340883	0.000410338	-0.00850107	-0.00722801	0.015687
1.007	-0.00340883	0.00677563	-0.00468189	-0.0123202	-0.0199586
1.008	-0.00213578	0.000410338	-0.00213578	0.00550257	-0.000862719
1.009	-0.00722801	0.00422951	-0.00595495	-0.00213578	0.0105948
1.01	0.00295645	-0.0110472	-0.00722801	-0.000862719	0.000410338
1.011	0.014414	-0.0148664	-0.0148664	-0.00722801	0.0513327
1.012	0.00295645	0.00295645	0.000410338	0.00422951	0.0335098
1.013	-0.000862719	-0.0161394	-0.00468189	-0.00595495	0.0182332
1.014	0.00295645	0.0131409	-0.000862719	-0.00468189	-0.00850107
1.015	0.0016834	-0.00850107	-0.00468189	0.0131409	-0.0110472
1.016	0.0169601	0.0118679	0.00422951	-0.0148664	-0.00340883
1.017	0.00804868	-0.00340883	-0.00213578	-0.000862719	0.0245984
1.018	-0.00213578	-0.00468189	-0.00977412	-0.000862719	0.0436943
1.019	-0.000862719	-0.0174125	0.0131409	0.000410338	0.0245984
1.02	0.000410338	0.00295645	-0.00340883	0.000410338	0.014414
1.021	0.00295645	-0.000862719	-0.0135933	-0.00468189	-0.00595495
1.022	-0.00340883	0.00422951	-0.00468189	-0.00213578	-0.00340883
1.023	-0.00722801	-0.00340883	-0.00722801	-0.00977412	0.00422951
1.024	-0.00977412	0.00804868	0.000410338	-0.00722801	0.0182332
1.025	0.000410338	-0.00340883	0.00932174	0.00295645	0.0233254
1.026	-0.00850107	0.00550257	-0.0123202	-0.0110472	0.0449674
1.027	0.00677563	-0.00722801	0.00295645	-0.00850107	-0.0135933
1.028	-0.00468189	0.00550257	-0.00850107	0.00677563	-0.00468189
1.029	-0.0199586	-0.0225047	-0.00468189	0.00550257	0.00295645
1.03	-0.0110472	-0.00468189	-0.0212316	-0.00213578	0.0169601
1.031	-0.00977412	0.0016834	0.000410338	-0.00977412	0.0233254
1.032	-0.00213578	-0.0135933	-0.0135933	-0.000862719	0.0475135
1.033	0.00932174	-0.00468189	0.00295645	0.014414	0.0245984
1.034	-0.00468189	-0.00213578	0.000410338	-0.0161394	0.00422951
1.035	0.00422951	-0.00722801	0.014414	-0.00595495	0.00677563
1.036	0.00295645	-0.00468189	-0.0123202	0.0016834	-0.00850107
1.037	0.00677563	-0.0110472	-0.000862719	0.00422951	0.00677563
1.038	-0.00595495	-0.00468189	0.00295645	-0.00468189	0.0296907
1.039	0.00804868	0.000410338	-0.00850107	-0.00722801	0.0398751
1.04	0.0131409	0.0016834	0.00677563	-0.00468189	0.0169601
1.041	0.00932174	-0.00977412	0.000410338	0.00932174	-0.0110472
1.042	0.00677563	-0.0110472	-0.0110472	-0.00850107	0.0207793
1.043	-0.00468189	0.00932174	-0.000862719	-0.00850107	-0.00850107
1.044	0.00295645	0.00295645	0.00804868	-0.00340883	0.0118679
1.045	-0.00595495	-0.0110472	0.00677563	0.00550257	0.015687
1.046	-0.0123202	-0.000862719	-0.0161394	0.00422951	0.0309637
1.047	-0.000862719	-0.00595495	-0.000862719	-0.00722801	0.0233254
1.048	-0.00977412	-0.0148664	-0.00340883	0.00295645	-0.0110472
1.049	0.00295645	0.00932174	-0.00468189	0.00550257	0.00804868
1.05	0.0131409	0.00295645	0.000410338	0.00677563	0.00422951
1.051	-0.000862719	-0.00850107	-0.00595495	0.00932174	0.0118679
1.052	-0.0110472	0.00804868	-0.0148664	-0.0135933	0.036056
1.053	-0.000862719	-0.0110472	0.0105948	-0.00850107	0.0233254
1.054	0.00677563	0.00422951	-0.00977412	0.0233254	0.0220523
1.055	-0.00340883	0.00295645	-0.00850107	-0.00340883	-0.00468189
1.056	-0.000862719	0.000410338	0.00677563	0.00804868	0.0105948
1.057	-0.00213578	-0.0135933	-0.0110472	-0.0110472	-0.00977412
1.058	-0.00468189	-0.00850107	-0.0110472	0.000410338	0.00804868
1.059	-0.00340883	0.00932174	0.0118679	-0.00468189	0.0284176
1.06	0.000410338	0.015687	-0.00722801	0.014414	0.0462404
1.061	-0.00468189	-0.00595495	0.00422951	-0.000862719	0.00295645
1.062	0.000410338	-0.00722801	-0.00468189	-0.0174125	-0.0174125
1.063	0.0105948	-0.0110472	-0.00722801	0.000410338	-0.0123202
1.064	-0.00468189	0.000410338	0.0105948	-0.0148664	0.014414
1.065	-0.00722801	-0.000862719	-0.00468189	0.0131409	0.0118679
1.066	-0.0110472	0.00422951	-0.00722801	-0.00468189	0.0386021
1.067	-0.000862719	-0.00850107	-0.00340883	0.00550257	0.0296907
1.068	-0.00213578	0.000410338	-0.0110472	-0.000862719	0.00804868
1.069	-0.00977412	0.0118679	-0.00595495	-0.000862719	-0.00977412
1.07	-0.000862719	-0.00722801	-0.00468189	0.0105948	0.00804868
1.071	-0.0135933	-0.00340883	0.00295645	-0.00468189	-0.00340883
1.072	0.000410338	0.0016834	-0.00977412	-0.00468189	0.0245984
1.073	0.00295645	-0.00468189	-0.00595495	-0.00468189	0.0462404
1.074	-0.00213578	0.00295645	-0.0225047	0.00550257	0.0322368
1.075	0.0131409	-0.00850107	-0.00213578	0.0016834	-0.00340883
1.076	0.000410338	0.0016834	-0.00977412	0.0131409	0.000410338
1.077	-0.00468189	-0.0135933	0.00932174	-0.00850107	0.00422951
1.078	-0.00213578	-0.0110472	-0.00468189	-0.0199586	-0.00213578
1.079	0.0105948	-0.0148664	-0.00850107	-0.00468189	0.037329
1.08	-0.00468189	-0.00722801	-0.00722801	0.0131409	0.0347829
1.081	0.00422951	-0.00468189	-0.000862719	0.000410338	0.0195062
1.082	-0.000862719	-0.00722801	-0.00850107	-0.00850107	-0.0110472
1.083	0.00295645	-0.0123202	-0.00468189	0.0207793	0.000410338
1.084	-0.0123202	0.0105948	-0.000862719	-0.00340883	-0.00722801
1.085	-0.00468189	-0.00213578	-0.00468189	-0.00595495	0.0131409
1.086	0.0105948	-0.00595495	-0.00340883	0.00422951	0.0436943
1.087	-0.000862719	-0.000862719	-0.0148664	-0.00468189	0.0322368
1.088	-0.000862719	0.000410338	-0.00595495	-0.0148664	0.0258715
1.089	-0.0148664	-0.00468189	0.00677563	0.000410338	0.000410338
1.09	-0.0123202	-0.00468189	-0.00595495	0.000410338	-0.0110472
1.091	-0.00468189	-0.00977412	-0.00595495	-0.00722801	-0.00468189
1.092	0.000410338	0.000410338	-0.0148664	-0.000862719	0.0207793
1.093	0.00550257	-0.00468189	0.000410338	-0.0135933	0.0386021
1.094	-0.0110472	-0.00340883	0.00550257	-0.00850107	0.0449674
1.095	0.00932174	-0.000862719	-0.0135933	-0.00213578	0.00804868
1.096	-0.0161394	-0.00340883	-0.00340883	-0.00850107	-0.0199586
1.097	0.00932174	0.00677563	-0.00340883	-0.000862719	0.000410338
1.098	0.00932174	-0.00850107	-0.00850107	-0.0135933	0.00804868
1.099	-0.000862719	-0.00595495	-0.00213578	-0.00722801	0.0195062
1.1	0.000410338	0.00295645	-0.000862719	-0.0135933	0.037329
1.101	-0.0135933	-0.0135933	-0.0110472	-0.00595495	0.0347829
1.102	0.00295645	0.00422951	-0.00722801	0.000410338	0.00422951
1.103	-0.0225047	-0.0148664	0.000410338	-0.00468189	-0.000862719
1.104	-0.00213578	0.00295645	-0.00468189	-0.0148664	-0.00850107
1.105	0.000410338	0.00932174	-0.0110472	0.00550257	-0.00468189
1.106	-0.00595495	-0.00340883	-0.00722801	-0.00213578	0.00550257
1.107	-0.00722801	-0.00595495	-0.00468189	0.0105948	0.0335098
1.108	-0.00595495	0.00677563	-0.0110472	-0.00595495	0.0449674
1.109	0.0016834	-0.0148664	0.00550257	-0.00468189	0.00550257
1.11	-0.00977412	0.00550257	-0.00722801	-0.0110472	-0.00722801
1.111	-0.0135933	-0.0110472	-0.0148664	0.00295645	-0.00595495
1.112	0.00422951	-0.00213578	-0.0110472	-0.00213578	-0.00595495
1.113	-0.00213578	-0.00468189	-0.00468189	-0.00340883	0.015687
1.114	-0.0148664	-0.00340883	0.00295645	-0.00722801	0.0411482
1.115	0.00550257	-0.00340883	-0.00468189	-0.00722801	0.0296907
1.116	0.0182332	-0.00722801	-0.00595495	-0.00213578	0.00677563
1.117	0.00422951	-0.0250508	0.00295645	0.00804868	0.0016834
1.118	-0.00595495	-0.00340883	-0.00595495	-0.0174125	0.000410338
1.119	-0.000862719	-0.00340883	-0.00977412	-0.0161394	-0.00468189
1.12	-0.00722801	-0.0135933	0.00422951	-0.00595495	0.0233254
1.121	0.000410338	-0.0212316	-0.0199586	-0.00213578	0.0398751
1.122	0.000410338	-0.000862719	0.0016834	-0.00595495	0.0207793
1.123	-0.00468189	-0.0123202	-0.00595495	0.0016834	0.000410338
1.124	-0.0123202	-0.00595495	-0.0161394	-0.00722801	-0.00595495
1.125	0.00422951	-0.0110472	0.000410338	-0.0148664	-0.00340883
1.126	0.00677563	-0.000862719	-0.0161394	0.00677563	0.00932174
1.127	-0.0110472	0.00295645	0.00677563	-0.0148664	0.0105948
1.128	-0.00850107	-0.00468189	-0.00722801	-0.00340883	0.0576979
1.129	-0.00340883	-0.00468189	-0.0135933	-0.00977412	0.0245984
1.13	-0.00722801	-0.00977412	-0.0212316	-0.00340883	-0.00468189
1.131	-0.00595495	0.000410338	-0.00213578	0.00550257	0.000410338
1.132	-0.00595495	-0.00595495	0.000410338	-0.0174125	-0.00850107
1.133	0.000410338	-0.0123202	-0.0161394	-0.00595495	0.000410338
1.134	-0.00468189	-0.00722801	0.0105948	-0.00977412	0.014414
1.135	-0.00213578	-0.00977412	-0.0110472	0.00422951	0.0309637
1.136	0.00550257	0.00295645	-0.0123202	-0.00595495	0.0424212
1.137	-0.0110472	-0.00340883	0.000410338	-0.0123202	-0.00722801
1.138	0.00677563	-0.00977412	-0.0161394	-0.0148664	-0.0135933
1.139	0.000410338	-0.0123202	0.00550257	0.000410338	0.00677563
1.14	0.00295645	-0.00977412	-0.000862719	-0.00213578	-0.000862719
1.141	0.00422951	-0.0212316	-0.00468189	-0.00468189	0.00932174
1.142	-0.000862719	0.0118679	-0.0174125	-0.0110472	0.0436943
1.143	0.00295645	-0.00722801	0.0118679	-0.00977412	0.0347829
1.144	-0.0186855	-0.00595495	0.00550257	0.000410338	0.00295645
1.145	-0.00977412	-0.0110472	-0.00595495	-0.000862719	-0.00722801
1.146	0.000410338	-0.00468189	-0.00468189	-0.00722801	-0.0123202
1.147	0.0207793	0.0016834	-0.0110472	-0.0199586	0.000410338
1.148	-0.00468189	-0.00595495	-0.0148664	-0.00468189	0.0131409
1.149	-0.00722801	-0.00213578	0.000410338	0.00932174	0.0309637
1.15	-0.00340883	-0.00340883	-0.00722801	0.0118679	0.0271445
1.151	-0.00468189	-0.0148664	-0.00213578	-0.00977412	0.015687
1.152	0.000410338	-0.00722801	-0.0174125	-0.00340883	-0.0123202
1.153	-0.00213578	0.000410338	-0.00722801	0.00295645	-0.000862719
1.154	-0.00595495	-0.0186855	0.000410338	-0.000862719	-0.00595495
1.155	-0.0212316	-0.00595495	-0.0186855	-0.00850107	0.00422951
1.156	0.000410338	-0.0174125	0.014414	-0.00977412	0.0335098
1.157	0.00295645	0.00804868	0.000410338	-0.00340883	0.0398751
1.158	-0.000862719	-0.0135933	-0.0148664	0.0016834	0.000410338
1.159	0.00932174	-0.00340883	0.00295645	-0.00977412	-0.0148664
1.16	-0.0174125	-0.0161394	0.000410338	-0.0135933	-0.000862719
1.161	0.00422951	-0.00722801	-0.00850107	-0.000862719	-0.00595495
1.162	0.000410338	-0.0148664	-0.000862719	0.000410338	0.00932174
1.163	-0.0199586	0.0016834	-0.00468189	-0.00850107	0.037329
1.164	-0.00722801	0.000410338	-0.00468189	-0.00340883	0.0296907
1.165	-0.00595495	-0.00977412	-0.00850107	0.0016834	0.00932174
1.166	0.00550257	0.00295645	-0.00977412	0.014414	-0.0250508
1.167	0.00295645	0.000410338	-0.00977412	-0.00595495	0.000410338
1.168	-0.000862719	-0.000862719	0.000410338	0.000410338	-0.000862719
1.169	-0.00595495	-0.00977412	-0.00213578	0.00677563	0.0182332
1.17	0.00804868	0.000410338	0.00677563	-0.00722801	0.0169601
1.171	-0.00722801	-0.0148664	-0.0174125	0.0118679	0.036056
1.172	0.014414	-0.00722801	-0.00977412	0.00550257	-0.00468189
1.173	-0.00340883	0.00932174	-0.00468189	0.000410338	-0.0110472
1.174	0.0105948	-0.0199586	0.0105948	-0.00468189	-0.0148664
1.175	-0.00468189	-0.0148664	0.00295645	-0.0135933	-0.00213578
1.176	0.00295645	-0.00468189	0.00422951	0.00932174	-0.000862719
1.177	0.00932174	-0.0123202	0.00295645	-0.00595495	0.0245984
1.178	-0.0161394	-0.00722801	-0.00850107	-0.00977412	0.0411482
1.179	0.00932174	-0.00468189	0.00295645	0.0131409	0.0195062
1.18	0.0131409	-0.0135933	-0.000862719	-0.00850107	-0.0148664
1.181	-0.00468189	-0.0148664	-0.00468189	-0.0110472	-0.0135933
1.182	-0.0123202	-0.00468189	0.00932174	-0.00977412	-0.00850107
1.183	0.00295645	-0.0123202	-0.00213578	0.00932174	-0.0148664
1.184	0.00932174	0.0016834	0.00422951	-0.00595495	0.0233254
1.185	0.000410338	-0.00340883	0.000410338	-0.00977412	0.0296907
1.186	0.000410338	-0.00595495	-0.00213578	-0.00722801	0.0169601
1.187	-0.00213578	-0.00977412	0.000410338	0.000410338	-0.00722801
1.188	-0.00977412	-0.00213578	-0.00340883	0.00422951	-0.0199586
1.189	0.00677563	-0.0135933	0.00295645	-0.00595495	-0.0148664
1.19	0.000410338	-0.00468189	0.00932174	-0.00213578	0.00932174
1.191	-0.000862719	0.000410338	-0.00340883	0.00295645	0.015687
1.192	0.00677563	-0.00850107	-0.00468189	0.000410338	0.0449674
1.193	0.000410338	-0.00977412	-0.00468189	-0.0110472	0.0386021
1.194	0.00550257	0.00295645	0.00550257	-0.0110472	-0.0212316
1.195	-0.00213578	-0.0110472	0.000410338	-0.00468189	-0.0110472
1.196	0.00804868	0.00295645	-0.00468189	-0.00722801	-0.0174125
1.197	0.0131409	-0.00595495	-0.0148664	0.00295645	-0.00213578
1.198	-0.00595495	-0.0186855	-0.00468189	-0.00722801	0.000410338
1.199	-0.00977412	-0.0148664	0.00677563	-0.00722801	0.0296907
1.2	-0.00340883	-0.00468189	0.00422951	0.000410338	0.0131409
1.201	0.00677563	-0.00340883	-0.00213578	-0.000862719	0.014414
1.202	-0.00468189	-0.000862719	0.00677563	-0.0199586	-0.0352353
1.203	0.00677563	-0.00340883	0.014414	-0.0123202	0.00677563
1.204	0.00422951	-0.00722801	-0.000862719	-0.00340883	-0.00977412
1.205	0.000410338	-0.000862719	-0.0135933	-0.00850107	-0.0123202
1.206	-0.00468189	-0.00340883	0.00295645	-0.00722801	0.0195062
1.207	0.00295645	-0.00722801	-0.00340883	0.000410338	0.0309637
1.208	-0.000862719	-0.000862719	-0.00213578	-0.00213578	-0.00340883
1.209	0.014414	-0.00977412	-0.00722801	-0.00722801	-0.0135933
1.21	0.015687	-0.00468189	0.000410338	0.00804868	-0.00977412
1.211	-0.000862719	0.00295645	-0.00340883	-0.00977412	-0.00850107
1.212	0.00295645	-0.0199586	0.000410338	0.0016834	0.00677563
1.213	0.014414	-0.00977412	-0.0199586	-0.00340883	0.036056
1.214	-0.00595495	-0.0148664	-0.00595495	0.00295645	0.0207793
1.215	0.000410338	-0.0135933	-0.00213578	0.00295645	0.0118679
1.216	-0.00595495	-0.00977412	0.00295645	-0.000862719	0.000410338
1.217	-0.00595495	-0.00595495	0.00295645	0.00804868	-0.0174125
1.218	-0.00850107	-0.00340883	-0.0110472	-0.0174125	0.00677563
1.219	0.00677563	-0.0148664	0.00550257	-0.00850107	-0.000862719
1.22	0.000410338	-0.00850107	0.000410338	-0.00340883	0.0195062
1.221	-0.00977412	-0.00468189	-0.00468189	0.00932174	0.0169601
1.222	0.00422951	-0.0110472	-0.00340883	-0.0148664	0.0195062
1.223	-0.00595495	-0.00977412	-0.0110472	-0.00850107	-0.00850107
1.224	0.00295645	-0.00722801	-0.000862719	0.00422951	-0.0199586
1.225	-0.00722801	-0.0110472	-0.000862719	-0.00850107	0.000410338
1.226	0.000410338	-0.0110472	0.00295645	-0.00850107	-0.00977412
1.227	-0.000862719	-0.00977412	-0.00722801	-0.00340883	0.0207793
1.228	-0.000862719	-0.0123202	-0.000862719	0.00422951	0.0411482
1.229	-0.0110472	-0.00468189	-0.00213578	-0.00468189	0.0245984
1.23	-0.0123202	0.00295645	-0.000862719	0.00932174	-0.00977412
1.231	0.00932174	-0.0110472	-0.00595495	-0.0123202	-0.0110472
1.232	0.00295645	-0.00722801	0.0016834	-0.00722801	-0.00213578
1.233	0.00295645	-0.00977412	-0.0110472	-0.000862719	-0.00468189
1.234	0.000410338	-0.0148664	0.00422951	0.00677563	-0.00468189
1.235	0.0500596	-0.0186855	0.0016834	-0.000862719	0.0296907
1.236	0.0105948	-0.00340883	-0.00213578	-0.00850107	0.0309637
1.237	0.00550257	-0.00850107	0.00422951	-0.0148664	0.0105948
1.238	-0.00213578	-0.0135933	0.000410338	-0.0110472	-0.0148664
1.239	0.0105948	-0.0135933	-0.00468189	-0.00468189	0.00422951
1.24	0.000410338	-0.0174125	-0.0110472	-0.000862719	-0.0148664
1.241	-0.00595495	-0.0148664	-0.00595495	-0.00213578	0.000410338
1.242	-0.000862719	-0.00468189	-0.00850107	-0.00213578	0.0233254
1.243	0.000410338	0.0016834	-0.00340883	-0.00595495	0.0309637
1.244	-0.0135933	0.0131409	0.00677563	0.00422951	0.0131409
1.245	-0.00595495	-0.0199586	0.00295645	-0.00340883	-0.0174125
1.246	-0.00977412	0.000410338	-0.00722801	-0.0148664	-0.0161394
1.247	-0.00468189	-0.0161394	-0.00213578	0.00422951	-0.00340883
1.248	0.000410338	-0.00468189	-0.0110472	-0.00722801	-0.00850107
1.249	-0.0135933	0.00550257	0.000410338	-0.00340883	0.0322368
1.25	0.00932174	-0.00722801	-0.0123202	0.00677563	0.0335098
1.251	-0.00468189	-0.0123202	-0.0123202	-0.00722801	0.0271445
1.252	0.000410338	-0.00722801	-0.00468189	-0.00468189	-0.0135933
1.253	-0.0148664	-0.00468189	-0.0123202	0.000410338	-0.00468189
1.254	0.00550257	-0.00977412	-0.00213578	0.000410338	-0.0263239
1.255	-0.0135933	-0.0148664	0.000410338	-0.0110472	0.00677563
1.256	-0.00213578	-0.00722801	-0.00977412	0.000410338	0.015687
1.257	-0.0110472	-0.0199586	0.00677563	-0.00850107	0.0475135
1.258	0.0016834	-0.000862719	0.00422951	-0.00977412	0.0131409
1.259	0.00804868	-0.00722801	-0.000862719	0.00422951	-0.0135933
1.26	0.00677563	-0.00977412	0.00422951	-0.0123202	-0.00595495
1.261	0.00804868	-0.00340883	-0.0110472	0.000410338	-0.00722801
1.262	0.000410338	-0.0135933	-0.00468189	-0.0237778	-0.00340883
1.263	-0.0186855	0.00804868	0.00422951	0.0016834	0.0105948
1.264	-0.00850107	-0.0199586	-0.00340883	0.000410338	0.036056
1.265	-0.00722801	-0.00977412	-0.00850107	-0.0123202	0.0347829
1.266	0.00932174	-0.0110472	-0.00213578	0.0118679	-0.000862719
1.267	-0.00977412	-0.00468189	-0.00595495	0.00932174	-0.0123202
1.268	0.0016834	0.00422951	-0.0148664	-0.00595495	-0.0199586
1.269	0.000410338	-0.0148664	0.000410338	0.00295645	-0.00213578
1.27	0.0016834	-0.00850107	-0.0148664	-0.00340883	-0.00595495
1.271	0.0016834	-0.00595495	-0.0110472	0.00295645	0.0309637
1.272	-0.0212316	-0.0110472	-0.0161394	-0.00595495	0.0462404
1.273	0.00804868	-0.0250508	0.0016834	-0.000862719	0.000410338
1.274	-0.00468189	-0.00340883	0.000410338	-0.000862719	-0.0148664
1.275	0.00550257	-0.00977412	-0.00340883	0.00295645	0.0016834
1.276	0.0016834	-0.00468189	-0.00977412	-0.00468189	-0.0199586
1.277	0.00677563	0.000410338	-0.0148664	-0.00850107	-0.00595495
1.278	-0.0110472	-0.00595495	-0.00340883	-0.00850107	0.0271445
1.279	0.0131409	-0.00977412	0.00295645	0.00295645	0.0411482
1.28	0.000410338	-0.0110472	0.0016834	-0.00977412	0.0118679
1.281	0.00804868	-0.00213578	-0.0123202	0.00550257	-0.0110472
1.282	-0.0148664	-0.00468189	-0.00468189	-0.0174125	-0.0186855
1.283	0.00550257	-0.00977412	0.000410338	-0.00595495	-0.0326892
1.284	-0.00722801	-0.00595495	0.00295645	0.00804868	-0.0123202
1.285	-0.00468189	-0.000862719	-0.00850107	-0.00977412	0.014414
1.286	-0.0161394	-0.00722801	-0.00977412	-0.00468189	0.0500596
1.287	0.0131409	0.0105948	0.00804868	-0.00977412	0.0131409
1.288	-0.00468189	0.0016834	-0.00468189	0.00677563	-0.0199586
1.289	-0.00468189	0.00677563	-0.000862719	0.00295645	-0.00595495
1.29	-0.00468189	-0.00340883	-0.0148664	-0.00468189	-0.00722801
1.291	0.00550257	-0.00595495	-0.0135933	0.000410338	-0.00850107
1.292	-0.00595495	0.00295645	0.000410338	0.00677563	0.0182332
1.293	0.00932174	-0.00468189	-0.0110472	-0.0110472	0.0487865
1.294	0.00295645	0.00932174	0.0016834	-0.00340883	0.0335098
1.295	-0.0123202	-0.00595495	-0.0123202	-0.0135933	-0.00722801
1.296	0.00932174	0.00932174	-0.00468189	0.0105948	-0.00595495
1.297	0.00677563	-0.0123202	-0.00468189	-0.00977412	0.00550257
1.298	0.00550257	-0.00722801	0.00422951	0.000410338	-0.00468189
1.299	-0.0186855	0.015687	-0.00468189	-0.0123202	0.0118679
1.3	-0.0148664	-0.00850107	-0.00468189	-0.00722801	0.0335098
1.301	0.000410338	-0.00722801	0.00550257	-0.00468189	0.0195062
1.302	-0.0110472	-0.00850107	-0.0174125	-0.00468189	-0.00595495
1.303	0.0016834	-0.00850107	-0.0110472	0.0016834	0.000410338
1.304	-0.0135933	-0.0148664	-0.00340883	-0.0110472	-0.000862719
1.305	0.0105948	0.00295645	0.00550257	-0.0110472	-0.00595495
1.306	-0.0110472	-0.0110472	-0.0135933	-0.00977412	-0.00213578
1.307	0.00550257	-0.00468189	-0.00850107	0.000410338	0.0475135
1.308	-0.00722801	-0.00595495	0.00550257	-0.00468189	0.0335098
1.309	-0.00340883	0.00295645	-0.00595495	-0.000862719	-0.00340883
1.31	0.00550257	-0.0110472	-0.00468189	0.000410338	-0.0161394
1.311	-0.00977412	-0.000862719	-0.0135933	0.0105948	-0.0110472
1.312	0.0195062	0.0118679	-0.00468189	-0.0212316	0.0207793
1.313	-0.0110472	-0.0110472	0.000410338	-0.00722801	0.0169601
1.314	0.014414	-0.00468189	-0.00340883	-0.00722801	0.0398751
1.315	-0.000862719	-0.0161394	0.0016834	-0.0148664	0.0449674
1.316	-0.00340883	0.00677563	-0.00722801	-0.00213578	0.000410338
1.317	-0.00213578	-0.00977412	0.000410338	-0.00850107	-0.00468189
1.318	0.0016834	-0.00340883	0.00804868	-0.00468189	-0.0135933
1.319	-0.00722801	-0.00340883	0.00422951	-0.00722801	0.000410338
1.32	0.00550257	0.000410338	-0.00468189	0.0016834	0.00295645
1.321	0.00804868	-0.00595495	-0.00722801	-0.0174125	0.0322368
1.322	0.00295645	0.0016834	-0.00340883	0.00804868	0.0347829
1.323	0.00677563	-0.0161394	0.000410338	-0.00340883	0.037329
1.324	-0.00468189	-0.00722801	0.0016834	0.000410338	-0.00595495
1.325	-0.00595495	0.00295645	-0.00468189	-0.00595495	-0.00595495
1.326	0.00677563	0.000410338	-0.0135933	0.00804868	0.00677563
1.327	0.00295645	-0.000862719	0.00932174	-0.00722801	-0.00213578
1.328	-0.0161394	-0.000862719	-0.00850107	-0.00977412	0.0220523
1.329	0.015687	-0.0110472	-0.00340883	-0.00977412	0.0296907
1.33	-0.0110472	0.00932174	-0.000862719	-0.000862719	0.0398751
1.331	0.00932174	0.000410338	-0.00468189	-0.000862719	0.00422951
1.332	-0.00340883	-0.00340883	-0.0199586	-0.0110472	-0.00468189
1.333	0.00932174	-0.000862719	-0.000862719	0.00295645	0.00677563
1.334	0.00550257	-0.00722801	0.00550257	-0.00977412	-0.00468189
1.335	-0.00468189	-0.0123202	0.00295645	-0.00595495	0.0182332
1.336	0.000410338	0.000410338	-0.00468189	-0.00850107	0.0398751
1.337	-0.000862719	-0.0135933	0.00295645	0.00932174	0.0411482
1.338	-0.00722801	0.000410338	-0.00468189	-0.00340883	-0.00340883
1.339	0.00677563	-0.00468189	0.000410338	-0.00468189	-0.00722801
1.34	0.0207793	-0.00722801	0.00550257	-0.00850107	-0.00722801
1.341	-0.000862719	-0.0135933	-0.00722801	-0.00977412	0.00422951
1.342	0.00804868	-0.0123202	0.0105948	-0.0148664	0.000410338
1.343	-0.00468189	0.0016834	0.000410338	-0.00595495	0.0309637
1.344	0.00550257	0.00295645	0.00295645	-0.000862719	0.0386021
1.345	0.000410338	0.00932174	0.00295645	-0.000862719	0.0195062
1.346	-0.00722801	-0.000862719	0.000410338	-0.0135933	-0.0148664
1.347	-0.00468189	-0.0110472	-0.00468189	0.00550257	-0.0123202
1.348	-0.00340883	0.00677563	0.000410338	0.00295645	0.0118679
1.349	-0.000862719	0.00804868	-0.00850107	-0.00722801	-0.00722801
1.35	0.0131409	-0.00595495	-0.00977412	0.000410338	0.0131409
1.351	-0.00722801	-0.00722801	-0.000862719	-0.0148664	0.0436943
1.352	-0.00468189	0.015687	-0.00213578	-0.00340883	0.0386021
1.353	0.00677563	-0.00340883	-0.000862719	0.000410338	-0.00595495
1.354	-0.0174125	-0.00340883	-0.00213578	-0.0110472	-0.0135933
1.355	0.00550257	-0.00340883	0.00804868	0.000410338	-0.00213578
1.356	-0.00468189	-0.0110472	-0.00595495	0.00422951	-0.00595495
1.357	0.000410338	0.00677563	0.0105948	0.00295645	0.0245984
1.358	0.000410338	-0.00595495	-0.00850107	0.0016834	0.0436943
1.359	0.00932174	-0.00850107	0.00422951	-0.0199586	0.0347829
1.36	0.000410338	-0.00595495	0.00422951	-0.0174125	-0.00213578
1.361	0.000410338	0.00550257	-0.00340883	0.00422951	-0.000862719
1.362	0.000410338	-0.00722801	-0.00468189	-0.000862719	-0.0199586
1.363	0.0131409	0.00677563	-0.00468189	-0.00722801	-0.000862719
1.364	0.00295645	0.00295645	-0.000862719	0.000410338	0.0118679
1.365	0.000410338	0.00295645	0.00677563	-0.00850107	0.0436943
1.366	-0.0174125	-0.00340883	0.00932174	0.00804868	0.0411482
1.367	0.000410338	0.00550257	-0.0148664	-0.00722801	0.0016834
1.368	0.0105948	0.0131409	0.00932174	0.0016834	-0.0148664
1.369	-0.00468189	0.0016834	-0.00722801	-0.00595495	-0.00595495
1.37	-0.0135933	0.00550257	-0.0110472	0.0182332	-0.0123202
1.371	0.00804868	-0.00722801	-0.00722801	-0.0110472	-0.00468189
1.372	0.000410338	0.00804868	-0.0123202	-0.000862719	0.036056
1.373	-0.000862719	-0.00213578	0.00550257	-0.0110472	0.0475135
1.374	0.00932174	0.00422951	0.0131409	0.00677563	-0.0135933
1.375	-0.0110472	-0.00468189	-0.0161394	-0.0135933	-0.0250508
1.376	-0.00213578	-0.0110472	-0.00213578	-0.00722801	-0.00340883
1.377	0.00422951	-0.000862719	0.00422951	0.00295645	-0.0174125
1.378	0.0207793	-0.00340883	0.000410338	-0.00213578	-0.000862719
1.379	-0.00213578	-0.00468189	-0.00468189	-0.0174125	0.0411482
1.38	0.00932174	-0.0123202	0.00932174	0.0016834	0.0411482
1.381	-0.00850107	0.00295645	0.0131409	-0.00595495	0.0207793
1.382	-0.0148664	0.0016834	0.00677563	0.00677563	0.000410338
1.383	0.00422951	-0.00595495	-0.00468189	0.0016834	-0.00722801
1.384	0.00677563	-0.00722801	0.00422951	-0.00340883	-0.00468189
1.385	0.0105948	-0.000862719	-0.00977412	-0.00722801	-0.0199586
1.386	-0.00850107	0.000410338	0.00295645	0.0016834	0.00932174
1.387	0.000410338	0.0105948	-0.00340883	-0.00468189	0.0462404
1.388	-0.00213578	-0.0148664	-0.00468189	0.00295645	0.0322368
1.389	-0.00340883	0.000410338	-0.0161394	-0.000862719	-0.0250508
1.39	0.00932174	-0.000862719	0.000410338	-0.00213578	-0.00468189
1.391	-0.00722801	-0.00213578	0.0131409	-0.0110472	-0.00722801
1.392	-0.00850107	0.00677563	-0.00722801	-0.0123202	-0.0148664
1.393	0.0016834	-0.00340883	0.000410338	0.000410338	0.0118679
1.394	-0.00468189	0.00550257	-0.00595495	-0.00340883	0.0207793
1.395	0.000410338	-0.00340883	0.00422951	-0.00213578	0.0411482
1.396	-0.0174125	-0.00468189	0.00422951	-0.0123202	-0.0352353
1.397	0.00422951	-0.0123202	-0.00977412	-0.00213578	-0.0314161
1.398	0.00295645	0.000410338	0.00677563	-0.00595495	-0.0174125
1.399	0.00804868	-0.00850107	-0.00213578	-0.00977412	-0.00850107
1.4	0.00550257	0.000410338	-0.000862719	0.000410338	0.0182332
1.401	0.00932174	-0.00850107	0.0016834	0.000410338	0.0411482
1.402	0.00422951	0.00295645	-0.0161394	-0.00468189	0.0309637
1.403	-0.00213578	-0.00977412	-0.000862719	0.000410338	0.0169601
1.404	0.000410338	-0.00468189	-0.00213578	0.000410338	-0.00595495
1.405	0.00295645	0.000410338	-0.000862719	-0.000862719	-0.00977412
1.406	-0.00213578	0.00422951	0.00932174	-0.00468189	-0.00595495
1.407	0.00295645	-0.0110472	-0.00468189	-0.0135933	0.000410338
1.408	0.0131409	0.00677563	-0.00722801	-0.000862719	0.0335098
1.409	-0.00722801	0.00932174	0.000410338	0.00550257	0.0602441
1.41	-0.0123202	-0.00468189	-0.00595495	-0.00595495	0.014414
1.411	-0.00468189	0.0016834	0.000410338	-0.0123202	-0.051785
1.412	0.00932174	0.00295645	-0.00468189	0.000410338	-0.0135933
1.413	-0.00722801	0.00677563	-0.000862719	0.00550257	-0.00213578
1.414	-0.0110472	-0.0110472	0.014414	0.000410338	-0.0250508
1.415	0.00932174	-0.00213578	-0.0110472	-0.00213578	0.00804868
1.416	0.00804868	-0.00722801	-0.00340883	-0.00722801	0.0436943
1.417	-0.00213578	-0.00977412	0.000410338	-0.0148664	0.036056
1.418	0.0105948	-0.00977412	-0.00468189	-0.00340883	0.0105948
1.419	-0.00722801	-0.00213578	-0.00468189	-0.000862719	-0.0110472
1.42	0.0131409	-0.00595495	-0.00595495	-0.0110472	-0.00468189
1.421	-0.00595495	-0.00722801	-0.00977412	-0.00850107	0.00295645
1.422	-0.00340883	-0.0161394	-0.00468189	-0.0148664	0.0309637
1.423	-0.00468189	-0.00850107	0.00295645	-0.00722801	0.0538788
1.424	-0.00340883	-0.00468189	-0.00340883	0.00295645	0.0398751
1.425	-0.00340883	-0.00340883	-0.00340883	-0.00977412	-0.00468189
1.426	-0.0110472	-0.0110472	0.000410338	0.00295645	-0.0263239
1.427	0.00804868	-0.00850107	-0.00722801	0.00295645	0.014414
1.428	0.00422951	-0.00213578	-0.00595495	-0.0148664	0.000410338
1.429	-0.00722801	-0.00595495	-0.0161394	0.0016834	0.00677563
1.43	0.0016834	-0.000862719	-0.00595495	-0.00977412	0.0233254
1.431	-0.000862719	0.0016834	-0.00468189	-0.00340883	0.0309637
1.432	-0.00595495	-0.0186855	0.0016834	-0.0186855	0.0551518
1.433	-0.00850107	0.00677563	0.000410338	-0.00340883	0.0118679
1.434	0.00295645	-0.00340883	0.000410338	-0.00340883	-0.0225047
1.435	-0.00213578	0.000410338	-0.00722801	-0.0110472	-0.00213578
1.436	0.00295645	-0.0135933	-0.00722801	-0.00340883	0.00550257
1.437	0.00422951	0.000410338	-0.0135933	-0.00340883	0.0105948
1.438	-0.00595495	-0.0174125	0.00295645	-0.0161394	0.0233254
1.439	-0.00595495	0.00295645	-0.00595495	0.00677563	0.0245984
1.44	0.00804868	-0.00595495	0.000410338	-0.00468189	0.0182332
1.441	-0.00468189	0.0016834	0.000410338	-0.0110472	-0.00340883
1.442	-0.000862719	-0.0110472	0.000410338	-0.00340883	0.00550257
1.443	-0.000862719	-0.00468189	0.0105948	-0.000862719	0.00422951
1.444	-0.00722801	0.0131409	-0.000862719	0.000410338	-0.00722801
1.445	-0.00340883	-0.0148664	0.00550257	-0.0174125	-0.00468189
1.446	-0.00213578	0.00422951	-0.00468189	-0.00213578	0.00550257
1.447	0.00677563	-0.000862719	-0.00595495	-0.0199586	0.0105948
1.448	-0.00977412	-0.00340883	-0.00468189	-0.000862719	0.0182332
1.449	-0.00722801	0.0016834	-0.00468189	0.0105948	0.0105948
1.45	-0.00850107	-0.00213578	-0.0135933	-0.00468189	0.0182332
1.451	0.00804868	-0.000862719	0.00677563	-0.00595495	0.0500596
1.452	-0.0174125	0.00422951	-0.0135933	-0.00595495	0.0335098
1.453	-0.00977412	-0.0199586	-0.000862719	-0.00468189	0.00932174
1.454	0.014414	0.000410338	0.00677563	-0.00722801	-0.00213578
1.455	0.00550257	-0.0161394	-0.0110472	0.00677563	0.00677563
1.456	-0.00977412	0.00804868	-0.00722801	-0.0148664	0.0245984
1.457	0.015687	0.000410338	-0.0123202	0.000410338	-0.000862719
1.458	-0.0148664	-0.0225047	0.000410338	-0.0199586	0.00932174
1.459	0.000410338	-0.00595495	-0.00468189	-0.00468189	0.0309637
1.46	0.0118679	-0.0110472	0.00677563	-0.00340883	0.0271445
1.461	0.00932174	-0.0135933	0.00550257	0.000410338	0.014414
1.462	0.00550257	0.0207793	0.000410338	-0.00340883	0.0475135
1.463	0.014414	-0.00213578	-0.00213578	-0.00595495	0.0207793
1.464	-0.0123202	0.000410338	-0.00595495	-0.00468189	-0.0237778
1.465	-0.00595495	-0.00468189	-0.00468189	-0.00850107	-0.0250508
1.466	-0.00468189	-0.00340883	-0.00977412	0.00677563	0.00550257
1.467	-0.0135933	0.0016834	-0.00468189	0.000410338	0.014414
1.468	-0.0110472	-0.000862719	-0.00468189	0.0016834	0.00550257
1.469	-0.000862719	-0.00468189	0.00295645	-0.00468189	-0.00340883
1.47	0.0016834	-0.00340883	-0.00977412	0.000410338	0.00550257
1.471	-0.000862719	0.00422951	-0.00850107	-0.00468189	-0.00213578
1.472	-0.00850107	-0.0148664	-0.00977412	0.000410338	-0.0339622
1.473	0.00550257	-0.00595495	0.00932174	-0.00213578	-0.0377814
1.474	-0.0110472	-0.00595495	0.000410338	0.000410338	-0.0110472
1.475	0.00295645	-0.00468189	-0.0135933	0.000410338	0.036056
1.476	-0.00213578	-0.00213578	0.000410338	0.00295645	0.037329
1.477	-0.00722801	-0.0123202	-0.0161394	-0.0148664	0.0245984
1.478	0.00295645	-0.00468189	0.00422951	-0.00468189	0.0131409
1.479	0.00677563	-0.000862719	-0.0199586	0.00550257	-0.00468189
1.48	0.00932174	-0.00722801	0.000410338	0.000410338	-0.0174125
1.481	-0.00977412	0.0016834	-0.00340883	-0.00213578	0.00804868
1.482	-0.0186855	0.00295645	0.00550257	-0.000862719	-0.000862719
1.483	0.00550257	0.00932174	-0.000862719	-0.00977412	0.00422951
1.484	0.000410338	0.000410338	-0.0110472	-0.00595495	0.00550257
1.485	0.00295645	-0.0212316	0.0016834	0.000410338	0.0131409
1.486	-0.0123202	-0.00340883	-0.0123202	0.00422951	0.000410338
1.487	-0.00213578	-0.00468189	-0.00340883	-0.000862719	-0.00468189
1.488	0.0016834	-0.00340883	-0.0110472	0.0016834	0.0436943
1.489	-0.00340883	0.00422951	0.00422951	-0.00468189	0.0258715
1.49	-0.00340883	-0.00468189	0.000410338	-0.0110472	-0.00213578
1.491	-0.0161394	0.00422951	-0.00977412	0.0105948	-0.0148664
1.492	-0.00850107	0.00804868	-0.0148664	-0.00595495	0.00550257
1.493	0.00932174	-0.00595495	-0.00977412	0.00295645	0.0169601
1.494	-0.0110472	0.000410338	-0.0123202	-0.0110472	0.00677563
1.495	0.0105948	-0.00722801	-0.0161394	-0.00977412	-0.0148664
1.496	0.0207793	-0.0135933	-0.00722801	0.00677563	0.000410338
1.497	-0.00722801	0.0105948	-0.00468189	-0.0148664	0.0182332
1.498	-0.00340883	0.00295645	-0.00340883	-0.00468189	0.0169601
1.499	0.00932174	-0.0148664	-0.00595495	0.00677563	0.0284176
1.5	0.00677563	-0.00340883	-0.00977412	-0.00595495	0.0245984
1.501	-0.00722801	-0.0186855	-0.00213578	-0.00977412	0.0016834
1.502	-0.0135933	0.00422951	-0.0161394	-0.00595495	-0.0212316
1.503	-0.0135933	0.00932174	-0.00977412	-0.0110472	0.00677563
1.504	-0.00595495	-0.0148664	-0.00468189	0.000410338	0.0233254
1.505	-0.0123202	0.000410338	0.014414	-0.0186855	0.014414
1.506	-0.00340883	-0.00850107	-0.0135933	0.0105948	0.0131409
1.507	-0.00340883	0.00295645	-0.00340883	0.00295645	0.014414
1.508	-0.00722801	-0.00977412	0.0131409	0.00804868	0.0258715
1.509	-0.0148664	-0.000862719	-0.0250508	-0.0161394	0.0105948
1.51	-0.0161394	-0.00468189	0.000410338	0.00677563	0.00677563
1.511	0.0016834	-0.00340883	-0.00722801	-0.00722801	-0.0110472
1.512	-0.00977412	-0.000862719	-0.0110472	-0.00340883	0.0335098
1.513	-0.00468189	-0.00850107	-0.00977412	-0.00213578	0.0207793
1.514	0.00804868	-0.00468189	0.0105948	-0.00595495	0.0169601
1.515	-0.000862719	0.0016834	-0.0212316	0.000410338	-0.00595495
1.516	-0.00468189	-0.00595495	-0.00977412	-0.00977412	0.014414
1.517	-0.00850107	0.00295645	-0.0135933	-0.00468189	0.015687
1.518	0.00677563	0.00550257	-0.00977412	-0.00468189	-0.00595495
1.519	0.000410338	-0.0199586	0.00422951	-0.0237778	-0.00468189
1.52	-0.000862719	-0.000862719	-0.00340883	-0.0123202	0.014414
1.521	-0.00722801	-0.0186855	-0.00722801	0.00804868	0.0131409
1.522	-0.00340883	-0.00977412	-0.000862719	-0.00850107	-0.00468189
1.523	-0.00468189	-0.00595495	-0.00595495	-0.000862719	0.0233254
1.524	-0.0135933	-0.00977412	-0.0174125	0.0016834	0.0526057
1.525	-0.00213578	0.00804868	0.000410338	-0.0250508	0.014414
1.526	-0.00340883	-0.00468189	0.000410338	-0.00468189	-0.00340883
1.527	-0.00850107	0.0016834	-0.00977412	-0.00340883	-0.00977412
1.528	-0.0161394	-0.000862719	-0.00850107	-0.00977412	0.000410338
1.529	-0.00595495	-0.0110472	-0.0110472	0.00550257	0.00677563
1.53	-0.00595495	-0.00340883	-0.0123202	-0.00722801	0.0016834
1.531	-0.000862719	-0.0123202	0.00295645	-0.00213578	0.000410338
1.532	-0.00722801	-0.00977412	-0.00468189	-0.00468189	0.0131409
1.533	-0.00340883	0.00550257	-0.0110472	-0.0199586	0.0233254
1.534	0.000410338	-0.00977412	-0.00468189	-0.0110472	-0.0110472
1.535	-0.000862719	-0.0199586	-0.0135933	0.0105948	-0.00468189
1.536	-0.00722801	-0.00468189	0.00804868	-0.0148664	-0.0250508
1.537	0.00550257	-0.00595495	-0.0110472	-0.00850107	0.0233254
1.538	-0.00340883	-0.00595495	0.000410338	-0.00468189	-0.00340883
1.539	-0.00595495	-0.00977412	-0.0110472	-0.000862719	0.0118679
1.54	0.0118679	-0.00850107	0.00422951	-0.0110472	0.00550257
1.541	-0.0135933	-0.0123202	-0.00468189	-0.00722801	0.0233254
1.542	0.00295645	-0.000862719	-0.00850107	-0.000862719	0.0386021
1.543	-0.00850107	-0.00722801	-0.0110472	0.000410338	0.0207793
1.544	-0.0123202	-0.0110472	-0.00468189	-0.00340883	-0.00850107
1.545	0.00677563	-0.0135933	-0.00468189	0.00677563	0.00677563
1.546	-0.00722801	0.00677563	-0.00977412	-0.0110472	0.0207793
1.547	-0.0123202	-0.0110472	-0.00468189	-0.00340883	-0.00595495
1.548	-0.00977412	0.00550257	0.000410338	-0.000862719	-0.0110472
1.549	-0.00722801	-0.000862719	-0.0135933	-0.00468189	-0.00468189
1.55	-0.0135933	-0.00468189	-0.0123202	-0.0186855	0.0195062
1.551	0.00932174	-0.00468189	-0.00340883	-0.00595495	0.00295645
1.552	-0.00595495	-0.000862719	-0.0174125	0.0016834	0.0195062
1.553	0.00804868	-0.00722801	-0.00977412	-0.00977412	0.0284176
1.554	-0.00595495	-0.0148664	-0.00468189	0.00550257	0.00932174
1.555	0.00677563	0.00295645	-0.00977412	0.00550257	-0.0275969
1.556	-0.00722801	-0.0161394	-0.00722801	0.00804868	-0.0263239
1.557	0.00295645	0.000410338	-0.00595495	-0.0263239	-0.00722801
1.558	0.000410338	0.0105948	-0.00977412	-0.0135933	0.0220523
1.559	0.000410338	-0.00468189	-0.00595495	-0.0135933	-0.00468189
1.56	-0.00468189	-0.0174125	-0.00468189	0.00295645	-0.0135933
1.561	-0.00213578	0.000410338	-0.0135933	0.00295645	0.0258715
1.562	-0.0123202	-0.0110472	0.00422951	-0.00468189	-0.00340883
1.563	-0.00722801	0.014414	-0.0148664	-0.00595495	-0.0530581
1.564	-0.00468189	-0.00850107	0.000410338	-0.0110472	-0.0314161
1.565	0.000410338	0.000410338	-0.0110472	0.0016834	-0.0110472
1.566	-0.00468189	0.00677563	-0.00850107	-0.00977412	-0.00213578
1.567	-0.00977412	-0.00213578	0.00932174	0.0169601	-0.00340883
1.568	0.0169601	-0.00468189	-0.0135933	-0.0110472	-0.00213578
1.569	-0.0148664	-0.00722801	-0.00213578	-0.00850107	0.0169601
1.57	0.00932174	-0.00722801	-0.0161394	-0.00722801	0.037329
1.571	-0.00850107	0.0131409	-0.0135933	-0.00722801	0.0271445
1.572	-0.00468189	-0.00468189	-0.00213578	-0.00340883	0.00804868
1.573	-0.00340883	-0.00977412	0.00932174	-0.0110472	-0.00722801
1.574	-0.00977412	-0.00468189	-0.00468189	-0.00595495	0.00932174
1.575	-0.00468189	0.000410338	-0.00977412	-0.0123202	0.0131409
1.576	-0.000862719	-0.00595495	-0.00977412	-0.00850107	0.00422951
1.577	0.00677563	-0.0174125	-0.00595495	-0.00468189	-0.0174125
1.578	-0.00722801	-0.00977412	0.00295645	-0.00722801	-0.00595495
1.579	0.00550257	-0.0123202	-0.00213578	-0.0148664	0.0016834
1.58	-0.0148664	-0.0110472	-0.00213578	-0.00977412	0.0169601
1.581	0.0016834	-0.00977412	-0.0186855	-0.00468189	0.0207793
1.582	-0.0135933	-0.00850107	-0.00468189	-0.00468189	0.00295645
1.583	-0.00850107	-0.0174125	-0.0148664	-0.0110472	-0.0148664
1.584	-0.00722801	0.00295645	-0.0110472	-0.00722801	0.000410338
1.585	-0.00340883	-0.0148664	-0.00595495	-0.0148664	0.0131409
1.586	-0.00977412	-0.0110472	-0.00468189	-0.00595495	0.00932174
1.587	-0.00977412	-0.00722801	-0.0110472	-0.0148664	-0.000862719
1.588	0.000410338	-0.00213578	-0.0110472	-0.00468189	-0.00977412
1.589	-0.00722801	0.00677563	0.0105948	-0.00595495	-0.00468189
1.59	0.00295645	-0.00977412	-0.00340883	-0.000862719	0.00295645
1.591	0.014414	-0.0161394	-0.00340883	-0.00595495	0.0105948
1.592	-0.0110472	0.00295645	0.000410338	0.00550257	0.0322368
1.593	0.00295645	-0.00213578	-0.00468189	0.000410338	0.00295645
1.594	-0.00468189	-0.00850107	-0.00468189	-0.00595495	-0.000862719
1.595	-0.00468189	0.00677563	-0.00977412	-0.00213578	-0.000862719
1.596	0.000410338	-0.00722801	-0.0161394	-0.0148664	0.0182332
1.597	0.00550257	-0.00722801	-0.00468189	-0.00213578	0.00932174
1.598	-0.00468189	-0.0161394	0.0016834	-0.0135933	-0.0212316
1.599	0.014414	-0.0123202	-0.00595495	-0.00468189	0.000410338
1.6	-0.00340883	0.000410338	-0.0148664	-0.00468189	0.000410338
1.601	-0.00468189	-0.00595495	-0.00850107	-0.00722801	0.00804868
1.602	0.00550257	-0.0110472	-0.0148664	-0.00977412	-0.00468189
1.603	-0.0123202	-0.0174125	0.00677563	0.00677563	0.00804868
1.604	-0.0110472	-0.000862719	-0.00850107	-0.0161394	-0.0212316
1.605	0.00932174	-0.00850107	-0.00468189	-0.00468189	-0.0263239
1.606	-0.00340883	0.00295645	-0.00340883	-0.00340883	0.00422951
1.607	-0.0148664	0.00295645	0.000410338	-0.0110472	0.00677563
1.608	0.00550257	-0.00468189	-0.0148664	0.0131409	0.00804868
1.609	-0.000862719	-0.0123202	-0.00468189	-0.00468189	-0.0148664
1.61	-0.0123202	0.000410338	-0.0148664	-0.0135933	0.00422951
1.611	-0.00977412	-0.00977412	-0.00595495	-0.00340883	0.0233254
1.612	0.00295645	0.00677563	-0.00340883	-0.00722801	0.00295645
1.613	0.000410338	-0.0161394	-0.00468189	-0.0237778	0.000410338
1.614	-0.00340883	0.0016834	-0.0123202	-0.00595495	0.000410338
1.615	-0.00468189	-0.0148664	-0.00468189	0.00295645	-0.00595495
1.616	0.00295645	-0.0148664	-0.00977412	-0.00468189	-0.0174125
1.617	0.0016834	-0.00468189	-0.0110472	-0.0225047	-0.00722801
1.618	-0.00595495	-0.0123202	-0.0123202	-0.00468189	-0.0148664
1.619	0.00804868	-0.00340883	-0.00595495	-0.00850107	-0.0263239
1.62	-0.000862719	-0.00722801	0.000410338	-0.00595495	-0.0263239
1.621	-0.0110472	-0.0148664	0.00550257	0.00550257	-0.0301431
1.622	0.0016834	-0.0135933	-0.00722801	-0.00595495	-0.0148664
1.623	-0.0110472	-0.00722801	-0.0148664	-0.00977412	-0.0887037
1.624	0.00550257	0.00295645	-0.00340883	-0.0199586	-0.0377814
1.625	-0.00213578	-0.00595495	-0.0148664	-0.00977412	-0.00722801
1.626	-0.00340883	0.00422951	-0.00340883	0.00932174	-0.000862719
1.627	-0.0161394	-0.0110472	-0.000862719	-0.0110472	-0.0110472
1.628	0.00422951	0.0016834	-0.00213578	0.00295645	-0.0212316
1.629	0.00550257	-0.0123202	-0.00595495	-0.0135933	0.00932174
1.63	-0.0148664	-0.00595495	-0.00850107	-0.00340883	0.0258715
1.631	-0.000862719	-0.000862719	0.00932174	-0.00468189	0.000410338
1.632	0.00295645	-0.0161394	-0.0148664	0.0016834	-0.0416006
1.633	-0.0123202	0.000410338	-0.000862719	-0.0161394	-0.0186855
1.634	-0.0123202	0.0105948	0.00295645	0.000410338	-0.00468189
1.635	-0.00595495	0.00422951	0.00932174	0.00677563	0.0322368
1.636	0.00677563	-0.00340883	-0.0199586	-0.0174125	0.0105948
1.637	0.0016834	-0.0148664	0.00804868	-0.00595495	0.0220523
1.638	0.00295645	-0.0110472	-0.0123202	-0.0161394	0.0296907
1.639	0.0016834	-0.0110472	0.000410338	-0.00213578	-0.0174125
1.64	-0.00468189	-0.00977412	-0.00977412	-0.0123202	-0.0135933
1.641	-0.00595495	-0.00468189	0.00422951	-0.00722801	-0.0135933
1.642	-0.00213578	-0.00722801	-0.00722801	-0.0135933	-0.0225047
1.643	-0.00722801	-0.00468189	-0.0123202	0.014414	-0.050512
1.644	-0.00468189	-0.000862719	-0.00468189	0.000410338	-0.0263239
1.645	0.00677563	-0.0161394	-0.0110472	-0.0161394	0.0105948
1.646	-0.0110472	-0.000862719	-0.00722801	-0.00977412	0.0233254
1.647	-0.0148664	0.000410338	-0.00722801	0.000410338	0.00932174
1.648	0.000410338	0.000410338	0.00932174	-0.00213578	0.0169601
1.649	-0.000862719	-0.00977412	-0.0174125	0.00804868	0.000410338
1.65	-0.00977412	-0.0148664	-0.00468189	-0.00722801	-0.0174125
1.651	0.000410338	-0.00977412	-0.00850107	-0.00977412	0.0335098
1.652	-0.000862719	0.00422951	-0.000862719	0.00550257	0.036056
1.653	-0.0148664	0.00295645	0.00422951	-0.0199586	-0.121803
1.654	0.00932174	0.00295645	-0.00722801	0.00550257	-0.0976151
1.655	0.00550257	-0.00468189	-0.00850107	-0.0161394	-0.0441467
1.656	-0.00595495	0.0105948	0.00422951	-0.000862719	-0.0275969
1.657	0.00295645	-0.00595495	-0.00340883	-0.0148664	0.00677563
1.658	0.00295645	-0.00213578	-0.00340883	-0.00722801	0.0245984
1.659	-0.00213578	-0.0148664	-0.00850107	0.00677563	0.0386021
1.66	-0.00468189	-0.00340883	-0.00595495	-0.0212316	0.0271445
1.661	-0.00340883	-0.00595495	0.00804868	-0.00213578	0.00804868
1.662	0.000410338	-0.00722801	-0.00468189	-0.0110472	-0.0123202
1.663	-0.00468189	-0.00850107	0.00932174	0.0016834	-0.00468189
1.664	-0.00468189	-0.0135933	-0.0161394	-0.0110472	-0.0377814
1.665	0.0233254	0.00295645	-0.00213578	0.00677563	-0.0543312
1.666	-0.000862719	-0.000862719	-0.0148664	0.000410338	-0.0148664
1.667	0.00677563	-0.0148664	-0.00468189	-0.0110472	0.0564249
1.668	0.000410338	0.0131409	0.000410338	-0.00977412	0.0475135
1.669	0.0016834	-0.000862719	0.000410338	0.000410338	0.0335098
1.67	0.00550257	-0.0148664	-0.00595495	-0.00722801	0.0615171
1.671	-0.000862719	0.000410338	-0.000862719	0.000410338	0.0207793
1.672	0.0016834	-0.00213578	-0.00977412	-0.0148664	-0.0110472
1.673	0.0016834	-0.00850107	-0.0148664	0.00932174	0.0118679
1.674	0.0131409	-0.0135933	-0.0110472	-0.00595495	0.0258715
1.675	0.0016834	-0.0123202	0.000410338	-0.00722801	0.0118679
1.676	0.00422951	0.00804868	-0.0110472	-0.00468189	-0.00850107
1.677	0.00550257	-0.0148664	-0.0135933	-0.0110472	0.00932174
1.678	0.00932174	-0.00468189	-0.000862719	-0.00340883	0.00932174
1.679	0.00422951	-0.00977412	0.000410338	-0.0110472	-0.00977412
1.68	0.000410338	-0.000862719	-0.00468189	-0.0199586	-0.00468189
1.681	0.015687	0.000410338	0.00422951	-0.00850107	0.0016834
1.682	-0.00722801	-0.0110472	0.000410338	0.00422951	0.0296907
1.683	-0.00722801	-0.00977412	-0.00977412	-0.0263239	0.0207793
1.684	-0.0148664	-0.00468189	0.00295645	-0.0110472	0.0233254
1.685	-0.00977412	-0.00722801	-0.00977412	-0.0161394	-0.00977412
1.686	0.00295645	-0.0161394	0.0016834	-0.0110472	-0.00213578
1.687	-0.00977412	-0.0148664	-0.00595495	-0.0161394	0.0245984
1.688	-0.0110472	0.0195062	0.000410338	-0.00722801	0.0131409
1.689	-0.00595495	-0.00977412	0.015687	-0.00468189	-0.00468189
1.69	-0.00213578	0.000410338	-0.0199586	-0.00595495	0.0131409
1.691	0.00550257	-0.00340883	-0.00977412	-0.0123202	0.0233254
1.692	-0.00977412	-0.00468189	-0.00468189	-0.0148664	-0.00595495
1.693	0.00550257	-0.00850107	0.000410338	-0.0212316	-0.00722801
1.694	0.000410338	-0.00340883	-0.0225047	-0.00468189	-0.00468189
1.695	-0.00213578	-0.0135933	-0.00595495	-0.0174125	-0.0212316
1.696	0.000410338	-0.0186855	-0.00722801	-0.00977412	-0.0186855
1.697	-0.00595495	-0.00468189	0.000410338	-0.0174125	-0.00977412
1.698	-0.00340883	-0.0135933	-0.00468189	-0.00340883	-0.00468189
1.699	-0.0110472	0.000410338	-0.00595495	-0.0148664	-0.000862719
1.7	0.00550257	-0.00722801	-0.0161394	-0.0161394	-0.0148664
1.701	-0.000862719	-0.00340883	-0.00977412	0.000410338	0.00932174
1.702	0.000410338	-0.0148664	0.0105948	-0.0161394	-0.0123202
1.703	0.0016834	-0.00977412	-0.0174125	-0.00468189	-0.00340883
1.704	-0.0135933	-0.00722801	0.0016834	-0.00850107	0.0169601
1.705	-0.0123202	-0.00595495	-0.0186855	-0.0110472	0.0271445
1.706	-0.00722801	-0.00468189	-0.00468189	-0.00468189	0.0424212
1.707	-0.000862719	0.000410338	-0.00850107	-0.00468189	0.0105948
1.708	-0.00595495	-0.0148664	-0.0110472	-0.0174125	-0.000862719
1.709	-0.00977412	-0.00468189	-0.00977412	0.000410338	0.00422951
1.71	-0.0123202	0.0131409	-0.0148664	-0.0148664	0.0245984
1.711	-0.0123202	-0.000862719	-0.00977412	-0.0161394	0.0169601
1.712	-0.0110472	-0.00850107	-0.0174125	-0.0250508	0.00295645
1.713	-0.000862719	-0.0135933	-0.00977412	-0.00213578	0.0169601
1.714	-0.0148664	-0.0174125	-0.0110472	-0.00722801	0.0105948
1.715	0.00422951	-0.00340883	-0.00468189	-0.0174125	0.00932174
1.716	0.00677563	-0.0174125	0.00295645	-0.0110472	0.0398751
1.717	-0.00213578	-0.0110472	-0.00468189	-0.0199586	0.0564249
1.718	-0.00340883	0.00295645	-0.00722801	-0.0135933	0.00677563
1.719	-0.0110472	-0.0110472	-0.00340883	-0.00977412	-0.00213578
1.72	-0.0110472	-0.0123202	-0.00468189	-0.0110472	0.00804868
1.721	0.000410338	-0.0135933	0.00677563	-0.0110472	0.0233254
1.722	-0.00977412	-0.00340883	-0.00595495	0.000410338	0.0195062
1.723	-0.00722801	-0.0148664	-0.0110472	-0.0148664	-0.0148664
1.724	-0.0110472	-0.00595495	-0.00468189	-0.0123202	-0.0199586
1.725	-0.0135933	-0.00977412	-0.000862719	-0.0161394	0.0233254
1.726	-0.000862719	-0.0135933	-0.00977412	-0.0148664	0.0322368
1.727	-0.0148664	-0.00722801	-0.00595495	-0.00340883	0.0118679
1.728	-0.00595495	0.00295645	0.00550257	-0.00722801	0.000410338
1.729	-0.00213578	-0.00850107	-0.0161394	-0.00468189	-0.00213578
1.73	-0.000862719	-0.000862719	-0.0135933	-0.0135933	-0.00340883
1.731	0.0016834	-0.000862719	-0.0110472	-0.00850107	0.00295645
1.732	-0.00213578	-0.0123202	-0.0135933	0.000410338	-0.0123202
1.733	-0.0148664	0.00295645	0.0016834	-0.0135933	-0.000862719
1.734	0.00932174	-0.00722801	-0.00595495	-0.0110472	-0.0275969
1.735	-0.00213578	-0.0161394	-0.00468189	-0.0148664	-0.0148664
1.736	-0.00468189	-0.0174125	-0.00595495	-0.0174125	-0.00977412
1.737	0.00295645	-0.00468189	-0.00722801	-0.0199586	-0.0135933
1.738	-0.00340883	-0.00213578	-0.00213578	-0.000862719	-0.00977412
1.739	-0.00340883	-0.00722801	-0.00977412	-0.00468189	-0.0199586
1.74	0.00932174	-0.00340883	-0.00977412	-0.0148664	-0.00468189
1.741	-0.0123202	-0.00595495	0.00422951	-0.0148664	-0.0135933
1.742	-0.00468189	-0.00722801	0.000410338	-0.0123202	-0.00468189
1.743	0.000410338	-0.0123202	-0.00340883	-0.0199586	-0.0250508
1.744	-0.00468189	-0.0135933	-0.00595495	-0.0161394	-0.00468189
1.745	-0.00213578	0.00932174	0.000410338	0.00677563	-0.0135933
1.746	-0.00850107	-0.00850107	0.000410338	-0.00468189	0.000410338
1.747	0.00295645	-0.00850107	-0.0135933	0.000410338	-0.0148664
1.748	-0.00468189	-0.0123202	-0.0199586	-0.0148664	0.00422951
1.749	-0.0110472	-0.000862719	0.0169601	-0.00468189	-0.00213578
1.75	-0.00977412	-0.00468189	-0.0174125	-0.00722801	-0.0110472
1.751	-0.0110472	0.00550257	-0.0199586	-0.00340883	0.00295645
1.752	-0.00722801	-0.00850107	-0.0110472	-0.00722801	-0.00468189
1.753	0.00550257	0.000410338	-0.000862719	-0.00468189	-0.00213578
1.754	-0.000862719	-0.00595495	-0.0174125	-0.0275969	-0.00850107
1.755	-0.00850107	-0.0148664	0.000410338	0.000410338	0.0016834
1.756	-0.00595495	-0.00977412	-0.0161394	-0.00977412	-0.00977412
1.757	-0.00977412	-0.0135933	0.000410338	-0.00977412	-0.00213578
1.758	-0.00213578	-0.0148664	-0.0110472	-0.0135933	0.000410338
1.759	-0.00722801	-0.00595495	-0.00722801	-0.000862719	-0.00468189
1.76	-0.00340883	0.00295645	0.00932174	-0.0148664	0.00677563
1.761	-0.00850107	-0.0199586	-0.0148664	-0.0161394	0.0016834
1.762	-0.00722801	-0.000862719	0.0016834	-0.0135933	-0.0110472
1.763	0.0016834	-0.0174125	-0.0174125	-0.0123202	-0.00340883
1.764	-0.00595495	-0.00468189	0.00295645	-0.00340883	0.00295645
1.765	-0.00977412	-0.0135933	-0.00468189	-0.00468189	0.000410338
1.766	-0.00468189	-0.00468189	0.0016834	-0.00595495	-0.00468189
1.767	-0.00468189	-0.0148664	-0.00340883	0.000410338	-0.0123202
1.768	-0.00468189	0.000410338	-0.00340883	-0.00977412	-0.00340883
1.769	-0.0161394	-0.00340883	-0.000862719	-0.00340883	0.0016834
1.77	-0.00340883	0.000410338	-0.0110472	0.00422951	0.00422951
1.771	-0.00468189	-0.0110472	-0.00468189	0.00677563	-0.00977412
1.772	-0.00340883	0.000410338	-0.0123202	-0.0148664	0.00932174
1.773	0.00677563	-0.00850107	-0.000862719	-0.00468189	0.0016834
1.774	-0.00722801	-0.000862719	-0.00468189	-0.00722801	0.00422951
1.775	-0.00213578	-0.000862719	-0.00468189	0.000410338	-0.00468189
1.776	-0.00850107	-0.00468189	0.000410338	-0.00468189	-0.00213578
1.777	0.000410338	-0.0135933	0.00677563	-0.0148664	0.00550257
1.778	0.00677563	0.0016834	-0.00595495	0.00422951	0.00677563
1.779	-0.00722801	-0.00468189	-0.0161394	-0.0110472	0.0016834
1.78	0.000410338	-0.0110472	-0.00340883	-0.00213578	0.00932174
1.781	0.00295645	-0.0123202	0.000410338	-0.00722801	-0.00213578
1.782	-0.0135933	-0.00595495	0.00422951	-0.0161394	-0.000862719
1.783	0.0105948	-0.0110472	0.00295645	0.00677563	-0.00977412
1.784	-0.00722801	-0.0174125	-0.00722801	-0.0110472	-0.00213578
1.785	0.00295645	0.000410338	-0.00340883	-0.00977412	-0.00850107
1.786	-0.00468189	-0.00977412	-0.00722801	-0.00595495	-0.00468189
1.787	-0.00468189	0.0016834	-0.00340883	-0.0110472	-0.00213578
1.788	-0.0148664	0.00677563	-0.00595495	0.000410338	-0.00977412
1.789	-0.00213578	-0.00977412	-0.00213578	0.000410338	0.0169601
1.79	-0.000862719	-0.000862719	0.00295645	-0.00340883	-0.00977412
1.791	-0.000862719	-0.00468189	-0.00850107	-0.00850107	0.00295645
1.792	-0.00340883	-0.00850107	0.000410338	-0.00468189	0.00295645
1.793	-0.00213578	-0.0186855	-0.0123202	-0.00468189	-0.000862719
1.794	0.00295645	-0.000862719	-0.00468189	-0.0148664	-0.00340883
1.795	-0.0212316	-0.00977412	-0.00850107	-0.00340883	0.0105948
1.796	-0.00595495	0.0016834	-0.00468189	-0.00468189	0.00804868
1.797	-0.0110472	-0.0148664	-0.000862719	0.0016834	-0.000862719
1.798	0.00804868	-0.00213578	-0.0110472	0.000410338	-0.00722801
1.799	-0.0237778	-0.0110472	-0.00340883	0.00422951	0.0169601
1.8	-0.000862719	-0.00468189	-0.0225047	-0.0148664	-0.00213578
1.801	-0.00977412	-0.00722801	0.0105948	-0.0174125	-0.0135933
1.802	-0.00595495	-0.0161394	-0.00468189	-0.0135933	0.000410338
1.803	-0.00213578	-0.00340883	-0.00340883	-0.00340883	-0.0174125
1.804	0.00295645	-0.0135933	0.000410338	-0.00722801	-0.000862719
1.805	-0.0148664	0.0016834	-0.0237778	-0.00468189	0.00295645
1.806	0.00422951	-0.0161394	-0.00722801	-0.00340883	-0.00213578
1.807	-0.0123202	-0.00722801	-0.000862719	-0.000862719	-0.0110472
1.808	-0.0148664	-0.0148664	-0.0135933	-0.00722801	-0.00213578
1.809	-0.0148664	0.0182332	-0.00340883	-0.00595495	0.00677563
1.81	-0.0135933	-0.00595495	-0.0148664	-0.00468189	-0.00340883
1.811	0.00550257	-0.00340883	-0.0135933	-0.00595495	0.0016834
1.812	0.000410338	-0.00722801	-0.00977412	0.00295645	-0.00850107
1.813	-0.0148664	-0.0148664	-0.00595495	-0.00595495	0.00422951
1.814	-0.00213578	-0.00340883	-0.00977412	-0.00468189	0.00677563
1.815	-0.000862719	-0.0237778	-0.00595495	-0.0110472	-0.00722801
1.816	0.00677563	-0.0135933	-0.00213578	-0.00722801	0.00295645
1.817	-0.0135933	-0.0161394	-0.00977412	-0.00977412	-0.00213578
1.818	-0.00977412	-0.00722801	-0.0110472	-0.00722801	-0.000862719
1.819	-0.00977412	-0.0174125	-0.00977412	-0.0110472	0.000410338
1.82	-0.00977412	-0.00340883	0.00422951	0.0016834	0.00932174
1.821	0.00550257	-0.0110472	-0.0250508	-0.0225047	-0.00595495
1.822	-0.00213578	-0.00850107	0.000410338	-0.00722801	-0.00340883
1.823	-0.00340883	-0.0148664	-0.00468189	-0.0110472	-0.00468189
1.824	-0.0148664	-0.00595495	0.0016834	-0.00340883	0.00295645
1.825	-0.00468189	-0.00977412	-0.00468189	-0.00595495	-0.000862719
1.826	-0.00468189	-0.0110472	-0.00340883	-0.0174125	0.00422951
1.827	0.0105948	-0.00722801	-0.00977412	0.00550257	0.00295645
1.828	-0.0123202	-0.00977412	-0.0199586	-0.00595495	0.00295645
1.829	-0.0148664	-0.0148664	-0.0135933	-0.00977412	-0.00213578
1.83	0.00422951	0.000410338	-0.0110472	-0.00340883	-0.00468189
1.831	-0.0135933	0.000410338	0.000410338	0.000410338	0.00295645
1.832	0.0118679	-0.0199586	-0.0135933	-0.0263239	0.0105948
1.833	-0.0135933	-0.0135933	0.015687	0.00295645	-0.00340883
1.834	0.00550257	-0.0148664	-0.00850107	-0.00977412	0.014414
1.835	-0.000862719	0.00295645	-0.0110472	-0.00340883	-0.000862719
1.836	-0.00213578	-0.00850107	-0.00468189	-0.0135933	-0.000862719
1.837	-0.00977412	-0.00213578	-0.0123202	-0.00595495	0.0105948
1.838	-0.00850107	-0.0123202	-0.00977412	-0.0237778	-0.00595495
1.839	-0.00213578	-0.00850107	-0.0123202	-0.00468189	-0.00595495
1.84	-0.00595495	0.000410338	-0.00722801	-0.0123202	-0.00340883
1.841	0.0105948	-0.0161394	-0.00213578	-0.00595495	0.0105948
1.842	-0.0135933	-0.0110472	0.00677563	-0.00595495	-0.0110472
1.843	0.000410338	-0.0123202	-0.000862719	0.00295645	0.0016834
1.844	-0.0135933	-0.00340883	-0.0237778	-0.0123202	-0.00468189
1.845	-0.0123202	-0.00977412	-0.00722801	-0.0135933	-0.00468189
1.846	-0.00468189	-0.00722801	-0.00850107	0.00677563	-0.00595495
1.847	-0.00722801	-0.00722801	-0.0110472	0.00677563	-0.00850107
1.848	-0.00468189	-0.0148664	-0.00468189	-0.00468189	-0.0123202
1.849	-0.0110472	-0.00595495	-0.0174125	-0.00340883	0.00932174
1.85	-0.0123202	-0.00850107	-0.00468189	0.00550257	0.00677563
1.851	-0.00213578	-0.0161394	0.00932174	-0.00722801	-0.00468189
1.852	-0.0135933	-0.000862719	-0.00468189	-0.0110472	0.000410338
1.853	-0.000862719	-0.0135933	0.0016834	-0.00595495	-0.000862719
1.854	0.00932174	0.000410338	-0.0135933	-0.00595495	0.00550257
1.855	-0.00595495	-0.0148664	-0.0148664	-0.00213578	-0.00468189
1.856	-0.00468189	-0.00595495	0.000410338	-0.00595495	0.00422951
1.857	0.00932174	-0.0174125	-0.0148664	0.000410338	-0.00213578
1.858	-0.00850107	-0.0161394	-0.00850107	-0.00468189	0.000410338
1.859	-0.00340883	-0.000862719	0.00295645	-0.0174125	-0.00722801
1.86	-0.0110472	0.00295645	-0.00595495	-0.0148664	0.0016834
1.861	-0.000862719	-0.0123202	-0.0148664	0.00422951	-0.00468189
1.862	-0.00213578	-0.00977412	-0.000862719	-0.0110472	0.00295645
1.863	-0.00595495	-0.0148664	-0.00850107	-0.0123202	0.000410338
1.864	0.00550257	-0.00850107	-0.00722801	-0.00595495	-0.000862719
1.865	-0.0110472	-0.0110472	0.00804868	-0.0110472	-0.00595495
1.866	-0.00468189	-0.000862719	-0.0135933	-0.00595495	-0.00340883
1.867	-0.00595495	0.00677563	0.000410338	0.00804868	-0.0135933
1.868	-0.00468189	-0.00340883	-0.0148664	-0.00595495	-0.00977412
1.869	-0.00340883	-0.00977412	-0.0161394	-0.0135933	0.00932174
1.87	-0.0110472	0.00932174	-0.00850107	-0.00722801	-0.0110472
1.871	-0.0161394	-0.00340883	-0.0135933	-0.0110472	-0.00468189
1.872	-0.00468189	-0.0110472	-0.000862719	0.00295645	-0.0110472
1.873	0.00677563	-0.00850107	0.000410338	-0.00468189	0.00677563
1.874	-0.00722801	-0.00213578	-0.0110472	-0.00977412	0.00295645
1.875	-0.00468189	-0.0110472	-0.0135933	-0.0110472	0.000410338
1.876	-0.00340883	-0.0161394	-0.00850107	-0.00468189	0.00677563
1.877	-0.00340883	-0.00722801	-0.00722801	-0.000862719	0.000410338
1.878	-0.00595495	-0.000862719	-0.0110472	-0.00977412	-0.00977412
1.879	-0.00213578	0.00550257	-0.00595495	-0.0161394	-0.000862719
1.88	-0.000862719	-0.0110472	-0.00468189	0.00677563	-0.00595495
1.881	0.000410338	-0.0148664	0.0016834	-0.0135933	-0.00468189
1.882	0.000410338	-0.00340883	0.000410338	-0.00595495	-0.0135933
1.883	-0.0135933	0.00422951	-0.00722801	0.0016834	0.00932174
1.884	-0.00850107	0.00422951	-0.00722801	-0.0199586	-0.00722801
1.885	-0.0123202	0.000410338	-0.0110472	0.000410338	0.0105948
1.886	0.0016834	-0.00722801	-0.00468189	-0.0148664	-0.00722801
1.887	-0.0135933	0.0016834	-0.00977412	0.00422951	-0.000862719
1.888	-0.00595495	-0.00468189	0.0105948	-0.00468189	0.00804868
1.889	-0.00850107	-0.0110472	-0.00213578	-0.00213578	-0.00595495
1.89	-0.00468189	-0.00468189	-0.00468189	-0.00468189	0.00677563
1.891	-0.00977412	-0.00468189	-0.0110472	-0.0161394	-0.00595495
1.892	-0.00213578	0.00295645	-0.0123202	-0.00340883	0.00422951
1.893	-0.0110472	-0.00977412	-0.0148664	-0.00468189	0.00422951
1.894	-0.000862719	-0.00722801	-0.0148664	-0.00468189	-0.00468189
1.895	0.00422951	-0.0110472	-0.0161394	-0.00977412	0.00804868
1.896	-0.0161394	-0.00595495	-0.00468189	0.00677563	-0.00977412
1.897	0.0016834	-0.00850107	-0.00977412	-0.0148664	0.000410338
1.898	0.00550257	-0.0123202	-0.000862719	0.00550257	0.0105948
1.899	-0.0123202	-0.0135933	-0.0148664	-0.0186855	0.00550257
1.9	-0.00340883	-0.0161394	-0.00213578	-0.0110472	0.00295645
1.901	-0.00977412	0.00550257	-0.0148664	0.00550257	-0.00850107
1.902	-0.00468189	-0.0110472	-0.0110472	-0.0135933	0.00422951
1.903	-0.00977412	-0.00977412	0.00677563	-0.00722801	0.0233254
1.904	-0.00468189	-0.0199586	-0.00213578	-0.0123202	-0.0186855
1.905	-0.00595495	-0.00468189	-0.0237778	0.0016834	-0.0110472
1.906	0.000410338	-0.0135933	-0.0148664	-0.00722801	0.0169601
1.907	-0.00977412	-0.00468189	-0.00722801	0.00677563	-0.00468189
1.908	-0.00722801	0.00550257	-0.00722801	-0.00977412	-0.00468189
1.909	-0.0123202	-0.0148664	-0.000862719	0.0016834	-0.00468189
1.91	-0.00340883	-0.0148664	-0.00977412	-0.00468189	0.0016834
1.911	0.000410338	-0.00722801	-0.0161394	-0.00340883	0.0118679
1.912	-0.00977412	-0.0148664	-0.0148664	0.00422951	0.000410338
1.913	-0.00468189	-0.0174125	-0.000862719	-0.00722801	0.0131409
1.914	-0.000862719	-0.00213578	-0.0123202	-0.0135933	0.000410338
1.915	-0.00468189	0.00550257	0.00295645	-0.0199586	-0.00213578
1.916	0.0118679	-0.0237778	-0.0135933	-0.00213578	-0.00595495
1.917	0.00677563	-0.000862719	-0.00977412	-0.0110472	-0.00595495
1.918	-0.0110472	-0.00722801	-0.000862719	-0.000862719	-0.00213578
1.919	0.00295645	-0.0174125	-0.00468189	-0.00468189	0.00804868
1.92	-0.0135933	-0.00722801	-0.0199586	-0.0110472	0.0016834
1.921	-0.0161394	-0.0148664	-0.0110472	-0.00977412	-0.000862719
1.922	0.00804868	-0.0110472	-0.0123202	-0.00468189	-0.00977412
1.923	-0.00722801	-0.0110472	-0.00850107	0.000410338	0.000410338
1.924	-0.00213578	-0.00850107	-0.00850107	-0.000862719	0.000410338
1.925	-0.00850107	0.000410338	-0.0186855	-0.00340883	0.0016834
1.926	0.0105948	-0.00595495	-0.0123202	-0.0148664	-0.00850107
1.927	-0.0212316	-0.00722801	-0.0135933	-0.00213578	0.00422951
1.928	0.0016834	-0.0174125	-0.0174125	-0.0250508	-0.00213578
1.929	-0.0110472	-0.0110472	-0.0148664	-0.00722801	0.0016834
1.93	-0.0110472	-0.000862719	-0.00595495	-0.00468189	-0.0123202
1.931	-0.0110472	-0.00977412	-0.00213578	0.00550257	0.0131409
1.932	0.00550257	-0.0174125	-0.0186855	0.000410338	0.00295645
1.933	-0.00977412	-0.00977412	-0.00595495	-0.00340883	-0.00468189
1.934	-0.0148664	-0.00340883	0.000410338	-0.00850107	0.000410338
1.935	-0.00340883	-0.00722801	0.000410338	-0.0135933	-0.00468189
1.936	0.0016834	-0.0148664	-0.00468189	-0.00722801	0.00422951
1.937	0.000410338	-0.00468189	-0.0123202	-0.0110472	-0.0148664
1.938	0.000410338	-0.0199586	-0.00340883	-0.00977412	-0.00468189
1.939	0.000410338	-0.0123202	-0.00722801	-0.0135933	0.0105948
1.94	-0.00595495	-0.00722801	-0.0135933	-0.00977412	-0.00722801
1.941	-0.000862719	0.00677563	-0.00977412	-0.00468189	0.00932174
1.942	0.00932174	-0.0110472	0.000410338	0.000410338	-0.0199586
1.943	-0.000862719	-0.00977412	-0.00468189	-0.0123202	0.00677563
1.944	-0.00977412	-0.00468189	-0.00722801	-0.0110472	0.00422951
1.945	-0.0123202	-0.00722801	-0.00595495	0.00932174	0.0016834
1.946	0.000410338	-0.00722801	-0.0148664	0.00422951	-0.00977412
1.947	-0.0148664	0.0016834	-0.0237778	-0.0148664	-0.00850107
1.948	-0.0148664	-0.00850107	-0.00468189	-0.00213578	-0.0110472
1.949	-0.0186855	-0.0110472	0.0016834	-0.0148664	0.000410338
1.95	-0.00468189	-0.00595495	-0.0110472	-0.00468189	0.00804868
1.951	-0.00595495	-0.0199586	-0.0148664	0.00295645	-0.00468189
1.952	-0.00595495	-0.0123202	-0.0135933	-0.0110472	0.0016834
1.953	-0.00977412	-0.00213578	0.00422951	0.00295645	0.000410338
1.954	0.00550257	-0.00468189	-0.0135933	-0.0148664	0.00550257
1.955	-0.00340883	-0.00977412	-0.0148664	-0.000862719	-0.00595495
1.956	0.00804868	-0.0161394	-0.00468189	-0.00468189	-0.00213578
1.957	0.000410338	-0.000862719	-0.0212316	-0.00468189	0.00295645
1.958	-0.00595495	-0.00468189	0.000410338	-0.0148664	-0.00340883
1.959	0.00677563	-0.0135933	-0.00977412	-0.00468189	0.000410338
1.96	-0.00595495	-0.00977412	0.00550257	-0.0148664	-0.00468189
1.961	-0.00213578	-0.00722801	-0.0123202	0.00422951	-0.00468189
1.962	-0.00977412	0.00550257	-0.0110472	-0.0148664	-0.00340883
1.963	-0.0199586	-0.0135933	-0.0110472	-0.00977412	-0.00722801
1.964	-0.0161394	0.00422951	-0.0135933	-0.0237778	0.0016834
1.965	-0.00722801	0.000410338	0.000410338	-0.00468189	-0.00850107
1.966	-0.00595495	-0.0161394	-0.0110472	-0.00977412	0.00422951
1.967	-0.000862719	0.0016834	-0.00977412	-0.00595495	-0.00722801
1.968	-0.0237778	-0.00340883	-0.0186855	0.000410338	0.00422951
1.969	-0.00850107	-0.0110472	-0.0174125	-0.00595495	0.000410338
1.97	-0.00722801	-0.0123202	0.0105948	0.00550257	-0.0161394
1.971	-0.0148664	0.000410338	-0.0250508	-0.00850107	0.00295645
1.972	-0.00977412	-0.0148664	0.00422951	-0.000862719	-0.0110472
1.973	-0.00850107	0.00295645	-0.0110472	-0.0148664	-0.00468189
1.974	-0.00977412	-0.00977412	-0.0110472	-0.00213578	-0.00468189
1.975	-0.00340883	0.014414	-0.0110472	-0.0110472	0.014414
1.976	0.000410338	-0.0148664	-0.00468189	-0.00340883	-0.00722801
1.977	-0.00468189	-0.00340883	-0.0110472	-0.0123202	-0.00468189
1.978	-0.00722801	-0.0186855	-0.0135933	0.000410338	-0.00340883
1.979	-0.00213578	-0.0110472	-0.00468189	-0.00850107	-0.00213578
1.98	-0.00977412	-0.00595495	-0.00850107	-0.0110472	-0.00468189
1.981	-0.0135933	-0.0135933	-0.0174125	-0.0135933	-0.00468189
1.982	-0.0110472	-0.00468189	-0.0148664	-0.00468189	0.0131409
1.983	-0.00722801	-0.000862719	0.000410338	-0.0123202	-0.00977412
1.984	0.00804868	-0.0275969	-0.00340883	-0.00722801	-0.00722801
1.985	-0.00977412	-0.00468189	-0.0148664	-0.00595495	0.00295645
1.986	-0.00722801	-0.0123202	-0.00722801	-0.00722801	0.015687
1.987	-0.000862719	0.00932174	-0.00850107	-0.00213578	-0.00595495
1.988	0.000410338	-0.0110472	-0.00468189	-0.000862719	-0.00722801
1.989	-0.00468189	0.00295645	-0.0110472	-0.000862719	-0.0148664
1.99	-0.00340883	-0.00595495	-0.00340883	-0.00977412	-0.00213578
1.991	-0.00595495	-0.00595495	-0.00340883	-0.00468189	0.00932174
1.992	-0.0110472	-0.0135933	-0.0148664	-0.000862719	-0.000862719
1.993	-0.00468189	0.00804868	-0.00722801	-0.00722801	-0.0135933
1.994	-0.0135933	-0.0186855	0.000410338	-0.00977412	0.00550257
1.995	0.00295645	-0.00595495	-0.00340883	0.000410338	-0.0123202
1.996	-0.00595495	-0.00722801	-0.00595495	0.0016834	0.00550257
1.997	-0.0123202	-0.00850107	-0.00595495	-0.0186855	0.00295645
[truncated: 6,002 more rows]

## Sheet: Raw current (sensor 3)
Time (s)	Current (nA)	Current (nA)	Current (nA)	Current (nA)	Current (nA)
	Δµ gal/Δµ H+ = 0	Δµ gal/Δµ H+ = 1	Δµ gal/Δµ H+ = 2	Δµ gal/Δµ H+ = 3	Δµ gal/Δµ H+ = 4
0	-0.000862719	-0.00468189	0.0105948	0.00932174	-0.000862719
0.001	-0.000862719	-0.00468189	-0.0110472	0.0118679	-0.00595495
0.002	-0.0110472	-0.00977412	0.00295645	0.0105948	-0.0148664
0.003	-0.00213578	-0.00468189	0.000410338	0.00550257	0.0105948
0.004	-0.0186855	0.00804868	-0.00340883	-0.000862719	-0.00468189
0.005	0.00550257	-0.00977412	0.000410338	-0.0148664	-0.00595495
0.006	0.0105948	-0.0148664	-0.00340883	0.0105948	0.0169601
0.007	-0.0110472	-0.02887	0.00295645	-0.000862719	0.00804868
0.008	-0.00468189	-0.00468189	0.00295645	-0.00340883	-0.000862719
0.009	-0.0161394	-0.00595495	-0.00340883	0.00932174	-0.00468189
0.01	-0.00468189	-0.0161394	0.000410338	-0.00213578	0.00804868
0.011	-0.0161394	-0.00213578	-0.0110472	0.000410338	-0.0110472
0.012	0.0016834	0.00422951	0.0016834	-0.00595495	0.00932174
0.013	0.00932174	0.00550257	0.00804868	-0.00977412	-0.00340883
0.014	-0.000862719	-0.00595495	0.000410338	0.00804868	-0.000862719
0.015	0.00550257	-0.000862719	0.014414	-0.0110472	0.00932174
0.016	-0.0148664	0.0118679	-0.00977412	-0.00977412	-0.00468189
0.017	0.0016834	-0.00722801	-0.00468189	0.00422951	-0.00722801
0.018	-0.00340883	-0.0110472	-0.00595495	0.0105948	-0.000862719
0.019	0.00677563	-0.000862719	0.000410338	-0.00213578	-0.0123202
0.02	-0.000862719	-0.0135933	-0.00213578	-0.0110472	-0.00213578
0.021	0.00295645	0.00295645	0.00932174	0.0105948	-0.00595495
0.022	0.00295645	-0.0123202	0.014414	-0.00213578	-0.0174125
0.023	0.000410338	0.00932174	0.00422951	-0.000862719	0.00932174
0.024	0.00932174	-0.0110472	-0.0263239	0.0118679	0.000410338
0.025	-0.000862719	-0.00468189	-0.0123202	-0.00468189	0.00932174
0.026	-0.00340883	-0.00722801	0.00550257	-0.00595495	-0.00213578
0.027	0.00677563	-0.0148664	0.000410338	-0.00468189	0.0131409
0.028	-0.00468189	0.000410338	0.000410338	-0.000862719	0.00677563
0.029	0.00550257	-0.0148664	-0.000862719	0.0182332	0.00550257
0.03	-0.00468189	0.00422951	-0.0110472	-0.0212316	-0.000862719
0.031	-0.000862719	0.0207793	-0.00468189	-0.00468189	-0.0148664
0.032	-0.0110472	-0.00595495	-0.00340883	0.00804868	-0.00468189
0.033	-0.0110472	-0.0135933	0.00550257	0.0105948	-0.0174125
0.034	0.000410338	-0.00595495	0.00932174	-0.00850107	0.00295645
0.035	0.0182332	0.00422951	-0.0199586	0.0016834	-0.000862719
0.036	-0.00468189	-0.00468189	0.0118679	-0.0123202	0.00804868
0.037	0.00932174	0.00422951	-0.00468189	0.00932174	-0.0161394
0.038	-0.0110472	0.00932174	-0.00722801	-0.0135933	-0.0237778
0.039	-0.00850107	-0.00468189	-0.0174125	-0.00468189	0.00550257
0.04	0.00422951	0.000410338	0.000410338	-0.000862719	0.000410338
0.041	0.00295645	-0.0123202	-0.00468189	0.000410338	-0.0148664
0.042	0.00295645	-0.00340883	-0.0148664	0.00804868	0.0131409
0.043	0.0016834	-0.00468189	0.000410338	-0.00722801	-0.00722801
0.044	0.014414	-0.000862719	-0.00595495	0.00550257	0.0016834
0.045	-0.00977412	-0.0110472	-0.00340883	-0.00340883	0.0016834
0.046	-0.00722801	-0.00340883	-0.00722801	0.0182332	-0.00468189
0.047	0.00422951	0.00422951	0.000410338	-0.00468189	-0.0148664
0.048	0.0016834	-0.000862719	-0.00595495	-0.0148664	0.000410338
0.049	-0.0110472	-0.00340883	0.0131409	-0.00340883	-0.0123202
0.05	0.00422951	-0.0148664	-0.0161394	0.0016834	0.014414
0.051	-0.0275969	-0.00977412	0.00932174	-0.00468189	0.000410338
0.052	-0.00340883	0.015687	0.00295645	0.0131409	-0.000862719
0.053	0.00295645	-0.0148664	-0.0199586	-0.00722801	-0.0135933
0.054	0.00677563	-0.000862719	0.000410338	-0.0174125	-0.0110472
0.055	-0.00468189	-0.0123202	0.00550257	-0.00468189	-0.00850107
0.056	0.0016834	-0.00340883	0.00932174	-0.00595495	-0.00340883
0.057	-0.00468189	-0.00977412	-0.00595495	-0.00595495	0.00295645
0.058	-0.00340883	0.00550257	-0.0110472	0.00550257	0.00295645
0.059	0.0169601	-0.00468189	-0.00468189	-0.00722801	0.00422951
0.06	-0.00722801	-0.00850107	-0.00595495	-0.00468189	-0.0110472
0.061	-0.00722801	0.00677563	-0.0110472	-0.00595495	-0.00340883
0.062	0.00932174	-0.00977412	-0.0123202	-0.0110472	0.00422951
0.063	-0.0212316	-0.00977412	-0.0123202	0.00422951	-0.0135933
0.064	-0.00722801	-0.0135933	-0.00468189	-0.00850107	0.000410338
0.065	-0.00468189	-0.00722801	-0.0161394	0.0131409	0.000410338
0.066	0.00677563	-0.00468189	-0.00977412	-0.00340883	0.00422951
0.067	-0.000862719	-0.0110472	0.00804868	0.00677563	0.0016834
0.068	-0.000862719	0.00677563	-0.0199586	-0.00850107	-0.0135933
0.069	0.0016834	-0.00340883	0.0016834	-0.00340883	0.00677563
0.07	-0.0110472	-0.00722801	-0.0135933	-0.000862719	0.00677563
0.071	-0.00595495	-0.0123202	-0.0110472	-0.0110472	-0.0148664
0.072	0.00804868	-0.0263239	-0.0110472	-0.00468189	0.00422951
0.073	-0.000862719	0.00804868	-0.0148664	-0.00850107	0.0105948
0.074	0.00550257	0.00295645	0.0131409	0.00550257	-0.0123202
0.075	0.0105948	-0.00340883	-0.0174125	-0.00850107	0.0131409
0.076	0.00550257	0.000410338	-0.00977412	-0.00468189	-0.0110472
0.077	0.00932174	-0.0199586	0.000410338	-0.00722801	0.00295645
0.078	-0.00595495	-0.000862719	0.000410338	-0.0148664	0.00422951
0.079	0.0016834	0.000410338	0.000410338	0.000410338	-0.0110472
0.08	0.00295645	-0.0148664	0.00932174	-0.00595495	-0.00722801
0.081	-0.000862719	-0.00722801	-0.00468189	0.00550257	-0.00468189
0.082	-0.0135933	-0.0110472	-0.00340883	-0.00595495	-0.0174125
0.083	-0.00468189	0.00550257	-0.00722801	0.00550257	-0.00977412
0.084	-0.00340883	0.00932174	0.0016834	-0.00213578	-0.00468189
0.085	-0.00722801	-0.00468189	-0.00722801	-0.0110472	-0.00213578
0.086	0.0105948	-0.0123202	0.00295645	-0.00213578	-0.00977412
0.087	-0.00977412	-0.0110472	-0.0186855	0.00550257	0.00550257
0.088	-0.0174125	-0.0148664	-0.00722801	-0.00468189	-0.00468189
0.089	-0.00977412	-0.00340883	-0.0110472	0.000410338	-0.00468189
0.09	0.0118679	-0.000862719	-0.00722801	0.0016834	0.00295645
0.091	-0.0174125	-0.00977412	-0.00468189	0.00422951	0.0105948
0.092	0.0105948	0.0105948	0.00550257	-0.000862719	-0.00850107
0.093	-0.0148664	-0.00340883	0.00550257	-0.00722801	-0.00340883
0.094	0.000410338	-0.0148664	0.000410338	-0.00722801	0.0105948
0.095	-0.00213578	-0.00722801	0.00932174	-0.00213578	-0.0135933
0.096	0.00295645	-0.00213578	-0.00213578	0.0016834	0.00550257
0.097	-0.00468189	-0.00722801	-0.0148664	-0.00977412	-0.0148664
0.098	0.00804868	-0.00850107	-0.00340883	0.0016834	-0.00468189
0.099	0.000410338	-0.00850107	0.00295645	0.000410338	-0.00977412
0.1	-0.000862719	-0.00213578	-0.0110472	0.00932174	-0.00213578
0.101	0.000410338	0.00422951	-0.00213578	-0.0148664	0.000410338
0.102	-0.00595495	-0.00595495	0.00422951	-0.0148664	0.00932174
0.103	0.0131409	0.00677563	-0.00722801	0.000410338	-0.00850107
0.104	0.000410338	-0.00977412	-0.00850107	-0.000862719	0.000410338
0.105	-0.00340883	-0.00722801	0.015687	0.00295645	0.00295645
0.106	-0.00595495	-0.00595495	-0.0110472	-0.00213578	-0.00213578
0.107	0.00295645	-0.000862719	-0.00340883	-0.00468189	-0.00468189
0.108	0.000410338	-0.0199586	0.000410338	-0.000862719	0.000410338
0.109	-0.0148664	-0.00340883	0.00804868	0.0195062	0.0131409
0.11	-0.00977412	-0.00213578	0.00550257	-0.00340883	-0.00213578
0.111	0.00550257	-0.00722801	-0.0135933	-0.00722801	-0.00722801
0.112	0.00550257	-0.00468189	-0.00595495	-0.00340883	-0.00595495
0.113	-0.00340883	-0.0148664	0.0131409	-0.0237778	-0.0174125
0.114	0.0016834	-0.00340883	-0.0237778	-0.000862719	-0.00595495
0.115	0.0016834	-0.00468189	0.00932174	0.00550257	0.00804868
0.116	0.0131409	-0.00468189	0.000410338	-0.00213578	-0.0135933
0.117	0.00422951	-0.00340883	-0.0110472	-0.00722801	0.00550257
0.118	0.00295645	-0.00977412	0.000410338	-0.00213578	0.000410338
0.119	-0.00722801	0.000410338	0.000410338	-0.00213578	-0.00340883
0.12	-0.0123202	-0.00340883	-0.0110472	-0.00213578	-0.0199586
0.121	0.00295645	-0.00722801	-0.0161394	-0.00468189	-0.0148664
0.122	0.000410338	-0.00468189	0.00677563	0.00422951	0.014414
0.123	0.00550257	0.00295645	0.00295645	0.0105948	0.00422951
0.124	-0.000862719	-0.000862719	0.00932174	-0.0148664	-0.0110472
0.125	-0.0110472	-0.00340883	0.000410338	-0.000862719	-0.00595495
0.126	-0.00213578	0.00677563	-0.00468189	-0.0110472	0.00677563
0.127	0.00550257	-0.00977412	0.00550257	0.0233254	-0.00468189
0.128	-0.00850107	-0.00722801	-0.0110472	-0.00468189	-0.00340883
0.129	-0.0199586	0.00677563	-0.00468189	0.000410338	0.00804868
0.13	0.015687	0.00550257	-0.0135933	-0.00213578	-0.00468189
0.131	0.00550257	0.000410338	0.00422951	-0.000862719	0.00677563
0.132	-0.00468189	-0.00340883	-0.000862719	-0.000862719	0.00550257
0.133	-0.00468189	-0.00977412	-0.00722801	-0.00595495	-0.0161394
0.134	-0.00468189	-0.00722801	-0.0110472	-0.00468189	-0.00722801
0.135	0.000410338	-0.00722801	0.00677563	-0.0135933	-0.00977412
0.136	-0.00340883	-0.00468189	0.00804868	-0.00468189	-0.00468189
0.137	0.00550257	-0.00468189	-0.00977412	-0.0148664	-0.00468189
0.138	-0.0135933	-0.00850107	0.00677563	0.00550257	-0.00977412
0.139	0.00932174	0.0016834	0.000410338	0.0182332	-0.00340883
0.14	0.0105948	0.00677563	-0.00340883	0.00804868	0.00422951
0.141	-0.0148664	-0.00340883	-0.0110472	-0.00213578	-0.0148664
0.142	0.00295645	-0.0148664	-0.00213578	0.000410338	0.0105948
0.143	-0.0110472	0.00550257	0.0016834	-0.00468189	-0.0148664
0.144	0.00932174	-0.00468189	-0.000862719	0.0169601	-0.00595495
0.145	-0.0174125	-0.0250508	0.00804868	-0.00977412	0.00295645
0.146	-0.00722801	-0.00468189	-0.000862719	-0.0148664	0.00295645
0.147	-0.0123202	-0.00595495	0.000410338	0.000410338	-0.00722801
0.148	0.00422951	0.00422951	-0.00468189	-0.000862719	-0.00468189
0.149	0.00804868	0.000410338	0.00422951	0.0169601	0.014414
0.15	-0.0110472	-0.00468189	-0.000862719	0.000410338	0.00295645
0.151	-0.0161394	-0.00340883	0.000410338	-0.00468189	0.00550257
0.152	-0.0110472	-0.0135933	-0.0110472	0.00295645	-0.0199586
0.153	0.00677563	-0.00722801	-0.00340883	-0.00340883	0.00550257
0.154	0.0016834	0.000410338	-0.00722801	-0.00340883	-0.0110472
0.155	0.000410338	0.00422951	-0.00722801	-0.00977412	0.00804868
0.156	-0.00468189	-0.00977412	0.015687	-0.000862719	0.0169601
0.157	-0.00722801	0.00932174	-0.0123202	0.00932174	-0.0148664
0.158	0.00422951	0.00550257	-0.000862719	-0.00468189	-0.00977412
0.159	-0.00977412	0.00932174	-0.00213578	0.00295645	-0.00468189
0.16	0.0182332	-0.0199586	-0.00722801	0.0016834	-0.00468189
0.161	-0.00468189	-0.00340883	-0.00595495	0.0118679	-0.00595495
0.162	-0.00213578	0.000410338	0.00295645	-0.00977412	0.0169601
0.163	0.00295645	-0.0186855	-0.00468189	-0.00213578	-0.00977412
0.164	0.00295645	-0.0123202	-0.0123202	0.000410338	0.000410338
0.165	0.00295645	-0.00340883	-0.0186855	0.0169601	-0.00340883
0.166	-0.0161394	0.000410338	0.000410338	-0.00468189	0.00295645
0.167	0.000410338	-0.00213578	-0.00468189	0.0169601	-0.00468189
0.168	-0.00468189	0.00422951	-0.00340883	-0.00722801	0.000410338
0.169	0.00422951	-0.000862719	-0.00595495	-0.00722801	0.00295645
0.17	-0.00213578	-0.00722801	-0.00977412	0.014414	0.00932174
0.171	0.000410338	-0.0161394	-0.00850107	-0.00595495	0.00550257
0.172	-0.0110472	-0.00850107	0.000410338	-0.0110472	0.00932174
0.173	0.0016834	-0.0174125	-0.00468189	-0.00977412	0.0016834
0.174	0.0016834	0.015687	-0.00340883	0.000410338	0.00677563
0.175	-0.0110472	0.000410338	-0.00468189	-0.0135933	-0.00340883
0.176	0.0131409	-0.00850107	-0.00213578	-0.00468189	0.00550257
0.177	-0.0110472	0.00677563	-0.00722801	0.000410338	-0.0148664
0.178	0.0169601	-0.0148664	0.00422951	0.00422951	-0.00340883
0.179	0.00550257	0.00422951	-0.00722801	0.00677563	-0.00340883
0.18	0.000410338	-0.00722801	0.00550257	-0.0135933	-0.0110472
0.181	-0.00722801	0.014414	0.00677563	0.00550257	0.014414
0.182	0.0245984	-0.0148664	-0.00213578	0.00677563	-0.00722801
0.183	-0.00850107	0.0016834	-0.00213578	0.0131409	-0.00468189
0.184	-0.00595495	-0.0250508	-0.0135933	-0.00850107	-0.00977412
0.185	0.00422951	-0.00977412	0.000410338	0.00422951	-0.00850107
0.186	-0.00595495	-0.00468189	-0.0161394	-0.00722801	0.00550257
0.187	0.015687	-0.00340883	-0.000862719	-0.00468189	-0.00468189
0.188	-0.00340883	-0.00850107	0.0105948	0.00295645	-0.00468189
0.189	-0.0174125	0.0131409	-0.0148664	-0.0135933	-0.000862719
0.19	0.00550257	-0.00722801	-0.0110472	0.00932174	-0.0110472
0.191	-0.0110472	0.00295645	-0.0110472	-0.00213578	-0.00468189
0.192	0.0016834	0.000410338	0.015687	-0.00468189	0.00677563
0.193	-0.00340883	-0.00468189	-0.00468189	-0.00468189	-0.00213578
0.194	0.00932174	-0.00977412	-0.0148664	0.0016834	0.000410338
0.195	0.015687	-0.00468189	0.00422951	-0.00340883	0.00550257
0.196	-0.00213578	0.0105948	-0.0135933	-0.00595495	-0.0199586
0.197	0.0105948	-0.000862719	-0.00595495	-0.00595495	-0.00213578
0.198	-0.00977412	-0.00850107	-0.0123202	-0.00468189	0.000410338
0.199	-0.00595495	0.00295645	-0.00977412	0.0182332	0.00295645
0.2	0.00804868	0.014414	-0.00468189	-0.00722801	-0.0110472
0.201	-0.00595495	0.00550257	0.000410338	0.00932174	0.00932174
0.202	0.0016834	-0.0123202	-0.00595495	-0.00468189	-0.0110472
0.203	0.000410338	-0.0174125	-0.00468189	0.00550257	0.000410338
0.204	0.000410338	0.0195062	-0.0161394	-0.00468189	-0.00340883
0.205	-0.00468189	0.00550257	-0.000862719	-0.0110472	0.00550257
0.206	-0.00595495	-0.0186855	0.000410338	0.000410338	-0.00468189
0.207	-0.00468189	-0.000862719	-0.0135933	-0.000862719	-0.00468189
0.208	-0.00595495	-0.0148664	0.0105948	0.00295645	0.0016834
0.209	0.00550257	-0.00595495	0.000410338	-0.00468189	-0.00213578
0.21	0.00932174	0.00932174	-0.000862719	0.000410338	-0.0148664
0.211	0.00295645	-0.00595495	-0.0161394	-0.00977412	-0.000862719
0.212	-0.00595495	0.00932174	0.00677563	0.00295645	-0.000862719
0.213	0.0016834	-0.00977412	0.00422951	-0.00850107	0.00677563
0.214	0.000410338	-0.0148664	-0.00340883	0.000410338	-0.00340883
0.215	-0.00213578	0.0245984	-0.0123202	-0.00213578	0.00550257
0.216	0.00932174	-0.00468189	0.00295645	0.00677563	-0.00595495
0.217	-0.0263239	0.00550257	0.000410338	-0.00468189	0.0016834
0.218	-0.00468189	0.00677563	-0.00468189	0.0016834	0.0016834
0.219	0.00550257	0.00422951	0.00677563	-0.00340883	-0.00595495
0.22	0.00422951	0.00295645	0.00422951	-0.00340883	0.000410338
0.221	0.0118679	-0.0123202	-0.0110472	0.00932174	0.00932174
0.222	-0.00977412	-0.00850107	0.00422951	-0.00340883	-0.000862719
0.223	0.00804868	-0.00468189	-0.0148664	-0.00850107	-0.00977412
0.224	0.00422951	0.00804868	-0.00340883	0.0131409	-0.00468189
0.225	-0.00595495	-0.00977412	-0.00722801	0.00550257	-0.0110472
0.226	0.00932174	0.00295645	-0.0135933	0.00550257	0.00295645
0.227	0.0105948	0.00295645	-0.0225047	-0.00340883	0.00550257
0.228	-0.0148664	0.00422951	0.00550257	0.00550257	-0.0110472
0.229	0.000410338	-0.00595495	0.0131409	-0.00595495	-0.0123202
0.23	0.0182332	-0.00468189	-0.0110472	-0.0148664	-0.00468189
0.231	-0.0148664	0.00295645	-0.0110472	0.00295645	-0.0110472
0.232	-0.00213578	-0.00722801	-0.0110472	-0.0123202	-0.00213578
0.233	0.000410338	0.00295645	-0.00213578	-0.00977412	0.00295645
0.234	0.0016834	0.00550257	0.00932174	0.000410338	-0.00722801
0.235	0.00422951	-0.00850107	0.000410338	-0.00468189	0.00422951
0.236	0.00677563	-0.00468189	-0.00722801	0.00550257	-0.0123202
0.237	-0.00340883	0.00295645	0.000410338	-0.00722801	-0.00722801
0.238	-0.00468189	-0.00977412	0.00422951	0.000410338	0.00550257
0.239	0.0131409	0.00932174	-0.00213578	-0.000862719	-0.0174125
0.24	-0.00722801	0.00422951	0.00422951	-0.00977412	-0.00468189
0.241	0.000410338	-0.00213578	-0.0110472	0.00295645	0.00295645
0.242	0.00932174	-0.00468189	-0.0148664	-0.0174125	-0.00468189
0.243	-0.000862719	-0.00468189	-0.00977412	-0.000862719	0.0105948
0.244	0.00932174	0.000410338	0.000410338	0.0233254	-0.0110472
0.245	-0.0135933	-0.00977412	-0.0110472	-0.0135933	-0.00595495
0.246	0.0284176	-0.00977412	-0.000862719	-0.0123202	0.0105948
0.247	0.0220523	0.00422951	-0.00340883	-0.00850107	-0.000862719
0.248	0.000410338	-0.00468189	-0.00213578	0.0016834	-0.00595495
0.249	-0.0110472	-0.0199586	-0.00468189	-0.00213578	-0.00340883
0.25	0.00295645	0.00804868	0.00932174	-0.00340883	-0.00722801
0.251	0.00550257	-0.00850107	-0.00722801	0.000410338	0.00295645
0.252	0.00422951	0.00932174	-0.00850107	0.00677563	-0.00340883
[truncated: 7,747 more rows]

## Sheet: Raw current (sensor 4)
Time (s)	Current (nA)	Current (nA)	Current (nA)	Current (nA)	Current (nA)
[truncated: 8,001 more rows]

[truncated: 6 more sheets: Raw current (sensor 5), Raw current (sensor 6), Raw current (sensor 7), Raw current (control for sensor 1), Raw current (control for sensor 2 and 3), Raw current (control for sensors 4-7)]
