# Supplementary material for: Transport mechanism of DgoT, a bacterial homolog of SLC17 organic anion transporters
Source: EMBO J. 2024 Oct 25;43(24):6740–65. doi: 10.1038/s44318-024-00279-y (PMC11649914; doi:10.1038/s44318-024-00279-y)
Supplement: Supplementary file 3 — Source data Fig. 2 [file 44318_2024_279_MOESM3_ESM.zip › Figure 2/2C/2C.xls]

## Sheet: README
Peak current in each experiment was defined as maximum current value between 1.08 and 1.4 sec
Fit equations:
Acidic deactivation (pH ≤ 8)
Peak currents measured on the same sensor were taken, minimum value of peak current was subtracted from all, the result was fitted with I=Imax/(1+10^(pKa-pH)). Imax was used for normalization
Alkaline deactivation (pH ≥ 8)
Peak currents measured on the same sensor were taken and fitted with I=Imax/(1+10^(pH-pKb)). Imax was used for normalization
Normalized currents from different sensors were taken together and fitted again with the same equations as above and resulted in pKa=6.70, pKb=9.22

## Sheet: Main panel
pH	Peak current (nA)	Peak current (nA)	Normalized current	Normalized current	Normalized current	Normalized current
	Sensor 1	Sensor 2	Sensor 1 (acidic deactivation)	Sensor 1 (alkaline deactivation)	Sensor 2 (acidic deactivation)	Sensor 2 (alkaline deactivation)
9.5	1.51408	2.43704		0.32436		0.421778
9.5	1.67321	2.66619		0.358451		0.461437
9	2.53634	3.58407		0.543359		0.620293
9	2.65346	3.59425		0.56845		0.622055
8.5	3.78139	4.85076		0.810086		0.839519
8.5	3.63117	4.64707		0.777904		0.804266
8	4.47648	5.68589	0.908811	0.958995	0.911105	0.984053
8	4.2346	5.34598	0.841675	0.907177	0.840306	0.925226
7.5	4.97807	6.33769	1.04803	1.06645	1.04687	1.09686
7.5	4.30462	5.48347	0.861109	0.922177	0.868944	0.949021
7	3.74065	4.81639	0.704576		0.729998
7	3.47204	4.56687	0.63002		0.678026
6.5	2.29573	2.73876	0.303526		0.297249
6.5	2.3823	2.92844	0.327553		0.336759
6	1.77633	2.2028	0.15936		0.185615
6	1.77633	2.1557	0.15936		0.175804
5.5	1.65921	1.91636	0.126852		0.125953
5.5	1.58919	1.76996	0.107418		0.0954592
5	1.35367	1.51662	0.0420485		0.0426914
5	1.32312	1.46061	0.0335679		0.0310243
4.5	1.20218	1.36513	0		0.0111368
4.5	1.20218	1.31166	0		0
Fit results (acidic deactivation)
Imax	3.60284	4.80101
pKa	6.72	6.69
Fit results (alkaline deactivation)
Imax	4.67	5.78
pKb	9.14	9.3

## Sheet: Raw traces, sensor 1
Time (s)	Current (nA)	Current (nA)	Current (nA)	Current (nA)	Current (nA)	Current (nA)	Current (nA)	Current (nA)	Current (nA)	Current (nA)	Current (nA)	Current (nA)	Current (nA)	Current (nA)	Current (nA)	Current (nA)	Current (nA)	Current (nA)	Current (nA)	Current (nA)	Current (nA)	Current (nA)
	pH 9.5	pH 9.5	pH 9.0	pH 9.0	pH 8.5	pH 8.5	pH 8.0	pH 8.0	pH 7.5	pH 7.5	pH 7.0	pH 7.0	pH 6.5	pH 6.5	pH 6.0	pH 6.0	pH 5.5	pH 5.5	pH 5.0	pH 5.0	pH 4.5	pH 4.5
0	0.00677563	0.00677563	0.0207793	0.00550257	0.00422951	-0.0123202	-0.00595495	-0.00468189	0.000410338	-0.00468189	-0.000862719	-0.0199586	-0.0110472	-0.0161394	-0.0148664	0.00550257	0.0118679	-0.0339622	-0.0466928	-0.0174125	0.00804868	-0.0199586
0.001	-0.00595495	0.00550257	0.0309637	-0.00340883	0.00295645	0.00550257	0.000410338	-0.00977412	0.00422951	-0.00595495	0.00804868	-0.0161394	-0.0161394	-0.0110472	-0.0199586	0.000410338	0.00677563	-0.0339622	-0.0237778	-0.0212316	-0.00340883	-0.0186855
0.002	0.00932174	-0.0135933	0.0398751	0.0195062	0.014414	-0.00722801	0.00932174	-0.00340883	-0.00340883	-0.00468189	0.0169601	-0.00722801	-0.00595495	-0.0135933	-0.00722801	-0.0148664	0.0195062	-0.0479659	-0.0174125	-0.0174125	-0.0199586	-0.0250508
0.003	0.000410338	-0.0110472	0.0424212	0.00932174	0.0105948	0.00677563	0.0131409	-0.00468189	0.0105948	0.0195062	0.0233254	-0.0199586	-0.0174125	0.0016834	-0.0135933	-0.0135933	0.00804868	-0.0237778	-0.00468189	-0.0161394	-0.0466928	0.0016834
0.004	0.0118679	-0.00595495	0.0398751	0.0296907	0.00932174	0.00550257	0.00932174	-0.0110472	-0.0161394	0.0245984	0.014414	-0.0148664	-0.0225047	0.00550257	-0.000862719	-0.0110472	0.015687	-0.0275969	-0.00213578	-0.0225047	-0.0186855	0.0131409
0.005	0.000410338	-0.0110472	0.0449674	0.0296907	0.0105948	0.0105948	-0.0110472	-0.000862719	-0.0110472	0.0169601	0.0271445	-0.0148664	-0.0352353	-0.00977412	-0.00340883	-0.0110472	0.0462404	-0.00340883	-0.00468189	-0.000862719	-0.0250508	-0.00977412
0.006	-0.0174125	-0.00977412	0.0576979	0.0296907	-0.00468189	-0.0199586	-0.00340883	0.0016834	-0.00340883	0.00804868	0.0169601	-0.0148664	-0.0161394	-0.0123202	-0.0135933	-0.00468189	0.0436943	-0.0212316	0.0284176	-0.0237778	-0.0301431	-0.0148664
0.007	-0.0161394	-0.0110472	0.0755207	0.0207793	0.0131409	0.0016834	-0.00595495	-0.0148664	-0.00595495	0.015687	0.0105948	-0.000862719	0.0016834	0.00550257	-0.00595495	-0.0135933	0.0487865	-0.0123202	0.00932174	-0.00977412	-0.0148664	-0.00595495
0.008	0.00550257	-0.0148664	0.0869783	0.0271445	0.000410338	-0.0135933	-0.0352353	-0.0225047	-0.0148664	0.00550257	-0.00977412	0.00677563	-0.00468189	0.00295645	0.00422951	-0.00595495	0.037329	-0.00468189	-0.0186855	-0.00340883	-0.0135933	-0.0148664
0.009	0.0118679	0.0118679	0.0615171	0.0284176	0.000410338	-0.0123202	-0.0326892	-0.00468189	0.00677563	0.014414	0.0118679	0.00932174	0.00550257	-0.00977412	0.00295645	-0.0123202	0.0258715	0.00932174	-0.0212316	-0.00977412	-0.0225047	-0.02887
0.01	0.0245984	0.00677563	0.0526057	0.015687	0.014414	-0.00977412	-0.0161394	-0.000862719	-0.00213578	-0.00468189	-0.00977412	0.0016834	0.00804868	-0.00595495	0.0207793	-0.0263239	0.0271445	-0.0110472	-0.0148664	0.000410338	-0.00977412	-0.0314161
0.011	0.0105948	-0.00340883	0.0755207	0.0245984	0.0131409	-0.0314161	-0.00595495	-0.0148664	-0.0123202	0.0207793	-0.00340883	0.0105948	0.0233254	0.00677563	0.0182332	-0.0148664	0.0258715	0.00932174	-0.0199586	-0.00722801	0.00422951	-0.0339622
0.012	0.00804868	0.000410338	0.0602441	0.0284176	0.00932174	-0.00977412	-0.0148664	-0.0339622	-0.00340883	0.000410338	0.0105948	0.0131409	0.00295645	-0.0199586	-0.00595495	-0.0148664	0.0233254	0.00422951	-0.0275969	0.000410338	0.00550257	-0.0263239
0.013	0.0245984	0.00677563	0.0551518	0.0296907	0.000410338	-0.0365083	-0.0110472	-0.0237778	0.00295645	-0.0110472	-0.00977412	-0.00468189	0.00677563	-0.0148664	-0.0148664	-0.0441467	0.0424212	-0.000862719	-0.0212316	-0.0110472	0.000410338	-0.0314161
0.014	0.014414	0.0233254	0.0347829	0.0195062	-0.00977412	-0.0123202	-0.0123202	0.00804868	0.0131409	-0.00468189	-0.00340883	-0.00340883	0.0169601	-0.00595495	-0.0275969	-0.0365083	0.0449674	0.000410338	-0.0301431	-0.00213578	0.00932174	-0.00340883
0.015	0.0016834	-0.00340883	0.0309637	0.0195062	-0.0199586	-0.0199586	-0.00977412	0.00422951	0.00932174	-0.0263239	-0.00213578	-0.0135933	0.00295645	-0.00722801	-0.0403275	-0.0174125	0.0398751	-0.00977412	-0.0250508	-0.00977412	0.000410338	-0.0135933
0.016	0.0016834	-0.00850107	0.0513327	0.0284176	-0.00977412	-0.0148664	-0.0123202	-0.00977412	0.00804868	0.0105948	0.00677563	-0.0110472	0.000410338	-0.0161394	-0.0250508	0.000410338	0.0717016	-0.0148664	-0.0275969	-0.00977412	0.00422951	-0.0237778
0.017	0.0258715	0.0131409	0.0347829	-0.00850107	0.00932174	-0.00977412	-0.0110472	-0.00340883	0.00550257	0.00932174	0.00422951	-0.0212316	0.00550257	-0.00722801	-0.0174125	-0.0212316	0.0564249	-0.0250508	-0.0326892	-0.0199586	-0.00340883	-0.0212316
0.018	0.0131409	0.00932174	0.0500596	0.015687	0.00677563	-0.0186855	-0.0110472	0.00422951	0.000410338	0.00932174	0.00804868	-0.0212316	0.0131409	0.00550257	-0.0212316	0.000410338	0.0627902	-0.0212316	-0.0250508	-0.0148664	-0.000862719	-0.00468189
0.019	0.00804868	0.00677563	0.0424212	0.0118679	0.00422951	-0.0110472	-0.00468189	-0.00977412	-0.00340883	0.0296907	0.0271445	-0.0237778	-0.00977412	0.014414	-0.0225047	0.00295645	0.0640632	-0.0263239	0.00422951	-0.0225047	-0.0199586	-0.00468189
0.02	-0.0148664	0.000410338	0.0564249	0.00295645	-0.00468189	-0.00595495	0.0105948	0.00932174	-0.00340883	0.014414	0.0245984	-0.0250508	-0.00468189	0.014414	-0.0186855	0.015687	0.0742477	-0.0377814	-0.00468189	-0.0301431	-0.0250508	0.00550257
0.021	0.00804868	0.00804868	0.0640632	0.0195062	-0.00850107	-0.000862719	-0.00722801	0.00932174	-0.00595495	-0.00340883	0.0245984	-0.0403275	0.00677563	0.0258715	-0.0186855	0.0195062	0.0602441	-0.0123202	0.00550257	-0.0123202	-0.0174125	-0.00468189
0.022	-0.0110472	-0.0148664	0.0551518	0.0195062	0.00677563	-0.00722801	-0.00468189	0.0131409	-0.000862719	0.00295645	0.0233254	-0.0301431	-0.0110472	0.0335098	-0.00595495	0.0131409	0.0678824	-0.0263239	0.000410338	-0.0275969	-0.0263239	-0.0135933
0.023	-0.00468189	-0.00213578	0.0411482	0.0016834	0.0118679	-0.00340883	0.00422951	-0.00595495	-0.0148664	0.0105948	0.00295645	-0.0199586	0.0195062	0.0398751	0.000410338	0.0207793	0.0691555	-0.00977412	0.000410338	-0.0352353	-0.0454197	-0.00340883
0.024	0.00550257	-0.0199586	0.036056	0.00550257	0.00932174	-0.00595495	-0.00595495	0.00295645	-0.00468189	-0.00977412	0.015687	-0.000862719	-0.00468189	0.0233254	0.000410338	0.00932174	0.0615171	-0.00977412	-0.0110472	-0.0377814	-0.0275969	-0.00722801
0.025	-0.00213578	-0.0123202	0.0500596	0.0182332	0.0131409	0.000410338	-0.00468189	0.014414	0.0105948	0.00550257	0.014414	0.0169601	0.00932174	0.0169601	0.00932174	0.00422951	0.0475135	-0.0135933	-0.000862719	-0.0619695	-0.0148664	-0.0225047
0.026	0.0131409	0.00295645	0.0615171	0.0016834	-0.00468189	-0.0110472	-0.00213578	-0.00468189	-0.00850107	0.000410338	0.00804868	0.0169601	-0.0110472	0.0233254	0.0105948	0.0118679	0.0131409	0.000410338	-0.00850107	-0.0645156	-0.0161394	-0.00722801
0.027	-0.000862719	-0.000862719	0.0615171	0.0169601	-0.00213578	-0.00213578	-0.0186855	-0.000862719	0.0207793	-0.0161394	0.00677563	0.0220523	0.00677563	-0.00595495	0.00295645	-0.0110472	0.0245984	-0.00468189	0.00295645	-0.051785	0.00677563	-0.00977412
0.028	-0.00213578	-0.00977412	0.036056	0.00295645	0.0131409	0.00422951	-0.0148664	0.0118679	0.0182332	-0.0237778	-0.0212316	0.0386021	0.00677563	-0.00468189	-0.00850107	-0.0339622	0.0271445	0.00550257	-0.0237778	-0.0263239	-0.00468189	-0.00850107
0.029	-0.00722801	-0.00340883	0.0513327	0.0105948	0.00550257	0.000410338	-0.0314161	0.0245984	0.0284176	-0.00722801	-0.00213578	0.0233254	0.00677563	0.00550257	-0.0123202	-0.0161394	0.0220523	0.0105948	-0.0110472	-0.0135933	-0.00468189	-0.00340883
0.03	0.00550257	0.0118679	0.0436943	0.0105948	-0.00595495	-0.00722801	-0.00213578	0.00422951	0.0245984	-0.0148664	-0.00722801	0.0131409	-0.000862719	0.00295645	-0.0263239	0.00550257	0.0207793	-0.00850107	-0.0148664	0.00422951	-0.00595495	-0.00340883
0.031	0.00932174	-0.00213578	0.0436943	0.00804868	0.000410338	-0.0199586	-0.0174125	0.015687	0.0118679	-0.00977412	0.00677563	0.00804868	-0.00340883	-0.0110472	-0.0110472	-0.00468189	0.0296907	0.0016834	0.00804868	-0.0110472	-0.0135933	0.00550257
0.032	0.0118679	0.000410338	0.0309637	0.00550257	-0.00468189	-0.00595495	-0.00722801	0.000410338	0.0271445	-0.0199586	-0.00722801	0.0131409	0.00932174	0.00804868	0.0169601	0.00804868	0.0462404	-0.0263239	-0.00213578	-0.0225047	0.00295645	0.00295645
0.033	0.0245984	-0.00722801	0.0449674	-0.00468189	-0.00340883	-0.00977412	-0.000862719	0.00550257	-0.000862719	-0.00722801	-0.00722801	0.000410338	0.000410338	0.0105948	-0.00468189	0.00677563	0.0309637	-0.0174125	-0.00468189	-0.0237778	0.00422951	-0.0148664
0.034	0.00550257	0.0195062	0.0245984	-0.00468189	-0.00595495	-0.00595495	0.00422951	-0.0250508	-0.0135933	-0.0403275	-0.00722801	0.0118679	0.014414	-0.00213578	0.0131409	-0.0174125	0.0462404	-0.0250508	0.014414	-0.0123202	0.015687	-0.0225047
0.035	0.0105948	-0.00595495	0.0233254	0.0105948	-0.00468189	-0.00722801	0.00422951	-0.0123202	0.00295645	-0.0377814	-0.0250508	0.000410338	0.0131409	-0.0148664	-0.00340883	-0.0135933	0.0602441	-0.0301431	-0.00468189	0.0169601	0.00677563	-0.0174125
0.036	0.015687	0.0131409	0.00550257	-0.0110472	0.0182332	-0.00722801	-0.0135933	-0.00468189	-0.00722801	-0.0161394	-0.0174125	-0.00340883	0.0258715	-0.0135933	-0.00595495	0.00804868	0.0640632	-0.0148664	-0.00977412	0.0182332	-0.00340883	-0.00468189
0.037	0.00677563	-0.00340883	0.014414	-0.00977412	0.015687	-0.00468189	0.00295645	-0.00977412	0.00550257	-0.0135933	-0.0148664	0.0016834	0.014414	0.000410338	-0.000862719	-0.00468189	0.0449674	-0.0148664	0.00422951	0.000410338	0.00550257	-0.0186855
0.038	-0.0110472	-0.00850107	0.0131409	-0.00468189	-0.0148664	-0.00213578	-0.00977412	0.000410338	-0.00722801	0.00550257	-0.0174125	0.015687	0.0284176	-0.0135933	-0.00722801	0.0195062	0.0424212	-0.0403275	-0.00977412	-0.00213578	0.0169601	-0.0225047
0.039	0.0207793	0.00932174	0.0105948	-0.00595495	-0.00340883	-0.0148664	-0.00468189	0.000410338	-0.00850107	0.00295645	0.00295645	0.000410338	0.015687	-0.0250508	-0.00722801	0.00295645	0.0500596	-0.0352353	-0.00468189	0.000410338	0.015687	-0.00468189
0.04	0.00422951	-0.000862719	0.00550257	-0.00977412	0.0131409	0.0105948	0.00932174	-0.00595495	-0.00468189	-0.000862719	0.00550257	-0.00595495	0.00932174	-0.0326892	-0.0301431	-0.000862719	0.0475135	-0.0454197	-0.0148664	-0.00468189	0.0105948	0.00804868
0.041	0.00422951	0.00295645	-0.00977412	0.000410338	0.000410338	0.014414	-0.00340883	0.00804868	0.00422951	-0.00977412	0.00677563	-0.0161394	0.0233254	-0.0174125	-0.0135933	-0.0135933	0.0271445	-0.0275969	-0.0110472	-0.000862719	0.014414	-0.000862719
0.042	0.014414	0.0016834	0.00932174	0.00550257	0.0105948	0.00932174	0.00550257	0.00804868	0.00295645	0.00932174	-0.000862719	-0.0301431	0.0105948	-0.0110472	-0.0110472	0.000410338	0.036056	-0.0275969	0.0016834	0.0016834	0.000410338	0.00804868
0.043	-0.00468189	0.0016834	0.00932174	0.00932174	0.000410338	0.00550257	0.00422951	-0.00213578	-0.00468189	0.00677563	0.000410338	-0.00213578	0.00295645	-0.0212316	-0.0174125	-0.00468189	0.037329	-0.0263239	-0.00213578	-0.00850107	0.0245984	0.0105948
0.044	-0.00977412	0.00422951	0.015687	0.0207793	-0.0148664	0.0220523	0.00932174	0.014414	-0.0135933	0.014414	0.00550257	-0.00977412	0.00677563	-0.0314161	0.00295645	-0.00977412	0.036056	-0.0135933	0.0105948	0.0169601	0.00422951	0.0296907
0.045	-0.0123202	0.00422951	0.0169601	0.015687	0.00932174	0.00932174	0.00422951	0.015687	0.0169601	0.015687	0.0131409	-0.000862719	0.00677563	-0.0352353	-0.00722801	0.014414	0.036056	0.00677563	-0.00213578	0.015687	-0.00850107	0.0105948
0.046	0.0105948	-0.00340883	0.0118679	0.00677563	0.00295645	0.000410338	-0.00213578	0.00422951	0.014414	0.0195062	-0.00213578	0.00295645	0.00422951	-0.0352353	0.014414	0.00932174	0.0449674	-0.00468189	0.000410338	-0.000862719	0.0131409	0.00932174
0.047	0.00804868	0.000410338	0.0182332	0.0105948	0.000410338	-0.000862719	-0.00213578	0.00677563	0.00804868	0.014414	0.0169601	-0.00468189	0.00677563	-0.0326892	0.0118679	-0.00340883	0.0666093	-0.00595495	0.0207793	0.0118679	-0.00722801	0.0118679
0.048	0.00932174	0.00550257	0.0118679	-0.000862719	0.014414	0.00295645	-0.00595495	-0.00213578	0.00550257	0.0182332	0.015687	0.00295645	-0.00468189	-0.0365083	0.0347829	-0.0148664	0.0526057	0.000410338	0.00932174	-0.000862719	0.000410338	0.015687
0.049	0.000410338	0.00295645	0.015687	-0.000862719	-0.0110472	0.00677563	-0.00468189	-0.0174125	-0.0135933	0.015687	0.00295645	0.0169601	0.0105948	-0.00340883	0.00932174	-0.00340883	0.0691555	0.00804868	0.015687	0.014414	0.0245984	0.0105948
0.05	0.00932174	-0.00468189	0.0296907	0.00550257	-0.0199586	0.00550257	-0.0186855	-0.0174125	-0.000862719	0.0118679	0.014414	0.000410338	0.00677563	-0.00722801	0.0271445	-0.00977412	0.0564249	0.0131409	-0.00595495	0.0169601	0.0207793	0.00932174
0.051	0.0131409	0.00295645	0.0016834	0.0105948	0.00422951	0.0105948	-0.0148664	-0.0110472	-0.00468189	0.014414	0.0105948	0.00677563	0.015687	-0.00850107	0.0131409	-0.00340883	0.0666093	0.037329	-0.0263239	0.0182332	-0.00468189	-0.00595495
0.052	0.00677563	0.00295645	0.0169601	0.00677563	-0.00722801	-0.0174125	-0.00722801	-0.0212316	-0.0237778	0.0169601	-0.0174125	0.0271445	0.00932174	-0.0199586	0.014414	-0.0161394	0.0615171	0.0195062	-0.0174125	0.0245984	0.00550257	-0.0212316
0.053	0.0207793	-0.000862719	0.000410338	0.00804868	-0.00468189	-0.00468189	0.00550257	-0.0110472	-0.0352353	0.015687	0.00932174	0.0207793	0.00295645	-0.02887	0.0207793	-0.00977412	0.0500596	0.0258715	-0.0161394	0.0182332	0.0207793	0.00422951
0.054	0.0131409	0.00677563	0.00550257	-0.00340883	-0.00977412	0.00422951	0.00677563	-0.0161394	-0.0161394	0.00677563	-0.00468189	0.0131409	0.0195062	-0.02887	0.0220523	-0.0161394	0.0475135	0.014414	-0.0263239	0.00550257	0.0245984	0.00550257
0.055	0.015687	0.00932174	0.0169601	0.0016834	0.00550257	-0.00340883	-0.00722801	-0.0212316	-0.0110472	0.00422951	0.000410338	0.0118679	0.0233254	-0.0263239	0.015687	-0.0212316	0.0551518	0.0195062	-0.0339622	0.015687	0.0220523	0.000410338
0.056	0.00677563	0.000410338	0.00295645	-0.0110472	-0.00213578	0.00550257	0.015687	-0.0148664	-0.0161394	0.0118679	0.00804868	0.015687	0.0386021	-0.0148664	0.0016834	-0.0250508	0.0411482	0.015687	-0.0237778	-0.000862719	0.0131409	-0.0110472
0.057	0.0105948	0.00550257	0.00295645	0.00932174	-0.00468189	0.000410338	-0.00213578	-0.0314161	-0.00468189	0.0207793	0.00677563	0.0118679	0.0207793	-0.0135933	-0.000862719	-0.00340883	0.0245984	0.00932174	-0.0466928	0.00932174	0.00422951	-0.00722801
0.058	-0.00468189	0.0195062	0.0182332	0.00550257	-0.00340883	-0.00595495	0.00295645	-0.0301431	-0.0212316	0.0131409	0.00550257	0.0131409	0.0131409	0.0131409	-0.0161394	-0.0161394	0.036056	0.000410338	-0.0441467	0.00804868	-0.00468189	-0.00213578
0.059	0.00550257	0.0105948	-0.00595495	0.000410338	-0.00850107	0.00932174	0.00804868	-0.00468189	-0.00468189	0.014414	0.00932174	-0.00340883	0.0169601	-0.0110472	-0.0123202	-0.0135933	0.0347829	0.00932174	-0.0212316	0.0131409	0.014414	-0.0135933
0.06	0.00422951	-0.000862719	0.0118679	0.00550257	-0.0174125	-0.00468189	0.00550257	-0.0161394	-0.00213578	0.0105948	0.0245984	0.00804868	0.0182332	-0.00850107	-0.00595495	-0.0225047	0.0487865	0.00295645	-0.0314161	0.00550257	-0.00850107	-0.0123202
0.061	-0.00595495	0.0207793	0.0258715	0.00677563	-0.000862719	-0.000862719	0.00422951	-0.00340883	-0.00595495	0.0233254	0.0245984	0.000410338	0.015687	0.0131409	0.0105948	-0.0225047	0.0436943	-0.0161394	-0.0250508	-0.00213578	-0.00977412	-0.0161394
0.062	-0.00722801	-0.0123202	0.0169601	-0.00722801	-0.00468189	-0.00340883	0.000410338	-0.0135933	-0.00977412	0.0233254	0.0195062	0.014414	0.014414	0.00295645	0.00932174	0.0016834	0.0398751	-0.00213578	-0.0263239	-0.00722801	-0.00340883	-0.0110472
0.063	0.000410338	-0.0123202	0.014414	0.014414	0.00550257	0.000410338	0.0169601	-0.000862719	0.0195062	0.00677563	0.00804868	0.000410338	0.0105948	0.0195062	0.014414	-0.0135933	0.0207793	0.0016834	-0.00468189	-0.000862719	0.0118679	-0.00468189
0.064	-0.0199586	-0.0110472	0.015687	0.0131409	0.015687	0.00295645	0.0207793	0.0195062	-0.00595495	0.014414	0.014414	0.00932174	0.00932174	0.015687	0.00932174	-0.0263239	0.0347829	-0.0135933	-0.00340883	0.0169601	0.0016834	0.00677563
0.065	-0.0110472	-0.00468189	0.014414	0.0105948	0.00550257	0.015687	0.0016834	0.00295645	-0.00850107	0.015687	0.0131409	0.000410338	0.000410338	0.00295645	0.000410338	-0.0212316	0.0347829	0.00677563	-0.00722801	0.00295645	0.00550257	-0.0110472
0.066	-0.0148664	0.0016834	0.0233254	0.015687	-0.00340883	0.0016834	0.00550257	-0.00977412	0.00295645	0.0220523	0.0105948	0.0169601	0.00550257	0.0169601	0.00932174	-0.0199586	0.014414	0.0271445	-0.0174125	0.0105948	0.0105948	0.00422951
0.067	-0.00977412	0.000410338	0.00422951	0.000410338	0.000410338	-0.00722801	0.00550257	-0.00977412	0.015687	0.0220523	-0.0123202	0.00804868	0.014414	0.015687	0.0105948	-0.0148664	0.0386021	0.0296907	0.000410338	0.00295645	-0.0135933	0.00550257
0.068	-0.00722801	-0.00977412	0.0118679	0.014414	-0.00595495	-0.00340883	0.000410338	0.0131409	0.00804868	0.0245984	-0.00340883	0.00550257	-0.00340883	0.00550257	0.00295645	0.000410338	0.0551518	-0.00213578	0.00295645	0.0207793	-0.00468189	0.0131409
0.069	-0.00468189	-0.00595495	0.014414	-0.00468189	-0.0161394	-0.0161394	0.00804868	0.00804868	0.0182332	0.014414	0.00295645	-0.00340883	-0.00468189	0.0131409	0.000410338	-0.0110472	0.037329	0.00550257	-0.00340883	0.0195062	0.0296907	0.0207793
0.07	-0.0148664	0.000410338	0.000410338	0.0131409	-0.0275969	0.000410338	0.000410338	-0.00468189	-0.00977412	0.000410338	-0.000862719	0.0309637	0.014414	0.00804868	0.0131409	-0.00722801	0.0258715	0.0220523	0.00932174	0.0233254	0.0271445	0.0322368
0.071	-0.00468189	-0.000862719	0.000410338	0.00932174	-0.0199586	-0.0148664	-0.00977412	0.00804868	0.014414	0.0258715	0.00295645	0.015687	0.00550257	0.0195062	0.0271445	0.00550257	0.0296907	0.0220523	0.0105948	0.014414	0.0207793	0.0207793
0.072	0.00804868	-0.00213578	0.00550257	-0.00722801	-0.0135933	-0.0174125	0.000410338	0.0131409	0.0296907	0.00550257	-0.0148664	0.0207793	0.0182332	0.00804868	0.0118679	-0.00468189	0.036056	0.00550257	0.00550257	0.0220523	0.0169601	0.0195062
0.073	-0.00213578	0.0016834	-0.00468189	-0.000862719	-0.0110472	-0.0263239	0.00422951	0.00295645	0.015687	-0.00468189	-0.00340883	0.0207793	0.0207793	0.0105948	-0.000862719	0.00677563	0.0411482	0.00677563	-0.00595495	0.0220523	0.00932174	0.0169601
0.074	0.00550257	0.0207793	-0.00595495	-0.00595495	-0.0275969	-0.0237778	-0.00977412	-0.00468189	0.0296907	0.00422951	0.00932174	0.0284176	0.0169601	0.00932174	0.0105948	0.00550257	0.0449674	0.00932174	-0.00468189	0.0322368	0.037329	0.00422951
0.075	0.00550257	0.000410338	-0.0123202	-0.0110472	-0.0135933	-0.0237778	0.0131409	0.00677563	0.00422951	0.00932174	-0.00850107	0.0271445	0.0335098	0.0233254	0.014414	0.0207793	0.0462404	0.0118679	-0.00213578	0.00932174	0.0233254	0.000410338
0.076	0.00677563	0.000410338	-0.0123202	0.00550257	-0.0199586	-0.0301431	0.0233254	-0.0110472	0.000410338	0.00932174	-0.0110472	0.0424212	0.0309637	0.015687	0.0207793	0.015687	0.0436943	0.00932174	0.00295645	0.000410338	0.037329	-0.00340883
0.077	-0.0212316	-0.000862719	-0.0174125	-0.00213578	-0.0263239	-0.0110472	0.0105948	-0.0148664	-0.00468189	0.00932174	-0.0110472	0.0271445	0.0284176	0.0118679	0.0309637	0.0195062	0.0513327	0.00422951	-0.000862719	0.0347829	0.0131409	-0.000862719
0.078	0.00932174	-0.0123202	-0.00468189	-0.00340883	-0.0135933	-0.0212316	0.00677563	0.000410338	-0.0110472	0.00677563	-0.0148664	0.036056	0.0195062	0.0207793	0.0131409	0.015687	0.0487865	0.00295645	0.00932174	0.0207793	0.00932174	-0.00468189
0.079	0.000410338	0.00932174	-0.00850107	-0.0186855	-0.0135933	-0.0263239	0.0233254	0.00804868	-0.00595495	-0.00213578	0.00422951	0.0309637	0.0207793	0.00932174	0.00932174	0.0233254	0.0538788	0.00550257	-0.00468189	0.0233254	0.0118679	0.0207793
0.08	0.00677563	0.0131409	-0.00977412	-0.0161394	-0.0263239	-0.0250508	-0.00340883	0.00295645	0.000410338	0.015687	0.00932174	0.0309637	0.0195062	0.0131409	0.00422951	0.0169601	0.0271445	0.00677563	-0.0110472	0.015687	0.014414	0.0195062
0.081	0.00677563	0.00677563	-0.0174125	0.0169601	-0.00977412	-0.0174125	0.00932174	-0.00595495	-0.00977412	0.0220523	0.00550257	0.0207793	0.0195062	0.0233254	0.0169601	0.0105948	0.0436943	-0.00468189	-0.00468189	0.00550257	0.00677563	0.036056
0.082	-0.0212316	-0.00468189	-0.00977412	-0.00468189	-0.0237778	-0.0161394	-0.00595495	0.00932174	0.0016834	0.0105948	0.0322368	0.0245984	0.0233254	0.0245984	0.015687	0.0245984	0.036056	0.00932174	-0.00213578	-0.00977412	0.015687	0.0411482
0.083	0.015687	0.015687	-0.00340883	0.00932174	0.00422951	-0.0135933	0.00295645	0.0207793	0.0105948	0.0271445	0.0335098	0.0169601	0.0296907	0.0245984	0.0258715	0.0207793	0.015687	0.0118679	0.00677563	0.00550257	0.0195062	0.0207793
0.084	0.00422951	-0.0110472	0.00804868	0.00932174	-0.00340883	0.00295645	0.0105948	0.014414	0.00932174	0.015687	0.00422951	0.00932174	0.014414	0.0207793	0.00677563	0.014414	0.0296907	-0.000862719	0.0131409	0.00932174	-0.00977412	0.0245984
0.085	-0.00977412	-0.0110472	0.0016834	0.00550257	-0.000862719	-0.00213578	0.0016834	0.0296907	0.0105948	0.0449674	0.0105948	0.0233254	0.015687	0.0258715	0.014414	0.0169601	0.0233254	-0.00722801	0.00677563	0.0105948	-0.00977412	0.0169601
0.086	0.015687	-0.0199586	0.0016834	0.0195062	-0.0148664	0.000410338	0.00932174	0.0284176	0.0131409	0.0436943	0.0284176	0.0195062	0.0322368	0.0424212	0.0195062	0.0258715	0.0398751	-0.0174125	0.0284176	-0.00213578	0.0207793	0.0207793
0.087	0.0105948	-0.00722801	0.0016834	0.0220523	-0.0135933	-0.00340883	0.00550257	0.0322368	0.0169601	0.0118679	0.0245984	0.00677563	0.0131409	0.0233254	0.0309637	0.0207793	0.0564249	-0.00340883	0.0271445	0.00295645	0.00295645	0.0309637
0.088	0.00804868	0.000410338	0.0118679	0.014414	-0.00468189	-0.00340883	0.015687	0.00932174	0.00804868	0.015687	0.0207793	0.0131409	0.0220523	0.0309637	0.0245984	-0.00340883	0.0551518	0.00932174	0.014414	0.00422951	0.0169601	0.0296907
0.089	0.0016834	0.014414	0.0220523	0.0169601	-0.00850107	-0.00468189	0.0207793	-0.00977412	0.0195062	0.0207793	0.014414	0.0347829	-0.00468189	0.0182332	0.0169601	-0.00340883	0.0551518	0.00932174	0.0462404	0.00804868	0.00550257	0.015687
0.09	0.0105948	0.014414	0.00422951	0.0169601	-0.0174125	0.00932174	-0.000862719	0.0195062	0.014414	0.0258715	0.036056	0.0016834	0.0118679	0.0258715	0.0296907	0.00677563	0.0436943	0.00295645	0.0207793	0.00422951	0.0195062	0.0347829
0.091	0.0169601	0.014414	-0.0148664	0.00677563	-0.0110472	0.000410338	0.000410338	0.0105948	0.00932174	0.0233254	0.0169601	0.0169601	0.0131409	0.015687	0.015687	0.014414	0.0500596	0.0296907	0.015687	0.0105948	0.0271445	0.0284176
0.092	0.0169601	0.00422951	-0.0110472	0.014414	-0.0237778	-0.00340883	0.00295645	0.000410338	0.0105948	0.00932174	0.00932174	0.0207793	0.0245984	0.000410338	0.0207793	0.000410338	0.0500596	0.0169601	0.0118679	0.0207793	0.0271445	0.0233254
0.093	0.0118679	0.00932174	-0.00595495	0.0118679	-0.0377814	0.0207793	-0.00977412	-0.000862719	0.0118679	0.0195062	0.0245984	0.0105948	0.0182332	0.0182332	0.0182332	0.0105948	0.0640632	0.015687	0.00422951	0.014414	0.015687	0.015687
0.094	0.0207793	-0.00213578	-0.00595495	0.00422951	-0.02887	0.0105948	0.0169601	0.000410338	0.0220523	0.00550257	0.0105948	0.0296907	0.0131409	0.0169601	0.0169601	0.00804868	0.0780669	0.015687	0.0131409	0.0207793	0.0207793	0.0169601
0.095	-0.00340883	0.014414	-0.00213578	0.0016834	-0.0263239	0.0207793	-0.00340883	0.014414	0.0271445	0.0182332	0.00804868	0.0233254	0.014414	0.014414	0.0105948	0.0182332	0.0564249	0.014414	0.000410338	0.0195062	0.0258715	0.00932174
0.096	0.00932174	0.0131409	-0.0148664	-0.00340883	-0.0365083	0.000410338	0.015687	0.000410338	-0.00213578	0.0335098	0.0220523	0.0118679	0.036056	0.0207793	0.00804868	0.015687	0.0678824	0.0233254	0.00677563	0.00677563	0.000410338	0.014414
0.097	0.00677563	-0.00213578	-0.0250508	-0.00595495	-0.0263239	0.0258715	0.00550257	0.0118679	0.00677563	-0.00213578	0.00550257	-0.00213578	0.0195062	0.0207793	0.00932174	0.0105948	0.0615171	0.0233254	0.0220523	0.0118679	0.00932174	0.0105948
0.098	0.0233254	0.00550257	-0.0148664	-0.0148664	-0.0250508	0.014414	0.000410338	0.0271445	0.00932174	0.0233254	0.00932174	0.015687	-0.00977412	0.015687	-0.00213578	0.0207793	0.0666093	0.0118679	0.0207793	0.0105948	0.00295645	0.00550257
0.099	0.000410338	-0.00850107	-0.0263239	-0.00722801	-0.00595495	0.0195062	0.0220523	0.000410338	0.00550257	0.014414	0.0347829	0.0105948	0.00804868	0.0169601	0.00422951	0.00550257	0.0436943	0.00932174	0.0207793	0.00550257	0.00422951	0.00804868
0.1	0.0016834	0.00422951	-0.0110472	-0.000862719	-0.00595495	0.0131409	0.0118679	0.0182332	0.0169601	0.0131409	0.015687	-0.00468189	0.00932174	0.0424212	-0.00213578	0.00932174	0.0666093	0.0284176	0.0245984	0.00422951	0.0105948	0.000410338
0.101	0.00677563	0.014414	0.00295645	0.00550257	-0.0110472	0.0284176	0.0284176	-0.00595495	0.00932174	0.0105948	0.014414	0.000410338	0.0207793	0.0118679	0.014414	0.0258715	0.0640632	0.014414	0.0207793	-0.00213578	-0.0135933	0.0118679
0.102	0.0131409	-0.00977412	0.015687	0.00550257	-0.00595495	0.00550257	0.0016834	0.0105948	0.0207793	0.0207793	0.0207793	0.00550257	0.0233254	0.00422951	0.00550257	0.0105948	0.037329	0.0271445	0.0207793	-0.00340883	0.014414	0.0245984
0.103	0.00804868	-0.00213578	-0.00595495	-0.00468189	-0.00340883	0.00932174	0.015687	0.014414	0.0195062	0.0182332	0.0131409	-0.00213578	0.0258715	0.00550257	0.014414	0.00295645	0.0526057	0.0195062	0.0309637	-0.00340883	-0.00468189	0.000410338
0.104	0.000410338	-0.0110472	0.0207793	-0.00595495	0.0016834	0.0284176	0.00677563	0.0182332	0.0207793	0.0195062	0.0016834	-0.0186855	0.0245984	0.0207793	0.014414	0.0233254	0.0513327	0.0296907	0.0195062	0.00677563	0.00932174	0.014414
0.105	0.0016834	-0.00595495	0.0131409	-0.00595495	-0.00595495	0.0207793	0.0105948	0.0296907	0.0195062	0.0245984	-0.00340883	0.000410338	-0.00340883	0.014414	0.014414	0.015687	0.0398751	0.0296907	0.0233254	-0.00340883	-0.00722801	0.0105948
0.106	0.0105948	-0.0161394	0.0169601	0.00422951	-0.00340883	0.0105948	-0.00468189	0.0182332	0.0105948	0.0220523	0.0131409	-0.000862719	0.0195062	0.0207793	0.0131409	0.0220523	0.0398751	0.0220523	0.0296907	0.0182332	-0.00213578	0.036056
0.107	0.0016834	-0.0148664	0.0207793	0.0207793	0.000410338	0.00295645	0.000410338	-0.00340883	0.00932174	0.0233254	0.0233254	0.0105948	0.00677563	0.0105948	0.0207793	-0.000862719	0.0398751	0.0207793	0.0233254	0.0131409	-0.00340883	0.0169601
0.108	0.014414	-0.0148664	0.015687	0.00677563	0.00422951	0.0118679	-0.00340883	0.00295645	0.0207793	-0.00468189	0.036056	-0.00977412	0.000410338	0.0169601	0.015687	-0.00850107	0.0411482	0.0411482	0.0487865	-0.00468189	0.0258715	0.00932174
0.109	0.0105948	0.00422951	0.015687	0.0245984	0.00295645	0.00932174	0.015687	0.0182332	-0.000862719	0.0207793	0.014414	0.00422951	0.00804868	0.00932174	0.0105948	-0.00595495	0.0449674	0.0296907	0.0245984	0.00932174	0.00550257	0.0105948
0.11	0.0118679	0.00295645	0.00804868	0.00932174	0.0016834	0.014414	0.015687	0.0258715	0.00677563	0.0195062	0.015687	0.014414	0.0131409	0.00932174	0.00422951	0.014414	0.0500596	0.0309637	0.015687	0.00422951	0.00804868	-0.00340883
0.111	0.0207793	0.014414	0.0233254	0.000410338	-0.0110472	0.00804868	0.00932174	0.00550257	0.0258715	0.015687	0.014414	0.0233254	0.0169601	0.015687	0.00295645	-0.0212316	0.0500596	0.0271445	0.015687	0.0131409	0.0195062	-0.00595495
0.112	0.0105948	0.00677563	0.0296907	-0.0110472	-0.0123202	0.00550257	0.0207793	0.00804868	0.0182332	0.00932174	0.015687	0.0284176	0.00932174	-0.00468189	0.0131409	0.00677563	0.0411482	0.0462404	0.0105948	0.0118679	0.0271445	0.000410338
0.113	0.00932174	0.000410338	-0.00977412	0.014414	-0.0110472	-0.00595495	0.0169601	0.000410338	0.0233254	0.0105948	0.00677563	0.015687	0.00550257	0.00804868	0.00804868	-0.0161394	0.0615171	0.0169601	0.015687	0.00550257	0.00550257	0.00550257
0.114	0.00677563	0.00550257	-0.00595495	0.015687	-0.00468189	-0.000862719	0.00932174	0.00932174	0.0245984	0.0131409	0.0207793	0.0131409	0.0207793	0.00804868	-0.00850107	0.00932174	0.0551518	0.0131409	0.015687	-0.00468189	0.014414	-0.00977412
0.115	-0.00213578	0.00422951	0.00550257	-0.000862719	-0.0339622	-0.0148664	0.0169601	0.014414	0.015687	0.0105948	0.0182332	0.0245984	0.0169601	0.0131409	0.0105948	0.00550257	0.0500596	0.0309637	0.0271445	0.00677563	0.014414	-0.0199586
0.116	0.0207793	0.015687	-0.000862719	-0.00213578	-0.00722801	0.015687	0.0245984	-0.00468189	0.0296907	-0.00340883	0.0207793	0.0131409	0.0258715	0.015687	0.00932174	0.0105948	0.0398751	0.00804868	0.0131409	0.0131409	0.0207793	-0.00722801
0.117	0.00422951	0.0245984	-0.0161394	0.000410338	-0.0174125	-0.0148664	0.0233254	0.0016834	0.000410338	-0.000862719	0.0131409	0.0207793	0.015687	0.000410338	0.0016834	-0.00468189	0.0398751	0.0207793	0.00295645	0.00932174	0.0105948	-0.0110472
0.118	0.00804868	0.0105948	-0.00977412	-0.00850107	-0.0110472	0.00804868	0.0284176	0.00932174	0.0016834	0.00932174	0.0118679	0.0207793	0.00550257	-0.00468189	-0.00722801	0.0105948	0.0475135	0.0105948	-0.00213578	0.000410338	0.0016834	-0.00977412
0.119	0.000410338	-0.0123202	0.00422951	-0.00850107	-0.000862719	0.00932174	0.0271445	0.00804868	0.00932174	0.00295645	0.0284176	0.0182332	0.00932174	0.0245984	-0.0199586	0.0207793	0.0309637	0.0105948	0.0207793	0.0309637	0.0207793	-0.00213578
0.12	-0.00340883	-0.00850107	0.00550257	-0.00213578	-0.0135933	0.0131409	0.00804868	0.00550257	0.00550257	0.014414	0.0233254	0.000410338	0.0131409	-0.00468189	0.00550257	0.0016834	0.037329	0.0182332	0.014414	-0.00722801	0.00804868	-0.00468189
0.121	-0.000862719	-0.00468189	-0.000862719	0.00932174	-0.00340883	0.00550257	0.0245984	0.00677563	0.0131409	0.0169601	0.00550257	-0.0123202	0.00295645	0.00932174	-0.00340883	0.015687	0.0398751	0.0207793	-0.00468189	0.00677563	0.00677563	-0.00340883
0.122	0.0169601	-0.00722801	0.0207793	-0.00340883	-0.00977412	-0.00468189	0.0245984	0.0118679	0.00804868	0.0169601	0.00550257	-0.00340883	-0.0148664	-0.00595495	0.00804868	0.00422951	0.036056	0.0207793	0.000410338	0.00932174	-0.00595495	0.0131409
0.123	-0.00213578	0.00422951	-0.00213578	-0.00722801	-0.0110472	0.000410338	0.0398751	0.0335098	0.00804868	0.0182332	0.0335098	0.00804868	0.0169601	0.00422951	0.0118679	0.0169601	0.0475135	0.014414	0.014414	0.00550257	0.000410338	-0.000862719
0.124	0.000410338	-0.0110472	-0.00213578	-0.0148664	-0.00977412	0.014414	0.0131409	0.0233254	0.0220523	0.00295645	0.0207793	0.00295645	0.00422951	0.0258715	0.00932174	0.00932174	0.0296907	0.014414	0.0258715	-0.00468189	0.000410338	0.000410338
0.125	0.00295645	-0.0174125	0.0105948	-0.0123202	0.00932174	0.0169601	0.015687	0.0118679	0.015687	0.00932174	0.0131409	-0.00213578	0.00804868	0.0105948	0.00932174	0.0195062	0.0105948	0.0169601	0.00677563	0.00677563	-0.0174125	0.0296907
0.126	-0.00722801	0.00932174	0.00422951	0.00295645	0.00422951	-0.00468189	0.014414	0.0105948	0.00677563	0.0284176	0.00422951	0.0016834	-0.0237778	0.0233254	0.00932174	0.0220523	0.0169601	0.00422951	0.0258715	0.015687	0.00295645	0.00932174
0.127	-0.0123202	-0.00468189	0.00804868	0.0131409	0.0016834	-0.0135933	0.000410338	0.0131409	0.0118679	0.00677563	0.0131409	0.0195062	0.015687	0.0245984	0.00932174	0.0105948	0.0233254	0.0245984	0.0182332	-0.00468189	0.015687	0.0016834
0.128	0.00550257	-0.00468189	0.036056	-0.000862719	0.00422951	-0.0263239	0.015687	0.015687	0.0131409	0.00677563	-0.00468189	0.0258715	0.0016834	0.014414	0.00295645	0.00295645	-0.00340883	0.0245984	0.0322368	0.015687	0.00932174	0.0258715
0.129	0.00677563	0.000410338	-0.0352353	0.00932174	-0.00468189	-0.0199586	-0.00722801	0.0105948	0.00932174	0.00804868	0.015687	-0.00468189	0.00677563	0.014414	0.014414	-0.0135933	0.00295645	0.00295645	0.0131409	-0.000862719	0.00932174	0.00804868
0.13	0.0169601	0.015687	-0.193094	0.00550257	0.00295645	-0.00977412	-0.00213578	0.00550257	0.0258715	0.00804868	0.0195062	0.00295645	0.000410338	0.0195062	-0.109073	-0.0148664	0.0271445	0.0296907	0.0131409	0.00932174	0.014414	-0.00340883
0.131	0.00677563	0.00295645	-0.306397	0.015687	-0.0110472	-0.00468189	0.00295645	0.0016834	0.0271445	0.0207793	-0.0199586	0.0207793	0.00550257	0.000410338	-0.0619695	0.015687	0.0322368	0.015687	0.00550257	0.0016834	0.00932174	-0.00595495
0.132	-0.00468189	0.00932174	-0.294939	0.0016834	-0.00977412	-0.0110472	-0.00977412	0.00550257	0.014414	-0.00468189	-0.0237778	0.0296907	0.000410338	0.00932174	-0.0416006	0.000410338	0.037329	0.0258715	0.00932174	0.00295645	-0.0110472	0.000410338
0.133	0.0207793	0.00550257	-0.264386	0.00550257	0.00550257	-0.00722801	0.00295645	0.0118679	0.0296907	-0.00213578	-0.00850107	0.0118679	0.0233254	-0.000862719	-0.0263239	0.00550257	0.0436943	0.0322368	0.015687	0.00677563	0.000410338	0.000410338
0.134	0.0105948	0.00295645	-0.177818	0.00422951	-0.00340883	-0.00850107	0.0233254	-0.00595495	0.0245984	-0.00850107	-0.0135933	0.0131409	0.0118679	0.00295645	-0.00595495	0.00550257	0.0551518	0.0118679	0.00677563	-0.000862719	0.0207793	0.00550257
0.135	0.014414	0.00422951	-0.110346	0.00295645	-0.0199586	0.00550257	0.000410338	0.00932174	-0.00340883	0.0016834	0.000410338	0.0220523	0.0296907	-0.00213578	-0.000862719	-0.00468189	0.0462404	0.00295645	0.00932174	0.000410338	0.0258715	-0.00468189
0.136	0.015687	0.015687	-0.106526	0.015687	-0.00468189	-0.00468189	-0.00340883	-0.00340883	0.014414	0.00550257	-0.00595495	0.00932174	0.0233254	-0.00722801	-0.00213578	0.00295645	0.0436943	-0.000862719	-0.00595495	0.0118679	0.0258715	0.0271445
0.137	0.00295645	0.00932174	-0.0301431	0.0105948	-0.0110472	-0.000862719	-0.00468189	-0.000862719	0.00804868	0.0118679	0.0105948	0.00932174	0.0195062	0.00422951	0.0169601	0.00422951	0.0538788	0.00550257	0.00932174	0.00932174	0.00932174	-0.0135933
0.138	0.000410338	-0.000862719	-0.0199586	0.000410338	-0.0161394	-0.000862719	0.0016834	-0.00468189	0.00677563	0.0220523	0.0105948	0.0207793	0.0207793	-0.0148664	0.0220523	-0.0110472	0.0335098	0.00550257	0.0195062	-0.00977412	-0.000862719	0.00550257
0.139	0.000410338	-0.00722801	-0.0123202	-0.00213578	-0.00977412	0.0105948	0.014414	0.00295645	0.015687	0.00677563	0.0182332	0.00932174	0.0245984	-0.0110472	0.00804868	-0.0212316	0.0487865	-0.00340883	0.00677563	0.0016834	0.0131409	0.0182332
0.14	-0.00468189	-0.0161394	0.014414	0.00932174	-0.0135933	0.00550257	0.0105948	0.015687	0.00295645	0.015687	-0.00468189	0.015687	0.00804868	0.000410338	-0.0135933	0.0513327	0.0309637	0.014414	0.00295645	-0.0212316	-0.00595495	0.000410338
0.141	-0.00468189	-0.0148664	0.015687	0.00677563	-0.000862719	0.0182332	0.0131409	-0.00595495	0.015687	-0.00468189	-0.00722801	0.0118679	0.00932174	-0.000862719	-0.00595495	-0.540639	0.0398751	0.0016834	0.000410338	-0.00850107	0.015687	0.00932174
0.142	-0.00468189	-0.000862719	0.0245984	0.0105948	0.0016834	0.00295645	-0.00595495	-0.0135933	0.0131409	0.015687	0.0105948	0.00422951	0.00550257	0.00677563	0.014414	-0.301304	0.036056	0.000410338	0.00932174	0.00295645	0.00550257	0.000410338
0.143	0.0016834	-0.0263239	0.0309637	0.0220523	0.014414	0.00550257	0.00804868	0.0131409	0.00932174	0.0182332	0.0220523	0.00550257	-0.00340883	-0.00850107	0.00804868	-0.145991	0.0233254	-0.0135933	0.0220523	-0.0123202	0.000410338	0.014414
0.144	-0.00468189	-0.0110472	0.0411482	0.0105948	-0.00213578	-0.00340883	0.00932174	-0.00468189	0.0118679	0.0245984	-0.00213578	-0.00977412	-0.00340883	0.00677563	0.014414	-0.0606964	0.000410338	0.0105948	0.00804868	0.000410338	-0.0148664	0.0207793
0.145	-0.00213578	-0.0250508	0.0500596	0.00550257	0.00422951	0.0131409	-0.000862719	-0.00340883	0.0105948	0.0169601	0.00550257	-0.00595495	0.000410338	0.00804868	0.015687	-0.00468189	0.0386021	0.00804868	0.0131409	0.0016834	-0.00468189	0.0296907
0.146	-0.000862719	-0.00468189	0.0296907	0.0207793	0.00932174	-0.00340883	-0.0148664	0.0131409	0.00295645	0.014414	0.0131409	-0.00213578	-0.00468189	0.00804868	0.0118679	0.00932174	0.0131409	0.014414	0.00550257	-0.000862719	0.00422951	0.0220523
0.147	-0.00213578	-0.00213578	0.0233254	0.00932174	0.00422951	0.0195062	0.000410338	0.00932174	0.00422951	0.0105948	0.0220523	0.00932174	0.000410338	-0.00595495	0.0245984	0.00932174	0.036056	0.00295645	0.0245984	-0.0110472	0.000410338	0.000410338
0.148	-0.00850107	-0.0199586	0.0398751	0.0347829	0.000410338	0.0131409	-0.0110472	-0.00468189	0.0131409	0.0207793	0.0233254	0.00677563	0.00804868	0.0169601	0.015687	0.00932174	0.036056	0.000410338	0.00932174	0.000410338	-0.00340883	0.0207793
0.149	0.0131409	-0.0110472	0.0296907	0.0207793	0.0131409	0.00804868	0.00550257	-0.0148664	0.0105948	0.000410338	0.00550257	-0.000862719	0.0131409	0.0131409	0.0207793	0.0016834	0.0271445	0.00804868	0.00295645	0.00550257	0.00932174	0.00804868
0.15	0.00295645	-0.00468189	0.0258715	0.00804868	-0.00468189	-0.00595495	-0.00468189	-0.00722801	0.0131409	0.0195062	0.0131409	0.014414	0.00550257	-0.00213578	0.00550257	0.014414	0.0335098	0.0169601	0.0105948	0.0105948	0.00295645	0.00677563
0.151	0.00804868	-0.00977412	0.00804868	0.014414	0.0284176	0.00295645	0.00932174	0.0105948	0.0131409	0.0105948	0.0169601	0.00804868	0.00804868	0.0233254	0.0284176	0.00932174	0.0411482	0.0131409	-0.00722801	0.00804868	0.00550257	0.00804868
0.152	0.0118679	-0.00340883	-0.00722801	0.0207793	-0.00468189	0.00550257	0.0118679	0.00804868	0.0118679	0.0131409	0.0105948	0.00550257	0.0131409	-0.0123202	0.00550257	-0.00468189	0.0462404	0.0169601	0.00550257	-0.000862719	0.0245984	0.00932174
0.153	0.00804868	-0.000862719	0.00422951	0.00422951	-0.0110472	-0.00977412	0.000410338	0.00804868	0.00295645	-0.00468189	0.00677563	0.0195062	0.036056	0.0131409	0.0233254	0.00932174	0.0258715	0.00422951	-0.00340883	-0.00468189	0.0131409	0.00550257
0.154	0.00932174	0.00932174	0.0169601	0.000410338	-0.0135933	0.00550257	0.015687	-0.00213578	0.00804868	0.00422951	0.014414	0.0296907	0.015687	0.0220523	0.037329	-0.00468189	0.0449674	0.015687	-0.00722801	0.00422951	0.0118679	-0.00468189
0.155	0.00677563	0.0207793	-0.00468189	-0.0199586	-0.0314161	0.00932174	0.014414	0.00550257	0.0131409	0.00932174	0.00295645	0.014414	0.0309637	-0.00213578	0.00804868	0.00932174	0.0462404	0.00677563	-0.00722801	0.0271445	0.00932174	-0.00340883
0.156	0.00932174	0.00804868	-0.00468189	-0.0135933	-0.00977412	-0.00468189	0.0131409	-0.000862719	0.00932174	0.00677563	0.0105948	0.0207793	0.00550257	-0.0110472	0.00932174	0.0105948	0.0436943	0.00677563	-0.00468189	0.0195062	0.00550257	-0.00340883
0.157	0.014414	0.000410338	0.00550257	0.00295645	-0.0110472	-0.000862719	0.0195062	-0.00468189	0.000410338	0.00932174	0.00550257	0.014414	0.00804868	0.0016834	-0.00213578	0.0233254	0.036056	0.0195062	0.00422951	0.0105948	0.0131409	0.0016834
0.158	-0.00595495	-0.00595495	-0.00213578	-0.0199586	-0.0148664	0.00422951	0.000410338	0.00295645	0.00422951	0.0105948	0.0105948	0.00804868	-0.00340883	0.00295645	-0.00977412	0.00932174	0.0233254	-0.000862719	-0.0110472	0.00932174	0.0335098	-0.00468189
0.159	0.00804868	0.00422951	0.000410338	-0.0225047	-0.00213578	-0.00468189	0.00804868	-0.00977412	0.0118679	0.00677563	0.00932174	0.0105948	0.00932174	0.000410338	-0.00468189	0.0207793	0.0449674	-0.0110472	0.00677563	-0.00340883	0.0169601	0.00422951
0.16	-0.00468189	-0.00213578	-0.00213578	-0.0314161	-0.0110472	0.00932174	0.000410338	-0.00468189	-0.00850107	0.00677563	0.015687	0.000410338	0.0195062	0.0195062	0.0131409	0.00550257	0.0195062	-0.0199586	-0.000862719	0.00932174	0.0195062	-0.00468189
0.161	0.0016834	-0.0148664	0.015687	-0.0148664	0.00677563	0.0118679	0.014414	0.0016834	0.00550257	0.0105948	0.0284176	0.000410338	-0.00213578	0.000410338	0.0131409	0.00550257	0.0386021	-0.0148664	0.0016834	0.00932174	0.00677563	-0.00468189
0.162	-0.00850107	0.00422951	-0.00850107	-0.0225047	-0.0212316	0.00804868	0.00677563	0.015687	0.015687	0.0207793	-0.000862719	0.015687	0.00932174	-0.000862719	0.00677563	0.014414	0.0386021	-0.000862719	0.0169601	0.0105948	-0.00468189	0.00422951
0.163	0.00295645	-0.0148664	-0.0161394	-0.0148664	-0.0454197	0.00422951	0.0169601	0.000410338	0.00295645	0.0195062	0.0169601	0.0118679	0.014414	-0.00468189	-0.00213578	0.00932174	0.0271445	-0.000862719	0.00550257	-0.0148664	0.00550257	0.00677563
0.164	0.00804868	-0.0161394	0.0258715	0.0016834	-0.051785	0.0169601	0.014414	-0.00213578	-0.0123202	0.000410338	0.0335098	0.0131409	0.0105948	-0.000862719	0.0118679	0.015687	0.0233254	0.00295645	0.00677563	-0.0250508	-0.0110472	0.0207793
0.165	0.000410338	-0.00977412	0.0169601	-0.00468189	-0.0352353	-0.00595495	-0.00213578	0.015687	0.000410338	0.0258715	0.0245984	-0.00340883	-0.00213578	-0.000862719	0.00932174	-0.00468189	0.0245984	0.00932174	0.00550257	-0.0161394	-0.00722801	0.014414
0.166	-0.0199586	-0.0148664	0.00932174	-0.0148664	-0.0225047	0.0258715	0.00932174	0.0016834	0.000410338	0.0309637	0.014414	0.00677563	0.00932174	0.015687	0.00295645	0.00550257	0.0233254	0.00804868	0.014414	0.0105948	0.00295645	0.0105948
0.167	0.00295645	0.00932174	0.000410338	-0.0135933	-0.0237778	0.00550257	-0.00722801	0.0207793	0.0105948	0.00422951	0.015687	0.00932174	-0.00468189	0.0182332	0.0195062	0.0131409	0.0258715	-0.00340883	0.014414	0.000410338	0.00932174	0.00295645
0.168	0.00804868	0.00677563	-0.0123202	-0.00340883	-0.00722801	0.00295645	-0.00213578	0.015687	0.0182332	0.00422951	0.0322368	0.00295645	0.00550257	0.00932174	0.0309637	0.014414	0.0245984	0.00932174	0.0131409	-0.000862719	0.00932174	0.0258715
0.169	0.0105948	-0.00595495	0.00550257	-0.00977412	-0.0186855	-0.000862719	-0.00468189	0.0105948	0.0195062	0.0220523	0.014414	-0.00340883	-0.00468189	0.00677563	0.0258715	0.00677563	0.0296907	0.0105948	0.00804868	-0.00722801	-0.00468189	0.015687
0.17	0.0105948	0.000410338	0.014414	0.00295645	-0.0148664	-0.00340883	0.000410338	-0.000862719	0.0207793	0.00295645	0.014414	0.00550257	0.00550257	0.015687	-0.00340883	-0.00977412	0.0258715	0.0118679	-0.00850107	-0.00468189	0.014414	0.0195062
0.171	0.0131409	0.0016834	-0.00213578	-0.0174125	-0.00850107	-0.00340883	0.00932174	-0.00977412	0.00677563	0.0245984	-0.00340883	0.036056	0.00295645	-0.00468189	0.0169601	-0.00213578	0.0398751	0.0195062	0.014414	0.00295645	0.00932174	0.00932174
0.172	0.0016834	-0.0174125	-0.0123202	-0.00850107	-0.0199586	0.0016834	-0.00977412	-0.000862719	0.00295645	0.00550257	0.00932174	0.0195062	0.00422951	0.0169601	0.00804868	-0.0212316	0.0335098	0.00804868	0.000410338	0.0182332	0.0118679	0.0105948
0.173	0.0309637	0.0195062	-0.00468189	-0.0135933	-0.00977412	-0.00850107	0.00550257	0.0105948	0.00677563	-0.0123202	-0.00595495	0.0182332	0.00295645	0.00550257	0.0258715	-0.0123202	0.0347829	-0.00468189	0.00677563	0.00932174	0.0169601	0.000410338
0.174	0.00932174	0.0131409	0.00550257	-0.0110472	-0.00340883	-0.00850107	0.00932174	-0.000862719	0.000410338	0.00932174	-0.000862719	0.0182332	0.00295645	0.00804868	0.00295645	-0.00468189	0.015687	0.014414	0.0105948	0.0131409	0.0118679	-0.0161394
0.175	0.0195062	0.014414	-0.0110472	-0.0135933	-0.0135933	-0.00722801	0.0118679	0.0016834	0.015687	0.014414	-0.00977412	0.00550257	0.0207793	0.00932174	0.0131409	-0.00468189	0.0233254	0.00932174	0.0169601	0.014414	0.014414	0.0105948
0.176	0.0118679	0.015687	-0.00977412	-0.000862719	-0.00468189	-0.0199586	0.015687	-0.00213578	0.000410338	-0.000862719	-0.000862719	-0.00468189	0.0169601	-0.0174125	-0.0135933	-0.0225047	0.0449674	-0.00340883	0.00422951	0.0131409	-0.0174125	0.00295645
0.177	-0.0110472	-0.00595495	-0.0174125	-0.0212316	-0.0161394	-0.00213578	0.0131409	0.00422951	0.0016834	-0.000862719	0.00677563	0.0207793	0.00932174	-0.0148664	0.0131409	-0.0148664	0.0220523	0.000410338	0.00677563	0.0207793	-0.00850107	0.000410338
0.178	-0.00722801	-0.0110472	-0.00850107	-0.00468189	-0.000862719	-0.00468189	-0.00468189	0.000410338	0.00422951	0.000410338	-0.00722801	0.014414	0.015687	0.00804868	0.0131409	-0.00340883	0.0245984	-0.00468189	-0.0161394	0.0207793	0.00932174	-0.00468189
0.179	0.0131409	0.00677563	-0.00468189	-0.0212316	0.00677563	0.00550257	0.0131409	0.00804868	0.00804868	0.0105948	0.00677563	0.014414	0.0169601	0.00932174	0.0016834	-0.00468189	0.037329	0.015687	-0.000862719	0.00422951	0.0131409	0.00422951
0.18	-0.00213578	0.000410338	-0.0135933	0.000410338	0.00804868	0.00932174	0.00932174	-0.00595495	-0.00468189	0.014414	0.0233254	0.00550257	0.0182332	0.00550257	-0.00595495	0.0016834	0.0245984	0.0105948	0.00932174	0.00932174	0.0016834	0.0118679
0.181	0.00295645	0.00422951	0.00295645	-0.00213578	0.0016834	0.00932174	0.00804868	0.0105948	0.000410338	0.00804868	0.00804868	0.00932174	0.0131409	-0.00340883	0.000410338	0.00804868	0.0195062	-0.0148664	0.00677563	0.00932174	0.0105948	0.015687
0.182	-0.0199586	-0.00722801	0.00295645	-0.000862719	0.00932174	0.00677563	0.00804868	0.0131409	0.014414	0.00932174	0.00295645	-0.000862719	0.014414	0.00295645	-0.00340883	0.000410338	0.0207793	-0.0110472	0.015687	-0.00977412	-0.00977412	0.0258715
0.183	0.014414	-0.0148664	-0.00213578	-0.0135933	0.015687	-0.00468189	0.0233254	0.00295645	0.0182332	0.0182332	0.0245984	0.00550257	0.0105948	0.0284176	-0.00468189	-0.00722801	0.0398751	0.00295645	0.00295645	0.00422951	0.0195062	-0.00595495
0.184	0.0182332	-0.0148664	-0.00340883	-0.000862719	-0.000862719	0.014414	0.00295645	0.0118679	-0.000862719	0.00932174	0.0271445	0.0233254	-0.00468189	0.014414	0.015687	0.00422951	0.036056	-0.0123202	0.0233254	0.00295645	0.0105948	0.000410338
0.185	0.00422951	-0.0148664	-0.00595495	-0.000862719	0.0131409	-0.00468189	-0.000862719	0.00677563	0.015687	0.00932174	0.0131409	0.0105948	0.0182332	0.00550257	0.00677563	0.0118679	0.0207793	0.00932174	0.0169601	0.0016834	0.000410338	0.00932174
0.186	0.00422951	0.00677563	0.0131409	0.0131409	0.0195062	-0.00468189	0.0118679	-0.00468189	0.000410338	0.0182332	0.0245984	-0.00468189	0.00550257	0.00550257	0.014414	0.0105948	0.0271445	0.015687	0.015687	0.000410338	0.00550257	0.0322368
0.187	0.0131409	-0.00340883	0.00932174	0.014414	0.0105948	0.00550257	-0.00722801	0.0105948	0.0245984	0.0233254	0.0195062	0.00932174	0.00677563	0.0233254	0.0131409	-0.00722801	0.0105948	0.0233254	0.0284176	-0.00468189	0.0207793	0.0245984
0.188	-0.00595495	0.0105948	0.0105948	0.015687	0.00804868	-0.000862719	0.0016834	0.00677563	0.00422951	0.0131409	0.0335098	0.000410338	0.00677563	0.0131409	0.0233254	-0.00340883	0.0347829	0.000410338	0.015687	0.00677563	0.0220523	0.0233254
0.189	0.000410338	0.000410338	-0.0148664	0.0233254	0.00422951	-0.00595495	0.00295645	0.0207793	-0.00595495	-0.00468189	0.0207793	0.00804868	0.00677563	0.00677563	0.0233254	-0.00977412	0.0296907	0.0131409	0.00550257	0.00932174	0.0233254	0.0335098
0.19	0.00932174	0.00932174	0.000410338	0.014414	0.0131409	0.00932174	0.00677563	0.00295645	0.015687	0.0182332	0.00550257	0.015687	0.00932174	0.014414	0.014414	-0.00595495	0.0284176	0.00295645	-0.000862719	0.00932174	-0.00213578	0.015687
0.191	-0.00595495	-0.000862719	-0.00468189	0.00804868	-0.00977412	-0.00722801	0.00295645	0.0182332	0.000410338	0.0322368	0.0169601	0.0169601	0.00932174	0.0182332	0.0207793	-0.00977412	0.0411482	0.0195062	0.00804868	0.00932174	0.0258715	0.0131409
0.192	0.0118679	0.00932174	-0.0416006	0.00422951	0.0118679	-0.00977412	0.0105948	0.00677563	0.0220523	0.00932174	0.00932174	0.00932174	0.0207793	0.0169601	0.0169601	0.00295645	0.0207793	0.0105948	0.0016834	0.0335098	0.0245984	0.00804868
0.193	0.0258715	0.00550257	-0.0454197	0.0016834	-0.0123202	0.000410338	0.00932174	-0.000862719	0.0309637	0.00932174	0.0131409	0.0182332	0.0182332	0.0016834	0.0131409	0.000410338	0.036056	0.00932174	-0.0110472	0.0105948	0.0309637	-0.00468189
0.194	0.015687	0.0118679	-0.0657887	-0.0148664	0.00422951	-0.00468189	-0.0161394	0.00550257	0.0118679	0.00550257	0.0105948	0.00804868	0.0118679	0.00932174	0.00932174	0.0131409	0.0207793	0.0118679	0.014414	0.00932174	0.0105948	0.00804868
0.195	0.00932174	0.0131409	-0.0657887	-0.00850107	-0.0148664	-0.0135933	-0.00468189	-0.00468189	0.0105948	0.00422951	0.00422951	0.0245984	0.0016834	0.00932174	0.00932174	0.00677563	0.036056	-0.00340883	0.00422951	0.0207793	0.00804868	0.00422951
0.196	0.0105948	0.00550257	-0.0454197	-0.00977412	-0.0123202	-0.00722801	-0.000862719	-0.00468189	0.00550257	0.000410338	0.0296907	0.0182332	0.0195062	0.00422951	0.00295645	-0.00595495	0.0666093	-0.00595495	0.00677563	0.00550257	0.0386021	-0.00468189
0.197	-0.00468189	0.0207793	-0.0632425	-0.00977412	-0.00468189	-0.0148664	0.00677563	0.0118679	0.00295645	0.015687	0.015687	0.0207793	0.0169601	-0.00722801	0.0131409	0.0220523	0.0309637	0.00550257	0.00550257	0.0131409	0.00804868	-0.00468189
0.198	0.00295645	0.00804868	-0.0377814	0.0016834	0.000410338	0.0169601	0.015687	-0.0135933	0.00804868	0.014414	0.00550257	0.0169601	0.00295645	-0.00468189	0.000410338	0.0195062	0.0335098	0.00804868	-0.000862719	0.00422951	0.000410338	0.000410338
0.199	-0.00595495	0.00932174	-0.0199586	-0.00340883	0.00932174	0.00550257	0.0105948	0.00295645	0.0016834	0.0195062	0.0131409	0.015687	0.00422951	0.00932174	-0.0135933	0.0131409	0.0195062	-0.0186855	0.0118679	0.014414	0.0169601	0.0118679
0.2	0.014414	0.00422951	-0.00340883	-0.00595495	0.00677563	0.014414	0.00550257	0.00550257	-0.000862719	0.000410338	0.0220523	0.00932174	0.00932174	0.0207793	0.0131409	0.0258715	0.0309637	-0.00977412	-0.00340883	0.00804868	0.000410338	-0.000862719
0.201	-0.00977412	-0.000862719	0.0233254	0.000410338	0.000410338	0.00550257	-0.0352353	0.00550257	-0.00340883	0.0105948	0.0016834	0.00932174	0.0105948	0.00932174	0.00932174	0.0258715	0.0296907	-0.00595495	0.00295645	0.0105948	0.0131409	0.00932174
0.202	0.00295645	-0.00340883	0.0118679	0.00550257	0.000410338	-0.00595495	-0.02887	0.0245984	0.0131409	0.0220523	0.00677563	0.000410338	0.014414	0.0220523	0.0105948	0.0207793	0.0271445	0.0016834	0.0233254	-0.00595495	-0.0123202	0.0131409
0.203	-0.00977412	0.00550257	0.015687	-0.0186855	0.00295645	0.00550257	0.00295645	0.0220523	0.0207793	0.014414	0.0169601	-0.0110472	-0.00595495	0.015687	0.0131409	0.0131409	0.0207793	0.00804868	0.015687	0.00422951	-0.0148664	0.0207793
0.204	-0.00977412	0.00295645	0.014414	0.0105948	0.0131409	0.00932174	0.0131409	0.00677563	0.0207793	0.0322368	0.00677563	0.00550257	-0.00977412	0.000410338	0.00550257	0.0195062	0.0411482	0.000410338	0.0322368	0.0016834	-0.00468189	0.0105948
0.205	-0.000862719	0.00550257	0.0118679	0.00422951	-0.00468189	0.00677563	-0.00213578	0.00295645	-0.00213578	0.00932174	0.0284176	0.0105948	-0.00722801	0.0195062	0.0233254	0.0245984	0.0271445	0.00932174	0.00932174	-0.00468189	0.00550257	0.015687
0.206	-0.00468189	-0.0199586	0.0245984	0.000410338	-0.00468189	0.00804868	0.0182332	0.0105948	0.0105948	0.00932174	0.014414	0.0131409	-0.00340883	0.0207793	0.00804868	0.0233254	0.0207793	-0.0479659	0.0309637	-0.00468189	0.0220523	0.0195062
0.207	0.015687	-0.00468189	0.0182332	0.0245984	0.00295645	0.00677563	0.00295645	0.0118679	0.00677563	0.015687	-0.00213578	0.00550257	0.0105948	0.0296907	0.00422951	0.0233254	0.0245984	0.00804868	0.0207793	-0.00977412	0.00932174	0.0016834
0.208	0.00422951	0.000410338	0.00932174	0.00422951	0.000410338	0.0105948	-0.00340883	0.0118679	0.0245984	0.014414	0.00932174	0.00932174	0.00422951	0.0271445	0.0182332	0.014414	0.0233254	0.0131409	0.0296907	-0.00977412	0.000410338	0.015687
0.209	0.0105948	0.0131409	0.0195062	0.0105948	-0.00977412	-0.00595495	0.000410338	0.014414	0.00550257	0.0131409	0.0105948	0.0258715	-0.00722801	0.0169601	0.0233254	0.0105948	0.0322368	0.0207793	0.0182332	0.000410338	0.0131409	-0.00468189
0.21	0.00932174	0.0105948	0.000410338	0.0118679	0.014414	-0.00722801	0.00550257	0.00932174	0.014414	0.00677563	0.00804868	-0.00213578	0.00932174	0.0207793	0.0169601	0.00295645	0.0309637	0.00677563	0.0131409	0.00677563	0.015687	-0.00977412
0.211	0.0131409	0.000410338	-0.0135933	0.000410338	0.00295645	-0.00595495	0.00677563	0.0105948	0.00295645	0.0220523	0.0245984	0.00804868	0.0105948	0.0169601	0.0195062	0.0182332	0.0411482	0.015687	0.00550257	0.00677563	0.0207793	0.0169601
0.212	0.00932174	0.0105948	0.00550257	-0.00213578	-0.0174125	-0.00340883	0.00932174	0.00550257	0.0271445	0.000410338	0.00295645	0.0195062	-0.0912498	0.0296907	0.015687	0.00932174	0.0296907	0.0118679	0.0296907	0.00677563	0.0207793	0.015687
0.213	-0.00468189	-0.000862719	0.000410338	0.00422951	0.0118679	-0.0123202	-0.00468189	0.000410338	0.0296907	0.014414	-0.00340883	0.0207793	-0.0556042	0.0016834	0.014414	0.000410338	0.0398751	0.0169601	-0.00595495	0.0296907	0.00677563	0.0195062
0.214	0.015687	0.014414	-0.00468189	-0.0110472	-0.0161394	0.00422951	0.000410338	-0.00722801	0.0169601	0.0105948	0.0233254	0.0233254	-0.0466928	0.015687	-0.000862719	0.0105948	0.037329	0.0245984	0.00550257	0.0118679	0.0169601	-0.000862719
0.215	0.0105948	-0.00468189	0.0131409	0.00804868	-0.00468189	-0.00977412	0.00677563	-0.00340883	0.00295645	0.0207793	0.00804868	0.0182332	0.00677563	0.015687	0.00295645	0.00677563	0.0564249	-0.00468189	0.00932174	0.015687	0.00550257	-0.00468189
0.216	0.00550257	0.0182332	-0.0148664	-0.00468189	-0.00977412	0.00295645	0.014414	0.00677563	0.0220523	-0.00340883	-0.00722801	0.0271445	0.00295645	0.00677563	0.00550257	0.014414	0.0436943	0.0118679	-0.00213578	0.0016834	0.0118679	-0.00468189
0.217	0.0118679	0.00677563	0.000410338	0.0016834	-0.0135933	-0.00595495	0.00804868	0.000410338	-0.000862719	-0.0161394	0.0182332	0.00932174	0.00550257	-0.00850107	0.00422951	0.0195062	0.036056	0.00677563	0.0131409	0.0016834	0.00677563	-0.00722801
0.218	0.000410338	0.0131409	-0.00977412	0.00550257	-0.00213578	0.000410338	0.00932174	-0.00340883	0.00932174	0.000410338	0.00295645	0.0169601	0.0105948	0.00550257	0.0169601	0.00677563	0.0424212	0.00422951	0.00804868	0.014414	0.00932174	0.00677563
0.219	0.00932174	0.0182332	-0.00468189	-0.00213578	-0.000862719	0.00550257	0.00550257	0.00422951	-0.000862719	0.0296907	0.00295645	0.0131409	0.00804868	-0.00722801	-0.00468189	0.0233254	0.0411482	0.00677563	0.0118679	-0.000862719	0.0131409	0.014414
0.22	0.0207793	0.0016834	-0.0123202	0.000410338	-0.00850107	-0.00468189	0.0195062	0.0105948	-0.00340883	0.0258715	-0.00722801	0.0207793	0.00295645	0.00295645	0.00422951	0.0195062	0.0411482	-0.0110472	0.00804868	0.00295645	0.0195062	0.00295645
0.221	-0.000862719	-0.00468189	-0.00468189	0.00295645	-0.00850107	0.00677563	0.000410338	-0.00468189	0.0207793	0.0131409	0.00422951	-0.0110472	-0.00468189	-0.00850107	0.0169601	0.0309637	0.00932174	-0.0123202	0.00932174	0.0169601	0.00422951	0.0131409
0.222	-0.0123202	-0.00722801	0.0207793	-0.00850107	-0.00468189	0.0131409	0.00677563	0.00550257	-0.00595495	0.00677563	0.0131409	-0.000862719	0.00932174	-0.00595495	-0.00977412	0.0296907	0.0271445	0.000410338	0.0105948	0.0105948	-0.0110472	0.0118679
0.223	-0.00468189	-0.00213578	0.0131409	-0.00595495	-0.00213578	0.00677563	0.0118679	-0.00468189	0.0131409	0.0207793	-0.0110472	0.015687	-0.00595495	0.0220523	-0.00595495	0.0207793	0.0131409	0.00932174	0.014414	-0.0135933	0.00295645	0.0245984
0.224	-0.00722801	0.00422951	0.0296907	0.00295645	0.0105948	-0.000862719	-0.000862719	0.0105948	0.0169601	0.00550257	0.0182332	0.00677563	0.00804868	0.00422951	0.014414	0.00550257	0.0271445	0.015687	0.0105948	-0.0148664	-0.00595495	0.0195062
0.225	0.0105948	0.00677563	0.0284176	0.0131409	0.0258715	0.0118679	0.0105948	0.0271445	0.00932174	0.0309637	0.0233254	0.00804868	0.000410338	0.014414	0.00804868	0.0182332	0.0233254	0.0131409	0.000410338	-0.000862719	-0.00468189	0.00550257
0.226	0.0169601	-0.00468189	0.0233254	0.015687	0.00295645	-0.00468189	0.0169601	0.0207793	0.0169601	-0.0314161	0.0182332	0.000410338	0.000410338	0.0131409	0.0118679	0.0195062	0.00932174	0.00550257	0.0220523	0.014414	0.00295645	0.0105948
0.227	0.00295645	-0.00595495	0.0220523	0.00677563	-0.0237778	0.000410338	0.00932174	0.00295645	0.00422951	-0.0352353	0.0131409	0.0118679	-0.00468189	0.0245984	-0.00340883	-0.00213578	0.0118679	0.00677563	0.00932174	0.00677563	0.0016834	0.00677563
0.228	-0.00850107	-0.0110472	0.0207793	0.0195062	-0.0148664	-0.00722801	0.0245984	-0.00595495	0.0195062	-0.0174125	0.0195062	0.00550257	-0.00468189	0.0220523	0.0195062	-0.0123202	0.0271445	0.0296907	0.0207793	0.00677563	0.00295645	0.0182332
0.229	-0.00340883	-0.000862719	0.0016834	0.015687	0.00932174	0.014414	-0.00850107	0.00932174	0.014414	0.00932174	0.0245984	0.015687	-0.000862719	0.0131409	0.015687	0.0182332	0.015687	0.014414	0.015687	0.00932174	0.00295645	0.0131409
0.23	0.0195062	0.00932174	0.0233254	0.00295645	0.00932174	-0.00340883	-0.000862719	0.0131409	0.0169601	-0.0161394	-0.0135933	0.0131409	0.0195062	0.0016834	0.0207793	-0.00468189	0.0271445	0.0271445	0.00550257	-0.00595495	0.0258715	0.00422951
0.231	-0.00468189	0.00422951	0.000410338	0.0233254	-0.00722801	-0.00468189	-0.00977412	0.014414	0.0118679	0.00677563	0.015687	0.00932174	0.000410338	0.000410338	0.0105948	0.0016834	0.00932174	0.0271445	0.0169601	0.014414	0.0182332	0.0105948
0.232	0.0195062	0.0105948	-0.00977412	0.0220523	0.0105948	-0.0199586	-0.00213578	-0.00213578	0.0207793	0.00932174	0.00804868	0.0271445	0.00804868	0.0169601	0.00932174	0.00550257	-0.0874306	0.0258715	-0.00595495	0.00422951	0.00550257	0.00804868
0.233	0.0245984	-0.000862719	0.000410338	0.0296907	0.014414	0.000410338	0.0207793	-0.00977412	-0.0530581	0.0105948	-0.00213578	0.00932174	-0.000862719	0.015687	0.0169601	0.00422951	-0.0454197	0.015687	0.00295645	0.0169601	0.015687	0.00677563
0.234	-0.000862719	0.00422951	0.0131409	0.0449674	-0.0161394	-0.00722801	0.0195062	-0.0135933	-0.00722801	0.015687	0.014414	0.014414	0.0245984	0.00550257	0.0169601	0.014414	0.0195062	0.014414	0.00295645	0.00295645	0.015687	-0.00722801
0.235	0.00932174	0.00550257	-0.00977412	0.0309637	0.000410338	-0.00468189	0.00677563	-0.00850107	0.00550257	0.00550257	0.000410338	0.00932174	0.0284176	0.000410338	-0.0110472	0.00295645	0.0220523	0.015687	-0.00213578	0.0233254	0.0118679	0.00804868
0.236	0.014414	0.0284176	0.000410338	0.0207793	0.00295645	-0.000862719	0.00932174	-0.0772462	-0.00213578	0.0016834	-0.00595495	0.014414	0.00804868	-0.000862719	0.0131409	0.0118679	0.036056	0.0131409	0.0131409	0.0182332	0.00932174	0.0105948
0.237	0.014414	0.00295645	-0.0174125	0.0233254	-0.0148664	-0.00977412	0.0118679	-0.0581503	0.0118679	0.015687	-0.000862719	0.0207793	0.0131409	-0.00468189	0.00804868	0.0207793	0.0424212	0.0169601	-0.00468189	0.0245984	0.00677563	-0.0174125
0.238	0.000410338	0.000410338	0.000410338	0.00932174	0.000410338	0.00677563	0.0105948	-0.0263239	0.00932174	0.0016834	0.0016834	0.015687	0.00932174	0.000410338	0.0105948	0.014414	0.0296907	0.015687	0.00550257	0.014414	0.00804868	-0.00595495
0.239	0.00295645	0.00677563	0.00804868	0.00932174	-0.00595495	-0.000862719	0.0233254	-0.0403275	-0.00213578	-0.00595495	-0.00468189	0.00932174	0.00677563	0.00804868	-0.00595495	0.0207793	0.0386021	0.0131409	0.015687	-0.0135933	0.014414	-0.0110472
0.24	0.0016834	0.00804868	-0.00213578	0.00804868	0.0105948	0.00550257	0.00295645	-0.0301431	-0.00468189	0.000410338	0.0233254	0.0118679	0.0169601	0.0169601	0.000410338	0.014414	0.0207793	-0.00850107	-0.00468189	0.00932174	0.00932174	0.0245984
0.241	-0.00213578	-0.00213578	0.00295645	0.0233254	-0.00213578	0.0105948	0.00422951	-0.00850107	-0.00468189	0.00677563	0.0220523	0.0182332	0.000410338	-0.00213578	0.00295645	0.0233254	0.0398751	-0.00468189	-0.00468189	-0.0186855	-0.00595495	0.00422951
0.242	-0.00468189	0.00550257	0.015687	0.0169601	-0.00468189	0.014414	0.00932174	-0.000862719	0.00932174	0.0220523	0.00804868	0.00932174	0.0105948	0.014414	0.0284176	0.014414	0.0220523	0.00422951	0.00804868	0.0016834	-0.00468189	0.0118679
0.243	0.000410338	0.00932174	0.000410338	0.014414	0.00550257	0.00422951	0.00422951	0.00932174	0.014414	0.0118679	0.0169601	-0.000862719	0.015687	0.0258715	0.00932174	0.0105948	0.0322368	0.00804868	0.0233254	-0.00468189	-0.00468189	0.0105948
0.244	-0.00722801	-0.00722801	0.0169601	0.00677563	0.00804868	0.0233254	0.000410338	0.0105948	0.0105948	0.00295645	0.015687	-0.0174125	0.000410338	-0.00213578	0.0105948	0.0245984	0.0284176	0.00550257	-0.00977412	-0.00340883	-0.00595495	0.0118679
0.245	-0.00722801	0.0169601	0.0131409	0.00550257	0.0207793	0.00295645	-0.00213578	0.00677563	0.0258715	0.0309637	0.014414	-0.00213578	-0.0148664	0.0322368	0.015687	0.0207793	0.0118679	-0.00468189	0.0118679	-0.00468189	0.0118679	0.0105948
0.246	0.000410338	0.0105948	0.000410338	0.000410338	-0.000862719	0.000410338	-0.00213578	0.0131409	0.0105948	0.0131409	0.0258715	-0.000862719	0.014414	0.0245984	0.014414	0.015687	0.0245984	0.015687	0.015687	-0.00468189	0.00804868	0.014414
0.247	-0.00213578	0.00422951	0.0207793	0.0105948	-0.00213578	0.0016834	0.0245984	0.00932174	0.00804868	0.0424212	0.000410338	0.0207793	0.0245984	0.0245984	-0.00213578	0.00677563	0.0245984	0.0182332	0.0182332	0.0016834	-0.00595495	0.00804868
0.248	0.00295645	0.00550257	0.0131409	0.0245984	-0.00468189	0.0182332	0.00932174	0.0118679	0.00932174	0.0233254	0.00295645	0.0118679	0.0016834	0.0016834	0.0207793	0.00295645	0.0296907	0.0207793	0.00804868	0.00550257	0.00550257	0.015687
0.249	0.00295645	-0.0199586	0.00550257	-0.00595495	0.000410338	0.00422951	0.00677563	0.0195062	0.0195062	0.015687	0.00932174	0.00550257	0.00932174	-0.00340883	0.00677563	-0.00468189	0.0233254	0.0169601	0.00932174	-0.00213578	0.0016834	0.0105948
0.25	-0.00468189	-0.00340883	0.0131409	0.0118679	-0.00595495	-0.000862719	0.000410338	0.00677563	0.014414	0.0105948	0.00677563	0.00677563	0.00804868	0.014414	0.015687	0.00677563	0.0424212	0.0220523	0.0284176	0.0118679	0.0105948	-0.00722801
0.251	0.0016834	0.014414	0.0169601	0.00932174	0.00932174	0.0182332	-0.0110472	-0.00977412	0.014414	0.00295645	0.00932174	0.0207793	0.0016834	-0.000862719	0.0195062	0.00422951	0.0322368	0.0296907	0.000410338	0.0245984	0.00932174	-0.00595495
0.252	0.000410338	0.0258715	0.0131409	-0.00595495	-0.00213578	0.00295645	-0.0212316	0.0271445	0.0131409	0.00677563	-0.0250508	0.0105948	0.0207793	0.00422951	0.0105948	0.0016834	0.0296907	0.0118679	0.00550257	0.0105948	0.00550257	0.00550257
0.253	0.0207793	0.00932174	-0.00595495	0.00932174	-0.0110472	-0.00213578	0.00422951	0.00295645	0.000410338	0.015687	0.00804868	0.0207793	0.0207793	-0.00977412	0.014414	0.0182332	0.015687	0.0016834	0.00804868	0.0118679	0.0207793	0.00804868
0.254	0.0195062	0.014414	-0.0135933	0.00295645	-0.0135933	0.000410338	0.0195062	0.0118679	0.0131409	-0.00977412	0.015687	0.014414	0.0322368	0.00932174	0.0169601	0.0105948	0.0411482	0.014414	-0.000862719	0.0233254	0.0233254	0.00804868
0.255	0.0118679	0.00932174	-0.0161394	0.00677563	-0.0110472	0.00804868	0.00932174	0.00677563	0.00804868	0.0105948	-0.0186855	0.00932174	0.0233254	-0.096342	0.0105948	0.0258715	0.0411482	-0.00977412	0.015687	0.00932174	0.014414	0.000410338
0.256	-0.00850107	0.0195062	-0.00722801	0.00295645	0.000410338	0.000410338	-0.00340883	-0.00595495	0.0016834	0.00932174	0.00295645	0.014414	0.00550257	-0.0441467	-0.00468189	0.00550257	0.0271445	0.0207793	0.0105948	0.00677563	0.00932174	0.000410338
0.257	-0.00595495	0.000410338	-0.0110472	-0.00340883	-0.00977412	-0.000862719	0.00932174	-0.00722801	0.00804868	0.0105948	0.000410338	0.014414	0.0233254	-0.0199586	0.00295645	0.015687	0.0424212	0.0169601	-0.0148664	0.0245984	-0.000862719	-0.00722801
0.258	0.0105948	0.00550257	-0.00850107	0.000410338	0.00804868	0.00550257	0.0118679	-0.00468189	0.00932174	0.00422951	0.0105948	0.0207793	0.0296907	-0.000862719	0.0195062	0.0182332	0.0335098	0.00932174	-0.0148664	-0.0110472	-0.00722801	-0.00468189
0.259	-0.00468189	0.00422951	0.00295645	-0.0148664	-0.000862719	0.00677563	0.000410338	-0.00595495	0.00295645	0.00550257	0.0131409	0.0182332	0.00677563	-0.0148664	0.0195062	0.037329	0.0296907	0.000410338	-0.00213578	0.000410338	-0.00850107	0.0016834
0.26	0.00677563	0.0118679	0.0182332	0.000410338	0.015687	0.0118679	0.0220523	0.000410338	0.00295645	0.00550257	0.00295645	-0.00977412	0.00804868	0.00295645	-0.000862719	0.0245984	0.0424212	-0.00595495	0.00550257	-0.000862719	0.00677563	-0.0110472
0.261	-0.00850107	0.00550257	0.0169601	0.0105948	-0.0148664	0.00550257	0.0105948	0.0271445	-0.000862719	0.00932174	-0.00468189	0.0105948	0.000410338	-0.00850107	-0.00977412	0.00550257	0.0207793	-0.00468189	0.0105948	-0.00340883	-0.00850107	-0.0123202
0.262	0.000410338	0.000410338	-0.0110472	0.00932174	0.000410338	0.00295645	0.0284176	0.00422951	0.015687	0.0131409	0.00677563	0.0296907	0.00550257	0.00677563	0.00804868	0.0296907	0.0258715	0.000410338	-0.00595495	-0.00468189	-0.000862719	0.0207793
0.263	0.0207793	-0.0135933	0.0182332	0.00932174	0.0131409	0.000410338	0.00677563	0.00550257	0.0105948	0.0233254	0.0131409	0.0182332	0.0131409	-0.0110472	-0.00340883	0.0016834	0.014414	0.0105948	0.0207793	0.00550257	0.00422951	0.014414
0.264	0.00677563	-0.00977412	0.0131409	-0.00468189	0.00932174	-0.000862719	0.00677563	0.00422951	0.0245984	0.0309637	0.0105948	-0.00340883	-0.000862719	-0.00213578	0.0195062	-0.00595495	0.0182332	0.0233254	0.0195062	-0.00722801	0.00550257	0.015687
0.265	0.00295645	-0.00722801	0.0169601	-0.00340883	0.00550257	0.0245984	0.0195062	0.0169601	0.0105948	0.0335098	0.0245984	-0.00468189	0.0118679	0.00932174	0.015687	0.0131409	0.0131409	0.0105948	0.00932174	-0.0161394	-0.00468189	0.0207793
0.266	0.000410338	-0.00468189	0.0118679	0.00550257	0.00932174	0.014414	0.0258715	0.014414	0.00932174	0.0131409	0.0220523	0.014414	-0.00977412	-0.000862719	0.0131409	0.00677563	0.0233254	0.00550257	0.0296907	0.015687	-0.000862719	0.0207793
0.267	-0.00722801	0.00932174	0.0245984	-0.00468189	0.00804868	-0.00722801	0.00295645	0.00932174	0.014414	0.014414	0.015687	0.0169601	0.00550257	0.00932174	0.00550257	0.0105948	0.0398751	0.0118679	0.0207793	0.00295645	0.00932174	0.0131409
0.268	0.0207793	0.0105948	0.0131409	0.00677563	-0.00468189	0.00932174	-0.0199586	-0.00468189	0.0296907	0.0169601	-0.00595495	0.0207793	-0.00468189	-0.00850107	0.0195062	0.00422951	0.0335098	0.014414	0.0169601	0.0118679	0.00677563	0.0245984
0.269	-0.000862719	-0.00722801	0.0207793	0.00932174	0.015687	-0.00468189	-0.0135933	0.015687	0.00422951	0.0131409	0.00550257	0.00295645	0.0105948	0.00932174	0.0195062	-0.00340883	0.00422951	0.0195062	0.0016834	0.00932174	-0.000862719	0.0118679
0.27	0.00932174	0.00550257	-0.00340883	0.015687	-0.00468189	0.000410338	0.00677563	0.0233254	0.0118679	0.00804868	0.0195062	0.00422951	0.00422951	-0.00468189	0.0105948	0.0105948	0.0347829	0.014414	0.00932174	0.00295645	-0.00468189	-0.00468189
0.271	0.0105948	0.00550257	0.00295645	-0.00340883	-0.00595495	-0.00213578	0.00295645	-0.00213578	0.00550257	0.000410338	0.00677563	0.0207793	0.00932174	0.014414	0.0195062	0.014414	0.036056	0.0195062	0.00932174	0.00295645	0.00677563	0.0131409
0.272	0.0169601	0.00804868	0.00422951	0.014414	0.00295645	0.0105948	0.0220523	0.00677563	0.0258715	0.000410338	-0.0148664	0.00677563	0.00932174	0.0131409	0.0207793	-0.00213578	0.036056	0.0245984	0.00422951	0.00932174	0.015687	0.014414
0.273	0.0105948	0.00422951	-0.0212316	0.00677563	-0.00468189	0.00295645	-0.00850107	0.0105948	0.00422951	-0.00722801	-0.00850107	0.0195062	0.014414	-0.0123202	0.0016834	-0.00340883	0.037329	0.00295645	-0.00722801	0.014414	0.0207793	-0.00722801
0.274	0.0105948	0.00932174	-0.0148664	-0.000862719	-0.000862719	0.00295645	0.00550257	0.00295645	0.0131409	-0.00213578	0.00422951	0.0169601	0.00677563	-0.00722801	0.00422951	-0.00722801	0.036056	-0.00340883	0.015687	0.014414	0.00932174	0.0016834
0.275	0.0220523	0.00677563	-0.00977412	0.00295645	0.00295645	-0.0123202	0.00295645	-0.00595495	0.0245984	0.00550257	-0.00340883	0.0195062	0.00295645	-0.00722801	0.0169601	0.00422951	0.0449674	-0.00595495	0.00804868	0.00677563	0.0207793	-0.00468189
0.276	0.0195062	0.00932174	0.000410338	0.00932174	0.000410338	0.000410338	0.0233254	-0.00850107	0.00677563	0.0131409	-0.00977412	0.00550257	-0.00722801	-0.0123202	0.00932174	0.00804868	0.0296907	0.00932174	0.0207793	0.0131409	0.0271445	-0.000862719
0.277	-0.00595495	0.00422951	-0.00977412	0.00295645	0.00804868	-0.00850107	0.00932174	0.00932174	0.0118679	-0.00595495	0.000410338	0.00422951	0.014414	-0.00213578	0.00550257	0.0105948	0.0398751	-0.00468189	-0.00595495	0.00295645	0.0233254	-0.00340883
0.278	-0.00722801	0.00550257	-0.0174125	0.015687	-0.0199586	-0.00340883	-0.000862719	-0.000862719	0.000410338	0.00422951	0.00932174	0.00422951	0.0195062	-0.00340883	0.00804868	0.00677563	0.0462404	-0.00850107	-0.00468189	0.0195062	-0.00340883	0.0131409
0.279	0.00677563	-0.00468189	-0.000862719	-0.0110472	-0.00977412	-0.00213578	0.0131409	0.0296907	0.00932174	0.0169601	0.0245984	-0.000862719	0.0016834	0.00677563	0.00550257	0.00804868	0.0436943	0.00550257	0.000410338	0.00804868	0.00804868	-0.0110472
0.28	0.00295645	-0.00850107	-0.0161394	-0.0110472	-0.00340883	-0.000862719	0.014414	0.0016834	-0.00722801	-0.00722801	-0.000862719	0.00550257	0.015687	0.0207793	-0.0135933	0.0233254	0.0309637	-0.00468189	0.0105948	-0.00722801	0.014414	0.000410338
0.281	0.00295645	0.00550257	0.000410338	-0.0110472	0.000410338	0.0016834	0.00422951	0.00550257	-0.0110472	0.014414	0.0105948	-0.000862719	0.0233254	0.0131409	-0.00468189	0.0105948	0.0296907	-0.0110472	0.00550257	0.00295645	-0.0123202	0.00804868
0.282	-0.00213578	-0.00977412	0.0118679	-0.00213578	0.0105948	0.00422951	0.0118679	-0.00468189	-0.0123202	0.0207793	0.0258715	0.0105948	0.00422951	-0.000862719	-0.00595495	0.00550257	0.0245984	-0.00468189	0.0182332	0.000410338	-0.00722801	0.00932174
0.283	0.0131409	0.000410338	0.015687	0.00932174	0.015687	-0.00213578	0.0169601	0.0105948	0.00804868	0.015687	0.0118679	0.014414	0.00550257	0.00295645	0.0169601	0.036056	0.0131409	0.000410338	0.0284176	-0.00468189	0.000410338	0.0118679
0.284	-0.00340883	-0.00850107	0.014414	0.014414	0.00550257	0.014414	0.00422951	0.00804868	0.00550257	0.0105948	0.000410338	0.0245984	-0.00850107	0.00932174	0.00295645	0.014414	0.0335098	0.00804868	0.0105948	0.00804868	-0.00468189	0.0105948
0.285	0.00295645	0.00677563	0.0195062	0.0207793	-0.00595495	0.00677563	0.00932174	0.0016834	0.00677563	0.0195062	0.0207793	0.0131409	0.00550257	0.0131409	0.00295645	0.0016834	0.0245984	-0.00595495	0.0131409	-0.00977412	0.00422951	0.0131409
0.286	-0.000862719	0.000410338	0.014414	0.0131409	-0.00977412	0.0118679	0.00932174	0.0233254	0.0271445	0.0296907	0.0182332	0.015687	0.0169601	0.014414	0.000410338	0.00422951	0.0258715	0.00550257	0.0169601	-0.00850107	0.00295645	0.00932174
0.287	-0.00977412	0.00804868	0.0258715	0.00804868	0.00804868	0.015687	0.000410338	0.0245984	0.0195062	0.0195062	0.00932174	0.000410338	0.00677563	0.00932174	0.0207793	0.0233254	0.0296907	0.00677563	0.0195062	0.00804868	-0.00468189	0.0233254
0.288	0.00932174	0.00932174	0.015687	0.0105948	0.00804868	0.000410338	0.014414	0.0169601	0.00932174	0.00677563	0.00550257	-0.00722801	0.0105948	0.0131409	0.00550257	-0.0135933	0.0245984	-0.00468189	0.0105948	0.0016834	0.0118679	0.0207793
0.289	0.00550257	-0.00977412	0.0245984	-0.00213578	0.000410338	-0.00213578	-0.00595495	0.0220523	0.00677563	0.0131409	0.00422951	0.0105948	0.00932174	0.00932174	0.00932174	0.0131409	0.014414	0.00932174	0.00804868	0.0169601	0.0195062	0.00422951
0.29	0.00677563	0.0118679	0.014414	0.0016834	0.0105948	0.00295645	0.00295645	0.00804868	0.0182332	0.00677563	0.00932174	0.0271445	0.00932174	0.00422951	0.0258715	0.0105948	0.0258715	0.014414	0.0016834	0.0016834	0.0182332	0.0169601
0.291	0.00804868	0.0016834	0.00932174	0.0105948	-0.00340883	-0.00468189	-0.00595495	-0.000862719	0.0207793	0.000410338	0.014414	0.00677563	0.014414	0.00677563	0.0118679	0.00932174	0.0386021	0.0131409	0.014414	0.00550257	0.0105948	-0.0186855
0.292	0.0016834	-0.000862719	0.00295645	0.00295645	-0.00722801	-0.0148664	0.000410338	0.0105948	0.014414	0.00677563	-0.00977412	0.0105948	0.0195062	0.0309637	0.00550257	0.0195062	0.0602441	0.00550257	0.015687	0.00550257	0.0195062	0.0182332
0.293	-0.00340883	0.014414	0.00550257	0.0016834	-0.00468189	-0.00722801	0.000410338	0.00677563	0.015687	-0.00468189	-0.00468189	0.0105948	0.00932174	0.00422951	0.0296907	-0.00722801	0.0411482	-0.00595495	-0.00340883	0.0271445	0.00804868	0.00804868
0.294	0.00422951	0.00804868	0.00677563	0.00295645	-0.00340883	-0.0225047	-0.00340883	-0.000862719	0.0182332	0.00295645	0.00295645	0.0245984	0.0169601	-0.00722801	0.0131409	-0.00977412	0.0411482	0.00295645	-0.00595495	0.0195062	0.0271445	-0.00977412
0.295	-0.000862719	0.00677563	-0.0174125	0.00295645	0.0118679	-0.00722801	0.000410338	-0.00340883	0.00550257	0.0169601	-0.00468189	0.0195062	0.014414	0.0016834	0.00550257	0.00677563	0.0245984	0.00550257	0.000410338	0.015687	0.0284176	-0.00468189
0.296	0.00550257	0.00804868	0.0016834	0.0016834	-0.00722801	0.0131409	0.014414	-0.00977412	0.00932174	0.015687	0.0131409	0.015687	0.0245984	-0.00468189	0.00295645	0.00804868	0.0500596	-0.00213578	-0.0148664	0.037329	0.0296907	0.000410338
0.297	-0.00340883	-0.00340883	-0.00340883	-0.00468189	0.0182332	-0.00468189	0.0233254	-0.00340883	0.0016834	0.00804868	0.014414	0.0271445	0.0245984	0.014414	0.00804868	0.00422951	0.0551518	0.00295645	0.00422951	0.0551518	0.00932174	0.0118679
0.298	-0.00722801	0.0131409	0.000410338	-0.0110472	0.000410338	-0.0110472	0.00550257	0.0131409	-0.000862719	0.0118679	0.00804868	0.00804868	0.0195062	0.00932174	0.014414	0.0207793	0.037329	0.0169601	0.00932174	0.0398751	0.0169601	-0.0123202
0.299	0.000410338	0.014414	0.00804868	-0.00468189	-0.0135933	-0.00468189	0.015687	-0.00340883	0.014414	0.0207793	0.014414	0.0322368	0.0207793	0.00422951	-0.00850107	0.0411482	0.0271445	0.00550257	0.0118679	0.0602441	0.014414	0.00677563
0.3	-0.00340883	-0.00340883	-0.00722801	0.0207793	0.00422951	0.0169601	0.015687	0.00932174	0.00550257	0.0258715	0.00932174	0.015687	0.0195062	0.00804868	0.0118679	0.0105948	0.0424212	-0.000862719	-0.00213578	0.0653363	0.0207793	-0.00722801
0.301	0.0195062	0.0131409	0.000410338	-0.0135933	0.0105948	0.0347829	0.0105948	0.00295645	0.0016834	0.0207793	0.0436943	0.0220523	0.0245984	0.0195062	0.0245984	0.0207793	0.036056	0.00422951	0.00422951	0.0653363	0.036056	0.0118679
0.302	-0.00722801	0.000410338	0.0245984	-0.00595495	0.000410338	0.0335098	0.000410338	0.0207793	0.00422951	0.0271445	0.0615171	0.0462404	0.0386021	0.0551518	0.00295645	0.0538788	0.036056	-0.000862719	-0.00977412	0.0602441	0.0526057	0.037329
0.303	-0.0110472	-0.00850107	0.000410338	0.0131409	0.00932174	0.0386021	0.0118679	0.0296907	0.00932174	0.0411482	0.0857052	0.0691555	0.0436943	0.0907974	-0.00340883	0.0653363	0.0424212	0.00422951	0.0233254	0.0742477	0.0615171	0.0449674
0.304	-0.0135933	-0.0148664	0.00932174	0.0016834	0.015687	0.0449674	0.00550257	0.0169601	0.0296907	0.0462404	0.0958897	0.0882513	0.0717016	0.0920705	0.0207793	0.0666093	0.0513327	0.0118679	0.0207793	0.0933435	0.0398751	0.0576979
0.305	-0.00213578	-0.0161394	0.00677563	0.0118679	0.00677563	0.0767938	0.00422951	0.00550257	0.0131409	0.058971	0.104801	0.104801	0.0729746	0.121351	0.0386021	0.0513327	0.0500596	0.00932174	0.00932174	0.106074	0.0627902	0.0793399
0.306	0.00295645	-0.0212316	0.0284176	0.00677563	0.00804868	0.0997088	-0.000862719	0.0233254	0.00295645	0.0500596	0.109893	0.144266	0.0971627	0.130262	0.0335098	0.0640632	0.0666093	0.0195062	0.015687	0.122624	0.0615171	0.0882513
0.307	0.00804868	0.00932174	0.00295645	0.014414	0.0118679	0.122624	0.0233254	0.0195062	0.000410338	0.0538788	0.159543	0.137901	0.128989	0.132808	0.0475135	0.0717016	0.0704285	0.00295645	0.014414	0.163362	0.0857052	0.0997088
0.308	0.000410338	0.00804868	0.000410338	0.000410338	0.0207793	0.122624	-0.0161394	0.015687	0.0195062	0.0742477	0.168454	0.15445	0.118805	0.139174	0.0615171	0.111166	0.118805	-0.00213578	0.015687	0.186277	0.104801	0.113712
0.309	-0.00213578	0.0016834	0.00932174	0.0105948	0.015687	0.131535	-0.00468189	0.0207793	0.0131409	0.081886	0.171	0.162089	0.14172	0.123897	0.0640632	0.111166	0.112439	0.0182332	0.0258715	0.2041	0.165908	0.137901
0.31	0.014414	0.015687	-0.00468189	0.00677563	0.0131409	0.151904	0.00677563	0.0016834	0.0169601	0.0920705	0.213011	0.176092	0.172273	0.156996	0.0717016	0.142993	0.126443	0.00932174	0.0169601	0.224468	0.2041	0.172273
0.311	-0.000862719	0.00422951	0.0207793	0.000410338	-0.00722801	0.169727	0.0169601	0.015687	0.0105948	0.106074	0.255022	0.179912	0.199007	0.176092	0.0717016	0.163362	0.168454	0.0118679	0.0271445	0.265206	0.193915	0.183731
0.312	-0.000862719	0.00677563	0.000410338	-0.00340883	0.0105948	0.199007	-0.00340883	0.0347829	0.0220523	0.128989	0.288121	0.2041	0.21683	0.199007	0.0793399	0.191369	0.183731	-0.000862719	0.0016834	0.300852	0.220649	0.206646
0.313	0.00422951	0.00932174	-0.00468189	0.000410338	-0.00340883	0.220649	0.0105948	0.0195062	0.014414	0.15445	0.31231	0.239745	0.242291	0.218103	0.114986	0.23338	0.206646	0.0207793	-0.0186855	0.359413	0.224468	0.239745
0.314	0.00677563	0.0207793	0.00550257	-0.000862719	-0.00340883	0.225742	-0.0123202	0.0666093	0.014414	0.163362	0.342863	0.271572	0.275391	0.214284	0.120078	0.256295	0.248657	0.0284176	0.00550257	0.393785	0.244837	0.256295
0.315	0.0131409	0.0182332	0.015687	0.00804868	0.0016834	0.255022	0.0195062	0.0844321	0.00550257	0.196461	0.359413	0.31231	0.30849	0.263933	0.148085	0.288121	0.280483	-0.000862719	0.015687	0.421793	0.281756	0.253749
0.316	0.00932174	-0.00977412	0.00932174	-0.000862719	0.00804868	0.288121	0.0258715	0.0857052	0.00932174	0.218103	0.407789	0.355594	0.321221	0.274118	0.174819	0.326313	0.309763	0.00804868	0.000410338	0.504541	0.309763	0.304671
0.317	0.00550257	0.0131409	-0.00340883	0.0016834	0.00422951	0.323767	0.00550257	0.121351	0.0105948	0.228288	0.457438	0.4167	0.365778	0.327586	0.192642	0.382328	0.328859	0.0169601	0.0118679	0.559283	0.342863	0.316129
0.318	0.0105948	0.0207793	-0.00850107	0.000410338	0.00295645	0.369597	0.0220523	0.14172	0.014414	0.281756	0.517272	0.477807	0.430704	0.401423	0.21683	0.470169	0.345409	0.00932174	0.000410338	0.666219	0.367051	0.365778
0.319	0.0245984	0.0207793	0.00804868	0.000410338	0.0105948	0.410335	0.0462404	0.123897	0.0271445	0.316129	0.577106	0.546552	0.480353	0.473988	0.24993	0.542733	0.383601	0.0309637	0.0207793	0.743876	0.411608	0.392512
0.32	0.0398751	0.00550257	0.0131409	0.0131409	0.0105948	0.487992	0.0500596	0.153177	0.0666093	0.364505	0.6624	0.654762	0.559283	0.536368	0.299579	0.622936	0.419246	0.0296907	0.0449674	0.813894	0.501995	0.452346
0.321	0.0335098	0.014414	0.015687	0.0207793	0.0258715	0.544006	0.0653363	0.172273	0.0742477	0.428158	0.723507	0.733692	0.628028	0.605113	0.349228	0.656035	0.461257	0.036056	0.0564249	0.852086	0.580925	0.489264
0.322	0.0526057	0.0322368	0.0182332	0.0436943	0.0475135	0.596201	0.0704285	0.18755	0.0767938	0.504541	0.815167	0.848267	0.677677	0.60384	0.4167	0.71205	0.503268	0.0564249	0.0691555	0.899189	0.652216	0.556737
0.323	0.0538788	0.0271445	0.0271445	0.0691555	0.081886	0.64967	0.0857052	0.196461	0.081886	0.582198	0.864817	0.9412	0.722234	0.625482	0.490538	0.798618	0.527456	0.0742477	0.0767938	0.87882	0.745149	0.681496
0.324	0.0398751	0.0195062	0.0284176	0.081886	0.0717016	0.726053	0.0767938	0.242291	0.120078	0.680223	0.872455	1.01122	0.764245	0.677677	0.540187	0.886459	0.569467	0.0640632	0.080613	0.910647	0.769337	0.769337
0.325	0.0233254	0.0245984	0.0449674	0.100982	0.10862	0.80371	0.0857052	0.26266	0.134081	0.750241	0.910647	1.04814	0.789706	0.719688	0.57074	0.925923	0.614024	0.0920705	0.0984358	0.932289	0.81644	0.829171
0.326	0.014414	0.0487865	0.0640632	0.113712	0.111166	0.830444	0.0780669	0.297033	0.163362	0.799891	0.962842	1.0736	0.83299	0.810075	0.624209	0.981938	0.704411	0.136628	0.123897	0.910647	0.843175	0.894097
0.327	0.0309637	0.0678824	0.0780669	0.134081	0.118805	0.913193	0.0907974	0.326313	0.165908	0.860997	0.994668	1.11434	0.808802	0.910647	0.705684	1.04304	0.790979	0.168454	0.163362	0.858451	0.835536	0.929743
0.328	0.0284176	0.103528	0.109893	0.163362	0.139174	0.951384	0.112439	0.372143	0.207919	0.915739	0.971753	1.1207	0.754061	0.993395	0.762972	1.06851	0.853359	0.186277	0.177365	0.799891	0.882639	0.918285
0.329	0.0296907	0.135354	0.103528	0.183731	0.15445	0.961569	0.118805	0.431977	0.239745	0.95775	0.965388	1.08378	0.742603	1.06087	0.796071	1.05832	0.947565	0.220649	0.199007	0.713323	0.863544	0.886459
0.33	0.0309637	0.156996	0.149358	0.205373	0.192642	0.943746	0.151904	0.507087	0.269025	0.929743	0.937381	1.05832	0.715869	1.11688	0.845721	1.06469	0.997215	0.247384	0.235926	0.631847	0.799891	0.915739
0.331	0.0220523	0.177365	0.167181	0.234653	0.2041	0.937381	0.181184	0.607659	0.290668	0.890278	0.83299	1.07105	0.743876	1.14489	0.875001	1.06214	0.998488	0.271572	0.244837	0.584744	0.746422	0.909374
0.332	0.0411482	0.197734	0.199007	0.256295	0.227015	0.901735	0.199007	0.682769	0.318675	0.885185	0.664946	1.08506	0.766791	1.12325	0.875001	1.00867	0.98703	0.288121	0.27921	0.579652	0.710777	0.835536
0.333	0.0245984	0.219376	0.219376	0.290668	0.24993	0.797345	0.244837	0.762972	0.373416	0.87882	0.533821	1.13598	0.808802	1.02904	0.914466	0.901735	0.994668	0.318675	0.313582	0.550371	0.638212	0.810075
0.334	0.0538788	0.263933	0.270299	0.305944	0.274118	0.696773	0.280483	0.840629	0.415427	0.859724	0.453619	1.12197	0.841901	0.959023	0.9412	0.792252	0.990849	0.355594	0.363232	0.518545	0.607659	0.738784
0.335	0.0538788	0.280483	0.321221	0.328859	0.326313	0.607659	0.35432	0.880093	0.468896	0.799891	0.430704	1.07869	0.840629	0.906828	0.953931	0.743876	0.932289	0.383601	0.417973	0.514726	0.626755	0.667493
0.336	0.0207793	0.330132	0.421793	0.37087	0.396331	0.569467	0.4167	0.905554	0.530002	0.783341	0.415427	1.04177	0.855905	0.87882	0.880093	0.736238	0.882639	0.459984	0.484172	0.60384	0.631847	0.621663
0.337	0.0538788	0.372143	0.473988	0.426885	0.481626	0.607659	0.476534	0.925923	0.619116	0.779522	0.417973	1.06087	0.848267	0.867363	0.773156	0.736238	0.804983	0.49563	0.545279	0.710777	0.583471	0.584744
0.338	0.0882513	0.457438	0.561829	0.505814	0.573286	0.601294	0.550371	0.925923	0.667493	0.804983	0.487992	1.03923	0.783341	0.880093	0.701865	0.685315	0.754061	0.538914	0.594928	0.810075	0.559283	0.540187
0.339	0.0767938	0.533821	0.654762	0.586017	0.6624	0.579652	0.624209	0.985757	0.733692	0.864817	0.555463	1.06851	0.740057	0.917012	0.681496	0.621663	0.761699	0.594928	0.644578	0.846994	0.554191	0.467622
0.34	0.0780669	0.606386	0.719688	0.653489	0.717142	0.519818	0.672585	0.992122	0.769337	0.917012	0.582198	1.03668	0.696773	0.896643	0.656035	0.560556	0.754061	0.681496	0.701865	0.864817	0.624209	0.420519
0.341	0.080613	0.659854	0.810075	0.723507	0.789706	0.463803	0.755334	0.983211	0.776976	0.923377	0.640758	1.02395	0.624209	0.929743	0.666219	0.530002	0.726053	0.771883	0.782068	0.830444	0.789706	0.494357
0.342	0.118805	0.717142	0.821533	0.774429	0.860997	0.434523	0.822806	0.990849	0.774429	0.9412	0.722234	1.06341	0.594928	0.983211	0.594928	0.639485	0.668766	0.804983	0.824079	0.798618	0.869909	0.647124
0.343	0.197734	0.768064	0.81644	0.834263	0.937381	0.498176	0.885185	1.0074	0.817713	0.983211	0.761699	1.12325	0.635666	1.06214	0.528729	0.797345	0.653489	0.858451	0.873728	0.706957	0.881366	0.78716
0.344	0.274118	0.748968	0.790979	0.857178	0.975573	0.636939	0.904281	1.00231	0.881366	1.1067	0.67895	1.14998	0.705684	1.1207	0.463803	0.913193	0.728599	0.889005	0.920831	0.647124	0.880093	0.860997
0.345	0.300852	0.736238	0.713323	0.728599	1.01376	0.752788	0.959023	0.960296	0.95775	1.2009	0.575832	1.11688	0.718415	1.11052	0.509633	0.992122	0.873728	0.923377	0.942473	0.597474	0.793525	0.896643
0.346	0.271572	0.677677	0.573286	0.642031	1.07232	0.813894	0.980665	0.92465	1.0074	1.23018	0.43325	1.03413	0.671312	1.06978	0.648397	1.02649	1.02777	0.9081	0.945019	0.550371	0.722234	0.896643
0.347	0.283029	0.498176	0.4167	0.703138	1.1207	0.807529	0.978119	0.905554	1.04559	1.20982	0.289394	0.946292	0.572013	0.998488	0.776976	0.993395	1.1538	0.925923	0.951384	0.498176	0.640758	0.825352
0.348	0.304671	0.2041	0.224468	0.713323	1.12961	0.74133	0.946292	0.899189	1.04304	1.13471	0.132808	0.858451	0.486718	0.909374	0.838082	0.952658	1.26328	0.964115	0.988303	0.429431	0.528729	0.713323
0.349	0.353047	0.036056	-0.0377814	0.625482	1.13598	0.612751	0.929743	0.857178	0.990849	1.03923	0.00677563	0.722234	0.374689	0.794798	0.829171	0.891551	1.31039	0.931016	0.983211	0.363232	0.43325	0.614024
0.35	0.109893	-0.172726	-0.364957	0.332678	1.11306	0.505814	0.917012	0.80371	0.867363	0.87882	-0.130715	0.57074	0.237199	0.666219	0.776976	0.910647	1.34349	0.844448	0.953931	0.260114	0.355594	0.505814
0.351	-0.550824	-0.513905	-0.849992	-0.126895	0.993395	0.367051	0.827898	0.74133	0.732418	0.743876	-0.270751	0.425612	0.0984358	0.51218	0.670039	0.919558	1.34094	0.748968	0.915739	0.10862	0.247384	0.398877
0.352	-1.69658	-0.865269	-1.65075	-0.993848	0.860997	0.23338	0.779522	0.699319	0.636939	0.593655	-0.417153	0.265206	-0.0454197	0.34159	0.527456	0.86227	1.34476	0.685315	0.81644	-0.00977412	0.140447	0.294487
0.353	-2.04794	-1.27265	-2.32292	-2.06322	0.751514	0.0844321	0.727326	0.715869	0.60384	0.423065	-0.603019	0.111166	-0.18291	0.168454	0.375962	0.706957	1.36004	0.672585	0.719688	-0.117984	0.0131409	0.178638
0.354	-1.80224	-1.61892	-2.30001	-2.32419	0.681496	-0.10398	0.738784	0.802437	0.552917	0.241018	-0.758332	-0.0848845	-0.316581	-0.00722801	0.214284	0.467622	1.3193	0.635666	0.630574	-0.159995	-0.0810654	0.0857052
0.355	-1.49925	-1.76532	-2.05558	-2.53679	0.647124	-0.286028	0.754061	0.934835	0.533821	0.0576979	-0.948018	-0.289847	-0.447706	-0.181637	0.0411482	0.181184	1.18945	0.57074	0.579652	-0.161268	-0.177818	-0.0352353
0.356	-1.24337	-1.73731	-2.06831	-2.78377	0.583471	-0.506267	0.759153	0.998488	0.448527	-0.156176	-1.06896	-0.447706	-0.614477	-0.356046	-0.123076	-0.0657887	0.97048	0.491811	0.544006	-0.167633	-0.24529	-0.148537
0.357	-1.07405	-1.57691	-1.91936	-2.78504	0.538914	-0.697225	0.685315	0.997215	0.402697	-0.347134	-1.15043	-0.554643	-0.768517	-0.516451	-0.330585	-0.26184	0.710777	0.443434	0.540187	-0.181637	-0.294939	-0.221102
0.358	-0.796524	-1.41014	-1.79715	-2.82196	0.443434	-0.820712	0.629301	0.946292	0.442161	-0.511359	-1.19117	-0.604292	-0.90728	-0.601746	-0.516451	-0.392964	0.456165	0.480353	0.591109	-0.186729	-0.298758	-0.235105
0.359	-0.469348	-1.2561	-1.91427	-2.91998	0.419246	-0.927649	0.559283	0.87882	0.52491	-0.604292	-1.19626	-0.625934	-1.02822	-0.61575	-0.698498	-0.432429	0.223195	0.61657	0.74133	-0.177818	-0.191821	-0.210917
0.36	-0.106526	-1.13643	-1.86462	-2.30128	0.445981	-0.988756	0.592382	0.778249	0.681496	-0.662853	-1.13134	-0.589015	-1.09569	-0.600473	-0.838535	-0.386599	0.0602441	0.810075	0.86609	-0.226194	-0.131988	-0.142172
0.361	0.224468	-0.829623	-1.61128	-1.66602	0.565648	-0.968387	0.710777	0.640758	0.784614	-0.610657	-1.00149	-0.501174	-1.11097	-0.603019	-0.942925	-0.301304	-0.0314161	0.973027	0.918285	-0.296212	-0.0976151	-0.0619695
0.362	0.494357	-0.501174	-1.37576	-1.15298	0.699319	-0.932741	0.807529	0.482899	0.858451	-0.533001	-0.880546	-0.401876	-1.00912	-0.559735	-1.00785	-0.249109	-0.0696078	1.05959	0.903008	-0.352227	-0.1078	-0.0161394
0.363	0.607659	-0.339496	-1.14025	-0.862723	0.766791	-0.855085	0.871182	0.319948	0.858451	-0.504994	-0.837262	-0.246563	-0.949291	-0.470621	-0.973479	-0.213463	-0.0759731	1.10033	0.843175	-0.381507	-0.151084	0.00295645
0.364	0.718415	-0.280935	-0.981117	-0.842354	0.77061	-0.746875	0.876274	0.145539	0.796071	-0.431156	-0.778701	-0.142172	-0.911099	-0.391692	-0.90728	-0.185456	-0.0619695	1.0736	0.766791	-0.403149	-0.162541	0.00804868
0.365	0.818986	-0.349681	-0.95311	-0.922557	0.733692	-0.659034	0.830444	-0.0212316	0.709503	-0.339496	-0.699771	-0.0785192	-0.835989	-0.328039	-0.819439	-0.213463	-0.0887037	1.02777	0.664946	-0.418426	-0.227467	-0.0275969
0.366	0.839355	-0.429883	-0.974752	-1.16062	0.635666	-0.555916	0.733692	-0.24529	0.58729	-0.244017	-0.610657	-0.00340883	-0.764697	-0.255474	-0.722687	-0.196914	-0.109073	0.933562	0.560556	-0.401876	-0.244017	-0.0925229
0.367	0.793525	-0.437522	-1.08169	-1.21663	0.515999	-0.462983	0.626755	-0.498628	0.457438	-0.159995	-0.541912	0.0500596	-0.697225	-0.170179	-0.627207	-0.25802	-0.159995	0.831717	0.490538	-0.391692	-0.279662	-0.194367
0.368	0.762972	-0.427337	-1.13134	-1.20136	0.381055	-0.376415	0.514726	-0.703591	0.300852	-0.0568773	-0.45789	0.127716	-0.608111	-0.102707	-0.534274	-0.314035	-0.214736	0.701865	0.434523	-0.406968	-0.312762	-0.251655
0.369	0.668766	-0.417153	-1.08805	-1.21918	0.218103	-0.305123	0.407789	-0.829623	0.136628	0.0233254	-0.398057	0.205373	-0.544458	-0.0708809	-0.438795	-0.33695	-0.292393	0.554191	0.361959	-0.359865	-0.283481	-0.314035
0.37	0.518545	-0.448979	-1.06896	-1.22809	0.0958897	-0.240198	0.289394	-0.916191	-0.0708809	0.0907974	-0.356046	0.234653	-0.44516	-0.0237778	-0.384053	-0.36623	-0.330585	0.415427	0.280483	-0.371322	-0.325492	-0.333131
0.371	0.261387	-0.531728	-1.06005	-1.25355	-0.0556042	-0.177818	0.112439	-0.970933	-0.284755	0.15827	-0.306397	0.253749	-0.398057	-0.00850107	-0.348407	-0.375142	-0.300031	0.253749	0.183731	-0.338223	-0.325492	-0.358592
0.372	-0.00722801	-0.596654	-1.11988	-1.36813	-0.238925	-0.139626	-0.0556042	-0.940379	-0.469348	0.20028	-0.289847	0.263933	-0.345861	0.0195062	-0.3204	-0.36623	-0.269478	0.0907974	0.0386021	-0.305123	-0.292393	-0.362411
0.373	-0.294939	-0.727779	-1.28156	-1.46361	-0.396784	-0.106526	-0.219829	-0.86145	-0.675583	0.229561	-0.264386	0.280483	-0.296212	0.0538788	-0.269478	-0.3535	-0.284755	-0.0721539	-0.101434	-0.288574	-0.284755	-0.368776
0.374	-0.568647	-0.926376	-1.43942	-1.61001	-0.597927	-0.096342	-0.38278	-0.764697	-0.883092	0.258841	-0.252928	0.314856	-0.264386	0.0691555	-0.219829	-0.3204	-0.256747	-0.218556	-0.18291	-0.270751	-0.272024	-0.36623
0.375	-0.787612	-1.07405	-1.60874	-1.68894	-0.75324	-0.0606964	-0.52027	-0.667945	-1.02185	0.288121	-0.22874	0.321221	-0.208371	0.0717016	-0.214736	-0.301304	-0.216009	-0.292393	-0.259293	-0.251655	-0.24529	-0.357319
0.376	-0.934014	-1.16316	-1.73859	-1.75641	-0.875453	-0.051785	-0.610657	-0.571193	-1.08424	0.314856	-0.213463	0.316129	-0.188002	0.118805	-0.203279	-0.278389	-0.177818	-0.349681	-0.301304	-0.233832	-0.216009	-0.333131
0.377	-1.0053	-1.26119	-1.81752	-1.76659	-0.939106	-0.02887	-0.652668	-0.468075	-1.0906	0.331405	-0.190548	0.332678	-0.165087	0.112439	-0.189275	-0.259293	-0.149811	-0.338223	-0.286028	-0.208371	-0.188002	-0.330585
0.378	-1.00403	-1.28538	-1.82006	-1.71567	-0.93656	-0.0174125	-0.65776	-0.373869	-1.06005	0.369597	-0.209644	0.359413	-0.157449	0.126443	-0.189275	-0.231286	-0.0645156	-0.256747	-0.254201	-0.203279	-0.18291	-0.305123
0.379	-0.931468	-1.27774	-1.77423	-1.64183	-0.918737	0.00295645	-0.647576	-0.288574	-1.01422	0.396331	-0.200733	0.37087	-0.162541	0.131535	-0.173999	-0.235105	-0.0454197	-0.198187	-0.18291	-0.209644	-0.180364	-0.286028
0.38	-0.862723	-1.23191	-1.68512	-1.53108	-0.872907	0.0195062	-0.633572	-0.196914	-0.940379	0.397604	-0.235105	0.375962	-0.130715	0.151904	-0.163814	-0.19946	-0.0275969	-0.179091	-0.16636	-0.205825	-0.165087	-0.273297
0.381	-0.75324	-1.15043	-1.56545	-1.41523	-0.764697	0.0335098	-0.583923	-0.131988	-0.851265	0.369597	-0.223648	0.389966	-0.134534	0.155723	-0.149811	-0.190548	0.0131409	-0.16636	-0.194367	-0.190548	-0.154903	-0.240198
0.382	-0.681949	-1.06387	-1.44578	-1.29429	-0.651395	0.0398751	-0.510086	-0.0568773	-0.754513	0.382328	-0.238925	0.395058	-0.147264	0.169727	-0.180364	-0.172726	0.00932174	-0.190548	-0.218556	-0.170179	-0.148537	-0.202006
0.383	-0.554643	-0.972206	-1.31211	-1.15425	-0.561008	0.0411482	-0.455344	-0.0237778	-0.648849	0.386147	-0.222375	0.379781	-0.138353	0.176092	-0.172726	-0.147264	0.0271445	-0.203279	-0.227467	-0.148537	-0.154903	-0.186729
0.384	-0.45789	-0.871634	-1.17589	-1.02822	-0.456617	0.0526057	-0.350954	-0.0174125	-0.531728	0.414154	-0.238925	0.377235	-0.148537	0.202826	-0.184183	-0.13708	0.0182332	-0.230013	-0.26184	-0.154903	-0.145991	-0.200733
0.385	-0.386599	-0.805435	-1.05113	-0.902188	-0.352227	0.0551518	-0.240198	0.0538788	-0.414606	0.419246	-0.246563	0.374689	-0.156176	0.188823	-0.171453	-0.134534	0.0309637	-0.256747	-0.288574	-0.157449	-0.139626	-0.172726
0.386	-0.321673	-0.732871	-0.951837	-0.802889	-0.26184	0.0627902	-0.142172	0.080613	-0.342042	0.424339	-0.24529	0.367051	-0.159995	0.202826	-0.16636	-0.131988	0.0411482	-0.301304	-0.294939	-0.149811	-0.133261	-0.147264
0.387	-0.286028	-0.665399	-0.885638	-0.699771	-0.193094	0.0576979	-0.0708809	0.104801	-0.273297	0.431977	-0.25802	0.381055	-0.133261	0.18755	-0.16636	-0.145991	0.0526057	-0.314035	-0.331858	-0.143445	-0.133261	-0.135807
0.388	-0.250382	-0.596654	-0.800343	-0.614477	-0.128168	0.0602441	0.00295645	0.114986	-0.221102	0.434523	-0.284755	0.391239	-0.168906	0.196461	-0.162541	-0.121803	0.0551518	-0.321673	-0.330585	-0.139626	-0.117984	-0.131988
0.389	-0.217282	-0.563554	-0.762151	-0.540639	-0.0772462	0.0436943	0.0551518	0.126443	-0.188002	0.4167	-0.284755	0.374689	-0.170179	0.192642	-0.170179	-0.116711	0.0857052	-0.340769	-0.331858	-0.129442	-0.101434	-0.134534
0.39	-0.177818	-0.515178	-0.712502	-0.49099	-0.051785	0.0576979	0.10862	0.142993	-0.149811	0.428158	-0.286028	0.374689	-0.172726	0.183731	-0.172726	-0.117984	0.0971627	-0.329312	-0.322946	-0.106526	-0.0836115	-0.125622
0.391	-0.157449	-0.52027	-0.687041	-0.443887	-0.0110472	0.0411482	0.145539	0.139174	-0.121803	0.431977	-0.3204	0.389966	-0.172726	0.169727	-0.188002	-0.128168	0.122624	-0.314035	-0.296212	-0.105253	-0.0861576	-0.139626
0.392	-0.140899	-0.483352	-0.636119	-0.396784	-0.00468189	0.0436943	0.178638	0.15827	-0.0912498	0.410335	-0.315308	0.38742	-0.177818	0.165908	-0.177818	-0.12053	0.106074	-0.300031	-0.311489	-0.096342	-0.0759731	-0.131988
0.393	-0.12053	-0.452798	-0.623388	-0.36623	0.015687	0.0424212	0.218103	0.177365	-0.0683348	0.411608	-0.312762	0.389966	-0.16636	0.163362	-0.193094	-0.117984	0.149358	-0.270751	-0.280935	-0.0988882	-0.0721539	-0.131988
0.394	-0.131988	-0.438795	-0.576285	-0.321673	0.0436943	0.0551518	0.229561	0.182458	-0.0454197	0.402697	-0.331858	0.397604	-0.170179	0.15827	-0.196914	-0.0912498	0.183731	-0.251655	-0.259293	-0.096342	-0.0657887	-0.1078
0.395	-0.115438	-0.418426	-0.53682	-0.294939	0.036056	0.0258715	0.26266	0.176092	-0.0377814	0.410335	-0.331858	0.393785	-0.176545	0.159543	-0.210917	-0.0683348	0.183731	-0.233832	-0.26184	-0.0976151	-0.0606964	-0.112892
0.396	-0.0937959	-0.403149	-0.525362	-0.278389	0.0258715	0.0347829	0.267753	0.174819	-0.0263239	0.40397	-0.345861	0.374689	-0.18291	0.151904	-0.232559	-0.0696078	0.174819	-0.235105	-0.22874	-0.0708809	-0.050512	-0.0887037
0.397	-0.0925229	-0.394238	-0.493536	-0.24529	0.0258715	0.036056	0.267753	0.199007	-0.0199586	0.373416	-0.361138	0.379781	-0.193094	0.151904	-0.214736	-0.0747001	0.167181	-0.227467	-0.205825	-0.0836115	-0.0454197	-0.0721539
0.398	-0.0810654	-0.380234	-0.476986	-0.238925	0.0475135	0.0386021	0.297033	0.199007	-0.0161394	0.38742	-0.357319	0.374689	-0.205825	0.153177	-0.209644	-0.0581503	0.156996	-0.21219	-0.218556	-0.0848845	-0.0606964	-0.095069
0.399	-0.0772462	-0.400603	-0.469348	-0.210917	0.0678824	0.0398751	0.284302	0.183731	-0.0186855	0.35432	-0.376415	0.369597	-0.190548	0.137901	-0.205825	-0.0441467	0.142993	-0.203279	-0.165087	-0.0810654	-0.0721539	-0.0785192
0.4	-0.0721539	-0.403149	-0.448979	-0.191821	0.0678824	0.0233254	0.299579	0.179912	-0.0263239	0.340317	-0.395511	0.353047	-0.194367	0.137901	-0.202006	-0.0416006	0.0869783	-0.18291	-0.167633	-0.0925229	-0.0657887	-0.0912498
0.401	-0.0759731	-0.396784	-0.432429	-0.173999	0.0844321	0.0398751	0.311036	0.186277	-0.0186855	0.345409	-0.41206	0.346682	-0.204552	0.132808	-0.204552	-0.0492389	0.0857052	-0.180364	-0.156176	-0.096342	-0.0594234	-0.0683348
0.402	-0.0708809	-0.391692	-0.41588	-0.156176	0.100982	0.0296907	0.298306	0.179912	-0.0352353	0.336498	-0.410787	0.360686	-0.207098	0.136628	-0.193094	-0.0403275	0.0831591	-0.176545	-0.133261	-0.106526	-0.0301431	-0.073427
0.403	-0.0606964	-0.395511	-0.38278	-0.142172	0.081886	0.0271445	0.311036	0.174819	-0.0326892	0.331405	-0.414606	0.335224	-0.22874	0.150631	-0.204552	-0.0454197	0.0717016	-0.15363	-0.123076	-0.114165	-0.00595495	-0.0683348
0.404	-0.0670617	-0.384053	-0.371322	-0.138353	0.0933435	0.0258715	0.297033	0.171	-0.0466928	0.322494	-0.403149	0.328859	-0.224921	0.159543	-0.18291	-0.0492389	0.0869783	-0.156176	-0.147264	-0.0887037	-0.0250508	-0.0606964
0.405	-0.0721539	-0.389145	-0.390418	-0.123076	0.106074	0.0296907	0.299579	0.169727	-0.0403275	0.319948	-0.417153	0.31231	-0.224921	0.144266	-0.185456	-0.0543312	0.0946166	-0.170179	-0.119257	-0.100161	-0.0161394	-0.0530581
0.406	-0.0708809	-0.376415	-0.391692	-0.110346	0.0997088	0.0411482	0.303398	0.176092	-0.0632425	0.298306	-0.422245	0.300852	-0.240198	0.137901	-0.194367	-0.0670617	0.120078	-0.158722	-0.121803	-0.0772462	-0.0466928	-0.0606964
0.407	-0.0708809	-0.371322	-0.370049	-0.0988882	0.0920705	0.0284176	0.293214	0.145539	-0.0479659	0.272845	-0.396784	0.311036	-0.238925	0.149358	-0.179091	-0.0606964	0.163362	-0.142172	-0.128168	-0.0887037	-0.0454197	-0.0683348
0.408	-0.0657887	-0.349681	-0.350954	-0.0823384	0.100982	0.0322368	0.275391	0.168454	-0.0759731	0.257568	-0.434975	0.288121	-0.252928	0.130262	-0.208371	-0.0670617	0.238472	-0.138353	-0.135807	-0.0810654	-0.0390544	-0.0785192
0.409	-0.0632425	-0.356046	-0.362411	-0.0925229	0.103528	0.0220523	0.267753	0.151904	-0.0810654	0.258841	-0.459164	0.280483	-0.254201	0.131535	-0.193094	-0.0708809	0.303398	-0.157449	-0.112892	-0.0810654	-0.0403275	-0.0670617
0.41	-0.0645156	-0.342042	-0.357319	-0.0937959	0.0882513	0.0386021	0.243564	0.163362	-0.0887037	0.256295	-0.452798	0.302125	-0.269478	0.137901	-0.198187	-0.0696078	0.326313	-0.119257	-0.101434	-0.0708809	-0.0721539	-0.0645156
0.411	-0.0543312	-0.347134	-0.349681	-0.0848845	0.0984358	0.0245984	0.255022	0.15445	-0.114165	0.237199	-0.478259	0.277937	-0.259293	0.106074	-0.184183	-0.0772462	0.322494	-0.121803	-0.0925229	-0.0212316	-0.0785192	-0.0568773
0.412	-0.0606964	-0.325492	-0.324219	-0.0937959	0.0844321	0.0296907	0.23338	0.144266	-0.105253	0.244837	-0.498628	0.283029	-0.256747	0.102255	-0.184183	-0.0772462	0.335224	-0.096342	-0.095069	-0.0148664	-0.0772462	-0.0454197
0.413	-0.0619695	-0.326765	-0.329312	-0.0874306	0.0767938	0.0195062	0.229561	0.128989	-0.125622	0.244837	-0.512632	0.290668	-0.237651	0.107347	-0.208371	-0.0619695	0.323767	-0.106526	-0.0976151	-0.00722801	-0.0759731	-0.0479659
0.414	-0.0454197	-0.330585	-0.324219	-0.0772462	0.0831591	0.0105948	0.213011	0.144266	-0.131988	0.239745	-0.513905	0.252476	-0.214736	0.0895244	-0.179091	-0.0403275	0.30849	-0.1078	-0.0874306	-0.0403275	-0.0848845	-0.050512
0.415	-0.0670617	-0.321673	-0.325492	-0.102707	0.0920705	0.00422951	0.202826	0.123897	-0.148537	0.229561	-0.541912	0.243564	-0.230013	0.103528	-0.184183	-0.0403275	0.280483	-0.096342	-0.0937959	-0.0377814	-0.051785	-0.0606964
0.416	-0.0581503	-0.333131	-0.311489	-0.0606964	0.0958897	-0.00340883	0.197734	0.121351	-0.173999	0.188823	-0.530455	0.241018	-0.25802	0.080613	-0.173999	-0.0466928	0.234653	-0.0912498	-0.0912498	-0.0275969	-0.0568773	-0.0237778
0.417	-0.051785	-0.330585	-0.312762	-0.0721539	0.0742477	0.0220523	0.188823	0.117532	-0.194367	0.186277	-0.533001	0.257568	-0.25802	0.0869783	-0.179091	-0.0479659	0.186277	-0.0887037	-0.0747001	-0.0581503	-0.0683348	-0.0148664
0.418	-0.0606964	-0.321673	-0.305123	-0.0619695	0.080613	0.0016834	0.192642	0.103528	-0.19946	0.165908	-0.531728	0.230834	-0.249109	0.0767938	-0.16636	-0.0479659	0.149358	-0.0810654	-0.0670617	-0.0759731	-0.0416006	-0.00595495
0.419	-0.0581503	-0.311489	-0.283481	-0.0657887	0.0691555	0.00932174	0.196461	0.106074	-0.214736	0.183731	-0.535547	0.192642	-0.259293	0.0780669	-0.151084	-0.0568773	0.136628	-0.0861576	-0.0683348	-0.115438	-0.0556042	-0.0301431
0.42	-0.0606964	-0.310216	-0.272024	-0.0581503	0.0640632	0.0220523	0.190096	0.102255	-0.221102	0.190096	-0.524089	0.199007	-0.264386	0.0857052	-0.171453	-0.0657887	0.112439	-0.096342	-0.0670617	-0.134534	-0.0454197	-0.0263239
0.421	-0.0606964	-0.301304	-0.26184	-0.0492389	0.0615171	0.00677563	0.2041	0.0704285	-0.223648	0.153177	-0.544458	0.18755	-0.265659	0.0844321	-0.181637	-0.0594234	0.0946166	-0.0925229	-0.0747001	-0.143445	-0.0466928	-0.0479659
0.422	-0.0454197	-0.306397	-0.249109	-0.0466928	0.0691555	-0.00340883	0.186277	0.0793399	-0.227467	0.136628	-0.547005	0.178638	-0.284755	0.104801	-0.190548	-0.0479659	0.0793399	-0.0759731	-0.0657887	-0.158722	-0.0403275	-0.0416006
0.423	-0.051785	-0.302577	-0.247836	-0.0365083	0.0487865	-0.00213578	0.176092	0.0831591	-0.240198	0.142993	-0.554643	0.179912	-0.26184	0.121351	-0.198187	-0.0645156	0.0398751	-0.0848845	-0.0454197	-0.138353	-0.0466928	-0.0848845
0.424	-0.0581503	-0.296212	-0.216009	-0.0403275	0.0615171	0.00295645	0.177365	0.080613	-0.259293	0.132808	-0.571193	0.179912	-0.252928	0.117532	-0.193094	-0.050512	0.0207793	-0.0721539	-0.0441467	-0.125622	-0.0416006	-0.0810654
0.425	-0.0721539	-0.289847	-0.237651	-0.0263239	0.0513327	-0.00340883	0.146812	0.0767938	-0.268205	0.121351	-0.576285	0.155723	-0.26184	0.080613	-0.195641	-0.0352353	0.0436943	-0.0848845	-0.0708809	-0.126895	-0.0632425	-0.0887037
0.426	-0.0708809	-0.310216	-0.244017	-0.0352353	0.0411482	-0.00595495	0.135354	0.0793399	-0.280935	0.107347	-0.590288	0.163362	-0.259293	0.0767938	-0.190548	-0.00213578	0.00295645	-0.0772462	-0.0683348	-0.102707	-0.0568773	-0.0810654
0.427	-0.0606964	-0.292393	-0.235105	-0.0352353	0.0284176	-0.00595495	0.136628	0.0678824	-0.292393	0.0907974	-0.596654	0.142993	-0.270751	0.0729746	-0.190548	-0.0250508	0.014414	-0.0988882	-0.0657887	-0.0925229	-0.0352353	-0.0887037
0.428	-0.0454197	-0.298758	-0.246563	-0.0339622	0.0666093	-0.0110472	0.126443	0.0767938	-0.288574	0.102255	-0.608111	0.131535	-0.250382	0.0666093	-0.198187	-0.0301431	0.00422951	-0.0708809	-0.0683348	-0.0899768	-0.0237778	-0.0657887
0.429	-0.0454197	-0.302577	-0.24529	-0.02887	0.037329	-0.0161394	0.117532	0.0487865	-0.306397	0.0907974	-0.595381	0.15827	-0.260566	0.0322368	-0.204552	-0.0275969	0.0131409	-0.0874306	-0.073427	-0.0823384	-0.0606964	-0.0594234
0.43	-0.0556042	-0.300031	-0.255474	-0.0250508	0.0131409	-0.0212316	0.106074	0.0653363	-0.305123	0.0933435	-0.61575	0.163362	-0.249109	0.0258715	-0.203279	-0.0377814	0.000410338	-0.0848845	-0.0556042	-0.073427	-0.0403275	-0.0594234
0.431	-0.0556042	-0.292393	-0.238925	-0.0301431	0.0195062	-0.0339622	0.0920705	0.0576979	-0.302577	0.0691555	-0.623388	0.155723	-0.275843	0.0258715	-0.193094	-0.0696078	0.00422951	-0.0721539	-0.0632425	-0.0797923	-0.0301431	-0.0645156
0.432	-0.0556042	-0.288574	-0.221102	-0.0365083	0.0258715	0.000410338	0.0946166	0.0462404	-0.330585	0.0602441	-0.623388	0.149358	-0.27457	0.0195062	-0.214736	-0.0823384	0.00422951	-0.0861576	-0.0708809	-0.0772462	-0.02887	-0.0454197
0.433	-0.0530581	-0.269478	-0.236378	-0.0263239	0.014414	-0.0377814	0.0997088	0.0347829	-0.3535	0.0538788	-0.62848	0.151904	-0.249109	0.0245984	-0.204552	-0.0887037	-0.0212316	-0.0772462	-0.0810654	-0.0721539	-0.0199586	-0.0377814
0.434	-0.0428736	-0.259293	-0.233832	-0.02887	0.0207793	-0.0225047	0.100982	0.0411482	-0.357319	0.0335098	-0.637392	0.144266	-0.26184	0.0271445	-0.194367	-0.0899768	-0.0326892	-0.0696078	-0.0645156	-0.0556042	-0.0466928	-0.0556042
0.435	-0.0568773	-0.240198	-0.213463	-0.0186855	0.0182332	-0.0301431	0.0907974	0.0220523	-0.368776	0.0284176	-0.637392	0.131535	-0.275843	0.0309637	-0.198187	-0.0899768	-0.00340883	-0.0772462	-0.0581503	-0.0632425	-0.0301431	-0.0403275
0.436	-0.0556042	-0.240198	-0.223648	-0.0237778	0.0118679	-0.0212316	0.0895244	0.0207793	-0.391692	0.0398751	-0.653941	0.0946166	-0.27457	0.0131409	-0.204552	-0.0772462	-0.0390544	-0.0976151	-0.0861576	-0.0747001	-0.0403275	-0.0530581
0.437	-0.0390544	-0.219829	-0.233832	-0.0250508	-0.00977412	-0.0416006	0.0907974	0.015687	-0.390418	0.0322368	-0.651395	0.0678824	-0.288574	0.000410338	-0.203279	-0.0721539	-0.0568773	-0.0848845	-0.0887037	-0.0466928	-0.050512	-0.0339622
0.438	-0.050512	-0.244017	-0.223648	-0.00468189	-0.0123202	-0.0352353	0.0615171	0.00932174	-0.404422	0.0309637	-0.647576	0.0717016	-0.280935	0.015687	-0.209644	-0.0747001	-0.051785	-0.0759731	-0.0606964	-0.0568773	-0.0314161	-0.0377814
0.439	-0.0428736	-0.219829	-0.213463	-0.0123202	0.0016834	-0.0301431	0.0767938	0.0016834	-0.405695	0.00677563	-0.650122	0.0615171	-0.269478	0.0207793	-0.203279	-0.0581503	-0.050512	-0.0759731	-0.0721539	-0.0619695	-0.0365083	-0.0390544
0.44	-0.0696078	-0.219829	-0.213463	0.00550257	-0.00977412	-0.0339622	0.0615171	-0.00213578	-0.414606	0.00550257	-0.646303	0.0742477	-0.280935	0.00677563	-0.19946	-0.0670617	-0.0606964	-0.0772462	-0.0721539	-0.0543312	-0.0352353	-0.0454197
0.441	-0.0721539	-0.230013	-0.203279	-0.00977412	-0.00850107	-0.0416006	0.036056	0.014414	-0.420972	0.00932174	-0.676856	0.0564249	-0.29112	0.0169601	-0.207098	-0.0479659	-0.0670617	-0.0785192	-0.0556042	-0.0657887	-0.0352353	-0.0390544
0.442	-0.0581503	-0.260566	-0.210917	0.00677563	-0.00850107	-0.0212316	0.0335098	0.0245984	-0.375142	0.00932174	-0.665399	0.0551518	-0.278389	0.0131409	-0.198187	-0.0479659	-0.0556042	-0.106526	-0.0874306	-0.0759731	-0.0403275	-0.0352353
0.443	-0.0479659	-0.27457	-0.186729	0.0296907	-0.0174125	-0.0237778	0.0105948	-0.00468189	-0.409514	0.00550257	-0.671764	0.0538788	-0.284755	0.036056	-0.196914	-0.0568773	-0.0594234	-0.101434	-0.0785192	-0.0645156	-0.0326892	-0.0454197
0.444	-0.0530581	-0.284755	-0.184183	0.0436943	-0.00977412	-0.0377814	0.000410338	-0.00722801	-0.431156	0.000410338	-0.669218	0.0513327	-0.288574	0.0245984	-0.186729	-0.050512	-0.0708809	-0.110346	-0.0861576	-0.0594234	-0.0441467	-0.0161394
0.445	-0.051785	-0.266932	-0.19946	0.0398751	-0.0301431	-0.0339622	0.00295645	-0.0301431	-0.465529	-0.0199586	-0.66158	0.0576979	-0.294939	0.0207793	-0.207098	-0.0377814	-0.095069	-0.112892	-0.0899768	-0.0683348	-0.0454197	-0.0263239
0.446	-0.051785	-0.265659	-0.18291	0.0245984	-0.0237778	-0.0365083	-0.00595495	-0.0301431	-0.479532	-0.0212316	-0.679403	0.0449674	-0.305123	0.0220523	-0.188002	-0.0466928	-0.0759731	-0.0848845	-0.0708809	-0.0441467	-0.0352353	-0.0174125
0.447	-0.0403275	-0.264386	-0.18291	0.0195062	-0.0212316	-0.0352353	0.00677563	-0.00468189	-0.471894	-0.0416006	-0.692133	0.0475135	-0.305123	0.0309637	-0.189275	-0.0581503	-0.0772462	-0.0874306	-0.073427	-0.0556042	-0.0301431	-0.0199586
0.448	-0.0454197	-0.259293	-0.180364	0.0335098	-0.0199586	-0.0237778	-0.0199586	-0.00595495	-0.464256	-0.0301431	-0.697225	0.0449674	-0.311489	0.0436943	-0.172726	-0.0581503	-0.073427	-0.0874306	-0.0708809	-0.0390544	-0.0237778	-0.00340883
0.449	-0.0377814	-0.237651	-0.162541	0.0296907	-0.0161394	-0.0314161	-0.0301431	-0.00722801	-0.483352	-0.0225047	-0.702318	0.0335098	-0.308943	0.0233254	-0.168906	-0.0594234	-0.0797923	-0.0810654	-0.0861576	-0.0479659	-0.0263239	-0.0250508
0.45	-0.0377814	-0.246563	-0.177818	0.0296907	-0.0377814	-0.0352353	-0.0161394	-0.0186855	-0.479532	-0.0326892	-0.697225	0.0335098	-0.311489	0.00932174	-0.172726	-0.0568773	-0.0874306	-0.0797923	-0.0925229	-0.0416006	-0.0301431	-0.0110472
0.451	-0.02887	-0.224921	-0.210917	0.0449674	-0.0352353	-0.0556042	-0.0212316	-0.0352353	-0.49099	-0.0416006	-0.72014	0.0322368	-0.312762	0.0131409	-0.167633	-0.0403275	-0.0759731	-0.0861576	-0.0823384	-0.0377814	-0.0352353	-0.00850107
0.452	-0.0441467	-0.232559	-0.226194	0.0538788	-0.0250508	-0.0441467	-0.0377814	-0.0314161	-0.493536	-0.0326892	-0.699771	0.0220523	-0.312762	0.0207793	-0.176545	-0.051785	-0.0645156	-0.0976151	-0.0785192	-0.0301431	-0.0326892	-0.0199586
0.453	-0.0454197	-0.231286	-0.195641	0.0449674	-0.0390544	-0.0326892	-0.0352353	-0.050512	-0.503721	-0.0657887	-0.744328	0.0271445	-0.317854	0.0105948	-0.194367	-0.0454197	-0.0810654	-0.112892	-0.100161	-0.0365083	-0.02887	-0.0250508
0.454	-0.0441467	-0.208371	-0.219829	0.0487865	-0.0568773	-0.0416006	-0.0352353	-0.0301431	-0.524089	-0.0594234	-0.721413	0.0131409	-0.314035	0.00422951	-0.176545	-0.0390544	-0.0836115	-0.096342	-0.0836115	-0.0339622	-0.0110472	-0.0352353
0.455	-0.0403275	-0.214736	-0.213463	0.0640632	-0.0416006	-0.0377814	-0.0454197	-0.0326892	-0.515178	-0.0708809	-0.729052	0.014414	-0.312762	-0.0148664	-0.180364	-0.050512	-0.0988882	-0.0988882	-0.0988882	-0.0441467	-0.0225047	-0.0225047
0.456	-0.0339622	-0.203279	-0.227467	0.0462404	-0.0543312	-0.0568773	-0.0237778	-0.0492389	-0.530455	-0.0823384	-0.726506	0.000410338	-0.33695	0.00295645	-0.193094	-0.0568773	-0.0759731	-0.0988882	-0.102707	-0.0301431	-0.0301431	-0.0148664
0.457	-0.0225047	-0.186729	-0.249109	0.0309637	-0.050512	-0.0428736	-0.0377814	-0.0403275	-0.518997	-0.0721539	-0.732871	0.00295645	-0.331858	-0.00340883	-0.168906	-0.0390544	-0.0848845	-0.0912498	-0.0759731	-0.0403275	-0.0301431	-0.0339622
0.458	-0.0428736	-0.177818	-0.260566	0.0411482	-0.0479659	-0.0352353	-0.0377814	-0.050512	-0.522816	-0.0785192	-0.73669	-0.00468189	-0.33695	-0.00850107	-0.175272	-0.0237778	-0.0759731	-0.0708809	-0.0263239	-0.0454197	-0.0339622	-0.0301431
0.459	-0.0428736	-0.156176	-0.254201	0.0347829	-0.050512	-0.0479659	-0.0352353	-0.0365083	-0.53682	-0.0848845	-0.73669	0.00422951	-0.333131	-0.00213578	-0.184183	-0.0263239	-0.0810654	-0.050512	-0.0110472	-0.0492389	-0.0339622	-0.0365083
0.46	-0.0479659	-0.148537	-0.250382	0.0195062	-0.0466928	-0.0416006	-0.0568773	-0.0416006	-0.526636	-0.0887037	-0.737963	-0.00722801	-0.357319	-0.00850107	-0.198187	-0.0428736	-0.0861576	-0.0479659	-0.0301431	-0.0466928	-0.0428736	-0.0250508
0.461	-0.0263239	-0.143445	-0.244017	0.0195062	-0.051785	-0.051785	-0.0454197	-0.0479659	-0.529182	-0.0797923	-0.735417	-0.0212316	-0.33695	-0.00468189	-0.173999	-0.0441467	-0.096342	-0.0823384	-0.0454197	-0.0377814	-0.0314161	-0.00722801
0.462	-0.0454197	-0.162541	-0.236378	-0.00595495	-0.0454197	-0.0314161	-0.0530581	-0.0441467	-0.531728	-0.0988882	-0.746875	-0.0148664	-0.363684	-0.00722801	-0.189275	-0.02887	-0.0988882	-0.0912498	-0.0594234	-0.0390544	-0.0416006	-0.0263239
0.463	-0.0365083	-0.167633	-0.22874	-0.00977412	-0.0530581	-0.0263239	-0.0301431	-0.0314161	-0.531728	-0.096342	-0.757059	-0.0199586	-0.361138	-0.000862719	-0.16636	-0.0403275	-0.101434	-0.101434	-0.050512	-0.0479659	-0.050512	-0.02887
0.464	-0.0428736	-0.154903	-0.223648	-0.00977412	-0.0275969	-0.0466928	-0.0568773	-0.0326892	-0.554643	-0.0874306	-0.762151	-0.0250508	-0.3535	-0.0275969	-0.177818	-0.050512	-0.109073	-0.0925229	-0.0632425	-0.0530581	-0.051785	-0.0135933
0.465	-0.0416006	-0.144718	-0.222375	-0.0148664	-0.0479659	-0.0441467	-0.0696078	-0.0441467	-0.555916	-0.10398	-0.750694	-0.0326892	-0.358592	-0.0237778	-0.172726	-0.0530581	-0.116711	-0.095069	-0.0747001	-0.0645156	-0.0339622	-0.00213578
0.466	-0.0339622	-0.152357	-0.242744	-0.0161394	-0.0454197	-0.0377814	-0.0772462	-0.050512	-0.540639	-0.102707	-0.744328	-0.051785	-0.36623	-0.00722801	-0.168906	-0.0403275	-0.109073	-0.0912498	-0.0721539	-0.050512	-0.0479659	-0.0135933
0.467	-0.0416006	-0.158722	-0.223648	-0.0314161	-0.0403275	-0.0479659	-0.0887037	-0.0390544	-0.561008	-0.112892	-0.748148	-0.0390544	-0.376415	-0.0250508	-0.162541	-0.0352353	-0.1078	-0.0874306	-0.0708809	-0.051785	-0.0390544	-0.0237778
0.468	-0.0148664	-0.159995	-0.226194	-0.0199586	-0.0556042	-0.050512	-0.0785192	-0.0645156	-0.554643	-0.0988882	-0.76979	-0.02887	-0.378961	-0.0225047	-0.170179	-0.0683348	-0.129442	-0.0988882	-0.0606964	-0.0454197	-0.0314161	-0.0250508
0.469	-0.0250508	-0.142172	-0.22874	-0.0263239	-0.0606964	-0.0390544	-0.0810654	-0.0530581	-0.55337	-0.121803	-0.762151	-0.0479659	-0.380234	-0.0339622	-0.163814	-0.0581503	-0.105253	-0.106526	-0.0747001	-0.0568773	-0.0352353	-0.0237778
0.47	-0.0250508	-0.148537	-0.223648	-0.0314161	-0.0683348	-0.0568773	-0.0836115	-0.0530581	-0.554643	-0.135807	-0.773609	-0.0543312	-0.387872	-0.0237778	-0.165087	-0.0466928	-0.116711	-0.0848845	-0.0619695	-0.0441467	-0.0403275	-0.0263239
0.471	-0.0301431	-0.133261	-0.207098	-0.0479659	-0.0747001	-0.0568773	-0.0887037	-0.0416006	-0.576285	-0.12053	-0.778701	-0.0543312	-0.373869	-0.0314161	-0.16636	-0.0543312	-0.101434	-0.0797923	-0.0492389	-0.0199586	-0.0314161	-0.000862719
0.472	-0.0199586	-0.149811	-0.218556	-0.0454197	-0.0683348	-0.0441467	-0.0772462	-0.0377814	-0.562281	-0.121803	-0.774882	-0.0708809	-0.390418	-0.0263239	-0.16636	-0.0606964	-0.096342	-0.0759731	-0.0441467	-0.0530581	-0.0326892	-0.02887
0.473	-0.0161394	-0.147264	-0.213463	-0.0645156	-0.0759731	-0.051785	-0.0874306	-0.0581503	-0.567373	-0.117984	-0.796524	-0.0556042	-0.392964	-0.0441467	-0.172726	-0.0568773	-0.101434	-0.0721539	-0.0594234	-0.0365083	-0.0174125	-0.0110472
0.474	-0.00977412	-0.142172	-0.208371	-0.0632425	-0.0619695	-0.0568773	-0.101434	-0.0441467	-0.587742	-0.145991	-0.785066	-0.0581503	-0.394238	-0.0441467	-0.170179	-0.0479659	-0.111619	-0.0568773	-0.0199586	-0.0454197	-0.0237778	-0.0352353
0.475	-0.0301431	-0.157449	-0.224921	-0.0556042	-0.0721539	-0.051785	-0.0848845	-0.0670617	-0.581377	-0.142172	-0.793978	-0.073427	-0.391692	-0.0365083	-0.159995	-0.051785	-0.109073	-0.0670617	-0.119257	-0.0339622	-0.0339622	-0.0377814
0.476	-0.0186855	-0.148537	-0.219829	-0.0619695	-0.0657887	-0.050512	-0.0874306	-0.0556042	-0.585196	-0.149811	-0.778701	-0.0683348	-0.404422	-0.0416006	-0.173999	-0.0657887	-0.106526	-0.073427	-0.101434	-0.0263239	-0.0365083	-0.0492389
0.477	-0.0225047	-0.148537	-0.204552	-0.0556042	-0.0721539	-0.0606964	-0.0912498	-0.0670617	-0.583923	-0.138353	-0.785066	-0.0810654	-0.376415	-0.051785	-0.180364	-0.0619695	-0.123076	-0.0721539	-0.0785192	-0.0377814	-0.0416006	-0.0250508
0.478	-0.0275969	-0.142172	-0.210917	-0.0670617	-0.0810654	-0.0454197	-0.0925229	-0.0836115	-0.5992	-0.148537	-0.807981	-0.0810654	-0.391692	-0.0606964	-0.196914	-0.0466928	-0.101434	-0.0887037	-0.0543312	-0.0479659	-0.0352353	-0.0237778
0.479	-0.0314161	-0.138353	-0.179091	-0.0657887	-0.0721539	-0.050512	-0.0925229	-0.0632425	-0.608111	-0.143445	-0.797797	-0.0899768	-0.41588	-0.0416006	-0.173999	-0.051785	-0.121803	-0.0912498	-0.050512	-0.0466928	-0.0556042	-0.0390544
0.48	-0.000862719	-0.144718	-0.170179	-0.073427	-0.0670617	-0.0696078	-0.0912498	-0.0657887	-0.585196	-0.167633	-0.795251	-0.0861576	-0.406968	-0.051785	-0.180364	-0.0606964	-0.109073	-0.0708809	-0.0416006	-0.0492389	-0.0403275	-0.0174125
0.481	-0.0275969	-0.144718	-0.172726	-0.050512	-0.073427	-0.0556042	-0.0874306	-0.0606964	-0.594108	-0.157449	-0.805435	-0.101434	-0.422245	-0.0556042	-0.170179	-0.0441467	-0.109073	-0.0797923	-0.0454197	-0.050512	-0.0212316	-0.02887
0.482	-0.0148664	-0.152357	-0.190548	-0.0416006	-0.0747001	-0.0454197	-0.0861576	-0.0683348	-0.592835	-0.15363	-0.787612	-0.096342	-0.408241	-0.051785	-0.177818	-0.0568773	-0.1078	-0.0759731	-0.0492389	-0.0454197	-0.0377814	-0.00977412
0.483	-0.00977412	-0.151084	-0.16636	-0.0581503	-0.0670617	-0.0428736	-0.106526	-0.0619695	-0.608111	-0.152357	-0.790158	-0.101434	-0.404422	-0.0466928	-0.176545	-0.0441467	-0.1078	-0.0874306	-0.0441467	-0.0645156	-0.0352353	-0.0275969
0.484	-0.0314161	-0.134534	-0.16636	-0.0606964	-0.0810654	-0.0657887	-0.115438	-0.0657887	-0.605565	-0.157449	-0.805435	-0.0976151	-0.42861	-0.0619695	-0.177818	-0.0466928	-0.140899	-0.0823384	-0.0466928	-0.0479659	-0.050512	-0.0212316
0.485	-0.0148664	-0.133261	-0.172726	-0.0747001	-0.0632425	-0.0403275	-0.101434	-0.0594234	-0.609384	-0.147264	-0.813074	-0.111619	-0.427337	-0.0785192	-0.154903	-0.0479659	-0.121803	-0.0861576	-0.0352353	-0.0466928	-0.0326892	-0.0199586
0.486	-0.0263239	-0.13708	-0.16636	-0.073427	-0.0657887	-0.0377814	-0.0988882	-0.0759731	-0.610657	-0.147264	-0.800343	-0.095069	-0.41588	-0.0543312	-0.161268	-0.0492389	-0.117984	-0.0810654	-0.0339622	-0.0479659	-0.0466928	-0.0275969
0.487	-0.0250508	-0.116711	-0.157449	-0.0606964	-0.0670617	-0.0530581	-0.1078	-0.0645156	-0.604292	-0.145991	-0.810527	-0.110346	-0.424791	-0.050512	-0.168906	-0.0606964	-0.124349	-0.0606964	-0.0428736	-0.0339622	-0.050512	-0.0148664
0.488	-0.0148664	-0.119257	-0.157449	-0.0899768	-0.0708809	-0.050512	-0.106526	-0.0759731	-0.61193	-0.167633	-0.807981	-0.1078	-0.434975	-0.0670617	-0.156176	-0.0568773	-0.116711	-0.0721539	-0.0466928	-0.0466928	-0.0250508	-0.0199586
0.489	-0.0275969	-0.133261	-0.165087	-0.0861576	-0.0759731	-0.0556042	-0.121803	-0.0759731	-0.61193	-0.162541	-0.810527	-0.125622	-0.41206	-0.0708809	-0.177818	-0.0581503	-0.111619	-0.0683348	-0.0339622	-0.0403275	-0.0263239	-0.0174125
0.49	-0.00340883	-0.124349	-0.139626	-0.0581503	-0.0861576	-0.0708809	-0.111619	-0.0912498	-0.61193	-0.173999	-0.820712	-0.126895	-0.419699	-0.0594234	-0.175272	-0.050512	-0.119257	-0.051785	-0.0657887	-0.0403275	-0.0352353	-0.0148664
0.491	-0.0263239	-0.110346	-0.149811	-0.0619695	-0.0645156	-0.0696078	-0.116711	-0.0568773	-0.585196	-0.168906	-0.820712	-0.106526	-0.422245	-0.0632425	-0.158722	-0.050512	-0.123076	-0.0632425	-0.0314161	-0.0377814	-0.0352353	-0.0123202
0.492	-0.0123202	-0.1078	-0.121803	-0.0670617	-0.0721539	-0.0759731	-0.119257	-0.0632425	-0.600473	-0.170179	-0.814347	-0.109073	-0.424791	-0.0670617	-0.163814	-0.0683348	-0.115438	-0.0683348	-0.0479659	-0.0275969	-0.0275969	-0.0339622
0.493	-0.00340883	-0.102707	-0.126895	-0.0657887	-0.0810654	-0.0670617	-0.109073	-0.0721539	-0.608111	-0.180364	-0.811801	-0.116711	-0.433702	-0.0848845	-0.157449	-0.0708809	-0.112892	-0.0708809	-0.0606964	-0.0416006	-0.0263239	-0.0237778
0.494	-0.0148664	-0.10398	-0.133261	-0.0721539	-0.0721539	-0.0581503	-0.126895	-0.0747001	-0.623388	-0.186729	-0.804162	-0.115438	-0.429883	-0.0937959	-0.157449	-0.0619695	-0.0988882	-0.0606964	-0.0581503	-0.0161394	-0.0301431	-0.0365083
0.495	0.00295645	-0.096342	-0.129442	-0.0683348	-0.0721539	-0.0568773	-0.121803	-0.0823384	-0.622115	-0.168906	-0.820712	-0.109073	-0.41588	-0.0721539	-0.177818	-0.0543312	-0.102707	-0.073427	-0.0530581	-0.0301431	-0.0199586	-0.0212316
0.496	-0.0110472	-0.105253	-0.121803	-0.0696078	-0.0810654	-0.0810654	-0.114165	-0.0823384	-0.614477	-0.185456	-0.818166	-0.13708	-0.406968	-0.0759731	-0.175272	-0.0581503	-0.109073	-0.0606964	-0.0594234	-0.0263239	-0.0390544	-0.0441467
0.497	-0.0199586	-0.102707	-0.12053	-0.0772462	-0.0861576	-0.051785	-0.112892	-0.0887037	-0.623388	-0.179091	-0.814347	-0.126895	-0.434975	-0.0861576	-0.159995	-0.0390544	-0.095069	-0.0581503	-0.0441467	-0.0479659	-0.0377814	-0.0339622
0.498	-0.000862719	-0.121803	-0.109073	-0.0708809	-0.0874306	-0.0670617	-0.109073	-0.0759731	-0.636119	-0.184183	-0.811801	-0.144718	-0.42861	-0.0785192	-0.162541	-0.0466928	-0.117984	-0.0619695	-0.0479659	-0.0365083	-0.0199586	-0.0454197
0.499	-0.00722801	-0.126895	-0.116711	-0.0670617	-0.0759731	-0.0479659	-0.133261	-0.0861576	-0.622115	-0.180364	-0.816893	-0.129442	-0.441341	-0.0797923	-0.170179	-0.0670617	-0.109073	-0.100161	-0.0403275	-0.0403275	-0.0314161	-0.0135933
0.5	-0.00722801	-0.138353	-0.116711	-0.0581503	-0.0759731	-0.0619695	-0.106526	-0.0836115	-0.624661	-0.177818	-0.795251	-0.145991	-0.437522	-0.0823384	-0.159995	-0.0466928	-0.095069	-0.0759731	-0.0479659	-0.0454197	-0.0428736	-0.0352353
0.501	-0.0212316	-0.114165	-0.117984	-0.0708809	-0.0823384	-0.0454197	-0.112892	-0.0772462	-0.636119	-0.162541	-0.807981	-0.142172	-0.437522	-0.095069	-0.162541	-0.0581503	-0.1078	-0.0772462	-0.0632425	-0.0326892	-0.0441467	-0.0186855
0.502	-0.0110472	-0.126895	-0.1078	-0.0632425	-0.0861576	-0.0466928	-0.119257	-0.0721539	-0.617023	-0.18291	-0.802889	-0.143445	-0.42861	-0.0708809	-0.159995	-0.0403275	-0.117984	-0.0861576	-0.0428736	-0.0314161	-0.0250508	-0.0110472
0.503	-0.0174125	-0.117984	-0.119257	-0.0670617	-0.0848845	-0.0530581	-0.117984	-0.0670617	-0.625934	-0.177818	-0.804162	-0.149811	-0.438795	-0.10398	-0.159995	-0.0683348	-0.109073	-0.0721539	-0.0441467	-0.0403275	-0.0365083	-0.0263239
0.504	-0.0174125	-0.116711	-0.134534	-0.0568773	-0.0759731	-0.0568773	-0.112892	-0.106526	-0.614477	-0.172726	-0.805435	-0.145991	-0.448979	-0.0899768	-0.170179	-0.0454197	-0.1078	-0.0912498	-0.0377814	-0.0454197	-0.0441467	-0.0225047
0.505	-0.0148664	-0.109073	-0.119257	-0.0606964	-0.0785192	-0.051785	-0.135807	-0.0925229	-0.625934	-0.168906	-0.800343	-0.145991	-0.429883	-0.0861576	-0.181637	-0.0543312	-0.10398	-0.0556042	-0.0428736	-0.0530581	-0.0352353	-0.0225047
0.506	-0.0123202	-0.119257	-0.123076	-0.050512	-0.0708809	-0.0454197	-0.117984	-0.0785192	-0.620842	-0.179091	-0.802889	-0.144718	-0.44516	-0.0848845	-0.154903	-0.0492389	-0.0937959	-0.0657887	-0.0352353	-0.0365083	-0.0365083	-0.0339622
0.507	-0.0225047	-0.115438	-0.133261	-0.051785	-0.0568773	-0.0428736	-0.13708	-0.0747001	-0.613204	-0.163814	-0.801616	-0.157449	-0.442614	-0.0797923	-0.133261	-0.0568773	-0.0810654	-0.0721539	-0.0403275	-0.0250508	-0.0441467	-0.0148664
0.508	-0.0148664	-0.114165	-0.109073	-0.0670617	-0.0759731	-0.0492389	-0.129442	-0.0708809	-0.606838	-0.171453	-0.801616	-0.149811	-0.433702	-0.0874306	-0.157449	-0.0670617	-0.0797923	-0.0454197	-0.050512	-0.0186855	-0.0403275	-0.00468189
0.509	-0.0148664	-0.105253	-0.129442	-0.0657887	-0.0861576	-0.0556042	-0.13708	-0.0759731	-0.610657	-0.184183	-0.807981	-0.139626	-0.42861	-0.0874306	-0.15363	-0.051785	-0.0530581	-0.0696078	-0.0403275	-0.0225047	-0.0339622	-0.0275969
0.51	0.00550257	-0.0976151	-0.115438	-0.0568773	-0.0747001	-0.0721539	-0.116711	-0.0759731	-0.61193	-0.177818	-0.801616	-0.156176	-0.438795	-0.0912498	-0.13708	-0.0645156	-0.0581503	-0.0619695	-0.0403275	-0.0275969	-0.0174125	-0.0186855
0.511	-0.00340883	-0.105253	-0.0925229	-0.0657887	-0.0657887	-0.0530581	-0.130715	-0.073427	-0.625934	-0.180364	-0.810527	-0.15363	-0.433702	-0.096342	-0.145991	-0.0568773	-0.0530581	-0.0568773	-0.0403275	-0.0339622	-0.0199586	-0.0148664
0.512	-0.00340883	-0.102707	-0.100161	-0.0670617	-0.0645156	-0.0454197	-0.134534	-0.0810654	-0.622115	-0.194367	-0.792705	-0.15363	-0.441341	-0.096342	-0.145991	-0.0696078	-0.0619695	-0.0454197	-0.050512	-0.0199586	0.000410338	-0.0275969
0.513	-0.0186855	-0.096342	-0.102707	-0.0530581	-0.0797923	-0.0785192	-0.121803	-0.0848845	-0.609384	-0.18291	-0.800343	-0.158722	-0.420972	-0.0861576	-0.128168	-0.0492389	-0.050512	-0.050512	-0.0543312	-0.0314161	-0.0199586	-0.0263239
0.514	0.000410338	-0.096342	-0.096342	-0.0645156	-0.0912498	-0.0657887	-0.112892	-0.0772462	-0.61193	-0.181637	-0.804162	-0.149811	-0.424791	-0.0887037	-0.143445	-0.0454197	-0.0556042	-0.0632425	-0.0339622	-0.0199586	-0.00340883	-0.0148664
0.515	-0.0110472	-0.106526	-0.0810654	-0.0747001	-0.0823384	-0.0556042	-0.129442	-0.0887037	-0.613204	-0.186729	-0.800343	-0.147264	-0.431156	-0.0988882	-0.157449	-0.0581503	-0.0594234	-0.050512	-0.0466928	-0.0275969	-0.0263239	-0.0186855
0.516	-0.0250508	-0.106526	-0.0861576	-0.0848845	-0.0810654	-0.0530581	-0.121803	-0.0925229	-0.610657	-0.189275	-0.788886	-0.158722	-0.409514	-0.112892	-0.144718	-0.0568773	-0.0696078	-0.0721539	-0.0403275	-0.0225047	-0.0212316	-0.0135933
0.517	-0.0237778	-0.096342	-0.0861576	-0.0925229	-0.0810654	-0.0556042	-0.115438	-0.096342	-0.618296	-0.184183	-0.790158	-0.131988	-0.42861	-0.119257	-0.142172	-0.0454197	-0.0696078	-0.0594234	-0.050512	-0.0263239	-0.0275969	-0.0212316
0.518	-0.0135933	-0.0925229	-0.0836115	-0.0887037	-0.0759731	-0.0454197	-0.129442	-0.106526	-0.622115	-0.171453	-0.795251	-0.149811	-0.422245	-0.0874306	-0.151084	-0.0454197	-0.0721539	-0.0657887	-0.0594234	-0.0225047	-0.00722801	-0.0365083
0.519	-0.0110472	-0.0976151	-0.0836115	-0.0887037	-0.0772462	-0.0543312	-0.096342	-0.0848845	-0.592835	-0.177818	-0.802889	-0.162541	-0.436248	-0.101434	-0.156176	-0.050512	-0.0772462	-0.0619695	-0.0479659	-0.0263239	-0.0199586	-0.0275969
0.52	-0.0237778	-0.109073	-0.0810654	-0.0797923	-0.0645156	-0.0403275	-0.121803	-0.0874306	-0.614477	-0.173999	-0.763424	-0.152357	-0.41206	-0.123076	-0.144718	-0.0301431	-0.0785192	-0.0606964	-0.0161394	-0.0161394	-0.0148664	-0.0148664
0.521	-0.0148664	-0.0976151	-0.0823384	-0.0772462	-0.0645156	-0.051785	-0.131988	-0.0861576	-0.606838	-0.170179	-0.787612	-0.143445	-0.436248	-0.1078	-0.148537	-0.0352353	-0.0861576	-0.0632425	-0.0492389	-0.0199586	-0.0199586	-0.0161394
0.522	-0.00722801	-0.0887037	-0.0759731	-0.0657887	-0.096342	-0.051785	-0.110346	-0.0721539	-0.604292	-0.177818	-0.781247	-0.171453	-0.438795	-0.1078	-0.143445	-0.0530581	-0.0797923	-0.0683348	-0.0275969	-0.0352353	-0.0199586	-0.0148664
0.523	-0.0110472	-0.116711	-0.0670617	-0.0759731	-0.0747001	-0.0492389	-0.1078	-0.0836115	-0.601746	-0.167633	-0.790158	-0.16636	-0.42861	-0.106526	-0.147264	-0.0428736	-0.0721539	-0.0606964	-0.0314161	-0.050512	-0.0339622	-0.0148664
0.524	-0.00595495	-0.106526	-0.0352353	-0.0606964	-0.0823384	-0.0326892	-0.117984	-0.0887037	-0.603019	-0.165087	-0.781247	-0.152357	-0.427337	-0.101434	-0.129442	-0.0543312	-0.0861576	-0.0670617	-0.0390544	-0.0403275	-0.0250508	-0.000862719
0.525	-0.0263239	-0.0848845	-0.0199586	-0.0454197	-0.0606964	-0.0594234	-0.128168	-0.0861576	-0.610657	-0.177818	-0.78252	-0.165087	-0.432429	-0.096342	-0.148537	-0.0594234	-0.0747001	-0.0606964	-0.0186855	-0.0314161	-0.0263239	-0.00977412
0.526	-0.00722801	-0.0976151	-0.00850107	-0.051785	-0.0759731	-0.0479659	-0.115438	-0.0759731	-0.601746	-0.179091	-0.774882	-0.165087	-0.437522	-0.112892	-0.12053	-0.050512	-0.095069	-0.0568773	-0.0352353	-0.0365083	-0.0174125	0.0105948
0.527	-0.0110472	-0.0861576	0.00422951	-0.0606964	-0.0581503	-0.050512	-0.124349	-0.0683348	-0.583923	-0.167633	-0.785066	-0.173999	-0.437522	-0.0861576	-0.13708	-0.0581503	-0.0848845	-0.0326892	-0.0263239	-0.0377814	-0.0263239	-0.00468189
0.528	0.000410338	-0.102707	0.00804868	-0.0619695	-0.0657887	-0.051785	-0.121803	-0.0848845	-0.601746	-0.163814	-0.779974	-0.157449	-0.418426	-0.096342	-0.13708	-0.0632425	-0.0747001	-0.0530581	-0.0326892	-0.02887	-0.0250508	0.0195062
0.529	-0.00468189	-0.0874306	0.0233254	-0.0556042	-0.0683348	-0.050512	-0.116711	-0.0670617	-0.595381	-0.177818	-0.767243	-0.157449	-0.424791	-0.1078	-0.124349	-0.050512	-0.0823384	-0.0403275	-0.0314161	-0.0212316	-0.0263239	-0.0123202
0.53	-0.0174125	-0.0899768	0.0386021	-0.050512	-0.0645156	-0.0530581	-0.121803	-0.0797923	-0.594108	-0.163814	-0.771063	-0.147264	-0.42861	-0.101434	-0.116711	-0.0696078	-0.0556042	-0.0390544	-0.0352353	-0.0301431	-0.0263239	-0.00850107
0.531	-0.0123202	-0.0797923	0.0296907	-0.0479659	-0.0645156	-0.0543312	-0.124349	-0.0912498	-0.591561	-0.157449	-0.773609	-0.170179	-0.424791	-0.110346	-0.126895	-0.0568773	-0.0657887	-0.0377814	-0.0339622	-0.0237778	-0.0275969	-0.0275969
0.532	0.015687	-0.0810654	0.0271445	-0.0466928	-0.0632425	-0.0568773	-0.0925229	-0.095069	-0.586469	-0.172726	-0.758332	-0.157449	-0.414606	-0.10398	-0.130715	-0.0581503	-0.0530581	-0.0479659	-0.0390544	-0.0250508	-0.0250508	-0.0148664
0.533	0.00295645	-0.0810654	0.015687	-0.0428736	-0.0530581	-0.0568773	-0.126895	-0.0670617	-0.576285	-0.184183	-0.76597	-0.138353	-0.420972	-0.1078	-0.135807	-0.0543312	-0.0556042	-0.0441467	-0.0314161	-0.0301431	-0.0186855	-0.0314161
0.534	0.00295645	-0.0823384	0.0220523	-0.0352353	-0.0556042	-0.051785	-0.126895	-0.0759731	-0.580104	-0.159995	-0.776155	-0.167633	-0.41206	-0.109073	-0.147264	-0.0606964	-0.0645156	-0.0365083	-0.0275969	-0.0466928	-0.00213578	0.000410338
0.535	-0.00468189	-0.0759731	0.00550257	-0.0466928	-0.0619695	-0.0454197	-0.115438	-0.0848845	-0.58265	-0.180364	-0.792705	-0.157449	-0.427337	-0.106526	-0.128168	-0.0606964	-0.0619695	-0.0594234	-0.0377814	-0.0225047	-0.0174125	-0.00977412
0.536	-0.0135933	-0.0912498	-0.0161394	-0.0454197	-0.0696078	-0.0581503	-0.114165	-0.0772462	-0.577558	-0.18291	-0.757059	-0.162541	-0.418426	-0.101434	-0.131988	-0.0530581	-0.0670617	-0.0581503	-0.0377814	-0.0148664	-0.0275969	-0.0263239
0.537	-0.00595495	-0.0810654	-0.00595495	-0.0479659	-0.0581503	-0.0556042	-0.110346	-0.0797923	-0.554643	-0.173999	-0.750694	-0.159995	-0.427337	-0.115438	-0.147264	-0.0543312	-0.073427	-0.050512	-0.00850107	-0.0199586	-0.0186855	-0.0186855
0.538	0.00932174	-0.0759731	-0.0161394	-0.0403275	-0.0708809	-0.050512	-0.111619	-0.095069	-0.587742	-0.18291	-0.754513	-0.162541	-0.422245	-0.111619	-0.131988	-0.0416006	-0.0632425	-0.0466928	-0.0314161	-0.0212316	-0.00850107	-0.0174125
0.539	0.000410338	-0.0785192	-0.0148664	-0.0301431	-0.0606964	-0.0645156	-0.112892	-0.0759731	-0.587742	-0.171453	-0.754513	-0.189275	-0.42861	-0.125622	-0.143445	-0.0416006	-0.0810654	-0.0492389	-0.0339622	-0.0148664	-0.0314161	-0.0275969
0.54	-0.0123202	-0.0797923	-0.00722801	-0.0454197	-0.0683348	-0.0568773	-0.101434	-0.096342	-0.575012	-0.167633	-0.75324	-0.167633	-0.431156	-0.106526	-0.139626	-0.0365083	-0.0543312	-0.0492389	-0.0212316	-0.0339622	-0.0174125	-0.0212316
0.541	-0.00850107	-0.0861576	-0.0301431	-0.0377814	-0.0619695	-0.095069	-0.106526	-0.0721539	-0.563554	-0.180364	-0.757059	-0.162541	-0.427337	-0.128168	-0.13708	-0.051785	-0.0810654	-0.0619695	-0.0225047	-0.0390544	-0.0352353	0.00550257
0.542	-0.00468189	-0.0721539	-0.00468189	-0.0352353	-0.0556042	-0.102707	-0.109073	-0.0785192	-0.573739	-0.177818	-0.741782	-0.162541	-0.419699	-0.111619	-0.133261	-0.0479659	-0.0810654	-0.0416006	-0.00977412	-0.0174125	-0.0199586	-0.00977412
0.543	0.000410338	-0.0759731	-0.0174125	-0.0314161	-0.0606964	-0.0568773	-0.106526	-0.0785192	-0.567373	-0.162541	-0.790158	-0.161268	-0.427337	-0.116711	-0.138353	-0.0556042	-0.0619695	-0.0606964	-0.0263239	-0.0454197	-0.0148664	-0.00977412
0.544	0.0105948	-0.0836115	-0.00595495	-0.0403275	-0.0568773	-0.0568773	-0.105253	-0.0899768	-0.5661	-0.165087	-0.771063	-0.184183	-0.427337	-0.109073	-0.126895	-0.0479659	-0.0772462	-0.0568773	-0.0237778	-0.0352353	-0.0237778	-0.00468189
0.545	-0.000862719	-0.106526	-0.0110472	-0.0403275	-0.0581503	-0.0454197	-0.116711	-0.0759731	-0.549551	-0.168906	-0.758332	-0.168906	-0.432429	-0.114165	-0.126895	-0.0568773	-0.0810654	-0.0428736	-0.0263239	-0.0314161	-0.0326892	-0.0199586
0.546	-0.0123202	-0.0861576	-0.0199586	-0.0377814	-0.0390544	-0.0556042	-0.106526	-0.0670617	-0.550824	-0.180364	-0.744328	-0.165087	-0.420972	-0.116711	-0.129442	-0.0619695	-0.0645156	-0.0403275	-0.0225047	-0.0314161	-0.0314161	-0.0123202
0.547	-0.0110472	-0.0810654	-0.0301431	-0.0352353	-0.0606964	-0.0466928	-0.1078	-0.0759731	-0.559735	-0.158722	-0.740509	-0.163814	-0.427337	-0.102707	-0.142172	-0.050512	-0.0912498	-0.0365083	-0.0314161	-0.0454197	-0.00722801	0.000410338
0.548	-0.0110472	-0.0861576	-0.0275969	-0.0314161	-0.0619695	-0.0339622	-0.0988882	-0.0683348	-0.5661	-0.16636	-0.739236	-0.15363	-0.417153	-0.111619	-0.116711	-0.0606964	-0.0899768	-0.0352353	-0.0250508	-0.0568773	-0.0250508	-0.0123202
0.549	0.000410338	-0.0797923	-0.0174125	-0.0135933	-0.0657887	-0.051785	-0.095069	-0.0861576	-0.55337	-0.184183	-0.754513	-0.168906	-0.41206	-0.117984	-0.116711	-0.0670617	-0.0899768	-0.00722801	-0.0161394	-0.0365083	-0.0225047	0.0016834
0.55	-0.00468189	-0.0887037	-0.0237778	-0.0390544	-0.0670617	-0.0416006	-0.112892	-0.0670617	-0.53682	-0.173999	-0.744328	-0.173999	-0.433702	-0.115438	-0.152357	-0.0657887	-0.0708809	-0.073427	-0.0199586	-0.0326892	-0.0326892	-0.0123202
0.551	-0.00213578	-0.0568773	-0.0225047	-0.0199586	-0.0657887	-0.0530581	-0.114165	-0.073427	-0.555916	-0.186729	-0.749421	-0.162541	-0.420972	-0.134534	-0.142172	-0.0556042	-0.0683348	-0.0556042	-0.0212316	-0.0301431	-0.0110472	-0.0123202
0.552	-0.0135933	-0.0785192	-0.0352353	-0.0352353	-0.0747001	-0.0606964	-0.112892	-0.0747001	-0.549551	-0.170179	-0.746875	-0.16636	-0.413333	-0.119257	-0.144718	-0.0619695	-0.0772462	-0.0365083	-0.0225047	-0.0352353	-0.0186855	-0.0110472
0.553	-0.00850107	-0.0645156	-0.0326892	-0.0314161	-0.0645156	-0.0556042	-0.105253	-0.0912498	-0.550824	-0.172726	-0.744328	-0.162541	-0.424791	-0.1078	-0.128168	0.0793399	-0.0721539	-0.0365083	-0.0390544	-0.0263239	-0.0135933	-0.0250508
0.554	-0.00977412	-0.0568773	-0.0186855	-0.0377814	-0.0543312	-0.0708809	-0.096342	-0.0912498	-0.530455	-0.177818	-0.732871	-0.162541	-0.414606	-0.116711	-0.128168	-0.240198	-0.0619695	-0.0403275	-0.0390544	-0.0225047	-0.0225047	-0.0148664
0.555	-0.0174125	-0.0632425	-0.0377814	-0.0377814	-0.0657887	-0.051785	-0.0976151	-0.0759731	-0.535547	-0.177818	-0.737963	-0.194367	-0.420972	-0.109073	-0.134534	-0.188002	-0.0581503	-0.0275969	-0.0314161	-0.0212316	-0.0135933	-0.0161394
0.556	-0.00213578	-0.0619695	-0.0186855	-0.0479659	-0.0492389	-0.0556042	-0.111619	-0.0912498	-0.550824	-0.179091	-0.73669	-0.184183	-0.41206	-0.101434	-0.133261	-0.147264	-0.0645156	-0.0556042	-0.0377814	-0.0275969	-0.0148664	-0.0377814
0.557	0.00550257	-0.0708809	-0.0237778	-0.0110472	-0.0619695	-0.051785	-0.119257	-0.0721539	-0.53682	-0.177818	-0.727779	-0.175272	-0.409514	-0.13708	-0.138353	-0.0785192	-0.0670617	-0.0543312	-0.0225047	-0.0161394	-0.0225047	-0.0237778
0.558	-0.0123202	-0.0581503	-0.0135933	-0.0174125	-0.050512	-0.0619695	-0.106526	-0.0848845	-0.547005	-0.16636	-0.732871	-0.165087	-0.41206	-0.131988	-0.139626	-0.0581503	-0.0683348	-0.0466928	-0.0237778	-0.0161394	-0.0123202	-0.00722801
0.559	-0.0148664	-0.0645156	0.00550257	-0.0263239	-0.0581503	-0.0390544	-0.0988882	-0.0887037	-0.526636	-0.176545	-0.725233	-0.161268	-0.418426	-0.117984	-0.13708	-0.0683348	-0.0759731	-0.0416006	-0.0199586	-0.0212316	-0.0225047	0.000410338
0.56	0.000410338	-0.0657887	-0.00213578	-0.0314161	-0.073427	-0.0454197	-0.0874306	-0.0810654	-0.548278	-0.162541	-0.713775	-0.173999	-0.42861	-0.125622	-0.145991	-0.0543312	-0.0747001	-0.0403275	-0.0225047	-0.0174125	-0.0403275	-0.0199586
0.561	-0.0237778	-0.0861576	-0.00340883	-0.0339622	-0.0619695	-0.0492389	-0.129442	-0.0912498	-0.535547	-0.173999	-0.721413	-0.165087	-0.420972	-0.126895	-0.135807	-0.0530581	-0.0848845	-0.0441467	-0.0212316	-0.0275969	0.000410338	-0.0237778
0.562	-0.0212316	-0.096342	0.00677563	-0.0352353	-0.0670617	-0.050512	-0.0861576	-0.0836115	-0.529182	-0.16636	-0.713775	-0.170179	-0.417153	-0.117984	-0.138353	-0.0377814	-0.0670617	-0.0556042	-0.0314161	-0.050512	-0.0365083	-0.0314161
0.563	-0.0377814	-0.0836115	0.058971	-0.02887	-0.050512	-0.0454197	-0.0988882	-0.0645156	-0.529182	-0.184183	-0.726506	-0.175272	-0.41206	-0.133261	-0.133261	-0.0403275	-0.0810654	-0.0377814	-0.0339622	-0.0326892	-0.0250508	-0.0135933
0.564	-0.0301431	-0.0861576	0.0717016	-0.02887	-0.051785	-0.0568773	-0.101434	-0.0568773	-0.517724	-0.152357	-0.718867	-0.180364	-0.418426	-0.125622	-0.125622	-0.0594234	-0.0772462	-0.0352353	-0.0186855	-0.0428736	-0.0110472	-0.00468189
0.565	-0.0110472	-0.0594234	0.0704285	-0.0148664	-0.051785	-0.0365083	-0.101434	-0.0861576	-0.52027	-0.177818	-0.723959	-0.168906	-0.422245	-0.121803	-0.138353	-0.0556042	-0.096342	-0.0314161	-0.00340883	-0.0416006	-0.0263239	0.00295645
0.566	-0.00595495	-0.0670617	0.0717016	-0.0301431	-0.0530581	-0.0428736	-0.114165	-0.0708809	-0.522816	-0.15363	-0.706137	-0.177818	-0.42861	-0.133261	-0.13708	-0.0619695	-0.0797923	-0.0237778	-0.0352353	-0.051785	-0.0250508	0.00550257
0.567	-0.0148664	-0.0925229	0.0869783	-0.0161394	-0.0454197	-0.0568773	-0.109073	-0.0645156	-0.511359	-0.170179	-0.716321	-0.168906	-0.417153	-0.12053	-0.126895	-0.0606964	-0.0836115	-0.0352353	-0.00595495	-0.0403275	-0.0212316	-0.0110472
0.568	-0.0212316	-0.0772462	0.0666093	-0.0403275	-0.0606964	-0.0403275	-0.0925229	-0.0708809	-0.515178	-0.171453	-0.718867	-0.184183	-0.422245	-0.135807	-0.134534	-0.050512	-0.0797923	-0.050512	-0.0186855	-0.0543312	-0.0275969	-0.00977412
0.569	-0.00595495	-0.0772462	0.0615171	-0.0301431	-0.0492389	-0.0390544	-0.102707	-0.0772462	-0.506267	-0.172726	-0.704864	-0.175272	-0.410787	-0.129442	-0.124349	-0.0568773	-0.0721539	-0.0416006	-0.0110472	-0.0416006	-0.0186855	-0.0212316
0.57	-0.00722801	-0.0708809	0.0678824	-0.0314161	-0.051785	-0.0454197	-0.110346	-0.0683348	-0.503721	-0.142172	-0.709956	-0.176545	-0.41206	-0.121803	-0.133261	-0.0556042	-0.0887037	-0.0556042	-0.0263239	-0.0352353	-0.0110472	-0.0161394
0.571	-0.00340883	-0.0606964	0.0844321	-0.0352353	-0.0543312	-0.0466928	-0.102707	-0.0747001	-0.503721	-0.157449	-0.695952	-0.185456	-0.408241	-0.125622	-0.133261	-0.0441467	-0.0759731	-0.0314161	-0.0275969	-0.00595495	-0.0161394	-0.0110472
0.572	-0.0148664	-0.073427	0.0615171	-0.0326892	-0.051785	-0.0530581	-0.105253	-0.0836115	-0.513905	-0.165087	-0.703591	-0.172726	-0.41588	-0.140899	-0.123076	-0.0696078	-0.0645156	-0.0428736	-0.050512	-0.0275969	-0.0212316	-0.0237778
0.573	-0.0161394	-0.0721539	0.037329	-0.0352353	-0.0657887	-0.051785	-0.117984	-0.0848845	-0.488444	-0.175272	-0.706137	-0.173999	-0.400603	-0.126895	-0.129442	-0.0772462	-0.0861576	-0.0275969	-0.0352353	-0.0174125	-0.00468189	-0.0301431
0.574	-0.00722801	-0.0823384	0.0296907	-0.0275969	-0.0466928	-0.0581503	-0.119257	-0.095069	-0.506267	-0.179091	-0.70741	-0.175272	-0.41206	-0.123076	-0.134534	-0.0594234	-0.0683348	-0.073427	-0.0339622	-0.0275969	-0.0110472	-0.0403275
0.575	0.00422951	-0.0645156	0.00804868	-0.0403275	-0.0606964	-0.0466928	-0.105253	-0.0848845	-0.510086	-0.163814	-0.703591	-0.18291	-0.418426	-0.13708	-0.129442	-0.0556042	-0.051785	-0.0912498	-0.0314161	-0.0199586	-0.0339622	-0.0148664
0.576	-0.0135933	-0.0581503	0.00932174	-0.0377814	-0.0670617	-0.0568773	-0.0925229	-0.0747001	-0.506267	-0.16636	-0.72014	-0.161268	-0.413333	-0.128168	-0.156176	-0.0683348	-0.0696078	-0.0874306	-0.0352353	-0.02887	-0.0263239	-0.0174125
0.577	0.000410338	-0.0632425	0.000410338	-0.0339622	-0.0581503	-0.0454197	-0.0887037	-0.073427	-0.508813	-0.15363	-0.708683	-0.16636	-0.400603	-0.145991	-0.15363	-0.0683348	-0.0874306	-0.0683348	-0.0199586	-0.0301431	-0.0148664	-0.0275969
0.578	-0.000862719	-0.073427	0.000410338	-0.0352353	-0.051785	-0.051785	-0.0912498	-0.0747001	-0.494809	-0.165087	-0.681949	-0.156176	-0.417153	-0.128168	-0.142172	-0.050512	-0.0810654	-0.0314161	-0.050512	-0.0314161	-0.0110472	-0.0275969
0.579	-0.0148664	-0.0683348	-0.00977412	-0.0377814	-0.0581503	-0.0479659	-0.112892	-0.101434	-0.499901	-0.157449	-0.687041	-0.203279	-0.418426	-0.130715	-0.130715	-0.0466928	-0.0988882	-0.0594234	-0.0161394	-0.0466928	-0.0148664	-0.0275969
0.58	-0.0199586	-0.0759731	-0.0110472	-0.0377814	-0.0594234	-0.0466928	-0.114165	-0.0810654	-0.498628	-0.143445	-0.671764	-0.189275	-0.410787	-0.138353	-0.149811	-0.0479659	-0.0887037	-0.0479659	-0.0301431	-0.0568773	-0.00850107	-0.0174125
0.581	-0.00977412	-0.0708809	-0.0212316	-0.0403275	-0.0581503	-0.0416006	-0.0887037	-0.0899768	-0.499901	-0.147264	-0.675583	-0.18291	-0.413333	-0.142172	-0.142172	-0.0606964	-0.0874306	-0.0606964	-0.0148664	-0.0352353	-0.0250508	-0.0110472
0.582	-0.0237778	-0.0759731	-0.0275969	-0.0377814	-0.051785	-0.0275969	-0.096342	-0.0670617	-0.485898	-0.156176	-0.679403	-0.176545	-0.405695	-0.133261	-0.128168	-0.0428736	-0.0887037	-0.050512	-0.0275969	-0.0377814	-0.0225047	-0.00213578
0.583	-0.0263239	-0.0810654	-0.0250508	-0.0377814	-0.0377814	-0.0314161	-0.0874306	-0.0568773	-0.483352	-0.172726	-0.675583	-0.179091	-0.409514	-0.140899	-0.133261	-0.0645156	-0.0721539	-0.0390544	-0.0186855	-0.0403275	-0.0441467	-0.0212316
0.584	-0.0110472	-0.0797923	-0.0390544	-0.0352353	-0.0466928	-0.0466928	-0.0925229	-0.0594234	-0.493536	-0.143445	-0.681949	-0.18291	-0.403149	-0.13708	-0.133261	-0.0543312	-0.0759731	-0.0619695	-0.0174125	-0.0314161	-0.0275969	-0.0326892
0.585	-0.0110472	-0.0683348	-0.0479659	-0.0441467	-0.0543312	-0.0454197	-0.1078	-0.0632425	-0.480805	-0.15363	-0.670491	-0.179091	-0.408241	-0.130715	-0.128168	-0.0479659	-0.0772462	-0.0390544	-0.0123202	-0.050512	-0.0199586	-0.0314161
0.586	-0.0110472	-0.0683348	-0.0556042	-0.0352353	-0.051785	-0.0352353	-0.0861576	-0.073427	-0.493536	-0.15363	-0.69086	-0.176545	-0.410787	-0.135807	-0.148537	-0.0823384	-0.0785192	-0.0403275	-0.0123202	-0.0479659	-0.0250508	-0.0237778
0.587	-0.02887	-0.0670617	-0.0492389	-0.0301431	-0.0416006	-0.0263239	-0.102707	-0.0568773	-0.475713	-0.15363	-0.671764	-0.177818	-0.410787	-0.139626	-0.128168	-0.0861576	-0.0836115	-0.0237778	-0.0275969	-0.0339622	-0.0199586	-0.0250508
0.588	-0.00977412	-0.0594234	-0.0556042	-0.0390544	-0.0543312	-0.0492389	-0.109073	-0.0810654	-0.485898	-0.175272	-0.673037	-0.171453	-0.39933	-0.139626	-0.121803	-0.0759731	-0.0721539	-0.0416006	-0.0352353	-0.0301431	-0.0148664	-0.0148664
0.589	-0.0225047	-0.0759731	-0.0454197	-0.0186855	-0.0594234	-0.0543312	-0.10398	-0.0785192	-0.473167	-0.176545	-0.689587	-0.170179	-0.41206	-0.138353	-0.128168	-0.0874306	-0.0670617	-0.0454197	-0.0263239	-0.0314161	-0.0199586	-0.0199586
0.59	0.00295645	-0.0721539	-0.051785	-0.0390544	-0.0492389	-0.0377814	-0.0887037	-0.0721539	-0.478259	-0.161268	-0.675583	-0.177818	-0.423518	-0.126895	-0.147264	-0.0925229	-0.0785192	-0.0365083	-0.0212316	-0.0441467	0.00295645	-0.0110472
0.591	-0.00722801	-0.0454197	-0.0441467	-0.0466928	-0.0403275	-0.0352353	-0.112892	-0.0810654	-0.47444	-0.157449	-0.675583	-0.168906	-0.406968	-0.140899	-0.121803	-0.0759731	-0.0810654	-0.0339622	-0.0263239	-0.0314161	-0.0123202	-0.0199586
0.592	-0.0110472	-0.0594234	-0.0148664	-0.0441467	-0.0441467	-0.0479659	-0.0925229	-0.0683348	-0.466802	-0.163814	-0.662853	-0.167633	-0.403149	-0.140899	-0.142172	-0.0696078	-0.0683348	-0.0199586	-0.0275969	-0.0314161	-0.00850107	-0.0148664
0.593	-0.0174125	-0.0708809	-0.00722801	-0.0428736	-0.0479659	-0.0568773	-0.111619	-0.096342	-0.479532	-0.157449	-0.65776	-0.173999	-0.410787	-0.148537	-0.131988	-0.0810654	-0.0466928	-0.0390544	-0.0199586	-0.0441467	-0.0186855	-0.0225047
0.594	-0.00340883	-0.0645156	-0.0110472	-0.0339622	-0.0568773	-0.050512	-0.101434	-0.0874306	-0.45789	-0.15363	-0.67431	-0.167633	-0.396784	-0.139626	-0.134534	-0.0645156	-0.073427	-0.0339622	-0.0148664	-0.0212316	-0.0365083	-0.0174125
0.595	-0.00722801	-0.0632425	-0.00468189	-0.0352353	-0.0543312	-0.0352353	-0.0848845	-0.0683348	-0.482079	-0.147264	-0.664126	-0.16636	-0.391692	-0.156176	-0.148537	-0.0657887	-0.0632425	-0.0377814	-0.02887	-0.0250508	-0.00722801	-0.0174125
0.596	0.00804868	-0.0606964	-0.0314161	-0.0454197	-0.0606964	-0.0263239	-0.101434	-0.0721539	-0.462983	-0.151084	-0.653941	-0.172726	-0.406968	-0.148537	-0.142172	-0.0632425	-0.0645156	-0.0568773	-0.0225047	-0.051785	-0.0148664	-0.0110472
0.597	-0.0161394	-0.0568773	-0.050512	-0.0428736	-0.051785	-0.0377814	-0.0785192	-0.0721539	-0.471894	-0.143445	-0.651395	-0.16636	-0.401876	-0.138353	-0.133261	-0.050512	-0.0530581	-0.0339622	-0.0237778	-0.0263239	-0.0263239	-0.0123202
0.598	0.00804868	-0.0645156	-0.0479659	-0.0365083	-0.0657887	-0.0416006	-0.096342	-0.0848845	-0.462983	-0.143445	-0.666672	-0.170179	-0.41206	-0.139626	-0.139626	-0.0377814	-0.051785	-0.0466928	-0.0352353	-0.0352353	-0.0416006	-0.0225047
0.599	-0.00468189	-0.0772462	-0.0925229	-0.0416006	-0.0632425	-0.0390544	-0.0861576	-0.0619695	-0.45789	-0.145991	-0.637392	-0.170179	-0.39933	-0.142172	-0.148537	-0.0479659	-0.051785	-0.0403275	-0.0110472	-0.0326892	-0.02887	-0.0110472
0.6	-0.00340883	-0.0568773	-0.0861576	-0.0314161	-0.0403275	-0.0377814	-0.0988882	-0.0696078	-0.476986	-0.159995	-0.637392	-0.15363	-0.391692	-0.142172	-0.142172	-0.0657887	-0.0403275	-0.0416006	-0.02887	-0.0416006	-0.0403275	-0.0186855
0.601	-0.0161394	-0.0772462	-0.0937959	-0.0326892	-0.0492389	-0.0237778	-0.102707	-0.0670617	-0.471894	-0.148537	-0.648849	-0.170179	-0.406968	-0.143445	-0.139626	-0.0479659	-0.0657887	-0.0403275	-0.00722801	-0.0352353	-0.0428736	-0.0174125
0.602	-0.0174125	-0.0721539	-0.0899768	-0.050512	-0.0403275	-0.0199586	-0.0861576	-0.0708809	-0.468075	-0.129442	-0.639938	-0.204552	-0.41206	-0.142172	-0.131988	-0.0454197	-0.0657887	-0.0606964	-0.0135933	-0.0441467	-0.0212316	-0.0212316
0.603	-0.0186855	-0.0696078	-0.0785192	-0.0365083	-0.0403275	-0.0148664	-0.0925229	-0.0556042	-0.45789	-0.121803	-0.633572	-0.175272	-0.395511	-0.131988	-0.139626	-0.0492389	-0.0581503	-0.0275969	0.000410338	-0.0263239	-0.0301431	-0.00850107
0.604	-0.00468189	-0.0696078	-0.0810654	-0.0301431	-0.0428736	-0.02887	-0.095069	-0.0721539	-0.451525	-0.135807	-0.638665	-0.189275	-0.398057	-0.133261	-0.139626	-0.0632425	-0.0556042	-0.0428736	-0.000862719	-0.0403275	-0.0352353	0.00422951
0.605	-0.0377814	-0.0556042	-0.0887037	-0.0377814	-0.0352353	-0.0352353	-0.1078	-0.0619695	-0.451525	-0.131988	-0.647576	-0.181637	-0.41206	-0.126895	-0.124349	-0.0632425	-0.0606964	-0.0339622	-0.0174125	-0.0377814	-0.0314161	-0.0174125
0.606	-0.00595495	-0.0543312	-0.0925229	-0.0403275	-0.0556042	-0.0199586	-0.0937959	-0.0492389	-0.437522	-0.126895	-0.62848	-0.177818	-0.418426	-0.139626	-0.139626	-0.0645156	-0.0543312	-0.0403275	-0.0237778	-0.0390544	-0.0416006	0.0016834
0.607	-0.00722801	-0.0683348	-0.0874306	-0.0466928	-0.0390544	-0.0339622	-0.096342	-0.0530581	-0.44516	-0.151084	-0.618296	-0.165087	-0.394238	-0.128168	-0.129442	-0.0632425	-0.0556042	-0.0352353	-0.0161394	-0.0454197	-0.0110472	-0.0135933
0.608	-0.0148664	-0.0759731	-0.096342	-0.0314161	-0.0326892	-0.0377814	-0.0772462	-0.0645156	-0.433702	-0.128168	-0.641211	-0.170179	-0.396784	-0.126895	-0.125622	-0.0670617	-0.0543312	-0.0314161	-0.0237778	-0.0339622	-0.0148664	0.00295645
0.609	0.00295645	-0.0543312	-0.0925229	-0.0390544	-0.0479659	-0.0352353	-0.0823384	-0.0721539	-0.427337	-0.134534	-0.62848	-0.170179	-0.406968	-0.143445	-0.101434	-0.0466928	-0.0581503	-0.0250508	-0.0148664	-0.0377814	-0.0161394	-0.0110472
0.61	-0.00213578	-0.0874306	-0.0810654	-0.0314161	-0.0479659	-0.0352353	-0.0887037	-0.0619695	-0.433702	-0.138353	-0.625934	-0.167633	-0.403149	-0.145991	-0.12053	-0.0632425	-0.051785	-0.0275969	-0.0135933	-0.0416006	0.00295645	0.00422951
0.611	-0.00595495	-0.0810654	-0.0874306	-0.0403275	-0.0530581	-0.0390544	-0.0887037	-0.0836115	-0.434975	-0.129442	-0.637392	-0.161268	-0.394238	-0.144718	-0.117984	-0.0568773	-0.0619695	-0.0301431	-0.0237778	-0.0479659	-0.00722801	-0.00468189
0.612	-0.0135933	-0.0721539	-0.0874306	-0.02887	-0.050512	-0.0454197	-0.095069	-0.0568773	-0.452798	-0.125622	-0.62848	-0.158722	-0.405695	-0.139626	-0.12053	-0.0606964	-0.0670617	-0.02887	-0.00722801	-0.0301431	-0.00340883	0.015687
0.613	0.00295645	-0.0606964	-0.0899768	-0.0352353	-0.0581503	-0.02887	-0.0797923	-0.0606964	-0.45789	-0.134534	-0.62848	-0.149811	-0.401876	-0.151084	-0.135807	-0.0556042	-0.0772462	-0.0326892	-0.0199586	-0.00595495	-0.0161394	-0.0135933
0.614	0.00550257	-0.0657887	-0.0619695	-0.0454197	-0.0543312	-0.0339622	-0.095069	-0.0606964	-0.433702	-0.123076	-0.62848	-0.138353	-0.384053	-0.148537	-0.117984	-0.0479659	-0.0606964	-0.0441467	-0.0161394	-0.0174125	-0.0148664	-0.00468189
0.615	0.00804868	-0.0466928	-0.0619695	-0.0352353	-0.0492389	-0.0352353	-0.0836115	-0.0747001	-0.42861	-0.138353	-0.618296	-0.162541	-0.368776	-0.138353	-0.154903	-0.0632425	-0.0581503	-0.0225047	-0.0301431	-0.00722801	-0.0250508	-0.0263239
0.616	-0.0135933	-0.0619695	-0.0645156	-0.0403275	-0.0466928	-0.0339622	-0.0912498	-0.0759731	-0.429883	-0.140899	-0.610657	-0.176545	-0.372596	-0.147264	-0.119257	-0.0543312	-0.0416006	-0.0263239	-0.0326892	-0.0263239	-0.00468189	-0.0250508
0.617	-0.000862719	-0.0454197	-0.0721539	-0.0403275	-0.0530581	-0.0352353	-0.0810654	-0.0581503	-0.429883	-0.145991	-0.623388	-0.163814	-0.381507	-0.154903	-0.117984	-0.0530581	-0.0466928	-0.0275969	-0.0148664	-0.0174125	-0.00977412	0.0258715
0.618	-0.00340883	-0.0594234	-0.0887037	-0.0454197	-0.051785	-0.0225047	-0.0759731	-0.0454197	-0.418426	-0.119257	-0.61575	-0.170179	-0.398057	-0.143445	-0.114165	-0.0568773	-0.0403275	-0.0275969	-0.0275969	-0.0110472	-0.0123202	-0.0148664
0.619	-0.00977412	-0.0543312	-0.100161	-0.0479659	-0.0314161	-0.0199586	-0.0836115	-0.0556042	-0.437522	-0.126895	-0.618296	-0.157449	-0.372596	-0.144718	-0.126895	-0.051785	-0.0556042	-0.0314161	-0.0174125	-0.0199586	-0.0148664	-0.00468189
0.62	-0.00850107	-0.0606964	-0.0887037	-0.0530581	-0.050512	-0.0352353	-0.0657887	-0.0619695	-0.437522	-0.129442	-0.608111	-0.163814	-0.38278	-0.148537	-0.129442	-0.0581503	-0.0568773	-0.0403275	-0.0237778	-0.0263239	-0.00977412	-0.00977412
0.621	-0.0148664	-0.050512	-0.0988882	-0.0263239	-0.0326892	-0.0225047	-0.0683348	-0.050512	-0.436248	-0.117984	-0.604292	-0.162541	-0.384053	-0.143445	-0.129442	-0.0454197	-0.073427	-0.050512	-0.0225047	-0.0377814	-0.0237778	-0.00213578
0.622	-0.00340883	-0.0606964	-0.0899768	-0.0161394	-0.051785	-0.0250508	-0.0606964	-0.051785	-0.436248	-0.123076	-0.613204	-0.173999	-0.376415	-0.140899	-0.133261	-0.0479659	-0.0721539	-0.0377814	-0.0186855	-0.0199586	-0.0161394	0.00550257
0.623	-0.0110472	-0.0657887	-0.0861576	-0.0174125	-0.0377814	-0.0110472	-0.0556042	-0.0594234	-0.451525	-0.131988	-0.600473	-0.179091	-0.391692	-0.13708	-0.117984	-0.050512	-0.0606964	-0.0314161	-0.0199586	-0.0326892	-0.00977412	-0.00468189
0.624	-0.00595495	-0.0606964	-0.0810654	-0.0314161	-0.0403275	-0.0301431	-0.0747001	-0.0594234	-0.432429	-0.119257	-0.581377	-0.172726	-0.372596	-0.139626	-0.123076	-0.0454197	-0.051785	-0.0301431	-0.0174125	-0.0212316	-0.0275969	0.000410338
0.625	-0.0110472	-0.0568773	-0.0937959	-0.02887	-0.0301431	-0.0263239	-0.0683348	-0.0670617	-0.432429	-0.10398	-0.603019	-0.179091	-0.398057	-0.130715	-0.124349	-0.0403275	-0.0721539	-0.0263239	-0.0199586	-0.0326892	-0.0225047	-0.0174125
0.626	-0.00595495	-0.0377814	-0.073427	-0.0339622	-0.0403275	-0.0161394	-0.0772462	-0.051785	-0.410787	-0.114165	-0.600473	-0.162541	-0.392964	-0.128168	-0.114165	-0.0454197	-0.0721539	-0.0428736	-0.0110472	-0.0174125	-0.0110472	0.0131409
0.627	-0.00977412	-0.050512	-0.0772462	-0.0454197	-0.0377814	-0.0250508	-0.096342	-0.0403275	-0.406968	-0.119257	-0.586469	-0.159995	-0.38278	-0.13708	-0.12053	-0.051785	-0.0581503	-0.0352353	-0.00977412	-0.0212316	0.0016834	-0.00468189
0.628	-0.00722801	-0.0479659	-0.0887037	-0.0250508	-0.0556042	-0.0352353	-0.0568773	-0.051785	-0.410787	-0.12053	-0.5992	-0.167633	-0.378961	-0.126895	-0.100161	-0.0670617	-0.0683348	-0.0199586	-0.0186855	-0.0250508	-0.00213578	-0.00468189
0.629	-0.00340883	-0.0581503	-0.0874306	-0.0250508	-0.0530581	-0.0161394	-0.0848845	-0.0530581	-0.423518	-0.116711	-0.610657	-0.173999	-0.390418	-0.129442	-0.0925229	-0.0594234	-0.0454197	-0.0199586	-0.0225047	-0.0123202	-0.0148664	0.00550257
0.63	-0.0199586	-0.0568773	-0.0925229	-0.0492389	-0.0454197	-0.0275969	-0.0683348	-0.0581503	-0.424791	-0.124349	-0.597927	-0.157449	-0.384053	-0.140899	-0.117984	-0.0619695	-0.0670617	-0.0250508	-0.0148664	-0.0110472	0.000410338	-0.000862719
0.631	-0.0135933	-0.0479659	-0.096342	-0.0212316	-0.0466928	-0.0275969	-0.0606964	-0.0657887	-0.426064	-0.123076	-0.595381	-0.152357	-0.385326	-0.138353	-0.1078	-0.0365083	-0.0632425	-0.0148664	-0.0237778	-0.00850107	-0.000862719	0.00295645
0.632	0.0131409	-0.0416006	-0.0925229	-0.0275969	-0.0568773	-0.0186855	-0.0581503	-0.0377814	-0.413333	-0.119257	-0.601746	-0.148537	-0.380234	-0.128168	-0.123076	-0.0568773	-0.0683348	-0.0352353	-0.0186855	-0.00722801	0.000410338	-0.000862719
0.633	0.0105948	-0.0454197	-0.095069	-0.0403275	-0.0619695	-0.0314161	-0.0708809	-0.0670617	-0.41206	-0.117984	-0.597927	-0.15363	-0.38278	-0.133261	-0.117984	-0.0632425	-0.0632425	-0.0225047	-0.0301431	-0.0123202	-0.0135933	0.000410338
0.634	-0.00340883	-0.0416006	-0.102707	-0.0428736	-0.0416006	-0.0377814	-0.0657887	-0.0479659	-0.420972	-0.121803	-0.601746	-0.156176	-0.387872	-0.126895	-0.112892	-0.0606964	-0.0606964	-0.0339622	-0.02887	-0.00595495	0.00932174	-0.00340883
0.635	0.000410338	-0.0441467	-0.0887037	-0.0365083	-0.051785	-0.0225047	-0.0797923	-0.051785	-0.41588	-0.119257	-0.594108	-0.159995	-0.357319	-0.13708	-0.129442	-0.051785	-0.0645156	-0.0365083	-0.0352353	-0.0326892	0.00422951	-0.00850107
0.636	0.000410338	-0.0479659	-0.0912498	-0.0543312	-0.0403275	-0.0275969	-0.0696078	-0.0441467	-0.410787	-0.110346	-0.578831	-0.162541	-0.373869	-0.143445	-0.121803	-0.0606964	-0.073427	-0.0403275	-0.0174125	0.000410338	-0.00340883	-0.00213578
0.637	0.000410338	-0.0416006	-0.105253	-0.0352353	-0.0568773	-0.0174125	-0.0696078	-0.0568773	-0.400603	-0.116711	-0.600473	-0.157449	-0.380234	-0.138353	-0.121803	-0.0377814	-0.0645156	-0.0301431	-0.0326892	0.000410338	-0.0135933	-0.0199586
0.638	-0.00977412	-0.050512	-0.0836115	-0.0365083	-0.0479659	-0.0301431	-0.0581503	-0.0645156	-0.418426	-0.121803	-0.595381	-0.154903	-0.378961	-0.135807	-0.123076	-0.0365083	-0.0619695	-0.0161394	-0.0339622	-0.0135933	-0.00340883	-0.00977412
0.639	-0.0161394	-0.0454197	-0.0848845	-0.0568773	-0.0326892	-0.0212316	-0.0568773	-0.051785	-0.41206	-0.1078	-0.597927	-0.16636	-0.361138	-0.159995	-0.129442	-0.0390544	-0.0606964	-0.0352353	-0.0225047	0.000410338	-0.00595495	0.00550257
0.64	-0.0110472	-0.0606964	-0.102707	-0.0568773	-0.0390544	-0.0339622	-0.0721539	-0.0606964	-0.422245	-0.131988	-0.5661	-0.134534	-0.394238	-0.133261	-0.12053	-0.0543312	-0.0657887	-0.0339622	-0.0352353	-0.00722801	0.00295645	-0.000862719
0.641	0.00677563	-0.0454197	-0.0836115	-0.0339622	-0.0377814	-0.0263239	-0.0556042	-0.0556042	-0.413333	-0.124349	-0.580104	-0.158722	-0.371322	-0.142172	-0.117984	-0.0441467	-0.0556042	-0.0403275	-0.0352353	-0.0135933	-0.0148664	0.00804868
0.642	0.00677563	-0.0479659	-0.0887037	-0.050512	-0.0403275	-0.0263239	-0.0594234	-0.0339622	-0.41206	-0.112892	-0.581377	-0.158722	-0.376415	-0.13708	-0.124349	-0.0352353	-0.0759731	-0.0314161	-0.0250508	-0.0212316	-0.00340883	0.00295645
0.643	-0.00595495	-0.0403275	-0.0887037	-0.0543312	-0.0390544	-0.0339622	-0.0683348	-0.050512	-0.401876	-0.0976151	-0.572466	-0.148537	-0.370049	-0.139626	-0.126895	-0.0479659	-0.0683348	-0.0428736	-0.0135933	-0.0110472	-0.0263239	-0.000862719
0.644	-0.00595495	-0.0619695	-0.0810654	-0.0275969	-0.0352353	-0.0148664	-0.0606964	-0.0416006	-0.39933	-0.1078	-0.563554	-0.154903	-0.391692	-0.123076	-0.117984	-0.0466928	-0.0925229	-0.0339622	-0.0148664	-0.0148664	-0.00977412	0.0105948
0.645	-0.0148664	-0.0606964	-0.0759731	-0.0148664	-0.0377814	-0.0339622	-0.0657887	-0.0403275	-0.396784	-0.100161	-0.5661	-0.15363	-0.392964	-0.116711	-0.1078	-0.0479659	-0.073427	-0.0314161	-0.00468189	-0.0161394	-0.0148664	0.00677563
0.646	-0.0135933	-0.0556042	-0.0721539	-0.0326892	-0.0263239	-0.0263239	-0.0657887	-0.0492389	-0.387872	-0.096342	-0.5661	-0.159995	-0.372596	-0.116711	-0.12053	-0.0556042	-0.0823384	-0.0339622	-0.00213578	-0.00850107	-0.00213578	0.00422951
0.647	-0.00595495	-0.0568773	-0.0759731	-0.0263239	-0.0314161	-0.0365083	-0.0772462	-0.0199586	-0.387872	-0.102707	-0.567373	-0.147264	-0.387872	-0.128168	-0.121803	-0.050512	-0.0861576	-0.0212316	-0.00595495	-0.00977412	-0.0212316	0.0131409
0.648	-0.0110472	-0.0619695	-0.0645156	-0.0199586	-0.0352353	-0.0237778	-0.0581503	-0.0365083	-0.386599	-0.12053	-0.577558	-0.142172	-0.380234	-0.126895	-0.10398	-0.0352353	-0.0988882	-0.02887	-0.00977412	-0.00722801	-0.0123202	0.0105948
0.649	-0.0123202	-0.050512	-0.0772462	-0.0314161	-0.0339622	-0.0365083	-0.0632425	-0.0441467	-0.394238	-0.117984	-0.561008	-0.162541	-0.377688	-0.139626	-0.112892	-0.051785	-0.0810654	-0.0174125	-0.0263239	-0.00213578	0.0016834	0.0131409
0.65	-0.0135933	-0.0466928	-0.0785192	-0.0352353	-0.0275969	-0.0174125	-0.0696078	-0.0454197	-0.396784	-0.124349	-0.573739	-0.156176	-0.387872	-0.126895	-0.117984	-0.0606964	-0.0887037	-0.0250508	-0.0148664	-0.0135933	-0.0148664	-0.000862719
0.651	0.00550257	-0.0377814	-0.0925229	-0.0186855	-0.0416006	-0.0212316	-0.0721539	-0.0556042	-0.373869	-0.1078	-0.573739	-0.144718	-0.387872	-0.135807	-0.1078	-0.051785	-0.0670617	-0.0225047	-0.0186855	-0.00850107	0.00932174	-0.00340883
0.652	0.00550257	-0.0454197	-0.0721539	-0.0263239	-0.0339622	-0.0212316	-0.0619695	-0.0568773	-0.386599	-0.1078	-0.580104	-0.142172	-0.36623	-0.129442	-0.133261	-0.0581503	-0.0619695	-0.0148664	-0.0339622	0.000410338	-0.00977412	-0.0110472
0.653	-0.0110472	-0.050512	-0.0861576	-0.0352353	-0.0530581	-0.0275969	-0.0670617	-0.0466928	-0.378961	-0.119257	-0.564827	-0.147264	-0.381507	-0.142172	-0.121803	-0.0670617	-0.096342	-0.0148664	-0.0199586	0.00295645	0.00422951	-0.0212316
0.654	0.00422951	-0.0339622	-0.0887037	-0.0352353	-0.0326892	-0.0326892	-0.0492389	-0.0568773	-0.384053	-0.114165	-0.577558	-0.13708	-0.370049	-0.144718	-0.121803	-0.0403275	-0.0683348	-0.0314161	-0.00722801	-0.0174125	0.00550257	-0.0148664
0.655	-0.00468189	-0.050512	-0.0848845	-0.0275969	-0.0326892	-0.0403275	-0.0619695	-0.0594234	-0.372596	-0.0937959	-0.578831	-0.139626	-0.377688	-0.139626	-0.124349	-0.050512	-0.0645156	-0.0454197	-0.0263239	0.00422951	-0.00850107	-0.000862719
0.656	-0.00595495	-0.0543312	-0.0976151	-0.0441467	-0.0314161	-0.0174125	-0.051785	-0.0199586	-0.385326	-0.110346	-0.554643	-0.152357	-0.373869	-0.149811	-0.128168	-0.0454197	-0.0759731	-0.0314161	-0.0135933	0.00550257	-0.0123202	0.00550257
0.657	-0.000862719	-0.0454197	-0.095069	-0.0441467	-0.0161394	-0.0161394	-0.0466928	-0.0301431	-0.391692	-0.131988	-0.56992	-0.142172	-0.350954	-0.133261	-0.116711	-0.050512	-0.0721539	-0.0199586	-0.00977412	-0.00977412	0.000410338	-0.00595495
0.658	0.000410338	-0.0314161	-0.0988882	-0.0403275	-0.0301431	-0.0263239	-0.0543312	-0.0390544	-0.372596	-0.116711	-0.5661	-0.139626	-0.38278	-0.145991	-0.116711	-0.050512	-0.0785192	-0.0403275	-0.0199586	-0.00977412	-0.00468189	-0.00595495
0.659	-0.00722801	-0.0428736	-0.0785192	-0.0301431	-0.0314161	-0.0275969	-0.051785	-0.0403275	-0.376415	-0.100161	-0.539366	-0.152357	-0.371322	-0.162541	-0.133261	-0.0492389	-0.095069	-0.0237778	-0.0135933	-0.000862719	0.00295645	0.00932174
0.66	-0.0161394	-0.0543312	-0.0581503	-0.0250508	-0.0454197	-0.0123202	-0.0530581	-0.0606964	-0.372596	-0.101434	-0.558462	-0.147264	-0.38278	-0.145991	-0.123076	-0.0403275	-0.0721539	-0.0275969	-0.0110472	-0.00213578	0.0105948	-0.00468189
0.661	-0.0135933	-0.0466928	-0.0823384	-0.0199586	-0.0352353	-0.0148664	-0.0670617	-0.050512	-0.375142	-0.100161	-0.530455	-0.15363	-0.371322	-0.143445	-0.129442	-0.0441467	-0.0887037	-0.0212316	-0.0123202	-0.0301431	-0.0225047	-0.0148664
0.662	-0.0250508	-0.0581503	-0.0759731	-0.0263239	-0.0301431	-0.0161394	-0.0466928	-0.0530581	-0.372596	-0.117984	-0.557189	-0.148537	-0.361138	-0.131988	-0.124349	-0.0619695	-0.0747001	-0.0263239	-0.00595495	-0.0199586	-0.0135933	-0.00468189
0.663	-0.0123202	-0.073427	-0.0721539	-0.0174125	-0.0301431	-0.0199586	-0.0581503	-0.0365083	-0.377688	-0.096342	-0.547005	-0.161268	-0.377688	-0.139626	-0.124349	-0.0428736	-0.0823384	-0.02887	-0.00595495	-0.0250508	-0.00722801	0.014414
0.664	0.000410338	-0.051785	-0.0759731	-0.0250508	-0.0174125	-0.0174125	-0.0441467	-0.0365083	-0.363684	-0.1078	-0.547005	-0.159995	-0.38278	-0.128168	-0.125622	-0.051785	-0.0785192	-0.0275969	-0.0110472	-0.0352353	0.000410338	0.00295645
0.665	-0.000862719	-0.0441467	-0.0670617	-0.0199586	-0.0352353	-0.0174125	-0.0543312	-0.0263239	-0.377688	-0.102707	-0.549551	-0.157449	-0.389145	-0.125622	-0.119257	-0.0454197	-0.0836115	-0.02887	-0.0110472	-0.0110472	-0.0199586	0.00677563
0.666	-0.00722801	-0.0352353	-0.0861576	-0.00722801	-0.0263239	-0.0225047	-0.0581503	-0.0403275	-0.368776	-0.117984	-0.541912	-0.163814	-0.381507	-0.139626	-0.10398	-0.0619695	-0.0925229	-0.0314161	-0.00722801	-0.00850107	-0.00977412	-0.00977412
0.667	-0.00468189	-0.050512	-0.0721539	-0.0110472	-0.0326892	-0.0148664	-0.0556042	-0.0314161	-0.363684	-0.1078	-0.548278	-0.16636	-0.372596	-0.126895	-0.121803	-0.051785	-0.0912498	-0.0135933	0.00295645	-0.0174125	-0.0174125	0.00677563
0.668	-0.00977412	-0.0403275	-0.0670617	-0.0174125	-0.0301431	-0.0199586	-0.0581503	-0.0390544	-0.367503	-0.101434	-0.557189	-0.159995	-0.371322	-0.131988	-0.117984	-0.0530581	-0.0836115	-0.0199586	-0.0110472	-0.000862719	-0.00722801	-0.000862719
0.669	-0.00722801	-0.0301431	-0.0823384	-0.0237778	-0.0212316	-0.0135933	-0.0441467	-0.0314161	-0.372596	-0.101434	-0.539366	-0.145991	-0.381507	-0.135807	-0.1078	-0.0568773	-0.0899768	-0.00595495	-0.0148664	-0.0263239	-0.00722801	0.0131409
0.67	-0.000862719	-0.0543312	-0.0747001	-0.0275969	-0.0275969	-0.0352353	-0.0708809	-0.0275969	-0.36623	-0.1078	-0.549551	-0.139626	-0.356046	-0.138353	-0.121803	-0.0606964	-0.0810654	-0.0212316	-0.0135933	-0.0148664	0.0118679	0.0016834
0.671	0.00550257	-0.0377814	-0.0823384	-0.0339622	-0.0148664	-0.0174125	-0.0619695	-0.0365083	-0.352227	-0.106526	-0.53682	-0.134534	-0.371322	-0.139626	-0.121803	-0.050512	-0.073427	0.00804868	-0.0174125	-0.0212316	-0.0110472	-0.0110472
0.672	-0.00722801	-0.0454197	-0.073427	-0.0263239	-0.0301431	-0.0237778	-0.0581503	-0.0466928	-0.367503	-0.115438	-0.555916	-0.133261	-0.36623	-0.135807	-0.102707	-0.0606964	-0.0810654	-0.0110472	-0.0135933	0.00550257	-0.00850107	-0.0110472
0.673	0.00677563	-0.0365083	-0.0823384	-0.0250508	-0.0416006	-0.0365083	-0.0556042	-0.0403275	-0.354773	-0.10398	-0.529182	-0.143445	-0.357319	-0.131988	-0.106526	-0.0568773	-0.0810654	-0.0263239	-0.0148664	-0.00340883	-0.0161394	-0.0110472
0.674	0.00422951	-0.0403275	-0.0874306	-0.0301431	-0.0377814	-0.0352353	-0.0619695	-0.0530581	-0.349681	-0.12053	-0.526636	-0.138353	-0.36623	-0.135807	-0.121803	-0.0606964	-0.0810654	-0.0199586	-0.0110472	-0.0148664	0.00295645	-0.0237778
0.675	0.000410338	-0.0556042	-0.0823384	-0.0314161	-0.0441467	-0.0326892	-0.0619695	-0.0377814	-0.371322	-0.124349	-0.534274	-0.143445	-0.363684	-0.156176	-0.117984	-0.0619695	-0.0696078	-0.0123202	-0.0250508	-0.00468189	-0.00468189	-0.0161394
0.676	0.0131409	-0.0314161	-0.0759731	-0.0275969	-0.0390544	-0.0403275	-0.0365083	-0.0657887	-0.359865	-0.096342	-0.550824	-0.144718	-0.384053	-0.128168	-0.116711	-0.0454197	-0.0708809	-0.0225047	-0.0123202	-0.00468189	-0.00722801	0.000410338
0.677	-0.00340883	-0.0543312	-0.0861576	-0.0301431	-0.0301431	-0.0263239	-0.0543312	-0.0377814	-0.362411	-0.101434	-0.534274	-0.145991	-0.367503	-0.135807	-0.126895	-0.0556042	-0.0785192	-0.0186855	-0.00213578	0.000410338	-0.00468189	-0.0212316
0.678	0.000410338	-0.0466928	-0.0708809	-0.0352353	-0.0441467	-0.0110472	-0.051785	-0.0454197	-0.358592	-0.1078	-0.552097	-0.149811	-0.363684	-0.13708	-0.123076	-0.050512	-0.0887037	-0.0250508	0.0131409	-0.00468189	-0.0161394	-0.0174125
0.679	-0.00977412	-0.0568773	-0.0848845	-0.0326892	-0.0377814	-0.0225047	-0.0530581	-0.0416006	-0.361138	-0.0912498	-0.534274	-0.133261	-0.359865	-0.142172	-0.138353	-0.0606964	-0.0874306	-0.0148664	-0.0186855	-0.0199586	-0.00977412	0.000410338
0.68	-0.00722801	-0.0416006	-0.0861576	-0.0199586	-0.0225047	-0.0250508	-0.0556042	-0.0454197	-0.349681	-0.111619	-0.539366	-0.151084	-0.36623	-0.139626	-0.123076	-0.0441467	-0.0785192	-0.0212316	-0.0250508	-0.0148664	-0.0135933	0.000410338
0.681	-0.0161394	-0.051785	-0.0810654	-0.0199586	-0.0301431	-0.0263239	-0.0747001	-0.0416006	-0.352227	-0.114165	-0.52027	-0.15363	-0.362411	-0.145991	-0.126895	-0.0581503	-0.0823384	-0.0403275	-0.0199586	-0.0301431	-0.00340883	-0.0148664
0.682	-0.0110472	-0.0543312	-0.0721539	-0.0352353	-0.0135933	-0.0250508	-0.0454197	-0.0454197	-0.357319	-0.0988882	-0.525362	-0.148537	-0.376415	-0.143445	-0.128168	-0.0454197	-0.0861576	-0.0314161	-0.0148664	-0.0339622	-0.0301431	-0.00850107
0.683	0.000410338	-0.0530581	-0.0606964	-0.0263239	-0.0250508	-0.0365083	-0.0657887	-0.0416006	-0.349681	-0.1078	-0.526636	-0.156176	-0.367503	-0.126895	-0.131988	-0.0530581	-0.0861576	-0.0174125	-0.0199586	-0.00977412	-0.0110472	0.0016834
0.684	-0.0148664	-0.0606964	-0.0683348	-0.00977412	-0.02887	-0.0263239	-0.050512	-0.0365083	-0.340769	-0.102707	-0.52027	-0.15363	-0.373869	-0.139626	-0.115438	-0.051785	-0.0976151	-0.0352353	-0.0186855	-0.0352353	-0.00977412	0.000410338
0.685	0.000410338	-0.050512	-0.0606964	-0.0237778	-0.0199586	-0.00722801	-0.051785	-0.0416006	-0.356046	-0.0925229	-0.506267	-0.131988	-0.371322	-0.138353	-0.115438	-0.073427	-0.0861576	-0.0199586	-0.0263239	-0.0263239	-0.00977412	-0.0148664
0.686	-0.0110472	-0.0339622	-0.050512	-0.00722801	-0.0377814	-0.0135933	-0.0645156	-0.051785	-0.344588	-0.101434	-0.521543	-0.156176	-0.36623	-0.138353	-0.126895	-0.0683348	-0.101434	-0.0263239	0.00422951	-0.0212316	-0.00468189	0.0105948
0.687	-0.0148664	-0.0352353	-0.0594234	-0.00722801	-0.0428736	-0.0225047	-0.0492389	-0.0568773	-0.3535	-0.0988882	-0.524089	-0.15363	-0.3535	-0.139626	-0.115438	-0.0454197	-0.0861576	-0.0237778	-0.00722801	-0.00722801	-0.00595495	0.00932174
0.688	-0.0148664	-0.0441467	-0.0390544	-0.0135933	-0.0275969	-0.0212316	-0.0556042	-0.0339622	-0.340769	-0.101434	-0.52027	-0.13708	-0.36623	-0.116711	-0.117984	-0.0619695	-0.0899768	-0.0161394	-0.0301431	-0.0212316	-0.00213578	-0.00340883
0.689	-0.0186855	-0.0441467	-0.0441467	-0.0263239	-0.00977412	-0.0352353	-0.0543312	-0.0403275	-0.325492	-0.0988882	-0.510086	-0.140899	-0.375142	-0.131988	-0.117984	-0.0683348	-0.0874306	-0.0161394	-0.00722801	-0.0123202	-0.0110472	-0.00850107
0.69	0.00422951	-0.0199586	-0.0466928	-0.0161394	-0.0250508	-0.0199586	-0.073427	-0.0339622	-0.33695	-0.105253	-0.527909	-0.152357	-0.372596	-0.128168	-0.110346	-0.0772462	-0.0899768	-0.0199586	-0.00722801	-0.0161394	-0.00468189	0.00422951
0.691	-0.000862719	-0.0479659	-0.0492389	-0.0263239	-0.0428736	-0.0199586	-0.0441467	-0.0301431	-0.347134	-0.106526	-0.518997	-0.156176	-0.370049	-0.125622	-0.117984	-0.0657887	-0.0976151	-0.0314161	-0.00468189	-0.00595495	0.000410338	0.0169601
0.692	-0.00213578	-0.0339622	-0.0530581	-0.0174125	-0.0314161	-0.0199586	-0.0568773	-0.0416006	-0.344588	-0.101434	-0.530455	-0.126895	-0.350954	-0.133261	-0.105253	-0.051785	-0.0747001	-0.00722801	-0.0161394	-0.00722801	-0.0161394	0.00550257
0.693	-0.00977412	-0.0326892	-0.0594234	-0.0174125	-0.0250508	-0.00468189	-0.0568773	-0.0454197	-0.345861	-0.0899768	-0.526636	-0.131988	-0.350954	-0.142172	-0.111619	-0.0568773	-0.0708809	-0.00977412	-0.0123202	-0.0123202	-0.00468189	-0.0225047
0.694	0.00550257	-0.0466928	-0.0606964	-0.0174125	-0.0543312	-0.0250508	-0.0657887	-0.0670617	-0.340769	-0.100161	-0.52027	-0.156176	-0.347134	-0.15363	-0.115438	-0.0645156	-0.0785192	-0.0135933	-0.0135933	-0.0148664	0.00295645	-0.0135933
0.695	0.00295645	-0.0377814	-0.0479659	-0.0263239	-0.0275969	-0.0225047	-0.0581503	-0.0492389	-0.33695	-0.106526	-0.525362	-0.13708	-0.363684	-0.148537	-0.138353	-0.050512	-0.0988882	-0.0416006	-0.00977412	-0.0212316	0.0131409	-0.0148664
0.696	-0.00722801	-0.0352353	-0.0606964	-0.0250508	-0.0301431	-0.0135933	-0.051785	-0.050512	-0.342042	-0.111619	-0.518997	-0.126895	-0.361138	-0.13708	-0.133261	-0.0530581	-0.073427	0.000410338	-0.0212316	-0.0110472	0.015687	-0.0301431
0.697	0.00677563	-0.0339622	-0.0772462	-0.00595495	-0.0352353	-0.0250508	-0.0606964	-0.0416006	-0.333131	-0.116711	-0.510086	-0.144718	-0.358592	-0.142172	-0.125622	-0.0543312	-0.100161	-0.02887	-0.0174125	-0.00850107	0.0131409	-0.0314161
0.698	0.00932174	-0.0301431	-0.0619695	-0.0110472	-0.0326892	-0.0148664	-0.0454197	-0.0479659	-0.344588	-0.0988882	-0.516451	-0.144718	-0.347134	-0.152357	-0.126895	-0.0632425	-0.0976151	-0.0301431	-0.0237778	-0.0148664	-0.00213578	-0.0135933
0.699	-0.000862719	-0.0403275	-0.0581503	-0.0352353	-0.0263239	-0.0250508	-0.0377814	-0.0403275	-0.340769	-0.106526	-0.499901	-0.139626	-0.3535	-0.140899	-0.114165	-0.0352353	-0.0823384	-0.0263239	-0.0301431	0.00550257	-0.0199586	0.00804868
0.7	0.00677563	-0.0619695	-0.0645156	-0.0237778	-0.0275969	-0.0314161	-0.0428736	-0.02887	-0.322946	-0.106526	-0.504994	-0.159995	-0.361138	-0.134534	-0.130715	-0.0568773	-0.0759731	-0.0161394	-0.0275969	-0.00595495	-0.0199586	-0.00468189
0.701	-0.0186855	-0.0377814	-0.051785	-0.0148664	-0.0454197	-0.02887	-0.0454197	-0.0403275	-0.335677	-0.101434	-0.513905	-0.154903	-0.340769	-0.138353	-0.109073	-0.0556042	-0.0887037	-0.0199586	-0.0174125	-0.0275969	-0.00977412	-0.0110472
0.702	-0.00468189	-0.0606964	-0.0428736	-0.0161394	-0.0148664	-0.00722801	-0.0454197	-0.0416006	-0.352227	-0.102707	-0.498628	-0.144718	-0.372596	-0.134534	-0.129442	-0.0568773	-0.112892	-0.0237778	-0.0250508	-0.0352353	-0.00722801	-0.00722801
0.703	-0.0161394	-0.0454197	-0.0403275	-0.0250508	-0.0263239	-0.0135933	-0.0530581	-0.0326892	-0.348407	-0.0912498	-0.485898	-0.149811	-0.362411	-0.13708	-0.126895	-0.0454197	-0.0785192	-0.0416006	-0.0174125	-0.0161394	-0.0186855	0.0207793
0.704	-0.0110472	-0.0428736	-0.0339622	-0.0174125	-0.0263239	-0.0148664	-0.0556042	-0.0403275	-0.343315	-0.0861576	-0.479532	-0.131988	-0.349681	-0.142172	-0.124349	-0.0275969	-0.0887037	-0.0314161	-0.0148664	-0.00722801	-0.0110472	0.000410338
0.705	-0.0161394	-0.0530581	-0.0250508	-0.0135933	-0.0314161	-0.0314161	-0.0568773	-0.0416006	-0.331858	-0.096342	-0.484625	-0.142172	-0.343315	-0.126895	-0.111619	-0.0594234	-0.0988882	-0.0212316	-0.00595495	-0.0148664	-0.0161394	0.00295645
0.706	-0.00213578	-0.0454197	-0.0428736	-0.00468189	-0.0199586	-0.0212316	-0.0466928	-0.0352353	-0.322946	-0.0937959	-0.487171	-0.142172	-0.3535	-0.138353	-0.110346	-0.0403275	-0.0861576	-0.0275969	-0.0148664	-0.00595495	-0.00213578	0.014414
0.707	0.000410338	-0.0568773	-0.050512	-0.00468189	-0.0263239	-0.0135933	-0.0645156	-0.0390544	-0.329312	-0.0912498	-0.484625	-0.135807	-0.361138	-0.117984	-0.133261	-0.0606964	-0.0823384	-0.0275969	-0.0148664	-0.0199586	-0.0186855	0.014414
0.708	-0.00213578	-0.0454197	-0.0339622	-0.0110472	-0.0199586	-0.0135933	-0.0632425	-0.0263239	-0.319127	-0.100161	-0.488444	-0.152357	-0.377688	-0.13708	-0.116711	-0.0416006	-0.0988882	-0.0301431	-0.00468189	-0.0212316	-0.0123202	-0.00213578
0.709	-0.0135933	-0.0454197	-0.0479659	-0.00340883	-0.0301431	-0.0148664	-0.0594234	-0.02887	-0.316581	-0.105253	-0.512632	-0.133261	-0.356046	-0.139626	-0.0976151	-0.0466928	-0.0976151	-0.0199586	-0.0161394	-0.0174125	-0.0263239	0.00422951
0.71	-0.00595495	-0.0275969	-0.0581503	-0.00340883	-0.0352353	-0.0148664	-0.0696078	-0.0479659	-0.317854	-0.0836115	-0.49099	-0.15363	-0.3535	-0.125622	-0.119257	-0.051785	-0.096342	-0.00977412	-0.0148664	-0.0148664	-0.0161394	0.00932174
0.711	0.000410338	-0.0466928	-0.051785	-0.00340883	-0.0225047	-0.0110472	-0.0581503	-0.0275969	-0.319127	-0.115438	-0.485898	-0.138353	-0.356046	-0.126895	-0.109073	-0.0594234	-0.096342	-0.0161394	-0.0148664	-0.0237778	0.000410338	-0.0212316
0.712	0.00932174	-0.0428736	-0.0568773	-0.0148664	-0.0352353	-0.0263239	-0.050512	-0.051785	-0.306397	-0.1078	-0.492263	-0.126895	-0.340769	-0.142172	-0.114165	-0.050512	-0.0937959	-0.0301431	0.000410338	-0.00468189	-0.0212316	-0.0148664
0.713	-0.000862719	-0.050512	-0.0670617	-0.0135933	-0.0314161	-0.0352353	-0.0352353	-0.0530581	-0.312762	-0.0925229	-0.493536	-0.129442	-0.340769	-0.148537	-0.129442	-0.050512	-0.0759731	-0.0199586	-0.0110472	0.00295645	-0.00340883	0.00295645
0.714	-0.00468189	-0.0454197	-0.0657887	-0.00340883	-0.0263239	-0.0365083	-0.0377814	-0.0441467	-0.321673	-0.105253	-0.499901	-0.144718	-0.335677	-0.126895	-0.133261	-0.0543312	-0.0887037	-0.0250508	-0.0135933	-0.00213578	0.000410338	-0.00468189
0.715	0.00677563	-0.0352353	-0.0683348	-0.00468189	-0.0352353	-0.0135933	-0.0530581	-0.0466928	-0.326765	-0.101434	-0.497355	-0.145991	-0.352227	-0.13708	-0.117984	-0.0556042	-0.0772462	-0.0263239	-0.00977412	-0.0186855	-0.00595495	-0.00213578
0.716	-0.00850107	-0.0530581	-0.0683348	-0.0135933	-0.0263239	-0.0225047	-0.051785	-0.0377814	-0.330585	-0.096342	-0.502448	-0.135807	-0.356046	-0.147264	-0.126895	-0.050512	-0.0708809	-0.0250508	-0.0186855	-0.00722801	-0.00850107	-0.0110472
0.717	0.00932174	-0.02887	-0.073427	-0.00977412	-0.0263239	-0.0275969	-0.0619695	-0.0606964	-0.333131	-0.0912498	-0.482079	-0.115438	-0.347134	-0.129442	-0.125622	-0.051785	-0.0912498	-0.0314161	-0.0250508	-0.00850107	-0.00213578	-0.0174125
0.718	0.000410338	-0.0301431	-0.0619695	-0.00977412	-0.050512	-0.0212316	-0.0492389	-0.0428736	-0.330585	-0.0887037	-0.488444	-0.133261	-0.347134	-0.144718	-0.126895	-0.0275969	-0.0861576	-0.0225047	-0.0186855	-0.0135933	-0.0161394	-0.000862719
0.719	-0.00468189	-0.0543312	-0.101434	-0.0110472	-0.0275969	-0.0212316	-0.0377814	-0.0556042	-0.3204	-0.096342	-0.487171	-0.138353	-0.352227	-0.148537	-0.126895	-0.0403275	-0.0937959	-0.0237778	-0.0212316	-0.00468189	0.00677563	0.000410338
0.72	-0.0199586	-0.0568773	-0.0937959	-0.00850107	-0.0390544	-0.0148664	-0.0403275	-0.0352353	-0.311489	-0.095069	-0.47444	-0.151084	-0.348407	-0.128168	-0.117984	-0.0275969	-0.0874306	-0.0314161	-0.0237778	-0.0123202	-0.0199586	-0.00213578
0.721	-0.00595495	-0.0619695	-0.0721539	-0.0275969	-0.0110472	-0.0212316	-0.0428736	-0.0428736	-0.3204	-0.102707	-0.482079	-0.143445	-0.356046	-0.131988	-0.126895	-0.0619695	-0.101434	-0.0326892	-0.0161394	-0.0110472	-0.00595495	0.00932174
0.722	-0.00468189	-0.0403275	-0.0543312	-0.00977412	-0.0275969	-0.0148664	-0.0377814	-0.0403275	-0.325492	-0.0836115	-0.480805	-0.138353	-0.345861	-0.143445	-0.125622	-0.0352353	-0.0810654	-0.0403275	-0.0110472	-0.0148664	-0.00850107	-0.000862719
0.723	0.000410338	-0.050512	-0.0454197	-0.00340883	-0.0237778	-0.0148664	-0.0492389	-0.0454197	-0.30767	-0.0976151	-0.47444	-0.143445	-0.342042	-0.143445	-0.117984	-0.0326892	-0.0925229	-0.0352353	-0.0212316	-0.0263239	-0.0174125	0.000410338
0.724	-0.0148664	-0.0390544	-0.0454197	0.0105948	-0.0212316	-0.0250508	-0.0543312	-0.0314161	-0.3204	-0.096342	-0.471894	-0.138353	-0.349681	-0.129442	-0.128168	-0.0479659	-0.0899768	-0.0314161	-0.0199586	-0.0263239	-0.0186855	0.0105948
0.725	-0.0148664	-0.0466928	-0.0543312	0.014414	-0.0250508	-0.0148664	-0.0708809	-0.0377814	-0.316581	-0.0772462	-0.479532	-0.159995	-0.357319	-0.135807	-0.117984	-0.0403275	-0.10398	-0.0123202	-0.000862719	0.000410338	-0.0263239	0.00550257
0.726	0.00295645	-0.0479659	-0.0352353	-0.0161394	-0.0148664	0.00550257	-0.0454197	-0.0390544	-0.311489	-0.0759731	-0.462983	-0.123076	-0.349681	-0.13708	-0.114165	-0.0606964	-0.111619	-0.0263239	-0.0174125	-0.0148664	-0.00850107	-0.00722801
0.727	-0.0135933	-0.0390544	-0.0568773	-0.00977412	-0.00722801	-0.0199586	-0.0377814	-0.0403275	-0.310216	-0.0912498	-0.470621	-0.149811	-0.342042	-0.117984	-0.114165	-0.0581503	-0.095069	-0.0301431	0.000410338	-0.0199586	0.00295645	0.00932174
0.728	-0.000862719	-0.0428736	-0.0416006	-0.0135933	-0.0314161	-0.0199586	-0.0759731	-0.0403275	-0.328039	-0.0887037	-0.478259	-0.128168	-0.350954	-0.144718	-0.115438	-0.0670617	-0.0772462	-0.0199586	0.00422951	-0.0135933	-0.00722801	0.00422951
0.729	-0.00340883	-0.0606964	-0.0339622	0.00677563	-0.0301431	-0.00977412	-0.0568773	-0.0314161	-0.315308	-0.0810654	-0.483352	-0.134534	-0.363684	-0.12053	-0.115438	-0.0530581	-0.0988882	-0.00468189	-0.00722801	-0.00468189	-0.00977412	0.0182332
0.73	0.00677563	-0.050512	-0.0454197	-0.00468189	-0.00722801	-0.0301431	-0.0594234	-0.0454197	-0.301304	-0.0887037	-0.484625	-0.134534	-0.357319	-0.13708	-0.125622	-0.0581503	-0.106526	-0.0186855	-0.0237778	-0.00977412	-0.00722801	0.000410338
0.731	0.0016834	-0.0301431	-0.0365083	-0.000862719	-0.0250508	-0.0123202	-0.050512	-0.050512	-0.321673	-0.0861576	-0.479532	-0.130715	-0.356046	-0.133261	-0.0976151	-0.0606964	-0.0721539	-0.0326892	-0.0199586	0.000410338	-0.00468189	0.00550257
0.732	0.00295645	-0.0556042	-0.050512	-0.0161394	-0.0365083	-0.0110472	-0.051785	-0.0301431	-0.292393	-0.0861576	-0.465529	-0.139626	-0.349681	-0.135807	-0.109073	-0.051785	-0.0823384	-0.0199586	0.000410338	-0.0110472	-0.000862719	0.000410338
0.733	0.00677563	-0.0326892	-0.0543312	-0.00468189	-0.0174125	-0.00595495	-0.0403275	-0.0543312	-0.308943	-0.0976151	-0.479532	-0.145991	-0.325492	-0.138353	-0.116711	-0.0479659	-0.0874306	-0.0123202	-0.0186855	0.0105948	0.00932174	0.0016834
0.734	-0.00468189	-0.0390544	-0.0479659	-0.0148664	-0.0441467	-0.0326892	-0.0441467	-0.0466928	-0.302577	-0.101434	-0.462983	-0.117984	-0.334404	-0.142172	-0.110346	-0.0365083	-0.0772462	-0.0123202	-0.0237778	-0.00468189	-0.00468189	0.00295645
0.735	0.00677563	-0.0454197	-0.0657887	-0.0148664	-0.0314161	-0.0199586	-0.0479659	-0.0339622	-0.301304	-0.0823384	-0.479532	-0.124349	-0.325492	-0.147264	-0.0988882	-0.0454197	-0.0887037	-0.0186855	-0.0301431	-0.0161394	0.00932174	-0.00850107
0.736	-0.00468189	-0.0161394	-0.0543312	-0.0199586	-0.0161394	-0.0135933	-0.0352353	-0.0479659	-0.312762	-0.0899768	-0.464256	-0.125622	-0.329312	-0.125622	-0.121803	-0.0479659	-0.073427	-0.00340883	-0.0148664	0.00295645	-0.00595495	0.000410338
0.737	0.0131409	-0.0250508	-0.0543312	0.00677563	-0.0314161	-0.0161394	-0.0314161	-0.0492389	-0.321673	-0.0861576	-0.468075	-0.128168	-0.333131	-0.131988	-0.115438	-0.0479659	-0.0912498	-0.00595495	-0.0250508	0.0169601	-0.00722801	-0.00468189
0.738	0.00550257	-0.051785	-0.0403275	-0.0225047	-0.0275969	-0.0212316	-0.0454197	-0.0416006	-0.312762	-0.0874306	-0.455344	-0.142172	-0.338223	-0.143445	-0.123076	-0.0543312	-0.0874306	-0.0275969	-0.0314161	-0.0110472	-0.0123202	-0.00977412
0.739	0.015687	-0.0479659	-0.0556042	-0.0326892	-0.02887	-0.0237778	-0.051785	-0.0377814	-0.301304	-0.0925229	-0.452798	-0.130715	-0.3204	-0.143445	-0.131988	-0.0479659	-0.0874306	-0.0237778	-0.0110472	-0.0212316	0.00932174	0.00550257
0.74	-0.0263239	-0.0352353	-0.0492389	-0.0199586	-0.0212316	-0.00468189	-0.0466928	-0.050512	-0.302577	-0.0772462	-0.443887	-0.139626	-0.322946	-0.144718	-0.111619	-0.0326892	-0.096342	-0.0314161	-0.0199586	-0.00722801	-0.00850107	-0.00977412
0.741	-0.0186855	-0.0403275	-0.0568773	-0.00977412	-0.0225047	-0.0148664	-0.0530581	-0.0479659	-0.314035	-0.0988882	-0.45789	-0.134534	-0.330585	-0.126895	-0.126895	-0.0377814	-0.0861576	-0.0275969	-0.0148664	-0.00595495	-0.00850107	0.00422951
0.742	0.00550257	-0.0454197	-0.0454197	-0.000862719	-0.0123202	0.0105948	-0.0377814	-0.0441467	-0.296212	-0.095069	-0.441341	-0.139626	-0.331858	-0.13708	-0.102707	-0.0556042	-0.0810654	-0.0275969	0.000410338	0.00550257	-0.00213578	0.0016834
0.743	-0.00468189	-0.0377814	-0.0441467	0.0131409	-0.0110472	-0.00722801	-0.0441467	-0.0212316	-0.29112	-0.0874306	-0.46171	-0.149811	-0.339496	-0.115438	-0.123076	-0.0441467	-0.0848845	-0.0314161	-0.0199586	-0.0212316	0.00804868	0.0131409
0.744	-0.0263239	-0.0352353	-0.0606964	-0.0135933	0.00804868	0.015687	-0.0441467	-0.0466928	-0.310216	-0.0683348	-0.471894	-0.125622	-0.340769	-0.12053	-0.112892	-0.0466928	-0.096342	-0.0186855	-0.0148664	-0.0225047	-0.000862719	0.014414
0.745	-0.0110472	-0.0454197	-0.0568773	-0.00468189	-0.0123202	-0.0250508	-0.0479659	-0.0301431	-0.305123	-0.0772462	-0.443887	-0.126895	-0.33695	-0.126895	-0.1078	-0.0403275	-0.0861576	-0.0212316	-0.00468189	-0.0199586	-0.0148664	0.00932174
0.746	-0.0161394	-0.050512	-0.0556042	0.00422951	-0.0161394	0.00677563	-0.051785	-0.0403275	-0.294939	-0.0683348	-0.455344	-0.125622	-0.340769	-0.112892	-0.117984	-0.051785	-0.0976151	-0.00977412	-0.00977412	-0.0199586	-0.0148664	0.0105948
0.747	0.0118679	-0.0454197	-0.0581503	0.014414	-0.0199586	0.00422951	-0.0556042	-0.02887	-0.286028	-0.0810654	-0.465529	-0.124349	-0.331858	-0.126895	-0.112892	-0.050512	-0.0988882	-0.0237778	-0.00595495	-0.0237778	-0.00468189	0.00677563
0.748	-0.0148664	-0.0441467	-0.0403275	-0.00850107	-0.0212316	0.0131409	-0.0339622	-0.0212316	-0.310216	-0.0772462	-0.455344	-0.133261	-0.308943	-0.134534	-0.117984	-0.0657887	-0.0823384	-0.0352353	-0.0110472	-0.000862719	-0.0199586	0.0182332
0.749	-0.00977412	-0.0377814	-0.050512	-0.00468189	-0.00722801	-0.00977412	-0.0403275	-0.0339622	-0.280935	-0.073427	-0.432429	-0.129442	-0.330585	-0.114165	-0.101434	-0.050512	-0.0810654	-0.0275969	0.0105948	-0.00977412	-0.00213578	0.0131409
0.75	0.0169601	-0.0416006	-0.0606964	-0.00722801	-0.0275969	0.0016834	-0.051785	-0.0365083	-0.289847	-0.0721539	-0.438795	-0.133261	-0.334404	-0.125622	-0.110346	-0.0454197	-0.096342	-0.0135933	-0.0148664	-0.00722801	0.00677563	0.000410338
0.751	0.0105948	-0.0339622	-0.0352353	-0.00468189	-0.0199586	-0.0199586	-0.050512	-0.0403275	-0.280935	-0.0785192	-0.452798	-0.133261	-0.330585	-0.148537	-0.109073	-0.0377814	-0.096342	-0.0148664	-0.0123202	-0.0123202	0.00295645	-0.00850107
0.752	-0.0135933	-0.0454197	-0.050512	-0.00340883	-0.0263239	-0.0135933	-0.0314161	-0.0454197	-0.275843	-0.0721539	-0.450252	-0.125622	-0.33695	-0.138353	-0.115438	-0.0556042	-0.0696078	0.000410338	-0.0148664	-0.00213578	-0.00977412	0.00804868
0.753	-0.000862719	-0.0314161	-0.0619695	-0.000862719	-0.0314161	-0.00977412	-0.0581503	-0.0326892	-0.292393	-0.0772462	-0.442614	-0.129442	-0.339496	-0.133261	-0.111619	-0.050512	-0.0683348	-0.0212316	-0.0199586	-0.00977412	0.000410338	0.0016834
0.754	0.00932174	-0.0339622	-0.0581503	-0.0110472	-0.0186855	-0.0148664	-0.0199586	-0.0441467	-0.284755	-0.0721539	-0.451525	-0.124349	-0.33695	-0.138353	-0.117984	-0.0581503	-0.0797923	-0.0250508	-0.0237778	-0.00340883	0.0309637	-0.00213578
0.755	0.015687	-0.0186855	-0.0657887	-0.0123202	-0.0174125	-0.0123202	-0.0339622	-0.0466928	-0.298758	-0.0645156	-0.443887	-0.125622	-0.330585	-0.126895	-0.101434	-0.0530581	-0.0683348	-0.0352353	-0.0174125	-0.00468189	0.00677563	-0.0148664
0.756	0.00804868	-0.0454197	-0.0670617	-0.0110472	-0.0212316	-0.00213578	-0.0186855	-0.0275969	-0.288574	-0.0759731	-0.438795	-0.133261	-0.315308	-0.131988	-0.106526	-0.051785	-0.0721539	-0.0416006	-0.02887	-0.00595495	-0.00468189	-0.00468189
0.757	0.0105948	-0.0263239	-0.0479659	-0.0225047	-0.0212316	-0.00468189	-0.0352353	-0.0339622	-0.280935	-0.0810654	-0.438795	-0.1078	-0.319127	-0.135807	-0.117984	-0.0428736	-0.0823384	-0.00977412	-0.0199586	-0.0186855	-0.00468189	-0.00213578
0.758	0.00677563	-0.050512	-0.0594234	-0.0199586	-0.0301431	-0.00468189	-0.0225047	-0.0377814	-0.29112	-0.0772462	-0.459164	-0.121803	-0.310216	-0.13708	-0.126895	-0.0237778	-0.0670617	-0.0199586	-0.0148664	-0.00213578	-0.000862719	-0.0123202
0.759	-0.0123202	-0.0466928	-0.0594234	0.00422951	-0.0237778	-0.0174125	-0.0479659	-0.0301431	-0.288574	-0.0861576	-0.432429	-0.121803	-0.330585	-0.133261	-0.123076	-0.0377814	-0.0721539	-0.0301431	-0.00977412	-0.0199586	0.000410338	-0.00340883
0.76	0.0016834	-0.0339622	-0.0645156	0.00804868	-0.0199586	0.0016834	-0.0301431	-0.0441467	-0.294939	-0.0759731	-0.44516	-0.125622	-0.3204	-0.128168	-0.116711	-0.0466928	-0.0887037	-0.0263239	-0.00468189	0.0131409	0.00804868	-0.00468189
0.761	-0.0135933	-0.0403275	-0.0441467	-0.0148664	-0.00850107	-0.00213578	-0.0275969	-0.0377814	-0.286028	-0.0836115	-0.422245	-0.129442	-0.325492	-0.131988	-0.123076	-0.0250508	-0.0988882	-0.00850107	-0.00977412	-0.00722801	0.000410338	0.0105948
0.762	-0.0263239	-0.0339622	-0.0568773	-0.0148664	-0.0212316	-0.0148664	-0.0275969	-0.0339622	-0.284755	-0.0721539	-0.433702	-0.124349	-0.325492	-0.129442	-0.095069	-0.0479659	-0.0785192	-0.0403275	-0.0135933	-0.00340883	-0.0225047	0.014414
0.763	-0.00468189	-0.0479659	-0.051785	-0.0174125	-0.0174125	-0.00340883	-0.0403275	-0.0275969	-0.289847	-0.0619695	-0.427337	-0.135807	-0.330585	-0.12053	-0.112892	-0.0237778	-0.0925229	-0.0263239	0.00550257	-0.0161394	-0.00340883	-0.00850107
0.764	-0.0148664	-0.0352353	-0.0568773	0.00550257	-0.00722801	0.0016834	-0.0326892	-0.0275969	-0.277116	-0.0645156	-0.408241	-0.140899	-0.324219	-0.129442	-0.121803	-0.0645156	-0.0874306	-0.0148664	-0.00340883	-0.0301431	-0.00468189	0.014414
0.765	-0.000862719	-0.0479659	-0.0606964	-0.0263239	-0.00977412	-0.0110472	-0.0365083	-0.0275969	-0.278389	-0.0606964	-0.41588	-0.123076	-0.334404	-0.123076	-0.121803	-0.0543312	-0.0810654	-0.0161394	-0.0148664	-0.0110472	0.0105948	0.0207793
0.766	0.000410338	-0.0543312	-0.0403275	0.0118679	-0.0161394	0.00677563	-0.0352353	-0.0352353	-0.277116	-0.0657887	-0.417153	-0.117984	-0.331858	-0.117984	-0.121803	-0.0352353	-0.0772462	-0.0250508	-0.00850107	-0.0250508	-0.0263239	0.014414
0.767	-0.00213578	-0.0326892	-0.0645156	-0.000862719	-0.0237778	-0.00468189	-0.0314161	-0.0250508	-0.275843	-0.0683348	-0.42861	-0.111619	-0.329312	-0.131988	-0.100161	-0.0568773	-0.0823384	-0.0326892	0.00550257	-0.00850107	-0.0237778	0.0016834
0.768	-0.0123202	-0.0403275	-0.050512	0.000410338	-0.00468189	0.00295645	-0.0365083	-0.0314161	-0.280935	-0.0670617	-0.438795	-0.128168	-0.321673	-0.13708	-0.101434	-0.0492389	-0.0912498	-0.0161394	-0.00213578	-0.02887	-0.00595495	0.0016834
0.769	0.000410338	-0.0606964	-0.0416006	-0.0148664	-0.0148664	0.00295645	-0.051785	-0.0275969	-0.280935	-0.0683348	-0.418426	-0.111619	-0.343315	-0.129442	-0.101434	-0.0619695	-0.0848845	-0.00595495	-0.00722801	-0.00595495	-0.00213578	0.00677563
0.77	-0.0135933	-0.050512	-0.0606964	-0.00468189	-0.0199586	-0.0186855	-0.0403275	-0.0326892	-0.284755	-0.0810654	-0.420972	-0.126895	-0.315308	-0.126895	-0.0874306	-0.0657887	-0.0861576	-0.0148664	-0.0135933	0.0016834	-0.00468189	0.015687
0.771	0.00932174	-0.02887	-0.0556042	-0.0199586	-0.0148664	-0.00722801	-0.0365083	-0.0377814	-0.24529	-0.0759731	-0.427337	-0.1078	-0.3204	-0.125622	-0.110346	-0.051785	-0.0632425	-0.0110472	-0.0174125	-0.0199586	0.0105948	0.00932174
0.772	-0.00340883	-0.0275969	-0.0441467	0.000410338	-0.0250508	-0.00468189	-0.0530581	-0.0135933	-0.269478	-0.0785192	-0.420972	-0.130715	-0.311489	-0.101434	-0.119257	-0.051785	-0.0887037	-0.00977412	-0.0148664	0.00422951	-0.00595495	-0.00340883
0.773	-0.0110472	-0.0403275	-0.0454197	-0.000862719	-0.0352353	0.00295645	-0.0339622	-0.0275969	-0.270751	-0.0619695	-0.432429	-0.131988	-0.319127	-0.116711	-0.116711	-0.0403275	-0.0747001	-0.0123202	-0.00468189	0.00932174	0.0131409	-0.00595495
0.774	0.00677563	-0.0263239	-0.0670617	-0.0110472	-0.0212316	-0.00468189	-0.051785	-0.0275969	-0.264386	-0.0581503	-0.433702	-0.133261	-0.319127	-0.13708	-0.117984	-0.0581503	-0.0797923	-0.0161394	-0.00340883	-0.00722801	0.000410338	0.000410338
0.775	0.00677563	-0.0326892	-0.0683348	-0.0212316	-0.0263239	-0.00340883	-0.0416006	-0.0390544	-0.27457	-0.0861576	-0.41588	-0.119257	-0.303851	-0.13708	-0.1078	-0.051785	-0.051785	-0.0161394	-0.00468189	0.00804868	0.00550257	-0.00977412
0.776	0.0182332	-0.0275969	-0.0747001	-0.00468189	-0.0250508	-0.0161394	-0.0365083	-0.0314161	-0.280935	-0.0772462	-0.431156	-0.117984	-0.310216	-0.134534	-0.117984	-0.0377814	-0.0581503	-0.0352353	-0.00722801	-0.00722801	0.00932174	0.00932174
0.777	0.00422951	-0.0263239	-0.0543312	-0.0148664	-0.0326892	-0.00850107	-0.0275969	-0.02887	-0.279662	-0.073427	-0.414606	-0.12053	-0.296212	-0.135807	-0.119257	-0.0326892	-0.0721539	-0.0212316	-0.0174125	0.000410338	0.0195062	0.000410338
0.778	0.00677563	-0.0428736	-0.0670617	-0.00722801	-0.0275969	-0.0186855	-0.0301431	-0.0377814	-0.270751	-0.0823384	-0.41206	-0.101434	-0.325492	-0.121803	-0.117984	-0.0403275	-0.0772462	-0.0365083	-0.0135933	-0.00468189	0.00422951	-0.00468189
0.779	-0.000862719	-0.0135933	-0.0683348	-0.0148664	-0.0199586	-0.00977412	-0.0263239	-0.0352353	-0.272024	-0.073427	-0.420972	-0.117984	-0.330585	-0.126895	-0.128168	-0.0390544	-0.0823384	-0.0135933	0.00295645	-0.0148664	0.00677563	0.0118679
0.78	-0.0225047	-0.0339622	-0.0606964	-0.0212316	-0.0123202	-0.00595495	-0.0479659	-0.0466928	-0.269478	-0.0657887	-0.427337	-0.109073	-0.315308	-0.121803	-0.110346	-0.0492389	-0.0810654	-0.0479659	-0.0212316	-0.00722801	0.00295645	-0.00213578
0.781	-0.00977412	-0.0403275	-0.0823384	-0.0148664	-0.0148664	0.00677563	-0.0148664	-0.0212316	-0.270751	-0.0823384	-0.404422	-0.112892	-0.310216	-0.129442	-0.111619	-0.0352353	-0.0619695	-0.0199586	-0.0225047	-0.0301431	0.000410338	-0.00468189
0.782	0.00677563	-0.0416006	-0.0556042	-0.00340883	-0.0199586	0.015687	-0.0174125	-0.0237778	-0.279662	-0.0543312	-0.404422	-0.117984	-0.314035	-0.125622	-0.135807	-0.051785	-0.0785192	-0.0148664	-0.00722801	-0.0148664	0.00422951	-0.0123202
0.783	-0.00977412	-0.0377814	-0.0759731	-0.0263239	-0.0199586	0.00550257	-0.0352353	-0.00468189	-0.272024	-0.0670617	-0.391692	-0.130715	-0.319127	-0.133261	-0.110346	-0.0479659	-0.0836115	-0.0250508	-0.00468189	-0.00468189	-0.00340883	0.00932174
0.784	-0.00722801	-0.0377814	-0.0543312	-0.0148664	-0.0237778	0.00422951	-0.0263239	-0.0148664	-0.264386	-0.0632425	-0.408241	-0.133261	-0.312762	-0.128168	-0.111619	-0.0416006	-0.0747001	-0.0225047	0.000410338	-0.0237778	-0.00977412	0.000410338
0.785	-0.00595495	-0.0556042	-0.0708809	-0.0110472	-0.0174125	0.00677563	-0.0250508	-0.0237778	-0.273297	-0.0568773	-0.401876	-0.131988	-0.331858	-0.126895	-0.102707	-0.0543312	-0.0785192	-0.0352353	-0.000862719	-0.00722801	0.00422951	0.0245984
0.786	0.0016834	-0.0466928	-0.0606964	-0.00468189	-0.0123202	0.00677563	-0.0390544	-0.00595495	-0.259293	-0.0670617	-0.41206	-0.139626	-0.328039	-0.117984	-0.123076	-0.050512	-0.0810654	-0.0301431	-0.0110472	-0.0110472	0.00550257	0.0309637
0.787	-0.00595495	-0.0352353	-0.0619695	-0.0174125	-0.00468189	-0.00468189	-0.0339622	-0.0199586	-0.269478	-0.0657887	-0.420972	-0.112892	-0.322946	-0.135807	-0.115438	-0.0543312	-0.0810654	-0.0237778	-0.00340883	-0.0161394	0.00295645	0.00422951
0.788	-0.0186855	-0.0454197	-0.0606964	-0.0148664	-0.0148664	-0.00977412	-0.0403275	-0.0301431	-0.252928	-0.0721539	-0.417153	-0.121803	-0.3204	-0.109073	-0.112892	-0.0556042	-0.0747001	-0.0225047	-0.0123202	-0.00468189	-0.0212316	0.0182332
0.789	0.00295645	-0.0326892	-0.0721539	-0.0148664	-0.0199586	-0.0148664	-0.0365083	-0.0174125	-0.264386	-0.0606964	-0.413333	-0.128168	-0.319127	-0.125622	-0.0988882	-0.0352353	-0.0848845	-0.0225047	-0.00468189	0.000410338	0.00295645	0.00422951
0.79	-0.0110472	-0.02887	-0.0479659	-0.00595495	-0.00977412	0.00295645	-0.051785	-0.0225047	-0.269478	-0.0810654	-0.409514	-0.116711	-0.316581	-0.124349	-0.117984	-0.0543312	-0.0721539	-0.0237778	-0.0199586	-0.0199586	0.000410338	0.00677563
0.791	0.00804868	-0.0403275	-0.051785	-0.00977412	-0.0148664	-0.0148664	-0.0314161	-0.0250508	-0.260566	-0.0747001	-0.423518	-0.112892	-0.315308	-0.116711	-0.095069	-0.0683348	-0.0670617	0.00295645	-0.0199586	-0.00977412	0.00804868	0.0220523
0.792	-0.00340883	-0.0352353	-0.0772462	-0.0174125	-0.0275969	-0.00595495	-0.02887	-0.0199586	-0.249109	-0.0785192	-0.406968	-0.111619	-0.310216	-0.1078	-0.0925229	-0.0530581	-0.0657887	-0.00595495	-0.00595495	0.00550257	0.00932174	0.00422951
0.793	0.00422951	-0.0174125	-0.0708809	-0.000862719	-0.0263239	0.0016834	-0.0441467	-0.0110472	-0.264386	-0.0645156	-0.413333	-0.116711	-0.326765	-0.115438	-0.123076	-0.0403275	-0.0721539	-0.0161394	-0.0135933	0.014414	-0.00468189	-0.00850107
0.794	-0.00595495	-0.0352353	-0.0759731	-0.00977412	-0.0352353	-0.0161394	-0.0441467	-0.0263239	-0.25802	-0.0632425	-0.422245	-0.106526	-0.301304	-0.121803	-0.0988882	-0.0441467	-0.0937959	-0.0301431	-0.0275969	0.00550257	0.0245984	0.014414
0.795	0.00422951	-0.0275969	-0.0657887	-0.0174125	-0.0212316	-0.0135933	-0.0237778	-0.0352353	-0.246563	-0.0670617	-0.422245	-0.101434	-0.308943	-0.12053	-0.1078	-0.0530581	-0.0683348	-0.0186855	-0.0237778	-0.00850107	0.014414	-0.00468189
0.796	0.00677563	-0.0326892	-0.0492389	-0.0237778	-0.0148664	-0.00850107	-0.0199586	-0.0365083	-0.27457	-0.0670617	-0.400603	-0.121803	-0.305123	-0.126895	-0.115438	-0.050512	-0.0645156	-0.0174125	-0.0225047	-0.000862719	0.00550257	-0.000862719
0.797	0.015687	-0.0365083	-0.0441467	-0.0352353	-0.0161394	0.00932174	-0.0275969	-0.0275969	-0.277116	-0.0683348	-0.409514	-0.121803	-0.302577	-0.13708	-0.123076	-0.0428736	-0.0721539	-0.0186855	-0.0161394	0.0182332	0.00295645	-0.0174125
0.798	0.00550257	-0.0339622	-0.0747001	0.000410338	-0.0301431	-0.000862719	-0.0199586	-0.02887	-0.249109	-0.0759731	-0.406968	-0.112892	-0.316581	-0.140899	-0.111619	-0.0416006	-0.0683348	-0.0250508	-0.0301431	-0.0110472	-0.00468189	-0.0148664
0.799	0.000410338	-0.0301431	-0.0632425	-0.0110472	-0.0250508	-0.00722801	-0.02887	-0.0161394	-0.26184	-0.0810654	-0.408241	-0.115438	-0.316581	-0.138353	-0.109073	-0.0352353	-0.0696078	-0.0186855	-0.0110472	-0.0250508	0.000410338	0.00804868
0.8	-0.00722801	-0.0301431	-0.0543312	-0.0110472	-0.0250508	-0.00850107	-0.0148664	-0.0314161	-0.255474	-0.0747001	-0.394238	-0.101434	-0.311489	-0.126895	-0.128168	-0.0263239	-0.0759731	-0.0186855	-0.00595495	-0.00340883	-0.00595495	0.000410338
0.801	0.00295645	-0.0568773	-0.051785	-0.0174125	-0.0174125	0.00550257	-0.0250508	-0.0174125	-0.264386	-0.050512	-0.41206	-0.119257	-0.311489	-0.12053	-0.119257	-0.050512	-0.0670617	-0.0161394	-0.0174125	-0.000862719	-0.00850107	0.00295645
0.802	-0.00722801	-0.0416006	-0.0454197	-0.00468189	-0.0225047	0.0105948	-0.0301431	-0.0135933	-0.255474	-0.073427	-0.389145	-0.095069	-0.310216	-0.125622	-0.112892	-0.0479659	-0.0785192	-0.0263239	-0.0174125	-0.0275969	-0.0123202	-0.000862719
0.803	-0.0148664	-0.0454197	-0.0543312	-0.0148664	-0.00340883	-0.00468189	-0.0339622	-0.0263239	-0.251655	-0.0543312	-0.38278	-0.116711	-0.311489	-0.116711	-0.116711	-0.0416006	-0.0912498	-0.0123202	-0.0161394	-0.00468189	-0.000862719	0.0195062
0.804	0.000410338	-0.0365083	-0.0568773	-0.00213578	-0.0148664	0.00804868	-0.0212316	-0.0212316	-0.249109	-0.0568773	-0.394238	-0.128168	-0.330585	-0.117984	-0.0988882	-0.0403275	-0.0810654	-0.0135933	-0.00340883	-0.0148664	-0.0161394	0.0195062
0.805	-0.0161394	-0.0441467	-0.0645156	-0.00468189	-0.0199586	0.000410338	-0.0263239	-0.0250508	-0.269478	-0.0670617	-0.395511	-0.114165	-0.315308	-0.112892	-0.119257	-0.0263239	-0.095069	-0.0314161	-0.0110472	-0.0161394	0.000410338	-0.00213578
0.806	0.0131409	-0.0568773	-0.0479659	-0.0123202	-0.00850107	0.014414	-0.0339622	-0.0275969	-0.259293	-0.0683348	-0.401876	-0.100161	-0.317854	-0.111619	-0.096342	-0.051785	-0.0836115	-0.0199586	0.00677563	-0.0250508	0.0131409	0.0182332
0.807	0.000410338	-0.0428736	-0.0543312	-0.0148664	-0.0148664	-0.00977412	-0.0390544	-0.0174125	-0.244017	-0.051785	-0.396784	-0.116711	-0.322946	-0.106526	-0.114165	-0.0530581	-0.0581503	-0.0161394	-0.0110472	-0.0161394	0.000410338	0.0105948
0.808	-0.0110472	-0.0250508	-0.0352353	-0.00595495	-0.00213578	-0.0199586	-0.0365083	-0.0174125	-0.250382	-0.0759731	-0.404422	-0.114165	-0.3204	-0.121803	-0.106526	-0.0606964	-0.0836115	-0.0135933	-0.0161394	-0.00722801	0.00295645	0.00550257
0.809	-0.0148664	-0.0352353	-0.051785	-0.0199586	-0.00468189	0.000410338	-0.0454197	-0.00468189	-0.247836	-0.0466928	-0.387872	-0.124349	-0.329312	-0.12053	-0.114165	-0.051785	-0.0670617	0.00295645	-0.0199586	-0.00468189	-0.0123202	0.0245984
0.81	-0.00468189	-0.0403275	-0.0403275	-0.00977412	-0.00468189	0.000410338	-0.0314161	-0.0123202	-0.251655	-0.0606964	-0.396784	-0.109073	-0.312762	-0.112892	-0.106526	-0.0403275	-0.0747001	-0.00213578	-0.0161394	-0.00468189	0.00932174	0.00804868
0.811	0.014414	-0.0326892	-0.051785	-0.0263239	-0.0237778	0.000410338	-0.0237778	-0.0237778	-0.22874	-0.0632425	-0.401876	-0.101434	-0.314035	-0.138353	-0.0976151	-0.0479659	-0.0785192	-0.0148664	-0.00595495	-0.0148664	0.0131409	0.0131409
0.812	0.00932174	-0.0301431	-0.0606964	-0.00595495	-0.0174125	-0.0148664	-0.0403275	-0.0314161	-0.256747	-0.073427	-0.404422	-0.116711	-0.312762	-0.128168	-0.0988882	-0.0568773	-0.0759731	-0.0148664	-0.0110472	0.000410338	-0.0148664	-0.00722801
0.813	-0.00213578	-0.0199586	-0.0556042	-0.0225047	-0.00850107	0.00677563	-0.0263239	-0.0148664	-0.238925	-0.0708809	-0.396784	-0.117984	-0.311489	-0.123076	-0.109073	-0.0645156	-0.073427	-0.00977412	-0.0148664	-0.000862719	0.00550257	0.0016834
0.814	0.0105948	-0.0326892	-0.0479659	-0.0148664	-0.0237778	-0.00340883	-0.0390544	-0.0314161	-0.238925	-0.0632425	-0.387872	-0.1078	-0.302577	-0.138353	-0.101434	-0.0492389	-0.0606964	-0.00340883	-0.0174125	-0.00213578	0.00804868	0.014414
0.815	-0.00340883	-0.0263239	-0.0848845	-0.0161394	-0.0263239	0.000410338	-0.0148664	-0.00850107	-0.238925	-0.0797923	-0.398057	-0.0861576	-0.296212	-0.133261	-0.119257	-0.0632425	-0.0708809	-0.0148664	-0.0212316	-0.00468189	0.014414	-0.0199586
0.816	0.00677563	-0.0352353	-0.0606964	-0.0199586	-0.0199586	0.00295645	-0.0275969	-0.0263239	-0.237651	-0.0645156	-0.400603	-0.101434	-0.317854	-0.129442	-0.12053	-0.0416006	-0.0785192	-0.000862719	-0.0237778	0.00422951	0.00677563	0.0016834
0.817	0.014414	-0.0377814	-0.0568773	-0.0148664	-0.0199586	0.000410338	-0.0135933	-0.0225047	-0.251655	-0.0721539	-0.384053	-0.0976151	-0.311489	-0.131988	-0.133261	-0.0454197	-0.0657887	-0.0148664	-0.0110472	0.00932174	-0.00595495	-0.00722801
0.818	-0.00340883	-0.0161394	-0.0632425	-0.0148664	-0.0237778	0.00295645	-0.0199586	-0.0263239	-0.259293	-0.0683348	-0.400603	-0.112892	-0.296212	-0.139626	-0.106526	-0.0441467	-0.0696078	-0.0365083	-0.0199586	0.0118679	0.000410338	0.00422951
0.819	-0.00977412	-0.0365083	-0.0568773	-0.00977412	-0.0174125	0.0131409	-0.0225047	-0.0199586	-0.252928	-0.0632425	-0.380234	-0.10398	-0.302577	-0.12053	-0.105253	-0.0263239	-0.0683348	-0.0250508	-0.00595495	0.000410338	0.0284176	0.0105948
0.82	0.0016834	-0.0352353	-0.0568773	-0.0199586	-0.0148664	0.00422951	-0.0314161	-0.0403275	-0.259293	-0.0708809	-0.389145	-0.123076	-0.294939	-0.125622	-0.12053	-0.0352353	-0.0632425	-0.0199586	-0.0110472	-0.00468189	0.0195062	-0.000862719
0.821	-0.0161394	-0.0377814	-0.0670617	-0.00340883	-0.00850107	0.000410338	-0.02887	-0.0237778	-0.260566	-0.0568773	-0.377688	-0.0976151	-0.298758	-0.129442	-0.126895	-0.0275969	-0.0874306	-0.0314161	0.0131409	-0.0110472	-0.0135933	0.000410338
0.822	0.000410338	-0.0377814	-0.0594234	-0.00977412	-0.0199586	0.000410338	-0.0225047	-0.0225047	-0.231286	-0.0657887	-0.395511	-0.1078	-0.302577	-0.121803	-0.115438	-0.0314161	-0.0747001	-0.0199586	0.000410338	-0.00722801	-0.0110472	0.014414
0.823	-0.00213578	-0.0148664	-0.051785	-0.0161394	-0.00850107	-0.00850107	-0.0237778	-0.0250508	-0.254201	-0.0721539	-0.38278	-0.117984	-0.315308	-0.117984	-0.112892	-0.0428736	-0.0848845	-0.0199586	-0.0123202	-0.0123202	-0.00595495	0.0105948
0.824	-0.00977412	-0.0454197	-0.0670617	-0.00595495	-0.00977412	0.0245984	-0.0186855	-0.0123202	-0.219829	-0.0606964	-0.371322	-0.105253	-0.289847	-0.119257	-0.114165	-0.0377814	-0.0772462	-0.0148664	-0.00468189	-0.0123202	0.000410338	0.014414
0.825	-0.0135933	-0.0492389	-0.0556042	-0.0174125	0.0016834	0.000410338	-0.0352353	-0.0110472	-0.249109	-0.0657887	-0.385326	-0.1078	-0.305123	-0.10398	-0.101434	-0.0581503	-0.0836115	-0.0148664	-0.000862719	-0.00977412	0.000410338	0.0195062
0.826	-0.00850107	-0.0352353	-0.0454197	-0.00722801	-0.00595495	0.0105948	-0.0174125	-0.0135933	-0.219829	-0.0670617	-0.367503	-0.112892	-0.311489	-0.105253	-0.0874306	-0.050512	-0.0696078	-0.00850107	-0.00468189	-0.0199586	-0.000862719	0.00677563
0.827	0.000410338	-0.0301431	-0.0568773	-0.0110472	-0.00213578	-0.0174125	-0.0352353	-0.0212316	-0.235105	-0.0632425	-0.380234	-0.110346	-0.311489	-0.121803	-0.0976151	-0.0479659	-0.0823384	-0.00722801	-0.00468189	-0.00595495	-0.0123202	0.00422951
0.828	0.00295645	-0.0416006	-0.051785	-0.0250508	0.000410338	0.0131409	-0.0275969	-0.0199586	-0.230013	-0.051785	-0.380234	-0.100161	-0.300031	-0.109073	-0.0976151	-0.0543312	-0.0772462	-0.0212316	-0.0161394	-0.00468189	-0.0148664	0.000410338
0.829	0.00295645	-0.0428736	-0.0441467	-0.00722801	-0.00977412	0.0105948	-0.0352353	-0.00977412	-0.233832	-0.0670617	-0.377688	-0.095069	-0.30767	-0.116711	-0.0925229	-0.0428736	-0.0683348	-0.0148664	0.00295645	0.000410338	0.00295645	0.00932174
0.83	0.0105948	-0.0441467	-0.0454197	-0.00595495	-0.00850107	-0.00722801	-0.0441467	-0.0148664	-0.227467	-0.0581503	-0.372596	-0.106526	-0.301304	-0.12053	-0.0937959	-0.0454197	-0.0619695	-0.0123202	-0.00340883	-0.00850107	-0.00468189	0.015687
0.831	0.00422951	-0.0275969	-0.0492389	-0.00977412	-0.00977412	-0.00977412	-0.0403275	-0.0352353	-0.230013	-0.0657887	-0.378961	-0.105253	-0.300031	-0.110346	-0.101434	-0.0365083	-0.0721539	-0.0148664	-0.0135933	0.0131409	0.0233254	0.000410338
0.832	0.0016834	-0.0314161	-0.0543312	-0.0237778	-0.000862719	-0.00340883	-0.0199586	-0.0161394	-0.240198	-0.0581503	-0.386599	-0.1078	-0.305123	-0.131988	-0.0937959	-0.0568773	-0.0785192	0.000410338	-0.00213578	-0.0123202	0.015687	0.00804868
0.833	-0.00468189	-0.0301431	-0.0466928	-0.0186855	-0.0135933	-0.00213578	-0.0123202	-0.0263239	-0.242744	-0.0619695	-0.406968	-0.0874306	-0.311489	-0.119257	-0.105253	-0.0403275	-0.0632425	-0.0148664	-0.0275969	-0.00468189	0.0118679	-0.00722801
0.834	-0.00468189	-0.0161394	-0.073427	-0.0110472	-0.02887	0.00422951	-0.0365083	-0.0339622	-0.222375	-0.0619695	-0.384053	-0.0937959	-0.294939	-0.117984	-0.1078	-0.0416006	-0.0556042	-0.0123202	-0.00468189	-0.00213578	0.0233254	0.00550257
0.835	-0.00468189	-0.0365083	-0.0441467	-0.0186855	-0.00850107	-0.00595495	-0.0365083	-0.0110472	-0.218556	-0.0632425	-0.390418	-0.0861576	-0.278389	-0.128168	-0.096342	-0.0556042	-0.073427	-0.00213578	-0.0123202	0.00550257	-0.00468189	0.014414
0.836	0.0182332	-0.0199586	-0.0632425	-0.0135933	-0.0161394	0.00677563	-0.0212316	-0.0148664	-0.22874	-0.0721539	-0.386599	-0.0988882	-0.289847	-0.133261	-0.0988882	-0.0441467	-0.0530581	-0.00977412	-0.0110472	0.00550257	0.00932174	-0.00468189
0.837	0.000410338	-0.0352353	-0.0594234	-0.0199586	-0.00977412	0.00804868	-0.0377814	-0.0148664	-0.235105	-0.0581503	-0.36623	-0.101434	-0.287301	-0.13708	-0.111619	-0.0466928	-0.0632425	-0.0135933	-0.0110472	0.014414	-0.00850107	0.00295645
0.838	-0.00340883	-0.0263239	-0.0645156	-0.0148664	-0.0250508	0.000410338	-0.0263239	-0.0263239	-0.236378	-0.0797923	-0.371322	-0.0925229	-0.296212	-0.117984	-0.105253	-0.0377814	-0.0581503	-0.0314161	-0.0148664	0.0016834	0.00677563	0.000410338
0.839	0.00422951	-0.0416006	-0.0556042	-0.0250508	-0.0148664	-0.00595495	-0.0110472	-0.0135933	-0.244017	-0.051785	-0.3535	-0.102707	-0.284755	-0.129442	-0.109073	-0.0428736	-0.0581503	-0.00977412	-0.0199586	0.0016834	0.00295645	0.00295645
0.84	-0.00468189	-0.0403275	-0.0708809	-0.00977412	-0.0135933	-0.000862719	-0.0148664	-0.0237778	-0.227467	-0.0683348	-0.362411	-0.106526	-0.287301	-0.109073	-0.10398	-0.0339622	-0.0568773	-0.0225047	-0.0148664	-0.000862719	0.00932174	-0.000862719
0.841	-0.0110472	-0.0352353	-0.0632425	-0.0199586	-0.00595495	0.00932174	-0.0225047	-0.0148664	-0.224921	-0.0670617	-0.371322	-0.0912498	-0.302577	-0.114165	-0.102707	-0.0403275	-0.0619695	-0.00468189	-0.0174125	0.00550257	-0.00595495	0.00804868
0.842	-0.00213578	-0.0403275	-0.0454197	-0.000862719	-0.00468189	0.0118679	-0.0263239	-0.0212316	-0.237651	-0.0606964	-0.361138	-0.100161	-0.282208	-0.111619	-0.110346	-0.0352353	-0.0619695	-0.0212316	0.000410338	-0.0199586	0.000410338	-0.000862719
0.843	-0.0161394	-0.0301431	-0.0441467	-0.0263239	-0.00977412	0.00422951	-0.0339622	-0.0123202	-0.235105	-0.0568773	-0.364957	-0.1078	-0.289847	-0.117984	-0.10398	-0.0428736	-0.073427	-0.0275969	-0.00977412	-0.00977412	-0.0199586	-0.00340883
0.844	-0.00850107	-0.0441467	-0.0492389	-0.00977412	-0.000862719	0.0131409	-0.0339622	-0.02887	-0.223648	-0.0301431	-0.363684	-0.102707	-0.29112	-0.121803	-0.095069	-0.0237778	-0.0721539	-0.000862719	0.00422951	-0.0199586	0.014414	0.0309637
0.845	-0.00340883	-0.0466928	-0.0581503	-0.00340883	-0.00468189	0.00804868	-0.0161394	-0.00213578	-0.208371	-0.0543312	-0.370049	-0.109073	-0.300031	-0.105253	-0.110346	-0.051785	-0.0759731	-0.0110472	0.0131409	-0.000862719	0.000410338	0.0258715
0.846	-0.0212316	-0.0416006	-0.0454197	-0.0148664	-0.0135933	0.000410338	-0.0403275	-0.0135933	-0.230013	-0.051785	-0.350954	-0.0823384	-0.310216	-0.102707	-0.0988882	-0.050512	-0.0747001	-0.0250508	-0.00595495	-0.00722801	-0.000862719	0.0335098
0.847	0.014414	-0.02887	-0.0479659	0.000410338	-0.000862719	-0.00722801	-0.0365083	-0.0123202	-0.218556	-0.0568773	-0.361138	-0.109073	-0.296212	-0.121803	-0.0810654	-0.0403275	-0.0683348	-0.00340883	0.00422951	-0.00595495	0.014414	0.00677563
0.848	0.0016834	-0.0365083	-0.0301431	0.0016834	-0.00468189	0.00422951	-0.0339622	-0.0161394	-0.218556	-0.0543312	-0.36623	-0.106526	-0.287301	-0.126895	-0.095069	-0.050512	-0.0785192	0.00550257	-0.00722801	-0.000862719	-0.00977412	0.00932174
0.849	-0.0135933	-0.0250508	-0.051785	0.00550257	-0.00468189	-0.00340883	-0.0199586	-0.0174125	-0.208371	-0.0428736	-0.370049	-0.112892	-0.278389	-0.102707	-0.1078	-0.0530581	-0.0721539	-0.00340883	-0.0148664	-0.00722801	-0.00340883	0.0245984
0.85	-0.00595495	-0.0275969	-0.0466928	-0.00340883	-0.00468189	-0.00722801	-0.0237778	-0.0110472	-0.218556	-0.0581503	-0.370049	-0.123076	-0.294939	-0.102707	-0.096342	-0.0390544	-0.0670617	-0.000862719	-0.0110472	-0.0110472	-0.00468189	0.014414
0.851	0.00804868	-0.0352353	-0.0441467	-0.00468189	-0.0352353	-0.00468189	-0.0186855	-0.0212316	-0.221102	-0.0568773	-0.381507	-0.096342	-0.294939	-0.124349	-0.0887037	-0.0377814	-0.0530581	-0.00850107	-0.00340883	-0.00722801	0.00932174	-0.00468189
0.852	0.000410338	-0.0326892	-0.0759731	-0.00340883	-0.00595495	0.0016834	-0.0250508	-0.0250508	-0.19946	-0.0683348	-0.373869	-0.0861576	-0.294939	-0.105253	-0.101434	-0.0568773	-0.051785	-0.00850107	-0.0199586	0.0016834	0.00295645	0.00804868
0.853	0.00550257	-0.0377814	-0.0403275	-0.0135933	-0.0212316	-0.0110472	-0.0225047	-0.00595495	-0.221102	-0.0606964	-0.36623	-0.0887037	-0.284755	-0.1078	-0.109073	-0.0657887	-0.0632425	-0.0123202	-0.00977412	0.015687	0.0105948	0.014414
0.854	0.00932174	-0.0301431	-0.051785	0.000410338	0.000410338	-0.0148664	-0.0263239	-0.0161394	-0.240198	-0.0581503	-0.371322	-0.096342	-0.284755	-0.125622	-0.125622	-0.0556042	-0.0556042	-0.00977412	0.000410338	-0.0123202	0.0347829	0.000410338
0.855	0.000410338	-0.0263239	-0.0645156	-0.0123202	-0.0148664	-0.00722801	-0.000862719	-0.0275969	-0.231286	-0.0479659	-0.357319	-0.095069	-0.282208	-0.106526	-0.0988882	-0.0454197	-0.0645156	-0.00722801	-0.0135933	0.00677563	0.0016834	0.0131409
0.856	0.0207793	-0.0466928	-0.0683348	-0.0135933	-0.0161394	-0.00722801	-0.0199586	-0.0365083	-0.221102	-0.0670617	-0.367503	-0.0988882	-0.284755	-0.112892	-0.121803	-0.0416006	-0.0466928	0.00295645	-0.00468189	0.00677563	0.0118679	-0.0174125
0.857	-0.0148664	-0.0199586	-0.0670617	-0.00595495	0.000410338	0.000410338	-0.0250508	-0.0148664	-0.213463	-0.0670617	-0.363684	-0.0861576	-0.259293	-0.116711	-0.102707	-0.0301431	-0.0645156	-0.00850107	-0.0148664	0.00422951	0.0131409	-0.00722801
0.858	-0.00977412	-0.0301431	-0.0454197	-0.0110472	-0.00850107	0.00932174	-0.0110472	-0.0212316	-0.230013	-0.0454197	-0.343315	-0.0976151	-0.273297	-0.123076	-0.1078	-0.02887	-0.0556042	-0.0135933	-0.0148664	-0.00468189	0.0105948	0.00932174
0.859	-0.00468189	-0.0275969	-0.0581503	-0.0110472	-0.0135933	-0.00340883	-0.0135933	-0.0263239	-0.222375	-0.0657887	-0.339496	-0.0988882	-0.289847	-0.129442	-0.116711	-0.0403275	-0.0670617	-0.0199586	-0.00722801	0.000410338	-0.00722801	-0.0110472
0.86	0.000410338	-0.0275969	-0.0454197	-0.0148664	-0.0110472	-0.000862719	-0.0225047	-0.0275969	-0.227467	-0.0683348	-0.345861	-0.0848845	-0.27457	-0.121803	-0.105253	-0.0479659	-0.0466928	-0.02887	-0.0161394	-0.0174125	0.0118679	0.0182332
0.861	0.0105948	-0.0199586	-0.0632425	-0.00468189	0.0131409	0.000410338	-0.00340883	-0.0199586	-0.207098	-0.0479659	-0.348407	-0.0988882	-0.278389	-0.135807	-0.112892	-0.0365083	-0.0619695	-0.0326892	-0.0237778	-0.000862719	-0.0123202	0.0207793
0.862	0.00804868	-0.0492389	-0.0568773	-0.0148664	-0.0110472	0.0195062	-0.00468189	-0.0135933	-0.208371	-0.0606964	-0.33695	-0.110346	-0.278389	-0.109073	-0.116711	-0.0314161	-0.0632425	-0.0186855	-0.0161394	-0.0148664	-0.0135933	0.015687
0.863	0.00295645	-0.0326892	-0.0556042	0.000410338	-0.00213578	0.0131409	-0.00213578	-0.0148664	-0.214736	-0.0403275	-0.344588	-0.109073	-0.283481	-0.116711	-0.116711	-0.0275969	-0.0708809	-0.0199586	-0.00213578	-0.0123202	-0.00850107	0.00295645
0.864	-0.0186855	-0.051785	-0.0390544	-0.00213578	0.000410338	-0.000862719	-0.0135933	-0.00722801	-0.213463	-0.0466928	-0.352227	-0.111619	-0.298758	-0.106526	-0.096342	-0.051785	-0.0772462	-0.0199586	0.00422951	-0.0237778	-0.00468189	0.00295645
0.865	-0.00850107	-0.0352353	-0.0416006	-0.0135933	0.000410338	0.0207793	-0.0199586	-0.0148664	-0.221102	-0.0352353	-0.349681	-0.100161	-0.280935	-0.1078	-0.110346	-0.0479659	-0.0657887	-0.0225047	-0.00468189	-0.0301431	-0.00722801	-0.000862719
0.866	-0.000862719	-0.0339622	-0.0619695	-0.0123202	0.0105948	0.0105948	-0.0212316	-0.0110472	-0.217282	-0.0390544	-0.349681	-0.095069	-0.283481	-0.110346	-0.1078	-0.0403275	-0.0556042	-0.00340883	0.00550257	-0.0110472	0.00422951	0.00932174
0.867	-0.0148664	-0.051785	-0.0416006	0.0105948	-0.00468189	0.00550257	-0.0326892	-0.00977412	-0.213463	-0.051785	-0.349681	-0.112892	-0.286028	-0.095069	-0.102707	-0.0632425	-0.0797923	-0.0123202	-0.00595495	-0.0110472	-0.00468189	0.00295645
0.868	0.000410338	-0.0352353	-0.0568773	-0.00977412	-0.00468189	-0.00213578	-0.0275969	-0.0135933	-0.209644	-0.0352353	-0.345861	-0.112892	-0.283481	-0.101434	-0.0937959	-0.051785	-0.0670617	-0.0161394	0.015687	-0.0225047	-0.00468189	0.0182332
0.869	-0.0199586	-0.0174125	-0.0568773	-0.00977412	0.00422951	0.00932174	-0.0314161	0.00550257	-0.214736	-0.0441467	-0.348407	-0.0823384	-0.294939	-0.115438	-0.102707	-0.051785	-0.0479659	-0.000862719	-0.00977412	0.00422951	-0.00595495	0.015687
0.87	-0.0110472	-0.0403275	-0.0403275	-0.000862719	0.00295645	-0.00468189	-0.0275969	0.00932174	-0.217282	-0.051785	-0.349681	-0.109073	-0.284755	-0.106526	-0.095069	-0.0683348	-0.0645156	-0.0110472	-0.0135933	-0.00595495	-0.000862719	0.00677563
0.871	0.015687	-0.0314161	-0.0568773	0.000410338	-0.0212316	-0.00977412	-0.0275969	-0.0237778	-0.203279	-0.0606964	-0.352227	-0.0925229	-0.278389	-0.109073	-0.114165	-0.0441467	-0.0568773	-0.00340883	-0.00977412	0.014414	0.014414	0.015687
0.872	0.0118679	-0.0352353	-0.0454197	-0.0174125	0.000410338	-0.0110472	-0.0186855	-0.00213578	-0.214736	-0.0466928	-0.350954	-0.0836115	-0.289847	-0.116711	-0.123076	-0.0416006	-0.0454197	-0.0123202	-0.00468189	0.00677563	0.00677563	0.0118679
0.873	0.00804868	-0.0135933	-0.0326892	-0.0110472	-0.00977412	0.015687	-0.0148664	-0.00722801	-0.202006	-0.0454197	-0.356046	-0.0861576	-0.278389	-0.112892	-0.0988882	-0.0479659	-0.0568773	-0.0263239	-0.0275969	0.015687	0.00804868	-0.0110472
0.874	0.014414	-0.0250508	-0.0568773	-0.00340883	-0.00722801	0.00550257	-0.0212316	-0.0237778	-0.208371	-0.0492389	-0.349681	-0.095069	-0.270751	-0.121803	-0.111619	-0.051785	-0.0670617	0.00932174	-0.00722801	0.00677563	0.0169601	-0.00595495
0.875	0.00932174	-0.00722801	-0.0530581	-0.0225047	-0.0161394	0.00804868	-0.0161394	-0.0199586	-0.208371	-0.0606964	-0.371322	-0.0887037	-0.279662	-0.1078	-0.109073	-0.0581503	-0.0479659	-0.0199586	-0.0199586	0.0105948	0.000410338	-0.00722801
0.876	0.00677563	-0.0275969	-0.0543312	0.000410338	-0.00468189	-0.00977412	-0.0199586	-0.0199586	-0.236378	-0.0492389	-0.345861	-0.0861576	-0.272024	-0.114165	-0.101434	-0.0403275	-0.0606964	-0.00850107	-0.0110472	0.00550257	0.0105948	0.00422951
0.877	0.00932174	-0.0263239	-0.051785	-0.00722801	-0.0314161	0.00932174	-0.0174125	-0.00850107	-0.203279	-0.0606964	-0.349681	-0.096342	-0.266932	-0.106526	-0.112892	-0.0568773	-0.0606964	-0.0123202	-0.0174125	-0.00340883	0.0220523	-0.00213578
0.878	0.0105948	-0.0403275	-0.051785	-0.0237778	-0.0135933	-0.00213578	-0.0148664	-0.0199586	-0.221102	-0.0645156	-0.340769	-0.095069	-0.275843	-0.106526	-0.117984	-0.0454197	-0.0708809	-0.0123202	-0.00468189	0.0207793	0.0131409	0.00422951
0.879	-0.00595495	-0.0314161	-0.0670617	-0.0161394	-0.00468189	0.00295645	-0.00595495	-0.0148664	-0.200733	-0.0466928	-0.333131	-0.105253	-0.272024	-0.114165	-0.125622	-0.0403275	-0.0581503	-0.00468189	0.00677563	-0.00213578	0.000410338	0.00295645
0.88	0.015687	-0.0416006	-0.050512	-0.000862719	-0.00722801	0.00422951	-0.00340883	-0.0314161	-0.21219	-0.0606964	-0.345861	-0.1078	-0.275843	-0.125622	-0.111619	-0.0339622	-0.0454197	-0.0174125	-0.00468189	-0.00468189	-0.00468189	0.0105948
0.881	-0.0148664	-0.0454197	-0.0492389	0.015687	-0.0110472	-0.00977412	-0.0161394	-0.0212316	-0.208371	-0.0606964	-0.344588	-0.0912498	-0.293666	-0.126895	-0.0925229	-0.0301431	-0.0708809	-0.0301431	-0.0225047	-0.0148664	0.000410338	0.0118679
0.882	-0.00340883	-0.0225047	-0.051785	-0.00595495	-0.0148664	0.0105948	-0.0161394	-0.0301431	-0.214736	-0.0339622	-0.316581	-0.0887037	-0.284755	-0.115438	-0.096342	-0.0301431	-0.051785	-0.0263239	-0.0148664	0.0016834	-0.00340883	0.0271445
0.883	-0.00977412	-0.00850107	-0.0441467	-0.00468189	0.00295645	0.000410338	-0.0148664	-0.00977412	-0.207098	-0.0377814	-0.325492	-0.105253	-0.272024	-0.110346	-0.12053	-0.0352353	-0.0645156	-0.0250508	-0.000862719	-0.00722801	-0.0135933	0.00550257
0.884	-0.00722801	-0.0416006	-0.0556042	-0.0123202	-0.00468189	-0.00213578	-0.00722801	-0.0174125	-0.219829	-0.0403275	-0.350954	-0.111619	-0.289847	-0.111619	-0.110346	-0.0339622	-0.0747001	0.000410338	-0.00977412	-0.0174125	-0.00595495	0.0169601
0.885	0.00932174	-0.0365083	-0.0479659	-0.0148664	-0.0148664	0.014414	-0.0199586	-0.000862719	-0.222375	-0.0454197	-0.33695	-0.106526	-0.280935	-0.105253	-0.101434	-0.050512	-0.0556042	-0.0326892	-0.00468189	-0.0161394	-0.00213578	0.00295645
0.886	-0.0225047	-0.0263239	-0.0454197	-0.00468189	0.00550257	0.0131409	-0.0174125	-0.00468189	-0.204552	-0.0466928	-0.340769	-0.0976151	-0.284755	-0.109073	-0.0937959	-0.0454197	-0.0696078	0.00422951	0.000410338	-0.0161394	0.00295645	0.0322368
0.887	0.00550257	-0.0339622	-0.0466928	0.000410338	0.0105948	0.00422951	-0.0250508	0.00422951	-0.19946	-0.02887	-0.343315	-0.100161	-0.287301	-0.102707	-0.0912498	-0.0428736	-0.0645156	-0.0161394	0.0105948	-0.0199586	0.00550257	0.0118679
0.888	-0.00595495	-0.0352353	-0.0466928	0.00550257	-0.00213578	0.00677563	-0.0148664	-0.0237778	-0.190548	-0.0454197	-0.348407	-0.105253	-0.305123	-0.095069	-0.101434	-0.0454197	-0.0492389	-0.0199586	-0.00468189	-0.00468189	-0.0161394	-0.00722801
0.889	-0.0148664	-0.0199586	-0.0403275	0.00550257	-0.00977412	0.00804868	-0.0161394	-0.00595495	-0.210917	-0.0619695	-0.340769	-0.0912498	-0.292393	-0.116711	-0.0887037	-0.0581503	-0.0543312	-0.0148664	-0.0135933	-0.00977412	-0.00340883	0.0245984
0.89	0.0105948	-0.0174125	-0.0339622	0.00677563	-0.00340883	0.00295645	-0.0301431	-0.0123202	-0.18291	-0.0454197	-0.349681	-0.106526	-0.277116	-0.119257	-0.0988882	-0.051785	-0.0581503	-0.0148664	-0.0225047	-0.00468189	0.0207793	0.0131409
0.891	0.0195062	-0.0314161	-0.0568773	0.00550257	-0.00850107	-0.0161394	-0.00977412	-0.0135933	-0.193094	-0.0492389	-0.338223	-0.106526	-0.269478	-0.112892	-0.105253	-0.0492389	-0.0696078	-0.0110472	-0.0263239	0.00550257	0.015687	0.015687
0.892	-0.000862719	-0.0301431	-0.051785	-0.00850107	-0.0135933	-0.00977412	-0.0110472	-0.0161394	-0.213463	-0.0428736	-0.338223	-0.111619	-0.280935	-0.109073	-0.105253	-0.0428736	-0.0352353	-0.00468189	-0.00340883	0.0118679	0.0169601	0.0105948
0.893	0.000410338	-0.0339622	-0.0619695	-0.0123202	0.000410338	-0.0199586	-0.0199586	-0.0110472	-0.209644	-0.0365083	-0.335677	-0.0823384	-0.278389	-0.110346	-0.111619	-0.0403275	-0.0759731	-0.0148664	-0.00595495	-0.00722801	0.00932174	0.015687
0.894	0.015687	-0.00595495	-0.0581503	-0.0148664	-0.0110472	-0.00850107	-0.0365083	-0.00468189	-0.19946	-0.0403275	-0.345861	-0.096342	-0.284755	-0.115438	-0.0861576	-0.0543312	-0.051785	-0.000862719	-0.0161394	0.000410338	0.0220523	-0.00340883
0.895	0.014414	-0.0352353	-0.050512	-0.00595495	-0.0110472	0.00932174	-0.00340883	-0.0135933	-0.210917	-0.0568773	-0.344588	-0.095069	-0.289847	-0.114165	-0.105253	-0.0314161	-0.0428736	-0.0110472	-0.0148664	0.0016834	0.0118679	-0.0186855
0.896	0.00932174	-0.0110472	-0.0556042	-0.00595495	-0.0237778	-0.0212316	-0.0148664	-0.00977412	-0.204552	-0.0568773	-0.328039	-0.0810654	-0.264386	-0.109073	-0.112892	-0.0568773	-0.0416006	-0.0135933	-0.00977412	-0.00213578	0.00295645	0.015687
0.897	0.00295645	-0.0212316	-0.0339622	-0.0110472	0.00295645	-0.00595495	-0.0161394	-0.0212316	-0.203279	-0.0352353	-0.331858	-0.0810654	-0.275843	-0.106526	-0.109073	-0.0301431	-0.0670617	-0.0161394	-0.0199586	0.00804868	0.0118679	0.0105948
0.898	-0.00595495	-0.0377814	-0.0543312	0.000410338	-0.00977412	-0.0225047	0.000410338	-0.00340883	-0.208371	-0.0479659	-0.329312	-0.0785192	-0.29112	-0.0988882	-0.109073	-0.0466928	-0.0543312	-0.0199586	-0.00722801	0.00550257	0.0131409	-0.000862719
0.899	0.00295645	-0.0199586	-0.0645156	-0.0148664	0.000410338	0.00550257	0.000410338	-0.0275969	-0.216009	-0.0606964	-0.335677	-0.105253	-0.278389	-0.111619	-0.112892	-0.0263239	-0.0530581	-0.0237778	-0.00340883	0.000410338	0.0169601	0.00422951
0.9	-0.00977412	-0.0416006	-0.0543312	-0.0123202	-0.0174125	-0.00213578	-0.0135933	-0.0186855	-0.214736	-0.0454197	-0.342042	-0.0861576	-0.259293	-0.106526	-0.106526	-0.0250508	-0.0543312	-0.0225047	0.00550257	-0.0199586	-0.000862719	-0.000862719
0.901	0.015687	-0.0339622	-0.0403275	-0.00468189	0.000410338	0.014414	-0.0110472	-0.00595495	-0.219829	-0.0556042	-0.330585	-0.0887037	-0.278389	-0.117984	-0.111619	-0.0365083	-0.0657887	-0.0174125	-0.00340883	0.000410338	-0.000862719	0.014414
0.902	-0.00595495	-0.0339622	-0.0556042	-0.0199586	-0.00468189	-0.000862719	-0.00340883	-0.0135933	-0.200733	-0.0556042	-0.331858	-0.0988882	-0.279662	-0.121803	-0.116711	-0.0339622	-0.0606964	-0.0275969	-0.0174125	0.000410338	0.00804868	0.00295645
0.903	-0.0161394	-0.0352353	-0.0377814	-0.00722801	-0.0174125	0.014414	-0.0123202	0.00932174	-0.203279	-0.0466928	-0.3204	-0.102707	-0.277116	-0.0988882	-0.0988882	-0.051785	-0.0670617	-0.0110472	-0.00213578	-0.0199586	0.000410338	0.00295645
0.904	-0.00213578	-0.0237778	-0.0441467	0.00677563	-0.00722801	0.0233254	-0.0148664	0.000410338	-0.195641	-0.0441467	-0.330585	-0.101434	-0.296212	-0.101434	-0.1078	-0.0543312	-0.0810654	-0.0263239	0.00677563	-0.0161394	-0.0123202	0.0105948
0.905	0.00932174	-0.0352353	-0.0301431	-0.00468189	0.00677563	0.0207793	-0.0250508	-0.00468189	-0.216009	-0.0250508	-0.325492	-0.0988882	-0.284755	-0.0988882	-0.116711	-0.0390544	-0.0645156	-0.0339622	-0.0199586	-0.00977412	0.00550257	0.0411482
0.906	0.0016834	-0.0263239	-0.0314161	-0.00468189	0.00804868	0.000410338	-0.0199586	0.000410338	-0.198187	-0.0454197	-0.321673	-0.106526	-0.286028	-0.0874306	-0.0976151	-0.0479659	-0.0606964	-0.0225047	-0.00977412	-0.0225047	-0.00595495	0.0271445
0.907	0.00422951	-0.0161394	-0.0416006	-0.00595495	0.000410338	0.00550257	-0.0314161	0.00422951	-0.173999	-0.0403275	-0.316581	-0.0887037	-0.27457	-0.115438	-0.0759731	-0.0581503	-0.0543312	-0.0237778	-0.0110472	-0.0148664	0.00295645	0.0207793
0.908	-0.00850107	-0.0174125	-0.0314161	0.00295645	-0.0123202	0.00295645	-0.0161394	0.00550257	-0.203279	-0.0314161	-0.322946	-0.0887037	-0.269478	-0.1078	-0.0976151	-0.0454197	-0.0479659	-0.0161394	-0.00340883	-0.0148664	0.0118679	0.0245984
0.909	-0.00722801	-0.0263239	-0.0365083	-0.000862719	0.00295645	0.00550257	-0.0237778	-0.00340883	-0.18291	-0.0416006	-0.325492	-0.102707	-0.293666	-0.0899768	-0.0836115	-0.0479659	-0.0556042	-0.0110472	0.00422951	-0.0110472	0.0118679	0.00550257
0.91	0.00932174	-0.0454197	-0.0352353	0.0105948	-0.00595495	0.00295645	-0.00977412	-0.00213578	-0.195641	-0.0543312	-0.338223	-0.0925229	-0.282208	-0.106526	-0.0836115	-0.0377814	-0.0454197	-0.0123202	-0.0110472	0.00295645	0.000410338	0.0182332
0.911	0.00550257	-0.0466928	-0.0377814	0.014414	-0.0161394	-0.0199586	-0.0161394	-0.0110472	-0.195641	-0.0606964	-0.340769	-0.0976151	-0.286028	-0.0810654	-0.0823384	-0.0377814	-0.0454197	-0.00468189	-0.00977412	-0.0212316	0.0131409	0.0195062
0.912	0.0245984	-0.0148664	-0.0568773	0.00422951	-0.00977412	-0.00468189	-0.0225047	-0.0250508	-0.184183	-0.0530581	-0.335677	-0.0772462	-0.264386	-0.095069	-0.0912498	-0.0441467	-0.0556042	-0.00468189	-0.0148664	0.000410338	0.0105948	0.014414
0.913	0.015687	-0.0237778	-0.0466928	0.00295645	-0.00977412	-0.00468189	-0.0148664	-0.00722801	-0.193094	-0.0645156	-0.333131	-0.0976151	-0.282208	-0.112892	-0.111619	-0.0441467	-0.051785	-0.0110472	-0.0212316	-0.00595495	0.0296907	0.000410338
0.914	0.000410338	-0.0237778	-0.051785	-0.00722801	-0.0135933	0.00295645	-0.0250508	-0.00722801	-0.200733	-0.0479659	-0.306397	-0.0810654	-0.25802	-0.111619	-0.116711	-0.0441467	-0.0492389	-0.0110472	-0.00722801	0.00295645	0.00804868	0.0016834
0.915	0.0169601	-0.0339622	-0.0479659	-0.0123202	-0.0174125	0.00677563	-0.00468189	-0.00722801	-0.188002	-0.0632425	-0.314035	-0.0823384	-0.26184	-0.106526	-0.1078	-0.0581503	-0.051785	-0.0250508	-0.0161394	-0.00468189	0.000410338	0.00550257
0.916	0.0105948	-0.0148664	-0.0670617	-0.0199586	-0.0174125	0.00804868	-0.0237778	-0.0161394	-0.207098	-0.0594234	-0.330585	-0.095069	-0.287301	-0.0937959	-0.106526	-0.0454197	-0.0556042	-0.0123202	-0.00468189	0.014414	0.0245984	-0.00213578
0.917	0.000410338	-0.02887	-0.0581503	-0.0186855	-0.00595495	0.014414	-0.0199586	-0.0225047	-0.221102	-0.050512	-0.316581	-0.100161	-0.251655	-0.116711	-0.114165	-0.0314161	-0.0606964	-0.00977412	-0.00722801	0.015687	0.00932174	0.00932174
0.918	0.00677563	-0.0237778	-0.0339622	-0.0148664	-0.0250508	-0.00340883	-0.0148664	-0.00468189	-0.193094	-0.0275969	-0.333131	-0.0759731	-0.269478	-0.114165	-0.133261	-0.0428736	-0.0568773	-0.0186855	-0.0250508	0.00550257	0.00422951	0.00295645
0.919	-0.00977412	-0.0225047	-0.0441467	-0.0110472	-0.0123202	0.00295645	-0.0148664	-0.00722801	-0.190548	-0.0568773	-0.322946	-0.0988882	-0.265659	-0.111619	-0.102707	-0.02887	-0.051785	-0.0199586	-0.0199586	0.000410338	0.00295645	-0.00213578
0.92	-0.00468189	-0.0199586	-0.0568773	-0.0199586	0.00295645	-0.00340883	-0.0110472	0.00295645	-0.202006	-0.0428736	-0.311489	-0.0912498	-0.259293	-0.106526	-0.109073	-0.0403275	-0.0594234	-0.00850107	-0.0123202	-0.00977412	0.00804868	0.000410338
0.921	-0.0135933	-0.0275969	-0.0556042	0.00550257	0.00677563	0.014414	-0.00595495	-0.00977412	-0.18291	-0.0454197	-0.325492	-0.105253	-0.275843	-0.095069	-0.101434	-0.0352353	-0.0606964	-0.0352353	-0.0148664	-0.0110472	0.00422951	0.0169601
0.922	-0.00595495	-0.0161394	-0.0403275	-0.00595495	-0.00850107	0.0233254	-0.000862719	-0.000862719	-0.208371	-0.0479659	-0.310216	-0.0874306	-0.277116	-0.1078	-0.095069	-0.0403275	-0.0530581	-0.0263239	-0.0212316	-0.00213578	0.0220523	-0.00468189
0.923	0.0105948	-0.0352353	-0.0454197	-0.00977412	-0.00722801	0.00295645	-0.00722801	0.000410338	-0.186729	-0.0492389	-0.301304	-0.0976151	-0.280935	-0.0925229	-0.0937959	-0.0314161	-0.0556042	-0.0148664	-0.000862719	0.00677563	-0.0123202	0.0118679
0.924	-0.00850107	-0.0479659	-0.0377814	-0.0148664	0.00804868	0.00932174	-0.0161394	-0.00977412	-0.203279	-0.0403275	-0.311489	-0.0925229	-0.280935	-0.119257	-0.095069	-0.0428736	-0.0708809	-0.00340883	-0.00340883	-0.0135933	-0.00595495	0.000410338
0.925	0.0105948	-0.0352353	-0.0568773	-0.000862719	-0.00213578	0.014414	-0.0123202	-0.00722801	-0.200733	-0.0352353	-0.312762	-0.0861576	-0.280935	-0.110346	-0.096342	-0.0339622	-0.0581503	-0.0250508	0.00804868	-0.0148664	-0.0148664	0.0207793
0.926	0.000410338	-0.0326892	-0.0492389	-0.00595495	-0.00977412	0.000410338	-0.0135933	-0.00340883	-0.200733	-0.0403275	-0.312762	-0.0912498	-0.269478	-0.0976151	-0.0976151	-0.0352353	-0.0416006	-0.0174125	0.000410338	-0.00468189	0.0105948	0.0347829
0.927	-0.0174125	-0.0377814	-0.0301431	-0.00850107	0.00677563	-0.00213578	-0.0237778	0.000410338	-0.18291	-0.0339622	-0.331858	-0.0912498	-0.280935	-0.0976151	-0.101434	-0.051785	-0.0568773	-0.0148664	0.00677563	-0.00340883	0.00804868	0.0233254
0.928	-0.0174125	-0.0314161	-0.0416006	0.0016834	-0.0110472	0.00295645	-0.0110472	0.0131409	-0.188002	-0.0416006	-0.310216	-0.0937959	-0.263113	-0.0836115	-0.1078	-0.0454197	-0.0556042	-0.00213578	-0.00213578	-0.0110472	-0.000862719	0.00295645
0.929	0.00550257	-0.02887	-0.0416006	0.00422951	-0.00595495	-0.00595495	-0.0339622	-0.0110472	-0.190548	-0.0403275	-0.302577	-0.0759731	-0.270751	-0.095069	-0.0721539	-0.0568773	-0.051785	-0.00213578	-0.0123202	-0.0301431	0.00932174	0.0105948
0.93	0.0131409	-0.0339622	-0.050512	0.000410338	-0.00977412	0.00295645	-0.0225047	-0.00213578	-0.171453	-0.0314161	-0.3204	-0.0810654	-0.265659	-0.102707	-0.0836115	-0.0466928	-0.0377814	-0.00468189	-0.0123202	-0.00468189	0.0233254	0.0207793
0.931	0.0118679	-0.0263239	-0.0390544	-0.00340883	-0.00722801	0.0131409	-0.0212316	-0.0186855	-0.18291	-0.0352353	-0.305123	-0.0785192	-0.251655	-0.10398	-0.0836115	-0.0556042	-0.0403275	0.000410338	-0.00850107	0.00550257	0.0131409	0.0105948
0.932	0.0131409	-0.02887	-0.0377814	-0.00468189	-0.0123202	-0.0110472	-0.0161394	-0.000862719	-0.186729	-0.0568773	-0.3204	-0.0887037	-0.259293	-0.0976151	-0.096342	-0.050512	-0.0352353	-0.0110472	-0.00468189	-0.0161394	0.0233254	0.0245984
0.933	0.000410338	-0.0148664	-0.0492389	0.00550257	-0.00340883	-0.0110472	-0.0199586	-0.0110472	-0.181637	-0.0377814	-0.324219	-0.0836115	-0.264386	-0.105253	-0.096342	-0.0479659	-0.0479659	-0.00468189	-0.00977412	0.00295645	0.00932174	0.00932174
0.934	0.00677563	-0.0110472	-0.051785	0.0105948	-0.00595495	-0.00722801	-0.0314161	-0.0199586	-0.189275	-0.0403275	-0.314035	-0.0759731	-0.25802	-0.1078	-0.1078	-0.0441467	-0.051785	-0.0199586	-0.0212316	0.0220523	0.014414	-0.00340883
0.935	0.015687	-0.0148664	-0.0466928	-0.0110472	-0.00340883	-0.00977412	-0.00595495	0.00295645	-0.194367	-0.0390544	-0.319127	-0.0657887	-0.275843	-0.117984	-0.112892	-0.0135933	-0.0250508	-0.00340883	-0.0174125	0.00422951	-0.000862719	-0.00595495
0.936	0.00932174	-0.0135933	-0.0556042	-0.00468189	-0.0250508	0.000410338	-0.0161394	0.00932174	-0.186729	-0.0568773	-0.298758	-0.0810654	-0.254201	-0.130715	-0.0937959	-0.0199586	-0.0237778	0.00932174	-0.0135933	0.0195062	0.00932174	0.00677563
0.937	-0.00340883	-0.0199586	-0.0352353	-0.0110472	-0.0148664	-0.00468189	-0.00595495	-0.00595495	-0.188002	-0.0377814	-0.319127	-0.0836115	-0.269478	-0.133261	-0.117984	-0.0263239	-0.0543312	-0.00595495	-0.00468189	0.00422951	0.0182332	-0.000862719
0.938	0.0118679	-0.0161394	-0.0530581	-0.00722801	0.000410338	0.00422951	-0.0174125	-0.00213578	-0.177818	-0.0556042	-0.306397	-0.0810654	-0.259293	-0.1078	-0.096342	-0.0212316	-0.0441467	-0.02887	-0.0352353	-0.00213578	0.0105948	0.0207793
0.939	0.00550257	-0.00850107	-0.0479659	-0.00468189	-0.0123202	0.000410338	0.0016834	-0.0148664	-0.191821	-0.0428736	-0.315308	-0.0887037	-0.254201	-0.109073	-0.100161	-0.0186855	-0.0403275	-0.0250508	-0.00722801	-0.00595495	0.0271445	-0.00468189
0.94	-0.00340883	-0.0377814	-0.0454197	-0.00595495	0.00932174	0.00932174	-0.0174125	-0.00977412	-0.194367	-0.050512	-0.308943	-0.0925229	-0.255474	-0.106526	-0.116711	-0.0339622	-0.0390544	-0.0250508	-0.00850107	-0.00468189	0.00295645	-0.00468189
0.941	0.00295645	-0.0199586	-0.0275969	-0.00468189	-0.00468189	0.00677563	-0.0199586	-0.0110472	-0.189275	-0.0403275	-0.311489	-0.0721539	-0.26184	-0.101434	-0.096342	-0.0301431	-0.0556042	-0.0199586	-0.00595495	-0.00213578	-0.00468189	0.000410338
0.942	-0.0148664	-0.0263239	-0.0301431	-0.0199586	-0.000862719	0.0105948	-0.0237778	-0.00468189	-0.193094	-0.0301431	-0.306397	-0.096342	-0.270751	-0.116711	-0.096342	-0.0377814	-0.0543312	-0.0148664	-0.0199586	0.00422951	-0.0123202	-0.000862719
0.943	0.00677563	-0.0390544	-0.0339622	0.00677563	0.0016834	-0.000862719	-0.00340883	-0.000862719	-0.202006	-0.0352353	-0.321673	-0.0823384	-0.272024	-0.115438	-0.101434	-0.0326892	-0.0466928	-0.000862719	-0.00850107	-0.00977412	-0.0174125	0.00550257
0.944	-0.00850107	-0.0301431	-0.0314161	0.00932174	0.014414	0.0258715	0.000410338	-0.00468189	-0.185456	-0.0275969	-0.292393	-0.0848845	-0.266932	-0.0937959	-0.109073	-0.0301431	-0.0556042	-0.00722801	0.00422951	0.00550257	-0.00468189	-0.0110472
0.945	-0.00468189	-0.0237778	-0.0301431	0.00295645	-0.00340883	0.0245984	-0.0135933	-0.000862719	-0.194367	-0.0454197	-0.303851	-0.101434	-0.26184	-0.0836115	-0.0899768	-0.0365083	-0.0606964	-0.0123202	0.0016834	-0.00595495	0.00932174	0.015687
0.946	0.00422951	-0.0326892	-0.0403275	-0.00977412	0.0233254	0.0245984	-0.0110472	0.00422951	-0.158722	-0.0403275	-0.319127	-0.0823384	-0.283481	-0.0912498	-0.0848845	-0.051785	-0.0428736	-0.0199586	0.0105948	-0.0199586	-0.000862719	0.0258715
0.947	0.000410338	-0.0263239	-0.0275969	0.014414	0.00550257	0.0105948	-0.0123202	-0.00468189	-0.177818	-0.0212316	-0.300031	-0.0810654	-0.270751	-0.102707	-0.101434	-0.0212316	-0.0657887	-0.0263239	-0.00468189	-0.00340883	0.00295645	0.0207793
0.948	0.00932174	-0.0454197	-0.0301431	0.00550257	-0.0110472	-0.00850107	-0.0199586	0.0195062	-0.170179	-0.0428736	-0.308943	-0.0899768	-0.25802	-0.0988882	-0.096342	-0.0454197	-0.0454197	0.00422951	-0.00340883	-0.00595495	0.00550257	0.014414
0.949	-0.00340883	-0.0148664	-0.0466928	0.0105948	-0.00213578	0.0195062	-0.0352353	-0.00977412	-0.162541	-0.0441467	-0.312762	-0.0848845	-0.254201	-0.101434	-0.0797923	-0.0530581	-0.0403275	-0.00595495	-0.0148664	-0.00595495	0.00550257	0.0284176
0.95	-0.0186855	-0.0212316	-0.0237778	0.0105948	-0.000862719	0.00677563	-0.0110472	-0.0301431	-0.177818	-0.0466928	-0.319127	-0.0861576	-0.255474	-0.106526	-0.0988882	-0.0390544	-0.0657887	-0.00340883	-0.00340883	0.00550257	0.000410338	0.00550257
0.951	0.015687	-0.0199586	-0.0326892	0.0118679	-0.00213578	0.015687	-0.0212316	-0.00468189	-0.172726	-0.0403275	-0.306397	-0.0772462	-0.265659	-0.0925229	-0.0861576	-0.0263239	-0.0428736	0.00295645	-0.0250508	0.0105948	0.0207793	0.0131409
0.952	0.0207793	-0.00722801	-0.0479659	0.00677563	-0.00213578	-0.00213578	-0.00850107	0.00804868	-0.173999	-0.0454197	-0.294939	-0.0632425	-0.254201	-0.102707	-0.096342	-0.0352353	-0.0339622	0.000410338	-0.00468189	0.00295645	0.036056	0.00932174
0.953	0.0105948	-0.0199586	-0.0454197	0.00677563	-0.00722801	-0.0199586	-0.0123202	-0.00468189	-0.163814	-0.0466928	-0.297485	-0.0797923	-0.264386	-0.106526	-0.101434	-0.0556042	-0.0275969	0.014414	-0.0161394	-0.00340883	0.00677563	0.0182332
0.954	0.00550257	-0.0314161	-0.0390544	0.00550257	-0.0110472	0.0118679	-0.0110472	-0.00977412	-0.185456	-0.0416006	-0.306397	-0.0619695	-0.24529	-0.0912498	-0.101434	-0.0619695	-0.050512	-0.00722801	-0.0225047	0.0016834	0.00932174	-0.00468189
0.955	0.00804868	-0.0263239	-0.0428736	-0.00595495	0.000410338	0.00295645	0.00295645	-0.0123202	-0.181637	-0.0556042	-0.303851	-0.0785192	-0.249109	-0.102707	-0.109073	-0.0352353	-0.0301431	-0.00595495	0.000410338	0.0131409	0.0118679	0.00422951
0.956	0.00932174	-0.0135933	-0.0339622	-0.00340883	-0.0161394	-0.00595495	-0.0186855	-0.00468189	-0.180364	-0.0466928	-0.305123	-0.0619695	-0.249109	-0.111619	-0.095069	-0.0263239	-0.0377814	-0.0110472	-0.0326892	0.0245984	0.00932174	-0.00340883
0.957	0.00932174	-0.0199586	-0.0377814	-0.0212316	-0.0123202	0.000410338	-0.0212316	-0.0174125	-0.177818	-0.0556042	-0.297485	-0.0785192	-0.238925	-0.116711	-0.0976151	-0.0377814	-0.0365083	-0.0148664	-0.0237778	0.015687	0.0245984	0.0105948
0.958	0.0105948	-0.00977412	-0.051785	0.00932174	-0.00340883	0.0016834	-0.00977412	0.000410338	-0.170179	-0.0326892	-0.303851	-0.0670617	-0.255474	-0.0937959	-0.0976151	-0.0314161	-0.0466928	-0.0199586	-0.0186855	0.0105948	0.0118679	0.000410338
0.959	0.00932174	-0.0275969	-0.0403275	0.0016834	-0.0110472	0.00932174	0.00550257	-0.0148664	-0.188002	-0.0352353	-0.292393	-0.0772462	-0.250382	-0.102707	-0.106526	-0.0352353	-0.0403275	-0.00977412	-0.0123202	0.00677563	0.00804868	-0.0148664
0.96	-0.000862719	-0.0352353	-0.051785	-0.00595495	-0.00340883	0.00932174	0.00295645	-0.0110472	-0.203279	-0.0416006	-0.292393	-0.0810654	-0.260566	-0.106526	-0.1078	-0.02887	-0.0403275	-0.0123202	0.0016834	0.0118679	0.00550257	0.00295645
0.961	-0.0275969	-0.02887	-0.0428736	-0.000862719	0.0016834	0.0118679	-0.0161394	-0.0148664	-0.189275	-0.050512	-0.301304	-0.1078	-0.25802	-0.1078	-0.112892	-0.0263239	-0.0428736	-0.0148664	-0.0148664	0.0105948	0.0131409	0.014414
0.962	-0.00722801	-0.0352353	-0.0390544	-0.00595495	0.00422951	0.00677563	0.000410338	-0.00977412	-0.165087	-0.0428736	-0.289847	-0.10398	-0.254201	-0.1078	-0.101434	-0.0186855	-0.0556042	-0.0135933	0.000410338	0.000410338	0.00295645	0.0284176
0.963	-0.000862719	-0.0161394	-0.0428736	0.0131409	0.0169601	0.036056	0.00295645	0.00550257	-0.181637	-0.0339622	-0.279662	-0.0823384	-0.250382	-0.0925229	-0.1078	-0.0314161	-0.0479659	-0.0237778	-0.000862719	0.00677563	0.00550257	0.0131409
0.964	0.00295645	-0.0352353	-0.0466928	0.00295645	0.00550257	-0.00722801	0.00550257	-0.00595495	-0.158722	-0.0403275	-0.277116	-0.0810654	-0.255474	-0.095069	-0.112892	-0.0416006	-0.0441467	-0.0110472	0.00550257	-0.00340883	0.00295645	0.0207793
0.965	-0.0110472	-0.0186855	-0.0441467	-0.00595495	-0.00468189	0.00295645	-0.00213578	-0.0110472	-0.168906	-0.0301431	-0.27457	-0.0670617	-0.264386	-0.109073	-0.0810654	-0.050512	-0.0403275	-0.0225047	-0.00340883	-0.00850107	-0.00977412	0.00550257
0.966	0.0105948	-0.0212316	-0.0275969	-0.00977412	-0.00213578	0.0195062	-0.0123202	0.000410338	-0.167633	-0.0365083	-0.288574	-0.0887037	-0.254201	-0.0912498	-0.117984	-0.0314161	-0.0466928	-0.0161394	0.0016834	-0.0174125	0.00295645	0.0016834
0.967	-0.00850107	-0.0441467	-0.0339622	0.00295645	0.0131409	0.00932174	-0.0135933	0.0182332	-0.173999	-0.0237778	-0.292393	-0.096342	-0.259293	-0.0861576	-0.096342	-0.0466928	-0.0466928	0.0016834	0.0131409	-0.0148664	0.00422951	0.0182332
0.968	-0.00468189	-0.0199586	-0.0326892	-0.00468189	0.0169601	0.0195062	-0.000862719	0.00677563	-0.171453	-0.0352353	-0.283481	-0.0708809	-0.26184	-0.0823384	-0.0861576	-0.0377814	-0.0479659	0.000410338	-0.00722801	0.0016834	0.0207793	0.0207793
0.969	0.0220523	-0.0403275	-0.0161394	0.0207793	-0.00468189	0.00804868	-0.0123202	-0.00722801	-0.168906	-0.0390544	-0.293666	-0.0810654	-0.25802	-0.106526	-0.0925229	-0.0365083	-0.0594234	0.00550257	-0.0110472	-0.0123202	0.0169601	0.0411482
0.97	-0.000862719	-0.0301431	-0.0301431	0.014414	-0.00595495	-0.00340883	-0.0148664	-0.00468189	-0.172726	-0.0326892	-0.288574	-0.095069	-0.252928	-0.0823384	-0.0912498	-0.0556042	-0.0390544	0.00422951	0.00295645	-0.00340883	0.0207793	0.0207793
0.971	0.0258715	-0.00468189	-0.0301431	0.000410338	0.00677563	-0.00468189	-0.0352353	-0.00595495	-0.179091	-0.051785	-0.289847	-0.0708809	-0.242744	-0.096342	-0.0925229	-0.0377814	-0.0454197	-0.0110472	-0.0186855	-0.00722801	0.0207793	0.0296907
0.972	0.00932174	-0.0135933	-0.0377814	0.0169601	-0.00722801	-0.0110472	-0.0186855	-0.00340883	-0.167633	-0.0403275	-0.298758	-0.0874306	-0.25802	-0.096342	-0.10398	-0.0275969	-0.0390544	0.00804868	-0.00977412	0.014414	0.00932174	0.00932174
0.973	0.0207793	-0.0148664	-0.0301431	0.00550257	0.00422951	-0.00595495	-0.00595495	-0.0326892	-0.175272	-0.0301431	-0.302577	-0.0670617	-0.24529	-0.105253	-0.0861576	-0.0466928	-0.02887	-0.00468189	-0.0237778	0.0233254	0.0169601	0.014414
0.974	0.00550257	-0.0135933	-0.0543312	-0.00340883	-0.00213578	-0.000862719	-0.00340883	-0.00468189	-0.163814	-0.0275969	-0.302577	-0.0683348	-0.250382	-0.1078	-0.0861576	-0.0403275	-0.0314161	-0.00977412	-0.0186855	0.00677563	0.0118679	-0.000862719
0.975	0.0220523	-0.00977412	-0.0568773	0.00932174	-0.0148664	-0.00722801	0.00677563	-0.000862719	-0.16636	-0.0365083	-0.296212	-0.0619695	-0.230013	-0.096342	-0.0912498	-0.0454197	-0.0352353	-0.00468189	-0.0237778	-0.00595495	0.0258715	-0.00468189
0.976	0.00932174	-0.0174125	-0.0403275	-0.00977412	-0.00468189	-0.00595495	0.00677563	-0.0199586	-0.175272	-0.0377814	-0.292393	-0.0772462	-0.241471	-0.102707	-0.102707	-0.0428736	-0.0352353	-0.0110472	-0.0225047	-0.00340883	0.0271445	0.00804868
0.977	0.014414	-0.0225047	-0.0479659	-0.00468189	-0.00722801	-0.00468189	0.00550257	-0.0174125	-0.180364	-0.0301431	-0.29112	-0.0759731	-0.250382	-0.10398	-0.101434	-0.0148664	-0.02887	-0.0199586	-0.0123202	0.0207793	0.0131409	0.00932174
0.978	-0.00595495	-0.00977412	-0.0556042	0.00422951	-0.00468189	0.00932174	-0.00850107	-0.0161394	-0.184183	-0.0314161	-0.287301	-0.0683348	-0.241471	-0.102707	-0.106526	-0.02887	-0.0314161	-0.00977412	-0.00977412	0.000410338	0.0118679	-0.00595495
0.979	0.0169601	-0.0250508	-0.0568773	-0.00850107	0.00804868	-0.00213578	-0.0148664	-0.00722801	-0.167633	-0.0275969	-0.280935	-0.0823384	-0.24529	-0.111619	-0.102707	-0.0237778	-0.0403275	-0.0199586	-0.0135933	0.0118679	-0.00722801	0.0169601
0.98	0.0016834	-0.0186855	-0.0326892	-0.0148664	-0.00468189	0.014414	-0.00722801	0.00295645	-0.184183	-0.0377814	-0.279662	-0.0645156	-0.251655	-0.101434	-0.105253	-0.0314161	-0.0403275	-0.00850107	-0.0135933	0.0118679	0.0131409	0.0207793
0.981	-0.00340883	-0.00977412	-0.050512	-0.000862719	0.00295645	0.015687	0.000410338	-0.000862719	-0.172726	-0.0403275	-0.270751	-0.0747001	-0.221102	-0.0988882	-0.1078	-0.0275969	-0.0556042	-0.0377814	0.000410338	-0.00468189	0.014414	0.0195062
0.982	-0.0148664	-0.0225047	-0.0454197	-0.000862719	-0.00468189	0.014414	0.00295645	0.0016834	-0.158722	-0.0339622	-0.268205	-0.0785192	-0.241471	-0.0874306	-0.101434	-0.0212316	-0.051785	-0.0161394	-0.00340883	-0.0161394	0.0386021	0.0207793
0.983	0.0131409	-0.0263239	-0.0390544	-0.0110472	0.0105948	0.00422951	-0.00595495	0.0118679	-0.16636	-0.0199586	-0.269478	-0.0887037	-0.259293	-0.0836115	-0.0912498	-0.02887	-0.0352353	-0.0123202	-0.0123202	0.00932174	-0.00722801	0.0169601
0.984	0.0207793	-0.0212316	-0.0314161	-0.00722801	-0.00340883	0.0207793	-0.00977412	0.000410338	-0.171453	-0.0199586	-0.280935	-0.0797923	-0.249109	-0.0747001	-0.0912498	-0.0403275	-0.0466928	-0.00468189	-0.0110472	-0.0174125	0.014414	0.00550257
0.985	-0.00977412	-0.0161394	-0.0250508	0.0131409	-0.00850107	0.014414	-0.00850107	-0.00595495	-0.172726	-0.0326892	-0.264386	-0.0925229	-0.260566	-0.096342	-0.0937959	-0.0390544	-0.051785	-0.00213578	0.00677563	-0.00595495	0.0118679	0.00932174
0.986	-0.0135933	-0.0237778	-0.0263239	0.0118679	0.00932174	0.00422951	-0.0199586	0.0016834	-0.170179	-0.0314161	-0.272024	-0.0772462	-0.263113	-0.105253	-0.0925229	-0.0441467	-0.051785	-0.00468189	-0.00468189	-0.0123202	-0.000862719	0.0284176
0.987	-0.00468189	-0.0275969	-0.0479659	0.0233254	0.0118679	0.0182332	-0.00977412	0.014414	-0.184183	-0.0339622	-0.270751	-0.0810654	-0.251655	-0.10398	-0.096342	-0.0466928	-0.0428736	-0.0110472	-0.00977412	-0.0110472	0.0118679	0.0195062
0.988	0.00295645	-0.0199586	-0.0403275	0.00295645	0.014414	0.00804868	-0.00850107	-0.000862719	-0.157449	-0.0314161	-0.286028	-0.0810654	-0.250382	-0.096342	-0.0874306	-0.0428736	-0.0594234	0.00932174	0.014414	-0.00213578	0.0118679	0.0245984
0.989	0.0105948	-0.0212316	-0.0263239	-0.00722801	0.0105948	-0.00213578	-0.0110472	-0.00850107	-0.15363	-0.0390544	-0.286028	-0.0874306	-0.256747	-0.102707	-0.0861576	-0.0416006	-0.0543312	-0.00468189	0.00422951	-0.00977412	0.00932174	-0.00213578
0.99	0.015687	-0.0225047	-0.0301431	0.00677563	-0.000862719	-0.0110472	-0.00977412	0.00295645	-0.156176	-0.0326892	-0.283481	-0.0721539	-0.246563	-0.0887037	-0.0912498	-0.0352353	-0.050512	-0.00977412	-0.00595495	0.0016834	-0.0123202	0.0207793
0.991	0.0118679	-0.0135933	-0.0492389	-0.000862719	0.00550257	-0.00850107	-0.00340883	-0.00595495	-0.161268	-0.02887	-0.286028	-0.0683348	-0.252928	-0.096342	-0.101434	-0.0403275	-0.0390544	0.0118679	0.0016834	0.014414	0.00804868	0.015687
0.992	0.0131409	-0.0123202	-0.0365083	0.0169601	0.00295645	-0.00595495	-0.00595495	0.00550257	-0.145991	-0.0403275	-0.280935	-0.0785192	-0.241471	-0.101434	-0.0848845	-0.0416006	-0.050512	-0.0110472	-0.0148664	-0.00213578	0.0207793	0.0169601
0.993	0.0335098	-0.00977412	-0.0314161	0.00932174	-0.00340883	-0.00468189	0.000410338	-0.00722801	-0.175272	-0.0377814	-0.286028	-0.073427	-0.255474	-0.0937959	-0.0747001	-0.0403275	-0.0454197	-0.0186855	-0.0174125	0.000410338	0.0233254	0.015687
0.994	0.0207793	-0.000862719	-0.0352353	-0.00213578	0.00422951	0.00550257	0.00677563	-0.00722801	-0.172726	-0.0403275	-0.305123	-0.0657887	-0.251655	-0.100161	-0.0912498	-0.0186855	-0.0352353	-0.0110472	-0.00977412	0.000410338	0.0195062	0.0118679
0.995	0.0105948	-0.00977412	-0.0365083	-0.00340883	0.00295645	0.0195062	-0.0148664	-0.00340883	-0.162541	-0.0403275	-0.288574	-0.0683348	-0.249109	-0.114165	-0.095069	-0.0352353	-0.0428736	-0.0110472	-0.00722801	0.015687	0.015687	0.00677563
0.996	0.0296907	-0.00977412	-0.0416006	-0.000862719	-0.00340883	0.0016834	-0.00850107	-0.00340883	-0.148537	-0.0314161	-0.275843	-0.0683348	-0.237651	-0.101434	-0.10398	-0.02887	-0.0556042	-0.00595495	-0.0186855	0.014414	0.0169601	-0.00213578
0.997	0.0245984	-0.0135933	-0.0441467	0.00677563	-0.00468189	0.015687	-0.00213578	-0.00722801	-0.161268	-0.0390544	-0.297485	-0.0747001	-0.241471	-0.0925229	-0.10398	-0.0441467	-0.0390544	-0.00468189	-0.0161394	0.0207793	0.0207793	0.0105948
0.998	0.00932174	-0.0199586	-0.0466928	-0.0174125	0.00422951	0.0016834	0.0131409	-0.00468189	-0.167633	-0.0314161	-0.287301	-0.0708809	-0.244017	-0.0988882	-0.100161	-0.0148664	-0.0326892	-0.0148664	-0.0148664	0.0233254	0.0105948	0.0016834
0.999	0.0309637	-0.00850107	-0.0237778	-0.00595495	-0.00340883	-0.00468189	-0.00722801	-0.0123202	-0.162541	-0.0390544	-0.273297	-0.073427	-0.251655	-0.106526	-0.096342	-0.0174125	-0.0479659	-0.0148664	-0.00595495	0.015687	0.000410338	0.0105948
1	0.015687	-0.0110472	-0.0352353	0.00295645	0.00677563	0.0182332	-0.000862719	-0.0135933	-0.148537	-0.0199586	-0.268205	-0.0759731	-0.237651	-0.102707	-0.0823384	-0.0314161	-0.050512	-0.0314161	-0.0110472	0.00932174	0.0258715	0.014414
1.001	0.0105948	-0.0199586	-0.0250508	0.000410338	-0.00595495	0.015687	0.0016834	-0.000862719	-0.159995	-0.0365083	-0.278389	-0.0645156	-0.233832	-0.0772462	-0.095069	-0.0199586	-0.0466928	-0.0174125	-0.000862719	0.0105948	0.014414	0.036056
1.002	0.00932174	-0.0250508	-0.0199586	0.0207793	0.00804868	0.0131409	0.00422951	0.014414	-0.168906	-0.0326892	-0.263113	-0.0823384	-0.224921	-0.0925229	-0.0976151	-0.0161394	-0.0454197	-0.0110472	0.00422951	0.000410338	0.0284176	0.0182332
1.003	-0.00595495	-0.00468189	-0.0199586	0.0169601	0.0258715	0.014414	-0.00468189	0.0207793	-0.194367	-0.0199586	-0.264386	-0.0657887	-0.240198	-0.102707	-0.0810654	-0.00977412	-0.0454197	-0.000862719	0.00677563	-0.00468189	0.0016834	0.037329
1.004	0.00932174	-0.00850107	-0.0250508	-0.00595495	0.014414	0.0233254	0.00422951	-0.00213578	-0.157449	-0.0174125	-0.259293	-0.0708809	-0.240198	-0.0848845	-0.0848845	-0.0148664	-0.0365083	-0.0174125	0.0131409	0.000410338	0.0105948	0.0271445
1.005	0.00550257	-0.0314161	-0.0199586	0.0169601	0.00550257	0.0207793	-0.00595495	0.00550257	-0.139626	-0.0212316	-0.260566	-0.0721539	-0.241471	-0.0810654	-0.106526	-0.0301431	-0.0441467	-0.00340883	-0.000862719	0.015687	0.0131409	0.0271445
1.006	0.0233254	-0.0135933	-0.0212316	0.0296907	0.0131409	0.0245984	0.0169601	0.0169601	-0.142172	-0.0212316	-0.270751	-0.073427	-0.237651	-0.0925229	-0.0759731	-0.0275969	-0.0377814	-0.00468189	0.015687	-0.00977412	0.00677563	0.0245984
1.007	0.014414	-0.0110472	-0.0148664	0.0131409	0.0105948	0.0258715	0.000410338	0.00422951	-0.130715	-0.00595495	-0.284755	-0.0670617	-0.240198	-0.0696078	-0.0772462	-0.0352353	-0.0352353	0.0131409	0.000410338	0.00550257	0.00677563	0.0309637
1.008	0.00422951	-0.0174125	-0.0199586	0.00295645	0.0207793	0.0118679	0.0016834	0.0182332	-0.154903	-0.0110472	-0.259293	-0.0606964	-0.24529	-0.0810654	-0.0696078	-0.0377814	-0.0390544	0.000410338	-0.00213578	0.0118679	0.0118679	0.0233254
1.009	0.0131409	-0.0148664	-0.0326892	-0.00850107	0.0245984	0.00295645	-0.0186855	-0.00722801	-0.135807	-0.0250508	-0.269478	-0.0797923	-0.247836	-0.073427	-0.0696078	-0.0365083	-0.0339622	0.0105948	-0.00340883	0.0169601	0.0296907	0.0245984
1.01	0.0207793	0.00804868	-0.0403275	0.00677563	0.015687	0.0245984	-0.0135933	0.000410338	-0.15363	-0.0301431	-0.266932	-0.0836115	-0.246563	-0.0874306	-0.0925229	-0.0454197	-0.0416006	0.00804868	0.00422951	0.00932174	-0.00468189	0.0258715
1.011	0.0233254	-0.0212316	-0.0301431	0.0220523	0.0016834	0.0207793	-0.0148664	-0.00213578	-0.145991	-0.0403275	-0.260566	-0.051785	-0.250382	-0.0759731	-0.0721539	-0.0301431	-0.0352353	-0.00850107	0.00932174	0.0195062	0.0322368	0.0233254
1.012	0.0131409	-0.0199586	-0.0237778	0.000410338	0.00677563	0.00932174	-0.00977412	0.0105948	-0.13708	-0.0352353	-0.277116	-0.0721539	-0.235105	-0.0937959	-0.0848845	-0.0275969	-0.0212316	0.0105948	-0.0123202	0.0322368	0.0182332	0.0309637
1.013	0.0296907	0.00422951	-0.0250508	0.0207793	0.000410338	0.00804868	-0.00722801	0.000410338	-0.142172	-0.0365083	-0.269478	-0.0657887	-0.223648	-0.0988882	-0.0683348	-0.0301431	-0.0314161	0.00804868	-0.00468189	0.0207793	0.0347829	0.0322368
1.014	0.0169601	0.00550257	-0.0263239	-0.0123202	0.000410338	0.015687	-0.00722801	0.00677563	-0.15363	-0.0301431	-0.264386	-0.0645156	-0.221102	-0.096342	-0.0861576	-0.0148664	-0.0225047	0.0016834	0.00422951	0.0271445	0.0424212	0.0322368
1.015	0.036056	-0.00595495	-0.0250508	0.0169601	0.00804868	0.014414	-0.00977412	-0.000862719	-0.142172	-0.0339622	-0.255474	-0.0708809	-0.224921	-0.102707	-0.0696078	-0.0326892	-0.00340883	0.015687	0.000410338	0.0398751	0.037329	0.0169601
1.016	0.0220523	0.00295645	-0.0186855	0.00422951	0.00932174	0.00932174	0.00677563	0.0118679	-0.149811	-0.02887	-0.264386	-0.0645156	-0.222375	-0.0721539	-0.0823384	-0.0186855	-0.0225047	0.00677563	-0.0123202	0.0245984	0.0118679	0.0105948
1.017	0.0220523	-0.00468189	-0.0314161	-0.00595495	-0.00213578	0.0105948	0.00295645	0.00295645	-0.15363	-0.0250508	-0.255474	-0.0568773	-0.22874	-0.095069	-0.0785192	-0.00977412	-0.0237778	-0.00213578	-0.00213578	0.0258715	0.0309637	0.0271445
1.018	0.0233254	0.0016834	-0.0352353	0.0131409	-0.0110472	0.00550257	0.00932174	0.00804868	-0.161268	-0.0314161	-0.269478	-0.0581503	-0.218556	-0.0937959	-0.0861576	-0.0199586	-0.0110472	0.0016834	-0.00722801	0.0207793	0.0207793	0.0271445
1.019	0.0105948	-0.0161394	-0.0148664	0.00932174	0.0105948	0.015687	0.000410338	0.00550257	-0.157449	-0.0314161	-0.273297	-0.0810654	-0.210917	-0.0759731	-0.0759731	-0.0441467	-0.0275969	0.015687	0.000410338	0.0207793	0.037329	0.0258715
1.02	0.0220523	-0.00468189	-0.0123202	0.0131409	-0.000862719	0.0169601	0.0105948	0.00932174	-0.173999	-0.0199586	-0.244017	-0.0479659	-0.223648	-0.0759731	-0.0797923	-0.00977412	-0.0466928	-0.00213578	0.000410338	0.037329	0.0296907	0.0271445
1.021	0.0271445	-0.00213578	-0.0135933	0.00804868	-0.0110472	0.0220523	0.00550257	-0.000862719	-0.167633	-0.0199586	-0.241471	-0.0708809	-0.230013	-0.0759731	-0.0708809	-0.00722801	-0.0275969	-0.0148664	0.00550257	0.0398751	0.037329	0.0284176
1.022	0.0169601	-0.00977412	-0.00850107	0.00932174	0.0195062	0.0271445	0.00677563	0.00677563	-0.148537	-0.0148664	-0.244017	-0.0606964	-0.221102	-0.0645156	-0.0810654	-0.000862719	-0.0174125	0.0258715	0.0233254	0.0169601	0.0271445	0.036056
1.023	0.0182332	-0.00595495	0.00932174	0.0220523	0.0105948	0.0538788	0.0169601	0.0271445	-0.149811	-0.0123202	-0.224921	-0.0606964	-0.204552	-0.0670617	-0.0670617	-0.000862719	-0.0199586	0.0207793	0.0195062	0.0322368	0.00932174	0.0398751
1.024	0.0105948	-0.00595495	0.0233254	0.0487865	0.00677563	0.0500596	-0.000862719	0.0271445	-0.147264	-0.00722801	-0.254201	-0.0365083	-0.218556	-0.0683348	-0.0657887	-0.00340883	-0.0275969	0.00932174	0.0258715	0.0258715	0.0207793	0.0462404
1.025	0.0296907	-0.0123202	0.0296907	0.0347829	0.00550257	0.0335098	-0.00595495	0.0258715	-0.15363	-0.00595495	-0.250382	-0.0403275	-0.227467	-0.0543312	-0.0683348	0.00932174	-0.0174125	-0.00722801	-0.00340883	0.0258715	0.015687	0.0322368
1.026	0.0258715	-0.0135933	0.0322368	0.0602441	0.0118679	0.0258715	0.014414	0.0245984	-0.13708	-0.0199586	-0.24529	-0.0454197	-0.216009	-0.073427	-0.0759731	0.00677563	-0.0237778	0.0296907	0.00295645	0.0195062	0.0233254	0.0271445
1.027	0.0258715	-0.00468189	0.0449674	0.0602441	0.0207793	0.0386021	0.00295645	0.0258715	-0.117984	-0.0212316	-0.235105	-0.0466928	-0.202006	-0.0466928	-0.0708809	0.015687	-0.0161394	0.0118679	0.0169601	0.0169601	0.0207793	0.0462404
1.028	0.0258715	0.00804868	0.0513327	0.081886	0.0207793	0.0449674	0.014414	0.0182332	-0.128168	-0.00213578	-0.214736	-0.0416006	-0.202006	-0.050512	-0.0568773	-0.00722801	-0.0110472	0.0195062	0.00677563	0.0296907	0.0398751	0.0653363
1.029	0.0335098	0.0169601	0.0462404	0.0844321	0.0220523	0.0500596	0.0207793	0.036056	-0.126895	-0.0135933	-0.244017	-0.050512	-0.200733	-0.0479659	-0.0428736	-0.0110472	-0.0110472	0.0296907	0.014414	0.0449674	0.0105948	0.0449674
1.03	0.037329	0.0220523	0.0538788	0.0831591	0.036056	0.0436943	0.0118679	0.0398751	-0.105253	-0.0237778	-0.247836	-0.02887	-0.193094	-0.051785	-0.0568773	-0.00850107	0.0118679	0.0411482	0.00550257	0.0309637	0.0462404	0.0513327
1.031	0.0475135	0.0284176	0.0742477	0.0844321	0.0195062	0.0347829	0.00550257	0.037329	-0.0988882	-0.00850107	-0.237651	-0.0403275	-0.184183	-0.050512	-0.0606964	0.00550257	-0.00340883	0.0424212	0.0207793	0.0411482	0.0564249	0.0526057
1.032	0.0449674	0.014414	0.0666093	0.0958897	0.0195062	0.036056	0.0131409	0.0258715	-0.12053	-0.0161394	-0.223648	-0.0250508	-0.19946	-0.0416006	-0.0466928	0.00295645	0.00550257	0.0436943	0.0118679	0.0487865	0.0347829	0.0666093
1.033	0.0767938	0.0424212	0.0691555	0.0958897	0.0207793	0.0449674	0.0233254	0.0309637	-0.121803	0.00422951	-0.22874	-0.0301431	-0.18291	-0.0581503	-0.0454197	-0.0135933	0.015687	0.0284176	0.0195062	0.0462404	0.0576979	0.0335098
1.034	0.0666093	0.0436943	0.0653363	0.102255	0.0207793	0.0436943	0.014414	0.0398751	-0.117984	-0.00977412	-0.247836	-0.0161394	-0.195641	-0.0543312	-0.0556042	0.015687	0.0220523	0.0475135	0.0245984	0.0449674	0.0500596	0.0538788
1.035	0.0538788	0.0411482	0.0627902	0.0958897	0.0245984	0.0487865	0.0207793	0.0411482	-0.126895	-0.0110472	-0.223648	-0.0263239	-0.177818	-0.0556042	-0.050512	0.0131409	0.0296907	0.0411482	0.0131409	0.0386021	0.0615171	0.0500596
1.036	0.0653363	0.0462404	0.0666093	0.106074	0.0347829	0.036056	0.0271445	0.0220523	-0.117984	-0.0174125	-0.231286	-0.0199586	-0.188002	-0.0568773	-0.0543312	0.0131409	0.0233254	0.0500596	0.0016834	0.0576979	0.0551518	0.0500596
1.037	0.0564249	0.0386021	0.0691555	0.128989	0.0258715	0.0449674	0.0284176	0.0411482	-0.131988	0.000410338	-0.233832	-0.0339622	-0.167633	-0.0670617	-0.0556042	0.0233254	0.0258715	0.014414	0.0207793	0.037329	0.0551518	0.0411482
1.038	0.0602441	0.0526057	0.0615171	0.116259	0.0347829	0.0500596	0.0284176	0.0271445	-0.111619	0.00550257	-0.219829	-0.0263239	-0.173999	-0.051785	-0.0645156	0.0335098	0.0335098	0.0271445	0.0118679	0.0564249	0.0398751	0.0449674
1.039	0.0780669	0.0462404	0.0767938	0.120078	0.0513327	0.0449674	0.0258715	0.0233254	-0.133261	0.00932174	-0.207098	-0.0275969	-0.179091	-0.0403275	-0.0403275	0.014414	0.0245984	0.0284176	0.0207793	0.0462404	0.0322368	0.0347829
1.04	0.0729746	0.0602441	0.0666093	0.127716	0.0513327	0.0475135	0.0411482	0.0347829	-0.114165	0.00932174	-0.227467	-0.0390544	-0.191821	-0.0619695	-0.050512	0.0169601	0.00295645	0.0271445	0.0309637	0.0245984	0.0347829	0.0398751
1.041	0.0615171	0.0449674	0.0640632	0.132808	0.0309637	0.0449674	0.0436943	0.0449674	-0.0976151	-0.0110472	-0.217282	-0.0390544	-0.19946	-0.0479659	-0.0339622	0.0258715	0.0207793	0.0284176	0.015687	0.0207793	0.0449674	0.058971
1.042	0.0551518	0.037329	0.0691555	0.148085	0.0398751	0.0551518	0.0398751	0.036056	-0.121803	0.014414	-0.209644	-0.0250508	-0.190548	-0.0466928	-0.0530581	0.0169601	0.0233254	0.0296907	0.0245984	0.0398751	0.036056	0.0462404
1.043	0.0500596	0.0475135	0.0678824	0.132808	0.0538788	0.0767938	0.0207793	0.0717016	-0.117984	0.0131409	-0.213463	-0.0390544	-0.181637	-0.0314161	-0.0454197	0.0220523	0.014414	0.037329	0.015687	0.0386021	0.0258715	0.0500596
1.044	0.0666093	0.0322368	0.0729746	0.131535	0.0475135	0.0666093	0.0233254	0.036056	-0.10398	0.00932174	-0.230013	-0.0416006	-0.185456	-0.0568773	-0.0632425	0.0296907	0.00677563	0.0411482	0.0220523	0.0309637	0.0245984	0.0615171
1.045	0.0462404	0.0233254	0.0551518	0.132808	0.0564249	0.0538788	0.0309637	0.036056	-0.111619	0.0118679	-0.209644	-0.0326892	-0.16636	-0.0377814	-0.0645156	0.0195062	0.0105948	0.0347829	0.00677563	0.0258715	0.0309637	0.058971
1.046	0.0436943	0.0296907	0.0627902	0.132808	0.0309637	0.0767938	0.0309637	0.0411482	-0.101434	0.015687	-0.219829	-0.0186855	-0.175272	-0.0416006	-0.050512	0.00295645	0.0182332	0.0411482	0.0347829	0.0182332	0.0398751	0.0500596
1.047	0.0411482	0.0449674	0.0564249	0.118805	0.037329	0.0576979	0.0386021	0.0564249	-0.100161	0.00550257	-0.223648	-0.0352353	-0.16636	-0.0377814	-0.0466928	0.00295645	0.0233254	0.0538788	0.0220523	0.015687	0.0475135	0.058971
1.048	0.058971	0.0462404	0.0500596	0.12517	0.0449674	0.0462404	0.0284176	0.0602441	-0.111619	0.015687	-0.218556	-0.0326892	-0.177818	-0.0466928	-0.0314161	0.0105948	0.0296907	0.0666093	0.0258715	0.0207793	0.0411482	0.0576979
1.049	0.0742477	0.036056	0.0411482	0.130262	0.0462404	0.0551518	0.0245984	0.0449674	-0.0976151	0.0258715	-0.221102	-0.0377814	-0.180364	-0.0479659	-0.0352353	-0.0161394	0.0487865	0.0449674	0.0284176	0.0131409	0.0576979	0.0704285
1.05	0.0449674	0.0335098	0.0233254	0.120078	0.0475135	0.0551518	0.0271445	0.0475135	-0.0925229	0.0118679	-0.224921	-0.0377814	-0.18291	-0.0377814	-0.0454197	0.000410338	0.0386021	0.0449674	0.0411482	0.0309637	0.0513327	0.0424212
1.051	0.0386021	0.014414	0.0296907	0.116259	0.0500596	0.0564249	0.0398751	0.0513327	-0.109073	0.015687	-0.240198	-0.0339622	-0.173999	-0.0454197	-0.0314161	0.00550257	0.036056	0.0602441	0.0296907	0.0258715	0.0576979	0.0398751
1.052	0.0576979	0.0436943	0.014414	0.100982	0.0424212	0.0347829	0.0233254	0.0411482	-0.0925229	-0.00595495	-0.250382	-0.0135933	-0.175272	-0.051785	-0.0416006	0.000410338	0.037329	0.0500596	0.0271445	0.0220523	0.037329	0.037329
1.053	0.0513327	0.0411482	0.0207793	0.0984358	0.0258715	0.058971	0.0271445	0.0284176	-0.101434	0.0118679	-0.241471	-0.0123202	-0.162541	-0.0352353	-0.0594234	-0.000862719	0.0411482	0.0398751	0.014414	0.0258715	0.0615171	0.037329
1.054	0.0627902	0.0271445	0.014414	0.0984358	0.0245984	0.0398751	0.0169601	0.037329	-0.105253	0.00932174	-0.238925	-0.0110472	-0.189275	-0.0403275	-0.0543312	0.0335098	0.0195062	0.0335098	0.015687	0.0207793	0.0615171	0.0411482
1.055	0.0538788	0.0411482	0.00932174	0.0742477	0.0322368	0.036056	0.0245984	0.0449674	-0.0912498	-0.0110472	-0.236378	-0.0199586	-0.165087	-0.0416006	-0.0492389	0.015687	0.0245984	0.0462404	0.0118679	0.0258715	0.0513327	0.0335098
1.056	0.0653363	0.0398751	-0.00340883	0.0793399	0.036056	0.0347829	0.036056	0.0347829	-0.096342	0.000410338	-0.227467	-0.0339622	-0.180364	-0.0581503	-0.0530581	0.014414	0.015687	0.037329	0.00804868	0.0411482	0.0551518	0.0207793
1.057	0.0538788	0.0105948	0.000410338	0.0704285	0.036056	0.058971	0.0564249	0.0449674	-0.115438	0.0131409	-0.238925	-0.0263239	-0.16636	-0.0657887	-0.0721539	0.00804868	0.0258715	0.0487865	0.0207793	0.0322368	0.0538788	0.0322368
1.058	0.0398751	0.0207793	-0.0135933	0.0767938	0.0195062	0.0475135	0.0207793	0.0386021	-0.105253	0.0118679	-0.221102	-0.0390544	-0.189275	-0.0339622	-0.0606964	-0.0148664	0.0258715	0.0258715	0.014414	0.0169601	0.0436943	0.0475135
1.059	0.0462404	0.0169601	-0.00977412	0.0424212	0.0500596	0.0386021	0.0245984	0.0271445	-0.105253	0.0207793	-0.213463	-0.0161394	-0.188002	-0.0747001	-0.0747001	0.015687	0.0207793	0.0424212	0.0347829	0.014414	0.037329	0.0436943
1.06	0.0449674	0.0169601	-0.000862719	0.0347829	0.0526057	0.0296907	0.036056	0.0335098	-0.134534	0.00677563	-0.222375	-0.0377814	-0.179091	-0.0657887	-0.0479659	0.014414	0.0207793	0.0258715	0.0233254	0.0195062	0.0500596	0.0513327
1.061	0.0462404	0.000410338	0.00677563	0.0335098	0.0411482	0.0627902	0.0449674	0.0182332	-0.101434	0.00804868	-0.223648	-0.0352353	-0.190548	-0.0581503	-0.0492389	0.00550257	0.015687	0.014414	0.0258715	0.0245984	0.0335098	0.036056
1.062	0.036056	0.014414	-0.00850107	0.0386021	0.0411482	0.0615171	0.0436943	0.037329	-0.101434	0.0207793	-0.230013	-0.0454197	-0.186729	-0.0352353	-0.0530581	0.0220523	0.0220523	0.00295645	0.015687	0.0131409	0.0335098	0.037329
1.063	0.0335098	0.00804868	-0.00468189	0.0271445	0.0398751	0.0500596	0.0386021	0.037329	-0.101434	0.0105948	-0.19946	-0.0174125	-0.18291	-0.051785	-0.0568773	0.0105948	-0.000862719	0.0207793	0.0411482	0.0233254	0.0182332	0.0551518
1.064	0.0220523	0.0131409	-0.0135933	0.0322368	0.0411482	0.0500596	0.0258715	0.0347829	-0.119257	0.0233254	-0.208371	-0.0365083	-0.198187	-0.0403275	-0.0479659	0.00932174	-0.0110472	0.0487865	0.014414	0.00932174	0.0245984	0.0755207
1.065	0.0233254	0.00932174	-0.00213578	0.0258715	0.0487865	0.0627902	0.0271445	0.0436943	-0.0988882	0.00422951	-0.219829	-0.0479659	-0.190548	-0.0492389	-0.0479659	-0.000862719	-0.00340883	0.0271445	0.0182332	0.00422951	0.036056	0.0487865
1.066	0.0233254	0.0131409	-0.0148664	0.0386021	0.0462404	0.0436943	0.0322368	0.014414	-0.0988882	0.00550257	-0.224921	-0.0212316	-0.188002	-0.0568773	-0.0466928	-0.00468189	0.0131409	0.0207793	0.0411482	-0.00213578	0.058971	0.0487865
1.067	0.0436943	0.00932174	-0.0110472	0.0436943	0.0436943	0.0475135	0.0207793	0.0284176	-0.0976151	-0.00977412	-0.207098	-0.0352353	-0.198187	-0.0466928	-0.050512	0.00550257	0.00804868	0.0551518	0.0207793	0.014414	0.015687	0.0475135
1.068	0.0195062	0.00932174	-0.0135933	0.0500596	0.0449674	0.037329	0.037329	0.0347829	-0.10398	0.0220523	-0.219829	-0.0454197	-0.193094	-0.0479659	-0.0479659	-0.0174125	-0.00977412	0.0411482	0.0284176	0.015687	0.0449674	0.0742477
1.069	0.0335098	0.0105948	0.00295645	0.0386021	0.0513327	0.036056	0.0131409	0.0347829	-0.10398	0.0105948	-0.218556	-0.0352353	-0.185456	-0.0403275	-0.0543312	-0.0135933	0.000410338	0.0207793	0.0335098	0.0220523	0.0449674	0.0398751
1.07	0.0475135	0.014414	-0.0110472	0.0296907	0.0500596	0.0513327	0.0195062	0.0398751	-0.0912498	0.014414	-0.222375	-0.0301431	-0.189275	-0.0530581	-0.0568773	-0.0250508	0.0233254	0.0296907	0.0245984	0.0271445	0.037329	0.0538788
1.071	0.0411482	0.0169601	-0.0110472	0.0347829	0.0309637	0.0207793	0.0105948	0.0513327	-0.096342	0.014414	-0.231286	-0.0275969	-0.203279	-0.0454197	-0.0632425	-0.0110472	0.00422951	0.0347829	0.0169601	0.0296907	0.036056	0.0411482
1.072	0.0449674	0.0016834	-0.0250508	0.0258715	0.0398751	0.0207793	0.0169601	0.0411482	-0.117984	0.00677563	-0.224921	-0.0403275	-0.19946	-0.0670617	-0.0645156	-0.0263239	0.00804868	0.0207793	-0.000862719	0.0220523	0.0526057	0.0207793
1.073	0.0500596	0.0207793	-0.0174125	0.0258715	0.0271445	0.0284176	0.0411482	0.0233254	-0.102707	-0.000862719	-0.224921	-0.0365083	-0.188002	-0.050512	-0.0861576	-0.0301431	0.0105948	0.0335098	0.0131409	0.0207793	0.036056	0.0233254
1.074	0.037329	0.0169601	-0.0390544	0.0131409	0.0258715	0.0220523	0.0245984	0.015687	-0.102707	-0.00722801	-0.223648	-0.0441467	-0.180364	-0.0581503	-0.0823384	-0.0148664	0.0105948	0.0245984	0.00804868	0.0335098	0.0462404	0.0487865
1.075	0.0564249	0.0207793	-0.0352353	0.014414	0.0233254	0.0169601	0.0258715	0.00932174	-0.102707	-0.00595495	-0.218556	-0.0403275	-0.189275	-0.0619695	-0.0797923	-0.00468189	-0.000862719	0.015687	0.00295645	0.0245984	0.0526057	0.0284176
1.076	0.0258715	0.00422951	-0.0250508	0.0182332	0.036056	0.0322368	0.0296907	0.015687	-0.117984	-0.0135933	-0.238925	-0.0403275	-0.189275	-0.0708809	-0.0785192	-0.00977412	0.00677563	0.0258715	0.00677563	0.0449674	0.036056	0.0207793
1.077	0.0271445	0.0169601	-0.0212316	0.014414	0.0271445	0.0258715	0.00550257	0.0309637	-0.130715	-0.00595495	-0.233832	-0.0479659	-0.185456	-0.0543312	-0.0759731	-0.0110472	-0.0123202	-0.000862719	-0.00468189	0.014414	0.0398751	0.0398751
1.078	0.0296907	0.014414	-0.0352353	0.00550257	0.0233254	0.0296907	0.0424212	0.00932174	-0.1078	-0.00213578	-0.22874	-0.0543312	-0.200733	-0.0721539	-0.0874306	-0.00850107	-0.0199586	0.0118679	0.000410338	0.0195062	0.0245984	0.0207793
1.079	0.0118679	-0.00468189	-0.0352353	0.00422951	0.0245984	0.0258715	0.0220523	0.00932174	-0.115438	-0.0110472	-0.217282	-0.0403275	-0.194367	-0.0606964	-0.0721539	-0.00340883	-0.0174125	0.000410338	0.000410338	0.0296907	0.0449674	0.0296907
1.08	0.014414	0.014414	-0.0263239	-0.00340883	0.0245984	0.0347829	0.036056	0.015687	-0.116711	-0.00213578	-0.224921	-0.0492389	-0.185456	-0.0556042	-0.0823384	0.0258715	-0.0186855	0.0207793	0.0335098	0.0207793	0.0296907	0.0335098
1.081	0.036056	-0.0212316	-0.0466928	0.000410338	0.0271445	0.0335098	0.00295645	0.0335098	-0.114165	-0.00468189	-0.223648	-0.0441467	-0.196914	-0.0810654	-0.101434	-0.0199586	-0.0186855	0.00295645	0.0169601	0.0169601	0.0233254	0.0462404
1.082	0.00677563	-0.0148664	-0.0403275	-0.000862719	0.036056	0.0513327	0.0258715	0.0296907	-0.112892	0.00550257	-0.214736	-0.0454197	-0.195641	-0.0657887	-0.0683348	-0.00595495	-0.0161394	0.0105948	0.0016834	0.015687	0.0220523	0.036056
1.083	0.0169601	-0.0199586	-0.0199586	-0.00468189	0.015687	0.036056	0.0296907	0.0258715	-0.128168	-0.00850107	-0.210917	-0.0479659	-0.200733	-0.051785	-0.0721539	-0.000862719	-0.00595495	0.00677563	0.0169601	0.0169601	0.037329	0.0347829
1.084	0.0016834	-0.00595495	-0.0263239	0.015687	0.0233254	0.036056	0.0245984	0.0398751	-0.117984	0.015687	-0.218556	-0.0454197	-0.202006	-0.0581503	-0.0810654	-0.00340883	-0.0275969	0.0131409	0.0220523	0.0207793	0.0475135	0.0436943
1.085	0.00422951	-0.0174125	-0.0212316	0.0195062	0.0296907	0.0322368	0.014414	0.0309637	-0.109073	0.00677563	-0.222375	-0.0492389	-0.203279	-0.0556042	-0.0721539	-0.00595495	-0.0250508	0.00677563	0.0195062	0.00932174	0.0258715	0.037329
1.086	0.000410338	0.00550257	-0.0135933	-0.0110472	0.0245984	0.036056	0.0258715	0.0347829	-0.115438	-0.00213578	-0.209644	-0.0454197	-0.207098	-0.0454197	-0.0683348	-0.0148664	-0.00977412	0.0118679	0.014414	-0.00468189	0.0309637	0.036056
1.087	-0.00850107	-0.00722801	-0.0148664	0.0016834	0.036056	0.0538788	0.0169601	0.036056	-0.096342	0.0118679	-0.216009	-0.0326892	-0.181637	-0.0441467	-0.0606964	-0.00213578	-0.0199586	0.00677563	0.0309637	0.0322368	0.0347829	0.0526057
1.088	0.0105948	-0.00340883	-0.0135933	0.00932174	0.0411482	0.0449674	0.0335098	0.0436943	-0.096342	-0.00977412	-0.223648	-0.0543312	-0.203279	-0.0441467	-0.0696078	-0.00468189	-0.0275969	0.0195062	0.0258715	0.0245984	0.0309637	0.0551518
1.089	0.0258715	0.00677563	-0.00850107	0.0195062	0.0271445	0.0296907	0.0271445	0.0245984	-0.1078	0.00932174	-0.210917	-0.0403275	-0.208371	-0.0619695	-0.0568773	-0.0225047	-0.00977412	0.0195062	0.0118679	0.0245984	0.0411482	0.0386021
1.09	0.0271445	0.014414	-0.00977412	0.0105948	0.0258715	0.0398751	0.0118679	0.0245984	-0.0912498	0.0105948	-0.231286	-0.0365083	-0.209644	-0.0721539	-0.0568773	-0.0148664	-0.00468189	0.0245984	0.036056	0.0309637	0.0347829	0.0500596
1.091	0.0411482	0.0131409	-0.0135933	0.0016834	0.0296907	0.0296907	0.0271445	0.0284176	-0.101434	-0.0123202	-0.217282	-0.0365083	-0.194367	-0.050512	-0.051785	-0.00595495	0.0016834	0.0411482	0.037329	0.0271445	0.036056	0.0322368
1.092	0.0284176	0.014414	-0.02887	-0.00595495	0.0284176	0.036056	0.00932174	0.0296907	-0.105253	-0.00468189	-0.226194	-0.0479659	-0.186729	-0.0606964	-0.0657887	-0.0161394	-0.00722801	0.0284176	0.014414	0.0449674	0.036056	0.0436943
1.093	0.0258715	0.00932174	-0.0225047	0.000410338	0.0335098	0.0233254	0.0258715	0.0398751	-0.096342	0.00295645	-0.226194	-0.0250508	-0.208371	-0.0619695	-0.0772462	-0.0110472	-0.0174125	0.0347829	0.0271445	0.0704285	0.036056	0.0411482
1.094	0.0462404	0.015687	-0.0275969	-0.0225047	0.0347829	0.0309637	0.0296907	0.0309637	-0.1078	0.00932174	-0.214736	-0.0275969	-0.176545	-0.0657887	-0.0594234	-0.00213578	-0.00977412	0.0207793	0.00932174	0.0627902	0.0475135	0.0449674
1.095	0.037329	0.000410338	-0.0301431	-0.00595495	0.0258715	0.0449674	0.0296907	0.014414	-0.101434	-0.00722801	-0.219829	-0.0250508	-0.167633	-0.0556042	-0.0670617	0.00932174	-0.00595495	0.0105948	0.014414	0.106074	0.0564249	0.0309637
1.096	0.0258715	0.014414	-0.00722801	-0.0174125	0.0245984	0.0462404	0.015687	0.0195062	-0.109073	-0.00595495	-0.231286	-0.0135933	-0.154903	-0.0441467	-0.0645156	0.0284176	0.000410338	0.00932174	0.0131409	0.239745	0.0576979	0.0627902
1.097	0.036056	0.000410338	-0.0263239	-0.0174125	0.015687	0.081886	0.037329	0.036056	-0.117984	-0.0110472	-0.279662	0.0411482	-0.207098	-0.0339622	-0.0594234	-0.0186855	0.0016834	0.037329	0.0309637	0.410335	0.0640632	0.0615171
1.098	0.0335098	0.014414	-0.0212316	-0.0263239	0.0220523	0.171	0.0335098	0.036056	-0.110346	0.00550257	-0.148537	0.172273	-0.264386	-0.0466928	-0.0594234	0.0245984	-0.0161394	0.0436943	0.058971	0.584744	0.0576979	0.136628
1.099	0.0195062	0.0207793	-0.0174125	-0.0237778	0.037329	0.336498	0.0564249	0.036056	-0.117984	0.0258715	0.128989	0.414154	-0.101434	0.0195062	-0.121803	0.225742	-0.0212316	0.0666093	0.037329	0.766791	0.0564249	0.261387
1.1	0.0271445	0.0207793	-0.0135933	-0.0199586	0.0347829	0.555463	0.0946166	0.135354	-0.100161	0.0220523	0.451073	0.663673	0.199007	0.210465	-0.130715	0.453619	0.014414	0.0513327	0.014414	0.906828	0.15445	0.417973
1.101	0.0513327	0.0105948	-0.00850107	-0.0237778	0.0500596	0.769337	0.258841	0.331405	-0.0721539	0.0653363	0.797345	0.917012	0.52491	0.475261	0.0755207	0.686589	0.0207793	0.111166	0.126443	1.02268	0.314856	0.583471
1.102	0.0704285	0.0347829	0.014414	0.000410338	0.0653363	1.00867	0.515999	0.575832	-0.0186855	0.257568	1.15635	1.15889	0.850813	0.728599	0.344136	0.919558	-0.0250508	0.276664	0.276664	1.13343	0.475261	0.722234
1.103	0.113712	0.0844321	0.109893	0.0627902	0.135354	1.21109	0.802437	0.829171	0.168454	0.523637	1.51789	1.38168	1.13725	0.959023	0.619116	1.11306	0.0195062	0.50836	0.491811	1.20472	0.631847	0.848267
1.104	0.211738	0.136628	0.238472	0.160816	0.333952	1.40969	1.06214	1.11306	0.454892	0.784614	1.82216	1.61592	1.42623	1.19836	0.903008	1.30275	0.201553	0.718415	0.677677	1.24801	0.75788	0.936108
1.105	0.289394	0.255022	0.38742	0.300852	0.538914	1.59301	1.31803	1.34349	0.774429	1.05959	2.1035	1.78778	1.6261	1.40205	1.14107	1.45934	0.431977	0.913193	0.846994	1.29002	0.892824	1.02649
1.106	0.401423	0.353047	0.544006	0.458711	0.783341	1.77123	1.565	1.57136	1.10288	1.3333	2.34538	1.98002	1.7776	1.579	1.33839	1.54845	0.685315	1.06723	0.962842	1.30402	0.98703	1.07996
1.107	0.510907	0.451073	0.677677	0.612751	0.992122	1.95328	1.82216	1.78142	1.44024	1.565	2.55798	2.1557	1.924	1.72286	1.49625	1.62738	0.906828	1.25183	1.09142	1.31293	1.04177	1.14616
1.108	0.650943	0.57074	0.829171	0.762972	1.22	2.10987	2.04876	2.01184	1.77251	1.79542	2.73876	2.31483	2.02203	1.86799	1.61719	1.68085	1.09651	1.37531	1.18181	1.32312	1.11561	1.15635
1.109	0.742603	0.650943	0.95775	0.920831	1.40969	2.27155	2.25245	2.20407	2.06786	2.01057	2.90171	2.45487	2.10223	1.98002	1.70376	1.72158	1.27347	1.44406	1.27092	1.31166	1.16271	1.18181
1.11	0.840629	0.746422	1.09269	1.05068	1.62483	2.41922	2.45869	2.4014	2.35811	2.22444	3.02901	2.61273	2.14297	2.04239	1.7585	1.73432	1.40969	1.51662	1.30784	1.31675	1.17162	1.20218
1.111	0.910647	0.844448	1.21491	1.15507	1.80688	2.55798	2.66492	2.57581	2.62418	2.41413	3.17287	2.75531	2.18752	2.12133	1.76869	1.76741	1.50771	1.55354	1.33458	1.29511	1.18817	1.18308
1.112	0.992122	0.917012	1.31166	1.28365	1.99529	2.69293	2.84697	2.7464	2.91826	2.61018	3.29254	2.86606	2.23081	2.17989	1.77123	1.77123	1.59428	1.58919	1.34985	1.29384	1.18181	1.18435
1.113	1.05068	0.983211	1.43133	1.42114	2.15952	2.82023	3.03411	2.90298	3.13086	2.78077	3.38802	2.96918	2.26009	2.2359	1.77633	1.76614	1.64265	1.57136	1.34985	1.27092	1.19454	1.18563
1.114	1.11052	1.05832	1.54845	1.5128	2.31101	2.93354	3.19324	3.06848	3.36892	2.94754	3.51023	3.08248	2.27282	2.29064	1.76869	1.77633	1.63629	1.57518	1.35367	1.22509	1.20218	1.14998
1.115	1.16399	1.13343	1.63756	1.6261	2.4676	3.04811	3.38165	3.22507	3.59043	3.11558	3.6108	3.16269	2.29573	2.33138	1.76105	1.75723	1.65793	1.56882	1.33967	1.16653	1.18817	1.13598
1.116	1.18053	1.19836	1.72668	1.74195	2.61654	3.14486	3.53315	3.34346	3.77885	3.28744	3.65154	3.24671	2.27664	2.35684	1.73177	1.75086	1.65157	1.56373	1.33712	1.13089	1.17417	1.10288
1.117	1.21873	1.25819	1.84125	1.84507	2.78077	3.2327	3.67827	3.49877	3.98126	3.43385	3.70373	3.318	2.26136	2.36321	1.70376	1.73432	1.65921	1.55354	1.32057	1.06087	1.14743	1.07105
1.118	1.25055	1.29129	1.90872	1.938	2.89789	3.32946	3.79794	3.60953	4.14039	3.57134	3.74065	3.36892	2.2359	2.3823	1.65411	1.68339	1.65284	1.52808	1.30657	1.00358	1.12579	1.02904
1.119	1.28238	1.34858	1.99784	2.00038	3.03156	3.37911	3.93161	3.72156	4.31226	3.70373	3.73429	3.40202	2.13915	2.36321	1.60828	1.60828	1.60956	1.48098	1.27347	0.938654	1.07869	0.997215
1.12	1.30402	1.39441	2.06149	2.09841	3.14614	3.43512	4.04491	3.8234	4.46884	3.81704	3.71265	3.42621	2.08695	2.35557	1.55227	1.54972	1.57264	1.45934	1.22764	0.889005	1.04304	0.919558
1.121	1.33839	1.42751	2.13278	2.16843	3.25944	3.48732	4.14294	3.92015	4.60251	3.93416	3.67446	3.45167	2.00293	2.33138	1.46697	1.4657	1.51408	1.39059	1.19199	0.817713	0.990849	0.86609
1.122	1.35749	1.47206	2.20662	2.23208	3.35492	3.55606	4.22314	3.98763	4.70818	4.01691	3.63881	3.47204	1.924	2.28682	1.37786	1.41096	1.45934	1.33076	1.13089	0.756607	0.927196	0.82026
1.123	1.38041	1.51789	2.25627	2.29828	3.44149	3.58025	4.2817	4.03346	4.80111	4.09584	3.58279	3.45549	1.83234	2.24227	1.28238	1.36131	1.37149	1.27474	1.0736	0.70823	0.869909	0.776976
1.124	1.40841	1.51153	2.31356	2.35811	3.52169	3.59935	4.34918	4.10348	4.8724	4.15567	3.53187	3.45931	1.74577	2.20153	1.18181	1.28747	1.26838	1.19072	1.01376	0.657308	0.810075	0.737511
1.125	1.42114	1.55736	2.3683	2.41667	3.59425	3.62099	4.37973	4.13657	4.91059	4.21932	3.45931	3.44276	1.67575	2.1697	1.10542	1.22764	1.20218	1.11688	0.9412	0.605113	0.738784	0.677677
1.126	1.44151	1.579	2.39503	2.45741	3.663	3.60571	4.41665	4.17349	4.9386	4.25624	3.42239	3.43639	1.58409	2.11623	1.01376	1.14743	1.11434	1.04304	0.901735	0.579652	0.685315	0.636939
1.127	1.46697	1.6121	2.41413	2.48415	3.68209	3.63117	4.45866	4.19386	4.97043	4.27025	3.36383	3.42366	1.50262	2.0704	0.918285	1.10542	1.03286	1.00485	0.818986	0.552917	0.652216	0.594928
1.128	1.45297	1.63502	2.43704	2.51852	3.71647	3.62226	4.4612	4.2346	4.97807	4.28552	3.29508	3.40839	1.43515	2.02712	0.840629	1.03795	0.951384	0.937381	0.752788	0.513453	0.605113	0.550371
1.129	1.47716	1.63502	2.47269	2.56944	3.74957	3.61462	4.46757	4.21169	4.97552	4.29825	3.25562	3.3982	1.38041	1.99275	0.799891	1.00103	0.881366	0.877547	0.713323	0.489264	0.578379	0.504541
1.13	1.48225	1.66048	2.48924	2.58599	3.78012	3.62226	4.46375	4.21296	4.96661	4.29571	3.20852	3.38674	1.35876	1.95201	0.717142	0.962842	0.817713	0.821533	0.6624	0.451073	0.526183	0.47908
1.131	1.47079	1.63374	2.48287	2.58854	3.77757	3.59425	4.47648	4.20914	4.96406	4.30462	3.1716	3.36638	1.30275	1.92655	0.682769	0.928469	0.764245	0.765518	0.611478	0.43325	0.489264	0.443434
1.132	1.48989	1.64393	2.50961	2.62673	3.77375	3.58661	4.45611	4.20023	4.94497	4.27916	3.10794	3.33964	1.29002	1.87562	0.645851	0.890278	0.709503	0.732418	0.574559	0.414154	0.459984	0.396331
1.133	1.49116	1.63884	2.52107	2.628	3.77248	3.58025	4.45102	4.17477	4.92205	4.28298	3.07357	3.32055	1.24291	1.85653	0.60002	0.875001	0.656035	0.673858	0.536368	0.389966	0.43325	0.372143
1.134	1.51408	1.65793	2.53634	2.62673	3.76993	3.54969	4.42556	4.15058	4.87113	4.26006	3.04684	3.2989	1.22764	1.80815	0.57074	0.844448	0.621663	0.636939	0.486718	0.365778	0.411608	0.342863
1.135	1.49753	1.67321	2.52998	2.65346	3.78139	3.52296	4.39501	4.13021	4.85076	4.23969	3.00483	3.27472	1.20727	1.7916	0.536368	0.818986	0.579652	0.629301	0.473988	0.349228	0.393785	0.340317
1.136	1.4988	1.66557	2.51852	2.63819	3.76102	3.49113	4.37209	4.10729	4.79984	4.22951	2.95645	3.24416	1.17672	1.76487	0.489264	0.794798	0.536368	0.588563	0.43325	0.316129	0.375962	0.314856
1.137	1.49371	1.67066	2.51088	2.63055	3.74702	3.46949	4.35427	4.07674	4.76928	4.2015	2.92717	3.23652	1.1398	1.72031	0.484172	0.754061	0.494357	0.554191	0.423065	0.303398	0.365778	0.291941
1.138	1.49498	1.65666	2.51343	2.64837	3.7241	3.42239	4.29698	4.02836	4.73873	4.16585	2.90044	3.19197	1.13725	1.72158	0.465076	0.747695	0.485445	0.518545	0.397604	0.290668	0.328859	0.286848
1.139	1.48734	1.65921	2.5007	2.6471	3.70119	3.39438	4.2677	4.00163	4.6738	4.12894	2.8877	3.15123	1.11434	1.68849	0.434523	0.738784	0.453619	0.510907	0.372143	0.277937	0.317402	0.280483
1.14	1.46315	1.65411	2.47905	2.64073	3.66045	3.37783	4.20787	3.9558	4.63689	4.11111	2.83806	3.13468	1.0876	1.67957	0.420519	0.727326	0.443434	0.486718	0.345409	0.260114	0.303398	0.274118
1.141	1.4517	1.62865	2.47778	2.62036	3.64263	3.32309	4.16458	3.91124	4.5936	4.0691	2.79986	3.10667	1.0736	1.67321	0.406516	0.705684	0.38742	0.444707	0.35432	0.246111	0.280483	0.255022
1.142	1.44915	1.60956	2.46505	2.61273	3.6108	3.29381	4.12384	3.88069	4.54141	4.02836	2.77822	3.07484	1.06214	1.66684	0.386147	0.692954	0.375962	0.439615	0.335224	0.247384	0.269025	0.244837
1.143	1.43897	1.61338	2.45869	2.58854	3.58152	3.24161	4.06656	3.82722	4.47139	3.98635	2.75658	3.04684	1.05959	1.64011	0.363232	0.668766	0.351774	0.415427	0.307217	0.239745	0.244837	0.235926
1.144	1.42369	1.60574	2.43704	2.58599	3.53824	3.19197	4.01563	3.78394	4.44466	3.9418	2.72857	3.00355	1.01886	1.64647	0.363232	0.654762	0.339044	0.4167	0.302125	0.232107	0.251203	0.243564
1.145	1.40969	1.58919	2.41285	2.54653	3.50386	3.14995	3.98508	3.74829	4.37591	3.90997	2.7133	2.973	1.01249	1.62738	0.360686	0.626755	0.327586	0.393785	0.299579	0.209192	0.239745	0.229561
1.146	1.42114	1.57136	2.38867	2.54143	3.43894	3.10922	3.90106	3.70628	4.32753	3.87305	2.6802	2.9539	1.00358	1.61847	0.364505	0.630574	0.314856	0.397604	0.294487	0.224468	0.224468	0.21683
1.147	1.40205	1.58664	2.36448	2.50833	3.41602	3.0723	3.86287	3.61844	4.28934	3.82977	2.64837	2.91826	0.994668	1.59428	0.353047	0.607659	0.299579	0.367051	0.280483	0.211738	0.225742	0.206646
1.148	1.39441	1.55736	2.34666	2.48033	3.37147	3.0392	3.81322	3.60444	4.22314	3.76739	2.62291	2.88643	0.990849	1.60956	0.349228	0.624209	0.298306	0.365778	0.252476	0.213011	0.225742	0.207919
1.149	1.38804	1.54463	2.33138	2.44341	3.31418	2.97937	3.73684	3.53824	4.17731	3.73556	2.60127	2.86224	0.971753	1.59428	0.335224	0.596201	0.27921	0.351774	0.235926	0.18755	0.210465	0.206646
1.15	1.35367	1.52935	2.30592	2.41922	3.28363	2.92208	3.68846	3.48732	4.11493	3.67955	2.5669	2.83806	0.967934	1.56754	0.319948	0.575832	0.274118	0.359413	0.242291	0.192642	0.190096	0.20028
1.151	1.36386	1.53063	2.26645	2.38357	3.23652	2.8928	3.6299	3.43257	4.07419	3.63244	2.52107	2.81641	0.961569	1.55354	0.297033	0.578379	0.283029	0.351774	0.224468	0.210465	0.193915	0.181184
1.152	1.35367	1.50389	2.24099	2.35429	3.18178	2.82533	3.59425	3.39056	4.00927	3.58534	2.51215	2.79604	0.951384	1.54718	0.309763	0.582198	0.26266	0.327586	0.224468	0.202826	0.197734	0.171
1.153	1.33585	1.50007	2.21553	2.33647	3.13086	2.77695	3.53315	3.33837	3.96598	3.5446	2.5007	2.77058	0.97048	1.51662	0.321221	0.586017	0.247384	0.328859	0.202826	0.197734	0.192642	0.164635
1.154	1.32312	1.49243	2.18752	2.29701	3.08121	2.75021	3.4784	3.2658	3.90997	3.48986	2.4625	2.7464	0.952658	1.51153	0.298306	0.577106	0.251203	0.321221	0.199007	0.190096	0.18755	0.148085
1.155	1.28365	1.46952	2.15442	2.27536	3.03156	2.70311	3.42366	3.21997	3.85014	3.44658	2.4485	2.71457	0.936108	1.52171	0.290668	0.591109	0.244837	0.328859	0.197734	0.218103	0.172273	0.144266
1.156	1.28365	1.45297	2.13406	2.2359	2.987	2.64201	3.36001	3.17414	3.80431	3.39438	2.40904	2.70566	0.929743	1.49753	0.269025	0.573286	0.243564	0.302125	0.178638	0.181184	0.169727	0.132808
1.157	1.26583	1.44024	2.09714	2.20407	2.95263	2.62291	3.29508	3.13213	3.76612	3.33837	2.39885	2.66747	0.923377	1.48225	0.252476	0.577106	0.232107	0.27921	0.192642	0.164635	0.162089	0.140447
1.158	1.24419	1.41096	2.06786	2.16334	2.8928	2.57453	3.25307	3.0723	3.70373	3.32946	2.37212	2.66365	0.929743	1.48098	0.267753	0.573286	0.23338	0.265206	0.177365	0.188823	0.155723	0.12517
1.159	1.23782	1.40969	2.05003	2.14424	2.85206	2.5287	3.21361	3.00483	3.66554	3.2849	2.36702	2.62164	0.910647	1.45551	0.271572	0.566921	0.209192	0.280483	0.190096	0.167181	0.149358	0.14172
1.16	1.22255	1.41478	2.02966	2.12133	2.79986	2.49815	3.1525	2.97045	3.63754	3.22379	2.33647	2.59618	0.915739	1.46825	0.266479	0.575832	0.193915	0.258841	0.15827	0.164635	0.160816	0.14172
1.161	1.20727	1.36004	2.00802	2.09204	2.77058	2.44595	3.10158	2.94117	3.58407	3.20724	2.3352	2.57581	0.896643	1.46697	0.26266	0.57074	0.214284	0.251203	0.159543	0.176092	0.15827	0.140447
1.162	1.18945	1.35494	1.9762	2.07295	2.7133	2.42686	3.05193	2.88261	3.52551	3.14995	2.30592	2.53889	0.901735	1.45042	0.265206	0.564375	0.202826	0.251203	0.148085	0.145539	0.136628	0.12517
1.163	1.16399	1.33712	1.94437	2.02584	2.67892	2.38485	3.00737	2.85715	3.50386	3.11176	2.27536	2.52998	0.886459	1.43769	0.257568	0.549098	0.195188	0.232107	0.137901	0.153177	0.117532	0.131535
1.164	1.15253	1.3193	1.91	2.00038	2.64837	2.35175	2.96027	2.79604	3.44658	3.07484	2.27536	2.48033	0.889005	1.42751	0.255022	0.55801	0.182458	0.227015	0.151904	0.148085	0.122624	0.134081
1.165	1.14998	1.31803	1.91509	1.98765	2.58599	2.30592	2.9068	2.76549	3.42494	3.03156	2.25118	2.48542	0.875001	1.4517	0.260114	0.542733	0.191369	0.224468	0.148085	0.167181	0.121351	0.131535
1.166	1.14107	1.32057	1.87053	1.96092	2.55035	2.26136	2.85715	2.71966	3.37656	3.00992	2.23081	2.46123	0.858451	1.41223	0.251203	0.530002	0.177365	0.218103	0.132808	0.162089	0.132808	0.139174
1.167	1.13089	1.27856	1.84252	1.91891	2.50579	2.22444	2.82405	2.67383	3.32946	2.96536	2.21935	2.43322	0.875001	1.4135	0.256295	0.515999	0.151904	0.188823	0.117532	0.148085	0.117532	0.12517
1.168	1.10542	1.26328	1.82852	1.89217	2.45869	2.20789	2.76549	2.63819	3.28744	2.92972	2.19262	2.41285	0.877547	1.41478	0.269025	0.52491	0.167181	0.213011	0.116259	0.162089	0.112439	0.127716
1.169	1.09015	1.25564	1.78778	1.86162	2.41922	2.16079	2.72093	2.5949	3.26453	2.87752	2.19007	2.40904	0.873728	1.40969	0.244837	0.537641	0.183731	0.20028	0.109893	0.148085	0.10862	0.14172
1.17	1.0736	1.24164	1.76614	1.84762	2.37975	2.13915	2.6942	2.54271	3.21615	2.85333	2.16334	2.39249	0.869909	1.3855	0.248657	0.531275	0.173546	0.195188	0.102255	0.163362	0.120078	0.10862
1.171	1.06723	1.23018	1.74577	1.81834	2.33902	2.06022	2.63182	2.52361	3.18942	2.8266	2.13278	2.37721	0.86609	1.38295	0.256295	0.530002	0.186277	0.224468	0.117532	0.160816	0.130262	0.111166
1.172	1.04941	1.20472	1.70631	1.78651	2.29701	2.06022	2.60127	2.48796	3.14486	2.76549	2.12387	2.35811	0.860997	1.38041	0.263933	0.54146	0.177365	0.229561	0.102255	0.153177	0.136628	0.111166
1.173	1.04941	1.19072	1.69485	1.75341	2.26136	2.02712	2.57071	2.44468	3.10285	2.73239	2.1175	2.34793	0.864817	1.36131	0.257568	0.537641	0.186277	0.215557	0.0920705	0.168454	0.122624	0.135354
1.174	1.05577	1.19454	1.63629	1.74323	2.21808	2.00675	2.5478	2.41031	3.06848	2.71075	2.10096	2.33011	0.86609	1.37022	0.258841	0.538914	0.179912	0.23338	0.100982	0.15827	0.128989	0.111166
1.175	1.01122	1.17035	1.62865	1.69612	2.1888	1.95583	2.51215	2.37721	3.04556	2.69165	2.08186	2.31738	0.876274	1.35876	0.255022	0.536368	0.177365	0.241018	0.109893	0.167181	0.149358	0.121351
1.176	1.01886	1.15889	1.58791	1.69103	2.14806	1.93546	2.47396	2.32883	2.9921	2.65601	2.07167	2.29191	0.868636	1.33458	0.244837	0.530002	0.178638	0.229561	0.112439	0.169727	0.14172	0.116259
1.177	1.00613	1.12707	1.57518	1.66048	2.11878	1.92018	2.42941	2.31483	2.97809	2.614	2.05131	2.28555	0.864817	1.36386	0.257568	0.533821	0.195188	0.235926	0.109893	0.163362	0.131535	0.106074
1.178	0.980665	1.14362	1.55481	1.64265	2.08568	1.87562	2.41285	2.26136	2.92335	2.5809	2.05385	2.255	0.876274	1.32821	0.239745	0.531275	0.185004	0.239745	0.127716	0.177365	0.136628	0.121351
1.179	0.983211	1.13089	1.54718	1.61465	2.07295	1.85271	2.36321	2.24099	2.90171	2.56944	2.03985	2.22953	0.868636	1.33712	0.257568	0.514726	0.172273	0.224468	0.123897	0.15445	0.123897	0.111166
1.18	0.95775	1.10415	1.51153	1.59937	2.04239	1.84634	2.33392	2.23208	2.86097	2.54271	2.0233	2.21426	0.84954	1.34094	0.265206	0.551644	0.179912	0.210465	0.12517	0.15827	0.126443	0.116259
1.181	0.922104	1.07996	1.48989	1.57136	2.00293	1.80306	2.29828	2.18625	2.85079	2.51088	2.01693	2.19516	0.848267	1.32184	0.266479	0.542733	0.169727	0.235926	0.135354	0.153177	0.117532	0.128989
1.182	0.929743	1.07996	1.46188	1.55227	1.96092	1.77887	2.27027	2.15442	2.80368	2.48033	1.98765	2.19262	0.834263	1.3333	0.242291	0.535095	0.167181	0.229561	0.148085	0.162089	0.127716	0.121351
1.183	0.904281	1.03668	1.45934	1.52299	1.95074	1.74577	2.2219	2.13278	2.78459	2.46378	1.98511	2.16334	0.827898	1.33712	0.237199	0.501995	0.151904	0.239745	0.151904	0.151904	0.12517	0.121351
1.184	0.894097	1.03668	1.42496	1.51662	1.92145	1.7254	2.20789	2.09968	2.74003	2.41795	1.97365	2.14806	0.848267	1.31675	0.253749	0.519818	0.165908	0.234653	0.123897	0.145539	0.116259	0.145539
1.185	0.892824	1.02649	1.42114	1.48352	1.88454	1.70504	2.16461	2.07295	2.73876	2.39885	1.96219	2.13406	0.824079	1.31293	0.248657	0.536368	0.177365	0.244837	0.130262	0.148085	0.117532	0.130262
1.186	0.872455	1.0214	1.4135	1.45679	1.85653	1.66175	2.13151	2.03221	2.71075	2.36957	1.95074	2.10987	0.82026	1.31675	0.260114	0.514726	0.177365	0.247384	0.149358	0.130262	0.117532	0.137901
1.187	0.876274	0.992122	1.37531	1.43642	1.83616	1.64775	2.10859	2.01948	2.66365	2.35811	1.92273	2.10732	0.810075	1.32057	0.26266	0.530002	0.15827	0.257568	0.139174	0.142993	0.100982	0.121351
1.188	0.859724	0.975573	1.35749	1.42496	1.80051	1.6312	2.08313	1.98511	2.6471	2.33774	1.91509	2.08059	0.815167	1.30784	0.256295	0.52491	0.163362	0.260114	0.142993	0.156996	0.106074	0.113712
1.189	0.854632	0.971753	1.32694	1.40459	1.77633	1.60192	2.05767	1.96474	2.62291	2.30719	1.88836	2.07931	0.810075	1.2862	0.265206	0.50836	0.183731	0.246111	0.148085	0.148085	0.0971627	0.107347
1.19	0.848267	0.946292	1.31039	1.37913	1.7445	1.56245	2.01566	1.95455	2.58217	2.27027	1.89472	2.06022	0.815167	1.29002	0.242291	0.503268	0.178638	0.251203	0.140447	0.167181	0.102255	0.104801
1.191	0.824079	0.952658	1.28747	1.35749	1.72795	1.54845	1.98002	1.91127	2.57963	2.24099	1.86035	2.03858	0.81644	1.27729	0.261387	0.530002	0.176092	0.257568	0.130262	0.145539	0.122624	0.10862
1.192	0.812621	0.948838	1.26838	1.32566	1.68467	1.51153	1.94564	1.87435	2.52616	2.19134	1.84762	2.00166	0.811348	1.27601	0.260114	0.509633	0.173546	0.237199	0.131535	0.162089	0.128989	0.0907974
1.193	0.808802	0.931016	1.24419	1.32439	1.67193	1.50007	1.92909	1.83871	2.50452	2.19134	1.83489	2.0233	0.799891	1.27474	0.255022	0.507087	0.192642	0.243564	0.121351	0.142993	0.118805	0.0984358
1.194	0.793525	0.932289	1.22509	1.29638	1.64011	1.46697	1.89981	1.81706	2.47396	2.15952	1.83616	2.00166	0.812621	1.24801	0.257568	0.510907	0.199007	0.247384	0.12517	0.163362	0.116259	0.107347
1.195	0.794798	0.917012	1.21109	1.27983	1.59937	1.44915	1.8769	1.79033	2.45105	2.13915	1.81961	1.99656	0.813894	1.24801	0.253749	0.514726	0.191369	0.246111	0.118805	0.148085	0.103528	0.0958897
1.196	0.77061	0.896643	1.18181	1.25437	1.57136	1.43515	1.85144	1.77633	2.42304	2.09204	1.81452	1.98129	0.80371	1.23782	0.263933	0.52491	0.167181	0.239745	0.120078	0.168454	0.12517	0.100982
1.197	0.780795	0.873728	1.15125	1.22891	1.53826	1.3995	1.83234	1.73559	2.3963	2.09714	1.79033	1.94437	0.806256	1.21745	0.224468	0.535095	0.181184	0.244837	0.131535	0.148085	0.102255	0.0971627
1.198	0.750241	0.875001	1.15253	1.20218	1.53699	1.38932	1.82852	1.72413	2.37466	2.06149	1.77505	1.94055	0.815167	1.23146	0.235926	0.532548	0.177365	0.239745	0.118805	0.126443	0.107347	0.0958897
1.199	0.745149	0.850813	1.1398	1.19581	1.50517	1.36386	1.79288	1.70504	2.34411	2.03094	1.78651	1.93419	0.797345	1.234	0.242291	0.518545	0.176092	0.242291	0.116259	0.160816	0.122624	0.103528
1.2	0.718415	0.850813	1.13343	1.18817	1.50771	1.3473	1.76105	1.6783	2.31738	2.01184	1.77251	1.90872	0.784614	1.21745	0.244837	0.530002	0.188823	0.224468	0.128989	0.142993	0.0984358	0.0857052
1.201	0.715869	0.839355	1.11052	1.18435	1.47588	1.35622	1.74068	1.65539	2.28682	2.00675	1.76487	1.89727	0.794798	1.20854	0.239745	0.550371	0.162089	0.255022	0.132808	0.137901	0.0971627	0.081886
1.202	0.691681	0.831717	1.10924	1.15507	1.45934	1.31548	1.70631	1.63884	2.28682	1.97492	1.75341	1.89854	0.773156	1.21236	0.230834	0.518545	0.155723	0.241018	0.135354	0.148085	0.0869783	0.0933435
1.203	0.677677	0.817713	1.08506	1.13471	1.43005	1.3053	1.68085	1.62483	2.24736	1.95837	1.73559	1.88581	0.773156	1.22255	0.243564	0.519818	0.173546	0.220649	0.142993	0.135354	0.0882513	0.0882513
1.204	0.675131	0.798618	1.06087	1.12834	1.42496	1.29256	1.66557	1.59428	2.23081	1.94055	1.71522	1.83998	0.747695	1.21745	0.234653	0.51218	0.151904	0.239745	0.137901	0.122624	0.109893	0.0933435
1.205	0.667493	0.788433	1.0405	1.11306	1.40205	1.24546	1.64265	1.58409	2.20535	1.91763	1.7114	1.83871	0.756607	1.19581	0.234653	0.50836	0.164635	0.238472	0.122624	0.137901	0.0857052	0.107347
1.206	0.652216	0.774429	1.03923	1.10797	1.37659	1.24673	1.62356	1.56373	2.18498	1.90109	1.69358	1.81961	0.742603	1.20218	0.239745	0.509633	0.163362	0.242291	0.155723	0.137901	0.081886	0.103528
1.207	0.661127	0.764245	1.0214	1.09015	1.35876	1.22509	1.60192	1.54845	2.17861	1.87435	1.68467	1.80433	0.737511	1.18817	0.24993	0.498176	0.159543	0.251203	0.137901	0.128989	0.080613	0.116259
1.208	0.652216	0.760426	1.00867	1.0545	1.33076	1.20727	1.58409	1.52299	2.15188	1.85908	1.67448	1.81579	0.762972	1.18563	0.255022	0.509633	0.172273	0.257568	0.132808	0.144266	0.0946166	0.102255
1.209	0.644578	0.751514	0.966661	1.04814	1.31803	1.1869	1.54972	1.51026	2.12769	1.83871	1.65029	1.78651	0.756607	1.1869	0.251203	0.499449	0.167181	0.257568	0.150631	0.136628	0.0984358	0.10862
1.21	0.631847	0.759153	0.967934	1.03286	1.30275	1.16653	1.53572	1.47334	2.09204	1.82597	1.66048	1.7776	0.747695	1.18945	0.239745	0.503268	0.178638	0.263933	0.130262	0.117532	0.0895244	0.111166
1.211	0.611478	0.736238	0.980665	1.00485	1.2671	1.15635	1.51789	1.45551	2.07295	1.79797	1.63884	1.76869	0.733692	1.1729	0.244837	0.487992	0.183731	0.241018	0.137901	0.127716	0.107347	0.107347
1.212	0.621663	0.726053	0.933562	0.993395	1.25564	1.14998	1.48734	1.44024	2.06531	1.77887	1.61974	1.7585	0.733692	1.16144	0.239745	0.504541	0.18755	0.255022	0.131535	0.149358	0.0793399	0.0831591
1.213	0.619116	0.719688	0.937381	0.980665	1.23782	1.11688	1.46061	1.42623	2.04239	1.75723	1.62356	1.74068	0.743876	1.15635	0.224468	0.491811	0.179912	0.246111	0.137901	0.137901	0.104801	0.0958897
1.214	0.598747	0.717142	0.9081	0.967934	1.20472	1.11052	1.45042	1.3995	2.0233	1.75086	1.60446	1.73177	0.738784	1.14489	0.237199	0.501995	0.182458	0.263933	0.107347	0.142993	0.112439	0.080613
1.215	0.586017	0.699319	0.890278	0.932289	1.18181	1.07232	1.42496	1.39314	1.99529	1.71776	1.58791	1.72413	0.750241	1.14616	0.239745	0.494357	0.169727	0.244837	0.128989	0.142993	0.10862	0.0742477
1.216	0.584744	0.692954	0.86609	0.936108	1.17544	1.06723	1.41605	1.3524	1.96474	1.70122	1.61083	1.70122	0.74133	1.12579	0.229561	0.501995	0.171	0.232107	0.122624	0.131535	0.0933435	0.0666093
1.217	0.579652	0.698046	0.873728	0.922104	1.15889	1.04559	1.39441	1.35749	1.94564	1.67575	1.57391	1.6974	0.745149	1.12834	0.238472	0.509633	0.176092	0.238472	0.127716	0.14172	0.081886	0.0780669
1.218	0.565648	0.668766	0.869909	0.900462	1.14489	1.04814	1.39314	1.33839	1.9431	1.67448	1.57136	1.69103	0.736238	1.10542	0.230834	0.493084	0.186277	0.237199	0.122624	0.128989	0.0946166	0.0767938
1.219	0.537641	0.663673	0.844448	0.901735	1.13216	1.02777	1.36895	1.32948	1.91127	1.65539	1.55227	1.65284	0.713323	1.1016	0.234653	0.498176	0.181184	0.243564	0.126443	0.126443	0.0971627	0.0755207
1.22	0.549098	0.647124	0.830444	0.885185	1.12707	1.02268	1.35494	1.29638	1.88836	1.64902	1.55991	1.65411	0.722234	1.10542	0.20028	0.489264	0.173546	0.246111	0.117532	0.117532	0.106074	0.0755207
1.221	0.535095	0.625482	0.804983	0.872455	1.10288	1.01122	1.33712	1.28365	1.8769	1.62738	1.53699	1.63247	0.713323	1.10033	0.218103	0.484172	0.163362	0.239745	0.12517	0.114986	0.0704285	0.0780669
1.222	0.52491	0.634393	0.81644	0.881366	1.09524	1.00231	1.32312	1.26838	1.86799	1.61083	1.54208	1.62738	0.714596	1.09906	0.239745	0.494357	0.167181	0.218103	0.113712	0.14172	0.0551518	0.0844321
1.223	0.496903	0.580925	0.810075	0.858451	1.09269	0.981938	1.31675	1.23655	1.83489	1.60574	1.53572	1.60446	0.699319	1.09524	0.234653	0.487992	0.142993	0.229561	0.116259	0.131535	0.0691555	0.0895244
1.224	0.515999	0.615297	0.776976	0.834263	1.06851	0.960296	1.28238	1.22764	1.83489	1.56882	1.52808	1.6121	0.701865	1.09524	0.229561	0.484172	0.148085	0.234653	0.111166	0.134081	0.0717016	0.0895244
1.225	0.487992	0.582198	0.771883	0.825352	1.05068	0.955204	1.26583	1.22382	1.79797	1.56118	1.52426	1.59428	0.701865	1.09269	0.238472	0.487992	0.162089	0.218103	0.111166	0.111166	0.0767938	0.0958897
1.226	0.482899	0.588563	0.762972	0.824079	1.04559	0.956477	1.2531	1.21491	1.79669	1.54845	1.52808	1.58919	0.704411	1.09906	0.224468	0.505814	0.155723	0.24993	0.121351	0.116259	0.080613	0.104801
1.227	0.468896	0.584744	0.773156	0.810075	1.03286	0.925923	1.23146	1.2009	1.78524	1.53699	1.50389	1.58155	0.700592	1.09269	0.225742	0.463803	0.162089	0.234653	0.137901	0.10862	0.0742477	0.0907974
1.228	0.476534	0.575832	0.74133	0.790979	1.00485	0.901735	1.21873	1.19836	1.76232	1.51789	1.49371	1.56118	0.685315	1.10033	0.221922	0.468896	0.160816	0.239745	0.132808	0.122624	0.0755207	0.0971627
1.229	0.470169	0.574559	0.723507	0.784614	0.993395	0.892824	1.2009	1.18053	1.75086	1.50007	1.47588	1.565	0.692954	1.06851	0.237199	0.484172	0.165908	0.257568	0.130262	0.127716	0.081886	0.081886
1.23	0.468896	0.565648	0.709503	0.769337	0.962842	0.885185	1.20218	1.17417	1.73813	1.48734	1.46952	1.55099	0.701865	1.08124	0.258841	0.468896	0.163362	0.234653	0.131535	0.128989	0.0767938	0.081886
1.231	0.461257	0.546552	0.706957	0.759153	0.95775	0.869909	1.19327	1.13725	1.71013	1.48607	1.45679	1.52808	0.676404	1.08124	0.238472	0.477807	0.163362	0.247384	0.10862	0.123897	0.0780669	0.0857052
1.232	0.434523	0.555463	0.698046	0.752788	0.948838	0.869909	1.16908	1.13598	1.70122	1.46443	1.47079	1.54718	0.701865	1.05959	0.23338	0.457438	0.149358	0.238472	0.127716	0.12517	0.0857052	0.080613
1.233	0.463803	0.533821	0.671312	0.752788	0.914466	0.852086	1.13725	1.11434	1.69612	1.4466	1.43387	1.52808	0.692954	1.05705	0.241018	0.46253	0.159543	0.227015	0.114986	0.123897	0.0946166	0.0767938
1.234	0.445981	0.550371	0.690408	0.72478	0.918285	0.829171	1.14362	1.08888	1.67066	1.44024	1.42878	1.5128	0.699319	1.04177	0.219376	0.461257	0.169727	0.238472	0.117532	0.114986	0.102255	0.0691555
1.235	0.423065	0.535095	0.680223	0.698046	0.91192	0.824079	1.11816	1.08378	1.65029	1.40459	1.42878	1.50262	0.686589	1.0405	0.21683	0.471442	0.168454	0.260114	0.106074	0.139174	0.0780669	0.0666093
1.236	0.431977	0.536368	0.652216	0.681496	0.922104	0.83299	1.11434	1.09015	1.63629	1.39059	1.40587	1.48734	0.698046	1.03923	0.234653	0.467622	0.156996	0.239745	0.107347	0.148085	0.0844321	0.0666093
1.237	0.411608	0.514726	0.635666	0.677677	0.873728	0.804983	1.09269	1.05959	1.62483	1.38804	1.4186	1.47334	0.677677	1.03923	0.206646	0.476534	0.156996	0.229561	0.117532	0.131535	0.0857052	0.0844321
1.238	0.428158	0.519818	0.640758	0.686589	0.860997	0.799891	1.10288	1.04304	1.60701	1.36895	1.40841	1.46697	0.676404	1.02777	0.225742	0.468896	0.151904	0.210465	0.104801	0.117532	0.0780669	0.0729746
1.239	0.400151	0.494357	0.634393	0.676404	0.850813	0.794798	1.08506	1.03668	1.58537	1.35749	1.41096	1.47588	0.681496	1.02522	0.23338	0.477807	0.162089	0.232107	0.107347	0.103528	0.0704285	0.0615171
1.24	0.401423	0.493084	0.60384	0.634393	0.859724	0.790979	1.08251	1.02904	1.57518	1.36258	1.40587	1.45679	0.685315	1.03795	0.218103	0.47908	0.151904	0.218103	0.117532	0.118805	0.0755207	0.0666093
1.241	0.400151	0.476534	0.61657	0.654762	0.844448	0.77061	1.04941	1.02904	1.56245	1.35749	1.3995	1.46188	0.661127	1.03541	0.209192	0.480353	0.148085	0.190096	0.118805	0.127716	0.0907974	0.0513327
1.242	0.372143	0.471442	0.61657	0.639485	0.829171	0.773156	1.04432	1.00231	1.55354	1.33967	1.39823	1.43387	0.671312	1.02649	0.205373	0.486718	0.155723	0.214284	0.114986	0.128989	0.0640632	0.081886
1.243	0.361959	0.468896	0.60384	0.630574	0.825352	0.762972	1.03286	1.00231	1.5319	1.32694	1.38041	1.42496	0.648397	1.01249	0.223195	0.463803	0.142993	0.21683	0.120078	0.113712	0.0602441	0.0767938
1.244	0.361959	0.458711	0.579652	0.617843	0.804983	0.738784	1.01758	0.98703	1.52171	1.3333	1.36386	1.4186	0.661127	1.01631	0.224468	0.468896	0.144266	0.219376	0.114986	0.127716	0.0767938	0.081886
1.245	0.353047	0.451073	0.598747	0.622936	0.812621	0.745149	1.01504	0.98703	1.52044	1.3002	1.38168	1.40587	0.658581	1.04177	0.224468	0.47908	0.142993	0.21683	0.121351	0.121351	0.0615171	0.0742477
1.246	0.364505	0.447254	0.594928	0.617843	0.808802	0.727326	0.995942	0.976846	1.50134	1.27856	1.35367	1.40587	0.657308	1.00867	0.227015	0.470169	0.153177	0.221922	0.126443	0.113712	0.0780669	0.0844321
1.247	0.361959	0.429431	0.573286	0.610205	0.780795	0.715869	0.979392	0.953931	1.49371	1.27856	1.34476	1.38295	0.647124	1.00231	0.232107	0.443434	0.139174	0.241018	0.148085	0.122624	0.0704285	0.0920705
1.248	0.359413	0.43325	0.566921	0.601294	0.776976	0.715869	0.983211	0.942473	1.48734	1.26583	1.34985	1.39823	0.647124	0.998488	0.227015	0.465076	0.136628	0.221922	0.122624	0.112439	0.0780669	0.0882513
1.249	0.355594	0.423065	0.55801	0.60002	0.768064	0.705684	0.955204	0.945019	1.47716	1.24291	1.3524	1.3855	0.654762	0.998488	0.238472	0.461257	0.131535	0.221922	0.106074	0.12517	0.0767938	0.0857052
1.25	0.331405	0.420519	0.551644	0.583471	0.740057	0.692954	0.955204	0.932289	1.45424	1.24928	1.32312	1.37659	0.631847	1.00103	0.229561	0.461257	0.14172	0.23338	0.117532	0.121351	0.0691555	0.081886
1.251	0.344136	0.426885	0.530002	0.589836	0.738784	0.670039	0.937381	0.927196	1.4466	1.24928	1.32057	1.37277	0.638212	0.988303	0.227015	0.470169	0.14172	0.223195	0.121351	0.136628	0.0666093	0.081886
1.252	0.335224	0.412881	0.515999	0.57074	0.718415	0.671312	0.927196	0.92465	1.43642	1.22509	1.30657	1.37022	0.648397	0.990849	0.228288	0.448527	0.15827	0.234653	0.122624	0.10862	0.0844321	0.0717016
1.253	0.333952	0.402697	0.523637	0.545279	0.726053	0.661127	0.932289	0.894097	1.42878	1.20727	1.29766	1.35876	0.638212	0.973027	0.21683	0.456165	0.171	0.224468	0.103528	0.130262	0.0793399	0.0742477
1.254	0.339044	0.411608	0.494357	0.532548	0.720961	0.650943	0.917012	0.901735	1.40841	1.19454	1.28875	1.36004	0.650943	0.973027	0.221922	0.437069	0.167181	0.211738	0.114986	0.121351	0.0920705	0.0653363
1.255	0.314856	0.421793	0.504541	0.549098	0.701865	0.636939	0.905554	0.880093	1.40205	1.18053	1.28238	1.34094	0.654762	0.974299	0.218103	0.453619	0.163362	0.232107	0.102255	0.127716	0.0882513	0.0564249
1.256	0.318675	0.405243	0.494357	0.540187	0.704411	0.640758	0.880093	0.876274	1.37277	1.17417	1.28747	1.33712	0.634393	0.967934	0.206646	0.459984	0.169727	0.218103	0.0946166	0.132808	0.0704285	0.0500596
1.257	0.319948	0.388693	0.493084	0.52491	0.681496	0.630574	0.896643	0.852086	1.3664	1.16653	1.26456	1.32948	0.650943	0.969207	0.196461	0.453619	0.172273	0.21683	0.10862	0.12517	0.080613	0.0615171
1.258	0.302125	0.379781	0.46253	0.514726	0.689135	0.629301	0.901735	0.854632	1.37149	1.16526	1.27219	1.31421	0.643304	0.942473	0.205373	0.467622	0.153177	0.219376	0.118805	0.12517	0.0576979	0.0691555
1.259	0.300852	0.383601	0.47908	0.530002	0.67895	0.625482	0.897916	0.839355	1.34221	1.14489	1.27092	1.31421	0.625482	0.95775	0.214284	0.466349	0.150631	0.220649	0.122624	0.10862	0.0717016	0.0717016
1.26	0.298306	0.386147	0.46253	0.503268	0.664946	0.610205	0.871182	0.863544	1.34603	1.15635	1.26328	1.28875	0.629301	0.953931	0.188823	0.451073	0.168454	0.211738	0.102255	0.123897	0.081886	0.0615171
1.261	0.289394	0.346682	0.463803	0.486718	0.667493	0.61657	0.872455	0.850813	1.32948	1.13725	1.2531	1.27729	0.636939	0.964115	0.207919	0.456165	0.153177	0.211738	0.12517	0.118805	0.0666093	0.0742477
1.262	0.293214	0.350501	0.473988	0.482899	0.661127	0.608932	0.858451	0.83299	1.32312	1.14362	1.26328	1.26838	0.611478	0.948838	0.2041	0.456165	0.148085	0.206646	0.126443	0.116259	0.0755207	0.0767938
1.263	0.267753	0.34159	0.447254	0.484172	0.648397	0.601294	0.844448	0.845721	1.3002	1.11943	1.2531	1.26456	0.621663	0.9412	0.20028	0.471442	0.142993	0.218103	0.107347	0.106074	0.0615171	0.0755207
1.264	0.271572	0.342863	0.452346	0.494357	0.631847	0.597474	0.834263	0.818986	1.29638	1.11052	1.23655	1.26328	0.629301	0.942473	0.207919	0.471442	0.151904	0.214284	0.140447	0.102255	0.0538788	0.0729746
1.265	0.266479	0.337771	0.452346	0.485445	0.645851	0.60002	0.824079	0.811348	1.28111	1.11306	1.24546	1.24546	0.60384	0.945019	0.218103	0.452346	0.151904	0.219376	0.111166	0.114986	0.0666093	0.0767938
1.266	0.270299	0.335224	0.447254	0.473988	0.638212	0.586017	0.798618	0.811348	1.27729	1.09524	1.22382	1.25183	0.594928	0.945019	0.228288	0.4498	0.148085	0.224468	0.127716	0.0958897	0.0602441	0.0742477
1.267	0.263933	0.32504	0.452346	0.468896	0.635666	0.574559	0.794798	0.789706	1.27729	1.08124	1.21236	1.24164	0.610205	0.946292	0.232107	0.453619	0.128989	0.230834	0.131535	0.106074	0.0704285	0.0907974
1.268	0.271572	0.322494	0.423065	0.480353	0.615297	0.55801	0.799891	0.776976	1.26965	1.08251	1.21363	1.23782	0.607659	0.915739	0.206646	0.442161	0.151904	0.229561	0.136628	0.103528	0.0678824	0.0640632
1.269	0.269025	0.323767	0.412881	0.454892	0.598747	0.542733	0.784614	0.78716	1.25946	1.07614	1.18435	1.2391	0.601294	0.946292	0.214284	0.426885	0.159543	0.21683	0.114986	0.109893	0.081886	0.0767938
1.27	0.263933	0.305944	0.414154	0.457438	0.60384	0.531275	0.775702	0.773156	1.25437	1.04686	1.20345	1.22509	0.606386	0.927196	0.210465	0.43325	0.151904	0.221922	0.122624	0.117532	0.0513327	0.0717016
1.271	0.24993	0.314856	0.411608	0.448527	0.586017	0.521091	0.788433	0.75788	1.23655	1.06087	1.18945	1.22764	0.60384	0.925923	0.214284	0.430704	0.151904	0.225742	0.102255	0.117532	0.080613	0.0742477
1.272	0.247384	0.309763	0.389966	0.4498	0.589836	0.52491	0.789706	0.751514	1.22382	1.03159	1.18435	1.21873	0.607659	0.906828	0.225742	0.445981	0.162089	0.241018	0.114986	0.122624	0.0653363	0.0793399
1.273	0.239745	0.31231	0.392512	0.429431	0.556737	0.514726	0.761699	0.754061	1.22	1.02522	1.16908	1.21363	0.60002	0.896643	0.205373	0.444707	0.149358	0.21683	0.134081	0.118805	0.0704285	0.0564249
1.274	0.248657	0.300852	0.383601	0.438342	0.572013	0.514726	0.729872	0.747695	1.19581	1.02268	1.17417	1.20854	0.60384	0.906828	0.215557	0.437069	0.153177	0.224468	0.0946166	0.106074	0.0920705	0.0678824
1.275	0.239745	0.31231	0.378509	0.43325	0.559283	0.503268	0.754061	0.733692	1.2009	1.01504	1.18181	1.20727	0.611478	0.89537	0.206646	0.451073	0.148085	0.213011	0.107347	0.113712	0.0742477	0.0666093
1.276	0.241018	0.290668	0.364505	0.428158	0.554191	0.521091	0.740057	0.710777	1.17035	0.993395	1.15253	1.1869	0.611478	0.881366	0.206646	0.437069	0.163362	0.210465	0.100982	0.135354	0.0704285	0.0513327
1.277	0.223195	0.284302	0.369597	0.412881	0.538914	0.509633	0.750241	0.722234	1.17035	0.989576	1.16399	1.18181	0.605113	0.889005	0.210465	0.448527	0.172273	0.210465	0.10862	0.135354	0.0793399	0.0640632
1.278	0.199007	0.284302	0.360686	0.397604	0.526183	0.513453	0.737511	0.703138	1.15762	0.985757	1.15253	1.17162	0.591109	0.892824	0.219376	0.448527	0.160816	0.2041	0.107347	0.120078	0.0717016	0.0564249
1.279	0.218103	0.289394	0.350501	0.401423	0.538914	0.494357	0.728599	0.696773	1.12834	0.98703	1.14998	1.17035	0.591109	0.873728	0.201553	0.451073	0.132808	0.214284	0.114986	0.111166	0.0691555	0.0576979
1.28	0.218103	0.281756	0.351774	0.407789	0.527456	0.503268	0.727326	0.70823	1.13852	0.983211	1.15635	1.15889	0.594928	0.896643	0.20028	0.46253	0.15827	0.239745	0.113712	0.117532	0.0920705	0.0615171
1.281	0.2041	0.269025	0.349228	0.392512	0.532548	0.509633	0.719688	0.703138	1.13343	0.971753	1.12452	1.14107	0.596201	0.896643	0.193915	0.457438	0.142993	0.224468	0.12517	0.118805	0.0717016	0.081886
1.282	0.213011	0.261387	0.35432	0.395058	0.522364	0.504541	0.705684	0.698046	1.13089	0.973027	1.15253	1.14362	0.586017	0.891551	0.196461	0.438342	0.144266	0.213011	0.131535	0.0869783	0.0602441	0.0704285
1.283	0.210465	0.251203	0.346682	0.391239	0.533821	0.49563	0.705684	0.684042	1.12325	0.956477	1.13471	1.13471	0.58729	0.881366	0.202826	0.431977	0.144266	0.209192	0.120078	0.0997088	0.0666093	0.0691555
1.284	0.183731	0.26266	0.356866	0.383601	0.513453	0.484172	0.705684	0.692954	1.13089	0.956477	1.12197	1.1207	0.584744	0.869909	0.197734	0.444707	0.132808	0.209192	0.121351	0.102255	0.0551518	0.0780669
1.285	0.188823	0.258841	0.339044	0.379781	0.523637	0.481626	0.692954	0.675131	1.09906	0.952658	1.11943	1.12452	0.572013	0.869909	0.196461	0.43325	0.139174	0.213011	0.134081	0.111166	0.0615171	0.0780669
1.286	0.186277	0.234653	0.344136	0.367051	0.518545	0.475261	0.675131	0.671312	1.08251	0.955204	1.09015	1.11434	0.583471	0.891551	0.211738	0.430704	0.140447	0.221922	0.114986	0.103528	0.037329	0.081886
1.287	0.196461	0.255022	0.332678	0.377235	0.504541	0.463803	0.666219	0.657308	1.11306	0.948838	1.1207	1.09906	0.578379	0.877547	0.209192	0.4167	0.145539	0.235926	0.131535	0.100982	0.0666093	0.0907974
1.288	0.199007	0.243564	0.330132	0.372143	0.498176	0.463803	0.675131	0.672585	1.10542	0.932289	1.11434	1.10924	0.564375	0.876274	0.209192	0.4167	0.148085	0.224468	0.122624	0.0907974	0.0615171	0.080613
1.289	0.199007	0.239745	0.331405	0.365778	0.500722	0.46253	0.667493	0.650943	1.08124	0.920831	1.09779	1.10924	0.57074	0.868636	0.209192	0.421793	0.136628	0.237199	0.12517	0.118805	0.0767938	0.0666093
1.29	0.178638	0.253749	0.318675	0.363232	0.466349	0.437069	0.652216	0.658581	1.08251	0.913193	1.09142	1.10797	0.591109	0.854632	0.227015	0.426885	0.132808	0.218103	0.111166	0.111166	0.0615171	0.081886
1.291	0.173546	0.232107	0.303398	0.35432	0.471442	0.431977	0.656035	0.644578	1.06469	0.906828	1.09397	1.10033	0.575832	0.855905	0.210465	0.40397	0.131535	0.232107	0.128989	0.118805	0.0640632	0.0729746
1.292	0.195188	0.244837	0.318675	0.359413	0.477807	0.435796	0.640758	0.635666	1.05832	0.896643	1.09524	1.09269	0.565648	0.84954	0.199007	0.4167	0.142993	0.213011	0.106074	0.12517	0.080613	0.0691555
1.293	0.178638	0.23338	0.316129	0.340317	0.457438	0.43325	0.642031	0.625482	1.05323	0.877547	1.08124	1.09906	0.573286	0.850813	0.199007	0.417973	0.142993	0.232107	0.112439	0.122624	0.0767938	0.0678824
1.294	0.177365	0.251203	0.291941	0.345409	0.456165	0.431977	0.63312	0.617843	1.03286	0.904281	1.06214	1.0876	0.575832	0.838082	0.199007	0.426885	0.15827	0.239745	0.102255	0.122624	0.0793399	0.0640632
1.295	0.172273	0.237199	0.285575	0.340317	0.463803	0.420519	0.636939	0.605113	1.02777	0.877547	1.06214	1.09397	0.593655	0.841901	0.2041	0.423065	0.148085	0.214284	0.100982	0.131535	0.0780669	0.0513327
1.296	0.185004	0.234653	0.289394	0.326313	0.468896	0.419246	0.648397	0.628028	1.02268	0.860997	1.06341	1.08888	0.565648	0.825352	0.20028	0.421793	0.153177	0.215557	0.107347	0.106074	0.080613	0.0678824
1.297	0.177365	0.209192	0.281756	0.332678	0.443434	0.414154	0.642031	0.601294	1.0214	0.86609	1.05196	1.0736	0.565648	0.806256	0.190096	0.425612	0.145539	0.218103	0.118805	0.127716	0.0742477	0.0666093
1.298	0.162089	0.224468	0.288121	0.328859	0.438342	0.421793	0.631847	0.593655	1.00231	0.84954	1.03541	1.05196	0.591109	0.827898	0.207919	0.428158	0.151904	0.205373	0.0946166	0.132808	0.0691555	0.0742477
1.299	0.162089	0.211738	0.281756	0.32504	0.448527	0.4167	0.608932	0.615297	0.999761	0.859724	1.05323	1.05068	0.559283	0.830444	0.190096	0.424339	0.156996	0.213011	0.118805	0.120078	0.0678824	0.0755207
1.3	0.140447	0.219376	0.265206	0.319948	0.461257	0.430704	0.598747	0.611478	0.993395	0.854632	1.04686	1.05832	0.554191	0.825352	0.192642	0.423065	0.162089	0.206646	0.0997088	0.102255	0.0704285	0.0615171
1.301	0.150631	0.224468	0.280483	0.323767	0.442161	0.423065	0.614024	0.578379	0.989576	0.845721	1.05068	1.04559	0.564375	0.81644	0.199007	0.437069	0.131535	0.209192	0.121351	0.118805	0.081886	0.0615171
1.302	0.150631	0.199007	0.263933	0.309763	0.435796	0.419246	0.624209	0.579652	0.973027	0.845721	1.04686	1.05196	0.563102	0.829171	0.206646	0.43325	0.151904	0.213011	0.112439	0.104801	0.0678824	0.081886
1.303	0.156996	0.205373	0.263933	0.307217	0.443434	0.409062	0.578379	0.584744	0.97048	0.840629	1.04941	1.0214	0.551644	0.827898	0.207919	0.428158	0.142993	0.232107	0.122624	0.0997088	0.0500596	0.0717016
1.304	0.131535	0.177365	0.265206	0.314856	0.435796	0.395058	0.594928	0.579652	0.960296	0.835536	1.02395	1.02777	0.538914	0.829171	0.202826	0.428158	0.136628	0.223195	0.0958897	0.0907974	0.0615171	0.081886
1.305	0.136628	0.191369	0.269025	0.302125	0.443434	0.389966	0.593655	0.583471	0.962842	0.840629	1.02522	1.01631	0.530002	0.826625	0.205373	0.412881	0.136628	0.207919	0.122624	0.114986	0.0678824	0.0831591
1.306	0.14172	0.183731	0.257568	0.30849	0.443434	0.402697	0.586017	0.583471	0.960296	0.835536	1.04432	1.01376	0.542733	0.82026	0.206646	0.4167	0.145539	0.206646	0.136628	0.114986	0.0653363	0.0780669
1.307	0.146812	0.173546	0.265206	0.318675	0.420519	0.374689	0.566921	0.583471	0.947565	0.838082	1.01886	1.00995	0.554191	0.835536	0.2041	0.429431	0.136628	0.20028	0.131535	0.117532	0.0678824	0.0869783
1.308	0.146812	0.183731	0.24993	0.316129	0.414154	0.379781	0.577106	0.568194	0.933562	0.817713	1.02268	1.01376	0.552917	0.810075	0.207919	0.412881	0.142993	0.219376	0.122624	0.113712	0.0742477	0.102255
1.309	0.135354	0.18755	0.234653	0.290668	0.407789	0.398877	0.552917	0.577106	0.952658	0.790979	1.01376	0.999761	0.52491	0.801164	0.214284	0.415427	0.148085	0.206646	0.128989	0.106074	0.0666093	0.0984358
1.31	0.148085	0.181184	0.239745	0.305944	0.412881	0.383601	0.554191	0.57074	0.942473	0.801164	1.02268	1.0074	0.552917	0.80371	0.207919	0.400151	0.153177	0.214284	0.111166	0.116259	0.0729746	0.0678824
1.311	0.144266	0.179912	0.239745	0.276664	0.405243	0.365778	0.549098	0.555463	0.943746	0.788433	0.98703	0.990849	0.555463	0.817713	0.219376	0.397604	0.151904	0.224468	0.118805	0.118805	0.0869783	0.0869783
1.312	0.139174	0.178638	0.21683	0.275391	0.410335	0.363232	0.563102	0.552917	0.910647	0.798618	0.976846	0.984484	0.550371	0.788433	0.199007	0.414154	0.14172	0.224468	0.0946166	0.113712	0.0767938	0.0869783
1.313	0.137901	0.177365	0.219376	0.280483	0.38742	0.377235	0.546552	0.545279	0.917012	0.783341	0.995942	1.00613	0.538914	0.798618	0.207919	0.423065	0.160816	0.225742	0.118805	0.12517	0.100982	0.081886
1.314	0.142993	0.192642	0.225742	0.276664	0.389966	0.361959	0.552917	0.528729	0.91192	0.784614	0.975573	0.980665	0.560556	0.792252	0.210465	0.411608	0.139174	0.220649	0.103528	0.116259	0.0869783	0.0767938
1.315	0.136628	0.177365	0.211738	0.27921	0.37087	0.355594	0.546552	0.518545	0.906828	0.774429	0.978119	0.988303	0.554191	0.792252	0.197734	0.411608	0.146812	0.220649	0.116259	0.135354	0.0831591	0.0564249
1.316	0.136628	0.188823	0.227015	0.258841	0.375962	0.351774	0.542733	0.527456	0.899189	0.769337	0.971753	0.975573	0.550371	0.783341	0.201553	0.4167	0.163362	0.214284	0.111166	0.127716	0.0857052	0.0869783
1.317	0.118805	0.177365	0.213011	0.265206	0.382328	0.359413	0.536368	0.530002	0.894097	0.764245	0.993395	0.978119	0.560556	0.783341	0.192642	0.405243	0.159543	0.21683	0.122624	0.128989	0.0780669	0.0551518
1.318	0.126443	0.176092	0.2041	0.258841	0.382328	0.363232	0.544006	0.538914	0.881366	0.762972	0.964115	0.97048	0.552917	0.768064	0.186277	0.419246	0.15827	0.223195	0.122624	0.117532	0.0946166	0.0742477
1.319	0.127716	0.162089	0.209192	0.255022	0.38742	0.363232	0.537641	0.519818	0.867363	0.765518	0.973027	0.973027	0.564375	0.788433	0.185004	0.4167	0.150631	0.220649	0.116259	0.111166	0.0844321	0.0895244
1.32	0.130262	0.167181	0.202826	0.251203	0.375962	0.346682	0.530002	0.537641	0.853359	0.752788	0.962842	0.942473	0.549098	0.784614	0.2041	0.423065	0.162089	0.213011	0.102255	0.121351	0.0551518	0.0831591
1.321	0.112439	0.155723	0.218103	0.269025	0.372143	0.340317	0.51218	0.491811	0.869909	0.761699	0.969207	0.942473	0.536368	0.761699	0.21683	0.400151	0.139174	0.207919	0.111166	0.111166	0.0755207	0.0767938
1.322	0.10862	0.15445	0.202826	0.269025	0.375962	0.342863	0.507087	0.519818	0.854632	0.75788	0.97048	0.943746	0.527456	0.792252	0.213011	0.410335	0.142993	0.202826	0.107347	0.107347	0.0780669	0.0780669
1.323	0.106074	0.153177	0.213011	0.26266	0.373416	0.350501	0.522364	0.515999	0.86227	0.74133	0.945019	0.962842	0.531275	0.794798	0.18755	0.420519	0.126443	0.218103	0.112439	0.100982	0.0742477	0.0704285
1.324	0.106074	0.137901	0.214284	0.265206	0.373416	0.340317	0.513453	0.499449	0.852086	0.738784	0.950111	0.942473	0.522364	0.788433	0.188823	0.411608	0.144266	0.224468	0.117532	0.102255	0.0704285	0.0971627
1.325	0.0907974	0.132808	0.2041	0.261387	0.374689	0.342863	0.503268	0.514726	0.844448	0.745149	0.95775	0.925923	0.52491	0.776976	0.181184	0.415427	0.144266	0.219376	0.120078	0.127716	0.0615171	0.0946166
1.326	0.102255	0.136628	0.207919	0.242291	0.37087	0.332678	0.517272	0.500722	0.854632	0.737511	0.950111	0.931016	0.50836	0.779522	0.2041	0.409062	0.131535	0.229561	0.132808	0.111166	0.0602441	0.0857052
1.327	0.0895244	0.118805	0.199007	0.242291	0.35432	0.35432	0.499449	0.513453	0.831717	0.726053	0.937381	0.919558	0.531275	0.769337	0.211738	0.393785	0.15445	0.221922	0.127716	0.0997088	0.0844321	0.0780669
1.328	0.114986	0.137901	0.20028	0.265206	0.345409	0.337771	0.499449	0.505814	0.825352	0.737511	0.923377	0.920831	0.515999	0.775702	0.191369	0.398877	0.142993	0.224468	0.128989	0.0984358	0.0780669	0.0844321
1.329	0.122624	0.148085	0.2041	0.243564	0.356866	0.314856	0.498176	0.491811	0.848267	0.733692	0.91192	0.917012	0.504541	0.765518	0.213011	0.392512	0.137901	0.228288	0.130262	0.100982	0.0844321	0.0844321
1.33	0.111166	0.153177	0.201553	0.238472	0.350501	0.323767	0.485445	0.500722	0.835536	0.715869	0.927196	0.909374	0.504541	0.764245	0.209192	0.396331	0.146812	0.223195	0.12517	0.107347	0.0755207	0.0882513
1.331	0.102255	0.142993	0.199007	0.238472	0.346682	0.313582	0.482899	0.473988	0.818986	0.717142	0.914466	0.918285	0.544006	0.771883	0.205373	0.396331	0.145539	0.221922	0.118805	0.12517	0.058971	0.0831591
1.332	0.102255	0.128989	0.20028	0.243564	0.330132	0.330132	0.463803	0.476534	0.829171	0.713323	0.910647	0.909374	0.518545	0.764245	0.209192	0.392512	0.148085	0.229561	0.121351	0.127716	0.0653363	0.0729746
1.333	0.102255	0.148085	0.176092	0.239745	0.339044	0.305944	0.472715	0.475261	0.80371	0.720961	0.915739	0.900462	0.530002	0.773156	0.2041	0.40397	0.151904	0.225742	0.107347	0.120078	0.0869783	0.0742477
1.334	0.103528	0.159543	0.179912	0.224468	0.336498	0.29576	0.484172	0.467622	0.80371	0.692954	0.901735	0.917012	0.536368	0.743876	0.197734	0.381055	0.151904	0.215557	0.112439	0.122624	0.0831591	0.0666093
1.335	0.111166	0.145539	0.171	0.244837	0.322494	0.321221	0.468896	0.466349	0.794798	0.6955	0.886459	0.899189	0.526183	0.737511	0.193915	0.391239	0.148085	0.21683	0.12517	0.109893	0.0907974	0.0666093
1.336	0.0958897	0.139174	0.168454	0.227015	0.330132	0.326313	0.46253	0.482899	0.794798	0.675131	0.899189	0.889005	0.51218	0.727326	0.191369	0.38742	0.163362	0.214284	0.0895244	0.121351	0.0869783	0.0704285
1.337	0.0946166	0.120078	0.177365	0.214284	0.330132	0.298306	0.471442	0.457438	0.788433	0.685315	0.906828	0.889005	0.52491	0.737511	0.199007	0.410335	0.150631	0.209192	0.0895244	0.121351	0.0907974	0.0666093
1.338	0.0971627	0.126443	0.160816	0.23338	0.32504	0.290668	0.47908	0.447254	0.778249	0.681496	0.891551	0.896643	0.515999	0.743876	0.18755	0.402697	0.14172	0.207919	0.0958897	0.140447	0.0742477	0.0678824
1.339	0.0882513	0.142993	0.177365	0.211738	0.317402	0.307217	0.470169	0.452346	0.765518	0.680223	0.901735	0.880093	0.514726	0.734965	0.193915	0.401423	0.15827	0.224468	0.107347	0.12517	0.0767938	0.0678824
1.34	0.0958897	0.121351	0.171	0.218103	0.314856	0.316129	0.473988	0.453619	0.765518	0.661127	0.892824	0.858451	0.500722	0.748968	0.209192	0.402697	0.149358	0.218103	0.106074	0.0984358	0.0666093	0.0767938
1.341	0.100982	0.118805	0.162089	0.218103	0.316129	0.298306	0.473988	0.470169	0.768064	0.670039	0.887732	0.864817	0.513453	0.737511	0.179912	0.392512	0.145539	0.209192	0.103528	0.117532	0.0615171	0.0602441
1.342	0.0678824	0.117532	0.156996	0.201553	0.321221	0.316129	0.481626	0.466349	0.775702	0.672585	0.906828	0.873728	0.498176	0.719688	0.192642	0.397604	0.126443	0.213011	0.10862	0.0997088	0.0666093	0.0704285
1.343	0.0895244	0.122624	0.167181	0.214284	0.307217	0.321221	0.453619	0.46253	0.748968	0.686589	0.886459	0.868636	0.503268	0.738784	0.186277	0.379781	0.126443	0.21683	0.134081	0.102255	0.0717016	0.0717016
1.344	0.0729746	0.111166	0.173546	0.21683	0.309763	0.30849	0.443434	0.453619	0.761699	0.6624	0.871182	0.859724	0.505814	0.738784	0.195188	0.381055	0.136628	0.205373	0.121351	0.107347	0.0653363	0.0767938
1.345	0.0857052	0.107347	0.165908	0.21683	0.302125	0.29576	0.43325	0.444707	0.748968	0.682769	0.886459	0.854632	0.494357	0.737511	0.186277	0.396331	0.142993	0.20028	0.12517	0.103528	0.0551518	0.0958897
1.346	0.0767938	0.111166	0.171	0.211738	0.311036	0.289394	0.451073	0.448527	0.751514	0.667493	0.868636	0.845721	0.501995	0.745149	0.188823	0.386147	0.132808	0.192642	0.126443	0.0984358	0.0666093	0.081886
1.347	0.0844321	0.0997088	0.15827	0.223195	0.317402	0.302125	0.430704	0.43325	0.746422	0.658581	0.868636	0.844448	0.487992	0.743876	0.2041	0.381055	0.144266	0.224468	0.114986	0.10862	0.0398751	0.0882513
1.348	0.0869783	0.102255	0.167181	0.206646	0.305944	0.291941	0.43325	0.448527	0.733692	0.661127	0.872455	0.844448	0.489264	0.737511	0.178638	0.372143	0.132808	0.229561	0.117532	0.102255	0.0666093	0.081886
1.349	0.081886	0.102255	0.155723	0.221922	0.309763	0.290668	0.426885	0.451073	0.737511	0.654762	0.858451	0.835536	0.491811	0.743876	0.195188	0.377235	0.149358	0.219376	0.117532	0.0971627	0.081886	0.0844321
1.35	0.0717016	0.0958897	0.156996	0.211738	0.277937	0.291941	0.423065	0.435796	0.719688	0.648397	0.850813	0.84954	0.494357	0.733692	0.20028	0.384874	0.150631	0.219376	0.117532	0.0946166	0.0857052	0.081886
1.351	0.0869783	0.112439	0.15827	0.206646	0.294487	0.285575	0.424339	0.424339	0.728599	0.644578	0.850813	0.818986	0.509633	0.713323	0.199007	0.386147	0.148085	0.229561	0.127716	0.122624	0.0793399	0.0920705
1.352	0.0793399	0.106074	0.148085	0.210465	0.277937	0.269025	0.431977	0.421793	0.733692	0.64967	0.835536	0.824079	0.510907	0.733692	0.183731	0.368324	0.137901	0.207919	0.109893	0.10862	0.0882513	0.0704285
1.353	0.0958897	0.121351	0.151904	0.219376	0.289394	0.261387	0.426885	0.412881	0.733692	0.640758	0.850813	0.829171	0.499449	0.718415	0.179912	0.377235	0.144266	0.202826	0.102255	0.127716	0.081886	0.0615171
1.354	0.0933435	0.106074	0.153177	0.2041	0.284302	0.274118	0.423065	0.428158	0.713323	0.636939	0.82026	0.831717	0.489264	0.710777	0.20028	0.356866	0.137901	0.199007	0.107347	0.10862	0.0767938	0.0691555
1.355	0.0907974	0.114986	0.144266	0.190096	0.265206	0.258841	0.43325	0.421793	0.728599	0.621663	0.827898	0.821533	0.503268	0.714596	0.182458	0.381055	0.151904	0.210465	0.100982	0.127716	0.0653363	0.0767938
1.356	0.0844321	0.0958897	0.132808	0.18755	0.267753	0.265206	0.425612	0.428158	0.709503	0.62039	0.818986	0.836809	0.498176	0.717142	0.179912	0.377235	0.148085	0.207919	0.106074	0.117532	0.0691555	0.0704285
1.357	0.081886	0.103528	0.136628	0.183731	0.267753	0.260114	0.421793	0.421793	0.689135	0.611478	0.818986	0.822806	0.503268	0.689135	0.18755	0.382328	0.151904	0.207919	0.118805	0.106074	0.100982	0.0462404
1.358	0.0844321	0.0971627	0.142993	0.178638	0.263933	0.267753	0.4167	0.414154	0.696773	0.615297	0.824079	0.811348	0.496903	0.70823	0.182458	0.363232	0.130262	0.214284	0.111166	0.106074	0.0920705	0.0666093
1.359	0.0729746	0.100982	0.14172	0.177365	0.272845	0.276664	0.415427	0.410335	0.701865	0.60002	0.840629	0.813894	0.50836	0.685315	0.177365	0.383601	0.146812	0.201553	0.0958897	0.121351	0.080613	0.0666093
1.36	0.0602441	0.0831591	0.120078	0.167181	0.274118	0.266479	0.406516	0.393785	0.680223	0.62039	0.827898	0.813894	0.487992	0.687862	0.183731	0.383601	0.148085	0.20028	0.127716	0.104801	0.0666093	0.0729746
1.361	0.0767938	0.0920705	0.131535	0.181184	0.280483	0.27921	0.406516	0.401423	0.6624	0.630574	0.825352	0.806256	0.487992	0.687862	0.168454	0.384874	0.12517	0.188823	0.126443	0.106074	0.0615171	0.0793399
1.362	0.0666093	0.0946166	0.136628	0.174819	0.244837	0.261387	0.405243	0.407789	0.677677	0.602567	0.83299	0.788433	0.463803	0.699319	0.183731	0.374689	0.136628	0.199007	0.107347	0.112439	0.0666093	0.080613
1.363	0.080613	0.0882513	0.127716	0.173546	0.269025	0.274118	0.402697	0.4167	0.691681	0.60002	0.797345	0.799891	0.498176	0.691681	0.177365	0.372143	0.134081	0.183731	0.103528	0.109893	0.0666093	0.0767938
1.364	0.0386021	0.0691555	0.136628	0.173546	0.263933	0.261387	0.402697	0.40397	0.675131	0.611478	0.815167	0.782068	0.473988	0.687862	0.202826	0.360686	0.137901	0.185004	0.112439	0.0907974	0.0513327	0.080613
1.365	0.0475135	0.0971627	0.126443	0.185004	0.265206	0.253749	0.400151	0.40397	0.654762	0.593655	0.812621	0.769337	0.494357	0.689135	0.192642	0.351774	0.130262	0.18755	0.118805	0.107347	0.0551518	0.0576979
1.366	0.0704285	0.0844321	0.127716	0.18755	0.280483	0.243564	0.38742	0.401423	0.685315	0.598747	0.813894	0.759153	0.475261	0.698046	0.195188	0.367051	0.127716	0.201553	0.12517	0.0869783	0.080613	0.0907974
1.367	0.0551518	0.0666093	0.131535	0.159543	0.251203	0.267753	0.391239	0.414154	0.666219	0.614024	0.810075	0.782068	0.467622	0.694227	0.183731	0.35432	0.122624	0.202826	0.103528	0.0997088	0.0564249	0.0666093
1.368	0.0755207	0.0920705	0.140447	0.177365	0.255022	0.253749	0.401423	0.411608	0.652216	0.60002	0.80371	0.762972	0.461257	0.696773	0.2041	0.375962	0.131535	0.210465	0.107347	0.0971627	0.0767938	0.0780669
1.369	0.0576979	0.0857052	0.12517	0.177365	0.247384	0.244837	0.382328	0.383601	0.657308	0.577106	0.789706	0.774429	0.482899	0.687862	0.202826	0.363232	0.130262	0.196461	0.114986	0.106074	0.0666093	0.0869783
1.37	0.0615171	0.0857052	0.132808	0.164635	0.237199	0.237199	0.342863	0.392512	0.667493	0.593655	0.799891	0.778249	0.47908	0.673858	0.192642	0.346682	0.14172	0.207919	0.117532	0.0984358	0.0666093	0.0831591
1.371	0.0717016	0.0869783	0.118805	0.190096	0.253749	0.253749	0.393785	0.374689	0.650943	0.577106	0.784614	0.765518	0.472715	0.692954	0.174819	0.363232	0.134081	0.219376	0.114986	0.0907974	0.0704285	0.0793399
1.372	0.0704285	0.0933435	0.122624	0.169727	0.23338	0.239745	0.375962	0.37087	0.648397	0.559283	0.776976	0.769337	0.477807	0.691681	0.188823	0.365778	0.140447	0.202826	0.117532	0.109893	0.0882513	0.0780669
1.373	0.0653363	0.080613	0.121351	0.159543	0.248657	0.238472	0.37087	0.381055	0.638212	0.579652	0.780795	0.756607	0.465076	0.687862	0.193915	0.349228	0.153177	0.2041	0.106074	0.111166	0.080613	0.0602441
1.374	0.0449674	0.0844321	0.107347	0.163362	0.235926	0.253749	0.355594	0.374689	0.630574	0.560556	0.779522	0.748968	0.47908	0.671312	0.167181	0.374689	0.142993	0.2041	0.0971627	0.112439	0.0780669	0.0678824
1.375	0.0666093	0.0882513	0.0946166	0.167181	0.23338	0.232107	0.360686	0.367051	0.644578	0.560556	0.778249	0.75788	0.47908	0.666219	0.177365	0.365778	0.137901	0.206646	0.0997088	0.116259	0.0742477	0.081886
1.376	0.0653363	0.0857052	0.117532	0.163362	0.224468	0.219376	0.38742	0.365778	0.630574	0.559283	0.765518	0.769337	0.458711	0.661127	0.174819	0.356866	0.135354	0.190096	0.104801	0.117532	0.0717016	0.0666093
1.377	0.0640632	0.0946166	0.102255	0.148085	0.230834	0.225742	0.384874	0.363232	0.628028	0.549098	0.774429	0.75788	0.475261	0.64967	0.162089	0.374689	0.149358	0.192642	0.103528	0.126443	0.0717016	0.0627902
1.378	0.0551518	0.0742477	0.104801	0.15445	0.241018	0.238472	0.359413	0.361959	0.621663	0.559283	0.774429	0.754061	0.477807	0.6624	0.178638	0.355594	0.127716	0.192642	0.107347	0.117532	0.081886	0.0576979
1.379	0.0538788	0.0831591	0.0933435	0.137901	0.238472	0.220649	0.37087	0.355594	0.62039	0.559283	0.745149	0.736238	0.468896	0.659854	0.182458	0.381055	0.120078	0.20028	0.102255	0.106074	0.0526057	0.0704285
1.38	0.0602441	0.0640632	0.0946166	0.151904	0.252476	0.230834	0.361959	0.364505	0.607659	0.555463	0.769337	0.738784	0.467622	0.657308	0.151904	0.35432	0.121351	0.196461	0.103528	0.111166	0.0717016	0.0640632
1.381	0.0449674	0.0780669	0.106074	0.151904	0.251203	0.229561	0.355594	0.346682	0.61657	0.55801	0.768064	0.742603	0.476534	0.652216	0.182458	0.373416	0.14172	0.20028	0.113712	0.107347	0.0653363	0.0767938
1.382	0.0436943	0.0576979	0.0971627	0.15827	0.246111	0.241018	0.367051	0.365778	0.60384	0.550371	0.768064	0.726053	0.448527	0.659854	0.163362	0.360686	0.14172	0.199007	0.107347	0.102255	0.0602441	0.0602441
1.383	0.0309637	0.0678824	0.117532	0.137901	0.24993	0.228288	0.367051	0.37087	0.615297	0.559283	0.75788	0.72478	0.452346	0.648397	0.177365	0.360686	0.120078	0.191369	0.117532	0.0882513	0.0449674	0.0615171
1.384	0.0475135	0.0678824	0.106074	0.150631	0.255022	0.23338	0.349228	0.35432	0.611478	0.54146	0.760426	0.748968	0.463803	0.64967	0.176092	0.361959	0.122624	0.188823	0.121351	0.0895244	0.0653363	0.080613
1.385	0.0398751	0.0717016	0.0907974	0.132808	0.229561	0.20028	0.349228	0.356866	0.611478	0.533821	0.754061	0.719688	0.442161	0.664946	0.182458	0.379781	0.123897	0.183731	0.117532	0.0857052	0.0640632	0.0717016
1.386	0.0500596	0.0551518	0.103528	0.156996	0.239745	0.228288	0.342863	0.350501	0.608932	0.547825	0.773156	0.717142	0.443434	0.668766	0.183731	0.359413	0.122624	0.188823	0.131535	0.102255	0.0538788	0.0920705
1.387	0.0436943	0.0576979	0.106074	0.153177	0.229561	0.223195	0.35432	0.367051	0.60002	0.544006	0.755334	0.718415	0.442161	0.666219	0.182458	0.361959	0.128989	0.206646	0.118805	0.0958897	0.0691555	0.0907974
1.388	0.0424212	0.0615171	0.107347	0.151904	0.24993	0.214284	0.351774	0.361959	0.61657	0.537641	0.759153	0.722234	0.454892	0.661127	0.18755	0.353047	0.118805	0.213011	0.111166	0.0946166	0.0729746	0.0920705
1.389	0.036056	0.0666093	0.0946166	0.151904	0.230834	0.225742	0.330132	0.355594	0.607659	0.544006	0.731146	0.715869	0.452346	0.650943	0.199007	0.339044	0.127716	0.202826	0.10862	0.0857052	0.080613	0.0946166
1.39	0.0411482	0.0742477	0.102255	0.137901	0.227015	0.225742	0.331405	0.347955	0.606386	0.528729	0.710777	0.713323	0.445981	0.652216	0.193915	0.332678	0.118805	0.207919	0.106074	0.117532	0.0551518	0.0767938
1.391	0.036056	0.0513327	0.100982	0.142993	0.238472	0.2041	0.342863	0.34159	0.58729	0.532548	0.737511	0.710777	0.440888	0.644578	0.171	0.35814	0.136628	0.197734	0.102255	0.106074	0.0704285	0.0729746
1.392	0.0462404	0.0513327	0.107347	0.137901	0.21683	0.201553	0.345409	0.335224	0.584744	0.530002	0.733692	0.703138	0.46253	0.647124	0.179912	0.319948	0.131535	0.206646	0.0907974	0.111166	0.0678824	0.0869783
1.393	0.0551518	0.0564249	0.0869783	0.145539	0.218103	0.214284	0.335224	0.332678	0.607659	0.499449	0.723507	0.704411	0.454892	0.635666	0.177365	0.349228	0.127716	0.199007	0.113712	0.114986	0.0704285	0.080613
1.394	0.0500596	0.0895244	0.0971627	0.137901	0.224468	0.206646	0.342863	0.332678	0.579652	0.507087	0.722234	0.713323	0.458711	0.631847	0.188823	0.349228	0.131535	0.199007	0.0958897	0.109893	0.0946166	0.0678824
1.395	0.0309637	0.0742477	0.0742477	0.135354	0.218103	0.2041	0.335224	0.322494	0.582198	0.531275	0.718415	0.703138	0.451073	0.644578	0.183731	0.344136	0.155723	0.197734	0.081886	0.122624	0.0755207	0.0780669
1.396	0.0551518	0.0564249	0.0946166	0.146812	0.239745	0.192642	0.331405	0.340317	0.565648	0.513453	0.727326	0.709503	0.447254	0.645851	0.165908	0.355594	0.150631	0.2041	0.106074	0.0997088	0.0742477	0.0615171
1.397	0.0462404	0.0627902	0.0958897	0.126443	0.253749	0.202826	0.337771	0.330132	0.566921	0.509633	0.718415	0.696773	0.453619	0.634393	0.172273	0.359413	0.123897	0.173546	0.100982	0.0997088	0.0755207	0.0615171
1.398	0.0411482	0.0678824	0.0857052	0.130262	0.244837	0.2041	0.351774	0.330132	0.564375	0.513453	0.718415	0.687862	0.453619	0.624209	0.176092	0.360686	0.135354	0.2041	0.103528	0.113712	0.0678824	0.0678824
1.399	0.0322368	0.0576979	0.0742477	0.127716	0.230834	0.191369	0.323767	0.330132	0.563102	0.518545	0.718415	0.691681	0.453619	0.622936	0.155723	0.355594	0.132808	0.178638	0.100982	0.10862	0.0691555	0.0704285
1.4	0.0309637	0.0576979	0.081886	0.127716	0.227015	0.201553	0.328859	0.322494	0.565648	0.50836	0.713323	0.687862	0.452346	0.634393	0.167181	0.37087	0.122624	0.18755	0.0984358	0.113712	0.0869783	0.0602441
1.401	0.0347829	0.0538788	0.0831591	0.131535	0.223195	0.206646	0.331405	0.30849	0.554191	0.501995	0.704411	0.699319	0.438342	0.631847	0.165908	0.360686	0.12517	0.193915	0.0984358	0.0958897	0.0704285	0.0666093
1.402	0.0233254	0.0666093	0.0704285	0.114986	0.209192	0.207919	0.318675	0.321221	0.569467	0.503268	0.718415	0.682769	0.444707	0.625482	0.164635	0.350501	0.132808	0.193915	0.117532	0.0958897	0.0653363	0.0602441
1.403	0.0207793	0.0500596	0.0793399	0.130262	0.21683	0.2041	0.333952	0.32504	0.547825	0.514726	0.704411	0.676404	0.438342	0.626755	0.173546	0.350501	0.116259	0.207919	0.111166	0.0933435	0.0513327	0.0666093
1.404	0.0195062	0.0411482	0.0844321	0.136628	0.239745	0.199007	0.305944	0.340317	0.549098	0.499449	0.700592	0.659854	0.430704	0.628028	0.164635	0.346682	0.112439	0.188823	0.112439	0.106074	0.0526057	0.0729746
1.405	0.0322368	0.037329	0.0933435	0.134081	0.205373	0.202826	0.326313	0.309763	0.563102	0.518545	0.696773	0.656035	0.437069	0.636939	0.178638	0.374689	0.127716	0.183731	0.126443	0.0869783	0.0487865	0.0780669
1.406	0.036056	0.0386021	0.0869783	0.118805	0.223195	0.2041	0.321221	0.336498	0.554191	0.504541	0.706957	0.67895	0.43325	0.631847	0.183731	0.37087	0.122624	0.2041	0.114986	0.109893	0.0666093	0.0742477
1.407	0.0436943	0.0475135	0.0933435	0.128989	0.218103	0.188823	0.318675	0.326313	0.547825	0.50836	0.6955	0.6624	0.434523	0.621663	0.181184	0.360686	0.109893	0.190096	0.109893	0.104801	0.0640632	0.081886
1.408	0.0309637	0.0475135	0.0958897	0.126443	0.209192	0.185004	0.304671	0.307217	0.552917	0.493084	0.687862	0.667493	0.429431	0.630574	0.177365	0.335224	0.142993	0.192642	0.121351	0.0857052	0.0640632	0.080613
1.409	0.037329	0.0526057	0.081886	0.128989	0.210465	0.190096	0.297033	0.32504	0.54146	0.507087	0.6955	0.671312	0.420519	0.62039	0.188823	0.346682	0.140447	0.199007	0.112439	0.0933435	0.0755207	0.0704285
1.41	0.0245984	0.0475135	0.0767938	0.111166	0.197734	0.183731	0.300852	0.318675	0.535095	0.493084	0.692954	0.659854	0.426885	0.617843	0.186277	0.361959	0.127716	0.197734	0.111166	0.103528	0.0666093	0.081886
1.411	0.0245984	0.0462404	0.0869783	0.10862	0.199007	0.178638	0.294487	0.309763	0.550371	0.484172	0.687862	0.657308	0.423065	0.607659	0.183731	0.34159	0.136628	0.192642	0.102255	0.102255	0.0755207	0.0831591
1.412	0.0296907	0.0564249	0.0717016	0.130262	0.196461	0.182458	0.305944	0.311036	0.535095	0.484172	0.685315	0.668766	0.429431	0.606386	0.178638	0.339044	0.137901	0.210465	0.0933435	0.116259	0.0729746	0.081886
1.413	0.0462404	0.0576979	0.0717016	0.116259	0.18755	0.177365	0.305944	0.302125	0.532548	0.473988	0.691681	0.670039	0.423065	0.615297	0.178638	0.336498	0.137901	0.2041	0.0971627	0.118805	0.0729746	0.102255
1.414	0.0347829	0.0436943	0.0691555	0.135354	0.193915	0.171	0.313582	0.305944	0.533821	0.468896	0.6624	0.671312	0.425612	0.62039	0.172273	0.349228	0.14172	0.191369	0.107347	0.117532	0.0882513	0.0653363
1.415	0.0411482	0.0462404	0.0907974	0.118805	0.209192	0.183731	0.30849	0.319948	0.530002	0.465076	0.664946	0.656035	0.425612	0.588563	0.168454	0.340317	0.135354	0.202826	0.0997088	0.107347	0.0666093	0.0538788
1.416	0.0398751	0.0411482	0.058971	0.122624	0.192642	0.167181	0.294487	0.29576	0.519818	0.467622	0.684042	0.661127	0.431977	0.60384	0.174819	0.328859	0.136628	0.192642	0.0946166	0.111166	0.0615171	0.0653363
1.417	0.0271445	0.0487865	0.0615171	0.120078	0.192642	0.182458	0.299579	0.304671	0.518545	0.46253	0.668766	0.653489	0.442161	0.60002	0.162089	0.350501	0.148085	0.186277	0.0895244	0.128989	0.0755207	0.0564249
1.418	0.000410338	0.0513327	0.0449674	0.112439	0.18755	0.186277	0.309763	0.291941	0.518545	0.465076	0.659854	0.653489	0.426885	0.591109	0.171	0.342863	0.126443	0.178638	0.111166	0.113712	0.080613	0.0666093
1.419	0.0296907	0.0322368	0.0513327	0.104801	0.167181	0.183731	0.300852	0.302125	0.52491	0.46253	0.668766	0.634393	0.43325	0.584744	0.177365	0.365778	0.136628	0.190096	0.0997088	0.111166	0.0895244	0.0538788
1.42	0.037329	0.0551518	0.0742477	0.106074	0.199007	0.183731	0.299579	0.299579	0.507087	0.463803	0.666219	0.656035	0.421793	0.614024	0.159543	0.365778	0.120078	0.183731	0.0984358	0.117532	0.0678824	0.0627902
1.421	0.0296907	0.0398751	0.0755207	0.111166	0.18755	0.169727	0.29576	0.299579	0.49563	0.46253	0.676404	0.642031	0.415427	0.593655	0.167181	0.349228	0.117532	0.196461	0.113712	0.106074	0.0767938	0.0844321
1.422	0.0245984	0.0207793	0.0500596	0.106074	0.190096	0.186277	0.305944	0.293214	0.499449	0.465076	0.668766	0.638212	0.437069	0.605113	0.163362	0.356866	0.130262	0.190096	0.121351	0.0997088	0.0640632	0.0831591
1.423	0.0245984	0.0245984	0.0576979	0.0997088	0.186277	0.185004	0.297033	0.316129	0.49563	0.468896	0.661127	0.636939	0.406516	0.60002	0.169727	0.350501	0.135354	0.20028	0.112439	0.0882513	0.0844321	0.0857052
1.424	0.0105948	0.037329	0.0576979	0.111166	0.199007	0.171	0.305944	0.297033	0.493084	0.471442	0.668766	0.625482	0.4167	0.606386	0.177365	0.332678	0.112439	0.188823	0.116259	0.0958897	0.058971	0.081886
1.425	0.0195062	0.0258715	0.0704285	0.12517	0.188823	0.188823	0.289394	0.299579	0.50836	0.465076	0.664946	0.636939	0.412881	0.593655	0.173546	0.35432	0.126443	0.190096	0.103528	0.0857052	0.0436943	0.0678824
1.426	0.015687	0.0245984	0.0615171	0.0984358	0.177365	0.171	0.280483	0.304671	0.505814	0.471442	0.659854	0.634393	0.412881	0.593655	0.183731	0.345409	0.127716	0.183731	0.107347	0.0933435	0.0551518	0.0857052
1.427	0.0131409	0.036056	0.0666093	0.123897	0.207919	0.168454	0.284302	0.291941	0.487992	0.468896	0.666219	0.626755	0.396331	0.606386	0.173546	0.345409	0.126443	0.188823	0.116259	0.0869783	0.0627902	0.0780669
1.428	0.0220523	0.0233254	0.0742477	0.132808	0.177365	0.179912	0.281756	0.313582	0.509633	0.454892	0.650943	0.617843	0.402697	0.591109	0.163362	0.326313	0.120078	0.190096	0.117532	0.109893	0.0653363	0.0920705
1.429	0.0105948	0.0207793	0.0615171	0.112439	0.183731	0.183731	0.266479	0.291941	0.501995	0.453619	0.645851	0.61657	0.424339	0.584744	0.190096	0.340317	0.140447	0.211738	0.117532	0.0971627	0.0653363	0.0793399
1.43	0.014414	0.0347829	0.0551518	0.112439	0.177365	0.164635	0.285575	0.27921	0.493084	0.451073	0.652216	0.628028	0.415427	0.586017	0.185004	0.340317	0.137901	0.206646	0.081886	0.111166	0.0857052	0.0767938
1.431	0.0335098	0.0296907	0.0538788	0.106074	0.192642	0.177365	0.272845	0.284302	0.491811	0.454892	0.631847	0.626755	0.421793	0.580925	0.199007	0.318675	0.130262	0.190096	0.104801	0.102255	0.0869783	0.0946166
1.432	0.037329	0.036056	0.0500596	0.081886	0.183731	0.163362	0.270299	0.29576	0.489264	0.431977	0.635666	0.62039	0.411608	0.591109	0.177365	0.331405	0.131535	0.2041	0.117532	0.117532	0.0780669	0.0767938
1.433	0.0258715	0.0424212	0.0436943	0.10862	0.163362	0.172273	0.269025	0.27921	0.481626	0.448527	0.629301	0.631847	0.419246	0.578379	0.182458	0.346682	0.163362	0.223195	0.0933435	0.10862	0.0844321	0.0615171
1.434	0.0284176	0.0411482	0.0576979	0.0997088	0.15827	0.167181	0.270299	0.291941	0.477807	0.43325	0.631847	0.635666	0.421793	0.591109	0.167181	0.346682	0.134081	0.214284	0.0997088	0.118805	0.0907974	0.0857052
1.435	0.036056	0.0258715	0.0398751	0.111166	0.163362	0.172273	0.277937	0.275391	0.468896	0.443434	0.611478	0.615297	0.421793	0.564375	0.186277	0.323767	0.12517	0.18755	0.103528	0.112439	0.0907974	0.0691555
1.436	0.0245984	0.0309637	0.0526057	0.102255	0.172273	0.164635	0.276664	0.283029	0.477807	0.434523	0.61657	0.631847	0.4167	0.577106	0.177365	0.333952	0.137901	0.178638	0.0857052	0.117532	0.0844321	0.0666093
1.437	0.014414	0.0411482	0.0602441	0.0984358	0.163362	0.181184	0.269025	0.267753	0.473988	0.431977	0.647124	0.631847	0.420519	0.569467	0.163362	0.335224	0.134081	0.188823	0.0971627	0.114986	0.080613	0.0691555
1.438	0.0245984	0.0309637	0.0245984	0.0958897	0.179912	0.167181	0.281756	0.276664	0.457438	0.43325	0.647124	0.608932	0.40397	0.565648	0.167181	0.342863	0.145539	0.20028	0.0958897	0.12517	0.0857052	0.0691555
1.439	0.0207793	0.0271445	0.0462404	0.0742477	0.159543	0.165908	0.285575	0.269025	0.470169	0.424339	0.63312	0.602567	0.409062	0.560556	0.167181	0.346682	0.131535	0.173546	0.0907974	0.120078	0.080613	0.0640632
1.44	0.00932174	0.0245984	0.0564249	0.100982	0.163362	0.171	0.275391	0.267753	0.459984	0.420519	0.631847	0.60002	0.426885	0.577106	0.171	0.360686	0.123897	0.172273	0.0958897	0.106074	0.0767938	0.080613
1.441	0.00932174	0.015687	0.0653363	0.0767938	0.165908	0.182458	0.284302	0.26266	0.468896	0.431977	0.631847	0.594928	0.407789	0.583471	0.164635	0.360686	0.137901	0.181184	0.120078	0.104801	0.0742477	0.0780669
1.442	0.0220523	0.0296907	0.0449674	0.102255	0.167181	0.165908	0.277937	0.283029	0.470169	0.437069	0.621663	0.591109	0.396331	0.580925	0.15827	0.346682	0.122624	0.185004	0.114986	0.102255	0.0755207	0.0907974
1.443	0.014414	0.015687	0.058971	0.0933435	0.168454	0.177365	0.271572	0.280483	0.457438	0.431977	0.62039	0.60002	0.391239	0.580925	0.15827	0.339044	0.122624	0.192642	0.12517	0.0984358	0.0907974	0.0742477
1.444	0.0207793	0.0182332	0.0551518	0.10862	0.165908	0.169727	0.263933	0.275391	0.468896	0.420519	0.621663	0.58729	0.407789	0.572013	0.173546	0.34159	0.122624	0.193915	0.106074	0.106074	0.0755207	0.081886
1.445	-0.00468189	0.0118679	0.0564249	0.102255	0.178638	0.159543	0.270299	0.27921	0.456165	0.429431	0.626755	0.591109	0.406516	0.580925	0.169727	0.335224	0.122624	0.193915	0.122624	0.103528	0.0576979	0.0793399
1.446	-0.00722801	0.0118679	0.0513327	0.10862	0.174819	0.178638	0.255022	0.281756	0.457438	0.420519	0.63312	0.583471	0.402697	0.588563	0.183731	0.335224	0.122624	0.196461	0.111166	0.0971627	0.0564249	0.102255
1.447	0.014414	0.014414	0.0551518	0.106074	0.155723	0.159543	0.256295	0.271572	0.465076	0.423065	0.611478	0.575832	0.396331	0.577106	0.176092	0.335224	0.128989	0.201553	0.111166	0.104801	0.0717016	0.0920705
1.448	0.00550257	0.0258715	0.0640632	0.0984358	0.149358	0.159543	0.263933	0.277937	0.466349	0.429431	0.61657	0.591109	0.402697	0.572013	0.179912	0.32504	0.149358	0.186277	0.10862	0.0933435	0.0729746	0.0844321
1.449	0.00550257	0.0105948	0.0475135	0.0946166	0.159543	0.162089	0.247384	0.258841	0.466349	0.417973	0.615297	0.594928	0.406516	0.577106	0.169727	0.326313	0.127716	0.2041	0.0997088	0.0958897	0.0691555	0.0857052
1.45	0.00932174	0.0207793	0.0564249	0.103528	0.155723	0.159543	0.234653	0.258841	0.452346	0.409062	0.598747	0.58729	0.397604	0.556737	0.173546	0.32504	0.142993	0.191369	0.113712	0.0882513	0.0767938	0.0844321
1.451	0.0245984	0.0245984	0.0564249	0.0882513	0.148085	0.165908	0.238472	0.258841	0.459984	0.407789	0.601294	0.591109	0.396331	0.559283	0.169727	0.332678	0.134081	0.209192	0.121351	0.107347	0.0717016	0.0717016
1.452	0.0207793	0.0271445	0.0538788	0.0920705	0.145539	0.144266	0.24993	0.267753	0.473988	0.424339	0.607659	0.583471	0.392512	0.568194	0.182458	0.327586	0.149358	0.199007	0.0780669	0.111166	0.0933435	0.0666093
1.453	0.015687	0.0220523	0.0398751	0.0946166	0.156996	0.153177	0.255022	0.251203	0.447254	0.391239	0.580925	0.60002	0.401423	0.550371	0.159543	0.350501	0.127716	0.18755	0.106074	0.104801	0.0857052	0.0767938
1.454	0.0195062	0.0258715	0.0398751	0.0831591	0.171	0.14172	0.243564	0.258841	0.448527	0.419246	0.60002	0.591109	0.417973	0.565648	0.173546	0.331405	0.135354	0.197734	0.0971627	0.123897	0.0780669	0.0653363
1.455	0.0296907	0.0258715	0.0436943	0.0729746	0.163362	0.162089	0.258841	0.260114	0.439615	0.420519	0.591109	0.586017	0.410335	0.559283	0.167181	0.339044	0.12517	0.193915	0.0882513	0.121351	0.0971627	0.0717016
1.456	0.0245984	0.036056	0.0386021	0.0767938	0.164635	0.151904	0.267753	0.244837	0.442161	0.402697	0.588563	0.58729	0.417973	0.523637	0.167181	0.332678	0.156996	0.196461	0.0984358	0.123897	0.0958897	0.0640632
1.457	0.0105948	0.0347829	0.0411482	0.0857052	0.169727	0.156996	0.248657	0.251203	0.435796	0.388693	0.579652	0.574559	0.401423	0.546552	0.18755	0.330132	0.142993	0.205373	0.104801	0.130262	0.0742477	0.0958897
1.458	0.00550257	0.0411482	0.0398751	0.081886	0.153177	0.135354	0.248657	0.248657	0.437069	0.391239	0.591109	0.583471	0.38742	0.532548	0.160816	0.327586	0.121351	0.188823	0.0997088	0.104801	0.0831591	0.0704285
1.459	0.0105948	0.014414	0.0386021	0.0831591	0.148085	0.139174	0.261387	0.244837	0.440888	0.396331	0.592382	0.569467	0.406516	0.536368	0.151904	0.340317	0.135354	0.190096	0.111166	0.112439	0.080613	0.0449674
1.46	0.0182332	0.0195062	0.037329	0.0857052	0.142993	0.151904	0.253749	0.238472	0.43325	0.405243	0.594928	0.569467	0.405243	0.542733	0.153177	0.340317	0.12517	0.182458	0.102255	0.107347	0.081886	0.0755207
1.461	0.0233254	0.0169601	0.0309637	0.0793399	0.165908	0.151904	0.267753	0.248657	0.417973	0.397604	0.591109	0.55801	0.38742	0.547825	0.167181	0.344136	0.121351	0.178638	0.102255	0.106074	0.0793399	0.081886
1.462	0.00932174	0.0207793	0.0475135	0.0844321	0.137901	0.149358	0.244837	0.257568	0.426885	0.397604	0.606386	0.556737	0.38742	0.555463	0.168454	0.326313	0.126443	0.18755	0.0958897	0.112439	0.0564249	0.0717016
1.463	0.00804868	0.0131409	0.0449674	0.081886	0.153177	0.15827	0.227015	0.269025	0.437069	0.411608	0.578379	0.563102	0.392512	0.559283	0.15827	0.349228	0.128989	0.172273	0.121351	0.0971627	0.080613	0.0551518
1.464	0.000410338	0.0118679	0.0526057	0.0678824	0.149358	0.167181	0.241018	0.248657	0.435796	0.401423	0.584744	0.564375	0.389966	0.550371	0.173546	0.330132	0.12517	0.177365	0.114986	0.0958897	0.0666093	0.0997088
1.465	0.00932174	0.0105948	0.0551518	0.080613	0.140447	0.151904	0.239745	0.256295	0.428158	0.395058	0.580925	0.575832	0.375962	0.563102	0.15827	0.321221	0.122624	0.185004	0.114986	0.0958897	0.0653363	0.081886
1.466	0.0195062	0.0105948	0.0309637	0.0793399	0.139174	0.150631	0.247384	0.253749	0.437069	0.411608	0.577106	0.555463	0.378509	0.537641	0.173546	0.331405	0.127716	0.202826	0.120078	0.0958897	0.0538788	0.081886
1.467	-0.00468189	0.00295645	0.0309637	0.0704285	0.142993	0.148085	0.239745	0.255022	0.428158	0.406516	0.580925	0.547825	0.393785	0.547825	0.169727	0.326313	0.14172	0.190096	0.113712	0.102255	0.0602441	0.0920705
1.468	0.00677563	-0.0123202	0.0487865	0.0984358	0.145539	0.150631	0.247384	0.255022	0.430704	0.398877	0.586017	0.556737	0.383601	0.537641	0.167181	0.330132	0.130262	0.195188	0.0920705	0.100982	0.0653363	0.0882513
1.469	0.015687	0.00550257	0.036056	0.0755207	0.159543	0.156996	0.229561	0.258841	0.435796	0.402697	0.572013	0.572013	0.379781	0.559283	0.177365	0.313582	0.131535	0.197734	0.112439	0.0920705	0.0666093	0.0755207
1.47	0.014414	0.0207793	0.0386021	0.0755207	0.151904	0.120078	0.223195	0.251203	0.428158	0.396331	0.565648	0.563102	0.38742	0.544006	0.192642	0.318675	0.142993	0.206646	0.100982	0.102255	0.0920705	0.0958897
1.471	0.0309637	0.0169601	0.0449674	0.0729746	0.142993	0.127716	0.229561	0.241018	0.430704	0.391239	0.560556	0.549098	0.383601	0.550371	0.18755	0.318675	0.132808	0.210465	0.111166	0.0946166	0.0857052	0.0717016
1.472	0.0195062	0.0131409	0.0398751	0.0640632	0.145539	0.123897	0.229561	0.237199	0.412881	0.38742	0.559283	0.550371	0.383601	0.551644	0.172273	0.313582	0.130262	0.20028	0.0971627	0.118805	0.0869783	0.0717016
1.473	0.014414	0.0258715	0.0195062	0.0640632	0.151904	0.136628	0.220649	0.243564	0.421793	0.375962	0.555463	0.538914	0.392512	0.542733	0.168454	0.330132	0.127716	0.177365	0.104801	0.117532	0.106074	0.0691555
1.474	0.0347829	0.0207793	0.0296907	0.0793399	0.132808	0.149358	0.225742	0.234653	0.428158	0.372143	0.549098	0.552917	0.388693	0.538914	0.168454	0.317402	0.130262	0.201553	0.0984358	0.120078	0.0946166	0.0717016
1.475	0.0207793	0.0271445	0.0271445	0.0691555	0.111166	0.123897	0.235926	0.24993	0.417973	0.388693	0.550371	0.556737	0.383601	0.546552	0.172273	0.309763	0.131535	0.193915	0.112439	0.117532	0.0767938	0.0704285
1.476	0.0207793	0.015687	0.014414	0.0576979	0.136628	0.136628	0.229561	0.223195	0.397604	0.375962	0.569467	0.549098	0.398877	0.522364	0.171	0.331405	0.131535	0.190096	0.0907974	0.117532	0.0767938	0.0666093
1.477	0.014414	0.0296907	0.00932174	0.0704285	0.148085	0.122624	0.239745	0.215557	0.400151	0.377235	0.546552	0.546552	0.392512	0.515999	0.15827	0.331405	0.142993	0.179912	0.102255	0.118805	0.0767938	0.0882513
1.478	0.0258715	0.00550257	0.0220523	0.0704285	0.137901	0.139174	0.247384	0.241018	0.402697	0.38742	0.554191	0.533821	0.377235	0.523637	0.173546	0.307217	0.136628	0.177365	0.0984358	0.120078	0.0780669	0.0666093
1.479	0.0016834	0.0195062	0.0220523	0.0717016	0.146812	0.122624	0.239745	0.229561	0.393785	0.368324	0.536368	0.532548	0.393785	0.523637	0.14172	0.335224	0.12517	0.182458	0.111166	0.116259	0.0869783	0.0678824
1.48	0.00422951	0.0131409	0.0105948	0.0475135	0.139174	0.131535	0.221922	0.238472	0.38742	0.367051	0.560556	0.538914	0.392512	0.535095	0.14172	0.332678	0.118805	0.171	0.109893	0.112439	0.0869783	0.080613
1.481	0.014414	0.0195062	0.014414	0.0666093	0.145539	0.145539	0.239745	0.234653	0.395058	0.367051	0.566921	0.540187	0.382328	0.528729	0.181184	0.333952	0.134081	0.181184	0.113712	0.107347	0.0615171	0.0767938
1.482	0.014414	-0.00595495	0.0195062	0.0767938	0.136628	0.127716	0.243564	0.224468	0.379781	0.386147	0.552917	0.530002	0.38742	0.523637	0.172273	0.326313	0.132808	0.182458	0.104801	0.10862	0.0729746	0.0857052
1.483	-0.00468189	-0.000862719	0.0347829	0.0767938	0.148085	0.136628	0.23338	0.239745	0.396331	0.375962	0.55801	0.522364	0.365778	0.535095	0.172273	0.321221	0.123897	0.192642	0.112439	0.0907974	0.0653363	0.0844321
1.484	0.000410338	0.00422951	0.0131409	0.0704285	0.14172	0.142993	0.230834	0.238472	0.407789	0.355594	0.555463	0.527456	0.37087	0.509633	0.167181	0.326313	0.137901	0.18755	0.137901	0.0971627	0.0704285	0.0997088
1.485	0.0131409	-0.00213578	0.0220523	0.0551518	0.131535	0.12517	0.210465	0.244837	0.389966	0.379781	0.561829	0.526183	0.367051	0.532548	0.172273	0.322494	0.127716	0.177365	0.114986	0.0984358	0.0767938	0.0882513
1.486	0.0195062	0.000410338	0.036056	0.0704285	0.126443	0.135354	0.220649	0.23338	0.406516	0.382328	0.545279	0.530002	0.368324	0.532548	0.167181	0.322494	0.111166	0.18755	0.117532	0.0971627	0.0704285	0.0920705
1.487	0.0207793	0.00295645	0.0462404	0.104801	0.140447	0.134081	0.213011	0.255022	0.402697	0.38742	0.555463	0.517272	0.377235	0.523637	0.176092	0.30849	0.122624	0.20028	0.12517	0.107347	0.0653363	0.0895244
1.488	0.0118679	0.00295645	0.0105948	0.0678824	0.131535	0.117532	0.21683	0.218103	0.393785	0.364505	0.542733	0.519818	0.389966	0.519818	0.176092	0.293214	0.121351	0.206646	0.111166	0.0907974	0.0691555	0.0857052
1.489	0.0182332	0.00932174	0.0411482	0.0615171	0.122624	0.132808	0.201553	0.224468	0.386147	0.377235	0.537641	0.513453	0.374689	0.519818	0.163362	0.340317	0.142993	0.178638	0.106074	0.10862	0.0678824	0.0958897
1.49	0.00932174	-0.0148664	0.0296907	0.0767938	0.113712	0.142993	0.229561	0.232107	0.373416	0.365778	0.530002	0.530002	0.369597	0.530002	0.185004	0.314856	0.126443	0.196461	0.117532	0.104801	0.0666093	0.0895244
1.491	0.0335098	0.000410338	0.0105948	0.0602441	0.134081	0.121351	0.23338	0.224468	0.384874	0.360686	0.522364	0.52491	0.364505	0.519818	0.168454	0.298306	0.122624	0.213011	0.106074	0.116259	0.081886	0.0933435
1.492	0.036056	-0.00213578	0.0220523	0.0615171	0.109893	0.128989	0.215557	0.224468	0.388693	0.363232	0.517272	0.542733	0.367051	0.519818	0.159543	0.314856	0.127716	0.183731	0.102255	0.106074	0.0767938	0.0793399
1.493	0.0105948	0.0195062	0.015687	0.0551518	0.117532	0.103528	0.219376	0.210465	0.382328	0.35814	0.527456	0.521091	0.386147	0.500722	0.163362	0.321221	0.131535	0.190096	0.102255	0.106074	0.0767938	0.0857052
1.494	0.036056	0.0207793	0.014414	0.0538788	0.112439	0.136628	0.209192	0.2041	0.402697	0.359413	0.517272	0.521091	0.386147	0.50836	0.159543	0.309763	0.127716	0.186277	0.106074	0.100982	0.0971627	0.058971
1.495	0.0131409	0.0118679	0.00550257	0.0576979	0.106074	0.127716	0.207919	0.225742	0.379781	0.34159	0.522364	0.509633	0.373416	0.515999	0.168454	0.299579	0.132808	0.174819	0.0984358	0.104801	0.0857052	0.0767938
1.496	0.0118679	0.0182332	0.0016834	0.0538788	0.104801	0.10862	0.218103	0.21683	0.377235	0.346682	0.51218	0.518545	0.379781	0.527456	0.168454	0.305944	0.135354	0.185004	0.0946166	0.10862	0.0742477	0.0691555
1.497	0.014414	0.0118679	0.015687	0.0627902	0.109893	0.122624	0.224468	0.211738	0.373416	0.351774	0.518545	0.515999	0.375962	0.484172	0.148085	0.30849	0.128989	0.181184	0.0958897	0.113712	0.0717016	0.0627902
1.498	0.0258715	0.014414	0.0105948	0.0615171	0.127716	0.120078	0.210465	0.201553	0.365778	0.346682	0.531275	0.513453	0.381055	0.510907	0.151904	0.331405	0.123897	0.18755	0.102255	0.112439	0.0755207	0.0615171
1.499	0.0296907	-0.00468189	0.00932174	0.0475135	0.131535	0.128989	0.213011	0.218103	0.368324	0.339044	0.517272	0.504541	0.363232	0.509633	0.149358	0.336498	0.145539	0.186277	0.113712	0.104801	0.0767938	0.0780669
1.5	0.00804868	0.000410338	0.0118679	0.0551518	0.131535	0.135354	0.227015	0.205373	0.365778	0.351774	0.509633	0.49563	0.372143	0.494357	0.155723	0.331405	0.122624	0.165908	0.102255	0.102255	0.0653363	0.0691555
1.501	0.0118679	0.00422951	0.014414	0.0653363	0.121351	0.123897	0.214284	0.229561	0.365778	0.369597	0.521091	0.507087	0.367051	0.505814	0.156996	0.326313	0.12517	0.176092	0.116259	0.114986	0.0895244	0.0602441
1.502	-0.00340883	0.00422951	0.00422951	0.0462404	0.118805	0.130262	0.21683	0.218103	0.353047	0.335224	0.523637	0.494357	0.351774	0.509633	0.159543	0.314856	0.114986	0.178638	0.104801	0.112439	0.0462404	0.0857052
1.503	0.0131409	0.00295645	0.0105948	0.0666093	0.122624	0.135354	0.206646	0.201553	0.361959	0.359413	0.523637	0.501995	0.351774	0.489264	0.15827	0.302125	0.128989	0.188823	0.102255	0.0882513	0.0691555	0.0717016
1.504	0.00295645	-0.0110472	0.0258715	0.0691555	0.139174	0.136628	0.213011	0.209192	0.35814	0.35814	0.510907	0.485445	0.339044	0.505814	0.148085	0.31231	0.107347	0.168454	0.0984358	0.0920705	0.0767938	0.0971627
1.505	-0.00340883	-0.0110472	0.0258715	0.0640632	0.146812	0.128989	0.224468	0.219376	0.369597	0.360686	0.514726	0.501995	0.346682	0.504541	0.15827	0.313582	0.121351	0.182458	0.106074	0.0857052	0.0729746	0.0780669
1.506	0.015687	0.000410338	0.014414	0.0564249	0.131535	0.136628	0.214284	0.21683	0.373416	0.344136	0.515999	0.507087	0.351774	0.504541	0.167181	0.311036	0.111166	0.193915	0.114986	0.0997088	0.0564249	0.081886
1.507	0.0131409	0.000410338	0.0296907	0.0602441	0.132808	0.117532	0.193915	0.211738	0.377235	0.367051	0.521091	0.491811	0.351774	0.494357	0.168454	0.31231	0.126443	0.192642	0.123897	0.104801	0.0576979	0.0920705
1.508	0.014414	-0.00340883	0.00932174	0.0615171	0.127716	0.114986	0.197734	0.227015	0.372143	0.351774	0.510907	0.489264	0.35814	0.509633	0.167181	0.30849	0.118805	0.182458	0.0958897	0.0971627	0.081886	0.0882513
1.509	-0.00340883	0.00550257	0.0207793	0.0551518	0.132808	0.113712	0.213011	0.211738	0.364505	0.342863	0.507087	0.484172	0.35814	0.518545	0.151904	0.302125	0.123897	0.186277	0.0997088	0.0895244	0.0882513	0.102255
1.51	0.015687	-0.00468189	0.0182332	0.0755207	0.10862	0.104801	0.197734	0.214284	0.368324	0.34159	0.484172	0.494357	0.367051	0.498176	0.182458	0.302125	0.116259	0.201553	0.114986	0.0958897	0.0666093	0.102255
1.511	0.015687	0.00422951	0.0016834	0.058971	0.114986	0.122624	0.2041	0.207919	0.382328	0.340317	0.498176	0.501995	0.353047	0.49563	0.15445	0.293214	0.12517	0.20028	0.10862	0.0920705	0.0767938	0.0869783
1.512	0.0411482	0.00550257	0.0169601	0.0640632	0.117532	0.104801	0.210465	0.206646	0.361959	0.34159	0.499449	0.507087	0.360686	0.505814	0.14172	0.303398	0.121351	0.199007	0.0971627	0.106074	0.0640632	0.0780669
1.513	0.0245984	-0.00722801	0.0169601	0.0500596	0.10862	0.120078	0.193915	0.202826	0.372143	0.332678	0.487992	0.500722	0.35432	0.498176	0.15445	0.30849	0.118805	0.18755	0.109893	0.111166	0.0755207	0.0704285
1.514	0.00550257	0.015687	0.015687	0.0475135	0.102255	0.10862	0.207919	0.215557	0.359413	0.331405	0.494357	0.494357	0.350501	0.496903	0.171	0.309763	0.136628	0.188823	0.102255	0.112439	0.081886	0.0640632
1.515	0.00932174	0.00550257	0.015687	0.0487865	0.102255	0.0920705	0.195188	0.219376	0.34159	0.326313	0.467622	0.487992	0.365778	0.484172	0.163362	0.31231	0.134081	0.188823	0.0997088	0.111166	0.080613	0.0640632
1.516	0.0131409	0.00295645	-0.000862719	0.0233254	0.102255	0.106074	0.206646	0.190096	0.359413	0.316129	0.482899	0.500722	0.356866	0.484172	0.163362	0.307217	0.127716	0.188823	0.0997088	0.117532	0.0958897	0.0627902
1.517	-0.00977412	0.000410338	-0.00213578	0.0386021	0.106074	0.113712	0.192642	0.190096	0.34159	0.318675	0.484172	0.47908	0.361959	0.493084	0.149358	0.311036	0.122624	0.160816	0.0958897	0.114986	0.081886	0.0538788
1.518	0.00932174	-0.00595495	0.0131409	0.0411482	0.104801	0.0984358	0.195188	0.196461	0.342863	0.321221	0.484172	0.482899	0.361959	0.485445	0.135354	0.309763	0.136628	0.183731	0.0946166	0.111166	0.0729746	0.0615171
1.519	0.0233254	-0.00468189	0.00422951	0.0564249	0.112439	0.121351	0.182458	0.20028	0.340317	0.314856	0.498176	0.477807	0.373416	0.487992	0.145539	0.294487	0.100982	0.173546	0.102255	0.0907974	0.0869783	0.0640632
1.52	0.015687	-0.00722801	0.0182332	0.0462404	0.118805	0.106074	0.197734	0.207919	0.342863	0.331405	0.490538	0.485445	0.360686	0.490538	0.15445	0.309763	0.132808	0.167181	0.107347	0.107347	0.0767938	0.0831591
1.521	0.0105948	0.0207793	0.00422951	0.0538788	0.112439	0.116259	0.202826	0.20028	0.328859	0.336498	0.503268	0.458711	0.351774	0.494357	0.153177	0.313582	0.109893	0.163362	0.10862	0.104801	0.0691555	0.0653363
1.522	0.0016834	-0.00468189	0.00422951	0.0551518	0.123897	0.131535	0.207919	0.209192	0.346682	0.331405	0.485445	0.472715	0.351774	0.484172	0.151904	0.321221	0.122624	0.169727	0.100982	0.104801	0.0564249	0.0666093
1.523	-0.000862719	-0.00850107	0.00422951	0.0526057	0.122624	0.113712	0.20028	0.206646	0.349228	0.332678	0.501995	0.453619	0.349228	0.490538	0.145539	0.311036	0.102255	0.171	0.122624	0.081886	0.0602441	0.0666093
1.524	-0.00340883	-0.00340883	0.00932174	0.0436943	0.118805	0.107347	0.213011	0.201553	0.332678	0.328859	0.481626	0.489264	0.339044	0.484172	0.148085	0.321221	0.117532	0.167181	0.120078	0.0857052	0.0742477	0.0704285
1.525	0.000410338	-0.0148664	0.0322368	0.0436943	0.117532	0.109893	0.206646	0.195188	0.339044	0.326313	0.499449	0.472715	0.339044	0.481626	0.165908	0.300852	0.104801	0.176092	0.118805	0.103528	0.0576979	0.0691555
1.526	0.00295645	-0.0161394	0.0207793	0.0462404	0.127716	0.134081	0.196461	0.195188	0.340317	0.349228	0.491811	0.453619	0.340317	0.493084	0.153177	0.298306	0.114986	0.183731	0.116259	0.0971627	0.0653363	0.0717016
1.527	0.015687	0.00295645	0.0016834	0.0627902	0.127716	0.116259	0.197734	0.2041	0.340317	0.34159	0.477807	0.454892	0.339044	0.498176	0.167181	0.299579	0.104801	0.186277	0.106074	0.103528	0.0615171	0.0984358
1.528	0.00422951	-0.0161394	0.0233254	0.0602441	0.116259	0.103528	0.190096	0.199007	0.339044	0.331405	0.472715	0.453619	0.345409	0.491811	0.181184	0.307217	0.111166	0.182458	0.104801	0.109893	0.0564249	0.081886
1.529	0.00550257	-0.00468189	0.0105948	0.0411482	0.107347	0.0997088	0.205373	0.197734	0.330132	0.321221	0.463803	0.481626	0.350501	0.482899	0.167181	0.300852	0.0958897	0.183731	0.100982	0.102255	0.0653363	0.0615171
1.53	0.015687	-0.0135933	0.014414	0.0335098	0.111166	0.111166	0.176092	0.213011	0.342863	0.336498	0.470169	0.459984	0.342863	0.476534	0.171	0.27921	0.111166	0.178638	0.111166	0.0971627	0.0615171	0.0767938
1.531	0.00677563	-0.00213578	0.00422951	0.0551518	0.112439	0.0958897	0.192642	0.205373	0.355594	0.342863	0.484172	0.468896	0.350501	0.468896	0.172273	0.294487	0.111166	0.183731	0.109893	0.104801	0.0615171	0.081886
1.532	0.014414	-0.00722801	0.014414	0.0564249	0.100982	0.106074	0.18755	0.191369	0.342863	0.332678	0.452346	0.489264	0.356866	0.468896	0.153177	0.29576	0.114986	0.202826	0.120078	0.106074	0.0717016	0.0653363
1.533	0.0195062	0.014414	-0.00850107	0.0551518	0.0958897	0.111166	0.195188	0.197734	0.330132	0.31231	0.453619	0.471442	0.367051	0.466349	0.15827	0.291941	0.121351	0.2041	0.117532	0.120078	0.0615171	0.081886
1.534	0.0182332	-0.00722801	-0.00722801	0.0449674	0.0946166	0.0958897	0.190096	0.182458	0.346682	0.326313	0.463803	0.456165	0.351774	0.461257	0.168454	0.307217	0.116259	0.182458	0.106074	0.114986	0.0831591	0.0717016
1.535	0.0207793	0.0016834	-0.00340883	0.036056	0.100982	0.104801	0.188823	0.185004	0.321221	0.309763	0.468896	0.458711	0.340317	0.456165	0.150631	0.297033	0.122624	0.172273	0.0958897	0.117532	0.0882513	0.0551518
1.536	0.015687	0.00422951	-0.00213578	0.0436943	0.106074	0.112439	0.210465	0.193915	0.319948	0.30849	0.466349	0.475261	0.347955	0.473988	0.144266	0.297033	0.128989	0.167181	0.0958897	0.118805	0.0882513	0.0704285
1.537	0.0105948	0.000410338	-0.00977412	0.0182332	0.106074	0.103528	0.18755	0.193915	0.328859	0.314856	0.477807	0.448527	0.359413	0.457438	0.155723	0.305944	0.117532	0.164635	0.0958897	0.122624	0.0780669	0.0615171
1.538	0.0105948	-0.00468189	-0.0123202	0.0411482	0.0958897	0.0984358	0.193915	0.183731	0.316129	0.314856	0.466349	0.468896	0.361959	0.461257	0.153177	0.311036	0.120078	0.165908	0.104801	0.111166	0.0767938	0.0666093
1.539	0.00422951	-0.00595495	0.00295645	0.0386021	0.107347	0.104801	0.193915	0.183731	0.311036	0.314856	0.459984	0.443434	0.333952	0.458711	0.155723	0.319948	0.0971627	0.172273	0.0997088	0.109893	0.0627902	0.0551518
1.54	-0.00340883	-0.00595495	0.00932174	0.0564249	0.127716	0.112439	0.202826	0.197734	0.305944	0.294487	0.46253	0.442161	0.333952	0.453619	0.136628	0.32504	0.106074	0.15827	0.102255	0.111166	0.0767938	0.0704285
1.541	-0.000862719	-0.00468189	0.0105948	0.0436943	0.118805	0.111166	0.199007	0.183731	0.319948	0.302125	0.463803	0.448527	0.335224	0.463803	0.145539	0.299579	0.102255	0.179912	0.111166	0.109893	0.0615171	0.0666093
1.542	-0.00468189	-0.00977412	0.0105948	0.0386021	0.136628	0.102255	0.191369	0.193915	0.330132	0.31231	0.468896	0.454892	0.34159	0.46253	0.139174	0.290668	0.10862	0.163362	0.10862	0.0920705	0.0500596	0.0602441
1.543	-0.00468189	-0.00977412	0.00295645	0.0653363	0.112439	0.118805	0.179912	0.192642	0.328859	0.318675	0.468896	0.438342	0.351774	0.473988	0.159543	0.291941	0.12517	0.177365	0.106074	0.0958897	0.0602441	0.0691555
1.544	0.0016834	0.00422951	0.00295645	0.0398751	0.114986	0.107347	0.183731	0.199007	0.326313	0.318675	0.468896	0.445981	0.330132	0.47908	0.15827	0.297033	0.112439	0.178638	0.117532	0.0844321	0.0526057	0.0717016
1.545	0.0105948	-0.00468189	0.00550257	0.0500596	0.12517	0.111166	0.182458	0.199007	0.32504	0.290668	0.46253	0.443434	0.328859	0.461257	0.132808	0.298306	0.121351	0.173546	0.104801	0.0666093	0.0678824	0.081886
1.546	-0.0110472	-0.0352353	0.00677563	0.0538788	0.0984358	0.10862	0.192642	0.197734	0.322494	0.327586	0.442161	0.440888	0.331405	0.472715	0.15445	0.290668	0.102255	0.173546	0.122624	0.0997088	0.0678824	0.0831591
1.547	0.0016834	-0.00213578	0.0258715	0.0564249	0.102255	0.112439	0.178638	0.179912	0.323767	0.31231	0.451073	0.456165	0.333952	0.477807	0.163362	0.290668	0.112439	0.178638	0.107347	0.102255	0.0666093	0.0767938
1.548	-0.00595495	-0.00468189	-0.00468189	0.0551518	0.102255	0.102255	0.190096	0.197734	0.30849	0.318675	0.468896	0.440888	0.323767	0.468896	0.149358	0.294487	0.12517	0.165908	0.109893	0.0971627	0.0526057	0.0767938
1.549	0.0245984	-0.02887	0.000410338	0.0449674	0.100982	0.0895244	0.18755	0.207919	0.32504	0.316129	0.443434	0.431977	0.32504	0.468896	0.162089	0.297033	0.121351	0.171	0.112439	0.0857052	0.0691555	0.0755207
1.55	0.0131409	-0.0212316	0.00677563	0.058971	0.0984358	0.106074	0.176092	0.18755	0.321221	0.300852	0.451073	0.444707	0.337771	0.473988	0.156996	0.29576	0.121351	0.191369	0.111166	0.0984358	0.0780669	0.0831591
1.551	0.0016834	-0.000862719	-0.00213578	0.0513327	0.0869783	0.080613	0.151904	0.193915	0.299579	0.305944	0.438342	0.456165	0.34159	0.447254	0.15827	0.289394	0.132808	0.174819	0.107347	0.106074	0.0615171	0.0704285
1.552	-0.00850107	0.00295645	-0.00595495	0.0526057	0.0946166	0.0984358	0.178638	0.177365	0.318675	0.307217	0.443434	0.454892	0.34159	0.468896	0.127716	0.277937	0.127716	0.193915	0.106074	0.0997088	0.0793399	0.0755207
1.553	0.0105948	-0.00977412	-0.00468189	0.0576979	0.0958897	0.104801	0.181184	0.182458	0.323767	0.302125	0.431977	0.431977	0.335224	0.4498	0.131535	0.297033	0.116259	0.174819	0.0907974	0.106074	0.0767938	0.0869783
1.554	-0.00595495	0.00932174	-0.0135933	0.0602441	0.0869783	0.0946166	0.176092	0.163362	0.321221	0.288121	0.425612	0.444707	0.335224	0.440888	0.130262	0.288121	0.117532	0.179912	0.112439	0.118805	0.0627902	0.0666093
1.555	0.0131409	-0.0110472	-0.00468189	0.0615171	0.0907974	0.0907974	0.167181	0.181184	0.305944	0.288121	0.426885	0.445981	0.335224	0.445981	0.132808	0.281756	0.134081	0.178638	0.0907974	0.120078	0.0717016	0.0640632
1.556	0.00804868	-0.00722801	-0.0110472	0.0538788	0.0997088	0.0971627	0.176092	0.167181	0.314856	0.298306	0.428158	0.443434	0.328859	0.453619	0.120078	0.285575	0.116259	0.183731	0.0869783	0.107347	0.0869783	0.0678824
1.557	0.014414	-0.0212316	-0.0212316	0.0436943	0.0869783	0.0857052	0.183731	0.177365	0.299579	0.299579	0.437069	0.438342	0.351774	0.443434	0.132808	0.319948	0.111166	0.168454	0.106074	0.103528	0.0831591	0.0666093
1.558	-0.00468189	-0.0275969	-0.0110472	0.0462404	0.0971627	0.0755207	0.182458	0.168454	0.307217	0.294487	0.431977	0.439615	0.32504	0.440888	0.118805	0.284302	0.116259	0.179912	0.0971627	0.116259	0.0767938	0.0449674
1.559	-0.00595495	-0.0123202	-0.00340883	0.037329	0.0920705	0.0933435	0.192642	0.186277	0.300852	0.290668	0.435796	0.419246	0.32504	0.468896	0.130262	0.302125	0.0907974	0.178638	0.106074	0.104801	0.0564249	0.0615171
1.56	0.0105948	-0.00468189	-0.00850107	0.0449674	0.0882513	0.0958897	0.174819	0.171	0.305944	0.284302	0.439615	0.442161	0.327586	0.443434	0.142993	0.290668	0.0958897	0.151904	0.0857052	0.0997088	0.0767938	0.0666093
1.561	-0.0123202	-0.0123202	-0.00213578	0.0487865	0.0958897	0.0984358	0.167181	0.185004	0.305944	0.299579	0.447254	0.437069	0.335224	0.438342	0.134081	0.281756	0.0907974	0.163362	0.111166	0.121351	0.0704285	0.0627902
1.562	0.000410338	-0.00722801	0.00932174	0.0475135	0.0882513	0.0920705	0.186277	0.190096	0.289394	0.304671	0.430704	0.428158	0.318675	0.454892	0.135354	0.298306	0.0958897	0.162089	0.0958897	0.107347	0.0780669	0.0615171
1.563	-0.00977412	-0.0148664	-0.0174125	0.0462404	0.116259	0.0958897	0.192642	0.177365	0.299579	0.289394	0.435796	0.43325	0.328859	0.453619	0.149358	0.29576	0.0869783	0.176092	0.106074	0.10862	0.0615171	0.0640632
1.564	-0.00722801	-0.0263239	-0.0110472	0.0436943	0.0882513	0.0997088	0.172273	0.167181	0.311036	0.289394	0.429431	0.407789	0.323767	0.445981	0.142993	0.281756	0.081886	0.173546	0.0997088	0.0844321	0.0666093	0.0844321
1.565	0.00550257	-0.0301431	-0.0110472	0.0424212	0.0857052	0.102255	0.18755	0.178638	0.303398	0.316129	0.437069	0.417973	0.322494	0.4498	0.137901	0.285575	0.0780669	0.181184	0.107347	0.0895244	0.058971	0.0920705
1.566	-0.0135933	-0.0275969	-0.0148664	0.0411482	0.0984358	0.103528	0.165908	0.178638	0.314856	0.29576	0.434523	0.430704	0.323767	0.46253	0.142993	0.286848	0.081886	0.164635	0.106074	0.0984358	0.0627902	0.081886
1.567	-0.00977412	-0.0110472	0.00677563	0.0398751	0.0704285	0.106074	0.172273	0.178638	0.303398	0.281756	0.428158	0.421793	0.333952	0.448527	0.151904	0.276664	0.081886	0.186277	0.0984358	0.0997088	0.0704285	0.0767938
1.568	0.00932174	-0.0174125	-0.00213578	0.0487865	0.081886	0.100982	0.172273	0.174819	0.289394	0.321221	0.431977	0.412881	0.330132	0.448527	0.149358	0.275391	0.0907974	0.162089	0.117532	0.0907974	0.0780669	0.0767938
1.569	-0.00340883	-0.0174125	-0.00468189	0.0576979	0.0882513	0.0742477	0.168454	0.183731	0.300852	0.289394	0.428158	0.423065	0.311036	0.443434	0.148085	0.265206	0.0869783	0.176092	0.121351	0.107347	0.0869783	0.0627902
1.57	-0.0110472	-0.0148664	-0.0225047	0.0564249	0.0920705	0.0895244	0.18755	0.172273	0.304671	0.30849	0.420519	0.431977	0.305944	0.448527	0.15827	0.272845	0.0793399	0.179912	0.106074	0.107347	0.0729746	0.0780669
1.571	0.0105948	-0.00850107	-0.0199586	0.0398751	0.0907974	0.0958897	0.162089	0.171	0.29576	0.274118	0.40397	0.426885	0.30849	0.453619	0.149358	0.285575	0.0882513	0.183731	0.103528	0.109893	0.080613	0.0767938
1.572	0.00550257	-0.0212316	-0.0110472	0.0398751	0.081886	0.080613	0.155723	0.169727	0.300852	0.298306	0.411608	0.423065	0.311036	0.445981	0.162089	0.270299	0.100982	0.182458	0.113712	0.0997088	0.058971	0.080613
1.573	0.015687	-0.0174125	0.00422951	0.036056	0.0627902	0.081886	0.183731	0.155723	0.299579	0.291941	0.402697	0.443434	0.330132	0.439615	0.144266	0.285575	0.0958897	0.155723	0.0882513	0.104801	0.0844321	0.0793399
1.574	0.015687	-0.00595495	-0.0135933	0.0245984	0.0729746	0.0780669	0.183731	0.171	0.290668	0.286848	0.388693	0.440888	0.32504	0.438342	0.12517	0.272845	0.0920705	0.176092	0.109893	0.114986	0.080613	0.0704285
1.575	-0.0212316	-0.00340883	-0.00595495	0.0296907	0.0564249	0.0907974	0.176092	0.167181	0.289394	0.285575	0.402697	0.428158	0.330132	0.444707	0.156996	0.277937	0.102255	0.162089	0.0920705	0.121351	0.0971627	0.0666093
1.576	0.014414	-0.0199586	-0.0237778	0.0207793	0.0857052	0.081886	0.182458	0.167181	0.304671	0.263933	0.393785	0.428158	0.318675	0.428158	0.15445	0.269025	0.102255	0.179912	0.0869783	0.104801	0.0831591	0.0538788
1.577	0.0105948	-0.0110472	0.000410338	0.0411482	0.081886	0.0920705	0.183731	0.153177	0.274118	0.267753	0.412881	0.431977	0.323767	0.414154	0.139174	0.27921	0.0882513	0.15445	0.0831591	0.122624	0.0907974	0.0551518
1.578	-0.00340883	-0.0212316	-0.0135933	0.036056	0.0729746	0.0907974	0.160816	0.151904	0.280483	0.275391	0.398877	0.428158	0.336498	0.438342	0.134081	0.294487	0.0997088	0.163362	0.118805	0.111166	0.0691555	0.0564249
1.579	-0.000862719	-0.0174125	-0.0161394	0.0347829	0.0704285	0.102255	0.173546	0.163362	0.281756	0.285575	0.409062	0.4167	0.311036	0.437069	0.127716	0.294487	0.0958897	0.172273	0.0946166	0.127716	0.080613	0.0513327
1.58	-0.0199586	-0.00340883	0.000410338	0.0296907	0.0780669	0.0971627	0.172273	0.167181	0.288121	0.293214	0.409062	0.407789	0.323767	0.409062	0.165908	0.289394	0.0882513	0.162089	0.106074	0.104801	0.0717016	0.058971
1.581	-0.0212316	-0.0148664	-0.00595495	0.0487865	0.0767938	0.0946166	0.178638	0.163362	0.265206	0.27921	0.407789	0.421793	0.322494	0.428158	0.135354	0.297033	0.0691555	0.160816	0.100982	0.0933435	0.0767938	0.0895244
1.582	-0.00850107	-0.0301431	-0.0123202	0.036056	0.0882513	0.0946166	0.169727	0.159543	0.286848	0.288121	0.4167	0.420519	0.326313	0.442161	0.136628	0.29576	0.0984358	0.169727	0.0920705	0.0971627	0.0576979	0.0882513
1.583	-0.0148664	-0.00977412	-0.00468189	0.0475135	0.0869783	0.0920705	0.177365	0.15827	0.281756	0.271572	0.409062	0.411608	0.307217	0.434523	0.132808	0.285575	0.0958897	0.164635	0.0920705	0.0882513	0.0615171	0.0857052
1.584	-0.00468189	-0.0275969	-0.0110472	0.0398751	0.0742477	0.0933435	0.178638	0.177365	0.283029	0.272845	0.400151	0.411608	0.309763	0.419246	0.153177	0.288121	0.0767938	0.172273	0.0984358	0.081886	0.0704285	0.0767938
1.585	-0.00850107	-0.0263239	0.0016834	0.0398751	0.0678824	0.0869783	0.165908	0.183731	0.290668	0.281756	0.406516	0.4167	0.32504	0.453619	0.15445	0.274118	0.081886	0.167181	0.107347	0.0882513	0.0742477	0.0831591
1.586	-0.0199586	-0.0326892	0.00295645	0.0436943	0.0946166	0.0907974	0.164635	0.183731	0.288121	0.286848	0.391239	0.412881	0.298306	0.452346	0.151904	0.277937	0.0742477	0.173546	0.10862	0.0946166	0.0627902	0.0869783
1.587	-0.00468189	-0.0225047	0.0182332	0.036056	0.081886	0.0857052	0.181184	0.174819	0.289394	0.27921	0.410335	0.414154	0.32504	0.437069	0.140447	0.294487	0.102255	0.192642	0.102255	0.100982	0.0640632	0.0857052
1.588	-0.00850107	-0.0275969	-0.0123202	0.0500596	0.0933435	0.0907974	0.164635	0.183731	0.274118	0.263933	0.411608	0.402697	0.313582	0.453619	0.142993	0.274118	0.0984358	0.190096	0.107347	0.0997088	0.0640632	0.0704285
1.589	-0.00213578	-0.0161394	-0.0123202	0.0513327	0.0767938	0.102255	0.15827	0.168454	0.290668	0.26266	0.400151	0.412881	0.316129	0.428158	0.155723	0.258841	0.0920705	0.191369	0.127716	0.122624	0.080613	0.0755207
1.59	-0.00977412	-0.0161394	-0.0148664	0.0411482	0.0717016	0.103528	0.148085	0.171	0.285575	0.27921	0.396331	0.417973	0.311036	0.423065	0.163362	0.260114	0.0907974	0.179912	0.10862	0.0869783	0.0704285	0.0755207
1.591	0.000410338	-0.0275969	0.0118679	0.0411482	0.0526057	0.103528	0.168454	0.173546	0.284302	0.286848	0.38742	0.4167	0.311036	0.428158	0.150631	0.280483	0.0958897	0.192642	0.10862	0.0920705	0.0971627	0.0793399
1.592	-0.00468189	-0.0161394	-0.0212316	0.0436943	0.0704285	0.0678824	0.172273	0.163362	0.275391	0.274118	0.375962	0.409062	0.311036	0.434523	0.156996	0.261387	0.102255	0.179912	0.0971627	0.113712	0.0755207	0.081886
1.593	0.00295645	-0.0148664	-0.0199586	0.036056	0.0767938	0.080613	0.172273	0.162089	0.291941	0.257568	0.393785	0.414154	0.318675	0.424339	0.136628	0.271572	0.0958897	0.173546	0.111166	0.107347	0.080613	0.0704285
1.594	0.00295645	-0.0110472	-0.00722801	0.0220523	0.0717016	0.0742477	0.167181	0.15827	0.288121	0.257568	0.367051	0.411608	0.30849	0.423065	0.153177	0.267753	0.0997088	0.179912	0.104801	0.113712	0.0767938	0.0717016
1.595	0.0131409	-0.0123202	-0.0352353	0.0398751	0.0551518	0.0742477	0.174819	0.15827	0.280483	0.253749	0.386147	0.412881	0.314856	0.420519	0.155723	0.274118	0.0958897	0.183731	0.0984358	0.107347	0.0857052	0.0500596
1.596	0.00422951	-0.0199586	-0.0352353	0.0462404	0.0653363	0.0640632	0.177365	0.155723	0.291941	0.251203	0.377235	0.402697	0.31231	0.409062	0.132808	0.275391	0.106074	0.183731	0.111166	0.111166	0.0984358	0.081886
1.597	-0.0174125	-0.0148664	-0.0148664	0.0309637	0.0627902	0.081886	0.160816	0.164635	0.289394	0.257568	0.363232	0.411608	0.317402	0.412881	0.132808	0.290668	0.112439	0.171	0.123897	0.0971627	0.0844321	0.0780669
1.598	-0.0174125	-0.0110472	-0.0148664	0.015687	0.0717016	0.0882513	0.167181	0.163362	0.277937	0.258841	0.389966	0.417973	0.299579	0.417973	0.127716	0.284302	0.0907974	0.168454	0.0907974	0.111166	0.0691555	0.0449674
1.599	-0.00595495	-0.0263239	-0.0199586	0.036056	0.0767938	0.0767938	0.160816	0.171	0.274118	0.270299	0.386147	0.401423	0.300852	0.4167	0.131535	0.285575	0.0920705	0.172273	0.120078	0.117532	0.0742477	0.0576979
1.6	0.015687	-0.0148664	-0.0237778	0.0475135	0.0729746	0.0958897	0.163362	0.164635	0.286848	0.263933	0.386147	0.401423	0.290668	0.420519	0.135354	0.280483	0.0857052	0.172273	0.0971627	0.0920705	0.0564249	0.0475135
1.601	-0.0123202	-0.0301431	-0.0135933	0.0449674	0.0882513	0.0869783	0.169727	0.155723	0.269025	0.260114	0.38742	0.389966	0.289394	0.4167	0.134081	0.271572	0.0869783	0.15827	0.103528	0.120078	0.0793399	0.0704285
1.602	-0.02887	-0.0148664	-0.0174125	0.0347829	0.0767938	0.081886	0.178638	0.162089	0.265206	0.267753	0.389966	0.384874	0.284302	0.402697	0.146812	0.280483	0.0742477	0.167181	0.106074	0.117532	0.0717016	0.0615171
1.603	-0.0148664	-0.0135933	-0.0199586	0.0309637	0.0717016	0.106074	0.165908	0.162089	0.276664	0.251203	0.382328	0.382328	0.275391	0.419246	0.142993	0.27921	0.0717016	0.160816	0.109893	0.0971627	0.0704285	0.0704285
1.604	-0.00468189	-0.0199586	0.0105948	0.0258715	0.0780669	0.0946166	0.146812	0.165908	0.283029	0.255022	0.383601	0.386147	0.266479	0.4167	0.137901	0.290668	0.0755207	0.178638	0.10862	0.0882513	0.0767938	0.0742477
1.605	-0.0110472	-0.0275969	-0.00850107	0.0284176	0.081886	0.0882513	0.163362	0.164635	0.288121	0.269025	0.361959	0.377235	0.261387	0.4167	0.135354	0.280483	0.0946166	0.181184	0.116259	0.0907974	0.0564249	0.0793399
1.606	-0.0161394	-0.0339622	-0.0250508	0.0335098	0.081886	0.0920705	0.167181	0.15827	0.265206	0.271572	0.368324	0.389966	0.274118	0.419246	0.15827	0.274118	0.081886	0.191369	0.121351	0.0907974	0.0500596	0.0780669
1.607	-0.0314161	-0.0301431	0.000410338	0.0398751	0.0907974	0.0767938	0.172273	0.173546	0.265206	0.258841	0.381055	0.374689	0.267753	0.411608	0.149358	0.274118	0.0742477	0.176092	0.117532	0.0844321	0.0576979	0.081886
1.608	-0.00468189	-0.0275969	-0.0135933	0.0424212	0.0869783	0.0857052	0.159543	0.163362	0.274118	0.260114	0.35814	0.392512	0.274118	0.411608	0.142993	0.261387	0.0869783	0.185004	0.106074	0.081886	0.0666093	0.0767938
1.609	-0.0161394	-0.0148664	-0.00722801	0.0309637	0.0666093	0.080613	0.127716	0.172273	0.297033	0.261387	0.339044	0.378509	0.270299	0.4167	0.15445	0.26266	0.0984358	0.195188	0.0946166	0.0857052	0.0857052	0.0615171
1.61	-0.00340883	-0.0275969	-0.00340883	0.0398751	0.081886	0.080613	0.136628	0.172273	0.275391	0.248657	0.350501	0.406516	0.275391	0.428158	0.151904	0.274118	0.107347	0.176092	0.111166	0.0844321	0.0717016	0.0640632
1.611	0.0118679	-0.0199586	-0.0250508	0.0411482	0.0653363	0.0742477	0.140447	0.148085	0.272845	0.26266	0.336498	0.396331	0.286848	0.407789	0.148085	0.260114	0.0997088	0.176092	0.121351	0.0946166	0.0717016	0.0653363
1.612	0.00550257	-0.0148664	-0.0250508	0.036056	0.080613	0.0857052	0.155723	0.156996	0.26266	0.253749	0.353047	0.401423	0.289394	0.412881	0.148085	0.242291	0.0857052	0.174819	0.118805	0.109893	0.0564249	0.0602441
1.613	-0.0110472	-0.00977412	-0.0110472	0.0411482	0.0678824	0.0717016	0.149358	0.142993	0.265206	0.251203	0.332678	0.375962	0.284302	0.402697	0.144266	0.261387	0.0984358	0.176092	0.0869783	0.102255	0.0780669	0.0564249
1.614	-0.00213578	-0.00468189	-0.0225047	0.0322368	0.0475135	0.0666093	0.167181	0.155723	0.258841	0.238472	0.346682	0.392512	0.313582	0.401423	0.150631	0.274118	0.10862	0.167181	0.102255	0.0933435	0.0882513	0.0564249
1.615	0.00295645	-0.0135933	-0.0199586	0.036056	0.0475135	0.058971	0.153177	0.136628	0.258841	0.229561	0.351774	0.40397	0.302125	0.398877	0.127716	0.271572	0.102255	0.168454	0.106074	0.112439	0.0920705	0.0386021
1.616	-0.000862719	-0.0186855	-0.0237778	0.0245984	0.0564249	0.0780669	0.153177	0.145539	0.269025	0.243564	0.353047	0.381055	0.297033	0.406516	0.148085	0.267753	0.104801	0.169727	0.0958897	0.121351	0.081886	0.0513327
1.617	-0.0148664	-0.0174125	-0.0174125	0.0182332	0.0551518	0.0831591	0.159543	0.153177	0.257568	0.229561	0.356866	0.395058	0.290668	0.406516	0.144266	0.275391	0.113712	0.169727	0.104801	0.103528	0.0729746	0.0526057
1.618	0.00804868	-0.0250508	-0.0110472	0.0411482	0.081886	0.0882513	0.162089	0.163362	0.258841	0.221922	0.346682	0.392512	0.284302	0.40397	0.128989	0.258841	0.100982	0.172273	0.0946166	0.0946166	0.0704285	0.0564249
1.619	-0.0148664	-0.0174125	-0.0174125	0.0335098	0.0767938	0.0831591	0.153177	0.151904	0.244837	0.221922	0.363232	0.391239	0.294487	0.397604	0.14172	0.275391	0.0971627	0.145539	0.107347	0.100982	0.0436943	0.0462404
1.62	-0.0135933	-0.0199586	-0.00977412	0.0195062	0.0602441	0.080613	0.167181	0.153177	0.244837	0.23338	0.355594	0.38742	0.298306	0.402697	0.140447	0.276664	0.102255	0.15827	0.107347	0.104801	0.0487865	0.0500596
1.621	-0.0161394	-0.0250508	-0.00977412	0.0258715	0.080613	0.0844321	0.15827	0.149358	0.271572	0.239745	0.369597	0.381055	0.284302	0.392512	0.136628	0.271572	0.0958897	0.167181	0.111166	0.103528	0.0462404	0.0640632
1.622	-0.0123202	-0.0275969	-0.0250508	0.0284176	0.0526057	0.0767938	0.174819	0.140447	0.246111	0.225742	0.372143	0.384874	0.290668	0.409062	0.122624	0.269025	0.107347	0.163362	0.106074	0.0958897	0.0487865	0.0513327
1.623	-0.0301431	-0.00850107	-0.00977412	0.0258715	0.0844321	0.102255	0.153177	0.156996	0.238472	0.238472	0.369597	0.377235	0.302125	0.397604	0.126443	0.274118	0.0844321	0.148085	0.122624	0.103528	0.0398751	0.058971
1.624	-0.0237778	-0.0377814	-0.0148664	0.0245984	0.0627902	0.0780669	0.15827	0.151904	0.238472	0.229561	0.359413	0.369597	0.285575	0.383601	0.136628	0.284302	0.0882513	0.174819	0.121351	0.100982	0.0627902	0.0678824
1.625	-0.0148664	-0.051785	-0.0199586	0.0245984	0.0551518	0.0907974	0.153177	0.142993	0.26266	0.230834	0.378509	0.367051	0.276664	0.401423	0.148085	0.263933	0.0653363	0.173546	0.117532	0.081886	0.058971	0.0780669
1.626	-0.0161394	-0.0314161	-0.0148664	0.0258715	0.0755207	0.0767938	0.149358	0.155723	0.255022	0.228288	0.359413	0.367051	0.285575	0.40397	0.150631	0.26266	0.0780669	0.179912	0.112439	0.0869783	0.0500596	0.0666093
1.627	-0.00977412	-0.0352353	-0.0135933	0.037329	0.0742477	0.0869783	0.146812	0.168454	0.261387	0.229561	0.355594	0.365778	0.289394	0.396331	0.153177	0.267753	0.0780669	0.182458	0.117532	0.0946166	0.0500596	0.0793399
1.628	-0.0135933	-0.00977412	0.0016834	0.0245984	0.0678824	0.0564249	0.130262	0.148085	0.265206	0.24993	0.378509	0.37087	0.277937	0.392512	0.137901	0.255022	0.0869783	0.177365	0.114986	0.100982	0.0666093	0.0780669
1.629	-0.0237778	-0.0148664	-0.0199586	0.037329	0.080613	0.080613	0.150631	0.167181	0.258841	0.243564	0.346682	0.359413	0.276664	0.388693	0.151904	0.253749	0.0882513	0.167181	0.132808	0.0857052	0.080613	0.080613
1.63	-0.0199586	-0.0301431	-0.0161394	0.036056	0.0576979	0.0844321	0.153177	0.142993	0.270299	0.247384	0.350501	0.353047	0.300852	0.367051	0.156996	0.253749	0.0997088	0.192642	0.113712	0.0958897	0.0678824	0.0615171
1.631	0.0016834	-0.0174125	-0.0186855	0.036056	0.0704285	0.0602441	0.139174	0.137901	0.257568	0.232107	0.340317	0.391239	0.288121	0.374689	0.156996	0.258841	0.0997088	0.169727	0.120078	0.0997088	0.0666093	0.0640632
1.632	-0.00213578	-0.0110472	-0.0212316	0.0233254	0.0755207	0.0780669	0.148085	0.134081	0.242291	0.223195	0.356866	0.381055	0.288121	0.369597	0.167181	0.243564	0.103528	0.191369	0.0984358	0.0946166	0.0767938	0.0704285
1.633	-0.00977412	-0.0225047	-0.0237778	0.0245984	0.0615171	0.0564249	0.134081	0.137901	0.255022	0.247384	0.355594	0.389966	0.300852	0.355594	0.14172	0.230834	0.0971627	0.178638	0.0907974	0.109893	0.0857052	0.0691555
1.634	-0.0110472	-0.0135933	-0.00977412	0.014414	0.0615171	0.0640632	0.139174	0.150631	0.263933	0.229561	0.346682	0.372143	0.294487	0.375962	0.148085	0.256295	0.106074	0.15827	0.107347	0.106074	0.0767938	0.0742477
1.635	-0.0123202	-0.0199586	-0.0326892	0.0258715	0.0564249	0.0895244	0.140447	0.140447	0.244837	0.229561	0.332678	0.389966	0.298306	0.377235	0.130262	0.24993	0.102255	0.15827	0.106074	0.117532	0.0793399	0.0615171
1.636	-0.000862719	-0.0123202	-0.0301431	0.015687	0.0526057	0.0767938	0.148085	0.128989	0.234653	0.242291	0.346682	0.382328	0.298306	0.361959	0.142993	0.267753	0.106074	0.156996	0.0971627	0.117532	0.0920705	0.0615171
1.637	-0.00213578	-0.00977412	-0.0148664	0.00804868	0.0615171	0.0793399	0.149358	0.140447	0.241018	0.253749	0.353047	0.37087	0.288121	0.374689	0.139174	0.242291	0.106074	0.168454	0.106074	0.10862	0.0767938	0.0576979
1.638	-0.0250508	-0.0199586	-0.0186855	0.0233254	0.0742477	0.080613	0.156996	0.137901	0.229561	0.229561	0.350501	0.372143	0.304671	0.369597	0.137901	0.265206	0.0907974	0.148085	0.0882513	0.112439	0.0780669	0.0767938
1.639	-0.0110472	-0.0275969	-0.0148664	0.0309637	0.0462404	0.0742477	0.146812	0.144266	0.241018	0.229561	0.346682	0.361959	0.290668	0.391239	0.142993	0.265206	0.0920705	0.156996	0.0958897	0.107347	0.0678824	0.0576979
1.64	-0.0263239	-0.0199586	-0.0301431	0.014414	0.0666093	0.0869783	0.151904	0.15827	0.239745	0.241018	0.349228	0.372143	0.302125	0.397604	0.132808	0.26266	0.0984358	0.163362	0.0933435	0.100982	0.080613	0.0717016
1.641	-0.0199586	-0.0174125	-0.0135933	0.0296907	0.0717016	0.080613	0.168454	0.15827	0.237199	0.24993	0.346682	0.361959	0.294487	0.392512	0.130262	0.267753	0.081886	0.148085	0.0984358	0.103528	0.0780669	0.0780669
1.642	-0.0135933	-0.0326892	-0.00468189	0.036056	0.0653363	0.0844321	0.153177	0.151904	0.229561	0.24993	0.342863	0.363232	0.276664	0.381055	0.140447	0.256295	0.0844321	0.163362	0.102255	0.10862	0.081886	0.0678824
1.643	-0.0263239	-0.0135933	-0.0110472	0.0169601	0.0717016	0.0793399	0.145539	0.155723	0.247384	0.234653	0.346682	0.361959	0.289394	0.375962	0.151904	0.258841	0.0780669	0.15445	0.106074	0.118805	0.0704285	0.081886
1.644	-0.0339622	-0.0339622	-0.0212316	0.015687	0.058971	0.081886	0.120078	0.149358	0.243564	0.242291	0.356866	0.353047	0.280483	0.383601	0.151904	0.26266	0.0780669	0.167181	0.127716	0.0920705	0.0615171	0.0857052
1.645	-0.0352353	-0.0314161	-0.0250508	0.0322368	0.0729746	0.0857052	0.12517	0.159543	0.243564	0.247384	0.340317	0.349228	0.288121	0.396331	0.132808	0.263933	0.0907974	0.159543	0.120078	0.0907974	0.0602441	0.0907974
1.646	-0.00468189	-0.0403275	-0.0110472	0.0309637	0.0704285	0.081886	0.118805	0.142993	0.248657	0.257568	0.353047	0.356866	0.271572	0.382328	0.156996	0.261387	0.0971627	0.165908	0.111166	0.0729746	0.0704285	0.081886
1.647	-0.0212316	-0.0301431	-0.00722801	0.0284176	0.0538788	0.0742477	0.136628	0.162089	0.238472	0.256295	0.349228	0.35814	0.270299	0.379781	0.163362	0.265206	0.0933435	0.177365	0.128989	0.104801	0.0564249	0.0717016
1.648	-0.00595495	-0.0148664	-0.0161394	0.0335098	0.0640632	0.0793399	0.140447	0.135354	0.238472	0.255022	0.361959	0.351774	0.280483	0.402697	0.150631	0.261387	0.102255	0.145539	0.102255	0.100982	0.0691555	0.0780669
1.649	-0.0212316	-0.0416006	-0.00595495	0.0245984	0.0742477	0.0615171	0.135354	0.148085	0.238472	0.238472	0.349228	0.351774	0.274118	0.378509	0.159543	0.255022	0.0946166	0.164635	0.113712	0.102255	0.0882513	0.0717016
1.65	-0.0212316	-0.00850107	-0.00213578	0.0335098	0.058971	0.0767938	0.136628	0.155723	0.243564	0.244837	0.331405	0.360686	0.284302	0.379781	0.151904	0.255022	0.118805	0.15827	0.100982	0.0857052	0.081886	0.081886
1.651	-0.0135933	-0.0199586	-0.0174125	0.0207793	0.0538788	0.0653363	0.127716	0.12517	0.24993	0.252476	0.342863	0.355594	0.290668	0.383601	0.155723	0.255022	0.0971627	0.163362	0.106074	0.100982	0.0564249	0.0857052
1.652	-0.000862719	-0.000862719	-0.02887	0.0233254	0.0691555	0.080613	0.12517	0.145539	0.248657	0.241018	0.335224	0.356866	0.294487	0.383601	0.14172	0.251203	0.10862	0.169727	0.10862	0.103528	0.0755207	0.081886
1.653	0.00422951	-0.0263239	-0.0161394	0.015687	0.0513327	0.0513327	0.127716	0.142993	0.23338	0.221922	0.336498	0.367051	0.281756	0.379781	0.162089	0.229561	0.106074	0.169727	0.10862	0.107347	0.0971627	0.080613
1.654	-0.0199586	-0.02887	-0.0199586	0.0169601	0.0627902	0.0742477	0.120078	0.159543	0.242291	0.234653	0.330132	0.367051	0.305944	0.392512	0.151904	0.24993	0.102255	0.167181	0.0997088	0.117532	0.0844321	0.0627902
1.655	-0.0148664	-0.0123202	-0.0339622	0.0245984	0.0615171	0.0640632	0.137901	0.14172	0.223195	0.234653	0.335224	0.361959	0.298306	0.364505	0.14172	0.251203	0.0933435	0.162089	0.0767938	0.100982	0.0857052	0.0602441
1.656	-0.0148664	-0.0237778	-0.0339622	0.0284176	0.0462404	0.0704285	0.148085	0.122624	0.241018	0.229561	0.345409	0.363232	0.298306	0.373416	0.131535	0.253749	0.100982	0.148085	0.0920705	0.116259	0.0844321	0.0666093
1.657	-0.0275969	-0.00977412	-0.0326892	0.014414	0.036056	0.0576979	0.140447	0.142993	0.223195	0.234653	0.330132	0.378509	0.294487	0.381055	0.134081	0.238472	0.0997088	0.150631	0.102255	0.100982	0.0857052	0.0704285
1.658	-0.00722801	-0.0123202	-0.0237778	0.0271445	0.0551518	0.0564249	0.150631	0.127716	0.224468	0.232107	0.339044	0.363232	0.297033	0.360686	0.127716	0.238472	0.0984358	0.146812	0.0933435	0.10862	0.0780669	0.0538788
1.659	-0.0161394	-0.0339622	-0.0314161	0.0296907	0.0627902	0.0717016	0.148085	0.126443	0.220649	0.237199	0.336498	0.349228	0.280483	0.377235	0.142993	0.265206	0.0984358	0.153177	0.102255	0.109893	0.0742477	0.0602441
1.66	-0.0148664	-0.0225047	-0.0263239	0.0233254	0.0526057	0.0653363	0.160816	0.132808	0.219376	0.224468	0.339044	0.342863	0.281756	0.365778	0.114986	0.242291	0.0971627	0.149358	0.102255	0.100982	0.0666093	0.0551518
1.661	-0.0123202	-0.0250508	-0.0110472	0.0131409	0.0526057	0.0780669	0.146812	0.149358	0.220649	0.234653	0.319948	0.355594	0.298306	0.377235	0.122624	0.241018	0.0946166	0.148085	0.100982	0.111166	0.0615171	0.0755207
1.662	-0.0148664	-0.0377814	-0.0161394	0.0271445	0.0755207	0.0767938	0.131535	0.142993	0.223195	0.229561	0.347955	0.363232	0.277937	0.365778	0.12517	0.234653	0.0742477	0.150631	0.0946166	0.103528	0.0653363	0.0831591
1.663	-0.0352353	-0.0174125	-0.0199586	0.0195062	0.0653363	0.0666093	0.122624	0.128989	0.235926	0.23338	0.34159	0.346682	0.271572	0.379781	0.127716	0.227015	0.0933435	0.160816	0.0958897	0.106074	0.0475135	0.0869783
1.664	-0.00340883	-0.0377814	-0.0199586	0.000410338	0.0576979	0.0869783	0.135354	0.142993	0.227015	0.243564	0.34159	0.356866	0.291941	0.386147	0.139174	0.225742	0.080613	0.163362	0.109893	0.0907974	0.0678824	0.0780669
1.665	-0.0326892	-0.0466928	-0.00468189	0.0233254	0.0857052	0.0882513	0.137901	0.146812	0.229561	0.234653	0.326313	0.331405	0.283029	0.369597	0.142993	0.224468	0.0767938	0.165908	0.113712	0.0742477	0.0640632	0.0742477
1.666	-0.0135933	-0.0314161	-0.00722801	0.0309637	0.0513327	0.0742477	0.128989	0.14172	0.235926	0.252476	0.346682	0.344136	0.280483	0.383601	0.134081	0.234653	0.0526057	0.151904	0.109893	0.0984358	0.0793399	0.0755207
1.667	-0.0174125	-0.0250508	-0.0135933	0.0398751	0.0678824	0.0666093	0.14172	0.136628	0.218103	0.261387	0.363232	0.335224	0.257568	0.377235	0.148085	0.241018	0.080613	0.165908	0.106074	0.0907974	0.0717016	0.0920705
1.668	-0.0225047	-0.0275969	-0.0186855	0.0309637	0.0666093	0.0666093	0.136628	0.148085	0.224468	0.244837	0.326313	0.331405	0.280483	0.383601	0.134081	0.23338	0.0653363	0.156996	0.0997088	0.0933435	0.0462404	0.0742477
1.669	-0.00595495	-0.0263239	-0.000862719	0.015687	0.0551518	0.0717016	0.142993	0.15445	0.218103	0.239745	0.323767	0.345409	0.270299	0.361959	0.127716	0.239745	0.0767938	0.173546	0.116259	0.080613	0.0627902	0.080613
1.67	-0.0186855	-0.0352353	-0.0135933	0.0271445	0.0564249	0.0691555	0.122624	0.150631	0.229561	0.23338	0.335224	0.35814	0.275391	0.375962	0.162089	0.229561	0.0653363	0.165908	0.116259	0.117532	0.0742477	0.080613
1.671	-0.0110472	-0.0199586	-0.0275969	0.0284176	0.0666093	0.0780669	0.116259	0.144266	0.221922	0.237199	0.32504	0.349228	0.267753	0.369597	0.153177	0.237199	0.0755207	0.15827	0.102255	0.0971627	0.0704285	0.0844321
1.672	-0.0135933	-0.0250508	-0.0186855	0.0335098	0.0411482	0.0653363	0.127716	0.128989	0.195188	0.224468	0.314856	0.361959	0.294487	0.361959	0.132808	0.218103	0.0844321	0.15827	0.106074	0.103528	0.0831591	0.0653363
1.673	0.00295645	-0.0352353	-0.0174125	0.0436943	0.036056	0.0666093	0.127716	0.139174	0.197734	0.218103	0.318675	0.363232	0.267753	0.367051	0.131535	0.241018	0.0907974	0.159543	0.0971627	0.103528	0.0869783	0.0666093
1.674	-0.0110472	0.000410338	-0.0250508	0.0271445	0.0653363	0.0551518	0.122624	0.153177	0.195188	0.219376	0.319948	0.365778	0.289394	0.372143	0.136628	0.24993	0.0857052	0.176092	0.0882513	0.102255	0.0869783	0.0640632
1.675	-0.0135933	-0.0110472	-0.0161394	0.00422951	0.0462404	0.0576979	0.12517	0.137901	0.186277	0.228288	0.314856	0.355594	0.289394	0.368324	0.14172	0.238472	0.106074	0.15827	0.0997088	0.100982	0.0971627	0.0538788
1.676	-0.0148664	-0.00850107	-0.0377814	0.0195062	0.0335098	0.0666093	0.140447	0.12517	0.173546	0.220649	0.345409	0.345409	0.27921	0.351774	0.137901	0.242291	0.107347	0.160816	0.106074	0.104801	0.0831591	0.0564249
1.677	-0.00595495	-0.0174125	-0.0199586	0.0182332	0.0564249	0.0602441	0.126443	0.136628	0.197734	0.238472	0.327586	0.340317	0.288121	0.367051	0.137901	0.252476	0.112439	0.155723	0.114986	0.103528	0.0767938	0.0704285
1.678	-0.0123202	-0.0161394	-0.0352353	0.014414	0.0449674	0.0767938	0.136628	0.14172	0.206646	0.235926	0.331405	0.361959	0.275391	0.363232	0.136628	0.253749	0.0869783	0.148085	0.104801	0.107347	0.081886	0.0576979
1.679	-0.0161394	-0.0212316	-0.0135933	0.0233254	0.0526057	0.0704285	0.122624	0.135354	0.213011	0.234653	0.339044	0.347955	0.274118	0.363232	0.148085	0.248657	0.0755207	0.148085	0.081886	0.104801	0.0678824	0.0564249
1.68	-0.00977412	-0.0263239	-0.0339622	0.0335098	0.0424212	0.0755207	0.159543	0.144266	0.218103	0.234653	0.328859	0.321221	0.275391	0.347955	0.132808	0.24993	0.0767938	0.140447	0.0907974	0.103528	0.0780669	0.0615171
1.681	-0.0314161	-0.0403275	-0.0199586	0.0258715	0.0538788	0.0793399	0.127716	0.132808	0.199007	0.223195	0.32504	0.346682	0.294487	0.363232	0.127716	0.246111	0.0793399	0.15827	0.112439	0.104801	0.081886	0.0793399
1.682	-0.0186855	-0.0390544	-0.0199586	0.0195062	0.0666093	0.0500596	0.134081	0.131535	0.206646	0.230834	0.328859	0.330132	0.284302	0.372143	0.118805	0.24993	0.0844321	0.131535	0.103528	0.0882513	0.0551518	0.0717016
1.683	-0.0174125	-0.0199586	-0.0148664	0.0296907	0.0691555	0.0627902	0.136628	0.139174	0.215557	0.232107	0.349228	0.32504	0.265206	0.372143	0.131535	0.260114	0.0882513	0.164635	0.113712	0.0971627	0.0666093	0.0742477
1.684	-0.0237778	-0.0174125	-0.00850107	0.014414	0.0717016	0.0755207	0.131535	0.137901	0.215557	0.227015	0.330132	0.330132	0.255022	0.361959	0.140447	0.24993	0.0742477	0.14172	0.113712	0.0971627	0.0691555	0.0742477
1.685	-0.0250508	-0.0148664	-0.00340883	0.0284176	0.0615171	0.0666093	0.107347	0.132808	0.207919	0.232107	0.333952	0.330132	0.261387	0.361959	0.151904	0.241018	0.0920705	0.140447	0.116259	0.0717016	0.0640632	0.080613
1.686	-0.0148664	-0.0339622	-0.0263239	0.0411482	0.0538788	0.0755207	0.111166	0.146812	0.227015	0.243564	0.326313	0.331405	0.271572	0.373416	0.142993	0.229561	0.0857052	0.173546	0.117532	0.080613	0.0666093	0.0882513
1.687	-0.0237778	-0.0301431	-0.0123202	0.036056	0.0640632	0.0717016	0.120078	0.12517	0.207919	0.230834	0.316129	0.330132	0.277937	0.373416	0.144266	0.235926	0.0869783	0.159543	0.120078	0.0882513	0.0551518	0.0755207
1.688	-0.0110472	-0.0339622	-0.0199586	0.00932174	0.0780669	0.0653363	0.114986	0.148085	0.220649	0.23338	0.326313	0.319948	0.290668	0.355594	0.151904	0.223195	0.0882513	0.148085	0.121351	0.0857052	0.0704285	0.0844321
1.689	-0.0161394	-0.0161394	-0.0148664	0.0233254	0.0513327	0.0755207	0.117532	0.139174	0.213011	0.248657	0.321221	0.32504	0.274118	0.361959	0.136628	0.237199	0.0895244	0.142993	0.116259	0.0920705	0.0691555	0.0857052
1.69	0.00422951	-0.0352353	-0.00977412	0.015687	0.0551518	0.0653363	0.104801	0.130262	0.207919	0.238472	0.344136	0.327586	0.257568	0.369597	0.146812	0.237199	0.0793399	0.139174	0.103528	0.0958897	0.0780669	0.0946166
1.691	-0.000862719	-0.0148664	-0.0199586	0.014414	0.0576979	0.0640632	0.107347	0.134081	0.219376	0.223195	0.303398	0.339044	0.265206	0.367051	0.139174	0.220649	0.080613	0.148085	0.106074	0.0907974	0.0742477	0.0742477
1.692	0.00422951	-0.0301431	-0.0174125	0.00677563	0.0576979	0.0576979	0.131535	0.121351	0.209192	0.219376	0.300852	0.34159	0.277937	0.367051	0.136628	0.227015	0.0844321	0.149358	0.106074	0.0984358	0.0857052	0.0767938
1.693	-0.00595495	-0.00340883	-0.0301431	0.0195062	0.058971	0.0551518	0.128989	0.112439	0.220649	0.209192	0.331405	0.318675	0.274118	0.35432	0.142993	0.219376	0.080613	0.146812	0.0958897	0.0946166	0.080613	0.0666093
1.694	-0.0148664	-0.0225047	-0.0275969	0.0105948	0.0449674	0.0551518	0.121351	0.132808	0.209192	0.218103	0.31231	0.32504	0.280483	0.349228	0.136628	0.224468	0.081886	0.137901	0.0971627	0.104801	0.0717016	0.0678824
1.695	-0.0186855	-0.0161394	-0.0365083	0.000410338	0.0462404	0.0666093	0.122624	0.117532	0.213011	0.213011	0.31231	0.32504	0.267753	0.350501	0.128989	0.257568	0.0946166	0.139174	0.0920705	0.100982	0.0844321	0.0576979
1.696	-0.000862719	-0.0275969	-0.0492389	-0.000862719	0.0475135	0.0717016	0.126443	0.12517	0.207919	0.209192	0.311036	0.326313	0.274118	0.355594	0.131535	0.258841	0.0844321	0.131535	0.100982	0.0984358	0.0780669	0.0500596
1.697	-0.00722801	-0.0135933	-0.0212316	0.00932174	0.0615171	0.0564249	0.116259	0.139174	0.214284	0.229561	0.303398	0.335224	0.269025	0.351774	0.137901	0.258841	0.081886	0.139174	0.0882513	0.113712	0.0767938	0.0678824
1.698	-0.0199586	-0.0161394	-0.0174125	0.00550257	0.0615171	0.0602441	0.114986	0.117532	0.205373	0.207919	0.316129	0.326313	0.284302	0.353047	0.136628	0.26266	0.0857052	0.139174	0.103528	0.0920705	0.0907974	0.0551518
1.699	-0.0123202	-0.00977412	-0.0161394	0.0169601	0.0462404	0.0704285	0.134081	0.132808	0.207919	0.220649	0.32504	0.330132	0.275391	0.342863	0.113712	0.26266	0.081886	0.135354	0.104801	0.0844321	0.0678824	0.0793399
1.7	-0.0161394	-0.0135933	-0.0454197	0.00804868	0.0602441	0.0729746	0.12517	0.127716	0.201553	0.215557	0.322494	0.314856	0.253749	0.359413	0.130262	0.242291	0.0882513	0.135354	0.112439	0.0704285	0.0666093	0.0666093
1.701	-0.0212316	-0.0148664	-0.0263239	0.00550257	0.0615171	0.0666093	0.145539	0.12517	0.206646	0.224468	0.304671	0.321221	0.258841	0.363232	0.127716	0.234653	0.0933435	0.145539	0.104801	0.0857052	0.0615171	0.0831591
1.702	-0.0135933	-0.0365083	-0.0110472	0.0118679	0.0717016	0.0704285	0.135354	0.137901	0.199007	0.211738	0.318675	0.318675	0.252476	0.360686	0.142993	0.23338	0.0793399	0.130262	0.0882513	0.058971	0.058971	0.0767938
1.703	-0.00977412	-0.0543312	-0.0199586	-0.00977412	0.0793399	0.0767938	0.121351	0.148085	0.202826	0.227015	0.31231	0.321221	0.283029	0.361959	0.132808	0.243564	0.0882513	0.151904	0.102255	0.0844321	0.0666093	0.0755207
1.704	-0.0174125	-0.0326892	-0.00722801	0.0131409	0.0653363	0.0615171	0.111166	0.127716	0.201553	0.229561	0.321221	0.309763	0.24993	0.35814	0.136628	0.244837	0.0844321	0.142993	0.114986	0.0691555	0.0666093	0.0615171
1.705	-0.0301431	-0.0314161	-0.0135933	0.014414	0.0666093	0.0487865	0.114986	0.14172	0.21683	0.219376	0.323767	0.32504	0.252476	0.351774	0.132808	0.258841	0.080613	0.144266	0.0997088	0.081886	0.0767938	0.080613
1.706	-0.0339622	-0.0326892	-0.0110472	0.014414	0.0551518	0.0717016	0.116259	0.137901	0.20028	0.219376	0.305944	0.319948	0.257568	0.356866	0.142993	0.237199	0.080613	0.167181	0.0971627	0.0755207	0.0564249	0.0793399
1.707	-0.0148664	-0.0352353	-0.0110472	0.014414	0.0742477	0.0462404	0.106074	0.127716	0.205373	0.227015	0.321221	0.299579	0.253749	0.359413	0.142993	0.237199	0.0895244	0.150631	0.107347	0.080613	0.0602441	0.0780669
1.708	-0.0148664	-0.0403275	-0.0161394	0.0233254	0.0640632	0.0717016	0.111166	0.132808	0.219376	0.228288	0.31231	0.319948	0.24993	0.367051	0.148085	0.246111	0.111166	0.162089	0.12517	0.0946166	0.0691555	0.0971627
1.709	-0.00977412	-0.02887	-0.0212316	0.0284176	0.0640632	0.0500596	0.102255	0.128989	0.20028	0.215557	0.299579	0.299579	0.265206	0.35432	0.131535	0.239745	0.0920705	0.145539	0.114986	0.0958897	0.0653363	0.0844321
1.71	-0.00468189	-0.02887	-0.0186855	0.0296907	0.0500596	0.0513327	0.0971627	0.142993	0.214284	0.21683	0.305944	0.326313	0.257568	0.356866	0.132808	0.228288	0.0907974	0.153177	0.111166	0.0869783	0.0704285	0.0717016
1.711	-0.0161394	-0.0186855	-0.0148664	0.015687	0.0602441	0.0538788	0.118805	0.132808	0.206646	0.197734	0.294487	0.339044	0.247384	0.37087	0.145539	0.23338	0.0920705	0.15827	0.117532	0.0984358	0.0780669	0.0615171
1.712	-0.0135933	-0.0250508	-0.0263239	0.00295645	0.0576979	0.0627902	0.109893	0.123897	0.224468	0.220649	0.300852	0.31231	0.253749	0.347955	0.131535	0.242291	0.0984358	0.159543	0.100982	0.0793399	0.0640632	0.0615171
1.713	-0.00850107	-0.00977412	-0.0301431	0.0309637	0.0347829	0.0564249	0.10862	0.114986	0.206646	0.205373	0.302125	0.322494	0.267753	0.349228	0.134081	0.229561	0.114986	0.153177	0.0869783	0.0997088	0.0831591	0.0767938
1.714	0.0118679	-0.0148664	-0.0250508	0.0284176	0.0551518	0.0513327	0.0984358	0.117532	0.20028	0.195188	0.294487	0.32504	0.255022	0.345409	0.135354	0.227015	0.107347	0.142993	0.117532	0.102255	0.080613	0.0780669
1.715	-0.00850107	-0.0250508	-0.0314161	0.0118679	0.0347829	0.0462404	0.106074	0.127716	0.207919	0.199007	0.307217	0.321221	0.267753	0.351774	0.148085	0.214284	0.102255	0.150631	0.0869783	0.107347	0.0767938	0.0678824
1.716	-0.0123202	-0.0301431	-0.0403275	-0.000862719	0.0500596	0.0487865	0.117532	0.117532	0.197734	0.191369	0.290668	0.330132	0.260114	0.342863	0.134081	0.243564	0.0971627	0.155723	0.0857052	0.0984358	0.080613	0.0462404
1.717	-0.00722801	-0.02887	-0.0352353	0.0233254	0.0500596	0.0564249	0.112439	0.121351	0.2041	0.197734	0.280483	0.309763	0.267753	0.351774	0.121351	0.24993	0.117532	0.156996	0.0958897	0.122624	0.106074	0.0717016
1.718	-0.00340883	-0.0199586	-0.0339622	0.00422951	0.037329	0.0475135	0.109893	0.120078	0.18755	0.197734	0.304671	0.302125	0.261387	0.342863	0.130262	0.242291	0.0895244	0.151904	0.0869783	0.102255	0.0767938	0.0627902
1.719	-0.0110472	-0.0123202	-0.0352353	0.014414	0.0487865	0.0653363	0.0946166	0.122624	0.2041	0.196461	0.30849	0.305944	0.275391	0.340317	0.134081	0.248657	0.112439	0.136628	0.0920705	0.10862	0.0844321	0.0755207
1.72	-0.0199586	-0.0263239	-0.0199586	0.00295645	0.037329	0.0666093	0.106074	0.132808	0.199007	0.210465	0.293214	0.305944	0.258841	0.346682	0.134081	0.244837	0.10862	0.139174	0.102255	0.112439	0.0958897	0.0793399
1.721	-0.00468189	-0.0225047	-0.0390544	0.015687	0.0780669	0.0678824	0.120078	0.126443	0.192642	0.199007	0.30849	0.285575	0.261387	0.327586	0.139174	0.252476	0.0882513	0.148085	0.0844321	0.081886	0.080613	0.0742477
1.722	-0.0212316	-0.0339622	-0.0301431	0.0195062	0.0640632	0.0678824	0.122624	0.132808	0.192642	0.192642	0.29576	0.290668	0.260114	0.339044	0.126443	0.260114	0.102255	0.131535	0.114986	0.0946166	0.0653363	0.058971
1.723	-0.0275969	-0.0161394	-0.0199586	0.00295645	0.058971	0.058971	0.127716	0.146812	0.186277	0.210465	0.302125	0.277937	0.241018	0.356866	0.128989	0.232107	0.0946166	0.142993	0.112439	0.0907974	0.058971	0.0844321
1.724	-0.0237778	-0.0352353	-0.0237778	0.0182332	0.0615171	0.0615171	0.109893	0.12517	0.199007	0.214284	0.299579	0.274118	0.24993	0.351774	0.131535	0.234653	0.0844321	0.151904	0.107347	0.0882513	0.0564249	0.081886
1.725	-0.0199586	-0.0365083	-0.0161394	0.0233254	0.0475135	0.0653363	0.106074	0.121351	0.188823	0.207919	0.305944	0.289394	0.258841	0.35814	0.131535	0.237199	0.0755207	0.142993	0.113712	0.0895244	0.0666093	0.0882513
1.726	-0.0186855	-0.0301431	-0.00977412	0.0207793	0.0615171	0.058971	0.106074	0.131535	0.220649	0.209192	0.290668	0.284302	0.242291	0.363232	0.135354	0.241018	0.0958897	0.171	0.111166	0.0958897	0.0704285	0.0653363
1.727	-0.0237778	-0.0301431	-0.0275969	0.0169601	0.0475135	0.0717016	0.0971627	0.12517	0.192642	0.20028	0.29576	0.299579	0.239745	0.361959	0.156996	0.229561	0.0958897	0.163362	0.109893	0.0869783	0.0666093	0.0742477
1.728	-0.0148664	-0.02887	-0.0174125	0.0195062	0.036056	0.0615171	0.109893	0.128989	0.206646	0.2041	0.304671	0.304671	0.24993	0.351774	0.156996	0.23338	0.0920705	0.151904	0.117532	0.0907974	0.0755207	0.100982
1.729	-0.0110472	-0.0301431	-0.0148664	0.0207793	0.0475135	0.0500596	0.0997088	0.127716	0.197734	0.195188	0.302125	0.321221	0.229561	0.361959	0.137901	0.230834	0.102255	0.167181	0.114986	0.0920705	0.0704285	0.0780669
1.73	-0.0339622	-0.0352353	-0.0148664	0.0398751	0.0513327	0.058971	0.100982	0.122624	0.201553	0.199007	0.280483	0.299579	0.255022	0.367051	0.12517	0.220649	0.106074	0.171	0.104801	0.081886	0.0729746	0.0615171
1.731	-0.00468189	-0.0301431	-0.0123202	0.036056	0.0513327	0.0615171	0.102255	0.116259	0.207919	0.201553	0.290668	0.298306	0.239745	0.34159	0.139174	0.230834	0.0933435	0.15445	0.0997088	0.0997088	0.0742477	0.0717016
1.732	-0.00468189	-0.0212316	-0.0263239	0.014414	0.0564249	0.0462404	0.10862	0.118805	0.210465	0.2041	0.293214	0.300852	0.252476	0.349228	0.137901	0.218103	0.0857052	0.164635	0.0971627	0.111166	0.0742477	0.0869783
1.733	-0.0110472	-0.0352353	-0.0212316	0.00932174	0.037329	0.0500596	0.0971627	0.122624	0.199007	0.188823	0.29576	0.31231	0.244837	0.363232	0.135354	0.23338	0.113712	0.142993	0.109893	0.100982	0.0704285	0.0755207
1.734	-0.0148664	-0.0123202	-0.0212316	0.0169601	0.0500596	0.0551518	0.117532	0.107347	0.188823	0.2041	0.281756	0.302125	0.247384	0.353047	0.144266	0.239745	0.0933435	0.151904	0.0946166	0.0920705	0.0857052	0.0564249
1.735	0.00932174	-0.0250508	-0.0314161	0.0169601	0.036056	0.0475135	0.107347	0.112439	0.177365	0.178638	0.281756	0.291941	0.243564	0.353047	0.136628	0.238472	0.106074	0.136628	0.0971627	0.102255	0.0857052	0.0615171
1.736	-0.00595495	-0.0301431	-0.0314161	0.0207793	0.0436943	0.0653363	0.104801	0.113712	0.190096	0.192642	0.283029	0.304671	0.269025	0.332678	0.127716	0.241018	0.100982	0.145539	0.0907974	0.100982	0.0767938	0.0615171
1.737	-0.0186855	-0.0250508	-0.0174125	0.0131409	0.0462404	0.0678824	0.122624	0.118805	0.182458	0.177365	0.285575	0.298306	0.257568	0.331405	0.121351	0.234653	0.0920705	0.156996	0.0920705	0.106074	0.0780669	0.0551518
1.738	-0.0148664	-0.0365083	-0.0148664	0.0258715	0.0538788	0.0576979	0.10862	0.120078	0.191369	0.177365	0.285575	0.311036	0.24993	0.336498	0.113712	0.269025	0.0946166	0.159543	0.104801	0.111166	0.0844321	0.0513327
1.739	-0.00977412	-0.0199586	-0.0301431	-0.00722801	0.0233254	0.0513327	0.102255	0.118805	0.179912	0.185004	0.283029	0.293214	0.253749	0.327586	0.118805	0.263933	0.0869783	0.132808	0.0920705	0.102255	0.081886	0.0551518
1.74	-0.0110472	-0.0263239	-0.0263239	-0.000862719	0.0551518	0.0793399	0.109893	0.122624	0.177365	0.199007	0.284302	0.302125	0.24993	0.333952	0.127716	0.253749	0.0869783	0.136628	0.102255	0.0920705	0.0615171	0.0551518
[truncated: 1,259 more rows]

## Sheet: Raw traces, sensor 2
Time (s)	Current (nA)	Current (nA)	Current (nA)	Current (nA)	Current (nA)	Current (nA)	Current (nA)	Current (nA)	Current (nA)	Current (nA)	Current (nA)	Current (nA)	Current (nA)	Current (nA)	Current (nA)	Current (nA)	Current (nA)	Current (nA)	Current (nA)	Current (nA)	Current (nA)	Current (nA)
[truncated: 3,001 more rows]
