# Supplementary material for: Transport mechanism of DgoT, a bacterial homolog of SLC17 organic anion transporters
Source: EMBO J. 2024 Oct 25;43(24):6740–65. doi: 10.1038/s44318-024-00279-y (PMC11649914; doi:10.1038/s44318-024-00279-y)
Supplement: Supplementary file 4 — Source data Fig. 3 [file 44318_2024_279_MOESM4_ESM.zip]

Archive with 5 entries (2 files):
- Figure 3/
- Figure 3/3E/
- Figure 3/3E/3E.xls
- Figure 3/3D/
- Figure 3/3D/3D.xls
