# Supplementary material for: Transport mechanism of DgoT, a bacterial homolog of SLC17 organic anion transporters
Source: EMBO J. 2024 Oct 25;43(24):6740–65. doi: 10.1038/s44318-024-00279-y (PMC11649914; doi:10.1038/s44318-024-00279-y)
Supplement: Supplementary file 4 — Source data Fig. 3 [file 44318_2024_279_MOESM4_ESM.zip › Figure 3/3E/3E.xls]

## Sheet: README
The distance between TM1 and TM7 was measured for each frame of the trajectory (every 0.1 ns)

## Sheet: Main panel
Frame	Distance TM1-TM7 (Å)
	D46[-] E133[-] gal[-]					D46[-] E133[H] gal[-]				D46[H] E133[-] gal[-]				D46[H] E133[H] gal[-]
	Rep #1	Rep #2	Rep #3	Rep #4	Rep #5	Rep #1	Rep #2	Rep #3	Rep #4	Rep #1	Rep #2	Rep #3	Rep #4	Rep #1	Rep #2	Rep #3	Rep #4
1	11.3519	11.3519	11.3519	11.3519	11.3519	11.1247	13.1157	12.5973	11.4114	12.296	12.5619	12.5112	11.1185	11.4878	12.1936	11.7278	11.5682
2	11.4363	11.64	11.7059	11.5336	11.0871	11.0633	13.4459	11.9698	11.861	12.6322	13.0008	12.4003	12.5932	11.1018	11.4638	11.7392	11.9698
3	12.1664	11.885	11.753	11.2979	11.2382	11.3536	13.436	11.1826	12.089	11.6251	12.3761	12.9019	11.654	10.9333	11.1145	11.9484	12.3111
4	12.8638	11.4683	11.2968	11.6272	11.3686	10.8705	12.6906	12.6855	11.8234	11.8262	12.85	13.1568	11.8517	11.5286	11.016	11.737	12.5108
5	11.7875	11.0618	11.6558	11.187	10.8423	11.1748	12.4313	12.6736	12.2952	11.8331	12.4993	12.8158	11.5934	11.5047	11.2491	11.3594	12.5749
6	11.8474	11.6484	11.7493	11.779	11.7749	10.5155	12.7693	12.3541	12.534	12.4846	12.3278	12.9113	11.1654	11.9354	11.6703	11.5185	11.9071
7	12.7868	11.5393	11.9612	12.054	11.6339	11.2924	12.8713	11.6988	11.5196	11.8569	13.0183	13.5459	11.7849	11.9155	11.625	11.8297	12.6246
8	13.612	11.1875	11.2216	11.8272	11.8426	11.1846	12.4633	11.5756	11.7193	12.1552	12.5195	13.3293	12.1863	11.7667	11.4468	11.3648	11.8818
9	13.5905	11.3851	10.908	11.4466	12.7021	11.0881	12.5964	11.2682	11.6907	11.9717	12.8981	14.1451	12.5407	12.2615	11.8208	11.7088	11.1822
10	12.6732	11.7949	11.3124	11.2104	12.2026	11.0928	12.318	12.5428	11.9758	12.2622	12.9364	14.4381	12.027	11.7563	11.2613	11.8574	11.8592
11	12.859	11.2524	10.9447	11.5996	12.7029	11.7695	13.0255	12.4793	12.1257	12.0344	12.9882	14.6445	11.7554	11.7166	11.7514	11.6769	11.6858
12	12.2895	11.9507	11.4919	11.1972	11.7236	11.4608	12.4302	11.3932	11.6316	12.2814	13.744	15.0693	11.6769	11.6464	11.4725	12.2051	11.587
13	11.3185	11.6674	11.7619	11.2065	12.1614	11.0772	12.2918	11.7631	12.0161	11.6194	13.7877	15.3599	11.6949	12.1132	11.3169	11.7103	11.2629
14	11.5734	11.6235	11.7997	11.4909	12.1204	11.284	12.1611	12.1173	11.8509	11.7666	13.8309	15.2376	11.5088	11.9426	11.6942	11.7033	11.6732
15	11.9147	11.1423	11.6108	11.2647	12.2066	11.2264	12.4013	12.2783	11.9904	11.7653	13.3025	14.8452	12.2054	12.0675	11.4609	11.7379	11.5842
16	11.8413	11.6198	11.8588	11.5753	12.6746	12.44	12.3838	11.4678	11.1487	11.6404	13.6777	14.7148	11.7612	12.4009	10.935	11.768	11.5763
17	12.0277	11.2492	11.5496	11.6183	12.0607	12.0611	12.2303	13.7906	11.3406	12.3348	13.392	15.0369	11.7933	11.5718	11.3866	12.2246	11.8531
18	11.4679	11.4071	11.184	11.7259	12.4729	12.6394	12.12	13.5904	11.6897	11.6247	13.5766	14.6319	10.9155	12.7938	11.3738	12.2588	10.9939
19	10.997	11.5119	12.5505	11.7255	12.0531	12.0076	12.7045	14.1129	12.1114	12.6948	13.5069	14.343	11.6636	12.9664	11.568	12.1156	11.3357
20	11.3193	11.5653	11.8129	11.8195	12.1537	12.3177	12.3977	12.4589	12.0489	12.8742	13.4172	14.7523	11.559	13.5019	11.2013	12.338	11.5512
21	11.9856	11.7719	11.2122	11.7267	12.5818	13.2545	13.3144	12.8843	11.8386	12.2974	13.9647	14.6558	11.6829	13.0602	11.1974	11.6696	12.4386
22	10.8547	10.6214	11.4757	11.4416	12.2721	12.4196	13.6082	12.8741	11.32	12.5084	13.6931	14.2319	11.5931	13.365	11.5286	11.2746	12.2758
23	11.2033	11.0172	11.2529	11.3272	12.5876	11.7934	13.5788	12.5995	12.1088	12.4884	13.3771	15.0514	11.3413	13.8517	11.526	11.5185	12.5543
24	11.3344	11.1803	11.8647	11.7427	12.6191	11.9398	13.1336	13.1091	12.1147	12.6476	14.3988	14.2636	11.5576	13.1114	11.6856	11.4277	11.7669
25	11.5403	11.5155	12.0772	11.5198	12.242	11.3793	13.9668	12.1158	11.7375	12.8708	14.4763	14.1636	11.3025	12.8486	11.2108	11.5467	13.0843
26	11.3957	11.2438	12.0459	11.9699	12.0583	11.7091	13.1917	13.0173	12.1325	12.8728	13.772	14.394	11.765	13.358	11.3805	11.4114	12.617
27	11.3233	11.8221	11.8183	11.6983	11.9355	11.7794	12.7338	12.7586	12.055	12.5887	13.4371	14.6724	11.9563	13.9113	10.9165	11.5124	12.6147
28	11.468	11.8779	11.8341	11.2047	12.5787	11.7617	12.3924	12.6692	11.8613	12.6474	13.7933	13.957	11.9565	13.9805	11.348	11.772	12.4697
29	11.7962	11.7358	11.8395	12.1247	12.8486	11.5716	13.4014	12.4126	11.9238	12.6539	13.2683	14.3509	11.7514	13.9808	11.4407	11.8054	12.35
30	11.6855	11.7154	11.7448	10.8782	12.3371	11.3162	13.3643	12.7196	11.4348	12.3128	13.1968	14.6733	11.4587	13.8378	11.4174	11.6764	12.0956
31	11.2369	11.5469	11.5468	12.231	12.3086	11.0844	12.8817	12.6371	11.7443	12.0548	13.6154	14.1238	11.4799	13.8828	11.2061	11.1666	11.63
32	11.5352	11.0628	11.4995	11.1914	12.2017	11.1487	12.4847	12.9869	11.8015	11.6585	13.3365	14.9454	11.908	13.5968	11.6084	11.5378	11.2015
33	11.7218	11.093	11.8977	11.7671	12.1416	11.2039	13.119	13.0533	12.1584	12.7435	13.0328	14.7272	11.8953	13.6854	11.0571	11.8669	11.4071
34	11.2073	11.0214	11.2089	12.3708	12.533	11.0163	13.2005	12.8582	12.4318	12.5882	12.9655	15.4423	11.5895	13.1452	11.5155	11.6644	11.8599
35	11.7333	11.0283	11.6535	12.1925	12.1807	11.2068	12.7898	12.4853	12.1856	11.9214	12.4837	14.6461	11.9711	13.9639	11.1823	11.3778	11.6508
36	11.4197	12.0705	11.5865	11.3025	12.1282	10.9154	13.0528	11.9911	12.1661	12.4863	13.4648	15.6899	12.2382	13.4625	11.316	11.7099	11.7879
37	11.1337	11.8509	11.6274	12.0948	11.9854	10.945	13.0625	12.1925	12.1011	12.8971	12.9154	14.52	13.6463	13.7712	11.3119	10.9924	11.6166
38	11.5862	11.0718	12.051	11.5015	11.9308	11.2999	13.1052	12.9013	11.785	12.7544	13.8679	14.6435	13.3561	13.6762	11.1772	12.1943	12.0779
39	11.3335	11.8246	11.5721	12.0776	12.4904	10.8757	13.0277	13.4224	12.2748	12.6774	13.1346	14.7724	13.5512	12.9957	11.3732	12.1961	11.643
40	11.1654	11.77	11.4323	12.3562	12.6768	11.6064	13.1554	12.3611	12.0664	13.2063	13.7854	14.7939	13.8895	13.2661	10.956	11.4646	12.1144
41	11.1737	11.4373	11.9402	12.4658	12.1903	10.8835	12.8697	13.3914	12.2016	12.9097	13.3668	15.3863	13.635	14.9702	10.7003	11.4712	12.1655
42	11.4833	11.5368	11.787	12.519	12.187	10.8094	12.3581	13.0175	11.9271	12.4776	13.1618	14.6408	13.8818	14.1165	11.1732	11.4084	11.9139
43	11.255	10.9648	11.4176	12.1328	12.5331	11.6539	12.5713	12.3041	12.0397	12.5543	12.8884	15.2044	13.4676	13.7973	10.8271	11.3414	12.5833
44	11.7836	11.3293	11.5384	11.7315	11.6301	10.6602	12.1446	12.4784	12.0841	12.182	13.2341	14.3071	13.0453	14.4433	10.8706	10.4657	12.4823
45	10.4402	11.7674	11.6417	12.3879	11.9549	10.8098	12.5303	12.759	12.1975	12.0932	12.9366	15.3468	13.6727	13.4214	11.1801	11.7942	12.2433
46	10.375	10.8106	11.9666	12.2742	11.733	11.1673	11.9111	13.1926	12.0159	12.1882	12.5779	15.3171	13.1927	14.0389	11.0971	11.0784	12.2726
47	10.9479	12.2882	11.9308	12.3193	11.9747	11.1177	12.2046	12.2432	12.3551	12.4439	12.3278	15.0464	13.1232	14.1308	10.9914	11.9201	12.0069
48	11.0644	11.7844	11.6571	12.502	11.9359	10.7542	12.1164	12.7976	12.5801	11.8669	12.2384	15.1506	12.5938	14.5099	11.2027	12.1858	12.6388
49	10.9466	11.6574	11.772	12.6673	11.5671	10.8002	12.5292	12.4307	12.2738	12.0805	12.9535	14.403	13.1967	14.4293	10.5117	12.1272	12.2414
50	10.8488	11.4834	11.7097	12.2023	11.842	10.7935	12.1988	12.3411	11.9074	11.697	12.4423	14.8108	12.9429	14.3122	11.0523	11.6479	12.1964
51	11.0818	11.6154	11.7545	11.742	11.7974	10.5948	12.0184	12.6924	11.8172	12.3104	12.695	14.3922	13.1395	13.3269	11.1759	12.1292	12.1302
52	10.5359	12.2776	11.6248	12.2426	11.834	10.1576	12.3842	11.9849	12.236	12.1115	12.8697	15.1232	13.4974	13.8072	10.6727	12.4943	11.7509
53	11.2026	12.5341	12.0403	12.5046	11.8374	10.4752	12.2316	12.4002	12.3662	12.3318	12.6729	15.216	13.2492	13.5049	10.3383	12.5212	12.0919
54	10.9262	11.7547	11.7819	12.4944	11.1594	10.1304	11.6259	12.9817	12.3419	12.2474	12.5948	14.6287	12.5628	13.9411	10.6503	11.5104	12.314
55	11.4124	11.176	11.7247	12.6417	11.4353	11.1377	11.7876	12.1078	12.6935	11.9273	12.6114	14.345	12.6553	13.4443	10.7445	11.8832	12.1148
56	11.2133	11.8812	11.4489	12.5016	11.7607	10.7925	11.7025	12.1555	12.735	12.5231	13.1448	14.1273	12.707	14.2549	10.3936	12.7849	12.2465
57	11.2576	12.7974	11.8206	12.1561	11.5518	11.5392	12.3323	12.7222	12.6546	12.7037	12.2011	14.5625	11.9659	13.8593	10.6864	12.591	11.8634
58	11.2074	11.7045	11.1589	12.6916	12.0248	11.2055	11.4521	13.2075	12.2953	12.1195	12.7022	14.7976	12.5706	13.354	10.776	12.452	11.916
59	11.1183	11.4621	11.4077	12.0693	11.5393	11.2015	12.1366	12.5539	12.8733	12.6286	12.9687	14.738	12.6472	13.3761	10.794	12.5816	11.7685
60	11.4085	11.9085	11.5316	11.9258	12.5636	11.3122	11.8067	12.5765	12.3654	12.5432	12.6524	15.0638	12.4556	13.506	10.5211	12.7713	11.8081
61	11.2004	12.0408	11.8949	11.8565	11.5127	11.1642	12.0793	11.9931	12.6979	12.5178	12.5637	14.5809	12.7066	13.3934	10.6924	13.0133	11.8314
62	11.6392	11.6697	11.7487	12.1189	12.7598	11.3665	11.8301	11.4322	12.524	12.3088	12.8688	14.1674	12.5696	13.2927	10.7259	13.0008	11.5063
63	11.2552	11.4612	11.4766	11.717	12.0362	11.4239	12.4468	11.0351	12.2969	12.0751	12.5298	14.4506	13.3358	12.9349	10.3872	12.3233	11.7516
64	11.074	11.7122	11.1483	11.9221	12.3853	11.4559	11.6628	11.2161	12.1186	12.4436	12.2768	13.8629	13.351	13.1681	10.6794	11.5791	12.8703
65	10.826	11.595	11.495	12.5941	13.1186	11.4651	12.5074	11.8323	12.3415	12.7949	11.9939	13.8668	12.3252	12.5129	10.3301	12.3471	11.9106
66	11.5917	11.6622	11.7049	11.8982	12.9691	10.888	12.0949	11.6393	11.565	12.5182	12.7287	15.2442	13.0853	13.1106	10.6488	12.0944	12.0855
67	11.1771	11.735	11.2917	11.9847	12.938	11.259	12.6283	11.7312	11.9275	12.331	12.6751	15.5225	13.3936	12.4122	10.4687	11.3398	12.3202
68	11.4621	11.7577	11.6832	11.8994	13.3418	11.2649	11.7642	11.9091	11.9414	13.1453	12.392	14.6527	13.3917	12.0624	10.5149	12.0277	12.158
69	11.116	11.5595	11.854	11.4495	12.1264	11.2736	11.8384	12.2942	11.063	13.119	13.291	14.336	12.8127	13.2901	10.5213	12.0452	12.6118
70	11.6627	12.3229	11.3171	11.4474	12.3793	11.2226	11.6986	11.4175	11.2954	12.5418	12.906	14.6201	12.4005	12.6986	10.9076	11.5704	13.0495
71	11.4904	12.3275	12.4212	11.6166	12.324	11.0723	12.1242	11.7586	12.0508	12.0254	13.0939	14.6032	12.5988	11.781	10.6308	11.5926	12.522
72	10.8797	11.9239	12.0217	11.9905	12.1357	11.0592	11.8404	11.8142	11.309	12.8405	13.0595	15.9047	12.8463	13.2281	10.8505	11.82	11.8554
73	10.8435	11.3066	12.4108	11.3904	12.2564	11.0856	12.3016	12.0716	11.7757	12.8612	12.1749	16.0857	12.6855	13.4234	10.9308	11.8001	11.9218
74	11.407	11.8944	11.604	12.2004	12.1199	10.9533	12.4165	11.7163	11.3679	13.2133	12.7431	16.0944	12.7499	12.9995	10.3138	12.337	11.8424
75	11.2602	12.1178	11.3576	12.1023	11.743	11.592	13.1118	11.32	11.8063	12.2697	11.9151	16.2617	12.75	12.5347	10.3274	11.5023	12.0786
76	10.7365	11.6212	11.6481	11.3157	11.7967	11.136	12.468	11.4657	11.1147	13.3948	12.8548	15.5626	12.9763	13.1079	10.7743	11.2041	12.3838
77	10.9194	11.4412	11.6065	11.6691	11.6405	11.037	12.5993	11.4897	11.6955	12.5032	12.6674	15.0103	12.1916	12.9148	10.261	11.5226	11.7789
78	11.1139	12.0562	11.7218	11.8354	11.601	11.1214	12.6194	12.0533	12.1908	12.5063	12.8836	15.0108	13.4916	12.6056	10.2391	12.4516	12.5899
79	10.735	12.1853	11.7797	11.3187	11.9188	11.2897	12.0481	12.4678	12.3822	12.8669	12.3152	15.0137	12.7377	13.5116	10.2993	12.2297	11.8745
80	11.5316	12.4529	11.9023	11.4261	11.6571	11.4666	12.3278	11.3053	11.3253	11.9547	12.2707	15.0701	12.916	12.7229	10.6024	11.9619	11.8397
81	10.3097	11.8373	11.627	12.2051	11.7813	11.6786	12.786	11.2758	11.733	12.2807	12.6828	14.8471	13.5071	12.9397	10.6483	12.734	11.7743
82	11.2975	12.2565	11.4526	11.837	11.9587	11.4376	13.1533	11.6958	12.5855	12.8511	12.9766	14.749	13.1412	13.0186	10.4849	12.2018	11.7907
83	11.5336	12.5909	11.6974	11.7948	11.7493	11.5247	13.5026	11.0237	12.1828	12.3693	12.6289	14.7801	13.0039	13.3103	10.2144	12.7004	11.7369
84	11.3262	11.7025	10.7692	11.6102	12.4354	11.1294	12.802	11.6152	12.1619	13.4332	12.2524	14.9438	12.6634	13.5253	11.0065	11.9125	11.9404
85	11.1767	12.0182	11.5239	12.1756	12.2291	11.4845	12.8411	11.6437	12.2919	12.3269	12.8186	14.758	12.0289	13.3234	10.7103	12.024	11.6504
86	11.0951	11.8986	11.4717	11.7402	11.9068	11.6816	12.8364	12.2152	12.5762	12.0915	13.0672	14.7859	12.1548	13.0127	10.75	11.9172	11.7001
87	11.207	11.8874	11.2758	12.1929	11.8243	10.7199	12.8587	11.8378	12.8524	12.2972	12.7315	14.2446	12.3764	12.3625	10.8115	11.7265	11.4961
88	11.4303	11.9125	11.597	12.0351	12.3763	11.3259	12.7658	11.9748	12.7323	12.081	12.8709	14.4515	12.3306	12.6674	11.2072	11.7843	12.3089
89	11.2962	12.0477	11.701	11.6569	11.6082	11.0076	12.9847	11.879	12.3364	12.8844	12.8389	14.8473	12.0628	12.8294	11.1879	11.4658	11.3728
90	11.5452	11.7294	11.9018	11.6699	11.6061	11.3142	12.7045	11.5097	12.7058	12.1316	12.6245	14.6109	12.4605	12.2507	10.9302	12.0317	11.9344
91	11.8219	12.3157	11.3828	11.7068	12.5606	11.3522	12.5298	11.3861	13.0456	12.2192	13.1684	14.5459	13.1585	12.2269	10.6085	11.8482	12.0368
92	11.5712	11.9205	11.7635	11.8717	11.4962	11.3195	13.322	12.2588	12.4509	12.141	13.3899	14.2987	13.4477	12.783	10.5874	12.0187	11.6697
93	11.6564	12.0155	12.2252	11.1126	12.0881	11.1169	12.6502	11.9987	13.4571	12.6994	13.4138	14.8183	13.0367	12.3827	11.3345	11.6293	11.6728
94	11.1025	12.5253	11.9519	11.6996	12.1291	11.1335	12.8994	12.0129	11.7915	12.065	13.0163	14.6094	12.9251	12.0661	10.6893	12.0345	12.195
95	11.2408	11.701	12.0845	11.6485	11.3585	10.9468	13.109	12.2368	12.2971	12.9752	13.2151	14.8712	12.4836	12.2758	11.2057	11.8677	12.4039
96	11.7704	11.8876	11.4563	11.7734	12.1138	11.2218	12.2734	12.4181	12.3259	12.8093	12.4822	14.8316	13.0822	11.9686	10.7594	12.1679	12.083
97	11.2699	11.7208	11.5045	12.2968	12.9225	11.3094	12.1916	11.6254	12.6144	12.991	12.8584	14.8555	12.6844	12.1595	10.3423	11.7433	11.8645
98	10.7306	12.1278	12.1012	12.3231	12.8561	11.9724	12.7724	11.8824	12.2771	12.7346	13.7214	14.7776	13.4283	12.0694	11.3987	11.5645	12.4324
99	11.1014	12.7569	11.3747	12.1063	12.9532	11.3252	12.8266	11.5229	12.2331	12.685	13.2039	14.4111	12.9948	12.3684	11.5454	11.7718	11.5402
100	10.5992	11.9737	11.5192	12.0293	13.3239	11.655	12.2826	11.4808	12.2869	12.134	12.6884	14.0482	12.2351	12.1186	11.2654	11.8818	12.2377
101	11.3194	11.8046	11.5203	11.3732	12.9443	11.3352	12.577	11.6284	11.931	12.4926	13.3728	14.4967	12.4111	13.0144	11.0623	11.693	12.2722
102	10.5192	12.0667	11.7741	11.654	12.2057	11.5404	11.8559	11.5098	12.0058	12.5593	13.119	14.1724	12.5431	12.4303	11.3841	11.2449	11.5746
103	10.2013	12.0096	11.7787	11.8469	11.976	11.3674	12.5145	11.7018	11.8219	12.7777	13.0379	14.9798	12.9852	12.4934	11.2417	11.4704	12.6964
104	10.7889	11.5499	11.3646	11.1064	11.901	11.7361	11.8822	11.3236	11.6941	12.6071	13.3001	14.6148	11.7925	12.5096	11.7647	11.5825	11.8963
105	10.728	11.9935	11.3668	11.3467	12.3047	11.4011	11.7385	11.4842	12.3007	12.4945	13.5758	14.3732	12.3489	12.2624	11.6329	11.3078	12.9462
106	11.3021	11.869	11.7355	11.9217	11.9668	11.5618	12.2356	11.7332	12.5387	12.1608	12.6537	13.6671	11.8997	12.5077	10.8818	11.6831	12.3956
107	11.1823	11.7599	11.6184	12.3753	12.7745	11.3542	11.7847	12.0717	11.5667	12.3211	13.3086	14.6341	12.1079	12.4821	10.8831	11.9295	12.846
108	11.0396	12.3842	12.0044	12.1298	12.4426	11.5033	12.043	11.9897	12.0435	12.5805	12.7524	14.9104	11.6986	12.6213	11.0068	12.1489	12.2044
109	11.1184	12.1523	11.6226	12.1145	12.1159	11.607	12.055	12.1725	11.9188	12.4675	12.34	14.9342	11.777	12.6464	10.604	11.7283	11.9403
110	11.1126	12.3101	11.6475	12.3678	11.6907	11.1876	11.9151	11.9942	12.0605	12.649	12.1526	13.751	11.7177	12.6067	10.9099	11.7665	12.5206
111	11.015	11.8952	11.5946	11.8945	11.7584	11.5486	11.7775	12.5746	12.5991	12.2612	12.3533	14.1862	11.9242	12.5026	11.1178	11.598	12.3884
112	11.5486	11.3576	11.7723	11.738	12.7023	11.3335	12.0275	12.7652	12.6796	12.2137	12.7054	15.0781	11.9166	13.0307	10.9324	11.6795	12.5729
113	10.9985	11.9436	11.6043	12.1879	11.911	11.6558	11.9317	12.3312	12.2465	12.4646	12.7757	14.5807	12.08	12.5212	10.5899	11.7717	13.5569
114	11.54	12.1167	11.5804	12.2802	12.0806	11.4632	12.1153	11.7143	11.9922	13.1255	12.334	15.0993	11.5889	12.5727	11.6453	12.0406	13.1829
115	11.2328	11.8518	11.6214	11.3022	12.1847	11.1465	12.3659	11.9977	11.6448	12.7168	12.6661	14.0672	11.8429	11.9509	11.6544	11.7444	12.8375
116	10.792	12.1667	11.4846	11.8493	12.5332	11.0719	12.432	12.1312	12.0148	12.6749	12.6789	14.5659	11.9999	12.1331	10.9454	11.509	12.9769
117	11.6146	11.5443	11.4534	12.2207	12.8053	11.3372	12.1584	12.3072	12.0514	12.4079	12.2071	14.285	12.6763	11.3358	10.7115	11.8918	12.2349
118	10.7162	11.9315	11.6389	12.2076	11.9178	11.3231	12.2614	11.5901	12.0762	12.3779	12.4493	14.3548	11.8268	11.8672	10.951	12.7165	12.0456
119	10.6937	12.3139	11.2182	11.9561	12.7569	11.3812	11.8957	11.8487	12.0877	12.6543	11.7925	14.4247	11.5937	11.4508	10.7822	11.7465	12.178
120	10.6343	12.4457	11.9316	11.6745	12.5332	11.5007	11.7271	12.3617	12.5396	12.7769	12.5762	14.4535	11.8236	11.7528	11.1735	11.5276	11.9322
121	10.7777	11.8802	11.8586	12.4403	12.3077	11.6846	11.5838	12.2222	12.0897	12.3816	12.2195	14.3004	12.1125	12.0655	11.2691	12.2344	12.6111
122	10.4609	12.0184	11.6409	11.9952	13.5844	11.6411	11.5603	12.6313	11.7461	12.9606	12.7168	14.6167	12.2225	11.9203	11.798	11.6838	12.1118
123	11.4461	11.6723	11.2209	12.1808	12.3847	11.756	12.3105	11.6659	12.4938	12.404	11.9874	14.5714	11.9728	12.2739	11.3206	11.35	11.5422
124	11.0818	12.0639	11.2676	12.0592	12.6964	11.6559	11.3962	11.825	11.8192	12.9582	12.0208	14.7271	12.3798	11.8396	11.4366	11.0911	11.673
125	10.9523	11.6289	11.4548	12.1339	13.2843	11.1465	11.5343	11.6476	11.5668	12.6262	13.0171	15.4733	12.0454	11.6238	11.6586	11.3471	11.9347
126	10.7826	12.003	11.2588	12.1503	12.79	11.1208	11.7479	11.2741	11.8464	12.6007	12.0859	14.7611	13.2312	12.4956	11.2975	11.3537	11.7099
127	10.5842	12.1867	11.7274	12.3668	12.77	11.3487	11.8532	11.9387	12.3365	12.7048	12.6622	14.8979	12.6616	11.3121	11.358	11.8616	12.4524
128	11.2929	12.161	11.5904	12.2203	12.6716	11.2802	12.2139	12.9865	11.83	12.229	12.6716	14.6929	13.5939	12.3199	10.9846	12.0744	11.9003
129	10.7777	12.3828	11.1312	11.853	12.802	11.2568	12.3033	12.7669	12.0652	11.8923	12.7668	14.4325	12.4316	11.5708	11.9438	12.3045	12.0442
130	10.9913	12.2627	11.6361	12.2025	13.0752	11.4257	12.1987	12.0541	11.9028	12.0261	12.3855	14.8782	12.8972	11.8576	10.9001	11.8841	11.5282
131	10.5867	13.4387	11.7627	11.8265	14.0015	11.2438	12.7683	12.0201	12.5521	12.6469	12.6614	14.8656	13.1966	12.0883	11.3979	11.4675	12.0159
132	10.706	12.7329	11.5441	11.8234	13.2615	11.5386	11.7558	12.0419	12.1284	12.497	11.7786	15.1318	12.9654	12.1776	10.746	11.7513	11.4694
133	10.8742	12.582	11.3835	11.6993	13.5042	10.9964	11.8135	11.4953	11.8934	12.7846	12.3275	15.0381	13.9387	12.0749	11.187	11.702	11.7002
134	11.3868	12.8549	11.2366	11.9669	12.8967	11.4955	11.8	11.7704	11.7316	12.8679	12.3669	14.3603	13.4811	12.0457	10.8949	11.3029	11.9493
135	10.9072	12.5985	11.3565	12.5335	11.826	11.0583	11.8752	12.5916	12.4295	12.7049	11.926	14.8902	12.7707	12.7258	10.7564	10.8921	11.8697
136	10.4721	12.4852	11.7091	11.6902	12.2882	11.3013	11.8187	11.7021	12.1448	12.5167	12.3448	14.4862	12.8501	12.7864	10.4163	11.1666	12.4506
137	11.082	12.3241	11.4498	12.3228	11.6582	11.6436	12.7768	11.9914	11.6516	13.5012	12.2184	14.3847	13.3929	12.1513	11.1106	10.9888	11.5635
138	11.1132	12.1912	11.4591	11.8929	12.0927	11.7832	12.5455	13.0373	12.156	12.8183	12.2474	14.9899	12.8374	11.9049	11.0597	11.0839	11.3663
139	11.2273	12.7768	11.66	12.1166	11.8111	11.3581	12.0842	12.2364	12.1227	12.4416	12.0725	14.9372	12.8875	11.9522	10.8187	11.2051	11.7385
140	11.091	12.5215	11.1994	12.1278	11.6237	11.4944	12.5202	12.6268	12.4963	13.3594	11.6742	14.9209	12.3645	11.6616	11.0395	10.9007	11.8388
141	11.3997	11.9344	11.4788	11.5289	11.4808	11.5773	11.7925	12.1156	12.4125	13.3521	13.063	15.0756	12.9947	12.214	10.1955	11.136	11.9097
142	10.553	12.6772	11.6449	12.2587	12.1249	11.2381	12.039	12.8251	12.9657	13.1821	12.3621	14.3836	13.0646	12.302	10.8365	11.3556	11.6688
143	9.96956	12.1171	11.394	11.8311	11.6784	11.2138	12.3248	13.8546	12.1922	13.3217	12.407	14.2293	12.3539	11.5562	10.5433	10.9978	12.428
144	9.9466	12.628	11.3891	11.7232	11.8049	11.507	12.0416	13.4107	12.1391	13.2424	12.0692	14.3475	12.5408	11.9063	10.3423	11.2278	12.1099
145	10.8422	12.9792	11.5758	12.3562	12.1514	11.2741	12.0842	14.1633	13.0246	13.3457	11.9088	14.5167	12.9873	12.4352	10.2723	10.7216	12.0573
146	10.4034	12.1622	11.7224	11.7445	12.1947	11.5069	11.774	14.3976	12.1397	13.4111	11.8657	14.1499	12.752	12.3079	10.7259	11.4009	13.0701
147	9.69635	12.9594	11.8877	11.8428	11.6881	11.6451	12.6704	14.1821	11.9169	12.9711	11.8076	14.0877	12.4038	12.8946	10.071	11.2268	11.9032
148	9.80379	12.2319	11.7828	11.9873	12.3525	11.5521	12.6624	14.1083	12.063	13.6991	11.9193	13.9631	12.6993	11.5773	9.85441	10.8794	11.1608
149	10.034	12.8956	11.707	11.7989	12.1864	11.4509	12.9343	14.0077	12.2488	12.7399	12.9067	14.1613	12.7305	12.4646	10.3114	11.0028	12.2134
150	9.4661	12.5556	11.6147	12.199	11.6857	11.3947	12.1293	13.7362	12.2	12.7948	12.9247	15.081	12.3218	12.6568	10.0929	11.2603	12.2401
151	9.84692	13.5769	11.7311	12.1867	12.5827	11.5206	11.9497	14.1907	12.2528	12.7471	12.2906	14.4133	12.6634	12.8823	9.89754	11.1941	12.6791
152	10.0345	13.72	11.3462	11.6673	12.4181	11.25	12.2745	14.1306	12.4978	13.3199	11.9184	14.5617	11.7169	11.9735	10.1635	11.055	11.9247
153	9.36592	13.2299	11.6904	11.4006	11.9627	11.5034	12.7537	13.9721	12.3053	12.8163	12.0823	15.6476	12.9929	11.6352	10.1942	10.6429	12.6839
154	9.72847	13.9463	11.4689	11.8551	11.8186	11.4442	12.8543	13.5019	12.1186	12.8314	12.2029	14.7375	13.3817	11.6272	10.0584	10.9352	12.9731
155	9.59088	13.3021	11.6385	12.2437	11.3931	11.5293	12.0009	13.6182	12.6146	12.902	12.1759	15.4454	12.2429	11.3643	10.152	11.638	12.5649
156	9.97693	13.324	11.9062	12.2543	11.8092	11.6473	12.6285	13.3725	12.1368	13.1153	11.9943	15.0504	13.4814	11.2751	10.4025	11.1232	13.2778
157	9.50873	12.2028	11.8274	12.3375	11.9449	11.3526	12.1847	13.9833	12.574	13.8185	11.9048	14.6264	13.0056	11.4956	10.3868	11.1506	12.3351
158	9.7038	12.2006	11.711	12.3171	12.1208	11.3826	12.5333	13.4525	12.1096	13.0519	12.0501	13.8792	12.5314	11.6778	10.0612	10.8535	12.3009
159	10.1292	12.0926	12.0312	11.7567	11.5392	11.4907	12.9072	13.6812	12.6182	12.9165	12.8815	14.3286	12.5084	11.412	10.2934	10.7582	12.5872
160	10.0508	12.4245	12.0458	11.9484	11.7872	11.6311	12.042	13.9003	12.868	13.7047	12.3332	15.2422	13.3457	11.5935	10.533	11.0792	12.5857
161	9.55428	12.5552	11.5558	12.1126	12.0822	11.3654	11.6068	13.7442	12.488	13.0137	11.7651	15.309	13.0122	11.6337	10.4459	10.9268	12.2619
162	9.92307	13.7234	11.598	11.9546	12.5331	11.1399	12.8058	13.773	12.4347	12.4442	12.2562	15.3518	13.1781	11.3902	10.4143	10.5039	12.3879
163	10.0022	12.8093	11.5304	12.2636	12.0857	11.6636	12.6399	13.9208	12.5637	13.1421	12.7339	15.0025	13.2112	11.2794	10.3261	10.7479	12.4667
164	9.63589	12.3209	11.7061	12.2779	11.7686	11.1802	12.1366	13.7244	12.1871	12.7573	12.4869	15.349	13.0685	12.0358	10.1186	10.9712	12.8242
165	10.1206	11.6394	11.3329	11.9856	11.9231	11.4508	12.2958	14.0163	12.31	13.3641	12.2587	16.0533	12.047	11.9547	10.6001	11.225	12.0391
166	10.3391	11.2338	11.3821	12.3413	12.4302	11.6471	12.879	14.3532	12.5725	13.0436	11.9458	15.4723	12.5083	11.3483	10.0295	11.4275	11.8996
167	10.5201	11.9774	11.4925	12.3962	12.1557	11.231	12.2674	14.5333	12.3392	13.2322	11.7334	15.9448	13.2329	11.179	10.5106	11.0478	12.4251
168	10.5236	12.2873	11.6407	11.8499	12.0908	11.4886	11.6706	14.4203	12.3289	13.3648	11.965	15.6331	13.307	11.4183	10.6584	11.6682	12.9809
169	9.85497	11.7342	11.881	12.1461	12.7685	11.6694	12.2456	13.6583	12.1386	13.9662	12.6779	16.1046	14.0112	11.6386	10.4842	10.9404	12.2001
170	10.3958	12.5549	11.6293	12.1117	12.8801	11.4125	12.0381	13.7333	12.4222	14.2225	12.3979	15.7585	12.4037	12.2936	10.5362	11.5517	12.1913
171	10.5766	12.4672	11.4571	12.1335	13.5677	11.5559	11.9855	13.6489	12.6447	13.8993	12.5298	14.9336	12.4084	11.4738	10.134	11.1517	12.2865
172	10.5445	12.1035	11.8308	12.2154	12.8453	11.0396	12.3297	13.8736	12.5151	13.5991	12.9201	15.0625	12.582	12.4291	10.2464	11.2033	12.7457
173	10.2124	11.9496	11.8254	11.6173	12.4118	11.3562	12.1164	13.8261	12.3901	13.5575	12.8907	15.0976	12.0901	12.0612	10.3905	10.8082	11.8651
174	11.065	12.2952	11.682	11.7449	13.1042	11.1855	12.5942	13.8187	12.5458	13.438	12.3136	14.9425	12.4904	12.149	10.2715	11.0808	12.4593
175	10.8566	12.554	11.7038	11.213	12.61	11.335	12.5649	13.2876	12.8761	13.5569	12.9019	14.8193	12.7869	12.4463	10.7101	11.3035	12.1822
176	10.4149	12.5827	11.3039	11.6495	12.879	11.752	13.0455	13.2645	12.8263	13.2757	13.2444	15.3091	13.092	12.1616	10.6472	11.4953	12.0967
177	10.1984	12.21	11.2838	12.0622	12.7898	11.5852	13.2103	13.4322	13.1585	13.2203	13.1749	15.4277	12.3535	12.4532	10.1661	11.3408	11.8016
178	9.89839	11.9657	11.3855	11.6858	13.0748	11.6843	12.0804	13.906	12.6155	13.3803	12.8238	15.2283	12.8816	12.9524	10.3662	11.6296	11.7578
179	9.84337	12.3651	11.5665	11.6878	12.4735	11.6595	12.3404	13.5338	12.322	12.8913	12.9531	15.2015	12.68	11.7042	10.4517	11.3246	12.0363
180	10.0378	12.7717	11.4097	11.6691	12.68	11.6967	12.633	13.3006	12.5751	13.2516	13.0041	15.5892	12.8799	12.7435	10.4109	11.5587	11.6608
181	9.77681	12.9501	11.289	11.478	12.6303	11.2315	11.8835	14.0402	12.8105	12.5646	13.1105	15.2302	13.2095	12.266	10.3131	11.3389	11.6324
182	10.2322	12.8291	11.356	11.7084	12.8813	11.2013	12.3134	13.9543	12.3201	13.0505	13.1673	14.9391	12.5027	13.2224	10.274	10.8338	12.2702
183	9.90964	13.0848	11.6608	11.9992	13.4867	11.3148	12.3527	13.8169	12.7672	13.2752	12.6315	15.2039	12.7937	11.6112	10.5602	11.6059	12.0766
184	9.99889	13.2089	10.9807	12.1253	13.2881	11.4193	11.8634	13.9452	12.3405	13.615	12.338	15.5522	12.3924	11.8498	10.9984	11.4087	12.4758
185	10.3671	12.8132	11.3962	11.8557	12.8687	11.3118	12.1473	13.781	12.9469	13.1374	12.5484	15.3066	12.081	12.7162	10.8053	11.4418	11.8262
186	9.72774	12.3344	11.6694	11.8695	13.751	11.3938	12.2057	13.3766	12.653	12.8486	12.0428	14.6459	12.4334	12.7793	10.846	11.3468	11.8835
187	10.173	11.891	11.6847	11.8788	13.115	11.4643	12.7326	13.5224	12.6617	13.108	12.0411	15.5512	12.3625	12.1061	10.8167	11.3753	11.6962
188	10.0805	11.9786	11.5017	12.03	12.3604	11.3422	11.6671	13.7412	12.1176	13.0092	12.5148	15.4723	13.1442	12.3598	10.4486	11.7104	11.6223
189	9.86884	12.2539	11.7831	11.7562	13.1186	11.6851	12.0435	13.45	12.431	13.1115	12.674	15.6693	12.6336	12.1752	10.0708	11.569	12.1795
190	9.52872	11.9643	11.4101	11.9281	13.1209	11.4819	12.5036	13.1639	12.891	13.7329	13.5895	15.5152	12.6852	12.5775	10.6008	12.0392	11.7058
191	10.5167	12.2282	11.6355	11.7254	13.3025	11.942	11.6177	14.2231	12.8782	13.7195	13.2707	15.1704	12.863	12.5871	10.365	11.1624	11.2311
192	9.82035	12.1384	11.5125	11.6129	13.6623	11.1125	12.0004	13.7013	13.2331	13.4094	13.1899	15.045	12.2437	12.6699	10.775	11.8512	11.8659
193	10.1734	12.2117	11.2153	11.7808	12.6097	11.3335	11.9279	13.385	12.2826	12.7645	12.9277	14.9712	12.5247	12.9871	10.4197	11.3995	11.3126
194	10.044	13.0296	11.3918	11.7033	13.0576	11.0377	11.9208	13.0647	12.4718	13.851	12.9672	14.9133	12.2608	12.7143	10.5245	11.1343	11.7988
195	9.90362	12.7255	11.717	12.217	12.53	11.3563	11.4149	14.0246	12.0627	13.5278	13.3195	14.6736	12.1569	11.9736	11.0292	10.649	11.5698
196	9.79581	12.9443	11.4581	12.3015	12.0834	10.867	11.8567	13.9089	12.1231	13.341	13.0715	14.0354	11.7299	11.9472	10.5054	11.5946	11.5881
197	10.2474	12.3296	11.172	12.6089	12.8838	11.457	11.8317	13.5535	12.6111	14.005	12.4704	14.4852	12.2357	12.6182	10.6409	11.4705	11.4404
198	10.0252	11.9157	11.3169	12.5288	13.2919	11.3251	11.8586	13.0818	12.4963	13.7126	13.1422	14.0719	11.8169	13.5339	10.7092	10.8229	11.6455
199	10.1955	12.113	11.7453	12.1237	12.4792	11.5139	11.4864	13.8932	12.5604	14.3653	13.517	14.8744	12.255	12.9412	10.9002	10.7228	11.3673
200	9.85294	12.3213	11.5988	12.1599	11.8297	11.55	12.0283	12.994	12.1285	14.0111	13.3688	15.2327	12.1145	12.7601	10.8193	11.0488	11.335
201	10.0819	12.4731	11.4228	11.9287	12.2281	11.5983	12.2654	13.1561	12.7681	14.1398	13.1522	15.6838	11.7306	12.3469	11.1394	11.1642	11.7737
202	10.1773	12.0604	11.9581	11.3416	13.1054	11.8871	12.1232	13.3773	12.8193	14.1175	13.5317	15.6073	11.8602	12.6843	10.526	11.0883	11.589
203	10.924	11.7702	11.5387	11.6083	12.3868	11.4667	12.1753	13.1923	12.7097	14.8662	13.3282	14.3938	12.4221	13.1319	10.8111	11.8859	12.3421
204	10.4984	12.2671	11.5516	11.779	13.0004	11.2883	11.7737	13.9389	12.5339	14.026	13.0232	14.9482	12.6184	13.0204	10.7862	11.3339	11.6166
205	10.5398	12.6487	11.421	11.5087	12.8348	11.3231	11.8854	13.5893	12.4817	14.2571	13.3104	14.6566	11.9378	12.6953	10.7012	11.6169	12.15
206	11.5728	12.245	11.6357	12.3559	12.9755	11.7309	11.9975	13.238	12.8608	14.0466	13.1394	14.4476	12.5498	12.3761	10.4184	11.4883	11.3856
207	11.0237	12.2241	11.5478	11.9231	13.3625	11.8127	12.181	13.4189	12.2207	14.0236	12.4578	12.9195	12.3597	12.865	10.5433	11.6658	12.0204
208	10.748	12.3603	11.4818	12.0659	13.3256	11.3135	12.4681	13.2901	12.6584	13.2479	12.9657	13.4957	12.4145	12.7715	10.7341	11.725	11.6794
209	10.8866	12.2216	11.3824	12.1959	12.8414	11.1686	12.0393	14.0475	12.6831	12.8354	13.1686	13.8851	12.1327	12.0773	10.6537	11.7971	11.5522
210	10.9562	12.9109	11.3401	11.4482	12.5726	11.4781	12.0262	13.2246	12.4043	12.6079	13.0644	14.235	12.3892	12.4699	10.2269	11.8301	11.5483
211	11.0626	12.2163	11.2224	12.1727	12.4613	11.4825	12.2526	13.1473	12.1596	13.6252	13.0062	14.0431	12.6142	12.3112	10.4928	11.9061	11.6685
212	10.4619	12.3911	11.866	11.5621	12.8698	11.2719	12.2088	13.3101	12.2447	14.0277	13.2539	15.0143	12.5273	12.0688	10.7061	11.7712	12.2256
213	10.6574	12.305	12.226	12.1817	12.8608	11.3111	12.2375	13.0046	12.6312	13.9181	13.1716	14.4559	11.6926	12.3277	10.027	11.3319	11.7184
214	10.0151	12.1812	11.9238	11.8894	12.1781	11.2188	11.9808	13.9402	11.7178	13.1761	12.6956	15.0471	11.6805	12.6059	10.1957	11.5631	11.2971
215	10.0816	12.5715	11.1526	12.0969	12.7452	11.5446	12.2578	13.0945	12.1988	13.7269	13.1025	14.7573	12.0883	12.7005	10.1321	11.8076	11.2294
216	9.90222	12.0297	11.5935	12.1294	12.672	11.7652	12.3692	13.0103	12.9716	13.7886	12.9771	15.3827	12.5048	12.1448	10.4051	11.382	11.2995
217	9.85607	12.3843	11.4127	12.0129	12.6958	11.694	12.4368	13.6514	12.5964	13.4431	13.6579	14.7724	12.5149	12.3549	10.4301	11.8504	11.3673
218	10.0409	13.2179	11.264	11.097	11.8634	11.6644	12.2212	13.3339	13.083	13.4236	12.541	14.6441	12.7279	12.7227	10.3426	11.4732	11.1497
219	9.7504	12.4826	11.7152	12.0612	11.3385	11.4844	12.5694	13.7257	13.076	14.5938	13.1303	14.1075	12.2675	12.329	10.3342	11.3141	11.7782
220	9.97086	12.0266	11.3243	11.8811	11.1299	11.4888	12.675	13.9446	12.9053	14.3104	12.5544	14.3352	12.659	11.9962	10.2033	11.8612	11.4455
221	9.89499	12.2002	11.1143	12.3513	11.7907	12.1279	12.3447	13.8105	12.5288	13.7048	12.4918	14.9622	12.4837	11.8276	10.4793	11.6683	11.8952
222	10.1213	12.3333	11.4794	12.7635	11.9424	11.3509	11.8301	13.7658	12.7818	15.2425	13.5378	15.0094	12.1346	11.6265	10.1905	11.5246	10.9614
223	10.2976	12.7302	11.5101	12.0893	11.6474	11.7502	12.324	13.8885	13.2273	13.6876	12.8729	14.6203	11.9869	12.2981	10.5263	11.6321	11.3866
224	9.81143	12.7016	11.6281	12.2294	11.4973	11.6051	12.4173	13.7553	12.3987	14.5461	12.3234	15.2012	12.2263	11.9021	10.3984	11.2445	10.8654
225	10.406	12.5345	11.6996	12.6846	11.261	11.334	11.8479	13.8379	12.7604	14.8303	12.6466	14.5724	12.2751	11.6303	10.793	12.1716	11.2273
226	9.60497	12.6646	11.4973	12.0004	11.7121	11.1984	11.9535	13.463	13.0727	15.2069	12.0321	14.8598	11.7958	12.453	10.7829	11.2002	11.3795
227	9.9491	12.2176	11.5242	11.7679	11.654	11.1204	12.122	12.867	12.9599	14.871	12.2732	14.5943	11.9098	11.7755	10.1809	11.8258	10.9468
228	9.8564	12.2876	11.4903	11.8852	11.4305	11.362	11.7337	13.2335	12.7124	15.2666	12.7006	15.4772	12.1349	12.7424	10.6161	11.8466	11.3526
229	10.0344	12.1051	11.3063	12.0522	12.0052	11.4452	11.991	13.2674	12.4895	14.2857	12.8714	15.5478	12.2055	12.2644	10.2154	11.6702	11.1719
230	10.314	13.6546	11.1582	11.9579	13.0578	11.1602	11.8385	13.4662	12.4136	14.9548	12.4304	14.9185	12.2098	12.5542	10.7126	11.7549	11.2004
231	10.0813	12.7377	11.407	12.0869	12.5485	11.277	12.0781	13.3635	12.5309	13.8239	12.4435	14.188	12.2145	12.1961	10.6654	11.5937	11.3456
232	9.91131	13.9236	11.352	12.3441	12.703	11.212	12.0315	12.8371	12.588	13.7857	12.9977	15.2474	12.205	12.1993	10.5983	11.8655	11.5396
233	10.4777	13.7735	11.4713	11.7804	12.8602	11.2481	12.0349	13.6295	13.4549	14.8513	12.6359	14.3333	12.446	12.2831	10.5812	11.7571	11.5148
234	10.3761	13.3076	11.7403	11.3458	12.5705	11.5274	12.3126	13.4963	12.6716	13.7536	11.8695	14.586	12.0943	12.031	10.6958	11.941	11.3414
235	10.4507	13.3095	11.3279	11.911	12.7631	11.0499	12.0676	13.5023	13.145	13.8682	12.7097	15.4573	12.2172	12.039	10.7575	11.4886	11.2859
236	10.2845	13.4541	11.3408	12.6657	12.8072	11.1994	12.0372	12.94	12.4473	14.7092	12.4354	14.4638	12.2688	12.1874	10.1292	11.9367	11.7432
237	11.3514	13.2652	11.266	11.3314	12.874	11.1415	11.9977	13.0972	11.9801	14.9611	12.1956	14.0056	11.8903	12.4117	10.3475	11.8195	11.8009
238	11.3406	13.2123	11.5213	12.1431	12.7829	11.5457	11.7446	13.8823	12.6136	14.4327	11.8668	14.6337	12.5778	11.921	10.423	11.6227	11.1092
239	11.6272	14.4184	11.5308	11.7397	12.8908	11.4048	12.3613	13.4785	12.3492	14.1781	12.3521	14.2805	12.3584	12.8553	10.5059	11.435	11.6246
240	11.0739	13.4644	11.4022	11.7406	12.4616	11.5267	11.8586	13.6063	12.4223	14.6213	12.4586	14.874	12.4763	12.1297	10.7238	11.5502	11.6062
241	11.1302	14.3243	11.3022	11.6619	12.7032	11.2959	12.1711	13.6852	13.3028	15.0164	12.7904	14.5646	12.2397	12.2397	10.3745	11.8982	10.634
242	11.0542	13.8615	11.3278	11.5621	13.082	11.6417	11.9548	13.9595	12.4151	14.9511	12.7501	14.9269	12.0334	12.6409	10.3375	11.9214	11.6266
243	11.2915	13.7808	11.5456	11.9934	13.1861	11.2574	12.7393	14.141	12.8098	15.379	12.0253	14.662	12.2061	12.111	10.0839	11.7448	11.3094
244	11.4848	13.6365	11.478	12.4357	13.55	11.104	12.1814	13.7298	13.0069	15.6126	12.6046	14.2332	12.1982	12.8304	10.6023	11.6121	11.4285
245	11.1757	13.9972	11.8255	12.4556	13.7815	10.9769	12.1068	13.9796	12.5327	16.197	12.8756	14.6571	12.1366	12.7943	11.1415	11.4184	11.3614
246	11.6771	14.1581	11.4057	11.4662	12.2467	10.8498	11.669	13.3232	12.6363	15.2321	12.8282	14.0147	12.1298	13.1164	10.4275	11.8475	11.5375
247	11.0695	13.8472	11.0587	12.1789	13.045	11.3115	11.7891	14.0216	13.1573	15.3037	12.6349	14.9393	12.2803	12.5125	10.645	11.7658	11.5316
248	11.2338	13.9352	11.4722	11.7154	13.3918	11.2879	11.777	14.104	13.2803	15.0385	13.0362	15.0466	12.5584	12.7505	10.7868	11.6968	11.3997
249	10.5521	14.0542	11.588	11.7761	12.4543	11.4194	11.7085	13.8431	13.4736	15.8532	12.6042	14.6399	12.2208	12.9471	10.568	11.7253	11.3752
250	11.102	14.2153	11.86	11.9079	12.5041	11.3946	11.7148	14.0785	12.8703	15.3354	13.0115	14.4751	12.5187	12.7311	10.443	11.8074	11.3708
251	10.5145	13.8467	11.3023	11.164	12.9786	11.7412	11.7303	13.9183	12.7032	15.3419	12.8354	15.1508	12.3008	12.8269	10.7561	11.7321	11.3629
252	11.2251	13.1152	11.2708	11.7234	12.8041	11.1511	11.9849	13.823	12.5438	16.1326	12.4598	14.3633	12.4144	12.8941	10.71	12.0821	11.5539
253	10.5385	13.1842	11.3233	11.8826	13.0311	11.3878	12.0039	13.6469	12.9724	15.2424	12.5873	15.0799	12.4139	12.3767	10.3189	12.0514	12.0589
254	10.7043	14.7807	11.3994	11.4337	12.5395	11.3901	11.5705	13.4672	13.0467	15.5316	13.1485	14.5953	12.2576	13.3066	10.5565	11.701	11.4883
255	11.3591	14.0192	11.8037	11.4428	13.823	10.9809	12.5383	13.1641	12.1997	15.6559	13.4653	14.2153	11.9262	12.3175	10.6976	12.1793	11.6301
256	11.3983	15.6729	11.6634	11.8206	13.6287	11.1569	12.2443	14.0467	11.9206	15.4271	13.5333	14.5217	12.2044	12.5315	10.9445	11.9004	11.8375
257	11.1493	15.8858	11.6813	12.033	13.8695	11.4341	12.1673	13.7725	12.9512	15.1649	13.3099	14.5522	12.2026	13.1865	10.4757	11.6827	11.9669
258	11.2693	14.977	11.6369	11.4482	13.5278	11.3434	12.2136	14.2426	12.6285	15.3551	13.8134	14.8137	12.3397	12.9208	10.9533	12.3009	11.3217
259	11.3473	14.9036	11.8421	11.6517	12.9465	11.0429	12.3332	13.4983	12.4126	14.8194	13.1008	14.8241	11.7233	12.6353	10.1471	11.9607	11.7889
260	10.3646	15.7936	11.9474	11.9353	13.7676	11.1483	12.093	13.6991	12.2162	14.889	13.8624	15.204	12.5598	12.4789	10.6504	12.2731	11.4352
261	10.9606	15.2241	11.6586	12.4135	14.5392	11.5883	11.6541	13.8611	12.4878	15.1368	13.4646	14.342	12.7902	13.1896	10.4635	12.419	11.553
262	11.0322	15.4792	11.3444	11.9864	13.613	10.9179	11.9098	13.1123	12.8882	14.9197	14.0046	14.078	12.9012	13.2736	10.3198	11.9826	11.6501
263	10.6717	15.6352	11.299	11.7426	13.2625	11.231	12.1787	12.9209	12.7786	15.0044	13.8055	14.6114	12.7857	12.9377	10.4078	11.9451	11.5559
264	10.5806	15.2278	11.154	13.09	13.5012	11.649	12.3602	13.4005	13.2849	14.6865	14.1376	14.8566	12.9383	13.0277	10.0852	12.3408	11.4968
265	10.8244	15.5294	11.6709	11.9236	14.0185	11.4563	11.9716	14.1228	12.9534	15.5466	13.4937	14.9962	12.4566	12.4079	10.5681	12.0944	11.482
266	10.5698	15.2626	11.7209	11.5934	14.0933	11.5577	11.9876	13.8824	12.3808	15.5887	14.0118	14.4693	12.7766	12.8081	10.3053	12.2749	11.4817
267	10.7736	15.3932	11.8555	12.5847	14.9057	11.44	11.3062	13.9722	12.6455	15.4647	14.6249	15.0922	13.0075	12.9387	10.3722	11.835	11.5121
268	11.2468	14.7536	11.6454	12.373	14.7709	11.5382	11.5881	14.0557	13.0402	14.9589	13.2658	14.344	13.4639	12.5255	10.2856	12.0145	11.2248
269	11.1929	14.7074	11.5778	12.8151	14.6909	11.279	11.9745	14.1912	12.6043	14.6361	13.3557	14.3768	13.5782	12.7811	10.3469	11.8915	11.6451
270	11.6855	14.4914	11.831	12.2135	14.6082	11.2491	11.9864	13.9939	12.6082	14.4343	14.0005	14.0402	13.0339	12.7918	10.3434	11.9323	11.4644
271	11.1519	15.202	11.7328	13.1219	14.2734	11.326	12.4624	13.7989	12.8315	14.1553	13.9875	13.5977	13.189	13.0059	10.5023	11.7943	11.8065
272	11.2675	15.0165	11.3201	12.1489	14.0515	11.3568	12.3384	13.7471	13.0259	14.7769	13.5251	14.8873	13.0379	13.2907	10.5092	12.0844	11.7293
273	11.2676	15.0856	11.2534	12.0561	13.8387	11.5072	11.7259	14.213	12.6763	14.6151	12.8869	14.699	13.386	12.5638	10.5277	12.0898	11.4932
274	10.8899	14.972	11.8145	11.5242	13.6995	11.3077	12.4553	13.6841	12.3179	14.465	13.0542	14.2176	12.9428	13.5983	10.5356	11.8104	11.3607
275	10.7548	15.4779	11.6242	11.9562	14.2427	11.1305	11.9088	13.9136	12.6779	15.0154	13.3289	14.6353	13.0363	13.4756	10.2491	11.9444	11.2876
276	10.5063	14.7527	11.8062	13.0014	14.3087	11.1716	11.8057	13.5033	12.1869	16.5429	13.3524	13.4207	13.5605	13.2098	10.2742	11.6453	11.3042
277	10.8507	14.5323	11.5559	12.4993	13.9914	11.508	12.0908	13.9213	12.9235	16.0491	12.7192	14.3114	13.4229	12.821	10.2267	11.806	11.7502
278	11.0328	14.7089	11.9861	12.2177	14.0668	11.0647	12.9486	13.417	12.8349	15.9314	13.266	14.7107	13.3422	12.7738	10.2373	12.1086	11.1895
279	10.5292	15.5098	11.8509	12.0789	14.2678	11.0237	12.001	13.4934	12.6771	14.9708	12.7594	13.9467	12.666	13.2325	10.4467	12.0178	11.5918
280	10.6587	14.4968	11.6813	12.2442	13.1566	11.1977	11.9689	13.6798	13.3471	15.9095	13.845	15.2226	13.092	12.9603	10.2727	11.8919	11.8208
281	11.3041	14.2672	11.3918	12.4365	13.9088	11.2171	12.6056	13.9812	12.9547	15.7626	13.2377	14.8332	12.9332	12.7226	10.6273	12.0992	11.9877
282	10.7251	14.3726	11.7059	11.2491	13.7796	11.2742	12.3845	13.68	13.2759	15.6592	13.6181	14.7165	13.2595	13.1464	10.2531	12.1343	11.803
283	11.2066	15.0393	11.9448	12.2203	13.2489	11.7015	12.4325	13.7839	13.204	15.4623	13.4887	14.9382	13.1539	12.3164	10.4542	12.2431	12.3779
284	11.2427	14.8221	11.6769	11.5055	13.5676	11.1601	11.9555	14.8063	13.0842	15.8584	13.5773	14.7255	12.9152	12.8973	10.5197	12.1991	11.6073
285	11.1886	14.9184	11.5445	12.0071	13.3078	11.1089	11.8523	14.92	12.9097	15.1691	13.3105	14.9866	13.3066	12.8416	10.482	12.3092	11.2996
286	11.4111	14.6734	11.3142	11.8375	14.371	11.5332	12.0568	14.1067	12.8939	15.7776	13.4544	15.3469	12.9289	13.1422	10.2994	11.9549	11.5489
287	11.0982	14.8821	11.5662	12.2942	13.9294	11.1833	12.5103	14.3611	13.6284	15.1713	13.5852	15.2256	12.5493	12.6124	10.6119	12.345	11.3714
288	11.8164	14.9794	11.6342	12.3349	14.309	11.5303	12.2269	14.5826	12.9689	16.0798	13.4692	15.0741	12.7123	12.9127	10.8011	12.5686	11.6196
289	11.5428	15.2338	11.3885	11.6993	14.3442	11.0063	12.2694	14.5139	13.5231	15.4966	13.5653	15.3773	12.5971	13.3145	10.4202	12.4316	11.7459
290	11.2926	15.2955	11.3764	12.5902	13.8424	11.5157	12.1693	14.9022	13.223	14.1564	13.6959	15.0273	12.6247	11.8849	10.6343	12.2979	11.8597
291	10.7683	15.0893	11.668	12.4496	14.3506	11.3414	12.2205	14.7224	13.4687	15.0995	13.5992	15.1896	12.7875	12.604	10.1696	12.3952	11.6889
292	10.8511	15.6641	11.3873	12.3892	14.0491	11.5312	12.3856	14.623	12.914	15.4431	13.7769	15.2424	12.4564	13.4607	10.4784	12.1214	11.2544
293	10.7378	14.7169	11.525	12.1765	13.7379	11.3247	12.0942	14.3342	13.6699	15.4146	13.5572	14.8919	12.2613	12.969	10.2591	11.9542	11.5033
294	11.3225	15.1307	11.2899	12.0359	14.5445	11.4423	11.9492	14.2816	13.2225	15.1747	13.5577	14.5445	12.5729	13.0393	10.2067	11.822	11.4842
295	10.8541	15.1012	11.699	12.0183	14.2211	11.4188	11.4637	14.5414	12.2046	16.1432	13.8626	14.9659	13.1363	12.7813	10.1319	11.8873	12.0271
296	11.3883	15.4978	12.0186	11.9354	13.4699	11.3653	11.6458	14.4761	12.7363	15.0894	13.5807	14.3849	12.3548	12.6758	10.5497	12.2575	11.8836
297	11.0742	14.9109	11.8956	12.327	13.5181	11.4527	12.1141	15.1662	12.9289	14.6752	13.984	14.7488	12.8179	13.0718	10.2286	12.4131	11.3265
298	10.8509	14.6619	11.9473	11.9881	13.6648	11.1009	12.4808	14.5945	13.0286	13.9836	13.8483	14.9565	12.6656	12.9307	10.1289	12.8966	11.8743
299	11.9702	14.4274	11.373	12.1458	14.009	11.3906	11.8804	15.2392	13.3437	14.6096	13.7799	15.2519	13.0499	12.8013	9.83112	12.1561	11.4305
300	11.8011	15.5517	11.5263	11.8177	13.7826	11.1915	12.3234	14.9027	12.9895	14.8698	13.343	14.9651	12.8932	12.8911	10.2024	12.3345	11.7402
301	11.5543	14.9811	11.3531	12.2338	14.0025	11.2258	11.7321	14.0967	13.283	14.3519	13.2693	15.0538	13.1481	13.0759	10.4371	12.3422	11.6867
302	11.4124	15.8112	11.6665	12.0339	13.4001	11.4146	12.0298	14.4524	13.3648	15.4017	13.7503	15.6717	12.6093	12.9763	10.0745	12.4066	11.6749
303	11.3495	15.4775	11.2682	12.0599	12.9966	11.2805	11.9191	14.3144	13.4225	14.7852	13.4683	15.0082	12.5311	12.9845	10.1808	11.9687	11.5931
304	10.8493	15.8121	11.5688	12.064	13.3328	11.0297	11.9416	14.7257	12.904	14.468	13.4655	16.0021	12.779	13.3687	10.3889	12.2933	11.3169
305	11.4331	15.4682	11.9214	11.8207	14.0401	11.422	11.3486	15.1219	13.1676	14.564	13.5235	15.9329	13.3921	13.4861	9.87171	12.0901	11.7426
306	11.0651	15.3204	11.938	11.5733	14.2885	11.0988	11.9722	15.1581	13.112	14.2879	14.4372	15.3115	12.8851	13.2308	10.466	12.1879	11.7678
307	11.2957	15.7882	11.6487	11.9779	14.0283	11.3963	11.2778	14.7454	13.4231	14.8023	13.3359	15.2659	12.6362	13.0348	10.1965	12.0139	11.9395
308	11.2402	15.5114	12.0664	11.6017	14.3903	11.172	11.2272	14.9799	12.9076	13.7255	14.0803	15.1219	12.9024	13.606	10.2785	12.1818	11.8432
309	11.4924	15.5679	12.0829	11.8705	14.8147	11.6264	11.3865	14.9844	12.5816	14.8756	13.6249	15.093	12.0132	13.2286	10.6606	12.3949	11.4318
310	11.6035	14.7966	11.9995	11.4719	14.6603	11.2104	11.4433	14.0081	12.4574	14.5599	13.6722	15.1774	12.0171	13.8049	10.4883	12.5473	11.8087
311	11.616	15.5211	11.4042	12.017	15.1726	11.3277	11.1399	14.7609	12.3054	14.2041	13.6781	15.2046	13.1441	12.7957	9.9231	12.5387	11.2821
312	11.0806	15.1318	11.5604	11.3669	15.0931	11.2778	11.5418	14.9634	12.5783	14.2807	13.8554	15.0909	12.2696	13.11	10.5337	12.183	11.8046
313	11.6136	14.1247	11.939	11.7628	14.7321	11.7164	11.5466	14.8278	12.832	14.2848	14.0093	15.4626	12.3007	12.9374	9.90419	12.2244	11.5985
314	12.1462	14.6803	12.4636	11.6764	15.6047	11.6107	11.006	15.0333	12.6919	14.2275	14.0919	15.9239	12.2523	13.1112	10.3751	12.3462	12.6881
315	10.2628	15.3974	11.9637	12.1637	15.1403	11.5823	11.1816	14.7957	13.0589	13.6328	13.5196	15.7162	12.3426	13.7117	9.9687	12.0788	11.7183
316	11.1543	15.677	11.5044	11.851	15.02	11.5903	11.644	15.9118	12.7063	13.7387	13.9635	14.8059	12.2265	13.231	10.2705	12.5669	11.592
317	11.243	15.7169	12.273	12.3037	15.0051	11.3352	11.8112	15.1298	12.3283	14.3251	13.4652	15.5252	11.84	13.0382	10.1322	11.7918	11.6169
318	11.5709	15.9084	12.1032	11.6937	15.7842	11.7764	11.335	14.4401	12.328	13.7158	13.249	15.2897	12.5264	12.9106	10.4775	12.1589	11.2415
319	11.038	15.9494	12.3828	11.5514	14.5041	11.702	11.4352	15.1074	12.8095	14.2245	13.4391	15.0334	12.7818	13.2118	10.2682	11.856	11.7148
320	10.3205	14.5545	12.5989	11.8935	14.8854	10.9261	11.3627	14.2359	13.2071	13.6183	14.7156	15.1617	12.7991	13.0771	10.2152	11.7669	11.2524
321	10.5701	14.9868	12.5823	11.9715	14.2651	11.4123	11.333	14.105	12.9748	13.7685	14.6697	15.5781	12.6439	12.7329	10.0482	11.8664	11.7125
322	10.1602	13.9067	12.1784	11.6813	14.5878	11.4201	11.2915	14.6938	13.2852	14.3039	13.8369	15.7555	12.2229	12.7057	10.1273	12.2138	11.4047
323	11.0211	15.5424	12.0025	12.0736	15.3311	11.3811	11.7829	14.5434	13.8722	14.4489	13.7599	14.3772	12.641	12.2635	10.0996	11.8231	11.0637
324	11.2026	15.737	12.4655	11.5858	14.7813	11.3838	12.2183	13.8645	13.3554	14.7904	13.7667	15.0752	12.3693	13.097	10.2146	12.2903	11.9159
325	11.4554	15.9536	11.7975	11.9482	14.1961	11.6795	11.6092	14.6583	12.1992	14.4101	13.5557	15.0522	12.8945	12.484	10.59	12.3415	12.3343
326	11.1739	15.3192	11.8367	11.6556	14.0429	11.0793	11.9627	14.3026	12.4204	14.1591	14.0492	14.9365	12.3772	12.7401	10.1999	12.7734	11.359
327	10.865	15.165	11.9012	12.354	14.7742	11.6722	11.7744	13.9521	12.3389	14.3818	13.8116	15.5303	12.5068	12.9835	10.6245	12.2928	11.9362
328	10.7152	14.982	11.9512	11.97	14.5026	11.0721	11.9062	14.4875	12.1372	14.6693	13.7712	14.6578	12.8937	13.2763	10.4332	12.3741	11.9786
329	10.3143	15.9718	11.6938	11.4919	15.1921	11.1609	11.5768	14.494	12.6858	15.7903	13.9356	14.4987	13.3406	12.665	10.0552	11.6803	12.3574
330	10.4327	16.3845	11.7084	11.541	14.3182	11.5018	11.8808	14.8054	12.8682	15.2178	14.1759	15.2338	13.2682	12.8639	10.1202	12.4043	12.1989
331	10.3134	16.0042	11.8336	11.4459	14.6521	11.2426	12.1368	14.6785	13.3938	15.879	13.9885	14.7495	13.6192	13.4165	10.1107	11.8819	12.0842
332	10.6927	15.821	11.3734	11.543	14.9115	11.5147	12.3623	14.6384	13.2643	16.5734	13.807	14.423	12.9845	13.0467	10.0966	11.699	11.9144
333	10.6663	16.2029	11.8019	11.5323	14.6126	11.3004	11.5144	14.8188	12.9602	15.3155	13.6603	15.1546	14.1725	12.7082	10.3741	11.8375	12.3907
334	10.6817	15.6881	11.9227	11.6202	14.727	11.5616	12.0968	14.8665	12.6869	14.6954	13.6027	15.6505	13.1845	13.2164	10.2512	11.8318	12.1522
335	10.4701	16.6459	11.7443	11.171	14.7159	11.5323	12.0052	14.4689	12.3981	14.3691	14.0863	15.0926	12.9166	13.2636	10.2966	12.0585	12.2169
336	10.2121	16.1898	11.2772	11.3196	14.4172	10.9751	11.9896	14.3396	12.963	15.1523	14.2191	15.0427	13.5879	12.5343	10.3249	12.2128	11.3345
337	10.2742	15.5852	11.3288	10.8995	14.3143	11.2907	11.967	15.0263	12.8758	15.5371	13.4753	14.3165	13.5243	12.3416	10.3266	12.2111	12.0639
338	10.6749	16.023	11.8354	11.54	14.7772	11.5444	11.9636	14.3816	12.8198	14.604	14.4356	14.43	13.0968	12.3417	10.1757	11.7642	11.8282
339	10.3704	16.4193	11.29	11.667	14.1782	11.34	12.0773	14.5712	12.6773	14.3764	13.5365	14.0749	12.9516	12.7799	10.2476	11.683	11.9782
340	10.63	16.5037	11.3395	11.0337	15.2948	11.4133	12.7799	14.4207	13.3068	14.495	14.327	15.5814	13.1553	12.6356	10.7611	11.7217	11.5739
341	10.4568	15.9387	11.6151	10.9665	14.9829	11.5999	11.7548	14.4049	13.3822	14.8677	13.092	15.234	13.4841	13.0672	9.80421	11.5584	11.6116
342	10.9504	16.9124	11.7778	11.835	14.7759	11.2651	12.3998	14.1129	13.0854	14.4643	14.0252	14.4138	13.5175	13.2224	10.5143	11.8121	11.6464
343	10.6419	16.3709	11.867	11.1702	15.1432	11.5261	11.992	13.8715	12.9047	15.7016	13.875	15.3227	12.6007	12.5573	10.3397	11.6732	11.6848
344	11.0406	16.4741	11.5693	11.3214	14.7684	11.3457	11.9795	14.6548	13.4072	14.6986	13.1181	15.4515	12.5056	13.0257	10.2719	11.093	11.5407
345	10.6555	16.3386	11.8038	11.292	14.3988	11.2642	12.3226	14.3745	13.2838	14.5618	13.4252	15.4588	13.2811	13.2724	10.09	11.552	11.9531
346	10.7788	16.4301	11.5714	11.931	14.4948	11.3603	11.5662	14.6436	13.4766	14.609	13.7617	15.1392	12.529	13.0217	10.2136	11.5596	12.4301
347	10.5951	16.1269	11.5903	11.7131	14.3156	11.1716	11.2849	13.8559	13.5355	15.0565	13.771	14.8587	12.1209	13.0288	10.4474	11.3869	11.8625
348	10.4943	15.4629	11.5533	11.8516	14.3568	11.3467	12.0533	14.1182	13.1099	14.9695	13.4341	15.4552	12.7815	12.8076	9.97392	11.2941	11.4554
349	10.4951	16.8242	11.6998	12.2271	14.4531	11.2116	11.5182	13.5904	12.8146	15.3885	14.1713	14.8514	13.0467	12.4744	10.1913	10.8177	11.725
350	10.4239	16.68	11.8321	12.0021	14.4034	11.3604	11.6117	14.104	12.1266	16.068	13.8851	14.6198	12.8545	12.9431	10.4332	11.5315	12.2511
351	11.0922	16.4887	11.9673	11.3112	14.3648	11.0955	12.632	13.3627	12.4373	14.6032	13.8618	15.5118	12.9009	13.458	10.1866	11.4495	12.1572
352	10.2446	16.8474	11.852	11.6071	14.2352	11.2711	12.3095	14.6884	12.7867	15.6988	13.9148	15.8063	13.0021	13.4982	9.75142	11.2922	11.9849
353	10.4823	16.527	11.9189	11.4141	14.5422	11.3293	12.1314	14.4528	12.6507	15.4915	14.0868	15.7634	12.5328	13.3944	9.74035	11.1069	11.9972
354	10.8054	16.7107	11.6207	12.1843	13.849	11.0794	12.1412	14.2089	13.2478	15.2984	13.5148	14.9556	12.4718	12.7607	10.7359	11.5179	11.9643
355	10.9082	16.7763	12.1049	12.2321	14.1119	11.0761	12.0001	13.8758	12.9651	15.3671	13.9083	15.5772	12.5737	12.8867	10.5056	11.7225	11.2263
356	11.1635	16.1658	11.6027	11.8079	14.6573	11.2497	11.9675	14.1348	12.8287	14.727	13.7694	14.7364	13.1351	13.2458	10.7258	11.7508	11.9884
357	10.3948	16.8863	11.9226	11.8394	14.6937	10.9597	12.306	14.0001	12.8566	15.369	14.1998	15.5868	12.4699	12.9918	10.6887	11.5504	11.4412
358	10.4729	16.2678	11.5124	11.9166	13.8832	11.2385	12.559	13.9287	12.9447	15.8527	14.4124	14.4215	12.7596	12.8922	10.1698	11.159	11.8175
359	10.7721	16.7073	11.5027	11.9756	14.3649	11.1774	11.4691	13.8886	12.823	15.1252	13.6878	14.3178	12.4899	13.3931	10.5338	11.1365	11.649
360	11.0329	16.3869	12.0472	12.1493	14.0848	11.4875	11.6809	13.783	12.8218	14.4651	14.0862	15.2868	12.6998	13.402	10.4713	11.2645	11.5368
361	11.0105	16.1074	11.9192	11.5002	14.4027	11.4822	11.4017	14.2622	12.977	15.6277	13.7441	14.7682	13.0144	13.1305	10.2782	11.3582	11.6488
362	10.3955	16.7528	11.9059	12.2139	14.2723	11.1233	11.8128	14.1052	13.306	14.8848	13.1162	14.7009	13.1656	12.8571	10.8554	11.6988	11.1723
363	11.0139	16.2937	11.9353	12.7243	13.8932	11.5975	11.7331	13.972	12.9239	14.8336	13.3744	15.2389	12.9017	12.8761	10.0203	11.8384	12.0203
364	10.555	16.1531	11.7813	12.3564	14.556	11.4173	11.7742	13.9427	13.0349	14.8459	14.444	15.0424	13.3117	12.9405	10.2703	11.609	11.5987
365	10.3588	16.8331	12.3504	11.7707	14.2888	11.2073	11.4705	13.5469	12.6364	15.0822	13.8759	14.4786	12.8538	13.1361	10.4851	11.5906	11.8232
366	10.3572	16.8824	11.5987	12.3157	14.075	10.7373	12.1917	13.9755	12.8451	14.486	14.1731	14.7197	13.3964	13.2169	10.2905	11.8942	11.5331
367	11.4214	16.3975	11.5722	12.123	13.9819	11.2569	12.1236	14.1997	12.0428	14.9645	13.4177	14.5598	13.5102	12.925	9.98392	11.8245	10.8516
368	10.8261	16.029	11.6987	12.0239	14.6337	11.0633	12.665	13.9902	11.8377	16.0177	14.3078	14.3726	13.7006	13.07	10.5361	11.4502	11.3027
369	11.2461	15.4679	11.3941	12.2843	13.5117	11.4253	12.386	13.8085	12.7749	15.5641	14.5759	14.4447	13.3258	13.0753	10.5212	11.3757	10.9555
370	11.8574	16.4222	11.68	12.1113	13.6743	11.1008	12.2461	13.9765	12.4582	15.9182	14.3619	13.6568	13.266	13.1807	10.5955	11.4698	11.4914
371	11.3177	16.0133	11.6827	12.0706	14.3012	11.3974	12.2376	14.43	12.8257	15.6907	13.8361	14.0862	13.1324	13.2087	10.366	11.1197	11.6204
372	11.4105	16.2938	11.3959	11.916	14.0911	11.0928	12.0293	13.9016	13.2598	15.2253	13.4078	15.0818	13.1934	13.3639	10.1972	11.0597	11.2732
373	11.6128	16.4179	11.2857	11.8266	14.3828	11.0451	12.1521	13.9886	12.4348	14.5189	13.6897	14.6069	12.2909	13.2395	10.3105	11.3594	11.1128
374	11.9329	16.7464	11.3558	12.1597	13.9767	10.8595	11.7803	14.1314	13.0964	14.9208	13.9302	14.089	12.865	12.5483	10.8741	11.4891	11.6782
375	10.9262	16.3517	12.1103	11.6544	14.1771	11.1932	11.7817	14.4523	13.0895	15.5926	13.6072	14.6982	12.5721	12.2708	10.193	11.7778	11.7577
376	11.4576	16.6313	12.4121	11.4402	14.543	11.3115	12.2678	14.1539	12.7475	15.6077	13.8315	14.2791	12.857	13.4681	10.2876	11.6897	11.9833
377	11.4632	16.6058	11.6451	11.966	14.2837	11.1307	12.302	13.9642	12.775	15.9451	13.4682	13.6883	13.1819	13.1638	10.6232	11.3904	11.4723
378	11.1877	15.6615	11.6988	11.4662	14.1593	11.4276	12.0416	14.3559	12.5011	14.8909	13.6756	14.0245	13.4412	12.2718	10.8244	11.4539	11.9405
379	11.4696	16.151	12.4938	12.0946	14.1166	11.2998	12.4092	14.3077	12.7625	15.3278	14.0693	14.9858	13.0391	12.7202	10.2331	11.758	11.6568
380	11.8594	16.7697	11.8197	12.0596	14.5106	11.3821	12.7476	13.7454	12.6539	15.6756	13.4233	14.5898	13.2358	13.0502	10.4696	11.3931	11.6323
381	11.2585	16.1491	12.0345	12.126	14.3213	11.2501	12.8238	14.1391	13.4604	15.5331	13.4406	15.2348	13.292	12.6915	10.2273	11.5811	11.4056
382	10.9659	16.5563	11.5541	12.0037	14.3501	11.2953	12.5298	14.4191	13.1656	15.3825	13.541	14.8773	13.7548	14.0959	10.3169	11.3677	11.357
383	11.7052	16.1454	12.3067	11.6321	14.6331	11.2949	13.284	14.1774	13.7427	15.0713	12.8912	15.1386	13.0672	13.0267	10.2021	11.1644	12.555
384	11.9182	16.0081	12.2405	11.3513	14.1734	11.3462	12.063	14.0398	13.6848	15.5077	13.6223	15.0052	12.8736	13.804	10.5056	11.2917	11.9941
385	11.7669	16.4936	11.709	11.3401	14.5345	11.164	12.7509	14.4404	12.6868	15.2394	13.8987	14.9763	13.6779	13.1161	10.5632	11.7636	12.0908
386	11.3345	16.956	11.4472	11.4022	14.5263	10.7379	12.4013	13.6582	13.0726	15.2854	13.302	13.9616	13.5238	13.6446	10.1711	11.3418	12.3967
387	11.4388	16.1092	11.8606	11.1943	14.8404	11.1175	12.5485	14.0448	13.4093	15.395	13.4957	14.5049	13.1114	14.2832	10.6667	11.2591	12.2512
388	10.9296	16.4754	11.843	11.5728	14.785	11.4476	12.9349	13.2452	12.9463	14.9221	12.8799	14.6931	13.8246	12.8848	10.1065	11.2359	11.8274
389	10.7424	16.4524	11.843	11.2894	14.8304	11.4601	13.4084	13.5907	13.4532	14.7874	13.0557	15.0529	12.8718	13.2078	10.3527	11.9161	11.3074
390	11.4905	16.4019	12.2115	11.1627	14.6936	11.1889	12.5618	13.4269	13.0448	14.5111	13.2858	14.7105	13.3959	13.1753	10.5109	11.8628	12.2196
391	10.9966	15.8844	12.293	11.3393	14.8334	10.939	12.884	13.8945	13.0132	14.6391	12.9992	14.6454	12.958	13.0725	10.9772	11.8197	11.9561
392	11.318	15.7636	11.9972	11.4372	14.1424	11.1054	12.8862	13.6795	12.6207	14.7734	13.2911	13.8608	12.8233	13.0919	10.4029	11.9063	11.9211
393	11.5915	16.4857	11.7064	11.8258	14.7293	11.0213	13.1253	12.9381	13.1931	14.1511	13.896	14.1481	12.9013	13.3577	10.4935	11.3035	11.5915
394	10.9542	16.5542	11.6753	11.3787	14.9791	11.1219	12.885	13.7136	13.3573	14.9499	13.8124	14.2762	13.4586	13.1428	10.0955	11.4496	11.9614
395	11.1323	16.4049	11.7967	11.01	14.4586	11.9151	13.2294	13.4196	13.6125	15.3807	12.6825	13.8412	13.0326	12.5941	9.95405	11.5314	12.0197
396	10.5636	16.2858	11.5831	11.0756	14.7893	11.8844	13.3191	13.7684	12.2157	14.5699	13.8214	14.1993	13.5058	12.6401	10.2518	11.1925	11.5444
397	10.8302	16.0947	11.8771	11.8679	14.314	11.1685	12.1051	13.9276	12.7819	14.5907	13.8891	14.968	13.459	13.0647	10.3003	11.0189	12.4151
398	10.8034	15.5254	11.8765	11.557	14.4121	11.8473	12.0291	13.9471	12.6193	15.7022	13.6365	14.9713	13.3887	12.836	10.4211	11.2792	11.8929
399	11.2391	16.4115	12.1218	11.4061	14.6324	11.4835	11.8533	13.9866	12.7735	14.9508	13.4273	14.0621	12.7982	12.4631	10.313	11.2056	12.4949
400	10.7674	16.5681	11.3247	11.8049	15.1887	11.4129	12.0312	13.7178	12.8914	14.5611	13.4747	14.4715	13.6551	12.7289	10.3745	11.3183	12.0953
401	10.8234	15.635	11.434	10.9407	14.7736	11.1936	12.6125	14.0385	12.7521	14.9086	13.3616	14.5517	12.7662	12.2068	10.1692	11.5732	12.1038
402	10.7272	16.4021	11.7099	11.2717	15.2298	11.5856	12.1452	14.0727	12.8784	14.6741	13.9213	15.0875	13.5864	12.3172	10.085	11.9317	12.2983
403	11.0912	16.7629	11.7577	11.1409	15.0737	11.8023	12.5765	13.7312	12.9417	14.6987	13.2817	14.6719	13.4106	12.6267	10.4521	11.3859	12.1322
404	11.2674	16.356	12.2501	11.6349	14.847	11.6085	12.9175	13.7532	12.4994	14.0751	13.221	14.0147	12.7987	12.8835	10.4716	11.5307	12.2283
405	11.3404	16.4442	12.142	10.8323	15.3676	11.4518	12.6281	13.2918	12.3012	14.5833	13.8219	14.4376	13.068	12.7438	9.96283	11.539	11.9663
406	11.7132	16.1784	12.2787	11.133	14.2423	11.5995	12.6412	14.0631	12.8087	14.085	13.4954	14.9886	12.8409	12.7362	10.422	11.2766	11.8513
407	11.4938	15.8096	11.2656	11.2307	14.4503	11.6439	12.8747	13.7618	12.5762	14.0965	13.6035	15.6908	12.2735	12.411	10.1028	11.3905	12.3818
408	10.7912	16.6206	11.7512	11.366	14.4156	11.6501	12.8864	13.9718	12.8253	14.0643	13.9129	15.4478	12.1568	13.1706	10.1268	11.2048	12.2463
409	11.2518	16.2571	12.0341	11.8293	13.7707	11.9433	12.978	13.8456	12.7223	13.5809	13.5222	14.9724	12.3058	12.4557	10.5865	10.8538	12.0301
410	11.5424	17.3215	11.3966	11.7748	14.1642	11.1762	13.6118	13.6679	12.6839	14.87	13.6994	15.0479	13.0526	12.8458	10.3655	11.4186	12.6267
411	11.4932	17.1554	11.9795	11.9917	14.6676	11.4437	12.8585	13.6857	12.9981	14.3204	13.7829	14.4654	12.2513	12.5653	10.3035	11.2385	12.9659
412	11.24	16.8569	11.9662	11.392	14.6051	11.3422	13.1117	13.8158	13.3729	14.1698	13.4	14.7622	12.8648	12.6892	10.4079	11.0669	12.2423
413	11.4646	16.9223	11.816	11.344	15.0274	11.2919	13.2079	14.4215	12.9906	13.8435	13.8231	15.5257	12.8488	12.5929	10.0082	11.5554	11.765
414	11.4087	16.9963	11.8752	11.3647	13.9792	12.1551	13.4285	14.2379	12.9792	14.3291	14.1515	15.7529	12.6943	13.264	10.0612	11.8871	11.9933
415	12.4294	16.1803	12.0385	11.3889	15.1472	11.1023	12.6979	13.8152	13.7412	13.9043	13.7281	15.1789	13.1879	12.9973	10.3119	11.6048	11.7328
416	11.4696	16.6714	11.6239	10.9946	14.0762	11.1402	12.5893	13.7391	13.7805	14.708	14.163	15.2565	13.0285	12.7791	10.1377	12.0367	12.638
417	11.1003	16.8344	11.6932	11.3302	13.8579	11.2	12.6957	13.8089	13.7788	14.1467	13.5349	14.7738	12.8048	12.8882	10.0641	11.6782	11.9561
418	10.8462	16.4768	12.0207	11.3714	14.4904	11.018	12.9424	13.7234	13.199	14.1693	13.8932	14.6797	13.1765	12.9815	10.3417	11.0535	12.3141
419	11.3627	16.8173	11.701	11.5387	13.7212	11.5837	12.2049	14.0271	12.7418	14.0069	13.7362	15.1834	12.8756	13.0665	10.5054	11.5679	12.1046
420	11.5223	16.5947	11.768	11.1726	13.9322	11.3555	12.7287	14.1799	13.1093	13.6852	13.4844	14.5922	12.7512	12.6856	10.4344	11.6461	12.3764
421	11.2567	16.8371	11.7312	11.1589	14.1963	11.0762	11.8245	13.8056	12.5731	14.1059	13.5805	14.4678	12.7197	12.9273	10.373	11.8967	12.0271
422	11.333	16.6036	11.652	11.2131	14.2922	11.3624	12.8313	13.9594	13.3071	13.9628	13.6915	14.7241	13.2955	12.3414	10.1236	11.895	11.5277
423	10.9442	16.3324	11.9141	11.8601	15.0295	11.1898	11.971	14.641	13.035	13.6091	13.0354	15.3065	13.0229	12.9348	10.0946	11.5418	12.0733
424	11.8236	15.7658	11.8362	11.1286	13.9692	11.5228	13.1378	14.3834	12.8626	13.8865	13.6556	15.009	13.1094	13.0262	10.1878	11.5863	11.6447
425	10.8406	16.8173	11.787	11.8798	13.91	11.7539	12.6008	14.6629	12.6855	13.0521	13.5901	14.9236	12.968	12.616	10.6684	11.4347	12.0613
426	11.6112	16.2532	11.9423	11.747	14.6525	11.7949	13.3309	13.9421	12.527	13.8974	13.6587	14.6702	13.1098	12.531	10.1803	11.3706	12.2355
427	11.4123	16.3511	12.3485	11.3136	13.4181	11.5573	12.4027	13.9405	13.1319	13.4097	13.7329	14.6267	12.8967	12.4412	10.6047	11.2146	11.892
428	11.6029	16.5918	11.7455	11.302	14.0822	12.1408	11.7163	14.1498	12.9413	14.0299	14.2143	14.6875	12.6101	12.7637	10.3992	11.5069	12.8169
429	11.2406	16.5955	12.0522	10.8544	14.0743	11.7846	13.0906	14.219	13.1258	14.2345	14.2967	15.1294	12.0745	12.793	10.4482	11.8165	12.734
430	11.5899	17.1243	11.6648	11.5263	13.4609	11.8987	12.7128	14.1791	13.3103	12.7473	13.8399	14.9237	12.9958	12.3876	10.2316	11.5103	12.2733
431	11.473	16.6659	12.301	10.7545	13.8304	11.9071	12.83	13.9408	13.0698	13.7221	14.2423	14.4219	13.0728	12.9129	10.3754	11.8433	12.5485
432	11.7727	16.8896	12.0081	11.6221	14.0307	11.4239	12.7666	14.2246	13.3585	14.1995	13.4696	15.1746	13.2508	13.2055	10.2282	10.8952	12.0684
433	11.7087	16.4933	12.0393	11.4124	13.8324	11.6272	12.9192	13.7343	13.28	14.1113	13.856	14.3936	13.0245	13.3835	10.3583	11.4131	11.9856
434	11.7578	15.9479	11.623	11.6238	14.5862	11.7576	12.9565	14.0905	12.8135	13.5673	14.7552	15.191	13.2213	12.7123	10.379	11.3282	12.7617
435	11.3944	16.1454	11.526	11.3527	13.9702	11.6106	12.2637	13.6576	12.8247	13.1078	13.8578	15.6139	13.8888	13.3071	10.2902	12.1055	12.3363
436	12.1402	16.82	11.7755	11.2206	13.5961	11.359	12.4617	13.3457	12.8697	13.5651	13.2321	15.1398	13.011	13.0411	10.5269	11.3565	12.792
437	11.2779	16.5264	11.6113	11.4287	13.7741	11.0578	13.1666	14.5131	12.4728	13.4173	13.4206	15.3646	13.302	12.4745	10.1596	11.1285	12.3027
438	11.5291	15.7675	11.7254	11.2763	14.2343	11.2844	13.3176	14.109	12.8713	13.8215	13.9712	15.2042	12.6138	12.922	10.2245	11.3182	12.6895
439	11.7534	15.3106	11.7649	11.4915	13.7279	11.3013	12.5559	14.21	13.1672	13.7218	14.3851	15.0524	12.71	12.7299	10.427	11.7416	12.0565
440	11.6215	16.3271	12.0264	11.2742	13.7894	11.5496	13.258	14.3191	13.28	14.3691	14.1067	15.4015	12.7762	12.4066	10.2841	11.4125	12.5047
441	11.0437	15.3328	11.4555	11.6795	13.8648	11.7196	13.015	14.3058	12.938	14.1051	14.5227	15.142	12.4276	12.4748	10.1617	11.6994	12.658
442	11.0121	16.5516	11.654	11.9551	14.0523	11.8694	13.0062	14.7829	12.5229	13.7657	14.5444	14.7174	13.378	12.4994	10.3221	11.3695	12.6034
443	11.178	16.6473	11.9093	11.3747	13.4449	11.3663	12.6588	14.2965	12.3841	14.3091	13.5143	15.5094	13.018	12.5537	10.5457	11.361	12.3788
444	12.0111	16.4061	11.5085	11.4143	13.7023	12.0711	13.441	14.3891	13.0029	14.2882	14.0754	15.5372	12.7588	12.6935	11.0796	11.9134	12.7498
445	11.5091	16.645	11.819	11.5364	14.3543	12.0898	13.2562	14.6062	13.3083	14.2346	13.3247	15.1334	12.6956	13.0018	10.5515	11.5741	12.7665
446	11.7359	16.4145	11.3495	12.0731	13.6308	11.9672	12.5858	14.0634	12.9971	14.1654	13.8132	15.2775	13.0365	12.9712	10.2716	11.5222	12.0458
447	11.5075	15.5758	11.6517	11.8653	13.697	12.1543	12.7784	14.2649	12.9217	14.1253	13.6959	15.0683	12.9677	12.2815	9.97766	11.375	12.8762
448	10.721	16.6738	11.776	11.3074	13.3148	12.493	13.2934	14.3991	12.4833	14.558	13.6245	15.0757	12.7852	12.5134	9.87738	11.7021	12.5015
449	11.1315	16.7085	11.6088	12.2206	13.377	11.8627	12.8528	14.3864	12.901	13.7786	13.2832	15.3822	13.1215	12.546	10.4777	12.2825	12.9577
450	11.3798	16.9344	12.2848	11.5767	14.0054	13.2587	13.0262	14.0387	12.8075	13.9312	13.0519	15.1601	12.6897	12.843	10.5188	11.5215	12.4628
451	10.8979	15.9134	12.0984	11.8348	13.7841	12.7531	12.3275	14.5167	12.7643	14.0441	13.6792	14.6592	13.0484	13.2212	10.3916	11.543	12.6379
452	10.5435	16.3112	11.8619	11.525	14.2182	12.6448	12.143	14.5929	12.5957	13.4733	13.3905	15.139	12.6603	12.937	10.1609	11.9199	12.434
453	10.8212	16.0344	12.1928	11.6549	14.3671	12.8224	12.2706	14.23	12.797	14.184	13.2448	14.8381	13.1773	13.1149	10.5075	11.7898	12.9305
454	10.7016	16.5947	11.6817	11.9039	13.5092	11.9869	11.9459	14.41	12.3356	13.6455	13.1484	14.7811	13.1171	13.503	10.7772	11.2304	13.0721
455	10.6924	16.7107	11.9632	11.3951	13.5092	11.873	12.1264	14.0775	12.5247	13.6014	13.601	15.1392	13.1873	13.2931	10.1759	11.3952	12.276
456	10.8615	17.5383	12.0203	11.8705	13.5148	12.6551	12.3363	13.3868	12.8127	12.955	12.9011	15.1522	12.6595	13.1843	10.2553	11.433	12.4812
457	10.5079	17.7029	11.8182	12.2151	13.949	12.4475	12.8667	13.829	12.6034	13.7311	13.3956	14.5661	13.232	13.0079	10.3886	11.7267	12.3305
458	10.8081	17.472	11.9116	11.8017	14.3069	11.5827	13.7538	13.8287	13.034	13.3619	13.8841	15.6621	12.4117	13.2853	10.4833	11.2464	12.0527
459	10.3833	16.5666	11.9585	12.3291	14.3936	12.5505	13.5678	14.0536	12.6968	12.7264	13.4803	15.2355	12.8638	12.7835	10.5843	11.5883	11.7653
460	10.9683	16.4624	11.936	12.2932	14.4673	12.3461	13.0028	13.6649	12.6753	13.8968	13.8261	15.0215	13.0559	12.6465	10.5182	11.7045	12.215
461	10.6652	16.2872	11.9069	12.1542	14.0898	12.1357	12.2916	13.5519	12.5924	13.7816	14.3863	14.831	13.5099	12.9427	10.6115	11.5778	12.102
462	10.7334	15.8565	11.9294	11.7698	13.6483	12.4694	13.1766	13.5735	12.2256	13.1468	13.7806	15.041	13.1494	13.1844	10.0801	11.9779	12.7217
463	11.2723	16.2916	11.7243	11.2394	14.5498	11.6465	12.3529	14.0667	12.3241	13.3343	14.1507	15.372	13.1734	12.9024	10.3379	11.4119	12.272
464	10.8667	16.654	11.6757	11.1094	14.6204	12.1342	12.8441	13.582	12.3585	14.1406	13.5396	15.4323	13.0026	12.744	10.5799	11.3903	11.5725
465	10.6911	16.6381	11.5357	12.0698	15.0301	12.0958	13.0009	13.2528	11.8335	13.5978	14.2826	15.629	13.4009	12.748	10.4086	11.469	12.1567
466	10.7245	17.0301	12.4136	11.9255	14.1362	12.2543	12.886	13.9776	12.3788	13.7101	13.8717	15.1774	13.6455	12.9708	10.6314	11.2008	12.1892
467	10.5827	16.6334	13.0251	11.8563	14.066	12.154	13.1861	13.864	12.0409	13.706	13.3841	15.3617	13.0095	13.4089	10.2388	11.1732	12.1342
468	10.4245	16.7726	13.2848	11.6839	14.1136	12.3134	13.3414	14.1999	12.9433	13.1626	13.754	15.7644	13.7039	12.8218	10.1587	12.2153	12.185
469	10.8635	16.3234	12.3898	11.8136	13.7637	11.3084	13.2884	14.5202	12.6707	14.0635	13.602	15.9411	12.6772	13.1258	10.276	11.359	12.1324
470	10.7113	16.7441	12.6084	11.5676	14.3522	11.1006	14.8011	13.7492	12.6231	13.5032	13.1848	15.9323	12.564	13.1223	10.288	11.5486	12.5318
471	11.0355	16.1098	12.9339	11.3406	14.1686	11.2162	14.0175	13.7033	12.5646	13.8921	13.3681	15.5919	13.0175	13.3475	10.4522	11.3038	12.7847
472	10.7987	16.799	12.6838	12.064	14.7758	12.6074	13.9348	13.8373	12.9477	13.849	13.3068	16.3841	12.7665	12.6236	10.2554	11.4679	12.6222
473	10.7822	16.2056	12.8321	11.6455	14.1933	12.1985	13.97	13.8444	12.7845	13.9593	13.3436	16.4607	13.5004	13.0895	10.3554	11.5831	12.9872
474	11.2965	16.3321	12.4033	11.6534	14.9711	12.1916	14.4281	13.9003	12.4832	14.755	13.7961	16.3405	13.3078	12.6808	10.3444	11.5439	12.8764
475	10.7581	16.2389	12.9677	11.5611	14.2414	12.033	14.1634	13.9007	12.7597	14.6958	14.4259	15.9559	13.3494	12.8823	10.0799	11.5526	12.5786
476	10.8397	15.4527	12.4539	11.46	14.0935	12.3031	13.9852	13.9681	13.138	14.5592	13.8142	16.6444	12.4773	13.0133	10.3527	12.2476	12.2604
477	10.9263	15.9596	12.3727	11.679	14.5335	12.0807	13.8468	13.9572	12.3784	14.4382	13.1125	16.1808	13.1432	13.3709	10.2174	11.9201	12.644
478	10.6556	15.941	12.7702	11.4313	13.6955	11.3814	13.3895	14.5672	12.4046	14.0785	13.7004	16.1141	12.8242	13.1759	9.82662	12.0003	12.5791
479	10.5541	16.2569	13.0402	11.5827	14.2436	11.4844	13.5438	14.2106	12.4765	14.2635	14.2753	16.1955	12.6814	13.4162	10.1731	11.4955	12.0549
480	11.0022	17.108	12.656	11.4795	14.2011	11.4527	13.7427	13.7178	12.7508	13.7449	14.1055	16.3023	13.3739	13.356	10.0263	11.2983	12.4135
481	11.1462	15.4912	12.7492	11.0135	14.1733	11.6221	13.8458	13.8253	12.5547	14.4006	14.1252	16.4735	13.112	13.3986	10.3901	11.047	12.4082
482	10.8874	15.2425	13.2583	11.8832	14.1259	11.5706	13.4423	14.5723	12.5218	13.9437	13.5526	16.7359	13.8923	13.1783	10.1661	11.7936	12.1281
483	10.6886	15.9977	13.9248	11.108	14.3354	11.784	13.2958	14.3154	12.6796	14.1368	13.3148	16.3305	12.8553	13.3546	10.2641	11.6312	12.117
484	10.6118	16.288	13.2256	11.8832	13.1433	12.1437	13.3119	14.6049	12.7826	13.8177	13.9173	15.4044	12.8474	13.6988	10.3091	11.3086	12.1287
485	10.5884	16.5486	12.9931	11.6525	13.9909	12.1546	13.1357	14.1461	12.392	13.6373	14.5474	15.7649	12.5314	12.308	10.6973	11.573	12.2054
486	10.8574	16.4534	13.1869	10.9953	13.9004	11.9971	13.289	14.185	12.1706	14.8159	13.488	16.1538	12.6751	12.9371	10.8661	11.627	12.2091
487	10.9096	16.5299	14.4328	10.9415	13.9643	11.9405	12.7099	14.3598	12.6808	13.8128	13.6232	16.3746	13.0151	13.3554	10.4234	11.3374	12.1318
488	11.2732	16.0718	14.2652	11.3771	13.8448	11.5619	13.0322	14.514	12.7112	14.128	14.0657	15.4992	12.6761	12.7816	10.5868	10.8898	12.3571
489	11.185	16.0204	13.8704	11.5383	14.231	11.2971	13.582	14.1705	12.7541	13.9128	13.8929	15.5455	12.8927	13.4645	10.0188	11.2057	12.3357
490	11.5307	15.6875	13.2193	11.2895	14.0479	12.1836	12.9613	14.6133	12.0045	14.1174	14.4346	16.3964	13.5143	12.9119	10.539	11.1598	12.7289
491	10.8034	16.7713	13.4683	11.5583	14.0798	11.6582	13.6681	14.1394	13.1584	14.3283	13.7634	15.9905	13.0774	12.8439	10.244	11.5905	12.5155
492	11.5041	16.646	13.7338	11.4341	13.8473	11.9612	13.2365	14.261	12.356	14.8729	14.2366	14.9981	12.9757	12.5578	10.5923	11.2377	11.9301
493	11.3031	16.9115	14.2645	11.3547	13.3377	11.9165	13.3156	14.5576	12.741	15.0685	14.1523	15.8945	13.1023	13.086	10.6985	11.5969	12.491
494	11.3566	16.2512	13.6781	11.3132	13.5666	11.8518	14.467	14.0551	12.0791	14.3762	14.3867	16.3344	12.9554	12.6478	10.3418	11.2674	12.0022
495	11.5396	16.882	13.6641	11.5302	12.896	11.6107	13.1366	14.1361	12.0674	14.0854	13.3622	16.0938	13.383	12.8106	10.5948	11.1617	12.0498
496	11.4234	16.2664	13.2517	11.6909	14.4732	11.8871	13.7123	14.5373	11.8485	14.274	13.8023	15.8419	13.1557	12.7029	10.2464	11.0117	12.2277
497	11.4558	17.1154	12.5348	12.2109	14.2628	11.6623	13.5265	14.5753	11.9599	14.2046	13.5102	15.2088	13.012	12.9957	10.7969	11.019	12.4156
498	11.6056	16.8963	12.6184	11.7981	14.0033	12.0406	14.1367	14.3469	12.332	14.5039	13.5927	15.7588	13.3955	12.8415	10.5682	11.1961	12.2519
499	10.9598	16.2652	12.7539	12.1896	14.1641	11.7406	13.6669	13.786	12.4672	13.9602	13.7298	16.0255	12.8125	12.7693	9.96374	11.4572	12.4112
500	11.4107	16.3779	12.535	12.471	14.093	11.8314	14.2205	14.6687	12.3802	14.2875	13.9148	16.011	12.4757	12.8548	10.0158	11.636	11.8394
501	10.9811	15.799	12.1254	12.0123	14.1132	11.3648	13.8079	13.88	11.9383	13.8391	13.9243	15.7652	12.7032	13.3385	10.2862	11.1948	12.4147
502	11.0265	16.3931	12.4014	12.4342	14.0776	11.4303	13.4768	14.7157	11.8597	13.7095	14.1739	15.9659	12.3813	13.2851	9.95535	11.4675	11.6581
503	11.5817	16.4617	11.7848	12.082	14.0561	11.624	14.106	14.2149	12.0626	13.9189	14.1165	14.9451	12.9538	13.2237	10.0919	11.0555	11.307
504	11.6193	16.063	11.7767	11.7881	13.7877	11.8443	13.3813	13.9373	12.3229	14.2094	14.1216	14.5311	13.1201	13.1154	10.3648	10.7583	11.7485
505	11.2204	16.0596	12.3643	12.286	13.5602	12.0527	13.2375	14.5268	12.3263	13.6504	13.4927	15.4908	13.1763	12.9442	11.1417	11.4055	11.8995
506	11.2504	15.5637	12.3167	12.341	13.9164	12.438	13.4115	14.437	11.9616	13.4108	14.4215	16.0843	13.2062	12.7599	10.5528	10.8466	11.399
507	10.993	15.8542	12.7687	11.7756	14.1373	11.4115	13.361	14.0968	12.4089	13.9222	13.6026	16.0545	13.3607	12.7223	10.4092	10.9545	11.566
508	11.6726	15.5251	12.9626	11.5625	13.7515	11.3176	13.43	14.4795	12.4249	14.383	13.6455	16.1388	13.3736	13.2577	10.2137	11.1166	11.3832
509	11.7653	16.3662	12.775	11.5767	13.594	11.9591	13.1266	14.6058	13.0919	14.0776	13.696	15.5208	12.6852	12.2954	10.2229	11.4464	12.0627
510	11.3804	16.4347	12.2161	11.683	13.8995	12.0493	13.4449	14.3363	12.4077	14.047	13.4913	15.6136	13.116	12.3503	10.3297	10.9226	12.3458
511	11.4227	16.2527	12.1721	12.5177	13.5804	11.5322	13.5829	14.0187	12.6955	13.7801	14.2926	15.669	12.9799	13.1756	10.2366	11.3717	12.2773
512	11.0635	16.1778	12.5532	11.8506	13.6211	11.2757	14.333	13.94	12.65	14.9055	13.9697	15.3552	13.2829	12.8615	10.4698	10.8598	12.3206
513	11.5448	16.4957	12.5074	11.9029	13.4033	11.5352	13.1663	13.7827	12.7496	14.1239	13.6439	15.6285	12.5643	12.8402	10.5531	11.0048	11.7696
514	11.2058	16.93	12.1464	11.5344	12.9659	11.7949	13.001	14.0858	12.3788	14.0876	13.2896	16.2083	12.4937	13.1207	10.1978	11.3859	13.4228
515	11.4727	16.401	12.0056	11.6416	13.2765	11.7071	13.5238	13.114	12.7885	14.2697	13.6118	15.2488	13.357	12.5512	10.1232	11.1241	12.2778
516	11.6368	17.1003	11.8673	12.0729	13.7869	11.7194	13.6136	13.9684	12.807	14.5654	13.171	15.6341	13.9126	12.9779	10.4927	11.1233	12.5843
517	11.5881	16.7755	12.5291	12.2929	13.8265	11.7938	13.4734	14.0465	12.488	14.3029	13.8996	16.1005	12.7452	12.9374	10.2498	11.136	11.8914
518	11.1563	16.2612	12.0746	12.3357	13.411	11.3988	13.8838	14.6661	12.7099	14.6615	13.5993	15.5475	13.1678	13.1154	10.6585	11.1476	11.7345
519	11.4155	16.5056	12.1282	12.1898	13.5268	11.7642	13.2375	13.7382	12.4543	14.4631	13.84	15.7249	12.8139	12.6279	10.0739	11.5892	11.8318
520	11.6781	16.4291	12.949	12.2086	13.7833	11.7463	13.0726	14.0366	12.5505	14.487	13.2427	15.8474	12.9329	12.7246	10.1907	10.8125	11.7388
521	11.2906	16.2674	12.4428	12.4212	14.0777	11.5651	13.7212	13.6653	12.9298	14.4724	13.7106	15.4274	12.7183	13.0391	10.3922	11.197	11.8329
522	11.6169	15.8958	12.326	11.7844	13.7188	11.7083	12.9609	14.4807	12.8496	14.3815	13.5905	15.4008	13.3463	13.3554	9.87017	10.9731	11.9024
523	11.7786	16.2034	12.2908	12.022	13.8638	11.5784	13.2685	14.1058	12.2147	14.0845	13.4888	15.443	13.1149	13.6259	10.1008	11.1089	11.2797
524	11.4616	15.8292	12.291	12.057	13.6773	12.089	13.8047	14.2672	12.642	13.8633	13.7638	14.7337	13.3773	12.8596	10.084	11.0346	12.2243
525	12.3194	16.3727	12.2426	12.024	14.0515	11.4178	13.7357	13.9079	12.5841	14.096	13.8329	15.1308	12.8816	13.2671	10.3812	11.5365	11.8013
526	11.0596	15.9789	11.8865	12.4812	14.0638	11.8789	14.1502	14.773	12.5239	14.2643	13.955	15.5291	13.6208	13.8048	10.1936	11.3587	11.8166
527	11.4727	16.4518	12.1436	11.958	13.6933	11.883	14.4169	14.7995	12.5912	13.6613	13.6706	14.1848	14.0374	13.1614	10.1254	11.303	13.072
528	11.2427	15.8554	11.9469	11.9917	13.7111	11.6359	13.2419	14.9109	12.0422	14.3004	13.3831	14.8355	13.6994	13.4518	9.97068	11.4177	12.3293
529	11.4421	16.7122	11.6882	12.2714	13.7612	11.2726	13.7614	14.136	12.9832	13.6968	13.5206	14.9167	13.3786	12.8639	10.0492	11.3573	12.0523
530	11.6723	15.7592	12.3309	12.0293	13.4619	11.464	13.7926	14.2407	12.1238	13.3088	13.633	14.6801	13.3017	12.9856	10.1264	11.8618	13.1032
531	11.5428	15.8945	11.9002	11.9895	13.8423	12.0763	13.6758	13.934	12.0186	13.6545	13.5035	14.6962	12.8321	13.4418	10.5679	10.9468	13.375
532	12.1336	16.5779	11.516	11.7909	13.0541	11.6792	13.4126	14.0438	12.8109	13.812	13.3461	14.8187	12.9638	12.9135	9.88915	10.9028	13.1757
533	12.0423	16.3917	11.9944	11.6846	13.1617	11.3755	13.4226	13.8402	12.4955	13.7019	13.4826	15.0362	13.3063	13.0254	10.7269	11.1648	13.2243
534	11.7303	16.6207	12.0662	12.1142	13.3768	11.7041	13.539	14.0827	12.9464	12.9852	13.2163	15.1632	13.4294	13.1391	10.1632	10.8536	12.9181
535	11.4626	16.2364	12.0349	12.1074	13.7748	11.3993	13.2152	13.8844	13.0148	14.3292	13.7583	14.7567	13.3975	13.6484	10.0532	11.2627	12.6862
536	11.5077	16.232	11.9392	12.4783	13.5739	11.4169	12.9274	14.01	12.9586	14.3939	13.2864	15.8462	13.339	13.444	10.0586	11.6052	13.0106
537	11.1807	16.8543	12.0516	12.1003	13.3409	11.735	13.6793	14.2367	12.1917	13.9448	13.1386	15.2774	13.2139	13.1957	10.2287	11.9171	12.3793
538	11.2899	17.0302	12.9903	11.6895	13.0588	11.5699	13.4646	14.5185	12.4921	14.2069	13.6387	15.6467	13.3552	13.1244	10.3412	11.7002	12.8976
539	11.4756	16.9652	11.8895	12.667	12.8434	12.028	13.4623	14.7074	12.8099	13.9428	13.4416	16.1144	12.8731	13.4019	10.5935	11.6743	12.6209
540	11.677	16.3275	12.1469	11.8469	12.9809	11.4134	14.1209	14.3249	12.4133	13.8086	12.9929	14.7633	12.7402	12.7891	10.4506	11.8163	12.9164
541	11.8981	16.6402	11.8195	11.5089	12.1829	11.2854	13.1214	14.3402	12.8793	13.8494	13.5093	14.2746	12.6995	13.1226	10.3986	11.2667	12.6895
542	11.3051	16.3557	12.4025	11.7	13.1071	11.0415	14.3585	14.2769	13.195	14.2281	13.8062	15.6131	13.1412	13.0322	10.3338	11.517	12.5059
543	11.7936	17.1548	12.2614	12.0712	12.6245	11.2613	14.0348	14.3933	12.8825	13.9867	13.8643	15.1938	13.1484	13.1594	10.2413	11.8905	12.6901
544	11.9903	17.0515	11.9227	12.6632	13.3557	11.4472	15.1029	14.3145	13.1388	14.2277	14.4404	14.6349	12.8438	13.2287	10.4092	11.75	12.7198
545	11.5164	16.7551	12.0141	11.5082	12.8758	11.7568	14.2073	14.4054	13.73	13.9763	13.8103	15.9852	12.9063	13.3834	10.5267	11.2904	12.7232
546	11.3001	16.1953	12.4264	12.0061	13.5265	11.7168	14.8529	14.4615	13.0474	13.6959	13.99	15.4723	12.7887	13.5508	10.1555	11.9488	12.4908
547	11.4673	15.5844	11.8586	11.6947	13.5001	11.5159	15.0809	13.9292	13.2661	13.6415	13.179	16.042	12.2611	13.1313	10.1239	11.8185	12.8431
548	11.612	16.4339	12.2226	11.8013	13.7266	10.9942	13.9959	14.5464	13.3104	13.9242	13.631	15.6136	12.5719	13.239	9.89286	10.9703	12.9262
549	11.3985	16.3754	11.9352	11.3922	13.785	11.2762	14.1254	14.5626	13.3045	13.5294	13.9304	15.1196	12.9818	13.1516	9.85583	11.3965	13.0228
550	11.4297	16.4881	12.161	11.9904	13.9387	11.3783	14.4515	14.0921	12.2801	13.7089	13.4526	15.856	13.1812	13.2576	10.2324	11.7377	12.5219
551	11.4856	16.5822	11.9388	12.5282	13.1583	11.0771	14.7793	14.4405	12.5343	13.8992	14.1104	14.8264	12.5666	13.4424	10.1757	11.9192	13.3137
552	11.3528	16.526	12.1671	11.6983	13.2257	11.797	13.695	13.7801	13.5028	13.6833	13.9056	15.7326	12.9268	14.0058	10.2073	11.7977	12.8582
553	11.7341	16.9676	11.6338	11.697	13.7063	11.4382	14.0438	14.7073	12.479	14.3804	13.9632	16.0699	11.7411	13.4879	10.0777	11.8466	12.6302
554	11.4867	15.9577	12.0311	11.4345	14.045	11.2829	14.004	14.3181	12.6754	14.1413	13.1306	14.841	12.5656	13.5594	10.0581	11.6846	13.1251
555	11.2394	16.6577	11.9899	11.3916	13.8954	11.9228	13.5942	14.3821	12.5606	14.5452	13.974	15.4216	12.2804	13.3332	10.0847	11.6302	12.2368
556	11.4419	15.9558	12.5342	11.7017	13.6292	12.1203	13.5019	14.428	12.5744	13.9917	13.747	14.9793	12.552	14.0788	10.1879	11.864	13.4081
557	11.6982	16.0954	12.6768	11.4633	13.791	11.1476	13.8247	14.9865	12.2119	13.926	13.9839	15.4483	12.8111	13.8823	10.6103	12.2048	12.3248
558	11.8184	15.7884	11.885	11.6636	13.7207	11.5642	13.7844	14.2692	12.6257	14.5625	14.4546	15.0284	12.8543	13.5943	10.3421	11.6997	12.852
559	11.7451	15.3827	12.0364	12.2809	13.2852	11.2048	13.5234	14.6681	12.4104	14.0159	13.5491	15.4732	12.7603	13.4645	10.0537	11.8239	13.1234
560	11.3067	16.3414	11.6249	11.5088	13.7394	11.1696	14.0094	13.9925	12.89	14.2539	13.8863	15.5257	12.5617	13.2494	10.279	11.8854	12.798
561	11.0997	16.3562	11.9242	12.1963	13.7102	11.347	14.1307	14.6999	12.4376	14.692	13.4481	15.5953	12.7193	13.811	10.118	12.0313	13.0331
562	10.9187	15.4945	12.1029	12.3888	12.9575	10.8338	13.7579	14.1815	13.0644	14.3812	13.7616	15.3003	12.805	13.2596	9.8898	11.7106	12.6234
563	11.1171	16.1256	12.6082	12.1635	13.2131	10.6967	14.1427	13.898	12.5181	14.457	13.2276	15.1723	12.7761	13.5142	10.0664	11.9233	12.9972
564	11.3899	16.0523	11.8718	12.0235	13.5384	11.1878	14.8526	14.0338	12.3509	14.5268	13.3936	15.5763	12.854	14.3102	10.5444	11.6978	13.3332
565	11.8066	16.8122	11.5281	12.344	13.4444	11.0245	14.2849	13.9562	12.9007	14.4995	13.062	15.0525	12.5343	13.182	10.1822	11.6792	12.9684
566	11.6813	16.2101	12.1797	12.0383	13.5189	11.1357	14.1529	14.3944	12.5586	14.0447	13.4623	14.629	11.964	13.4464	9.94037	11.5583	12.8671
567	11.1696	16.2866	12.0513	11.5493	14.0801	11.6049	13.9577	14.3687	12.8539	13.6325	13.6777	14.6882	12.0672	13.4843	10.2141	11.1794	13.3964
568	11.5737	16.4079	11.9728	11.7655	14.1906	11.5922	13.99	13.5572	12.6208	14.3378	13.7341	15.1958	13.16	13.0915	10.4495	12.0867	13.2648
569	11.2527	16.4298	12.1348	11.9549	13.4767	11.5004	14.0584	13.8777	12.9144	14.5762	13.4168	16.2219	13.2169	13.5945	10.1783	11.612	13.2166
570	10.8023	15.7999	11.9691	11.7645	13.8417	11.1206	14.2929	14.2639	12.9391	14.462	13.3634	15.4486	12.4128	13.3748	10.3936	11.2673	13.1334
571	11.7123	16.3722	12.7866	11.7601	14.5096	11.3302	14.2676	14.1036	13.5835	14.2614	13.4395	15.3736	13.1348	13.3839	10.4803	11.641	13.7267
572	10.7294	15.4908	12.2448	11.5546	13.8449	11.8763	14.3387	14.2555	14.1432	14.3141	13.21	15.1168	12.8646	13.6755	10.3134	11.6721	12.6642
573	11.1901	15.9534	12.0939	11.4731	13.9072	11.2054	13.7592	14.665	13.9757	14.546	13.5318	15.2341	12.8004	13.399	10.4959	10.9067	12.7884
574	10.7663	16.4845	12.0168	12.3262	13.9081	11.5444	13.8991	14.0988	13.8352	14.195	13.3012	15.2795	12.5299	13.2866	10.2761	11.1834	13.1514
575	11.3087	15.4872	11.6879	11.4061	13.4982	11.6522	13.7917	14.3451	13.2956	14.1721	14.0086	15.3485	12.6515	13.4443	10.2779	11.2059	13.1373
576	11.3031	16.8017	11.9393	11.6242	13.2273	11.9644	13.948	14.0464	13.2937	13.7032	13.3099	15.4439	12.9555	13.6956	10.4144	11.3294	13.4216
577	11.3509	16.3632	12.4077	11.0738	12.8695	11.0689	14.2074	14.0915	13.5132	14.7035	13.491	15.2688	13.2754	13.2465	10.2812	11.2685	13.0206
578	11.4042	15.411	12.2463	11.7388	13.6558	11.2807	13.109	14.3097	13.5143	14.3299	13.9037	15.6485	12.59	13.6087	10.4081	11.2062	12.5828
579	11.3049	16.7064	12.7517	11.8093	14.3012	10.9485	13.4421	14.6652	13.5518	13.9702	13.4885	15.971	12.5016	13.1031	10.271	11.1833	12.939
580	10.9349	16.6741	12.6846	11.1879	13.909	11.4991	13.9321	14.1618	13.088	14.5613	13.7344	15.6505	12.7789	13.1683	10.1003	10.839	12.9411
581	11.056	16.769	12.3646	11.851	14.3104	11.3186	13.7085	14.1847	13.2972	14.6227	14.1686	15.1608	13.0613	13.4552	10.6112	10.5393	12.9256
582	11.0749	16.0796	11.8807	12.335	13.1521	11.2975	13.4687	13.3243	14.0357	14.4908	13.3259	15.4516	12.5584	12.7444	10.5094	11.0699	13.2519
583	11.428	16.6085	11.4383	12.2135	13.4725	11.3369	13.483	14.2286	13.9766	14.3878	13.4716	15.1239	12.8347	13.1306	10.1969	11.5093	12.7677
584	11.005	17.3146	12.0532	12.1856	13.5905	11.0578	13.8015	13.7313	13.5646	14.2169	13.5863	15.2872	12.6512	13.2998	10.1412	10.9571	12.5374
585	10.877	17.0635	11.5652	11.8053	13.0075	11.3825	12.9656	14.0129	14.0129	14.2107	13.9188	15.1114	12.8114	13.3	10.0642	11.3431	12.6906
586	10.7045	16.8954	11.8059	11.8674	13.0357	11.5958	13.9324	14.6407	13.8233	14.2856	13.5562	15.3795	12.8755	13.1923	10.4088	11.2275	12.9304
587	11.7071	16.5236	11.7802	11.5404	13.5811	11.5556	13.9389	14.5484	13.7975	14.2005	13.7866	15.4862	12.7292	13.4034	10.2051	11.1029	12.6446
588	11.639	16.4844	11.808	12.5539	13.6961	11.3947	14.6075	14.3989	13.8496	14.1676	14.2066	15.1701	12.7939	13.7037	10.0956	11.0434	13.5724
589	11.4047	16.8102	12.0742	11.7385	13.096	11.5959	13.7041	14.5149	14.0064	14.0018	13.985	15.8389	12.9057	13.1368	10.2795	11.1521	12.991
590	10.9909	16.3115	11.7241	11.8108	13.2167	11.2096	13.6956	14.036	13.6806	13.6956	13.678	16.0569	12.8454	12.8081	9.9449	11.0993	12.6169
591	11.5222	16.4398	12.0528	11.5841	13.6327	11.5642	14.1198	14.5607	14.2112	14.5575	13.6604	15.4543	12.73	13.1375	10.1047	10.9783	12.9784
592	11.0649	16.7297	11.2887	11.7621	13.4392	11.5019	13.5994	14.1573	14.5644	13.7462	13.5928	15.5694	12.8964	13.5347	10.3865	11.8466	13.4113
593	10.9443	16.8193	11.8997	11.8578	13.3925	11.3734	13.6745	13.7467	14.1969	13.8557	14.2282	15.4303	12.6359	14.0691	10.2149	11.0414	12.1778
594	11.1036	16.5043	11.9168	11.9396	13.708	11.3722	13.2981	14.0585	13.6697	14.0281	13.7014	14.1965	12.7172	13.9097	10.0479	11.2487	12.8602
595	11.5813	16.7507	11.4705	11.6806	13.6534	11.3892	13.6735	14.2091	13.4751	13.999	13.3927	14.7609	12.9304	13.489	9.92843	11.2474	13.0318
596	10.6143	16.3167	12.1018	11.8916	13.2755	11.2905	13.0446	14.006	13.8951	13.6994	14.2227	14.828	12.9729	12.6258	10.3516	11.0196	12.7413
597	11.0579	16.7931	12.3702	12.3548	13.1897	11.2381	12.4439	13.7642	13.5688	14.0382	13.6153	15.4049	13.4343	13.1608	10.0856	10.6604	13.2115
598	11.2893	16.9803	12.122	11.4317	12.9277	11.3117	13.0861	13.8447	14.1313	13.9107	13.8427	15.494	12.8246	13.1665	10.1954	11.4157	12.8804
599	10.8999	16.8315	11.7405	11.597	13.0062	11.5625	13.9765	14.6363	14.0011	13.6353	13.7756	15.3099	12.5374	13.0339	10.2335	11.0991	13.1893
600	11.4085	15.8735	11.7112	11.7178	13.6319	11.0221	13.5157	14.8502	13.727	14.4457	14.2484	15.7751	12.6699	13.5359	10.1305	11.0193	13.6279
601	11.2845	16.3014	12.2958	11.5285	13.0898	11.0384	12.8817	14.4797	13.5389	14.3682	13.8669	15.5249	12.6179	13.7142	9.90541	10.7759	13.5637
602	11.5683	16.2991	12.4927	11.5881	13.5342	11.2672	13.4586	14.2646	13.6313	13.9887	13.4813	16.0241	11.8205	13.7935	10.306	10.3815	13.9034
603	11.0137	16.0394	12.7552	11.4605	13.2222	11.503	13.3134	14.1923	13.4004	13.6447	13.8436	16.4199	12.5464	13.1786	10.3171	10.7683	13.1994
604	10.8427	16.7864	12.0851	11.585	13.0061	11.2836	13.5941	13.918	13.4894	13.6875	13.6404	15.8231	13.0099	13.2561	10.2763	10.5259	13.1053
605	11.1338	16.3672	12.6124	11.9914	13.1636	11.4672	13.0629	14.2061	13.3018	13.9861	12.9549	15.5802	12.3459	13.6742	9.92707	10.4158	13.844
606	11.5461	16.6467	12.8567	11.4658	13.3744	11.7333	13.1408	13.714	13.445	13.2154	13.4736	15.7408	13.1	13.7601	10.1635	10.6705	12.6962
607	11.2662	16.1364	12.7525	11.7042	13.0582	11.4915	14.2695	13.6733	13.402	13.9515	13.184	15.3438	13.143	13.3722	10.3443	10.7132	12.3715
608	11.4155	15.8502	11.6405	12.1397	12.6157	11.411	13.6962	14.1131	12.9569	14.1473	13.231	15.8939	12.6786	13.3616	10.4306	11.2377	12.7227
609	11.4867	16.8089	13.364	11.5856	13.3372	11.2112	13.606	14.1037	13.561	13.7692	13.2614	15.4491	12.997	13.7032	10.2132	11.4456	12.79
610	11.3864	18.8789	13.0722	12.1799	12.7049	11.353	13.7688	13.5334	12.8147	13.805	13.485	15.5218	12.4462	13.12	10.5806	11.5096	12.1513
611	11.765	17.9027	13.2529	12.6693	12.4737	11.3897	13.5067	14.0255	13.3358	13.8946	13.3459	15.9758	12.5506	13.1602	10.1803	11.1858	13.2123
612	11.7005	16.9178	12.7541	12.4864	12.9094	12.072	13.3942	13.9478	13.2828	13.8924	13.6267	15.883	12.8141	13.56	10.0595	11.0078	12.6757
613	11.3755	16.4333	12.1159	12.5446	12.5543	11.2465	13.8335	13.9544	13.428	13.3604	13.4798	15.6375	12.0385	13.4804	9.9617	10.8095	12.0258
614	11.6049	17.8564	13.216	11.3226	13.131	11.0329	13.7481	14.1376	13.0882	13.4176	13.2903	15.792	12.6942	13.6873	10.1693	11.0617	12.6965
615	12.0038	17.6467	12.2976	11.7211	13.0524	11.0879	13.9223	14.387	13.6281	13.8051	13.9872	15.6844	12.7807	13.5086	10.1865	10.5508	13.4362
616	11.3493	17.4341	12.7159	11.6877	12.5784	11.4291	14.1276	14.2809	12.7091	13.8665	14.3791	15.4605	13.2195	13.234	9.98577	10.3024	12.6387
617	11.5637	17.2926	12.3286	11.7561	12.7305	11.2054	14.2966	14.5376	12.7736	14.0229	13.9189	14.9666	12.4779	13.7496	10.3826	10.7371	13.1535
618	11.33	17.367	12.5592	12.042	12.2942	11.3469	13.8051	14.5767	12.9778	13.5627	13.6173	15.4395	13.239	13.3337	10.0732	10.6186	12.5641
619	11.9927	18.7142	12.0894	11.9905	12.7236	11.5109	14.4323	13.2406	13.5107	13.7974	13.0968	15.6264	12.9099	13.362	9.99537	10.5351	12.1239
620	11.8217	18.6192	11.9974	11.9423	13.0069	11.8493	14.3118	14.3241	13.5819	13.8205	13.6355	15.7001	12.3576	13.3198	10.3054	10.7771	12.8022
621	11.9945	18.328	12.4674	11.7818	13.0388	12.1733	14.1687	14.0613	13.056	13.6972	13.406	15.5041	12.2283	13.0834	10.1597	10.6867	13.2326
622	11.7762	18.713	12.734	12.2476	13.0986	11.7257	13.1796	13.4483	12.6938	14.0019	13.3456	15.4727	12.8364	12.8393	10.0375	10.4329	13.1117
623	12.0029	18.6838	12.4026	11.6195	12.7327	11.2899	13.519	14.0899	12.5363	13.8003	13.3863	15.0657	12.1786	12.8362	10.2776	11.1272	12.9388
624	11.8787	19.0114	12.4109	11.97	13.045	11.214	13.3117	13.8752	12.7519	13.769	13.0562	15.4012	12.1907	13.4383	10.301	10.9574	12.8712
625	11.9859	17.3407	11.7551	11.5156	13.2434	11.4413	13.526	13.8611	12.484	13.4867	13.0505	15.2407	13.2034	13.0646	10.2128	10.7754	12.8318
626	11.7384	17.4655	12.5139	10.8768	13.1877	11.5992	13.0947	14.2329	12.6874	13.1585	13.4956	15.9565	13.1331	13.3395	10.1651	10.315	12.8139
627	11.9054	17.6595	12.1048	11.0386	13.2091	11.8779	13.1634	13.6142	13.5917	13.6203	12.9968	15.9168	12.9215	12.7557	10.3225	11.1466	12.7907
628	12.0218	18.198	12.3521	10.7546	12.7233	11.4461	13.4744	13.8155	13.6192	13.2497	13.5941	16.1243	12.4683	12.9641	10.4688	10.621	12.9913
629	11.4735	18.5974	12.2772	10.9995	12.6368	11.7293	13.8176	14.2531	14.2638	13.1885	13.9013	16.7155	12.2221	13.5239	10.106	10.562	12.8395
630	11.7688	17.8109	12.4309	11.0159	12.7505	11.4966	14.197	13.67	13.3779	13.3568	13.5243	16.624	12.5361	13.52	10.3456	10.6459	12.5385
631	11.9083	18.101	11.9942	11.2739	13.1749	11.2914	13.5719	13.4915	13.4937	13.4272	13.3454	15.9166	12.2386	13.7162	10.8944	10.4635	12.3866
632	11.5867	18.1423	11.7851	11.3561	13.3271	11.3367	13.5522	14.0665	13.0549	13.5436	12.7759	16.0356	12.9169	13.2945	10.6652	10.4276	12.6943
633	12.0876	18.3538	11.8389	11.5171	13.4211	11.0945	14.0972	13.3815	13.4358	14.1903	13.3289	16.0161	12.6116	12.6945	10.5689	10.8866	12.7278
634	12.0847	19.117	12.5887	11.7279	14.7379	11.0951	13.7448	13.952	13.3375	13.9547	13.7398	17.2598	12.9925	13.0579	10.7017	10.9812	12.5734
635	11.6787	17.497	12.4364	12.0437	13.1435	11.3741	13.1437	14.0689	12.7666	13.668	13.0127	16.4298	12.0847	13.3131	10.5637	10.7057	12.7472
636	11.6442	18.0805	12.6501	11.5462	13.4243	11.1595	13.3513	14.0788	13.4007	14.4574	13.4352	15.8738	12.2028	13.2041	10.9692	10.67	12.022
637	11.456	17.4855	12.3245	11.0524	13.5769	10.9849	13.5583	13.6093	13.5983	13.8041	13.2387	16.2072	12.9576	12.9182	10.5827	10.9086	12.6438
638	12.0244	18.5448	12.4934	11.0724	14.1034	10.9293	14.0486	13.1099	13.2179	14.4717	13.2003	15.268	12.7096	13.6159	10.4787	10.7329	13.2294
639	11.6359	18.2016	12.1585	10.9403	13.8417	11.7475	13.4767	13.1431	13.7179	14.4716	13.937	15.7306	12.4455	13.1185	10.4258	10.6357	12.6161
640	11.1694	18.2207	12.3484	11.606	14.1562	11.1126	14.0522	13.3796	13.3194	15.1105	13.2132	15.2635	12.9904	13.2115	10.6124	10.8985	13.0118
641	11.7425	17.8013	12.7282	11.839	15.558	11.2737	13.8255	13.0993	12.9764	14.6759	13.3631	15.8998	13.1021	13.4576	10.0596	11.0105	13.0827
642	12.2	18.1419	11.8207	11.6872	14.5402	11.0901	13.623	13.8619	12.7987	13.736	13.1338	15.2379	13.0838	12.8096	10.2846	10.571	13.6851
643	11.6235	18.2262	12.0001	11.7949	13.8205	11.2455	13.6987	13.6451	13.3118	14.6032	12.7467	15.7275	12.2505	12.9126	10.6565	11.1261	13.0943
644	11.909	18.6299	12.3434	12.0755	13.9174	11.3333	13.8601	13.5418	13.269	14.4846	13.2046	14.8517	13.1704	13.0935	9.85706	11.1466	13.1029
645	11.6812	19.019	12.1447	12.0557	13.9184	10.8479	13.1087	13.6875	13.2243	14.2485	13.063	14.5172	12.8491	13.4154	9.62211	11.2625	12.79
646	11.4196	18.7785	11.988	11.4639	12.8889	11.2088	13.332	13.6265	13.364	14.1662	13.3801	15.2299	12.0416	13.2517	9.91076	11.1144	12.8902
647	11.8772	18.3596	12.0528	11.9743	13.382	11.6155	13.4542	13.4133	12.6756	14.3708	13.4073	15.7345	12.6138	13.4875	10.3747	10.9529	13.0996
648	11.5078	19.2121	12.2279	11.7695	13.2203	11.5152	14.688	12.5443	12.6693	14.5007	13.5341	15.2784	12.8556	12.9102	9.84905	11.5025	12.61
649	11.5583	18.3054	11.9269	12.3541	13.3687	11.4128	14.4278	13.512	12.4723	13.8062	13.5447	15.2316	13.3953	13.0338	9.95592	11.17	12.4976
650	11.4892	17.1473	11.7179	11.9098	14.0027	11.1495	13.6529	12.8392	12.9978	14.3101	13.5146	15.2501	12.5915	13.0946	10.2345	11.4212	13.2632
651	12.1147	17.2174	12.3049	11.2934	14.0599	10.8224	14.8011	13.4406	12.2076	14.6687	13.4306	16.4096	12.4464	13.1003	10.0945	11.3521	12.924
652	12.5087	18.1111	13.098	12.1231	14.0615	11.1848	14.319	14.016	12.4059	14.1419	13.3132	15.3659	13.1627	12.8849	10.003	11.038	12.7113
653	11.948	17.7431	11.6432	12.0261	13.4009	11.7421	13.6554	13.8704	11.9178	14.1603	13.776	15.8798	12.2249	13.3979	10.2123	12.0069	12.8216
654	11.4586	17.8395	12.5421	11.6677	13.5924	11.576	13.6956	13.8266	12.318	14.5414	13.2385	15.5421	12.8443	12.9355	10.0598	11.0486	12.9676
655	11.6026	17.3826	11.9771	11.8137	13.405	11.5284	14.3157	13.6098	12.092	14.3527	13.605	16.2453	12.623	13.1313	10.6383	10.8148	12.8533
656	11.7626	17.4713	12.2741	12.0236	12.7309	11.2221	13.9653	14.104	12.0488	14.1295	13.2108	15.4525	13.9058	13.2855	10.2215	11.343	12.7189
657	12.1765	18.1012	12.2219	11.7267	13.4025	11.3029	14.7754	14.5068	12.1567	14.0311	13.8976	15.7468	12.6242	12.2334	9.87802	11.3031	12.5334
658	11.2223	18.3348	12.2643	12.3905	13.6374	11.381	14.7579	14.404	12.2115	14.5708	13.3001	16.111	12.1757	12.9235	10.6706	11.8598	12.6032
659	11.4774	18.1255	12.0737	12.0544	13.2972	11.2812	14.624	14.2147	12.2137	13.9642	13.7681	15.8207	12.6209	12.9906	10.1248	11.7787	12.3609
660	11.5789	18.0209	11.775	11.845	13.3986	11.0382	14.3682	14.3332	12.3081	14.0372	13.3769	15.3878	12.5082	13.0921	10.1032	11.35	13.133
661	11.8475	17.917	12.2498	12.7467	13.3478	11.2523	14.2863	14.2446	12.5855	13.9206	13.7915	15.1705	12.1057	12.803	10.0904	11.4495	12.7553
662	11.4795	17.7218	12.5018	12.4284	13.3926	11.2744	13.8212	14.4326	12.3086	13.816	13.8908	14.4565	12.6757	13.3277	10.0468	11.3898	12.7765
663	11.3607	18.6195	11.8846	12.5723	13.7508	11.3171	14.4152	13.8433	12.2358	14.1757	14.0721	15.2532	13.1228	12.8155	9.72352	11.1586	12.6044
664	11.447	17.4619	12.3815	13.1427	13.2596	11.5448	14.6135	14.1148	12.3406	14.1639	13.9838	15.1976	12.6414	13.5336	10.8491	11.4369	12.6659
665	11.572	17.8787	11.7557	12.133	12.9588	11.272	14.2117	14.2992	12.9264	13.9619	14.4054	15.1529	12.1827	13.4427	9.91865	11.2678	12.7611
666	11.385	17.06	11.9067	12.3413	13.0774	11.4289	13.9577	14.151	12.6094	13.9638	14.4608	15.4652	13.1877	12.7093	10.1665	10.1864	12.4204
667	11.1818	17.9483	11.9271	12.5133	13.0556	11.3624	14.3806	14.419	12.4239	13.8552	13.5504	15.7025	13.0814	13.1709	10.2168	11.227	12.2898
668	11.4611	18.0544	11.2846	12.2484	13.4266	11.3963	14.1478	14.1786	12.8354	14.1246	14.1341	16.1923	12.9632	13.0128	10.1591	10.7174	12.5823
669	11.5854	17.4218	11.9823	12.0641	13.6585	11.4933	14.04	13.235	12.292	13.5652	14.0974	16.064	12.8936	12.8847	10.6088	10.32	13.0949
670	11.4907	18.161	12.0846	12.2009	13.2454	11.189	13.4952	13.306	12.4979	13.6417	14.1921	15.756	12.741	12.7835	10.4202	10.9627	12.5374
671	11.2461	18.0345	11.5037	12.8574	12.4464	11.1085	13.1578	14.1436	12.4202	13.8647	13.3536	15.9364	13.2794	13.4334	10.5155	10.892	11.9937
672	11.201	18.6354	11.5652	12.4158	13.2096	11.4925	12.6916	13.6099	12.4505	13.7964	12.4963	15.8217	13.0722	12.7785	9.8963	11.157	11.6161
673	11.6166	18.3154	11.9493	12.401	12.8363	11.1691	13.2709	13.1392	12.9197	13.686	13.5588	15.1371	12.9209	12.878	9.95863	10.8651	11.8295
674	11.6188	18.0699	11.8036	12.1591	12.6727	11.1381	13.2137	13.5722	12.5727	13.5745	13.379	16.2683	12.602	13.1859	10.2067	10.4357	12.673
675	11.5054	18.0229	12.0157	12.0961	13.3257	11.7456	13.8433	13.8886	12.3977	13.9478	13.2334	16.3489	12.8537	13.0825	10.3062	10.3652	11.8036
676	11.7377	18.1003	11.998	11.8981	13.5167	11.3224	13.3093	12.8563	12.5603	13.9949	13.2616	15.6683	13.395	13.0801	9.89158	10.2573	12.642
677	11.6791	18.6716	11.8241	11.7147	12.5777	11.143	13.4004	13.5109	12.5733	14.0955	13.0059	16.512	13.0287	13.036	9.93397	11.0297	12.3292
678	11.63	18.701	11.9419	11.9096	13.3193	11.1216	13.0232	14.1611	12.4805	13.9872	13.1325	16.4219	12.4062	12.7557	10.5108	11.0287	12.2462
679	11.9225	19.0253	11.8524	11.7253	14.2881	11.0321	13.4851	13.9943	12.6009	14.2364	13.3663	16.4545	12.8738	12.7373	10.2126	10.8611	12.6856
680	11.9623	18.2075	12.1158	12.1249	13.5637	11.1241	12.5957	13.7097	12.2367	14.5076	13.499	16.4724	12.4614	13.0387	10.1975	11.3936	13.2558
681	11.1541	17.0309	11.9204	11.6563	12.895	10.8063	13.5183	13.5026	12.6751	14.3082	13.3699	15.8336	12.2253	13.0261	10.4127	11.1818	12.6603
682	11.013	17.6853	11.564	12.4734	13.5339	11.4421	14.1787	13.8319	12.4992	14.1043	12.8337	16.0212	11.7763	12.241	10.6236	10.9539	12.7305
683	11.5638	18.1685	11.7144	11.6217	12.2592	11.3124	13.4202	13.7541	12.8492	13.4812	13.2067	16.9799	11.9961	12.9514	10.6517	10.4305	12.383
684	12.0437	18.361	11.3887	11.8589	13.1206	11.3438	13.4465	14.083	12.8354	14.2733	13.6499	16.4545	12.5369	12.8904	10.1359	10.4481	12.7764
685	11.5367	16.8743	11.601	12.4783	13.1799	11.513	13.5353	14.1191	12.1124	13.7799	13.1427	16.3507	12.6427	13.7481	10.6197	10.2633	12.6687
686	11.3264	17.0062	11.4104	11.8762	13.2353	11.0886	13.9187	13.8751	12.7385	13.6164	13.3663	16.3039	12.4254	13.3957	9.87735	10.7248	12.9042
687	11.3704	17.6753	11.9673	12.6627	12.2186	11.1951	13.3269	13.7263	12.4077	14.1314	13.0437	16.1872	12.7779	13.0201	10.4359	11.0238	12.8327
688	11.6135	17.0506	11.2147	11.7083	12.2525	11.5171	13.8404	13.4822	12.6926	13.6276	13.4153	16.9508	12.965	12.8215	10.0956	10.9983	12.5114
689	11.4735	17.1557	11.9026	11.9763	13.1206	11.4289	13.4863	13.7329	12.6	13.5915	13.926	17.1781	12.6535	12.8952	10.0389	10.33	12.6197
690	11.3719	16.8228	11.8984	12.6377	12.7939	11.4273	13.8463	13.8073	12.7073	14.3692	13.2339	17.1043	12.3386	12.989	10.1754	10.8047	12.2879
691	11.336	17.9574	11.625	11.7832	12.6091	11.2825	13.9528	13.7401	12.5379	13.4239	13.4834	16.3108	12.3686	13.0022	10.2595	10.7631	12.5413
692	11.4959	17.7894	11.5696	12.3789	12.822	11.4432	13.7389	13.6416	12.5788	13.5152	13.3353	17.1195	11.8162	12.7121	10.3628	10.7355	13.0942
693	11.9392	17.4099	11.594	11.3383	13.6743	11.6859	14.166	13.6809	12.2208	13.6205	13.5522	17.3575	12.557	12.9921	10.0244	10.8687	12.4981
694	11.2873	17.128	11.6546	12.0624	13.2557	10.8659	14.3994	14.1457	12.2885	13.2479	13.5318	16.8602	12.5436	13.245	10.1712	10.5477	13.246
695	11.3655	17.6338	11.7989	12.5048	13.6501	11.1267	13.287	13.9361	12.8322	14.3898	14.3853	17.8299	12.6868	12.8985	10.191	10.9455	12.8094
696	11.7267	18.2837	11.3525	12.2658	13.6006	11.5685	13.8572	12.9705	12.0864	13.7069	14.164	17.8822	12.5038	13.0367	10.0867	10.8243	12.238
697	11.1557	17.2307	11.4502	12.0321	13.3865	11.4108	14.0065	13.4344	12.5783	13.5671	13.7359	17.9936	12.2548	12.6591	10.361	11.2445	12.0089
698	11.3638	17.1595	11.3925	12.5371	13.3512	11.771	13.6022	13.5024	12.1471	14.1881	13.5289	17.2895	12.4941	13.0381	10.3466	11.0431	11.9172
699	11.2687	17.4509	11.4405	12.5259	13.5289	11.2027	13.2895	13.372	12.4009	13.5391	13.5284	16.9482	12.7209	13.5577	10.3387	10.9331	12.2359
700	11.254	17.6451	11.6313	11.9989	13.5869	11.1592	14.0856	13.7399	11.9775	13.6296	13.3191	16.7228	12.5975	13.1986	10.4674	10.5936	11.7779
701	11.1521	17.4305	11.7264	12.2067	13.5032	11.4768	14.0124	14.2003	12.6702	14.1074	13.9016	16.8519	13.0653	12.6964	10.3577	10.3691	12.2256
702	10.9118	17.9107	11.6057	11.7984	12.8701	11.2329	14.0528	13.7105	12.7276	13.4447	13.1884	16.4431	12.3738	13.0443	10.5067	10.5713	12.1759
703	11.3694	17.4735	11.6345	12.1312	12.6709	11.2407	14.2822	13.8731	12.1509	13.8346	13.6277	15.7278	12.6684	12.9798	10.4134	11.1103	11.8347
704	11.2511	16.7952	11.6391	12.3484	12.9088	11.4841	13.8516	13.5796	12.9192	13.5781	13.6215	16.123	12.9546	13.123	10.4247	10.6104	11.7285
705	11.0112	17.2189	11.9328	12.9382	13.7441	11.4756	13.3989	13.6089	13.1296	13.723	13.3487	16.1418	12.6468	12.7938	10.4175	10.7484	11.5795
706	11.1679	17.4945	11.551	12.5522	13.19	11.1131	13.6062	13.2434	12.7147	13.6714	13.275	15.7734	12.1685	12.9165	9.97962	10.3726	11.8921
707	11.6372	17.1113	11.4882	12.4669	13.1495	11.4582	13.908	12.7514	12.7906	13.8941	13.3282	16.236	12.6614	13.5329	10.2007	10.2252	11.9563
708	11.5269	16.5954	11.4733	12.3754	13.0765	12.0829	13.9127	13.8588	12.8257	13.5666	13.3742	15.797	12.6272	13.1536	9.88875	10.4967	11.9588
709	11.4811	16.7575	11.7742	12.0471	12.739	11.481	13.7659	13.8851	13.1114	13.2664	14.0135	16.4225	13.1086	12.8162	10.51	10.5575	12.2063
710	11.967	16.8921	11.6131	12.2556	13.2161	11.7577	14.1276	13.9896	12.8652	13.5926	14.0544	15.6889	13.2687	12.9959	10.4507	10.7456	12.2736
711	11.5558	16.8231	11.2514	13.1521	12.6813	11.6777	14.7943	13.615	12.9356	14.1213	13.7668	16.4383	12.8515	11.9816	9.88941	10.2064	11.7718
712	11.6285	16.9947	11.7291	12.8479	12.9116	11.7636	13.3479	13.423	12.2284	13.374	13.8229	15.8529	13.4914	13.0762	10.0597	10.6691	12.2149
713	11.1608	17.5839	11.6412	13.2625	13.4255	11.9156	14.0576	13.8994	12.3249	13.8671	13.8822	16.2438	12.8979	12.7015	10.255	10.4125	11.8432
714	11.5094	16.9111	11.3881	12.7087	13.6606	11.3301	14.0528	13.9602	12.6785	13.1274	13.3773	16.2295	12.8682	12.7048	10.3072	10.6706	12.0876
715	11.2521	17.1914	11.3525	12.7794	13.2037	11.2238	14.5907	13.933	12.7304	12.9097	13.9281	16.8578	12.9257	12.3971	10.3742	10.9006	12.6828
716	11.6309	16.7559	11.491	13.2944	13.1033	11.5039	14.3578	13.6616	12.6694	13.5218	14.0812	16.2417	12.6793	12.4877	10.2349	10.281	12.3795
717	11.8706	17.031	10.8492	12.6126	13.1791	11.6605	13.8937	14.0576	12.376	13.2202	13.9228	15.8792	12.5805	12.2374	9.79958	10.3801	11.7734
718	11.4762	17.1226	11.756	12.1052	13.6224	11.4333	13.7193	13.6676	12.8458	13.1168	13.1489	16.328	12.1663	12.5021	10.5337	10.3539	11.8758
719	11.4332	17.3585	11.5158	12.4116	13.0997	11.5591	14.0489	13.22	12.513	13.5506	13.6361	16.5078	12.2923	12.6007	10.0431	11.2352	12.2878
720	11.1659	16.8387	11.3982	12.1931	13.6622	11.2158	14.3423	13.0164	12.5505	13.3805	13.7076	15.9662	12.4802	12.6507	9.9196	10.8648	12.1618
721	11.1359	17.4626	11.5681	11.8208	12.8076	11.4803	14.4775	13.8543	12.7647	13.0391	13.5576	16.3005	12.957	13.0168	10.1774	11.2963	12.1241
722	11.5536	16.8548	11.3141	11.7646	12.9991	11.8949	14.0704	13.603	13.0293	13.0996	13.789	16.2257	13.0743	12.9958	10.0316	10.8286	11.6521
723	10.9263	16.3015	11.5905	11.7657	13.0585	11.2752	14.1692	13.4214	12.8267	14.1787	13.8355	16.6492	13.293	12.3523	10.1125	11.2604	11.5482
724	11.7333	16.8703	11.6808	11.1465	13.2623	11.4247	13.4033	13.4504	12.8728	13.6568	13.5032	16.6985	12.2911	13.1725	9.93722	10.8375	11.4045
725	11.8223	16.3898	11.6103	12.2499	13.3101	11.1885	13.6798	13.6978	12.7619	14.1149	13.6786	17.0789	12.4541	12.7017	10.026	11.1034	11.95
726	11.1221	17.3802	11.7659	11.0891	13.2998	11.2894	13.5989	13.9106	12.5299	14.1696	13.709	17.4799	13.1091	13.1669	10.154	10.2159	12.2226
727	12.181	17.0687	11.7014	11.4352	13.5675	11.2941	13.4472	13.0431	12.1504	13.8949	13.7329	17.24	12.7643	12.2605	9.92238	11.0951	11.6008
728	11.362	16.6043	11.7208	11.2291	13.4562	11.1926	13.7718	12.962	12.2626	13.8907	13.7361	18.1704	12.9274	13.1854	10.0432	11.5325	11.7136
729	11.4581	17.9817	11.8796	11.6103	12.6898	11.2784	14.5175	13.483	12.7751	14.3285	13.4856	17.1261	12.9524	12.7379	10.0345	10.7263	11.6222
730	11.279	16.9437	11.8053	11.76	13.3094	11.0733	14.123	13.1998	12.6456	13.3374	13.3066	16.7992	12.9548	13.2601	10.1439	10.9289	11.911
731	11.6584	17.0537	11.5739	11.8537	12.4472	11.5056	13.8962	13.0324	13.0846	13.7216	13.5677	16.289	12.8114	13.371	10.3035	10.4996	11.4434
732	11.9068	17.2514	11.6029	11.7659	13.3533	11.5041	14.1266	12.9631	12.8324	13.7402	13.743	16.3855	12.365	12.6076	10.2668	10.7656	11.7472
733	11.1082	17.6605	11.5604	11.3524	13.2617	11.04	13.8658	13.9641	12.4973	14.1105	13.6841	16.4885	12.8197	12.9898	10.1201	10.4781	11.4501
734	11.4616	17.4069	11.5368	11.4846	12.9974	11.0111	14.1877	13.4037	12.5421	13.7736	13.3178	17.4865	12.4016	13.0875	10.1043	11.0746	11.4146
735	11.1987	17.7666	11.3463	12.428	12.9417	11.3186	14.628	13.6162	12.1481	13.9629	13.6232	17.1984	12.5565	12.8893	10.82	10.9264	11.3411
736	11.4977	17.8039	11.3026	12.5849	13.0526	11.7266	13.6208	13.496	12.8359	14.0641	14.1147	17.4787	12.7507	12.9969	10.6054	11.0581	11.8397
737	11.2976	17.3248	11.5381	11.7206	12.8726	11.5772	13.4369	13.1047	12.4031	14.5374	13.9968	16.9618	12.661	13.3279	10.4894	10.9117	11.7708
738	11.4714	17.6562	11.6898	12.2078	12.594	11.515	14.3271	14.0188	12.9312	13.8964	13.3035	17.0527	12.5592	12.9979	10.4819	10.5839	12.042
739	10.8545	17.1339	11.6007	12.0907	13.1257	12.0099	13.5297	13.1966	12.4102	14.5042	13.7223	16.0622	11.8024	12.5781	10.7367	10.7677	11.7211
740	11.7093	17.046	11.4291	11.8283	13.3059	11.1303	13.1445	13.4896	12.9979	13.688	12.8733	17.5998	12.5319	13.1964	10.0041	10.7448	11.7525
741	11.3925	16.985	11.8322	11.8804	12.7012	11.605	14.1112	14.1746	12.3803	14.1242	13.5602	16.6613	12.6518	12.963	10.1674	10.6763	12.312
742	11.1983	17.1598	11.7892	12.4046	13.0405	11.2662	13.6375	13.4752	12.3585	14.0378	13.1798	16.6685	12.9462	12.7157	9.82278	10.8253	11.8528
743	10.8808	17.1804	11.6831	12.271	12.7176	11.2867	14.0075	13.8048	12.0928	13.9586	13.3272	17.4958	13.0927	12.8467	10.2348	10.8789	11.8371
744	11.3222	17.1307	11.976	12.3444	12.1869	11.479	13.9544	13.5368	12.9595	14.5959	13.3169	16.7829	12.6606	12.9822	10.5609	11.1539	12.3024
745	11.3843	17.1773	12.0038	11.7606	13.229	11.4657	14.1366	14.2533	12.8128	13.93	13.3789	17.2693	13.1289	12.8163	9.65727	11.8654	11.9398
746	11.0431	16.8519	12.0179	12.3602	13.172	11.4288	13.4661	13.9093	12.666	13.9434	13.7991	16.7439	13.3796	12.9887	10.2739	11.0125	12.2679
747	10.6791	17.69	12.0119	12.1137	13.4923	11.1578	13.3652	13.8351	12.6299	14.1314	13.3058	17.0443	12.9112	12.5241	10.5482	11.2657	12.2264
748	11.3151	16.4203	11.8866	12.0537	13.3797	11.4362	12.0837	14.3328	13.2455	13.872	12.9463	17.5781	12.9602	12.6327	10.6353	11.1582	13.1426
749	11.3124	17.2023	11.1802	12.8354	12.9628	11.3436	12.9476	13.7861	13.8185	14.0233	13.4925	17.1538	12.7186	13.0308	10.1468	10.7189	11.9217
750	11.8576	17.0777	11.5112	12.9103	13.4568	11.4724	13.9762	13.3896	13.5637	14.752	13.5428	17.4227	13.5861	13.1515	10.0822	11.1736	12.1725
751	11.8073	17.7841	11.7969	11.5303	13.3342	11.3751	13.915	13.4675	12.5935	14.5844	13.1787	16.9876	13.0684	12.6443	10.0977	10.8002	11.8636
752	11.7208	17.328	11.7751	11.6929	12.9931	11.6047	13.4748	13.3307	12.6809	13.7136	13.2483	16.6421	13.2034	12.4911	10.3594	11.1057	12.0704
753	11.4468	17.0584	11.748	11.8321	12.7017	11.4271	13.038	13.8412	13.5048	13.9392	13.1205	17.0647	12.8678	13.3829	10.1933	11.1016	12.3559
754	11.9824	17.2199	11.2096	12.4086	12.9345	11.4673	13.9145	13.3767	13.1443	14.2525	13.5229	17.2235	12.5621	12.9939	10.3059	10.8402	12.0243
755	11.8838	17.0138	11.6911	11.8006	12.9398	11.2748	13.7638	12.7785	13.6343	14.1732	13.2353	17.1021	12.6925	12.6852	10.6666	11.4735	12.5339
756	12.1479	17.5026	11.5443	12.039	13.2492	11.2867	13.678	13.1608	13.5882	14.0713	12.9271	16.8898	12.4821	13.0552	10.4924	11.1711	11.8147
757	12.0174	17.3777	11.7588	12.5014	13.1028	11.6003	14.2081	13.536	12.7329	14.5213	13.4671	16.4294	13.1101	13.1888	10.1771	10.982	12.1134
758	11.7446	16.7693	11.3288	12.174	13.4227	11.365	14.0437	14.0407	13.0425	14.0219	13.5347	17.5912	12.9035	13.5683	10.0064	11.0313	11.7987
759	11.904	16.9752	11.6386	13.3532	13.1409	11.5681	13.8535	13.1196	12.8258	13.9506	13.784	16.9231	12.4217	12.8929	9.85669	11.005	12.5158
760	11.9099	16.8909	11.5529	12.5183	13.1823	11.2772	13.9131	14.0509	12.7338	13.7458	13.4752	17.4647	12.4493	13.1262	10.0471	11.2813	12.2936
761	11.8675	16.3538	11.778	12.6302	13.9033	11.4111	13.082	13.5056	12.7784	13.9936	13.4285	17.4302	12.4148	12.9042	10.3528	10.9831	12.1456
762	11.4878	16.9036	11.3615	12.7175	13.7167	11.6513	13.5581	12.964	12.4907	13.6332	12.6186	16.7625	12.5817	12.1695	10.2836	11.0015	11.93
763	11.2853	16.6978	12.1445	12.8623	14.0736	11.2667	13.9123	12.5799	12.9164	13.5333	12.2545	17.6866	12.7769	12.9191	9.79275	10.868	12.2475
764	11.2474	17.7458	11.8848	12.5608	13.3316	11.1776	13.3608	13.9133	12.8885	13.7135	12.5095	16.5735	12.167	12.9515	10.0205	10.6814	12.0886
765	11.7932	16.9232	11.4816	13.184	13.9633	11.5494	13.8107	13.1859	13.1585	14.2092	14.2059	16.4685	12.4709	13.2089	10.5994	11.0128	12.1031
766	11.7319	16.758	11.618	12.1568	13.5679	11.2266	14.3234	13.6755	12.6812	13.8649	13.162	17.4004	12.2395	12.9779	10.4954	11.3409	11.708
767	11.1751	16.9451	11.9217	13.2133	13.5551	11.4275	14.5269	13.5889	12.8016	13.9488	14.2375	17.1221	12.6296	13.2171	10.391	11.5439	11.8902
768	11.4437	17.0766	11.8207	12.355	13.638	11.3569	14.2239	13.7857	13.1261	14.1897	13.6281	17.5365	12.2618	12.9098	10.2792	10.881	12.2591
769	11.7565	17.2858	11.81	11.8868	13.95	11.1808	14.0509	13.3521	12.5068	14.1274	13.4237	16.8295	12.693	12.7802	10.1663	10.7817	12.3431
770	11.6707	16.73	11.7234	12.132	13.644	11.3159	13.5496	12.5159	13.1119	13.9073	13.6184	15.822	11.9968	12.5075	10.1577	11.0562	12.3377
771	11.0424	16.8972	11.6421	11.9213	13.9755	11.374	13.5428	13.0189	13.0297	14.0677	14.1304	17.15	12.5191	12.8081	10.1696	10.8807	12.2137
772	11.3053	16.743	12.6237	12.4775	13.8059	11.2278	13.6305	13.5624	13.3583	13.5568	13.4635	17.1613	12.9034	13.5428	10.4288	11.0123	12.2144
773	11.5643	16.5889	12.1719	12.6729	13.254	11.348	13.9936	13.0674	13.2414	13.8764	13.9209	16.6304	12.5908	12.4941	10.4002	10.9034	12.5032
774	11.9677	16.4089	12.3102	12.8433	13.2993	11.0014	13.7684	13.5673	13.1032	13.4265	13.9639	16.8616	12.2238	13.2301	10.5526	11.084	12.2582
775	11.9609	16.6978	11.8931	12.3379	13.6895	10.8394	14.3458	13.7899	12.7243	13.4583	13.598	16.4013	12.7449	13.1891	10.3846	10.8143	13.1018
776	11.9758	17.4663	12.1399	12.2394	13.3434	11.7111	13.8868	13.8576	13.4623	13.7829	14.0092	16.7071	12.1604	13.2539	10.4184	11.1377	12.6938
777	11.7094	17.7869	11.6017	12.1626	13.461	11.0978	13.8488	13.2059	13.0204	13.2487	14.2492	16.8167	12.4244	12.6967	10.4142	11.0665	12.4619
778	11.4889	17.6758	12.188	12.4975	13.4948	11.2101	13.1407	13.7797	13.6718	14.0167	13.9021	16.2922	12.6129	12.948	10.4683	10.6902	12.4375
779	11.6612	16.6873	12.0979	12.7127	12.9988	11.1942	13.6132	13.6675	13.3598	13.5913	14.0476	17.2517	12.7215	12.8765	10.0752	10.6193	12.5692
780	11.707	16.7082	11.9321	12.5848	13.1371	11.5734	13.1196	14.094	13.0747	13.7192	14.1704	18.0994	12.3366	12.8855	10.2834	10.5909	12.2939
781	11.8441	17.5706	11.903	12.2456	13.2473	11.1813	14.6875	13.544	13.4326	13.1396	14.6132	17.2606	12.4882	12.8656	10.3732	11.2803	12.6262
782	11.3356	17.9494	11.5388	11.5675	13.8209	11.2705	14.2927	13.7633	13.4854	13.9855	14.1275	17.2194	12.1532	12.6496	10.5807	10.6058	12.6446
783	11.66	17.7038	11.8537	12.722	13.7689	11.3047	13.6611	13.9965	13.0057	13.3304	14.3893	17.165	12.1647	12.3396	9.9284	11.0371	12.693
784	11.5235	17.0226	12.1422	12.293	13.7348	11.8346	13.8479	13.426	13.0283	14.6258	13.8438	17.8111	12.7838	13.3327	10.335	10.8117	12.4934
785	11.489	17.5747	11.5093	12.266	13.9508	11.287	13.3772	13.9261	13.4093	14.4749	13.555	17.3971	12.6996	12.9711	10.4877	11.5286	12.2438
786	11.6619	17.7938	12.1254	12.4328	14.804	11.0435	13.3424	13.2781	13.5748	14.0298	13.971	17.4344	12.8785	12.9893	10.6537	11.6483	12.453
787	11.666	17.8914	11.9339	12.4732	15.0686	11.6029	14.1026	13.3942	13.5131	14.3896	13.5735	17.289	12.3787	13.3222	10.1995	11.2387	11.6276
788	11.4147	17.4706	11.7656	12.7614	13.9777	11.392	13.6274	13.8692	13.5604	13.2655	14.028	17.327	12.7305	13.0426	9.71795	11.2805	12.2161
789	12.2015	16.3836	11.4065	12.0423	14.2836	11.1657	14.2268	13.9308	13.3955	14.2726	13.8671	16.674	12.4865	12.6808	10.247	11.371	11.8397
790	11.4128	17.2349	11.5648	12.1786	14.2613	11.5604	13.7592	13.8411	13.1435	14.0125	13.862	16.6585	12.5317	13.0602	10.4861	11.1563	11.797
791	11.3797	18.0266	11.6372	12.2915	14.7473	11.1126	13.9014	13.4227	12.8606	13.7117	14.2742	15.6352	12.3002	13.2328	10.2408	11.3814	12.2231
792	11.2652	17.567	11.1713	12.3925	14.8186	11.3947	13.5628	12.8014	12.5081	13.5221	14.4542	16.5117	12.3746	13.1768	10.5337	11.1072	11.7338
793	11.6499	16.8987	12.0426	12.6141	14.611	11.4174	14.3272	13.753	12.5371	13.9026	13.903	17.4099	12.2824	13.091	10.2012	11.5323	12.5475
794	11.9264	17.4606	12.0836	13.1145	14.664	11.6696	13.8896	13.2448	12.8616	14.2064	14.9617	16.2412	12.6525	12.9228	10.0773	11.7871	11.6554
795	11.965	16.8027	11.6968	12.524	13.9667	11.2574	14.2844	13.3785	12.5957	13.9151	13.773	16.2087	12.5549	13.4121	9.97785	11.7646	12.1186
796	11.7649	17.9352	11.6415	12.6733	14.2284	11.8474	14.7611	13.5894	13.3434	14.1742	12.7207	16.7924	12.2236	13.202	10.834	11.2491	12.3176
797	12.5886	16.9194	12.387	12.2349	14.2121	11.1302	14.4572	13.6328	13.0452	13.5924	13.7064	16.7632	13.1157	12.3951	10.2696	11.3824	12.4109
798	11.6754	17.062	11.8255	12.6811	13.9571	11.8411	13.7613	13.3078	12.8168	13.8341	13.8082	15.9026	13.1121	12.7044	10.238	11.3121	12.6226
799	11.274	16.7709	12.414	11.9928	13.914	11.9953	14.4698	12.859	12.9391	13.24	14.1225	16.1567	12.4549	13.117	10.1265	11.5203	11.9888
800	11.9214	16.6206	12.3461	12.6303	13.931	11.671	14.4674	12.9464	13.1572	13.7042	13.6744	16.8888	12.6175	12.6506	9.91742	11.0715	12.8189
801	11.4946	17.1023	11.6138	13.2146	13.3916	11.5516	13.8891	14.0674	13.8994	13.7256	13.736	17.0386	12.3975	13.339	10.1124	11.0375	12.1982
802	11.3505	16.7844	11.4437	12.9795	14.3376	11.3588	14.2225	13.828	14.0955	13.919	14.4	17.1456	12.5291	12.7959	10.2	11.3883	11.9809
803	11.5181	16.8533	11.77	12.8567	13.8831	11.3664	14.8022	13.8264	14.0647	14.1148	13.7533	16.8894	11.9107	12.5602	10.5566	11.1422	12.0644
804	11.4781	17.6088	11.6858	11.8966	13.5965	11.1108	14.4679	13.6584	13.3182	14.3086	13.4574	16.8178	12.5227	12.9983	10.1575	11.9347	11.7396
805	11.7383	17.509	11.8163	11.6418	13.9581	11.4606	14.2167	13.8731	13.0363	13.651	14.1094	16.9031	12.3701	12.3829	10.2769	11.2393	11.6141
806	11.6572	16.1584	11.6463	12.2756	13.5241	11.4028	14.2341	13.6565	12.8312	13.883	13.6439	16.004	12.0132	13.4829	10.143	11.1404	11.2724
807	11.7655	16.7797	11.4942	12.5099	13.3481	11.1408	14.0237	13.369	13.3809	13.8051	14.2959	15.8567	12.71	13.1407	10.0402	11.5002	11.6484
808	11.9108	16.863	12.2658	12.4154	13.6638	11.2923	14.0829	13.012	13.1724	13.5366	13.8773	16.2002	12.2617	13.3315	10.4598	10.7665	11.9408
809	11.23	16.6583	11.6642	12.195	13.6185	11.5993	14.5753	13.611	13.1019	13.5714	14.5682	16.5277	13.1922	12.8517	10.116	11.2031	11.8869
810	11.5114	16.9085	12.1802	12.5586	13.6105	11.3216	13.8188	14.3254	13.2944	13.5012	13.5589	17.126	12.5624	13.1931	10.3997	10.8945	11.8059
811	11.3919	16.9895	11.3416	12.0777	13.673	11.2632	14.3492	13.3339	12.8223	13.2984	13.8605	16.1245	12.7978	11.8727	10.0046	11.4366	11.5977
812	11.8103	17.2091	12.0838	12.1989	13.7296	11.415	12.97	13.8838	12.7162	13.7174	13.9287	16.3396	12.631	12.6931	10.3781	11.9322	11.4236
813	11.966	17.0055	11.7663	12.1813	14.5035	11.6142	13.6364	13.6154	13.1818	13.3879	14.0469	16.3222	12.9507	13.2815	10.8329	11.2109	11.4558
814	12.4009	16.5934	11.9621	12.5847	14.2158	11.3561	13.7794	13.6081	12.0394	13.7637	14.2348	16.581	12.8663	13.2973	10.2307	10.9781	11.9407
815	11.8238	17.0049	12.6619	13.5405	14.1676	11.5323	14.0952	13.626	13.0225	13.3449	14.1125	16.297	12.8926	13.2881	9.95799	11.443	11.7343
816	11.6109	16.7756	12.0816	12.2158	13.8623	11.6218	13.8981	13.8881	11.8528	13.6823	13.8934	17.3646	12.6728	13.104	10.0957	11.7022	11.7838
817	12.0655	16.4081	11.9857	12.6774	13.8037	11.2247	13.721	13.9268	12.7121	13.9794	14.5121	16.4386	12.7217	12.893	9.99422	11.2341	12.2038
818	12.1765	16.9035	11.5257	12.9963	13.8028	11.0295	13.7892	13.5225	12.1985	13.7384	13.8423	16.0936	12.6607	12.8077	10.1282	11.4776	11.9031
819	11.8361	17.2796	11.6345	12.3633	13.7119	11.3122	13.8024	13.7788	12.2238	13.4392	14.5798	16.5592	12.9441	13.0074	10.3209	11.2225	11.9122
820	11.6251	17.2124	11.7268	12.0648	12.6952	11.8713	13.5493	13.472	12.3886	14.0015	14.2221	16.8486	12.9925	12.9164	10.4325	10.6479	11.3369
821	11.9094	17.3001	11.6232	12.8746	13.9595	11.356	13.7621	13.9731	12.1691	13.4685	14.7198	16.7709	13.1465	12.8006	10.5865	11.2343	12.5036
822	11.365	16.8154	11.9429	12.8119	13.5247	11.1699	13.9594	14.1099	12.4846	13.3138	13.8652	16.9589	13.2456	12.4945	10.4368	11.3007	12.4316
823	12.2215	17.1014	11.7706	13.635	13.6532	11.4242	14.4413	13.941	12.2988	14.1358	14.6386	16.5039	12.4967	13.2574	10.4724	11.2155	12.1262
824	11.9851	17.0104	11.9023	14.177	12.5289	11.3232	13.9329	13.9319	12.7138	13.6757	14.2176	16.5064	12.4641	13.2629	10.1099	10.8971	12.1827
825	11.6207	16.4571	11.5701	13.6348	13.4151	11.5275	13.8197	14.0692	12.3128	13.6545	14.0289	16.3498	13.4984	13.1825	9.88843	10.9081	12.0691
826	11.5055	16.7054	12.3887	12.8731	12.8981	11.6028	13.0722	13.7959	11.9878	13.1229	14.1306	15.747	12.4668	13.11	10.606	10.8693	12.1263
827	11.8767	16.0747	11.8801	12.6588	12.7655	11.7301	13.3727	13.8101	12.1392	13.2006	14.66	16.4508	11.8568	13.1554	10.3422	11.1977	12.6001
828	11.6679	17.4263	11.6835	11.8028	12.8636	11.1149	12.8325	14.2305	11.9204	13.9102	14.5668	16.106	12.4561	13.0765	10.413	10.971	12.1134
829	11.3481	16.7747	11.7677	12.1076	12.784	11.3664	13.6699	13.8795	12.2401	14.144	14.1985	16.6575	12.3329	13.018	10.3404	10.7869	11.1496
830	11.884	16.8832	11.8858	12.5336	13.3503	11.7059	14.0209	13.272	12.1357	14.0949	15.0204	16.0456	12.6508	12.6799	10.359	11.025	11.9161
831	11.5278	16.7348	12.0471	12.368	14.3188	11.5547	13.0437	13.8436	12.2842	13.9227	15.3997	16.2806	12.4628	13.4166	10.0826	11.3763	11.685
832	11.2978	17.4099	11.6299	11.6214	14.185	11.7968	13.1511	14.0938	12.6903	14.1433	14.5514	15.9405	12.2491	12.2504	10.0924	10.9255	12.1339
833	11.2705	16.7809	11.3652	11.8804	13.9053	11.3988	13.1399	13.2966	12.6854	13.3885	14.9855	16.5068	12.7181	12.6758	9.99942	11.0693	11.836
834	11.5093	17.3358	11.197	11.792	13.8864	11.1629	13.5665	13.7674	12.5259	14.2072	14.4683	16.506	13.7752	12.6261	10.4608	10.6834	12.4178
835	11.4035	17.0858	12.3957	12.3559	14.1619	11.4497	13.8332	13.5049	12.2355	13.596	14.1893	16.9556	12.6856	13.1764	10.3966	10.9928	11.5706
836	11.346	17.2647	11.7355	13.0447	14.3815	11.0489	13.9838	13.277	12.2484	13.6136	14.7032	18.0988	13.0071	13.1518	10.5991	10.9882	12.2934
837	11.7383	16.8577	11.714	12.0099	14.1779	11.7737	13.9695	13.9586	12.4834	14.4519	13.9913	16.9719	12.7535	13.1837	10.3532	10.9073	12.1911
838	11.9869	16.4151	11.573	12.4403	14.351	11.7208	14.3114	13.745	11.9903	13.7385	14.0121	16.7746	13.0092	12.9534	9.94717	11.5644	11.9234
839	11.6138	16.627	12.6253	11.6942	13.8188	11.7261	14.2628	13.6896	12.5929	13.2462	14.1003	16.7653	12.9183	12.2873	10.1745	10.7835	12.0664
840	11.1718	16.2387	12.4666	12.5711	13.812	11.4125	13.2532	13.7406	12.1106	13.6693	14.5796	17.0174	13.2946	12.6342	10.1033	11.1148	11.9307
841	11.9604	16.1664	12.0323	12.0025	13.7518	11.3106	13.9684	13.7477	11.9912	13.5397	14.3204	16.7421	12.5515	13.3356	10.4002	10.9981	12.1733
842	11.9221	16.7667	12.5544	12.5352	13.4522	11.157	13.3369	13.5513	12.8628	13.6227	14.7145	17.1014	12.583	12.4384	10.0029	10.8574	11.2331
843	11.6804	16.2086	12.8457	12.2081	13.6925	12.1002	13.3347	13.816	12.661	13.4544	14.9024	16.2925	12.7776	12.919	10.776	11.2496	11.7296
844	12.0603	17.1046	12.4785	11.8841	13.7033	11.6541	12.8041	13.6701	12.1327	13.7321	14.4183	16.6769	11.7715	12.8002	10.3404	10.8786	11.9013
845	11.488	16.8875	11.919	11.9341	13.8843	11.67	13.0819	13.7691	12.3314	14.2897	13.7871	16.3621	12.5174	12.9457	10.3669	11.3992	12.1762
846	11.0994	15.9901	12.508	11.9226	13.5533	11.5511	13.7457	13.4552	12.2132	13.845	14.2782	16.1232	12.1242	12.8254	10.5406	11.1213	11.9059
847	11.5598	16.5308	12.3501	13.3521	13.4625	11.404	12.9786	13.6114	12.5855	14.5092	14.1544	16.7599	12.7562	13.163	10.6355	11.2304	11.8269
848	11.8762	16.9481	12.1206	12.8432	13.3959	11.4952	13.1914	13.5107	12.227	13.8774	14.0059	16.5417	12.6382	12.9789	10.223	11.4112	11.7895
849	11.3103	15.8146	11.3976	12.9626	13.8747	11.402	13.3994	12.8626	12.5175	13.8595	14.4534	16.6848	12.7868	13.1621	10.0713	11.3772	11.7329
850	11.5523	16.5738	11.4572	13.5695	13.4107	11.4617	12.8812	12.4678	12.5725	13.9106	13.4725	16.4736	13.3589	12.7739	10.045	11.5501	11.6325
851	11.7596	16.6861	11.8427	13.4758	13.2328	11.2455	12.6961	13.4576	11.7798	14.3286	14.0652	16.2452	12.9508	13.0885	9.98319	10.8498	11.4831
852	11.7777	15.8671	12.041	12.4906	13.7834	11.5338	14.4196	13.6262	12.1013	13.9604	13.8387	16.8329	13.3001	12.6652	9.9438	10.6352	12.304
853	11.734	15.8023	11.7865	12.5446	13.8064	11.5042	14.1628	13.5662	12.4196	13.9251	13.583	16.8042	12.8001	12.7589	10.6796	10.6923	12.1713
854	11.601	16.0833	11.9156	12.2176	13.0295	11.5128	13.5275	13.2307	12.113	13.5322	13.5411	16.6532	12.65	13.2105	10.2566	11.0644	12.1343
855	12.0008	16.0429	11.7128	12.7182	12.6618	11.4376	13.7196	12.942	13.0847	13.9578	14.4687	16.8274	12.8971	12.9803	10.3516	11.2343	11.8223
856	11.8905	16.64	11.5079	11.788	13.0069	11.5512	14.094	13.2941	12.7512	14.0598	13.6687	16.7997	12.4819	13.1623	10.163	10.9413	11.9971
857	12.2741	16.9247	11.3228	12.3581	13.7563	11.4577	14.2168	13.156	12.3195	13.7675	13.9105	16.9536	12.2482	13.0851	10.3791	11.2744	11.8008
858	12.7024	17.4067	11.5445	12.3337	13.6541	11.4416	13.9452	13.441	12.1562	13.7038	14.4952	16.4212	12.7299	12.8529	10.5558	11.268	11.7062
859	12.1087	17.5454	11.5613	11.6646	13.4593	11.5974	13.9352	13.7441	12.5987	13.9727	13.9674	15.9499	12.5428	12.2509	10.2445	11.2895	12.0576
860	11.897	17.1165	11.3773	12.2839	13.5303	11.2341	14.0481	13.8617	12.6745	14.5623	14.4972	15.8406	12.4022	13.1758	9.96749	11.0854	12.6082
861	11.641	16.827	11.6975	12.0687	13.1143	11.4421	13.8891	13.4871	12.2689	14.1939	13.9882	15.5876	12.6229	13.094	9.92833	11.3989	12.2065
862	11.7346	17.602	11.4637	12.6697	12.8689	11.1951	14.4709	13.5334	12.4594	14.1206	14.1273	15.8049	12.1696	13.344	10.0595	11.0478	11.8193
863	12.0297	16.8621	11.5807	12.7665	13.1779	11.0695	14.7073	14.0722	12.6105	14.0216	13.9084	16.0405	12.5068	12.6837	10.4976	10.9668	12.1814
864	11.6981	16.5839	11.2945	12.5124	12.4823	11.4603	14.15	13.5506	12.8296	13.8908	13.9157	15.7871	12.7917	13.232	10.4089	11.2732	12.495
865	11.5735	16.409	11.6435	12.9289	12.6994	11.3593	13.9842	13.8004	12.1588	13.8893	14.1863	16.4966	12.3217	13.0106	10.1489	10.9282	11.7177
866	11.5826	16.7811	11.9402	13.1056	13.3998	11.3465	14.255	13.327	12.1979	13.9102	13.9458	16.7511	12.4193	12.9193	10.3666	10.8907	12.045
867	12.0148	16.7759	11.9002	13.8155	13.8339	11.6192	14.4507	13.1945	12.1094	13.3565	13.6767	16.7877	12.3034	12.5137	10.1165	11.2193	12.0934
868	11.7934	16.9588	11.7034	12.6301	12.5408	11.4387	14.1248	13.7938	12.2002	13.7466	14.05	16.6802	12.8284	11.96	10.6026	11.3896	12.3352
869	11.7429	17.6573	11.2876	13.0438	12.7994	11.1866	14.1485	13.0442	12.3917	14.2723	13.781	16.2484	12.2038	12.8061	10.0716	11.4501	12.8536
870	11.5766	17.5481	12.0398	13.4386	13.5387	12.317	13.6653	13.9341	12.0024	14.1125	13.5844	15.5798	11.9401	12.8815	10.0853	10.9067	12.2756
871	11.6978	17.9697	11.7135	13.3299	13.2104	11.2609	14.2621	12.7778	12.4535	14.1088	13.6282	15.6057	12.8211	12.713	10.2564	11.4656	12.4871
872	11.6589	18.2118	11.9847	12.7587	14.2328	11.6676	14.1909	13.7916	12.3703	13.6036	13.605	16.1603	12.5089	13.1031	10.4821	11.5043	11.841
873	11.432	17.0986	11.8419	12.9384	13.2931	11.5122	14.1174	12.7547	12.2321	13.8804	12.9179	16.0188	12.314	13.0401	10.0554	11.1325	12.3428
874	11.8583	17.2976	11.5122	13.1545	11.629	11.3123	14.0557	13.1569	12.4388	13.8575	12.2872	16.0456	12.6115	12.5402	10.4336	11.2406	12.0605
875	11.5021	17.0335	11.7192	12.7985	12.1784	11.5022	13.7578	13.0419	12.4622	13.8759	13.7388	17.3168	12.372	12.5185	10.1099	10.8478	12.5996
876	11.8663	18.1309	12.3477	13.1041	13.1576	11.5275	13.1933	13.2678	11.9298	13.4483	13.3075	16.7581	12.8522	12.9821	10.7347	11.146	12.255
877	11.6782	17.0194	12.6891	13.6199	13.3447	11.3578	14.1173	12.3987	12.2369	13.7902	13.4284	16.2872	12.6249	12.7412	10.4845	11.2476	11.9574
878	11.6761	17.9008	11.8822	14.1153	13.6833	11.5669	14.1742	11.4518	12.0798	13.8873	13.2122	16.6536	12.3452	12.8908	10.1104	11.1621	12.2153
879	12.2445	17.0892	12.6876	13.4386	13.5823	11.4973	13.9092	11.8923	12.4146	13.6415	13.3349	15.6464	12.6646	13.2097	10.8404	11.3047	12.2246
880	12.1947	17.4603	12.3547	13.8301	13.4336	11.2405	14.1287	12.5495	12.5528	13.8114	13.6682	16.2526	12.5239	12.8078	10.3849	10.8411	12.5147
881	11.4272	16.9686	12.3751	14.2211	13.1137	11.8818	14.9111	11.6631	12.8458	13.5414	13.3823	16.0068	12.8834	13.2406	10.3444	11.5973	12.6588
882	11.3366	17.1943	12.5801	13.5644	14.5474	11.391	14.1218	11.639	12.373	13.5468	13.9177	15.4914	12.6194	13.1325	10.3416	11.1251	13.1887
883	12.1902	17.2284	12.9842	13.4744	14.1023	11.0757	14.678	11.9312	12.1652	13.012	13.3601	15.8252	12.3002	12.728	10.2716	11.7331	12.6271
884	11.972	17.1666	12.662	13.2974	13.3269	11.5179	14.3703	13.4418	12.1616	13.4756	13.6548	15.7317	12.479	12.6405	10.4925	11.4808	12.5923
885	11.1971	17.7746	12.8468	13.2742	13.2982	11.2953	14.7926	13.6031	12.154	13.1525	13.0631	16.785	12.4095	13.1132	10.215	10.9142	12.1201
886	11.3451	16.5696	12.1994	14.2615	14.3971	11.7479	14.7924	13.089	12.3153	13.6205	13.9529	15.4084	12.4752	12.9199	10.2747	11.4602	12.4595
887	11.28	16.2807	12.1565	13.6644	14.2634	11.6942	14.7803	13.0481	12.721	13.6823	13.7746	17.2195	13.2168	12.5468	10.2855	11.4513	12.4969
888	11.3897	16.6397	12.2767	14.0516	14.1762	11.695	14.7167	13.4481	12.3225	13.8292	13.3064	17.1309	13.151	12.3273	10.3976	11.3283	12.4237
889	11.4434	16.6801	13.0314	13.887	13.4289	11.3101	15.034	13.4384	12.2423	13.5924	13.5335	17.0035	12.9009	13.4875	10.063	11.2812	12.9497
890	11.2362	17.7399	12.4595	13.9012	14.2626	11.1173	14.3957	13.6167	12.0581	13.4462	14.2909	16.1886	13.4636	13.2421	10.4048	11.4375	12.8201
891	11.3868	17.3648	12.7273	13.6402	14.5931	11.5892	14.397	13.4851	12.4362	13.2303	14.0207	17.2809	13.1826	12.6519	10.1179	11.8093	12.6296
892	11.4258	17.2914	12.1299	13.6393	14.4365	11.6231	15.259	13.7867	12.5052	13.5237	13.7597	16.5623	13.1495	12.634	10.2232	11.325	12.7786
893	11.1359	16.5605	11.9144	13.6966	14.1254	11.2388	15.2076	13.7109	12.5335	13.7123	13.9049	17.1056	13.5485	12.4069	11.0317	11.5653	12.5047
894	11.2032	16.3594	11.9301	13.3466	14.6421	11.2483	14.3923	13.6451	12.554	13.2533	14.4064	16.6299	13.3315	12.8732	10.2015	11.4902	12.8458
895	11.9587	16.3812	12.5727	13.1396	14.4742	11.5369	14.4039	13.7964	12.5287	13.608	13.699	16.4934	12.2649	12.8532	10.1037	10.9653	12.5285
896	11.3558	15.8141	12.4779	13.4987	13.9194	11.5745	14.1367	13.4514	12.2209	13.4163	13.9677	16.6775	13.1345	12.8272	9.9184	11.1762	12.1548
897	11.8558	16.2965	12.6338	12.7465	14.2782	11.482	14.8059	13.1896	12.0295	13.4383	14.0368	17.5694	12.9626	12.6282	10.6728	10.9696	12.6785
898	11.5046	16.539	12.6471	12.9068	14.5369	11.2206	15.2927	13.2739	12.6264	13.8583	13.5855	17.2058	13.1233	12.6222	10.0062	11.4315	12.8408
899	11.7013	16.405	12.0858	13.5559	14.5323	10.9869	14.8236	13.8571	12.3888	13.4315	14.0402	16.9671	13.1254	12.691	10.1135	11.4849	12.8619
900	11.2632	17.0953	12.9849	12.4011	14.8652	11.4654	14.6395	13.7158	12.306	13.6286	13.5589	16.9871	12.8869	12.342	10.3215	11.1409	12.6792
901	11.3685	16.4407	12.4166	12.3564	14.8964	11.6673	14.5211	13.6086	12.6544	13.7262	14.118	16.7093	12.8899	12.7277	10.4045	11.7405	13.2581
902	11.2607	16.8235	11.4868	13.3613	14.2057	11.6501	14.7016	13.4234	12.0328	13.7381	14.0209	17.26	13.106	12.6677	10.1156	11.441	12.8544
903	11.2419	15.9173	11.4269	13.3263	13.8802	11.4992	14.3997	13.9645	12.3105	13.7441	14.1816	16.793	12.4773	12.6184	9.81443	11.3055	13.6884
904	11.4917	16.5614	11.6816	11.8383	14.2478	11.7023	14.6404	13.7092	12.5614	13.7137	13.9569	16.5906	12.5217	12.884	10.3241	11.1572	13.7616
905	11.6559	16.0163	11.8875	12.2155	13.743	11.2416	14.4952	14.6257	12.388	13.8011	13.9096	17.1296	12.8166	13.0178	10.0969	11.4797	12.7628
906	11.9122	16.2773	12.1091	12.4049	13.852	11.5266	14.4642	13.667	12.0474	13.9851	13.3315	16.5076	12.6571	13.1432	10.4544	11.1868	12.9927
907	11.4106	16.855	11.1612	12.0599	13.7062	11.4392	14.148	13.9724	11.9397	13.7308	13.7771	16.5451	12.5323	12.753	10.2478	11.6019	12.5388
908	12.1828	16.9026	11.2141	12.0535	13.1959	11.395	13.605	13.3482	12.1071	13.2137	13.5087	17.1863	12.8117	13.2192	10.5871	11.6114	12.6147
909	11.8903	17.132	11.5124	11.9934	13.8567	11.5767	14.5459	13.586	12.2147	13.8	13.6625	16.0935	12.905	13.1998	10.6612	11.2291	12.5406
910	11.8806	17.0454	11.9843	12.5436	14.4109	11.3768	14.2113	13.8156	12.4089	13.7764	13.7102	16.2127	12.6184	13.2947	10.3702	11.3345	12.4829
911	11.559	17.6201	11.9775	12.063	14.5514	11.8584	14.5813	13.926	12.3542	13.7886	13.831	16.568	13.0933	13.4067	10.1513	11.3916	13.0807
912	12.4553	16.7901	12.0427	13.1864	13.758	11.5892	13.9828	13.7833	12.3878	13.5068	13.2893	17.1903	12.1778	13.3034	10.151	11.3181	12.4881
913	11.7851	17.2563	11.8811	12.2125	13.5797	11.3031	14.2961	13.6005	12.2718	14.0998	14.5965	16.1284	13.2126	13.6754	10.4701	11.1525	12.0601
914	12.8646	17.3785	11.5782	12.2136	13.4491	11.5475	14.7558	12.8529	12.1837	14.0806	14.1299	17.0233	12.6369	13.0738	10.4564	10.6136	12.7357
915	12.0456	16.1196	12.0221	12.3005	14.2404	11.3321	13.9571	12.5626	12.3955	13.5718	14.1321	16.4274	13.23	13.0653	9.9437	10.2405	12.3749
916	11.4356	17.3018	11.5838	12.2175	13.7068	11.4143	13.8226	12.6305	12.4609	13.4508	13.6294	16.9179	12.5937	13.0993	10.243	11.0439	12.5178
917	12.1514	17.622	12.3654	12.4135	13.4136	11.4062	13.9037	12.5789	12.4961	13.4351	13.6931	16.438	12.8986	13.4031	10.4269	10.611	12.3761
918	12.3027	16.8997	11.3961	12.0697	13.5468	11.3394	14.2942	13.2865	12.6226	13.6879	13.5013	15.924	12.2988	13.3404	10.3867	10.928	12.3085
919	12.3381	16.9654	11.3328	11.7377	13.3772	11.4662	14.5585	12.6989	12.3788	13.4957	13.5182	15.9313	12.0757	12.3555	10.1725	10.7126	12.4966
920	11.7369	16.9018	11.6967	11.6592	13.1182	11.0199	14.1347	13.4336	11.9184	13.3262	13.5947	16.2056	12.2259	12.9755	10.3311	10.633	11.9434
921	12.5377	16.5824	11.7503	11.4375	14.0149	11.2156	14.6344	12.8586	11.5729	13.4181	13.9247	16.9158	12.6713	12.5598	10.2269	10.6702	11.8182
922	11.3583	16.4925	12.0302	11.5174	13.3529	11.3822	14.5137	13.1309	12.0134	13.2658	13.1657	16.8188	12.5343	12.6561	9.98471	10.7194	12.3378
923	12.1064	16.8469	12.2493	11.3237	13.7961	11.2174	14.7783	13.0275	11.871	13.1864	13.6198	17.6428	12.4507	12.7389	10.5375	11.2114	11.4887
924	11.9829	16.8823	11.7332	11.4216	13.262	11.556	14.2476	13.2865	12.1205	13.4848	13.4776	16.2936	12.7519	12.9017	9.85399	11.05	11.646
925	12.1484	16.9477	11.8182	11.6789	14.6825	11.327	14.2865	13.5224	12.2008	13.3771	13.6224	16.5173	13.196	12.8162	10.3265	10.8563	10.9635
926	12.03	17.1806	11.8754	11.6828	14.1832	11.1458	14.6296	12.8357	12.5973	13.838	13.4238	17.4031	12.6793	12.9184	10.372	10.3286	11.7115
927	12.5366	16.9981	11.0415	11.6956	13.7031	11.2701	14.8674	13.1966	12.3186	13.5327	13.7192	17.2872	12.1194	12.7108	9.85099	10.6786	11.6611
928	12.3254	18.7458	11.3702	11.8029	13.3979	11.5806	14.5159	13.4203	12.5636	13.9102	12.5631	17.1	11.4518	13.118	10.0928	10.5199	11.7949
929	12.8889	16.3451	11.2027	12.1243	13.7261	11.1337	14.5693	12.8588	11.9111	13.5918	12.9834	16.0332	12.2849	12.6474	10.2752	10.7616	11.8595
930	12.42	16.9184	11.6959	11.9294	13.6581	11.0787	14.5604	13.8336	11.8917	13.5499	13.1676	16.1393	12.5042	13.0101	10.3076	10.713	12.1843
931	12.3642	16.336	11.6977	12.5379	13.5305	11.4248	14.8643	14.0586	12.6546	13.7051	13.4494	16.9037	12.2884	13.4555	10.6564	10.7665	11.4728
932	11.9491	16.6551	11.8744	12.2994	14.035	11.4854	14.8857	13.2111	12.0168	13.5637	14.4346	16.2621	12.5781	12.8377	10.2461	10.7403	12.1562
933	12.272	17.3326	11.7219	12.2638	13.5855	11.3622	14.7909	13.4112	12.1239	13.5249	13.5352	17.4227	12.0298	12.8988	9.88173	10.6099	12.1295
934	12.2579	16.6656	12.1742	12.4594	14.2753	11.6625	14.6738	12.9763	12.3809	14.2548	13.5082	16.9873	12.7073	12.7954	10.0625	10.3804	12.0264
935	12.1362	16.0705	11.4728	12.0386	14.0218	11.5526	14.5125	13.5689	12.3699	14.3852	13.7501	15.9501	11.575	12.9133	10.2904	10.4019	12.4717
936	11.9489	16.6859	11.7985	12.1073	14.8737	11.1815	14.5039	13.4538	12.3433	14.3844	13.3561	15.884	12.0098	12.6692	10.4987	10.3908	12.6466
937	11.5691	16.9622	12.2714	12.2261	14.3973	11.1174	14.7615	13.5532	12.8878	14.0188	13.685	16.9116	12.0672	12.3928	10.1206	10.7003	12.7363
938	11.8801	15.6363	11.8698	11.5808	14.3502	11.4302	14.511	13.6202	12.3971	13.974	13.8993	16.1275	12.2083	12.9212	10.1626	10.7689	12.6665
939	11.8976	15.7444	12.1015	12.4437	13.8592	11.3965	14.1416	13.2727	12.2594	14.8304	13.5896	15.9838	11.6945	12.6208	10.5698	10.7717	12.492
940	11.9308	16.5526	11.7394	12.3028	13.9609	11.1771	13.9241	12.8787	12.4681	14.1302	14.2846	15.5646	12.1386	12.6055	10.4229	10.4024	12.3479
941	11.5064	16.0182	12.0573	12.7195	13.6203	11.3193	14.2625	13.0472	12.2356	14.1733	12.9413	16.9328	12.2472	12.7276	10.3959	11.0306	12.3717
942	12.0792	15.7447	12.0408	12.1994	13.7688	11.7257	14.1575	13.7999	12.7339	14.0146	12.8638	16.2843	11.9526	13.2603	10.5411	10.8586	11.5967
943	11.4677	16.5854	12.6215	12.661	14.1196	11.7817	13.77	13.2847	13.1096	13.9166	13.2992	16.4802	12.056	13.1017	10.3818	10.3888	12.0049
944	11.6696	16.2785	11.8062	12.6483	14.4479	11.6703	14.2955	14.2021	12.4231	13.395	13.2641	16.0041	12.6433	12.9812	10.3782	10.551	12.2165
945	11.3318	16.0686	12.1914	12.3782	13.8017	11.4994	13.9681	13.9666	12.1567	14.0659	13.9027	16.5361	11.85	12.3519	10.454	10.9902	12.149
946	11.3199	16.2242	12.1173	11.9416	14.1907	11.4096	13.9344	13.8163	12.7164	13.869	12.8022	15.5265	12.4284	12.3575	10.0071	10.8642	12.138
947	11.2139	16.5769	12.3162	12.7212	14.0282	11.2403	13.8701	13.2365	12.6667	13.8473	13.5667	16.424	12.2916	12.6814	10.1167	10.6528	12.285
948	11.3837	16.626	11.9026	12.8439	13.5948	11.2044	14.7238	13.1244	12.592	13.7697	13.9005	16.447	11.1387	12.713	10.4074	11.0642	12.6221
949	11.5767	16.1258	11.9308	12.5209	13.8202	11.2139	13.9213	13.556	12.6686	14.0505	12.8517	16.5276	11.659	12.8645	10.0295	10.8882	12.1974
950	12.0211	16.4687	11.5351	12.1848	13.4721	11.1474	14.4325	13.1271	12.6638	13.8519	13.2682	16.7788	11.8418	12.0489	10.0766	10.426	12.1708
951	11.4868	16.5562	12.1208	12.5592	13.7577	11.126	14.0298	13.3717	12.7529	13.7845	11.9244	16.3116	11.2112	12.8626	10.3004	10.3406	11.5816
952	11.4666	16.4919	12.1652	12.5587	14.3661	11.7983	14.3323	13.8984	12.8241	13.4559	13.6627	16.3723	11.9379	12.4852	10.2269	10.5315	11.8589
953	11.4157	16.423	12.1348	12.4835	14.4405	11.0727	15.0881	13.9895	12.5803	13.604	13.268	16.4523	11.6666	13.1756	10.6027	11.1933	12.4386
954	11.7557	16.5478	11.8331	12.6247	13.5127	11.4427	14.1581	13.6448	12.9007	13.7267	13.19	15.5239	11.6162	12.375	10.8517	10.4059	11.9689
955	11.1621	16.7092	11.5592	12.7107	13.7934	11.2738	14.3823	14.0329	12.913	13.6134	12.7172	14.8986	11.3626	12.6021	10.6215	10.7033	11.8875
956	11.4165	17.5306	11.8049	12.1468	14.4299	11.7269	15.025	14.1341	12.5035	14.1899	12.1102	15.6947	10.8863	12.1199	10.0785	10.934	12.2451
957	12.0663	17.0914	11.7384	12.6679	13.814	11.4208	14.3048	13.9918	12.475	13.855	12.0171	16.3116	10.8175	12.8226	10.1318	11.0071	12.5346
958	11.6428	17.6294	12.4703	12.4605	14.1842	11.5829	13.3642	13.744	12.5421	14.3526	12.5045	16.7481	11.3062	12.8922	10.6057	11.174	12.2305
959	11.4486	17.1161	12.1709	13.2254	13.5505	11.6374	14.0607	14.0081	12.8344	14.0654	13.1863	15.5449	10.7867	13.0317	10.2105	11.3371	12.3658
960	11.1329	17.486	12.4645	13.2219	13.7179	11.2282	14.2194	13.6216	12.631	13.857	13.0652	16.9584	10.9362	13.2406	10.6917	10.7928	12.6153
961	11.7477	16.9842	11.6181	13.1033	14.4559	11.4449	14.0431	13.9337	12.4334	14.0599	12.3524	15.9775	10.9718	12.3277	10.361	11.2959	12.0698
962	11.1223	17.0607	11.8869	12.6356	14.312	11.5718	14.4427	13.7419	12.6184	14.5964	12.4047	16.013	10.8577	13.2493	10.6594	10.8067	12.0443
963	11.4032	17.5449	12.2404	13.1449	13.7856	11.615	13.9667	13.9664	12.8734	14.1549	12.896	16.2206	11.0016	12.6764	10.2457	11.1778	12.1639
964	11.382	17.6052	12.2565	12.3871	14.3896	11.3681	13.8642	12.9759	12.6859	13.7709	13.2992	16.1798	10.7177	12.6494	10.8164	10.6825	12.314
965	11.7084	16.9635	12.5544	12.5112	13.8432	11.2748	14.3346	13.3265	12.5323	14.068	13.0297	17.2207	11.035	13.1042	10.5714	10.883	12.9485
966	11.2379	15.9552	11.993	12.6148	14.5806	11.0889	13.1864	13.601	12.5905	14.2645	12.5058	16.7502	10.7774	12.3492	10.4174	10.9445	12.1556
967	11.6275	16.8971	11.6561	12.5317	14.5025	11.6562	13.5169	13.6845	12.8626	13.8451	12.3195	16.989	10.9272	13.0094	10.3279	10.9684	11.9207
968	11.7899	15.753	11.4336	12.5271	14.2895	11.4374	14.3631	13.7185	12.7161	14.0853	12.9694	17.0831	11.0125	12.9609	10.0146	10.8799	12.8398
969	11.3296	15.6758	11.663	12.7414	14.4476	11.2667	14.0614	14.124	12.5566	13.5037	12.2235	16.6181	10.9027	12.7671	10.6134	11.0832	12.1548
970	11.3153	16.8592	11.8321	12.9985	14.4333	11.6237	14.2441	13.9571	12.9133	13.5428	13.0973	16.7344	11.1662	13.2167	10.4594	11.6596	13.5254
971	11.7086	16.6215	12.0859	12.5389	14.477	11.4206	14.3306	13.7987	13.0196	14.1978	12.3783	16.7037	10.7538	12.8153	10.1269	11.0286	12.5775
972	11.4931	16.5195	12.4061	13.1048	14.1839	11.355	14.1392	13.6201	12.892	13.6402	12.753	16.6595	10.5571	12.9811	11.0031	10.7108	12.7499
973	11.5523	16.2138	11.9145	12.7318	14.4074	11.5096	13.94	13.4575	12.9651	13.6683	12.7615	17.2657	10.8491	12.9101	10.7212	11.5283	12.4522
974	12.0009	16.502	12.1728	12.7394	14.4692	11.4248	14.9402	14.2857	13.1397	13.6825	11.6556	16.9063	11.4622	12.5927	10.4501	11.0681	12.8286
975	11.4752	16.2751	11.8744	12.7415	14.1819	11.4776	14.3627	13.5767	13.4901	13.8282	12.2798	17.1953	11.4619	12.3771	10.88	11.0877	13.1003
976	11.775	16.7478	11.8128	12.3669	13.6565	11.4967	14.5391	13.752	13.093	13.581	12.1819	16.6163	10.6765	12.1995	10.9543	11.2565	12.8022
977	11.8363	16.7298	11.8786	12.6229	14.1068	10.9898	14.0947	13.3942	12.8587	14.2589	11.8125	16.8731	11.2372	12.5991	10.6455	10.8324	12.6315
978	11.542	17.5928	12.4155	12.561	14.1469	11.6442	14.2715	13.2185	13.251	14.0076	11.7842	16.2141	11.0299	12.0151	10.5957	11.3539	12.5078
979	11.7281	16.6699	11.5146	12.713	14.1123	11.342	15.0468	14.0592	13.1593	14.0278	12.453	17.0654	10.559	12.7883	10.4167	10.6364	12.7133
980	11.8221	16.9728	11.4797	12.316	14.6675	11.4439	14.5456	13.8549	13.0672	13.8791	11.9274	16.3929	10.9895	12.6493	10.381	11.0479	11.9489
981	11.7626	17.3637	12.0427	12.8972	14.1293	11.1363	14.255	13.7736	12.8448	13.4662	12.7058	16.0296	11.1337	12.9315	10.0314	11.1065	12.1351
982	12.0363	16.9115	11.6308	12.5397	14.4092	11.7839	14.4165	14.0501	12.6005	14.4269	12.4133	16.9747	10.8988	12.9448	10.8988	10.384	11.7227
983	11.4945	15.9814	11.8312	12.6832	13.928	11.1905	14.7146	14.3299	12.7492	13.7711	12.301	16.7685	10.9261	12.9101	10.3838	10.8975	12.0593
984	11.623	16.8082	11.8104	12.8311	13.7256	11.1561	14.3366	13.8852	12.7453	14.074	11.9032	16.895	11.2112	12.9861	10.6551	11.4254	12.3178
985	11.4651	16.6549	11.7864	14.0311	14.6279	11.3762	14.2598	13.8691	11.9834	13.9623	11.5506	17.8982	10.492	13.2353	10.2956	10.5389	11.5506
986	11.4534	16.6302	11.332	13.461	14.3049	11.2468	14.2743	14.0751	12.2742	13.6467	12.5237	16.1527	10.89	13.4678	10.5583	10.7121	11.5252
987	11.4482	17.3156	11.8463	13.3395	13.359	11.5007	14.7492	13.8422	12.0557	13.9011	11.6292	15.7707	10.8644	12.724	10.4904	10.7847	11.8908
988	11.5474	16.4456	11.6124	12.6461	14.1318	11.4678	15.0271	13.9395	12.421	13.835	11.7907	16.412	11.5303	12.2599	10.3207	10.5488	12.6681
989	11.1396	17.1823	11.554	12.7954	13.8965	11.1859	15.3486	14.1585	12.3253	13.809	11.7597	17.02	11.1673	12.3955	10.5277	10.3449	12.4332
990	11.4345	16.1929	11.4468	12.4448	13.6915	11.0482	14.5796	14.0207	12.7706	13.8086	11.8735	17.4726	11.8988	12.6682	10.3762	10.9131	12.7199
991	11.7407	17.2538	11.549	13.5483	13.2809	11.4585	14.5532	14.012	12.3167	13.3401	12.3457	17.5078	11.2565	12.6374	10.6303	10.8001	13.1236
992	11.9494	16.534	11.5375	13.2186	14.2088	11.3458	14.1188	13.2923	12.6531	13.8714	12.0297	16.9152	11.1393	12.8409	10.1297	10.5714	12.6508
993	11.1599	16.7677	11.8113	13.8086	13.5071	11.3883	14.6806	13.681	12.97	13.7092	11.5268	16.9731	11.1874	12.8906	10.6027	10.7163	12.5323
994	11.1547	16.7743	11.611	13.472	13.7011	11.4441	15.3868	13.5258	12.5769	14.613	12.2301	16.861	11.4102	13.0405	10.5874	10.4407	12.546
995	11.4622	17.1174	11.5738	13.3217	13.8523	11.5198	14.4769	14.0746	12.5771	13.6262	11.9665	17.1945	12.0629	13.1921	11.0308	10.4203	12.535
996	11.5972	16.3442	11.7911	12.6006	14.4872	11.4465	14.0132	14.3139	12.0134	14.0508	12.4628	17.4018	11.6718	13.3532	10.7382	10.3795	12.6852
997	11.5856	15.8881	11.6164	13.2717	13.7509	11.5034	14.1737	13.8427	12.153	13.5844	11.9839	17.2429	11.6944	12.5092	10.6228	10.4428	13.176
998	11.2432	16.1207	11.4114	13.2548	14.3511	11.241	14.7676	14.2495	12.3741	13.7359	11.9964	17.2158	11.8862	12.6047	10.7766	10.5808	12.6718
999	11.095	16.8232	11.794	12.6124	14.8438	11.4907	14.5114	13.6617	12.1095	14.4588	11.3134	16.7783	12.3165	12.992	10.2293	10.5719	13.0871
1000	11.4848	16.8371	11.5199	13.8089	14.664	10.9999	13.8321	14.0266	12.7143	14.0177	11.378	16.7632	12.1358	12.8576	10.9205	10.6249	12.8125
1001	11.64	16.5081	12.007	12.8736	14.7082	11.4954	14.1123	12.9285	12.7905	13.6558	11.3239	17.1864	11.6812	12.7941	10.6483	10.9449	12.6373
1002	11.3316	17.3204	11.9087	12.7108	15.0327	11.0192	14.6435	13.6398	12.6378	14.0564	11.6554	17.9081	12.1012	12.2964	10.8621	10.7815	12.92
1003	11.2654	16.5905	11.8704	12.9084	14.8563	11.2161	14.6467	13.4744	13.3568	13.848	11.829	16.7068	12.1666	12.5857	11.0085	11.0016	12.5346
1004	11.4745	16.1939	11.5582	13.0842	15.2413	11.3867	14.7602	13.6283	12.8774	13.9588	11.3439	16.4375	12.0769	12.4968	10.5639	10.6252	12.6295
1005	11.5368	16.387	11.8393	13.1079	14.8461	11.1959	14.3317	12.8629	12.5571	13.2279	11.4629	17.892	12.4283	13.0769	10.4856	10.6929	11.8512
1006	11.0192	16.4948	11.6548	12.8039	14.0152	11.3492	14.6178	13.5692	12.5967	13.8351	11.4803	17.3799	12.1483	12.5431	10.4779	10.6615	12.1599
1007	11.0979	16.1849	11.7504	12.6354	13.7635	11.0432	14.3642	13.2404	12.7945	14.0246	11.8529	18.252	11.5913	12.5844	10.9187	10.5048	12.0636
1008	11.0928	16.684	11.7636	12.8511	14.7862	11.6944	14.2087	14.0153	13.2391	13.7744	11.9929	17.3303	11.9643	12.4724	10.5952	10.5805	12.0235
1009	11.7582	16.7587	11.6326	12.4118	14.4706	11.2056	14.4933	13.2858	12.8385	13.9237	11.8117	17.6155	12.3931	12.6939	10.6281	10.5542	11.9562
1010	11.1415	16.4234	11.3564	12.914	14.1934	11.4979	13.8339	13.462	13.1111	13.4056	12.0631	18.1488	12.4546	12.6967	10.0232	10.1711	11.6363
1011	11.2996	16.2516	11.9056	13.4769	13.3821	11.4298	14.1252	13.6161	13.173	14.2535	11.8758	18.0952	11.578	13.1306	10.1264	10.562	12.0808
1012	11.3812	17.4845	11.259	13.0432	13.9795	11.4155	13.7086	13.5605	13.1031	13.4623	11.6831	18.4656	12.1956	12.4995	10.5702	10.2435	12.3123
1013	11.1347	17.4617	11.9352	12.434	14.3613	11.5867	14.1685	13.1401	12.8882	14.0456	11.6426	18.414	11.8615	12.8907	10.4871	10.6038	11.6079
1014	11.7402	16.8554	11.6342	12.2806	14.2537	11.2593	13.5592	13.288	12.8313	14.0471	11.7558	17.659	11.5776	12.7689	10.5307	10.3353	11.6538
1015	11.9501	15.9368	11.8506	12.7331	14.9045	11.4096	14.5901	13.0569	12.6396	13.4612	12.0866	17.8125	12.1437	12.3269	10.9592	10.3506	11.5312
1016	11.5597	16.6999	11.5401	13.2265	14.8229	11.7028	13.8454	13.3201	12.7579	13.7129	11.9067	18.093	11.545	12.8364	11.1322	10.4446	11.8136
1017	11.4995	16.1758	11.9838	13.0167	13.9651	11.406	14.4583	13.0927	12.782	14.142	12.4695	18.1002	11.8307	13.0701	10.7524	10.613	11.8983
1018	11.7088	16.0092	11.4672	12.7945	14.301	11.4991	14.4221	12.8744	12.7042	14.0454	11.7702	17.7644	11.85	12.9324	10.7906	10.4253	12.0723
1019	11.6973	16.2124	11.9118	12.3485	14.982	11.1473	13.9515	13.3193	13.3919	13.784	12.2449	17.7609	11.5243	12.8733	11.2804	10.5316	12.8444
1020	11.7188	16.9115	12.1421	13.2473	14.2526	11.3359	14.1945	12.7844	12.6886	13.1993	12.1975	17.7961	10.9156	12.9425	10.5589	10.1545	12.6528
1021	11.6441	16.8515	12.3141	12.9828	14.5281	11.405	13.9945	13.4769	12.8481	14.2794	11.5445	18.1843	11.6531	12.6728	10.8217	10.7317	12.4568
1022	11.3412	16.8903	11.6698	12.4468	14.1738	11.2779	13.6207	13.2688	13.0177	14.2798	11.4765	17.3627	12.1178	12.6588	11.2809	10.7159	11.7949
1023	11.5235	16.1481	12.3856	12.7111	14.5464	11.1766	14.2382	13.4883	12.8609	13.9106	12.2448	18.6837	12.0254	12.8549	10.6665	10.7271	11.3112
1024	11.4057	16.9468	12.1121	12.7777	14.7319	11.2353	14.0446	13.4909	12.6483	13.8553	11.8176	17.8746	12.1014	13.1597	10.9261	10.9164	12.182
1025	11.1571	16.4536	11.939	12.3011	14.308	11.2142	14.2027	13.8999	13.1708	13.4051	11.515	18.2545	12.0212	12.1477	10.5048	10.8241	12.2071
1026	11.7433	16.0627	11.7071	12.5999	14.3905	11.4036	14.8098	13.3921	13.2085	13.4511	11.9232	17.4956	12.2222	11.9857	11.3768	10.8804	11.7074
1027	11.4895	16.938	11.4807	12.8816	13.9001	11.5812	13.6972	13.2212	13.2547	13.9486	11.6189	17.6329	11.8704	12.9078	10.5987	11.129	11.2961
1028	11.4492	16.7826	12.3948	12.3372	13.5518	11.5736	14.3073	13.7138	13.4941	13.9134	11.7939	17.6514	11.2388	12.748	10.895	11.2192	11.7066
1029	11.3945	16.087	12.3272	12.7919	14.3103	11.456	14.2597	13.396	13.1031	13.7729	11.484	17.0284	11.3854	12.378	11.1221	10.6644	12.0411
1030	11.3815	16.5244	11.9801	12.1457	14.087	11.5822	13.2854	14.027	13.3722	13.799	11.3874	17.2972	11.4079	12.0181	10.8948	10.5203	12.2155
1031	11.4893	16.3489	11.7844	13.0662	14.5539	11.5359	13.4953	13.5707	13.4516	13.6338	11.1677	17.9745	11.4842	12.9726	10.153	10.6983	12.0576
1032	11.382	16.9707	11.9849	12.9813	14.2483	11.2769	14.4043	12.8511	13.3912	14.0144	12.2612	17.0573	11.868	13.3402	10.5621	10.7949	12.1949
1033	11.9618	16.6997	12.4961	12.7164	13.9734	11.1441	13.8612	13.493	13.4427	13.5246	11.4762	17.8724	11.7079	12.7539	11.2561	10.8179	12.0082
1034	11.6948	16.7493	11.7925	12.7625	14.2839	11.5267	14.5031	13.5758	13.1349	13.5694	11.678	16.8807	12.0319	12.8459	10.4973	11.1279	11.7035
1035	11.4179	16.9117	11.9607	12.5861	14.5507	11.5233	13.9603	13.3139	12.7859	13.9379	11.4243	17.3806	12.1552	12.799	10.4694	10.4026	11.9055
1036	11.274	17.2775	11.9087	12.0837	14.7858	11.197	13.216	13.372	12.661	13.7927	11.63	18.2174	12.3271	12.6347	10.6434	10.622	11.5859
1037	11.4179	17.1528	11.4596	11.8053	14.1235	11.2997	14.287	13.7794	12.1526	13.6531	12.0372	17.4835	12.1475	13.0568	10.3455	11.3982	11.4277
1038	11.445	16.9954	12.1925	11.8504	14.191	11.1965	13.5442	13.5553	12.2495	13.8047	11.66	18.3243	12.5618	13.4811	10.1318	11.2715	12.2582
1039	11.3336	16.5301	12.0468	11.8232	13.5314	10.9752	13.579	13.9775	12.5658	14.3233	11.4601	17.9346	12.2774	13.1113	10.3158	10.752	11.9389
1040	11.4586	16.6607	12.4027	11.6831	13.2596	11.4969	13.4266	13.7322	12.4992	14.6532	11.7441	17.3537	12.1107	12.9083	9.93065	11.447	11.9194
1041	11.4317	16.6878	12.3444	11.8023	14.1521	11.0688	13.9302	13.7742	12.4469	14.2882	11.5624	17.3141	12.2337	14.0143	10.1005	11.1877	11.5191
1042	11.6077	16.5145	12.057	12.0935	13.2793	11.5101	13.9889	13.3707	12.3811	14.4431	11.5801	17.403	12.6278	13.2684	10.4528	11.5784	11.8472
1043	11.5727	16.8279	12.2055	11.8829	13.7851	11.4651	13.915	13.6772	13.7153	13.8709	11.7159	17.0774	12.7214	12.5301	11.0794	10.9477	11.5299
1044	11.4573	17.2024	11.5877	11.8633	14.3207	11.1594	13.7843	13.3877	13.6565	13.9975	11.8036	17.4284	12.295	12.8513	10.9446	11.46	11.9699
1045	11.5077	17.5309	12.0517	12.3663	13.8678	11.7063	14.1575	13.8556	12.9609	13.5242	11.4556	17.9541	12.1612	12.7677	10.8399	11.4256	11.5948
1046	11.4698	17.3564	12.1223	11.9786	14.0701	11.2178	13.5596	14.146	12.8948	14.4253	11.5795	17.1513	12.3377	12.2542	11.2397	11.1189	11.8739
1047	11.4612	16.8239	12.2661	11.567	13.6024	11.184	13.8755	13.3147	13.4959	14.3677	12.2351	17.1217	12.27	13.2891	10.7204	11.115	11.7742
1048	11.742	16.96	11.7467	11.9746	13.5294	11.1299	14.4293	14.0601	13.4259	14.2217	12.2828	17.9234	12.4847	12.7338	10.5384	12.0499	11.631
1049	12.1332	17.2222	11.8941	12.1223	14.5794	11.517	13.7456	14.2792	12.7645	13.744	11.985	17.7733	12.3977	12.9481	11.1265	11.3884	11.6033
1050	11.5491	16.6971	11.5757	11.9409	14.5867	11.4989	14.3927	13.4492	12.7133	14.0497	11.8157	17.5898	12.2481	12.7501	10.7276	11.2731	11.8945
1051	11.5596	17.1701	12.2738	11.5733	14.977	11.2925	14.8699	14.1197	12.9069	13.8383	11.9188	17.0759	12.1859	12.7155	10.2835	10.843	11.7403
1052	11.5406	17.336	12.062	12.126	15.1443	11.2521	13.9313	13.3464	12.7441	13.8317	11.5313	17.395	11.9911	12.8988	10.5982	10.8739	11.7788
1053	11.3328	16.8334	12.6393	12.1771	14.5651	11.1392	14.3161	14.1189	13.4033	13.7134	11.5059	16.8897	12.3468	13.1159	10.8427	10.7305	11.3746
1054	11.3443	17.275	12.0719	11.8702	14.366	11.2817	14.0451	13.9859	12.9994	13.4779	11.9231	17.0912	11.6982	13.2311	10.5998	10.8595	12.0938
1055	11.3182	16.3828	11.726	11.9172	14.3193	11.4897	13.4212	13.7623	12.9616	13.9846	12.0672	18.1356	11.921	13.6338	10.9811	11.3629	12.5659
1056	11.3388	16.3187	11.8806	11.72	14.4676	11.1689	13.7495	13.2324	12.9716	13.5483	11.9007	17.6589	12.1645	13.2655	10.5761	10.9377	12.1323
1057	11.6784	16.9115	11.6963	11.3931	14.1235	11.2074	13.7598	14.3713	12.7203	13.8383	11.824	16.5607	11.8864	12.9558	11.1825	10.9998	11.9367
1058	11.4676	16.6636	12.404	11.4901	15.1383	11.3228	14.3878	14.2638	12.8499	13.383	11.9849	17.5816	12.1036	13.219	11.0748	10.9755	12.1194
1059	11.3245	16.8071	12.1042	11.9853	14.6481	11.32	14.6665	13.923	12.8965	14.2346	11.0524	17.3199	11.7843	12.9199	11.1791	10.5233	11.2813
1060	10.8813	16.4617	11.76	11.79	15.3827	11.4903	13.8596	13.6696	12.2627	14.1901	11.5738	17.345	11.5417	12.4832	11.3589	10.5655	11.4028
1061	11.2524	16.6988	11.774	11.9311	14.0831	11.0381	13.8322	13.1078	13.0865	14.5887	11.6461	17.8151	11.1621	12.9003	11.0141	11.1246	11.6187
1062	11.1846	16.7717	11.7987	11.8182	14.8421	11.1382	13.9148	13.7583	12.8908	14.17	11.6891	17.5102	11.6081	12.8666	10.8672	11.0493	11.8013
1063	11.3563	16.7738	11.4323	12.256	14.2793	11.3775	14.5285	13.6762	13.0767	14.2715	11.785	17.6111	11.6402	12.8387	10.8471	11.2461	11.384
1064	11.3319	16.8586	11.3797	12.3138	14.0329	11.7468	14.4138	14.0977	12.9366	14.7911	11.632	17.3437	11.9378	12.6703	11.2822	11.4622	11.9109
1065	11.1132	16.8563	11.3535	12.2477	15.1298	11.2464	13.7817	13.8979	12.8864	14.1705	11.4219	17.8153	12.2273	13.0659	11.343	11.039	11.8413
1066	11.3971	17.6981	11.5252	12.5013	15.048	11.3472	13.699	14.9091	13.0413	14.2103	11.7616	17.0915	11.5515	13.1567	11.1565	11.0057	11.8876
1067	10.885	17.4697	11.6952	12.3174	14.3812	11.2514	14.1735	14.1865	12.5769	13.6615	12.1932	18.5402	11.5083	13.1081	11.4562	10.9085	11.4125
1068	11.1247	17.0011	11.7507	11.8373	13.7223	11.1715	13.7917	14.527	13.0785	13.585	11.4285	17.2661	10.6283	13.0417	10.9445	11.0505	12.0792
1069	11.0923	17.3602	12.208	12.099	15.0683	11.0642	14.0262	14.0295	13.1488	13.7632	11.8142	17.152	10.8538	12.8852	11.3276	10.4213	11.729
1070	11.1729	17.4584	11.936	12.5416	14.4921	10.9986	13.9411	14.1125	12.8795	13.5643	11.6328	16.3366	11.2006	13.0453	11.9455	10.386	11.5592
1071	11.6104	16.9384	12.6751	12.6768	14.8435	11.5376	14.0932	13.2062	12.2467	13.6596	11.968	17.1039	11.2696	13.2324	11.675	10.9249	11.1311
1072	11.3321	17.2884	11.7711	12.5766	14.6969	11.2353	13.9693	13.9422	12.6225	13.9605	11.6872	17.2556	11.3518	12.7061	10.51	10.5657	11.5574
1073	11.6237	17.233	12.0133	12.5217	15.1149	11.2088	14.5703	14.213	12.5334	13.9885	11.6821	16.6312	12.1002	13.014	11.1946	10.8544	11.6698
1074	11.8451	16.638	12.039	12.2939	14.9996	11.2847	13.7335	13.9508	13.1864	13.9561	11.2361	16.6635	11.6733	12.8782	11.3317	11.2751	11.8725
1075	11.362	16.4335	12.4668	12.4365	14.8505	11.267	13.8443	14.1331	12.937	13.7191	11.5686	16.7653	11.9047	13.1638	11.2144	10.6761	11.4648
1076	11.6307	16.5851	11.7899	11.9419	14.8971	11.265	14.4814	14.0419	12.6536	13.8561	11.8992	17.0145	11.9537	13.237	10.7563	10.965	11.4439
1077	11.4293	17.3533	12.1492	12.6394	15.4379	11.1803	14.0118	13.5386	12.6093	13.9127	11.6953	17.1034	12.0041	12.9489	10.8864	10.979	11.8294
1078	11.6854	17.5771	11.9777	12.6145	14.4836	11.4338	14.2838	13.844	13.4029	13.8919	11.9754	16.8998	11.9601	13.2275	10.8195	10.572	11.2924
1079	11.7827	16.8677	12.4962	12.0845	14.6741	11.3456	14.271	13.2302	13.0861	14.195	11.8211	16.8057	12.0122	13.2962	10.8067	10.9763	11.4649
1080	11.1455	16.931	12.0819	12.3036	14.3958	11.2215	13.4317	12.754	13.2052	13.8742	11.622	16.6998	12.0859	13.4483	11.139	10.5062	11.8395
1081	11.4319	16.6854	11.4527	12.3362	14.0563	11.3078	14.2383	14.3841	13.079	13.823	11.5963	16.7141	12.5957	13.3716	11.5123	11.2969	11.539
1082	11.4145	16.4931	12.1939	12.3631	14.484	11.1068	14.3589	13.8758	13.0478	13.2661	11.8204	17.1635	11.9717	13.527	11.3095	11.3694	11.7244
1083	11.1282	16.9428	11.9095	12.1405	14.5146	11.1675	14.4743	14.0079	13.0425	13.9141	11.8035	17.0983	11.9276	12.8668	10.8211	11.2878	11.4887
1084	11.1676	16.813	12.1091	11.9256	14.9879	11.2921	13.576	14.3854	13.1021	13.2496	11.9036	17.0306	12.008	13.1109	10.7078	10.6501	12.1594
1085	11.1954	16.6286	12.6401	12.3633	14.2924	11.466	13.9101	13.9849	12.5946	14.1193	11.8129	17.3603	11.3725	13.0871	11.0835	11.4289	11.7588
1086	11.7146	16.7932	12.5351	12.4274	14.6359	11.3713	14.4747	13.9588	12.7481	13.6566	11.3144	17.2591	12.1492	13.0451	10.6523	10.8082	11.6439
1087	11.5912	16.4441	12.5875	12.3227	14.8216	11.6436	13.922	14.1959	12.6177	13.8403	11.8477	18.3326	12.1791	12.9878	11.1688	10.4032	11.7761
1088	11.5032	16.4933	12.015	12.1849	14.5496	11.4032	13.8039	13.0869	13.0346	13.5153	11.6594	17.9524	12.3782	12.872	10.6336	10.5916	11.2753
1089	11.4154	16.7396	12.2005	12.8776	14.7729	10.9981	14.7149	13.0287	13.0287	13.8325	11.6095	17.9176	12.2193	13.0228	10.0866	10.9939	11.8577
1090	11.1627	17.1317	12.4596	12.3859	14.0787	11.0703	14.5314	13.5438	12.6788	14.0725	11.6409	18.1468	12.1777	12.9573	10.5971	10.5728	11.6872
1091	11.4274	15.7369	12.6088	12.6146	14.4234	11.2979	13.745	13.8869	12.9884	13.7994	12.1801	17.5598	12.0152	13.4613	10.3305	10.7422	12.0107
1092	10.9363	16.1655	12.5333	12.4332	14.2488	11.4002	14.5079	13.8788	12.8413	14.0526	12.0426	17.2807	12.0195	13.1701	10.2857	11.1315	11.8701
1093	11.0376	16.9396	11.8687	12.5081	14.2932	10.9917	13.9137	13.7313	12.6848	13.7494	11.3817	17.1948	12.3273	13.3243	10.3887	10.6776	11.745
1094	11.3666	16.6205	12.4942	12.3964	14.8467	11.282	14.0077	13.7923	12.9537	14.0212	11.7287	17.5136	12.622	13.1776	10.4929	10.4643	11.7569
1095	11.4207	16.6245	12.3714	12.7622	14.7061	11.2457	13.8291	13.9348	12.8854	14.1685	11.5029	17.4303	11.8067	12.8578	10.0718	11.046	11.6355
1096	11.7489	16.634	11.8247	12.3437	15.0184	11.3797	14.2537	13.5172	13.2155	13.8063	12.2228	17.4337	11.8599	13.169	10.5577	10.6293	11.9277
1097	11.6741	16.8394	12.1122	12.047	14.394	11.2935	14.3577	13.8594	12.3354	14.2319	11.5448	17.9132	11.7314	12.8358	10.2163	10.6904	11.8094
1098	12.0144	17.483	12.7327	12.2234	13.8244	11.2559	13.3215	13.6596	12.61	13.5758	11.4786	17.7711	12.024	12.9836	10.1941	10.4441	11.7553
1099	11.6963	16.8409	12.2946	12.554	14.3421	11.0018	14.6789	14.4257	12.2651	13.4503	11.7528	17.9376	11.1516	12.9847	10.4718	10.931	11.884
1100	11.5931	16.832	11.7516	12.3632	14.1307	11.1333	13.8482	13.8036	12.5109	13.0172	11.9517	17.2874	10.9717	13.2512	11.0306	11.2762	12.2562
1101	10.8245	16.7456	11.6954	12.0116	14.5047	11.2601	14.288	13.5333	12.4982	13.4934	11.4466	17.181	11.4006	13.5618	10.6004	11.0589	11.7125
1102	11.237	16.6508	11.2883	12.6677	14.7037	11.4124	14.0411	13.1679	12.5603	13.402	11.2674	17.7229	11.9056	13.1958	10.4093	10.9651	11.5257
1103	11.5652	16.7126	11.3984	12.4587	13.9928	11.3414	14.2244	13.154	13.3087	13.616	12.0756	17.1317	11.4483	12.8769	10.5774	10.9598	11.7822
1104	11.5762	16.6093	11.2646	12.1686	14.3519	11.1093	14.1776	12.6765	12.8273	13.7051	11.8869	17.0132	11.1233	13.4136	10.2903	10.9722	11.7925
1105	11.7713	16.7311	11.3644	12.1176	13.6759	11.0384	14.2543	13.5201	12.4199	13.1684	11.578	17.6152	11.5754	13.1683	10.0705	10.8992	12.2206
1106	11.6248	17.024	11.3743	12.2262	14.9056	11.1977	13.4071	13.1074	12.5923	13.8942	11.4919	18.217	11.3997	13.1996	10.035	11.063	12.2845
1107	11.6786	16.2658	11.424	12.3732	14.0233	11.5925	14.0066	13.2714	12.4029	13.5776	11.8838	18.0128	11.4104	13.1526	10.1455	10.8523	12.3153
1108	11.1545	16.3445	11.3744	12.6067	14.6662	10.9533	13.7647	13.9653	12.4146	14.0265	11.3887	17.7334	11.4037	13.1542	10.6065	11.0408	12.0021
1109	11.7809	17.1421	11.852	12.3559	14.1457	11.1646	14.1519	13.395	12.3871	13.3418	12.0787	16.7308	10.672	13.0557	10.4293	11.4637	12.528
1110	11.1694	16.7523	11.6568	12.2434	14.5841	11.2595	13.778	13.7183	12.5542	13.5155	11.5282	17.0643	11.5723	12.7816	10.529	10.9569	11.7136
1111	11.6046	16.6104	11.4993	12.6578	14.164	11.2993	14.0435	13.8099	12.5517	13.6181	11.1404	17.0317	11.0763	12.9137	10.3463	10.895	12.0851
1112	11.1191	16.6338	11.4663	12.8044	14.3277	11.1344	13.8646	13.9015	12.4772	13.7111	12.0075	17.584	11.4973	12.9056	10.4697	11.2407	11.9391
1113	11.2773	16.8217	11.4466	12.477	14.3859	11.2798	14.6631	13.4451	12.72	13.0372	12.284	16.6883	11.3103	13.1888	10.588	11.2234	11.3086
1114	11.2325	17.038	11.3857	13.0917	15.1312	11.3272	14.2911	14.1034	12.7713	13.841	11.3978	17.0893	11.5576	13.278	10.5426	11.1777	12.054
1115	11.5678	16.6566	11.4299	13.0038	14.5673	11.2344	14.4825	13.4247	12.4972	13.7437	11.5915	17.1964	11.2362	13.2592	10.1399	10.8987	11.9572
1116	11.3714	16.7998	11.0748	12.7168	14.2235	11.5005	14.0145	13.3468	12.1919	13.3463	11.5244	17.1521	11.7261	13.3054	10.3165	10.945	11.9326
1117	11.4285	16.5716	12.0598	12.7239	15.4877	11.121	14.0698	13.6167	12.2918	13.304	11.993	16.3143	11.1354	13.495	10.4053	11.136	11.6982
1118	11.467	16.5347	11.6002	12.8358	15.1169	11.1553	14.2178	13.3056	12.0466	14.3836	11.829	17.4876	11.1466	13.2503	10.4449	10.5004	12.0759
1119	11.518	16.3202	11.9132	12.7179	15.4414	11.1354	14.3656	13.1143	12.2118	13.76	11.8833	18.1741	10.89	13.1904	10.3241	10.6728	11.8915
1120	11.563	16.8576	11.4202	12.3435	14.5772	11.2189	14.6463	13.523	11.7939	13.8697	11.815	18.0052	11.1066	13.4577	11.1247	10.9251	11.5989
1121	11.9082	16.1569	11.4727	12.5912	14.8329	11.5641	14.1334	13.6061	12.617	13.8038	12.0975	18.132	10.6269	13.2977	10.2683	10.9362	11.3522
1122	11.9882	16.8961	11.6222	13.3216	14.8172	11.3081	14.4625	13.6199	11.8745	13.8433	11.3115	18.0917	10.9963	13.0361	10.3778	11.0073	11.7554
1123	11.6311	16.7406	11.2924	12.887	14.6562	11.4541	14.6527	13.8493	12.0309	14.5397	11.7474	17.3105	11.6205	13.4981	10.1232	10.9958	10.8271
1124	11.555	16.8542	11.9351	12.3031	15.0016	11.4733	15.6555	13.7924	12.2411	13.5961	11.6088	17.0798	11.875	13.5686	9.89217	11.8133	12.1839
1125	11.4808	17.0461	11.8232	12.5765	15.5162	11.345	15.174	14.5878	11.9877	14.239	11.7158	17.2964	12.046	12.8778	10.2604	11.1848	11.5441
1126	11.7987	16.8205	12.0567	12.6106	14.9077	11.3062	14.6469	13.8405	12.0731	13.776	12.0963	17.5853	11.5958	13.7899	10.3928	10.9166	11.4473
1127	12.1866	16.7524	11.5048	11.7184	14.8774	11.2253	14.5314	13.9021	12.0071	13.5121	11.2598	17.2699	11.544	13.1967	9.95722	10.9532	11.3389
1128	11.6576	16.642	11.2387	12.2725	15.4061	11.1897	14.653	13.4767	11.6594	13.5098	10.8021	16.4947	11.249	12.8799	10.4584	11.4591	11.6997
1129	12.2475	15.9362	11.457	11.9883	14.5344	11.0851	14.4773	13.9474	11.9272	13.5882	11.3955	16.407	11.8074	13.1087	10.6657	11.2253	11.6456
1130	11.6123	15.953	11.7897	12.1599	15.2186	11.5482	15.6796	13.4383	11.7556	13.2828	11.5878	16.336	11.6496	13.0389	10.0369	10.991	11.8932
1131	11.6141	15.863	12.0482	12.4778	14.7969	11.1316	15.5869	14.4936	11.8287	13.4951	11.8467	16.9618	11.6735	12.6017	10.5965	10.7732	11.6295
1132	11.5712	15.8362	11.7385	11.8422	15.2391	11.4575	15.552	13.7822	12.3666	14.1788	11.3065	17.2261	12.3164	13.3073	10.4661	11.3591	11.2771
1133	11.6079	15.6996	11.5785	12.5125	14.8694	11.134	15.8523	13.8575	12.1603	14.5879	11.3933	17.7314	11.8553	13.5322	11.0017	11.116	11.329
1134	11.8377	16.6797	11.927	13.2595	15.2401	11.3452	14.7531	13.9833	11.8137	13.7424	11.8587	17.2393	11.9922	13.3049	10.5551	11.0197	10.9672
1135	11.2495	16.6407	11.6876	12.288	15.5161	11.4679	15.8551	14.8857	12.654	13.485	11.7871	17.7016	12.0189	13.2391	10.73	11.308	11.1483
1136	11.4045	16.5634	11.5225	12.4707	14	11.3279	14.3603	14.2362	12.3431	14.022	11.6779	17.7878	12.689	13.4475	10.3966	11.2403	12.054
1137	11.849	17.8834	11.5602	12.5873	15.2354	11.2362	15.2826	14.5942	11.9136	13.9846	11.6048	18.1919	12.5238	13.756	10.6279	10.754	11.7569
1138	11.9483	17.3488	12.1815	12.4173	15.0641	11.5816	15.6036	13.8951	12.5133	13.6998	11.6999	17.4488	12.2936	13.1188	10.3761	11.3261	11.6713
1139	11.2769	17.3626	11.9317	12.1926	15.4758	11.2818	14.523	14.0947	11.8924	13.3437	12.0028	17.7197	11.9963	13.237	10.4758	11.1413	11.7444
1140	11.4291	16.5507	11.7124	12.1751	14.9415	11.4299	14.9034	13.7478	12.3291	13.5456	11.6766	17.6228	11.3741	13.0126	11.011	11.0097	11.5246
1141	11.1636	17.157	11.7551	11.9475	15.1425	11.5022	14.9104	14.2382	12.0525	13.983	11.7917	17.2656	12.1905	13.3521	10.3733	10.8509	11.6799
1142	11.6106	18.0071	11.6666	12.3549	15.357	11.7319	14.8566	14.1369	12.3682	13.6514	11.4117	17.8671	11.4756	13.2236	10.6168	10.8938	11.7713
1143	11.145	16.8523	11.7481	12.8675	15.5756	11.4139	14.689	14.4312	12.248	14.1883	11.6487	17.3857	12.0927	12.8117	10.7136	11.267	11.7601
1144	11.62	17.4732	11.814	12.0744	15.4379	11.241	14.7391	13.656	12.0811	13.7119	11.4244	16.9714	11.8664	12.9518	10.586	11.4693	11.3639
1145	11.5965	17.3997	11.1922	12.1252	15.3075	11.293	14.9958	13.835	11.9207	14.199	11.972	16.3976	11.8301	13.0356	10.5345	11.1282	11.9587
1146	11.6848	16.5147	12.2655	12.1266	15.4883	11.6561	15.2223	14.3392	12.0133	13.8593	11.4907	17.2319	11.7877	13.4386	11.1625	11.3288	12.2374
1147	11.5112	16.9465	11.9092	11.6118	15.3965	11.318	15.0784	13.6469	12.6241	14.572	10.9887	16.8918	11.8879	12.6463	10.3806	10.5638	11.9838
1148	11.173	16.3033	11.5062	11.5238	14.9293	11.1667	15.2181	14.1128	12.4187	13.52	11.7942	16.7358	12.2276	13.314	10.2735	10.9074	11.8966
1149	11.4266	16.7401	11.549	12.0901	14.774	11.5647	15.1655	13.8863	12.2523	13.7743	11.8326	17.1443	11.966	13.5398	10.6076	11.049	12.239
1150	11.5076	15.4479	11.9008	11.8552	15.6066	11.422	15.5494	13.6424	12.258	13.7169	11.695	17.3288	12.1572	13.1452	10.5348	11.3196	12.1672
1151	11.3223	15.5186	11.9101	11.7258	14.874	11.1358	15.0108	13.741	12.1034	13.3975	12.3331	16.5925	11.9791	13.2662	10.837	11.0637	11.4279
1152	11.359	16.6055	11.9827	11.6906	14.2602	11.3647	15.0686	13.9478	12.6223	13.2154	11.4032	16.5138	12.2291	13.1535	11.2006	10.7924	11.7226
1153	11.9186	17.003	12.0535	11.5894	15.0758	11.4679	15.3697	13.2895	12.4066	13.5024	12.078	16.7092	12.3357	13.4696	10.5207	10.892	12.1558
1154	11.8786	17.0028	12.1503	11.9164	14.7979	11.6173	14.8236	14.0279	12.1205	13.6635	11.3492	17.6274	11.781	13.4131	10.5481	11.3608	11.8441
1155	11.4607	16.084	11.7134	12.1331	14.6127	10.9565	15.8334	13.9976	12.1391	14.6308	11.633	17.2877	12.2321	13.448	10.9277	11.0765	11.5671
1156	11.4879	16.0027	11.7974	11.6392	14.8987	11.1553	15.3561	13.9279	12.1067	14.1893	11.6297	16.4628	11.9273	13.4756	11.0173	10.6594	12.2556
1157	11.3498	16.4377	11.9181	12.228	14.6124	11.407	15.165	13.9834	12.2908	13.844	11.6747	16.7717	11.2037	13.389	10.9357	11.5569	11.5107
1158	11.6914	16.7397	12.118	13.0033	14.6571	11.3532	14.7271	13.9132	11.9761	13.767	12.2925	17.076	11.5537	13.1287	10.7245	10.9475	11.8216
1159	11.5427	16.4174	11.8245	12.4105	14.5899	11.5754	15.8027	13.6841	12.2531	13.6792	11.325	17.5625	12.5482	12.7359	11.1945	11.5935	11.6558
1160	11.7522	16.1962	11.6125	11.5879	15.0623	11.4879	14.9003	13.7475	12.3603	14.0338	11.6947	17.7759	12.1395	13.1836	10.7235	11.0239	11.2082
1161	11.7288	16.2784	11.9238	11.9574	14.4941	11.4197	14.7469	13.8874	12.2589	13.9695	11.6258	17.6508	12.1775	13.2869	11.3769	11.0793	11.5549
1162	11.7755	16.4634	12.1254	13.1194	14.4231	10.9647	15.2219	13.8312	12.3412	13.5524	11.9614	17.5492	12.1484	13.5955	10.8085	11.667	12.0586
1163	11.4812	16.1855	12.5479	12.4572	14.389	11.4951	14.6067	13.635	12.2833	13.9156	11.4288	16.8519	12.347	13.4035	11.6501	11.5878	11.5149
1164	11.7853	16.3798	11.9229	12.0007	14.6834	11.4748	14.6771	13.6047	12.5657	13.894	11.76	17.3817	12.2476	13.2548	10.6145	11.3019	11.6172
1165	11.538	16.2042	11.4907	12.4961	15.1786	11.5618	14.1764	14.2836	12.4509	13.6675	12.1492	17.4472	12.4305	12.8073	11.1952	10.8935	11.5309
1166	11.8174	16.1208	11.8196	12.3467	14.9871	11.5398	14.5458	13.3856	12.3368	13.8899	11.9902	17.3846	12.2993	12.7572	10.803	11.1175	11.6444
1167	11.8325	16.6943	11.7374	12.8196	14.7702	11.5477	14.0153	14.0272	12.172	13.9373	12.6643	17.8593	11.8854	13.4226	10.3859	11.3933	12.1703
1168	12.1449	16.469	11.4612	12.2908	15.2212	11.4269	15.076	13.6957	11.9807	13.563	12.9243	17.2188	11.8696	13.5715	10.3509	11.7616	11.9484
1169	11.9156	16.8749	11.6249	13.2291	14.4983	11.5151	15.1669	13.8056	12.6296	13.3169	11.8682	17.1304	12.0288	13.2632	10.2168	11.0127	11.6152
1170	11.5119	16.3161	11.1238	12.4683	15.541	11.2958	14.9406	13.7278	12.4333	13.2791	11.4353	16.8912	12.0133	13.7183	10.2258	11.1223	12.387
1171	11.7724	16.8477	11.8047	12.2545	14.8195	11.4598	14.5709	14.0662	12.2358	13.577	11.7295	17.7485	12.1196	13.0643	10.9729	11.2084	11.6983
1172	11.7237	16.8194	11.7097	12.3838	15.6522	11.1581	15.7096	13.8512	12.5512	13.4355	12.4144	17.7303	11.8095	13.2626	10.9378	11.0221	11.6712
1173	11.473	16.9431	11.4717	12.8631	14.9011	11.0935	15.573	13.6681	12.2194	13.4657	11.9144	18.1876	11.9844	13.3351	10.5967	10.9014	11.6108
1174	11.8134	16.703	11.2196	12.8483	14.5416	11.2994	16.3083	14.0726	12.3282	13.4469	11.6925	18.2424	11.874	13.3322	10.4418	11.2836	11.7898
1175	11.7175	16.719	11.7434	12.4152	15.0103	11.5169	15.1851	13.8403	12.3903	13.7576	11.4881	18.0587	11.7631	12.852	10.5836	11.229	11.3844
1176	11.6548	16.6318	11.6665	12.5573	14.7403	11.153	14.9365	14.1803	12.3988	13.3816	11.5706	18.0813	12.0619	12.7875	11.1632	11.4454	11.9918
1177	11.728	16.7123	11.3506	12.4874	14.626	11.6283	15.9347	14.2071	12.0525	13.731	11.9504	17.1669	12.3972	12.936	10.348	10.8693	11.708
1178	11.3206	16.5783	11.4354	11.8448	14.7026	11.0913	15.8462	14.3923	12.1327	13.3405	11.8833	17.3435	12.3838	12.7686	10.6518	10.7235	11.9323
1179	11.8172	16.4959	11.3126	12.6619	14.716	11.1927	15.0981	14.6682	12.0868	13.4054	11.9073	16.8325	11.799	12.9624	10.7862	11.2026	11.5178
1180	11.3903	16.2375	11.2874	12.8945	15.14	10.9523	14.6082	13.8224	12.4231	13.2868	11.6904	17.0272	12.1977	13.0518	10.3764	11.2329	11.4325
1181	11.307	17.0814	11.6639	12.5101	14.1881	11.1198	14.9782	14.6441	12.2022	13.163	11.9373	17.309	12.0897	12.8175	10.5438	11.0907	11.2174
1182	11.5681	16.7765	11.384	12.0101	14.0482	11.2335	15.6333	14.3502	12.583	13.2862	11.592	16.4996	12.1805	13.604	10.2439	11.1119	11.458
1183	11.7696	16.8578	11.6317	12.8089	14.6186	11.323	15.3975	14.1763	12.2824	13.6649	11.6959	17.8988	12.1143	13.0897	10.239	11.2399	11.511
1184	11.6138	17.0965	11.5003	11.9109	14.3496	10.85	15.2823	14.315	12.4861	13.1585	11.5254	17.5815	11.9519	13.4731	10.6273	11.2756	11.8875
1185	11.6848	16.3173	11.696	12.1871	14.9129	11.2937	15.1169	13.8101	12.766	12.5724	11.6738	17.7587	11.6437	13.5488	10.4796	11.0301	11.4787
1186	11.4542	16.9146	11.2732	12.4898	14.4293	10.8583	15.4614	14.0523	12.5075	13.1858	11.867	17.5879	11.4074	13.425	10.8502	10.9991	12.0807
1187	11.4569	16.0605	11.981	13.0416	14.7799	11.3235	15.6044	13.7931	11.9018	12.8909	11.8127	17.675	11.4645	13.1056	10.5184	10.6556	11.7621
1188	11.798	16.2012	11.4285	12.339	14.9885	11.1717	15.0308	13.8011	12.2184	13.3417	12.3814	17.7022	11.102	13.6176	10.4284	10.8846	11.727
1189	12.045	16.3064	11.8256	13.8107	14.6266	11.1841	14.644	13.7829	11.8173	13.7174	11.643	18.3541	11.2261	13.6659	10.1672	11.5221	11.5136
1190	11.9821	16.4657	11.6486	12.5812	15.1426	11.0433	15.0706	14.0422	12.0401	13.6304	11.3384	18.1338	11.2238	13.6844	10.8494	11.4974	11.8485
1191	11.6721	16.8287	11.1254	14.2353	14.832	11.2172	15.23	13.7437	12.2586	13.0314	11.6755	17.527	11.5312	13.4632	10.7129	11.0875	12.0619
1192	11.4844	16.1288	11.6361	13.771	14.9517	11.1339	14.7197	13.6078	12.0398	13.1082	11.7834	17.9231	11.1336	13.9508	10.34	10.5927	11.7036
1193	11.4254	16.7597	11.4167	13.5036	14.6865	11.5222	15.2999	13.668	12.05	13.477	11.402	17.7246	11.8058	13.1402	10.084	10.4656	11.8969
1194	11.6194	16.3992	11.8102	13.2029	14.4335	11.1484	14.7824	13.554	12.3341	13.2086	12.9504	17.4255	11.1222	13.7824	10.5943	11.1238	11.6548
1195	11.879	16.4757	11.9493	12.8541	14.3873	11.1044	15.7557	13.9242	12.5941	13.2535	11.8722	17.2182	11.5583	13.2672	10.7253	10.7178	11.862
1196	11.8989	16.5983	11.9835	13.5309	14.4587	11.2432	15.3258	13.5824	12.5986	13.2666	12.1681	17.7868	11.3836	13.2829	10.2144	11.2877	11.4555
1197	11.3625	16.116	11.7503	13.9119	15.304	11.0778	15.3191	13.7617	12.2143	13.3386	13.3165	17.4749	11.4752	13.4447	10.7229	10.7535	11.7934
1198	12.0328	16.0288	11.9268	13.198	15.6634	11.25	15.4801	13.7568	12.067	12.9746	11.672	18.0863	12.2504	13.6308	11.1062	10.6943	11.6328
1199	11.3514	15.944	11.6322	13.4517	14.6789	11.3694	14.6372	13.8936	12.3198	13.533	12.5729	18.0452	11.3263	13.1657	10.9458	10.8331	11.2528
1200	11.8742	16.6999	11.4701	12.5931	15.0349	10.9327	14.688	13.3851	12.2265	13.4642	12.1068	18.2327	11.3689	12.5639	10.8926	10.9201	12.072
1201	12.0414	15.7999	12.0373	12.8512	14.0867	11.1143	15.0974	13.6534	12.3357	13.6835	11.7233	18.2756	11.4746	12.8348	11.2917	11.0305	12.2156
1202	11.5569	16.6914	11.976	12.0596	14.9031	11.1264	14.3909	13.3829	12.2834	13.1632	12.0185	17.2181	12.0396	13.0427	11.0117	10.9925	12.0429
1203	12.0755	15.8259	12.1636	12.0426	14.3446	11.3038	14.9046	13.5625	12.0867	13.526	11.8389	18.0018	11.873	12.9173	11.1601	10.7713	11.955
1204	11.7636	15.9232	11.9316	11.5923	15.2402	11.2285	14.9335	13.4555	12.3319	13.7834	13.093	17.437	12.3419	12.798	11.0383	11.1692	11.946
1205	11.8119	15.858	11.5864	12.2282	14.5108	11.5272	15.0005	13.4805	11.99	13.4794	13.1591	17.8214	11.3555	12.9233	11.0201	10.6683	11.2799
1206	11.7029	16.8556	12.457	11.7113	15.0848	11.5352	15.2567	13.6102	11.6594	13.5473	12.9242	17.2237	11.788	12.6096	11.0941	10.8702	10.4751
1207	11.1935	16.4132	11.2429	12.4273	14.9705	11.162	15.6408	13.4417	12.0707	13.2445	13.4338	18.6723	11.9935	13.371	10.9546	10.9072	10.6862
1208	11.4715	16.0206	11.6985	12.5115	14.6823	11.2622	15.041	14.0207	11.9271	12.9565	13.4679	17.1097	11.9159	13.0772	10.4175	10.8214	11.2564
1209	11.6121	16.8008	11.5054	12.124	14.0232	11.5529	15.4502	13.5159	12.3832	13.2969	13.1633	17.5499	12.1254	12.9423	10.9651	10.86	10.8537
1210	11.7834	16.336	12.1921	11.7316	14.2403	11.323	15.7728	13.5161	12.1663	13.5902	13.4452	18.2714	12.1727	12.636	10.669	11.3081	10.8508
1211	11.9741	16.8107	12.2077	12.5295	14.4408	11.412	15.8756	13.0937	12.4883	14.0223	13.6841	17.3873	11.8375	12.6936	10.9881	11.274	11.5735
1212	11.7809	16.8674	11.8932	12.1422	13.021	11.5514	16.1584	13.3984	12.2475	13.6963	13.1787	17.2923	11.9865	12.8982	10.8653	11.2847	10.9516
1213	11.0696	16.4106	11.8454	12.2614	14.4976	11.548	16.0164	13.8804	12.1689	14.1814	13.8399	17.486	11.7427	12.987	11.1747	11.3273	10.294
1214	11.8776	16.5395	11.876	12.7737	13.9274	11.4202	15.7379	13.9568	12.1581	13.6033	14.1499	17.2387	11.454	13.196	11.0265	11.3585	11.4007
1215	11.5751	16.3002	11.3493	12.3482	15.2984	11.3401	15.5454	14.4599	12.3702	13.5328	13.8044	16.855	10.669	12.7967	10.7545	11.1704	11.9323
1216	11.5683	16.115	12.0322	12.2564	13.9878	11.1928	15.7943	14.593	12.1082	13.5949	13.3647	18.233	11.2553	12.7456	11.2266	11.0041	11.789
1217	11.669	16.1437	11.5791	12.0876	14.7655	11.3065	15.5874	14.8581	12.3686	14.2014	13.4999	16.8843	11.6039	12.8993	11.3404	11.4193	11.9485
1218	11.8293	15.8713	11.3044	12.1567	15.4558	11.3332	16.5008	14.4469	12.1478	13.593	13.5342	17.0077	10.8681	13.0449	11.0416	11.3442	11.3274
1219	11.8012	16.252	12.4374	12.2081	14.5805	11.2117	15.4917	13.8368	12.3842	13.8455	13.2651	18.0735	11.4372	12.8012	11.2908	10.7109	11.5243
1220	11.4348	16.6089	11.2633	12.584	14.2633	11.6561	16.2271	13.4372	12.2308	13.7955	13.1907	17.5424	11.0442	12.8128	10.7114	11.0419	11.4132
1221	11.6316	16.2648	11.5824	12.7263	15.3995	11.3879	17.0182	13.7397	12.6566	13.2935	13.0475	17.1759	11.6787	13.2463	10.6594	11.0288	11.7996
1222	11.4254	16.4212	11.5178	12.4915	15.2659	11.3499	16.5155	14.5587	12.8515	13.3115	14.1864	16.644	11.7411	12.1524	11.1513	11.4438	11.8587
1223	11.5183	16.2368	11.4038	12.7267	14.8566	11.4718	16.8524	14.4229	12.4761	12.9965	14.4246	17.7373	11.1042	12.8885	10.7572	11.158	11.7479
1224	12.1341	16.2347	11.9958	12.8081	15.2731	11.2008	17.1892	13.8551	12.127	13.4223	13.5014	18.273	11.3114	13.5123	11.0002	11.0589	11.8232
1225	11.817	15.8168	11.5989	13.3407	15.5218	11.5494	16.3885	13.6629	12.0778	13.3102	13.2724	16.9618	11.1194	12.6832	10.4641	10.9883	11.7879
1226	11.5356	16.3153	11.4109	13.3424	15.0542	11.1635	16.4014	13.7229	12.7126	13.3307	13.474	18.2455	11.72	12.5364	10.5635	11.0747	11.7104
1227	12.1002	15.8823	12.426	12.8806	15.6715	11.2906	16.1622	13.2006	12.7434	13.4436	14.1189	17.8731	11.0515	12.7291	10.3897	10.9	11.6136
1228	11.8613	16.6618	12.1674	11.9334	15.0025	11.3018	16.4161	13.0257	12.4734	13.171	13.8752	17.6909	11.5045	12.7163	10.8426	10.7057	11.5884
1229	11.6683	15.9675	11.6953	11.4355	14.4304	11.7911	16.1553	13.2129	12.4505	13.9774	13.8961	17.3044	10.9256	12.545	10.4703	10.691	11.3003
1230	12.3392	16.0622	11.5999	12.2116	14.985	11.3126	16.5817	13.8418	12.7615	13.1857	13.8738	17.179	11.5162	13.1085	10.6879	11.1899	11.6123
1231	11.6195	16.2742	11.5108	12.5551	14.6782	11.356	15.356	13.9829	12.7619	13.2288	13.6012	16.9068	11.7137	12.9316	10.9415	11.5237	11.7379
1232	11.5495	16.2299	11.4554	12.7994	15.1485	11.3335	15.7048	13.5326	12.5133	12.8719	13.6639	17.3734	11.5271	12.8887	10.7278	11.1453	11.2282
1233	11.8151	16.2701	11.7997	12.4725	15.3324	11.6445	16.1155	14.1546	12.5441	13.1071	13.2602	17.6811	11.6346	12.6965	10.4133	11.0293	12.1556
1234	11.6713	16.3424	11.9406	12.5072	15.2399	11.1987	16.7188	14.1282	12.3208	13.1978	13.9824	17.0014	11.4272	12.7377	10.6918	11.0687	11.8429
1235	11.8206	16.1547	11.349	12.6954	14.7539	11.2533	16.4287	13.5082	12.6797	13.3138	13.6223	16.98	11.3534	12.7	10.8541	10.8009	11.5686
1236	11.9986	16.1398	11.3823	14.1109	14.643	11.3983	15.7844	14.1635	12.6745	13.3276	13.699	17.1425	11.2507	12.3255	10.5879	11.0475	11.6132
1237	12.9088	16.0375	11.6393	12.9791	14.6301	11.1792	15.2658	13.923	12.1379	13.1707	13.6021	16.8796	11.2103	13.0983	10.3315	11.3523	11.6419
1238	11.6657	16.946	11.5492	13.0821	14.7148	11.7192	15.298	13.844	12.3908	13.3646	13.5397	17.3339	11.2573	12.6574	10.4057	10.6484	10.9973
1239	12.2478	16.2002	11.5025	13.5728	15.4168	11.296	15.7216	14.1005	12.3157	13.6846	14.1971	17.7528	11.1479	12.8309	10.6288	10.9059	11.4855
1240	11.7774	17.1141	12.2725	12.4181	15.3496	11.0484	16.0177	13.1859	12.4711	13.2196	14.1018	17.4226	11.1865	12.7492	10.7609	10.728	11.1422
1241	11.9378	16.1022	11.3529	13.2695	14.5563	11.4438	15.3031	13.8626	12.8111	13.1057	14.2689	16.8415	11.7892	12.6202	10.5189	11.2957	11.6331
1242	11.6153	16.1149	11.5524	12.4294	15.2501	11.0164	15.7011	14.1559	12.3623	13.5034	13.5749	17.5319	11.3049	12.294	10.4345	10.8035	10.5849
1243	11.5262	16.0542	11.7435	12.7702	14.4615	11.3644	15.4323	14.6527	12.6848	13.5142	14.0341	17.8663	12.0541	12.5911	10.6027	11.1901	11.7411
1244	11.6841	16.1313	11.4643	12.5141	14.9587	11.0876	15.6452	14.136	12.141	13.667	14.3346	16.8159	11.6367	12.6716	10.9777	10.8835	11.7215
1245	12.1209	15.6081	11.8413	12.819	15.6176	11.5276	15.6037	13.9788	12.1123	13.0838	14.1629	17.5537	11.0166	13.0922	10.7118	11.174	11.2749
1246	11.6153	16.433	11.8944	12.7173	14.8215	11.2181	15.6643	14.789	12.3061	13.6325	14.3542	17.3152	11.5081	13.1087	10.1291	11.2928	10.8346
1247	11.7935	16.5958	11.5252	12.6959	14.8126	11.4028	16.1109	14.0057	12.6348	13.5423	13.6618	17.4103	11.2495	12.5906	10.2523	11.263	11.9245
1248	11.7094	16.6982	11.2495	13.702	15.3487	11.3376	15.2805	14.0348	13.2279	13.812	14.3093	17.6415	11.842	12.722	10.7899	11.197	11.6167
1249	11.759	16.1966	11.3607	13.4273	14.5864	11.2725	15.2605	13.8689	12.7834	13.2852	13.7769	16.6958	11.1776	12.6337	11.0295	11.2077	11.1774
1250	11.8589	16.0877	11.456	13.3453	14.799	11.096	15.1812	13.9393	12.825	13.6323	13.8472	17.5389	11.0292	13.2532	10.5676	10.9841	10.8402
1251	11.6473	16.0252	11.8055	12.7893	15.3131	11.3744	14.7707	13.8418	12.2781	13.5081	14.2119	17.1276	11.6254	12.5841	10.0192	11.2616	11.4943
1252	11.6331	16.2226	11.6373	12.9947	14.9244	11.075	14.8405	13.7337	11.9665	14.0157	13.7967	17.2907	11.3202	13.1662	10.6176	10.9153	11.4146
1253	11.9379	16.3334	11.4263	13.5031	14.1729	11.4225	14.8793	13.7962	13.0452	13.4401	13.9955	17.8647	10.7787	12.6866	10.3711	11.0248	11.4869
1254	11.6349	16.4326	11.8643	11.9526	14.3303	11.2879	14.8769	13.8622	12.374	14.0316	13.3955	17.4222	10.8667	13.2716	10.5202	10.8121	10.6146
1255	11.8503	16.5265	11.4726	12.4158	14.1048	11.352	14.7777	13.7335	12.5942	13.0238	14.5858	18.1918	10.9535	12.9901	11.0597	11.0221	11.0079
1256	11.8112	16.2473	11.4036	12.8088	14.5934	11.3924	14.6336	13.9905	12.5192	13.6754	13.6613	18.0262	10.8734	13.0477	10.5754	10.973	11.2012
1257	11.647	15.4914	11.5154	13.0997	14.401	11.4719	14.7697	13.715	12.7918	13.0074	15.0765	17.7142	10.6289	13.0678	10.67	11.2011	11.6147
1258	11.7897	16.0463	11.7345	12.6687	14.5153	11.4249	14.7787	14.0843	12.6242	13.4553	13.8638	17.8222	11.3598	12.5173	10.5098	11.1576	11.9853
1259	11.6644	15.7861	12.0414	13.1104	15.3774	11.598	14.7344	13.6923	12.6686	13.468	13.7174	17.4342	10.9879	12.3421	10.3299	10.978	11.8993
1260	12.0182	16.8697	11.4857	12.557	15.1241	11.209	14.8266	14.3965	12.5303	13.6552	13.5564	17.7157	11.3342	12.763	10.4171	11.1775	11.915
1261	11.6888	16.6045	11.3208	13.3776	14.5849	11.4424	14.925	14.0146	12.6499	13.3271	14.4386	17.9295	11.0514	12.5724	10.2085	11.4382	11.5323
1262	11.6089	16.137	11.8488	12.6295	16.0365	11.358	14.8676	13.7122	12.1702	13.2331	14.1453	18.3148	10.8656	12.9531	10.5163	10.7047	11.9057
1263	11.5783	16.0021	11.299	13.5366	16.2607	11.4128	14.9142	14.2518	12.4619	13.3496	14.6218	17.9561	10.9755	12.7196	10.6546	11.4035	12.2566
1264	11.4642	16.948	11.8371	13.315	15.5667	11.3875	15.3514	14.6644	13.3654	13.3874	13.7008	17.8597	11.5126	12.4074	10.8003	10.8322	11.8608
1265	11.1784	16.681	11.5827	13.9516	14.2953	11.2439	15.6694	14.0757	12.9664	13.4218	14.223	17	11.0926	12.3553	10.8169	11.1093	12.1719
1266	11.6521	15.4821	11.6281	12.9797	15.1105	11.0691	15.2027	14.6425	12.8133	13.976	13.9818	18.0655	11.2678	13.1476	10.5709	10.8393	12.0751
1267	11.4369	16.0115	11.8272	13.18	14.9599	11.1999	15.3061	14.4201	12.6226	13.5811	13.5825	19.0506	11.1819	13.3762	10.4049	11.4879	12.3156
1268	12.2955	16.0641	11.8047	12.9993	15.5152	11.3367	15.1604	14.1566	12.6778	13.8374	13.8306	19.0157	11.097	13.34	10.6973	11.2617	12.0697
1269	11.7673	15.7709	12.259	14.2101	15.5057	11.2579	15.3719	14.3224	12.6843	13.4271	13.5254	18.1163	11.0901	13.4845	10.5669	11.6661	11.6068
1270	11.2838	15.9905	12.0117	12.8181	14.6766	11.0633	15.3278	13.8241	12.5822	13.5915	14.0033	17.999	11.302	13.3611	10.1496	11.1233	12.3474
1271	11.6961	16.3717	12.5301	12.6312	15.4306	11.3445	14.517	14.4347	12.5845	13.6138	13.5717	17.9789	11.1993	12.9499	10.5905	11.0478	12.3265
1272	11.8321	15.7	11.9826	13.1322	14.9239	11.3914	14.7985	14.7463	12.4072	13.8002	14.3949	17.1945	11.2043	13.2553	10.4587	10.9048	11.7618
1273	11.6929	16.1707	11.9856	12.6314	15.1294	11.0458	15.2503	14.0068	12.376	14.1118	13.6629	18.2549	10.7723	12.8922	11.0078	11.2024	12.4772
1274	11.1654	15.9392	11.2923	13.1392	15.2978	10.9205	15.2823	13.5085	12.4576	13.682	14.0759	18.2229	10.7649	12.3046	10.4697	11.4693	12.2704
1275	11.5605	16.3725	11.5702	13.6742	15.2095	11.3714	15.5431	13.9763	12.9288	13.4745	13.794	17.9665	11.7939	13.3226	10.8915	11.5672	12.2144
1276	12.2032	16.5706	11.5224	13.1658	15.04	11.5729	15.9549	13.8434	12.4919	13.5135	13.8943	18.0178	10.9281	13.136	10.5219	11.2206	12.5691
1277	11.2295	16.3625	12.0757	13.6882	15.3109	11.3853	16.2041	14.0805	12.5083	13.5271	14.1058	18.6298	11.3126	13.2515	10.4359	11.4592	11.8236
1278	11.5201	16.1484	12.0528	12.2965	14.3569	11.5692	15.254	14.225	12.5758	13.9465	13.474	18.8499	11.3483	13.0823	10.4426	10.7057	12.6695
1279	11.822	16.2153	11.9876	12.208	14.0972	11.2217	15.1567	14.2173	12.2736	13.483	13.6214	18.6867	11.5451	13.2056	11.0794	10.7083	12.3709
1280	11.4677	16.2814	11.9217	12.7453	14.6606	11.054	15.286	14.2758	12.5478	14.3073	13.48	18.2727	11.033	12.9018	10.2617	10.9854	12.0796
1281	11.6038	16.459	11.639	12.4281	14.711	11.3431	15.3707	14.4706	12.1428	13.3244	13.2072	17.028	11.3714	13.0617	10.5054	11.175	12.2228
1282	11.8263	16.2585	12.359	11.3401	15.0984	11.264	15.482	14.3834	12.3259	13.6874	13.7019	18.4658	11.0614	12.5486	10.4454	11.1823	12.3582
1283	12.6668	16.1308	11.9378	11.8904	15.6093	11.3288	15.6699	13.6894	12.4594	13.3793	13.2879	17.2894	10.8689	12.8565	10.5033	11.3227	11.8676
1284	11.3846	16.6135	11.7505	12.066	15.2201	11.2826	15.614	14.1408	12.5016	13.5575	13.5888	17.74	11.1026	12.6098	10.687	11.4273	11.8597
1285	11.0168	15.8423	11.6576	12.2865	14.6288	11.5788	15.8442	14.2092	12.452	12.9427	13.3589	18.0712	11.1524	12.6138	10.9738	11.0703	11.1414
1286	11.5004	16.1295	11.5473	12.3374	14.8575	11.4908	15.6677	13.9415	12.383	13.1749	13.2849	17.8151	11.2285	12.9224	10.7522	11.1021	11.522
1287	11.7262	15.6543	11.9344	11.8123	15.0587	11.2863	15.1544	14.2507	12.0174	12.6325	13.0034	17.1621	10.8184	12.5642	10.7759	11.1294	11.7561
1288	11.9043	15.318	11.9821	11.8744	14.9722	11.6591	15.5743	14.2765	12.297	13.0821	13.1084	17.8098	10.9742	13.0957	10.6415	11.5184	10.9242
1289	11.7134	15.4153	11.6345	11.3438	14.0715	11.0218	15.2198	14.249	12.5253	13.0989	13.0425	17.5757	11.3141	12.2645	10.5021	11.258	11.3191
1290	11.3923	15.7568	12.3929	11.5425	15.5546	11.4523	14.7157	13.5497	11.9155	13.6797	13.0104	17.2333	11.1802	12.8521	10.6189	11.1087	11.3543
1291	11.9445	15.8315	12.0775	12.2834	15.4535	11.5409	15.2246	14.1403	12.9612	13.213	13.3756	17.4478	10.764	12.92	10.4577	10.9999	10.9403
1292	12.0486	15.4201	12.4951	11.4695	14.8839	11.5522	14.7371	13.6043	12.7455	13.3499	13.4739	17.6398	11.2438	13.1869	10.6383	11.2233	10.7884
1293	12.0694	15.1577	12.0406	11.9332	15.6112	11.0241	15.1194	14.2445	12.7172	13.5114	13.9676	16.6673	11.7233	12.3034	10.3381	11.2854	11.0822
1294	11.8719	15.6797	12.1068	12.1391	15.7326	11.5203	15.4444	14.518	12.4726	13.4309	13.4425	17.1115	11.3674	13.4036	10.3802	11.2779	10.8405
1295	11.7847	15.8284	11.8567	12.7215	15.6041	11.187	15.2163	14.6282	12.3491	13.4546	13.637	17.7968	10.9794	13.2706	10.4437	11.2778	11.5234
1296	12.2405	15.6205	12.1744	12.3049	15.2248	11.7101	15.2988	14.5759	12.299	13.1505	13.3485	17.1986	10.9245	12.9175	10.6621	11.126	10.9817
1297	12.2387	15.9934	12.2148	12.5883	15.866	11.6571	14.6971	14.7977	12.2969	13.1759	13.4735	17.3801	10.944	13.638	10.8397	11.2063	10.8881
1298	11.9706	15.5703	11.9747	12.2183	15.2059	11.2633	14.9256	14.6937	12.0984	13.3613	13.8781	16.8163	11.1236	12.7223	10.2787	11.1401	10.775
1299	11.7634	16.1763	11.9268	11.6552	15.5599	11.3621	15.1835	14.6867	12.1703	13.4257	13.4594	17.7727	10.6845	13.4237	10.6263	11.4074	11.1194
1300	11.9254	16.3889	12.0615	12.3982	15.2546	11.7237	14.8934	14.609	12.1795	13.1513	14.0558	17.0471	11.0269	13.4397	10.368	10.9779	10.7215
1301	11.6959	15.49	11.6284	12.3931	14.6983	11.4142	15.1531	15.0941	12.1952	13.4015	13.6832	17.8674	11.4213	13.1715	10.5021	11.6555	10.5723
1302	11.6412	16.3357	11.9916	12.4327	15.0415	11.1915	15.0816	14.3344	12.3331	13.513	13.8666	17.1544	11.6214	13.3005	10.0165	11.0909	10.6935
1303	11.8476	16.37	11.3906	12.0929	15.4962	11.6446	14.5311	14.5287	12.3696	13.4902	13.5901	17.4565	10.9893	13.0212	10.2749	11.0179	10.4945
1304	12.3142	15.7528	11.7085	12.3566	15.3235	11.2519	15.0754	15.23	12.5851	13.0325	14.0801	16.7835	10.7718	13.1341	9.953	10.9045	10.9664
1305	11.9355	15.6964	12.0918	12.2536	15.8708	11.4803	14.5621	14.49	12.4817	13.1013	13.5632	17.1428	11.0681	13.3187	10.0667	11.4046	10.622
1306	11.6596	15.8032	11.727	12.1755	15.9601	11.2398	15.1698	14.5678	12.3672	13.1465	13.5389	16.6838	10.8388	12.625	10.4721	10.9402	11.1083
1307	12.0344	16.8282	11.9811	12.1539	15.8069	11.4828	15.3592	14.405	12.4883	13.3487	13.0481	17.4726	11.0213	13.058	10.3284	11.2184	11.3371
1308	12.0501	16.6844	11.5171	12.4651	15.8215	11.2843	15.2053	14.0802	12.4529	13.2146	13.6647	17.7913	11.33	13.2308	10.5724	10.591	11.2136
1309	11.6037	16.1074	11.7105	11.8326	16.0773	11.7372	15.0719	14.7735	11.9983	13.5411	13.3884	16.8638	10.7493	12.5422	10.3202	11.0355	11.4731
1310	11.525	15.8794	12.0624	12.4134	15.9856	11.616	15.4563	14.7617	12.5542	13.0057	13.8988	17.8458	11.254	12.6843	10.3796	11.266	10.4902
1311	11.6862	16.3749	11.9411	12.2232	16.7111	11.2968	15.7062	13.613	12.355	12.6223	13.5311	17.536	10.8803	13.2392	10.9502	10.9847	11.4821
1312	11.518	16.3394	11.9253	12.3379	16.1132	11.7759	15.7048	14.1863	12.4692	13.4958	13.9633	17.6795	10.6578	13.3267	10.227	11.3466	10.9629
1313	11.4417	16.3021	12.0581	12.3101	16.2228	11.8282	15.5811	14.3879	12.2636	13.4283	13.833	17.3885	10.9072	12.7005	10.7798	11.7991	11.6022
1314	11.3221	16.1188	12.0557	12.2749	16.082	11.6983	15.3862	14.4814	11.9995	13.4244	13.8941	17.2778	10.8971	13.4399	10.4157	11.4126	11.0767
1315	11.5454	16.8234	12.0326	12.6251	16.1462	11.4845	15.705	15.4263	12.5683	13.1752	13.2751	18.1373	11.4117	13.3523	10.7031	11.534	11.4024
1316	11.6344	16.5705	11.6453	12.6767	16.2436	11.6989	16.0405	14.5164	12.0654	13.7291	13.6412	18.0002	11.989	12.8593	10.6644	11.4468	10.8104
1317	11.4707	16.1067	11.8364	12.6673	15.9568	11.2231	15.6559	14.5581	12.2267	13.6911	13.0185	18.1263	11.1062	12.1654	10.4914	11.9179	11.6163
1318	11.5007	16.122	11.5933	12.505	16.1041	11.4184	15.4999	14.4432	12.2335	13.5979	12.9216	18.1551	11.2008	13.2487	9.96071	10.9228	11.3026
1319	11.7594	15.9278	11.2346	12.571	16.8696	11.5183	15.621	14.5361	12.0379	13.6051	13.1934	17.9592	11.7838	12.8164	10.3985	11.1624	11.2169
1320	11.4446	16.2262	11.9631	12.738	16.459	11.7792	15.5048	14.5558	12.278	13.6644	12.3312	17.6558	10.8245	13.2964	11.0558	11.701	11.4344
1321	11.1555	16.0462	11.0993	12.3389	15.4	12.2485	15.598	14.5358	12.3519	13.5776	12.6451	18.6107	11.4408	13.853	10.2923	11.7809	11.2441
1322	11.7229	16.3191	11.9417	12.2358	15.5202	11.6608	15.7343	13.8534	12.1319	13.7275	12.6361	18.7012	11.3083	12.748	10.6334	11.0082	11.6073
1323	11.8137	16.9399	11.9909	13.0089	15.939	11.2539	15.2696	14.1688	12.3307	13.2921	12.3815	17.937	11.5386	12.8093	10.3824	11.1251	11.4309
1324	11.5016	16.059	12.0525	12.4813	16.3199	11.5177	14.8392	14.1227	12.2443	13.0394	13.1177	17.3659	11.2429	12.8022	10.5632	10.9164	11.3288
1325	11.1879	16.5476	12.1864	12.8487	15.8599	11.545	15.284	13.9973	12.2434	13.4328	12.2111	17.9844	11.1896	12.6842	10.8617	10.968	10.8286
1326	11.1047	16.0047	11.2176	12.0518	16.0525	11.0303	15.5743	13.9148	12.1829	13.5803	12.3566	17.3918	11.5264	12.7927	10.4283	11.0884	11.7849
1327	11.3641	16.374	11.5343	12.4005	15.9661	11.2367	15.4066	14.4722	12.7016	13.7604	12.2334	17.6066	11.5772	12.6734	10.6292	11.1373	11.0503
1328	11.3199	15.9663	11.6005	11.738	15.9777	11.5078	14.424	13.8221	12.3513	13.7189	11.8926	17.7081	11.5759	12.793	10.388	11.4649	10.9899
1329	11.623	16.5054	11.4391	12.1746	15.653	11.2406	15.4099	12.9171	12.3612	13.8641	13.3287	18.0116	11.5799	12.9567	10.6043	10.7655	11.2659
1330	11.2488	16.6248	11.7688	12.3023	15.9198	11.5735	16.6369	13.9212	12.0117	13.5245	13.5184	17.5694	11.7907	12.5666	10.5264	11.2314	10.7163
1331	11.3174	16.2437	11.8146	11.553	14.8678	11.5017	15.828	13.0792	12.1436	13.9545	13.4297	17.3116	11.4089	12.6942	10.4566	11.7376	11.3437
1332	11.6699	16.071	11.7197	11.8979	14.7874	11.334	15.8205	13.6936	12.3107	13.6621	13.7317	18.7819	11.1825	13.1521	10.2627	11.3628	11.1458
1333	11.4516	16.2684	11.5168	12.0365	15.4163	11.2212	15.9615	13.6716	12.169	14.0145	13.6561	17.8019	10.8383	13.0577	10.6871	11.4556	10.9502
1334	11.9347	17.0758	11.743	12.6857	15.7578	11.2091	15.777	13.7716	12.1708	12.9959	13.4529	17.7913	10.3237	12.9995	10.6908	11.4274	10.7862
1335	10.8803	17.194	11.3845	12.7254	15.0379	11.1412	15.0851	13.5636	12.5104	13.4541	14.1226	17.7539	11.0145	12.5172	10.7439	10.8053	10.9989
1336	11.6359	16.5491	11.4402	12.2169	15.4226	11.1782	14.9784	13.5046	12.3118	13.8467	13.7133	17.3526	11.4221	12.4163	11.0251	11.284	11.3629
1337	11.6342	16.495	11.6099	12.2155	15.3361	11.3085	15.5757	13.4763	11.9771	13.5803	13.7669	18.3398	10.7841	12.3377	10.7321	11.193	10.5081
1338	11.8002	16.5202	11.4936	12.0515	15.2279	11.0922	15.3925	13.5688	12.1458	13.5389	13.5898	18.3937	10.5519	12.5491	10.6717	10.9467	11.4067
1339	11.5395	15.7172	11.3058	12.2201	15.0179	11.0905	15.3232	13.744	12.2453	13.0457	13.2008	18.3136	10.665	13.2143	10.5987	11.0449	10.7739
1340	11.2879	16.2694	11.2322	12.5931	14.0456	10.8573	15.1547	13.8762	12.2814	12.7195	13.6843	17.869	10.8873	12.9695	11.1447	10.9436	10.5406
1341	11.6196	16.7303	11.5846	11.9225	14.4068	11.2171	15.3085	13.5409	12.2136	13.144	12.9423	17.792	11.5139	13.3776	10.1776	11.4961	11.143
1342	11.4453	16.6119	11.7966	11.8942	14.3841	11.5385	15.0737	14.1603	12.1289	13.7031	13.3911	18.1336	11.1671	12.6651	10.7058	11.8425	10.7579
1343	11.8653	15.8783	12.0123	12.4031	14.1355	10.916	15.3675	13.8103	12.1452	13.8857	13.1592	17.1364	11.0935	12.9682	10.4504	11.153	11.5237
1344	11.7211	16.2812	11.8129	12.1195	14.1836	11.2317	15.5957	13.4816	12.4054	13.795	12.7879	17.219	10.9016	13.0157	10.9442	10.6928	11.2793
1345	11.6603	16.5506	12.028	12.379	13.8434	11.1779	15.5067	13.5436	12.5756	13.187	12.5365	17.3638	11.3825	13.1511	10.3927	10.796	11.3496
1346	11.7764	17.4994	11.4579	12.2847	13.6846	12.0748	15.4051	13.203	12.0969	13.4816	12.6957	17.2581	11.1301	12.8023	10.264	11.222	11.8344
1347	11.7514	16.7322	12.6002	12.5995	14.2302	11.078	15.9596	13.5887	12.6623	13.2202	12.9914	18.0318	11.0955	12.9032	11.1179	11.1776	11.5819
1348	11.8117	17.3699	11.7519	12.107	13.4218	11.4849	16.0759	13.7753	12.0513	13.4987	12.5575	17.5261	10.9563	12.8579	10.479	11.1436	11.042
1349	11.718	16.4315	11.9255	12.8399	13.6274	11.3809	14.3975	13.6191	12.4174	13.6125	12.1575	17.4227	11.3973	12.7635	10.6499	11.5343	11.4422
1350	11.655	17.2491	11.4967	12.5264	13.5518	10.9987	14.7841	13.2325	11.9851	12.7398	13.1817	17.2858	10.9568	12.9053	10.496	10.9763	11.3874
1351	11.6583	16.8465	12.0511	12.2963	13.817	10.9872	14.8923	13.5081	12.3814	12.8638	13.3772	17.7211	11.2855	13.0736	11.0274	11.2597	11.2617
1352	11.9442	16.2001	11.5198	12.6992	13.8673	11.2471	15.1677	12.4991	12.4065	13.2092	12.8177	17.3691	11.2981	13.135	10.8462	11.157	11.2723
1353	12.0881	16.6973	11.802	12.7087	13.5281	11.328	14.6622	12.3444	12.0332	13.2263	12.3117	17.5815	10.7822	12.961	10.7863	11.4142	11.5758
1354	11.7649	16.8858	11.9933	12.3539	14.1059	11.3922	15.6327	12.9582	12.2362	13.514	12.8774	17.824	11.1606	12.8064	10.8182	11.2122	10.9778
1355	11.1924	16.7572	11.5844	12.5248	13.62	11.6742	15.0001	12.5622	12.3308	13.458	11.6515	17.3021	11.2072	12.708	10.6064	11.4288	10.5983
1356	11.5009	16.8088	11.8058	12.7097	13.3357	11.3768	15.2396	12.4088	12.163	13.8174	13.0768	18.3416	11.0649	12.9933	10.404	11.1645	10.9694
1357	11.4807	16.4695	11.1302	12.5744	13.395	11.7423	15.3617	12.6292	12.1098	13.6279	12.5735	17.7613	10.8765	12.7381	10.7346	10.8955	11.107
1358	12.1028	17.0901	11.3588	12.7542	13.6067	11.2669	15.3703	12.8757	12.3923	13.4951	13.3697	17.8341	10.9848	12.6789	10.3733	11.4007	10.8472
1359	11.609	16.8855	12.0948	12.5129	12.71	11.4732	15.1557	12.8248	12.3279	13.0555	13.0658	18.2824	11.0534	12.9298	10.6758	11.5269	11.1319
1360	11.4994	16.5015	12.1637	12.5405	12.7528	11.3269	15.3098	13.0878	12.3442	13.4658	13.1452	18.307	11.3833	13.0263	10.5977	11.2759	11.2358
1361	11.5314	16.3881	11.5457	12.9335	13.6226	11.5502	15.7056	13.1444	11.9841	13.8014	13.7957	16.918	11.5522	13.2514	10.484	10.9292	11.1009
1362	11.4004	16.5678	12.0491	12.5558	13.7639	11.1624	15.4732	12.7886	12.3506	13.4311	13.976	17.2357	11.1777	12.4149	10.6875	10.5688	11.3666
1363	11.6072	16.8385	11.6559	12.8267	13.3027	11.3719	14.7412	13.3966	12.3792	13.5321	13.0918	17.5264	11.1851	12.067	10.758	10.98	11.6737
1364	12.3463	16.2377	11.4669	12.6139	14.051	11.6047	15.3596	13.8165	12.5904	13.8655	13.2816	17.9469	11.4555	12.2909	10.642	11.2282	11.8856
1365	11.4999	16.7495	11.0896	12.3243	13.527	11.2646	15.2581	13.5387	12.548	13.1516	13.164	18.0046	11.0378	11.8594	10.5608	11.2268	11.361
1366	11.6197	16.1684	12.013	13.0477	13.3799	11.5001	14.9739	13.2353	12.0905	13.912	12.9472	18.3843	11.2986	11.6918	10.6853	11.366	11.9115
1367	11.3304	16.5968	11.8383	12.6842	13.016	11.4527	14.6895	13.3017	12.5717	14.024	12.3137	17.3726	11.135	12.576	10.6796	10.7868	11.7508
1368	11.7488	16.5001	11.5695	12.1899	13.6684	11.4079	15.2427	13.0905	12.08	13.6005	12.8524	18.0437	11.4971	12.1641	10.6807	10.8245	11.81
1369	11.2522	16.9492	11.8834	12.5748	13.3744	11.3976	15.1049	12.7111	12.4014	13.9893	13.0946	17.8129	10.8386	12.8466	10.7343	11.2782	11.8103
1370	11.7644	16.3337	12.1092	12.7703	13.634	11.1955	14.2359	12.8555	12.2822	13.3975	13.9571	17.4409	10.9693	13.3728	10.8024	11.1371	12.3249
1371	11.0702	15.6762	12.1933	12.5643	13.6888	11.4909	15.0123	13.2799	12.2659	13.603	13.8923	17.8918	11.7841	13.4387	10.6983	11.4116	11.7989
1372	11.3386	16.3408	11.6961	12.6985	13.1164	11.7745	15.5224	13.3129	12.2794	12.9284	12.9018	17.345	11.7026	12.8114	10.6761	11.3565	11.9561
1373	12.001	16.3941	12.507	12.419	13.6188	11.4836	15.1757	13.3245	11.8331	13.7712	12.8382	17.9239	11.4325	13.2539	10.756	11.0903	12.1056
1374	11.4527	16.2879	11.8709	12.2183	13.2487	11.3168	14.4602	13.2669	12.338	13.4064	12.2405	18.0672	11.7594	13.1841	10.4503	10.9622	11.8785
1375	11.0764	16.5109	11.6957	12.217	13.6698	11.3967	14.7672	13.1423	12.1776	13.2291	13.4216	17.9778	11.2036	12.8202	10.5756	10.9085	11.5184
1376	11.6242	15.8634	12.2611	12.7378	13.2732	11.414	14.7691	13.3538	12.0613	13.7593	12.5751	17.8037	11.2723	13.543	10.8183	11.411	11.9258
1377	11.5636	16.3935	11.7368	12.6592	13.4136	11.4251	14.9415	13.128	12.0256	13.6415	13.202	17.9495	10.8859	12.9796	10.5356	11.6145	12.0587
1378	11.2102	16.3202	12.1851	12.2694	12.8209	11.192	15.6418	13.1171	12.2704	13.3696	12.5056	18.7182	11.3242	13.0324	10.8054	10.9069	11.8984
1379	11.0865	16.1298	12.0876	12.4791	12.651	11.1842	14.9048	12.8652	11.9036	13.6335	13.4069	17.7405	11.362	13.0958	10.783	10.7853	11.999
1380	11.9069	16.0144	12.1099	12.3235	13.6226	11.3535	15.7867	12.8729	12.2746	13.6534	13.0945	18.574	11.343	13.1075	10.6054	10.7306	11.6339
1381	11.2883	16.6565	12.2996	12.6905	13.6499	11.0271	15.1527	14.0141	11.9934	13.7555	12.0914	18.3736	11.0074	13.0486	10.9955	11.3472	12.2657
1382	11.099	16.9997	11.9684	12.5169	13.1021	11.1814	14.8404	13.4146	12.1642	13.5783	12.4737	18.2949	10.6481	12.5266	10.2703	11.0357	12.4059
1383	10.967	16.113	11.773	12.4467	13.4797	11.3202	15.2152	12.8913	11.7235	13.987	13.4734	17.7082	10.8216	12.848	11.2988	10.9478	11.7532
1384	11.2466	15.9894	12.3339	12.8238	13.1777	11.1768	15.3727	13.9667	12.0046	13.667	13.0636	17.7723	10.8094	12.6697	10.4039	10.5207	12.3196
1385	11.1306	16.4551	12.0572	12.3494	13.2236	11.464	14.3363	13.4505	12.3502	13.5925	13.3098	18.026	11.5911	12.6828	10.0744	11.3162	12.1317
1386	11.3444	17.1898	12.6525	12.6193	13.3824	11.1131	14.3471	13.166	12.3407	14.0057	12.5293	17.707	10.9438	12.9266	10.5749	11.1713	12.0972
1387	11.0584	15.9127	12.1127	12.175	13.1909	11.2408	15.0278	13.3894	12.1804	13.1177	12.4993	17.6373	10.6759	12.7785	10.7823	10.8271	11.9175
1388	11.4316	16.5011	12.6655	12.1745	12.855	11.1722	14.8303	13.1835	12.4329	13.4945	13.4251	18.1756	10.7028	12.5481	10.6668	11.2475	11.8197
1389	11.2446	16.8295	12.4379	12.4479	13.4265	11.3768	15.0775	12.8453	11.8841	13.4387	13.468	17.3974	10.6116	13.2807	10.4662	10.9697	11.9729
1390	11.3393	16.9859	12.4942	12.5327	13.3369	11.3727	14.8935	13.5982	12.4591	13.6752	13.8784	18.6054	10.5668	12.5481	9.94353	10.9252	12.0502
1391	11.307	16.7504	12.4544	12.194	13.5176	11.3935	14.5592	13.1708	12.1659	13.9896	13.5831	18.7118	10.7884	13.3392	9.99309	10.6791	12.0447
1392	11.3414	16.2433	12.3283	12.3104	13.9534	11.5097	16.0256	13.336	12.1829	13.8488	13.6891	18.8242	10.9758	12.8333	9.96435	10.7899	11.3671
1393	11.1234	16.9692	12.7198	13.0076	13.6521	11.2586	14.8519	13.1185	12.3569	13.6136	13.9641	18.6602	10.6096	12.952	10.1182	11.1434	11.7183
1394	11.178	16.7099	12.7864	12.9094	13.0562	11.3856	15.2419	13.202	12.1626	13.1661	13.8516	18.8962	11.4029	13.1564	10.0042	10.4407	11.9338
1395	11.155	16.8632	12.4243	12.1453	13.6745	11.1527	14.2053	13.0349	12.4298	13.3191	14.2353	18.5226	11.0889	13.3101	10.3018	10.7479	11.532
1396	11.347	16.4431	12.817	12.2839	13.6305	11.0621	15.1961	13.0287	12.5876	13.5122	13.946	18.5493	10.7496	13.6891	10.2833	10.778	11.9907
1397	11.1495	16.5102	12.563	12.8753	13.7707	10.9801	15.6482	12.8142	12.3706	13.5325	13.485	18.3351	11.292	13.1437	9.99488	11.2539	11.8758
1398	11.1997	16.2421	12.6467	12.8979	13.4861	11.1209	15.18	13.7152	12.187	13.8	13.0102	18.2792	10.7505	12.8508	9.9664	10.8098	11.9421
1399	11.09	16.198	13.3136	12.3063	13.9516	11.3007	14.9707	13.6412	11.8726	13.5528	12.8932	17.3786	10.6754	13.2375	9.92566	11.1708	11.7247
1400	10.8688	16.7048	12.7639	12.3248	14.2495	11.2199	14.9055	13.6308	12.2049	14.0899	12.6703	17.9541	10.9668	12.9271	10.0885	11.0939	11.6629
1401	10.9626	16.456	11.9039	12.5769	13.7688	11.1315	14.9699	13.4841	12.276	13.6106	13.2627	18.0254	10.6844	13.1696	10.0019	11.152	11.6976
1402	10.8131	16.777	11.9276	12.6486	13.1205	11.3285	14.9928	13.5436	12.032	13.6318	13.5691	18.0947	11.2613	13.3575	9.70959	10.9847	11.909
1403	10.4893	16.4281	12.3604	12.9586	13.6153	11.2174	15.3861	13.6773	12.4678	13.5523	14.6187	18.0159	10.741	12.8795	9.91384	11.3541	11.7235
1404	11.4372	17.2709	12.5285	12.3069	13.353	11.2363	15.2388	13.8056	12.2618	13.9144	14.1197	18.2197	10.9977	13.1171	9.82998	10.9477	11.929
1405	10.9822	17.4733	11.7463	12.4541	13.3131	11.3372	15.0183	13.5036	12.1307	13.5088	13.7704	18.4832	10.9068	13.599	10.0328	11.651	12.0285
1406	11.1012	16.5829	12.2364	12.6438	13.7268	11.5308	15.3402	12.9207	12.2158	13.5166	13.4463	19.2962	11.0663	12.4501	10.4362	11.165	11.883
1407	10.8023	16.7697	12.1468	12.2582	13.439	11.246	14.4732	13.9817	12.03	13.83	13.4753	18.2931	10.4698	13.3313	10.5097	10.904	11.6857
1408	10.9473	16.4871	12.0063	12.5048	13.9989	11.6195	15.0081	12.823	12.6422	13.4172	14.043	19.1825	10.5968	13.3619	10.2237	11.2925	11.8035
1409	10.7821	16.6153	11.7026	12.7483	13.8737	11.0581	15.7067	12.7781	12.2994	13.2542	13.6762	18.8398	10.7837	13.0504	10.815	11.1558	11.9978
1410	11.0189	16.7723	11.407	13.192	13.9117	11.2477	14.8426	12.8997	12.2533	13.3309	13.1444	19.0329	10.7235	13.0696	10.3964	10.9198	11.947
1411	10.9536	16.7234	11.9695	12.5988	13.6579	11.5223	14.4414	13.3406	11.9487	13.2574	13.5303	19.0664	10.5253	13.0028	10.2776	10.9237	12.0799
1412	11.4378	16.3936	11.934	13.0659	13.8091	11.2831	14.9108	12.9616	12.1732	13.7726	12.9097	18.8545	11.0709	13.1142	10.3152	11.3277	11.7169
1413	10.7506	16.7221	11.6499	12.8732	13.5432	10.9598	15.156	12.803	12.2981	13.9255	14.473	19.0834	10.968	12.9835	10.0614	10.8321	11.7197
1414	10.8772	17.0104	12.1339	12.7425	14.0119	11.3658	14.995	12.8488	12.2583	14.5006	13.4165	18.6776	10.8802	13.1687	10.3869	11.1356	11.6022
1415	11.0223	17.0184	11.6705	12.4558	13.8894	10.9904	15.1473	12.9996	12.238	13.7521	13.4405	18.7999	10.2614	13.1512	10.1675	11.1785	11.9974
1416	11.157	16.5726	11.8052	12.2979	14.2227	11.0989	14.964	13.0281	12.2637	13.5203	13.3042	18.3001	11.4245	12.9543	10.0152	11.0703	11.7002
1417	10.9333	16.6083	12.223	12.6308	13.5403	11.1527	14.7557	12.9346	12.4495	14.2862	13.8154	18.1168	11.0723	12.9869	10.1431	11.31	11.6739
1418	11.2234	16.282	12.2132	12.7189	12.4172	11.2293	14.7833	13.0878	12.2005	13.7204	12.6534	18.2725	11.4517	13.3187	10.6691	10.9159	11.4129
1419	11.1448	16.9476	12.0842	12.5955	13.2145	11.2517	14.3084	13.0229	12.3693	13.6298	13.2419	17.8547	11.0558	12.9126	10.2858	11.0868	11.621
1420	11.3661	16.4469	11.4545	11.775	12.6288	11.4392	14.7411	12.6595	12.1082	13.519	12.8248	17.9928	11.7682	12.7232	10.8823	11.3727	12.2639
1421	11.6524	16.3631	12.2473	12.1456	13.2073	11.1258	14.6315	12.7441	12.4061	13.6462	13.496	18.881	11.4219	13.3539	10.3649	11.2369	12.0276
1422	11.3235	16.758	12.3079	12.1148	12.6765	11.3978	15.3102	13.6334	12.1575	13.7442	13.4484	18.4928	11.4947	13.2216	10.6328	10.9727	12.2221
1423	10.868	16.2147	11.5759	11.9945	13.1141	11.4262	14.4016	13.0492	12.0785	13.5455	13.6737	18.0331	11.9488	12.8568	10.0852	10.6093	12.4646
1424	10.9553	17.0017	12.0568	12.178	13.3812	11.2723	15.3207	12.7082	12.4857	13.6649	13.3007	17.5553	11.0643	13.2691	10.4519	11.5133	12.3506
1425	10.9581	16.308	11.9497	12.1235	13.8702	11.3459	14.7264	12.5566	12.0436	13.846	13.4782	17.5628	11.7131	13.2022	10.405	10.5426	11.9306
1426	11.5776	16.3482	11.3721	11.8072	14.1405	10.9749	14.9188	12.6769	11.9291	13.9055	13.234	18.4526	11.3825	13.0643	10.204	10.6874	12.2969
1427	11.5872	15.8144	11.8315	11.902	13.4974	11.1153	15.2389	13.0481	11.8328	13.9598	13.5054	18.0562	11.3988	12.6879	10.3145	10.4282	12.2806
1428	11.7266	15.834	11.937	12.1499	13.6522	11.2302	15.2447	13.1191	12.2492	13.3239	13.6604	17.9395	11.1856	12.9955	10.647	11.0498	11.9138
1429	10.9498	16.5584	12.6283	12.2969	14.332	11.3037	13.4492	12.9369	12.1783	13.162	13.3339	18.6721	11.3284	13.6117	10.4928	10.8712	12.0189
1430	11.2419	15.5398	12.1913	12.4802	13.3167	11.3748	14.4408	13.4584	12.3119	13.994	13.8541	17.8298	11.2868	12.9151	10.6736	11.1627	11.9513
1431	10.8293	15.9261	12.5003	12.7075	13.2184	10.9752	15.1353	13.384	12.5599	13.7572	13.8132	17.9505	10.8684	13.1488	10.3569	11.199	11.6344
1432	11.0571	16.0075	12.3616	12.1225	12.7182	11.0926	15.1254	13.0821	12.3093	13.961	14.2248	18.2701	11.2166	13.5828	10.5503	11.0898	12.5373
1433	10.7636	16.7506	12.7833	12.3406	12.9964	11.1534	15.9322	13.4557	12.048	13.8524	14.338	18.2526	10.9548	13.5121	10.3602	11.1643	11.7339
1434	10.8994	16.1201	12.2391	12.6623	12.8551	11.2384	15.6483	13.4073	12.0983	14.1179	14.7269	18.004	10.8308	13.342	10.4255	11.1635	11.7654
1435	10.9736	15.6194	11.68	12.1905	12.838	11.1955	15.7216	13.7071	12.0955	13.488	13.8715	17.6764	11.0758	13.1884	10.3321	10.9621	11.4668
1436	11.1019	15.9339	11.9443	12.6322	12.9071	11.3155	15.1623	13.5704	12.0073	13.8278	14.0087	18.1633	11.1582	12.9416	10.7289	11.1507	11.8028
1437	11.11	15.9585	11.5341	13.0589	12.1808	11.3083	14.8304	13.0263	12.3926	13.8303	13.3812	18.0361	11.3719	13.2342	10.7627	11.326	11.9308
1438	11.4842	15.9261	12.5708	13.0752	12.2604	11.189	15.542	13.4945	12.4756	13.3032	13.6577	18.2357	11.4442	13.4634	10.7774	10.9526	12.4826
1439	11.3437	16.3984	12.2787	12.3707	13.0238	11.2505	15.5543	13.7142	12.2244	13.4801	13.3941	19.3531	11.1619	12.6845	10.8938	11.5288	11.8636
1440	10.7505	15.7503	12.2926	12.3457	13.6001	11.2997	15.4363	13.0976	12.7646	13.628	12.6406	18.0863	11.1691	13.1447	11.4628	11.3435	11.5609
1441	11.6101	15.9309	11.6657	12.4582	13.3431	11.2848	15.9195	12.7238	12.4141	13.9422	13.1841	18.4213	11.1948	13.6831	11.4116	11.5729	11.6972
1442	10.9374	16.2664	11.8473	12.519	12.7999	11.1326	14.8874	13.6661	12.4036	13.7528	13.2201	18.7663	11.2355	12.9908	11.0969	11.4943	11.9541
1443	10.8715	15.7598	11.9128	13.2443	13.5505	10.9513	15.3696	13.6582	12.3431	13.6098	13.8835	18.5963	11.6095	13.0503	10.4529	11.0658	11.5762
1444	11.2454	16.0949	12.3333	13.6576	13.216	11.161	15.1094	13.292	12.4076	13.0947	14.2425	18.3969	11.6346	13.4413	10.7211	11.6328	12.2156
1445	11.3558	16.2137	12.0572	12.7494	13.4494	11.4292	15.4357	14.0951	12.4176	12.9331	13.6759	17.853	11.2328	12.8255	11.2268	11.2608	11.0192
1446	10.565	16.6442	12.228	12.9813	13.9599	11.1399	15.5042	13.2942	12.5839	13.1108	13.2345	17.7545	11.2192	12.7715	10.6376	11.48	11.0106
1447	10.7192	16.1337	12.5823	12.9976	13.4534	11.0786	14.396	13.9291	12.8163	13.2823	13.6219	18.1693	10.9504	13.358	11.3774	10.9716	11.3557
1448	11.036	16.2998	12.3205	13.0475	13.3937	10.939	15.6218	13.737	12.628	12.7144	13.4598	17.7786	10.6417	12.6842	11.0301	11.6698	11.3245
1449	10.7863	16.6028	12.2856	12.8971	13.9898	11.3323	15.489	13.7964	12.1832	13.4274	13.029	18.0581	10.6409	12.652	10.379	10.832	11.1871
1450	10.7846	16.5641	12.3539	12.6142	13.6463	10.965	15.5878	13.2337	12.4971	13.5092	13.1546	17.4684	11.5906	12.8095	10.6035	11.1054	11.0843
1451	10.7617	17.0113	12.5001	12.4082	13.6055	11.3173	15.5291	12.942	12.5348	13.2997	13.0111	17.4296	10.8724	12.7579	11.1217	11.3932	11.2623
1452	10.7293	16.3258	12.0486	12.7994	13.7409	10.9227	15.1327	13.368	12.4284	13.3576	13.4098	17.8375	10.8745	13.1012	11.1482	11.456	11.3336
1453	11.3036	15.8387	12.2838	13.1845	13.7103	10.8988	15.1097	13.9412	12.3617	13.1772	13.0435	18.8372	11.0271	12.5266	11.0264	11.9836	11.0082
1454	10.7213	16.3199	12.1213	12.8554	12.9403	11.2887	14.7715	13.2846	12.0286	13.8835	13.6554	18.5514	11.1346	12.6574	11.1501	11.0854	11.1727
1455	11.4502	16.2061	12.7219	12.6993	13.5303	11.319	14.6065	13.0785	12.0363	12.7839	13.5209	17.8816	11.3154	12.8115	11.3455	10.5988	11.1583
1456	10.9351	15.6437	12.2184	12.2378	13.4145	11.1538	15.3013	13.1386	12.1782	13.4295	13.1412	18.6114	11.0882	13.358	10.8106	11.558	10.7613
1457	11.6837	16.538	11.7192	12.2627	13.5039	11.467	14.9599	13.2552	12.5041	13.1634	13.1049	17.6173	10.9678	12.925	11.1039	11.2628	11.1225
1458	10.7744	16.4888	11.7707	12.3698	13.4677	11.4843	15.0408	12.4065	12.2404	13.0154	12.72	18.6414	10.9693	12.89	10.4611	11.0983	10.9867
1459	11.0224	15.9415	12.4815	12.5314	13.5347	11.2834	14.3364	12.8683	12.4963	13.3898	13.4128	18.1412	11.0478	12.7626	10.8233	10.8516	11.0161
1460	10.7474	16.971	12.1105	12.531	13.2511	11.3721	15.1791	13.1012	12.2283	13.5949	13.2329	17.6826	10.9373	13.0354	10.6539	10.9221	11.3393
1461	10.4481	16.7943	12.5143	12.7357	13.0402	11.3907	15.0347	12.8397	12.25	12.8343	13.3345	17.2374	10.6413	13.1915	10.2978	11.2721	11.1526
1462	10.7498	16.4609	12.7773	12.8815	12.8109	11.4043	15.1205	12.8065	12.2601	12.8613	13.6179	18.3007	10.9482	12.9561	11.0414	10.986	10.9345
1463	11.1018	16.0834	12.2267	12.9681	13.4554	11.2589	14.9602	12.9713	12.282	13.6058	13.202	18.0609	11.2602	12.8564	10.4854	11.2182	11.3196
1464	10.824	16.2588	12.7301	12.8553	13.1372	10.9364	14.3287	12.9193	12.471	13.1818	13.6684	17.4429	11.0152	12.7023	11.3527	11.2665	11.7637
1465	11.5546	16.5989	12.5256	12.4244	13.0558	11.2647	15.323	12.6828	12.3695	13.6579	13.1856	17.9705	10.9099	12.8857	10.9166	11.0155	10.8497
1466	10.76	16.5498	13.0464	12.6089	13.2118	11.3235	14.1736	12.8866	12.506	13.3773	13.3508	18.4402	10.8703	12.335	11.5007	11.4186	11.59
1467	10.8017	16.602	12.2762	12.611	13.3516	11.326	15.0491	12.5715	12.2903	13.2143	14.1285	18.2089	11.3189	12.3281	10.6646	11.7372	11.8722
1468	10.6613	16.2347	12.7387	12.2659	12.8863	11.5306	15.9151	13.0081	12.2431	13.233	13.862	17.5497	11.1937	12.5035	10.3667	11.5544	11.9377
1469	10.8534	15.7274	12.1721	12.4752	13.4477	11.3644	15.1995	13.1329	12.2256	13.2095	13.7847	17.8439	11.7068	12.6619	10.9882	11.6605	11.5439
1470	10.754	15.8443	13.2931	12.5995	13.1298	11.2638	15.8614	13.2564	11.912	13.4454	13.3041	17.6676	11.0441	11.8059	11.2158	10.7967	11.3449
1471	10.7034	15.9834	13.0105	12.4653	13.5429	10.9659	15.3934	12.5441	12.1913	13.0903	13.7519	17.4109	10.9805	12.2301	10.9614	11.2437	11.0968
1472	10.8244	15.9917	12.5507	13.2696	13.4772	11.0822	14.874	13.0216	12.04	13.1756	13.7403	16.8929	10.9983	12.2884	10.36	11.6893	11.2044
1473	10.9062	16.5459	13.8204	12.6182	13.3958	11.0847	14.5103	13.4052	12.309	13.2862	13.5499	17.0776	11.2565	12.2108	10.3934	10.9151	10.9564
1474	10.6708	16.3317	13.6772	12.4279	13.6681	10.9903	14.2094	12.9035	12.7831	13.4989	13.1262	17.6765	11.1905	11.9547	10.9941	10.9774	11.0689
1475	10.8264	15.9704	13.1264	11.8624	13.2662	11.6758	14.5863	12.8746	12.2924	12.8488	13.6674	16.7034	11.4321	11.9304	10.779	11.1247	10.6788
1476	10.8689	16.7379	13.2957	12.471	13.1847	11.2731	15.4035	13.4216	12.1491	13.071	14.0772	17.5512	10.7829	11.9572	11.096	10.8418	11.6568
1477	10.7414	16.2906	12.5779	12.3967	13.8382	11.5988	15.2617	13.0095	12.6053	13.1429	13.603	17.1521	11.5025	11.9696	11.267	10.5567	11.3185
1478	11.0003	16.0783	12.7178	12.3147	12.6439	11.0369	15.2625	12.7548	12.4617	13.002	14.024	17.8486	11.5274	12.0641	10.8903	11.0791	11.2931
1479	10.7879	16.1002	12.8308	12.7008	13.6523	11.2747	15.2122	12.7608	11.8884	13.0675	13.6173	17.6915	11.7641	12.3243	10.6912	11.1143	11.0946
1480	11.1327	16.4423	13.0009	12.9466	13.7597	11.3931	15.2813	12.671	12.1705	13.1955	13.9059	17.6021	10.802	12.8738	11.4591	10.5993	10.852
1481	11.0425	17.0053	12.8484	12.9533	13.1272	11.2393	14.9214	11.9271	12.3107	13.2455	13.9614	16.8894	11.1859	12.6144	10.9635	10.7682	11.1256
1482	11.1595	16.4402	13.3833	12.9179	13.2055	11.4079	15.057	12.5831	12.4702	12.9704	13.8602	18.2913	10.6487	12.8688	11.4004	10.78	11.3346
1483	10.7405	16.4812	12.6669	12.8071	12.7926	11.0088	15.4006	12.3257	12.6704	13.2992	13.7203	18.538	11.466	12.4913	10.6964	10.4983	11.6198
1484	10.8211	16.6539	13.671	12.4523	13.2582	11.2365	15.3914	12.1857	13.6019	13.4238	13.6295	18.0922	10.9711	12.7951	10.7084	10.1816	10.8332
1485	10.6214	16.7783	13.6579	12.6817	13.4236	11.5169	15.101	12.3241	13.1393	13.5905	13.3812	17.5676	11.0022	12.15	10.4847	10.2341	10.9086
1486	10.772	16.701	13.1024	12.9997	13.2482	11.415	16.0006	12.1907	12.7473	13.3242	13.3791	17.0349	10.9886	12.9419	10.7102	10.9782	11.2499
1487	10.7028	16.8433	13.7701	12.548	13.5606	11.3756	15.1796	11.758	13.4678	13.8024	13.4013	18.1437	11.0107	12.8615	11.5077	10.947	11.4427
1488	10.9836	17.3677	13.5971	12.9683	14.1035	11.4386	14.7612	11.9953	13.4211	13.5752	13.5531	17.7726	11.229	13.2016	11.6844	10.8782	11.2665
1489	10.5969	16.6489	13.6119	12.8133	13.5107	11.4017	15.6673	11.948	12.1522	13.2741	13.8638	18.3855	10.8522	12.8006	11.5779	10.3894	11.1867
1490	11.0409	16.3751	13.1055	12.9063	13.8199	11.4469	15.4022	11.8747	12.7864	12.577	14.01	17.8497	11.0747	12.8298	11.0987	11.1586	11.5462
1491	10.8644	16.7051	13.4772	13.0333	13.0129	11.2564	15.9795	13.0007	13.1875	13.5292	13.5945	17.803	11.0582	13.059	10.7499	11.1983	11.8776
1492	10.6094	16.9759	13.3149	13.0947	12.9081	11.3372	15.2894	11.994	12.1374	13.673	13.5015	17.8887	11.4117	13.0548	10.6023	10.7552	11.2153
1493	10.9492	16.8412	13.3536	12.263	12.6611	11.3364	15.7292	12.3778	12.7539	13.5164	13.0343	17.7786	11.2992	12.9775	10.695	10.7415	11.3222
1494	10.8232	17.3287	13.7192	12.8842	12.9512	11.1294	15.3728	12.5887	13.6092	13.2591	13.2787	17.3789	11.2301	13.1569	11.3124	11.0473	11.501
1495	11.3396	17.3687	13.6145	12.5902	13.975	11.4532	15.5302	12.557	13.4723	13.492	13.7139	18.1436	11.08	12.8804	11.3439	11.2383	11.6109
1496	11.1585	17.0671	13.0543	13.2406	13.7659	11.8827	15.7397	12.6904	13.1577	13.8176	13.4816	18.6169	11.4032	12.6584	11.3685	11.6272	11.2595
1497	10.8674	16.7321	13.1709	12.6333	13.8616	11.5691	16.0639	12.3749	13.2706	13.215	12.9343	17.6841	11.2637	12.9994	10.5797	11.1657	11.2645
1498	11.1303	16.7321	13.3076	12.9595	13.1628	11.4694	15.6979	12.0336	13.2581	13.138	12.9203	18.171	11.6289	13.2397	11.4026	10.3613	11.3929
1499	11.4734	17.4922	13.1865	12.6841	13.3977	11.5981	15.2779	11.8267	12.7689	13.335	13.6689	17.4448	10.8426	12.6877	10.9805	11.0969	11.1195
1500	12.1231	16.3429	12.7934	12.8564	13.1392	11.254	15.6282	11.9157	12.6634	13.839	13.5219	17.9517	11.2138	13.0231	10.8325	11.4413	11.2819
1501	11.5423	16.668	13.1174	12.8428	13.185	11.5904	14.8583	12.3396	13.5524	13.0907	14.2578	17.8568	10.7525	13.0442	11.0079	10.978	10.8841
1502	11.0866	17.0133	13.0498	12.2193	13.8139	11.2437	15.129	12.0412	13.3931	13.1422	13.2161	17.7378	11.2493	13.1252	11.1096	11.0615	11.026
1503	11.4911	17.1522	12.8231	12.4502	13.0322	11.3562	15.504	12.4494	12.2409	13.3914	13.1405	17.9039	11.5104	12.5572	11.3435	11.4201	10.8108
1504	10.8002	16.9606	12.9374	12.9719	13.5136	11.2329	14.537	12.6405	12.7799	13.7757	12.674	17.2247	11.5059	12.8875	11.2038	11.0715	10.135
1505	10.8431	16.9895	13.1312	13.3537	13.038	11.4543	15.0406	12.2887	12.8342	13.5108	13.3453	18.151	10.5746	13.3614	10.9309	11.2525	10.7043
1506	10.7672	17.3438	12.068	12.4878	12.8995	11.8348	14.4588	12.1742	12.908	13.5424	12.4439	18.1624	11.7694	13.1478	10.9368	11.2014	10.6417
1507	11.3338	17.1941	11.9215	12.3782	13.511	11.6802	14.8247	12.2282	12.3192	14.0148	13.6121	17.8485	11.2318	13.3994	11.4013	11.2437	10.5825
1508	10.5649	17.16	12.6716	12.9092	13.9497	11.1735	15.1932	12.2362	12.5134	14.2772	13.5005	17.4998	11.3541	12.6058	11.2045	11.3352	11.1918
1509	10.838	16.805	12.6252	12.9363	13.939	11.6443	16.0124	11.807	12.3972	13.7694	13.3254	17.2192	11.4865	13.0355	10.9302	10.9543	10.8083
1510	10.7407	17.1968	12.9365	12.9532	14.152	11.2022	14.4362	12.2199	12.8408	13.4593	13.4749	17.7836	11.1954	12.9343	10.8321	11.5378	11.3399
1511	11.0321	17.4127	13.3412	12.6147	13.6797	11.751	15.0923	12.6563	12.3461	13.5213	13.2748	17.6925	11.2484	13.2708	10.9471	11.4207	11.0181
1512	10.58	16.5448	13.0706	12.9691	13.3963	11.2626	14.4021	12.1571	12.231	13.5947	14.3347	17.3285	11.0657	13.3256	10.5807	11.1567	11.2911
1513	11.1148	16.326	12.0417	12.4153	13.377	11.4847	14.2763	11.5003	12.7384	13.5732	13.5412	17.7079	11.1395	13.7797	10.8624	11.5154	11.7589
1514	10.8574	16.6131	12.3981	12.8474	13.6669	11.4735	15.0698	11.7493	12.1406	13.8416	13.2263	17.6882	11.0088	12.5627	10.7608	11.3139	11.2998
1515	10.8649	16.4082	12.2537	12.9414	13.2197	11.7743	15.0242	12.277	12.4647	13.405	13.5079	17.539	10.8448	12.6142	10.6467	11.2524	11.3018
1516	10.811	16.0983	12.2416	12.276	12.7432	11.3633	15.0345	12.3547	12.3436	12.8526	13.5376	17.0708	10.9479	13.3484	10.9713	11.3075	12.8877
1517	11.1749	16.7314	13.2826	12.6405	13.063	11.5627	14.6418	12.58	12.2201	13.355	13.9916	17.5583	11.0756	12.7954	10.7345	11.6562	11.7809
1518	10.8139	16.5525	12.2881	12.2244	13.4915	11.4755	15.1536	12.715	12.0828	13.558	13.7749	17.7612	11.1411	13.4012	11.9801	11.5846	11.7443
1519	10.9656	16.9247	12.433	12.7425	13.0497	11.1324	14.1931	12.3559	12.3543	13.468	14.0931	18.3513	11.3281	13.2368	10.8605	11.5466	11.9912
1520	10.6756	17.0605	12.0214	12.5932	13.0094	11.4478	14.9082	12.6028	12.1694	12.7491	14.2571	17.986	10.6346	13.0992	10.9464	10.9291	11.4186
1521	10.7957	16.6512	12.4249	12.8427	12.8458	11.6409	15.8087	12.3409	12.2053	13.1193	14.4948	17.3109	10.9407	12.8138	11.1269	11.1914	12.2404
1522	10.7725	16.522	12.5385	12.7722	13.1478	11.544	15.2669	12.4115	12.2186	13.2489	14.3826	17.8858	10.8405	13.0726	11.2336	11.1401	11.9402
1523	10.7619	16.9727	13.0739	13.1504	12.7431	11.4914	15.3474	12.4303	12.3663	13.8329	14.0535	16.5316	11.0425	13.975	10.6772	11.2946	11.912
1524	10.759	16.835	12.5161	12.7596	13.5243	11.9007	15.0768	12.6758	12.1478	13.786	14.1392	18.1069	11.4574	13.1031	11.1512	11.379	11.8314
1525	10.7358	16.5165	12.6759	12.3715	13.2501	11.656	15.0401	12.9125	11.9484	12.9462	13.7539	17.999	10.9918	12.9334	11.0796	11.4563	11.5545
1526	11.0557	17.5515	12.4695	12.6348	13.4688	11.5419	15.0819	12.4823	11.8298	12.8823	13.9374	17.6463	10.8654	12.7205	10.7884	11.7567	11.7048
1527	11.0228	17.5561	12.2042	12.9344	13.4586	11.4861	14.6166	12.626	12.1312	12.777	14.3368	17.1383	11.1718	13.2719	10.8912	11.371	11.1001
1528	10.5943	17.2179	12.5407	12.5378	12.96	11.2847	15.1615	12.1566	12.5378	13.3859	13.9156	17.4892	11.056	13.19	11.2012	11.5717	11.7552
1529	11.1402	16.8589	12.9985	12.8482	13.4469	11.8631	14.8489	12.9326	12.286	13.3417	14.193	17.6839	10.7132	13.4481	10.6098	11.4596	11.2859
1530	11.7614	17.6955	13.2819	13.0429	12.9681	11.7493	14.4945	13.2279	12.4644	13.3179	14.1944	17.8212	11.015	13.4136	11.1499	11.6703	11.26
1531	10.8963	16.5679	12.5646	13.3948	13.237	11.5804	14.8851	12.2037	13.4065	13.0725	13.4344	17.5675	11.0047	13.0472	10.7029	11.6749	11.4526
1532	10.744	16.1676	12.0818	12.8074	13.0316	11.5348	14.9567	13.409	13.1225	13.4918	13.4298	17.1447	10.8455	12.7732	10.6462	11.3447	11.2759
1533	10.8709	16.8403	12.7499	12.2628	12.3439	11.7007	15.1194	13.0127	12.5883	13.2615	13.6487	17.2935	10.7248	12.9727	10.4551	11.6837	11.3307
1534	11.4525	17.065	12.1517	12.3321	12.5591	11.4521	15.2295	13.2605	12.4306	13.4827	14.0633	17.8572	10.8608	13.0856	11.0376	11.5773	11.1393
1535	11.0311	16.865	12.484	12.5256	13.1146	11.5237	15.2836	12.5236	13.6402	13.2123	13.8908	17.7385	10.8686	12.9636	10.4318	11.5464	11.5577
1536	10.6666	17.4395	12.5467	12.3811	13.612	11.3686	15.4214	12.1172	13.0463	13.288	13.7364	17.7128	11.3282	12.5944	10.9724	11.6151	10.902
1537	10.6461	17.4248	13.2597	12.438	13.4211	11.3237	14.5528	11.7822	12.9358	13.5871	13.3455	16.536	10.8464	12.7852	10.8697	11.3629	11.1061
1538	10.6666	17.1171	12.7852	12.6041	13.2595	11.4514	13.9987	11.759	12.3537	13.5853	13.4903	17.2036	11.7518	12.9745	10.7424	11.6766	11.3526
1539	10.8689	15.8401	12.8573	12.2885	13.242	11.3913	14.4713	11.8978	13.1892	13.3838	13.9653	16.972	11.1179	12.6868	11.1845	12.2932	12.3633
1540	10.5229	16.8964	12.6113	12.1947	13.0455	11.3854	14.1943	12.3941	12.2364	13.789	13.6322	16.8693	11.1159	12.3785	10.8704	11.9639	10.9873
1541	11.4185	16.6554	12.3317	12.3275	13.1308	11.5324	14.1966	12.4102	12.4765	13.5658	14.0154	17.2031	10.7538	12.6952	11.0102	11.7326	10.8115
1542	10.7666	17.2255	12.8577	12.4518	13.5798	11.8913	14.689	12.3873	12.282	13.5957	13.8804	17.2416	11.3352	13.1542	10.9636	11.851	10.6565
1543	10.3862	17.5644	13.3813	12.8631	13.7471	11.7366	14.2952	12.5479	12.3298	13.909	13.8312	17.7511	11.2681	13.2948	10.6397	12.2822	11.169
1544	11.0642	16.7815	12.6218	12.7737	13.2185	11.2829	15.015	13.0364	12.3072	13.5916	13.639	17.1272	11.2067	13.5912	10.7554	12.2623	10.9811
1545	11.066	17.5376	12.1402	13.6468	12.8856	11.3263	14.756	12.683	12.3139	12.8231	13.4437	17.8434	11.503	12.7284	10.7946	11.6667	11.381
1546	10.9159	16.8982	12.2146	11.9181	13.4699	11.5269	14.7914	12.977	13.4876	13.3023	14.1373	17.8465	10.881	12.9473	10.4952	12.1469	11.496
1547	10.9263	17.8072	12.6381	12.1419	13.4151	11.9796	14.4557	13.948	12.4047	12.756	13.847	17.1904	11.1424	12.8965	11.0822	11.6855	11.2107
1548	10.639	17.0258	12.3564	12.514	13.9525	11.9062	14.8146	12.6825	12.049	13.0665	14.0002	18.0703	11.2514	12.8501	10.366	11.4187	11.9875
1549	10.8374	16.0163	12.7879	12.1118	13.7052	11.7116	14.9694	12.8661	12.8787	13.7683	13.7461	17.3113	11.4655	13.0255	11.042	12.007	11.4802
1550	10.5332	16.6038	11.8939	12.5072	13.7681	11.4296	13.8131	12.8133	13.245	13.6452	14.2903	17.7442	11.2047	12.6459	10.887	12.0334	11.2813
1551	10.832	18.0017	12.2216	12.5239	13.2701	11.1267	14.2046	12.3397	13.2535	13.6568	14.1412	18.1833	10.9638	13.3074	10.864	12.1575	11.7179
1552	10.902	17.9526	12.7022	11.9156	13.7036	11.4172	14.0285	12.5745	12.9322	13.6531	14.4977	17.7608	11.3461	12.9493	10.6839	12.0836	11.0316
1553	10.7318	17.7305	12.0605	12.2353	12.6212	11.3509	14.2694	12.124	12.8336	13.5531	13.9195	18.0911	10.864	12.8175	10.4942	12.0547	11.6385
1554	10.9642	17.4337	12.6071	12.3565	13.1444	11.3685	14.2326	12.8082	12.8506	13.4982	14.2931	18.0752	11.2311	13.2596	10.8563	11.8401	12.0159
1555	10.6123	16.9856	11.9187	12.9203	13.2359	11.2641	13.9814	12.636	12.6528	13.7838	13.7168	17.8165	11.4561	13.6867	10.5106	12.5924	11.8557
1556	10.8526	17.2665	11.9768	12.742	13.1505	11.2399	14.1647	12.9497	12.3338	13.2552	13.8085	18.0531	11.0409	13.3134	11.0969	12.4717	11.3607
1557	11.4556	18.0887	12.8479	13.1193	12.6717	11.3062	14.0788	13.0648	12.6181	13.3117	13.9219	17.8673	11.2738	13.2223	11.0518	12.7994	11.725
1558	11.1129	17.3198	12.8677	12.8433	13.2708	11.8336	14.1685	12.3606	12.6502	13.2687	12.6668	18.0648	11.6283	13.2286	10.7106	11.8639	11.3754
1559	10.6378	17.8571	12.19	13.0742	12.9688	11.3062	14.5436	12.7623	13.0123	13.103	14.301	18.6669	11.1741	13.2388	10.5412	12.136	11.7547
1560	10.9058	17.6498	11.9382	13.1197	13.065	11.4813	14.2434	12.9676	12.7591	13.2675	13.6355	18.2708	11.3973	13.241	10.9375	11.9035	11.1404
1561	10.5426	17.2415	12.0159	13.1416	13.0202	11.5716	14.5598	13.1711	12.552	13.9485	13.807	18.2172	11.6119	13.0193	10.594	11.986	11.487
1562	10.8079	16.3131	12.3473	12.9926	13.7534	11.3063	14.3379	13.3425	12.3391	13.4475	13.6307	18.3535	11.8086	12.8451	10.9591	11.5155	11.5174
1563	10.9302	16.3972	12.153	12.869	13.2554	10.9447	14.2976	12.6017	12.5164	13.7554	14.1947	18.3678	10.7958	12.5646	10.5439	11.6545	12.0267
1564	10.5299	17.0634	12.0371	13.5163	13.2125	11.3234	14.4755	12.6621	12.2952	13.5894	14.2266	17.4422	11.4911	13.0444	11.3994	11.7418	11.5915
1565	10.6827	16.1096	12.3604	12.4671	13.0576	11.2457	14.343	12.3415	11.7459	13.5749	14.1526	18.3021	11.723	12.983	10.7799	12.0342	11.2357
1566	10.6444	17.4027	11.942	12.4322	13.1626	11.5957	14.5708	12.1542	12.0774	13.899	14.0448	18.9833	11.8303	13.3184	10.9677	11.9133	11.5766
1567	10.8209	17.3417	12.0018	12.5173	13.6976	11.3437	15.0703	13.1935	12.0949	13.799	14.2439	17.9802	11.2504	12.684	10.8534	11.9891	11.9529
1568	10.9904	17.3612	11.5123	12.594	14.3081	11.1797	14.8358	12.7871	12.1278	13.4714	13.7128	18.3377	11.8997	13.0309	11.4289	12.5051	11.7186
1569	11.0467	17.3678	12.0307	12.6159	13.839	11.4597	15.4026	12.5711	12.0714	13.6187	13.53	18.0067	11.3589	13.4966	10.9392	12.1103	11.3905
1570	10.396	17.0038	12.0297	12.585	13.7194	11.2764	15.4406	12.5108	12.289	13.2311	13.9086	18.4681	11.177	13.1715	10.6177	11.9355	11.8809
1571	10.4417	16.7052	11.6927	12.8117	13.5345	11.4835	14.8441	12.2533	11.7664	13.2216	13.5746	17.9179	11.1369	12.9722	10.8963	11.9054	11.4745
1572	10.5299	17.2512	12.0871	13.0701	13.5567	11.3452	14.7122	13.1017	12.0045	13.4368	14.0558	17.4479	11.387	12.62	10.9875	12.2379	11.4158
1573	10.4865	17.2064	12.5936	12.5343	13.3927	11.1566	14.8897	12.4765	12.2966	13.4601	13.3439	17.7889	11.9903	12.861	10.7525	11.5329	11.4726
1574	10.4879	16.7114	12.2481	12.2799	13.8189	11.5537	14.6311	12.4348	12.4519	13.5497	13.6649	18.7201	11.6302	13.0439	10.9098	12.0369	11.486
1575	10.5015	17.254	11.9	13.2325	13.2343	11.197	15.0052	12.2126	12.4741	13.6525	13.3814	18.7918	11.1555	13.5209	10.8872	11.9399	11.3631
1576	10.7652	16.8012	11.6791	12.3388	13.1193	11.3455	14.6303	12.0008	11.9309	13.6746	13.6934	18.4422	11.6065	13.0919	11.1989	11.5329	11.3709
1577	11.4697	17.0658	12.2459	12.8134	13.1987	11.3688	14.9385	12.1668	12.4316	13.6883	14.5773	17.8637	11.0406	13.6105	10.8875	11.8782	10.9794
1578	10.7733	17.3131	11.6667	11.9828	13.6526	11.281	13.3952	11.9179	12.387	13.9069	14.2419	18.3235	11.4783	13.3236	11.156	11.5861	11.6232
1579	10.9844	17.4315	12.2791	12.8092	13.4101	11.3782	13.9399	12.1259	12.2428	13.5966	14.4359	18.5235	11.5835	13.5028	10.568	11.6511	11.5605
1580	11.2022	17.8528	12.4674	12.9908	13.5887	11.3677	14.9964	12.2832	12.0947	13.6388	14.0719	18.7643	11.2653	13.42	11.0397	12.0547	11.5179
1581	10.675	17.2767	12.0563	12.6409	13.8139	11.5311	14.6719	12.4552	12.4074	13.5856	14.0503	19.1194	11.1168	12.8802	10.7421	11.7304	12.3938
1582	11.0596	17.2965	12.2775	12.2191	13.1862	11.6268	14.6416	12.5277	12.285	13.5213	13.832	18.2356	11.4403	13.2584	10.7176	11.8976	11.6235
1583	10.8791	17.8507	12.6274	12.631	13.6752	11.6569	13.8124	12.5219	12.2863	13.3852	13.7003	18.5226	11.3523	13.6101	10.7537	11.8145	11.487
1584	11.1519	17.7592	12.2118	12.3265	13.7466	11.4357	14.6142	12.7817	12.0915	13.2105	14.3529	18.8133	11.4074	12.9046	11.3235	11.8941	11.4408
1585	11.312	17.4594	12.1702	12.7025	14.5948	11.2348	15.2925	12.5546	11.8171	13.2998	14.5841	18.9758	11.6647	13.0346	11.4796	11.6052	10.9841
1586	11.8383	16.5659	12.5155	12.2738	14.0002	11.8291	14.432	12.3202	11.9525	13.9018	14.0341	19.1117	11.4674	12.7877	11.1092	11.9416	11.5715
1587	11.4342	16.6742	12.0056	12.544	13.8595	11.2624	15.2747	12.1787	12.0889	13.9192	14.3459	19.0505	11.8641	12.9763	11.0773	11.7839	11.5856
1588	10.8165	16.8909	12.7204	12.1704	13.0505	11.485	14.8494	11.7125	12.2441	14.2284	14.3945	18.5615	11.5074	12.7949	10.7112	11.914	11.9471
1589	11.008	17.2747	12.2784	12.697	14.7738	11.5026	14.177	12.6873	12.052	13.755	14.6138	18.6417	11.9955	12.8917	11.0253	11.6823	11.9886
1590	11.1614	17.346	12.1956	12.7453	14.0566	11.5374	14.9768	12.7416	12.3216	13.7332	15.0209	18.7121	11.3307	12.4786	11.0239	11.7813	11.2742
1591	10.6995	17.2157	12.1451	12.49	13.2772	11.3075	14.0459	12.5569	11.9505	13.5864	14.049	18.2806	11.3581	12.9934	10.8143	11.4005	11.4732
1592	10.4971	17.394	11.971	12.6454	13.5964	11.594	14.6775	12.4859	11.6454	13.5606	13.7331	18.0886	11.9532	13.1853	10.7229	12.1966	12.0285
1593	10.7804	16.8654	12.5939	12.2176	14.1381	11.2607	14.6903	12.279	12.1127	13.6081	14.1643	18.6574	11.8194	13.2868	11.045	11.5428	11.535
1594	10.8361	17.0839	11.8235	12.2355	14.0534	10.9371	14.4685	12.938	12.5878	13.6762	13.6897	18.4101	11.2674	13.3996	10.6982	11.2995	11.4643
1595	10.6352	16.6706	12.4268	12.3162	14.178	11.2451	14.6452	12.9561	12.1438	13.7991	14.2347	18.6033	11.3217	12.8555	11.0183	11.1427	11.735
1596	10.481	17.19	12.2877	11.894	14.1903	11.3145	14.3854	13.0417	12.0354	13.1753	13.5991	17.9972	11.8849	13.1459	11.0621	11.3399	12.1665
1597	11.8248	17.3374	12.1968	12.6735	13.6384	11.3293	14.9394	12.5295	12.4637	13.7977	13.4643	17.9374	11.8155	13.3947	11.0535	12.1037	11.4895
1598	10.8303	17.2027	12.3361	12.3363	13.5779	11.5494	14.3642	12.4898	12.2275	13.6962	13.9198	17.8328	11.342	13.3321	11.151	11.5058	11.5185
1599	11.3877	17.4311	12.7305	12.3671	13.0591	11.3006	15.1875	12.6979	12.502	13.8116	14.2792	17.3998	11.289	13.4028	11.1898	11.1059	11.5938
1600	11.4885	17.2454	12.5413	12.8471	13.6324	11.2209	15.068	12.8552	12.0224	14.0289	14.4092	17.8562	11.5721	13.1242	10.5088	11.4285	11.6695
1601	11.6546	16.8548	12.3221	12.3698	13.154	11.3366	14.771	13.3709	11.5661	13.3506	14.071	17.8043	11.1015	13.1236	10.885	11.4249	11.2226
1602	11.4719	17.3273	12.0371	12.3261	13.7576	11.3821	15.2905	13.0403	11.7759	13.6762	13.8758	17.878	11.4816	12.9796	10.8852	11.5444	11.8778
1603	11.7884	16.9234	12.8365	12.4324	13.9376	11.4509	14.7488	12.3978	12.2993	13.4558	14.1477	18.2223	11.4313	13.5063	10.9792	11.3008	11.8246
1604	11.2033	16.9418	11.745	12.9377	13.4912	11.0349	14.2857	12.6047	12.2346	13.8792	13.8311	18.1242	11.7093	13.2427	10.8447	11.6545	11.9571
1605	11.6056	16.6721	12.4565	12.3193	14.3574	11.292	14.2382	12.8448	12.2361	13.3852	13.3774	18.581	10.7737	13.1441	10.6952	10.9776	11.6411
1606	11.4852	17.4041	12.9346	12.4852	14.2511	11.5653	14.6966	12.9914	12.0265	13.3913	13.9325	18.0904	11.7659	12.9921	10.8738	11.1798	11.5274
1607	12.312	16.7106	12.6998	12.4251	13.35	11.3525	14.1124	12.6383	12.0518	13.3869	14.0673	18.9345	11.1377	12.7723	10.7352	11.5923	12.0683
1608	11.7968	17.7149	12.6136	12.3996	13.7705	11.4672	14.391	12.5229	12.1812	13.4918	14.1066	18.2788	10.874	12.4662	10.7369	11.1526	12.024
1609	11.7728	17.24	11.7937	12.2318	13.7324	11.5104	14.1195	12.1232	12.0112	13.1244	14.2015	17.6599	11.4643	13.0377	10.4187	11.581	11.742
1610	11.7467	16.7928	12.1024	12.2164	13.5413	11.5875	13.9967	12.528	12.0575	13.6516	13.4977	17.2175	11.1205	13.1518	10.6112	11.7721	12.4806
1611	11.7368	16.3046	12.7483	12.7097	13.0883	11.7857	14.0558	12.1534	12.1361	13.1085	13.2632	17.5251	11.5172	12.7817	10.7172	11.4627	11.817
1612	11.8284	16.3673	12.9845	12.7959	13.2364	11.4965	14.8388	12.4595	12.2987	13.1098	13.6167	16.8821	11.2572	13.0861	10.5691	11.4917	12.1677
1613	11.8962	16.7644	12.3747	12.7187	13.4631	11.2525	14.8587	12.1715	11.929	13.2077	13.2283	16.6442	11.2651	12.6534	11.4064	11.1784	12.2125
1614	11.554	17.3187	12.7954	12.2576	13.1433	11.5356	14.8264	11.8938	12.0098	13.6229	13.3535	16.8465	10.717	12.9661	10.82	11.2022	12.2895
1615	11.4758	16.5594	11.983	12.2766	13.4754	11.404	14.5822	12.9765	12.682	13.5001	13.8148	17.5627	11.5073	12.3894	10.5285	11.3172	11.4643
1616	11.5415	17.0917	12.3373	12.4647	13.6201	11.6028	13.9797	12.0085	12.2773	13.6202	13.6361	18.025	11.4039	12.6521	11.068	11.3001	11.1588
1617	11.4926	17.5576	11.7855	12.1705	13.6933	11.7801	14.2135	12.5475	12.5763	13.5889	14.103	17.4365	11.3721	12.5037	11.2319	11.3944	11.5397
1618	11.6114	16.9683	11.4854	12.614	12.8031	11.7193	14.0936	12.2701	12.2226	13.5131	14.316	17.8045	11.4932	13.0394	11.3229	11.3317	11.6066
1619	11.3865	16.989	12.0155	12.396	13.9114	11.8818	14.7608	12.5905	12.1454	14.0376	13.8813	17.9507	11.0915	13.3742	11.3072	11.112	11.3707
1620	11.0331	16.4419	12.5269	13.2729	14.2129	11.2777	14.7838	12.3004	12.4393	13.5999	14.2551	17.8402	11.758	12.7888	10.8259	11.3763	11.6789
1621	11.4789	17.6461	12.4721	12.6752	14.0239	11.7225	14.6781	11.6679	11.7661	13.4074	13.5449	17.7746	11.7875	12.4925	11.0293	11.3686	11.65
1622	11.6952	16.6712	12.0694	12.4486	14.2948	11.774	14.7481	12.7383	12.0504	13.091	14.0835	17.581	10.8039	12.5627	11.5921	11.0065	11.4352
1623	11.7171	16.4881	12.5045	12.9112	13.36	11.7667	14.7835	12.4754	12.1331	13.4738	13.9956	18.0337	11.0579	12.8372	11.5357	11.5498	11.7301
1624	12.0712	16.7667	12.4399	12.3986	13.421	11.8501	14.4509	12.9877	11.3504	13.6678	14.0469	17.7866	10.7995	12.5698	11.6654	11.4038	11.7037
1625	11.2098	17.1396	11.9816	12.0365	13.4893	11.3889	13.7314	12.3505	11.7085	13.3446	13.5146	17.054	11.3357	12.9283	11.7112	10.6806	11.271
1626	11.3476	17.1184	12.7923	11.9027	13.423	12.0692	15.2112	13.0493	11.8352	13.0692	13.4043	17.4499	10.7406	12.5656	11.5776	10.9857	11.7305
1627	11.54	16.5473	12.6407	12.0809	13.8251	11.6134	15.6268	12.8018	12.2419	13.294	13.7897	17.4467	11.1565	13.3093	11.7393	10.9883	12.0065
1628	11.4723	16.6175	12.6138	12.0841	13.1007	11.5737	13.9212	13.5335	12.1805	13.1761	13.668	17.6426	10.6347	12.5523	11.1891	11.3368	11.9052
1629	11.4492	16.4629	11.9326	12.2323	13.506	11.8763	14.9046	12.6448	11.6034	13.0753	13.5018	17.1265	10.8581	12.2993	11.5417	11.9179	11.2294
1630	11.5226	16.7615	11.9985	12.1819	13.7327	11.3944	14.1119	12.5366	11.9904	13.6109	13.5876	17.4855	10.9596	12.9207	11.5407	11.393	11.6423
1631	11.2051	16.5536	12.7457	12.3288	13.4589	11.8084	14.647	12.5631	11.7482	12.9662	13.341	17.1998	10.9191	12.5719	11.415	11.3118	11.6634
1632	12.0567	16.2655	12.3372	12.0446	13.4156	12.1643	13.7871	12.7698	11.9518	13.0029	13.2209	17.6424	11.0691	12.2652	11.3249	11.4585	11.8006
1633	11.7335	16.2072	12.2462	12.2452	13.5366	11.4285	14.2342	12.8059	11.5007	13.253	12.1076	17.0372	10.8804	12.55	11.7114	11.9327	11.3356
1634	11.615	15.5883	12.7936	12.3304	13.3349	11.3444	14.1756	12.9905	11.7965	13.7053	11.84	17.4711	10.8623	12.7192	10.9277	11.4384	11.669
1635	11.5227	16.1753	12.5314	12.5706	13.4794	11.7498	14.2156	13.0512	11.813	13.5989	12.4338	17.7905	11.2715	12.6745	11.4788	11.581	11.3132
1636	11.4783	16.1686	13.3524	12.2217	13.4716	11.8472	15.0427	12.6514	11.9094	13.2735	11.9678	18.0552	10.7032	12.4498	11.0274	11.4552	11.8085
1637	11.8714	15.6815	13.9588	12.622	14.326	11.6233	13.6927	13.0029	11.9153	13.4739	11.9591	18.1182	10.8162	12.6371	11.244	11.1218	11.8509
1638	11.4989	16.0166	12.8996	12.5089	13.8986	12.0469	13.9459	12.8335	12.2322	13.5226	11.915	17.8408	11.9865	12.6263	11.5722	11.0404	11.2901
1639	11.1627	15.8054	13.3918	12.7899	13.9527	11.2264	14.4027	12.4781	11.3754	12.9152	12.064	18.383	11.6268	12.4739	11.2864	11.9562	11.7448
1640	11.7734	15.7314	13.1928	12.5529	13.3319	11.6849	14.4787	12.7929	12.015	13.2416	12.1361	17.2122	11.0709	13.1673	11.3409	12.5106	11.1858
1641	11.4066	15.813	12.4866	12.2836	13.3767	11.1731	14.2612	12.8903	12.1956	13.3817	11.8541	16.8135	10.6266	12.6233	11.1444	11.7938	11.1978
1642	11.1717	16.7264	12.2451	12.4264	13.9191	11.8979	14.6295	11.9025	11.4198	13.356	12.0961	16.9574	11.3553	12.8464	11.3736	12.661	10.9478
1643	11.7408	16.148	12.5735	12.4092	14.0423	11.5293	13.2479	12.5086	12.1057	13.7016	12.5715	17.2411	11.2462	12.2273	11.8851	12.0621	11.5011
1644	11.2352	16.4006	13.1693	12.3651	13.8307	11.231	14.0997	12.5553	11.8578	13.7352	13.3242	17.6936	10.7975	12.5254	11.6334	12.5434	11.1861
1645	11.637	16.2906	12.761	12.7998	13.7468	11.4034	14.7177	12.6833	11.7426	13.5829	13.1058	17.4967	10.9371	12.8055	11.9392	12.0126	11.3624
1646	12.1144	16.4686	13.0768	12.7083	14.1609	11.4497	14.9739	13.078	12.1089	13.7291	13.1269	18.1318	10.8632	12.305	11.6408	12.0873	11.2928
1647	11.8075	16.9023	13.1891	12.2197	13.8179	11.8864	14.0198	12.9707	11.8625	13.5227	13.0941	17.2137	10.7424	13.0696	11.5802	11.6487	11.0641
1648	11.233	16.6424	13.0449	12.0874	14.0625	11.8341	13.8023	12.1134	12.1968	13.0927	12.4098	17.921	11.4784	12.69	11.6899	11.5582	10.9234
1649	11.4406	16.0212	12.7053	12.6482	13.9029	11.4667	13.5933	12.817	12.2877	13.5145	12.4323	18.1869	11.0595	13.1499	11.0777	10.8032	11.0959
1650	11.4879	16.3367	13.1594	12.4879	13.9454	11.546	14.3477	12.7513	12.3366	13.3428	12.034	18.5433	10.8277	13.5673	11.4703	11.0037	11.2357
1651	11.4205	16.2971	13.1362	12.9897	14.216	11.484	13.9959	12.6319	12.2835	13.0517	12.3547	18.0928	10.9452	13.208	11.6932	10.88	11.2715
1652	11.7786	17.1119	13.9028	12.6585	13.5753	11.3667	13.6372	12.611	12.3725	12.9582	12.5564	18.1866	11.6209	13.0435	11.3545	10.6949	11.0139
1653	11.6262	16.7403	13.1608	12.5024	13.594	11.2467	13.5057	12.9048	12.0973	13.0029	11.6376	17.351	11.5328	13.0344	11.1443	11.0507	11.7006
1654	11.5232	16.1644	13.3128	12.5276	13.7519	11.3905	14.0563	13.2373	12.2481	12.9539	12.6293	16.6835	11.5789	12.3773	11.2388	10.3162	11.6959
1655	11.8482	15.6424	13.2803	12.0782	14.0916	11.2497	14.6729	12.8877	12.2905	13.0109	11.5907	17.6139	10.9846	13.4807	11.577	11.3441	11.0329
1656	11.8094	16.1451	14.084	12.2672	13.12	11.5629	13.8113	13.0808	11.94	12.6606	12.4292	17.5998	11.2587	13.2741	11.9283	11.8176	10.4516
1657	12.1676	17.155	14.2289	12.2135	13.7469	11.384	14.3414	13.0169	12.0897	12.7631	12.296	18.2106	11.031	12.9124	11.7106	11.6397	10.4516
1658	11.4081	16.107	13.4411	12.6641	13.8313	11.4372	13.7813	12.8176	12.294	13.0592	12.5923	17.6181	10.9302	13.0077	11.4555	11.1925	10.8452
1659	11.4994	15.8459	12.8891	12.795	13.9383	12.2236	14.6842	12.5963	11.9501	12.922	12.0214	17.0165	11.0247	13.1775	12.2824	11.5078	10.7896
1660	11.7448	16.772	12.9227	12.9148	13.9739	11.524	14.4844	13.3109	12.1109	12.2358	12.4305	18.2521	11.0181	13.0438	11.2187	11.7994	11.3674
1661	12.0299	16.7566	13.838	12.8402	14.4982	11.3379	14.5814	12.2209	11.9062	12.6768	12.3096	17.7829	10.8306	12.8389	11.3013	11.6006	10.7745
1662	11.624	16.6419	13.1829	12.8705	14.6898	11.5287	14.0758	12.9162	12.2832	12.5629	13.4166	17.79	10.9477	13.2002	11.3409	11.411	11.4183
1663	11.783	16.8454	13.2047	13.115	14.7015	11.9057	13.8767	12.7545	12.173	12.4793	12.0989	17.8485	11.7155	12.8645	11.3097	11.3588	11.0852
1664	11.6991	16.7623	13.4062	13.2245	14.2861	11.687	13.6242	12.2611	11.9471	13.651	12.5436	17.2505	10.6997	13.4896	11.2841	11.5853	11.4513
1665	11.6214	16.193	12.9672	12.6275	14.4551	11.2839	13.735	12.9936	11.9102	13.0736	11.8254	17.7521	10.8995	13.0805	11.2576	11.7353	11.1297
1666	12.0394	16.7804	13.3175	12.7313	14.6511	11.4232	13.7955	12.2781	11.6379	12.8982	12.1133	17.842	11.1435	12.2846	11.2263	11.6112	10.9189
1667	11.9457	16.5272	13.0707	12.5627	14.0001	11.6125	13.5162	12.706	12.4129	12.3782	11.8666	18.0377	10.665	12.9856	11.6905	11.0929	11.2044
1668	11.9339	16.4187	13.5458	12.8618	14.1134	11.3663	13.7912	12.6547	12.1895	13.1881	12.9713	18.5355	10.8362	13.2156	11.7774	11.5032	11.012
1669	11.8652	16.6655	12.8688	12.6218	14.5126	11.1252	14.2548	12.8768	11.9782	13.0689	12.0881	17.4871	10.6899	13.2029	11.5124	11.3063	11.2613
1670	11.9791	16.4414	12.6322	12.5928	14.7431	11.4782	14.052	12.8534	11.9163	13.0136	12.3959	17.787	11.1994	13.3911	11.6247	11.6103	11.1163
1671	11.6738	16.4385	13.1325	13.1723	14.3039	11.6751	14.2245	12.6648	11.953	13.0933	12.3395	17.7634	11.0011	13.465	11.6564	11.5151	11.2991
1672	11.7925	16.5448	13.0394	12.68	14.2456	11.3909	15.0307	12.4426	12.1317	13.5576	12.6052	17.921	11.1168	13.4688	11.3192	11.9181	10.9939
1673	11.8241	16.7415	13.0045	12.9336	13.691	11.4412	14.9013	13.257	12.2238	13.9874	12.8104	17.6419	11.3511	13.2784	11.5778	11.5693	11.4943
1674	11.732	16.6063	13.5731	13.0109	13.1985	11.2993	14.7189	12.2003	11.8613	13.3916	12.7933	18.1883	11.1117	13.351	11.2994	11.607	11.0931
1675	11.8036	16.9759	12.6081	12.6831	13.737	11.2884	14.9001	12.8913	11.8225	13.7655	13.1151	17.9944	10.5849	13.3311	11.4372	11.319	11.6102
1676	11.9295	16.3573	13.0141	12.6849	13.7868	11.2325	14.4431	12.3215	12.2187	13.3325	12.6897	18.5654	11.5652	13.0769	11.1745	11.31	11.1404
1677	11.6954	16.6785	13.1638	12.567	13.4954	12.1415	14.2691	12.5432	12.1905	13.2185	12.5481	17.1109	11.4905	12.8154	11.3302	11.4705	12.1035
1678	10.8936	16.7912	12.8023	13.0353	13.4771	11.453	15.0858	12.1359	12.1615	13.6616	12.9067	17.8669	11.1724	13.1806	12.1399	11.5409	12.1177
1679	11.2152	16.5235	12.8895	13.0356	13.2631	11.2589	14.6929	13.2555	11.834	13.5444	12.7935	17.3689	11.0438	13.5128	11.8448	11.3662	11.6721
1680	11.331	16.3365	13.1052	12.5908	13.4526	11.2155	14.4	12.8081	12.0976	13.1562	12.8824	18.0165	11.1251	13.0887	11.9003	11.6264	11.7168
1681	11.0725	16.5492	12.645	12.8545	13.6369	11.4722	14.4299	12.7032	11.7641	12.756	13.3532	18.2239	11.0122	12.7471	11.4314	11.3583	11.9519
1682	10.8625	15.8349	12.6873	12.9295	14.2422	11.291	14.3931	12.6245	11.8995	13.0742	13.2229	17.6994	11.3069	12.5193	11.8894	11.6939	11.9538
1683	11.4092	16.5853	12.9273	12.871	13.5101	11.2195	14.4669	12.2564	12.1233	12.9631	13.0095	18.2013	11.0909	13.1182	11.0395	11.3964	12.0046
1684	10.9779	16.8339	13.5639	13.2738	12.9281	11.4531	14.7735	12.9777	12.5066	13.1068	13.6227	18.2265	10.5919	12.988	12.2203	11.593	12.5432
1685	11.2686	16.5367	12.9242	13.3058	13.8476	11.3393	14.326	12.7521	12.5771	13.0069	13.5276	17.7078	10.8703	13.3734	11.7756	11.2715	11.624
1686	10.6651	16.3175	13.1953	13.2203	13.7706	11.12	14.1696	12.2138	12.0669	13.0563	13.7174	17.1798	11.4241	13.1224	11.5493	11.3549	11.9077
1687	11.023	16.0091	13.4161	13.1422	13.7063	11.2576	14.4037	12.1315	12.0363	12.9442	13.2903	17.6598	11.4044	12.6434	12.2604	11.4871	12.2777
1688	10.9608	16.2096	13.294	13.1397	13.824	11.4524	15.1251	12.7215	11.9114	12.7796	13.6124	18.0337	11.1006	12.9424	11.9806	11.2487	12.1782
1689	11.1987	16.5945	13.4284	13.0787	14.0728	11.2289	14.6939	12.97	12.5544	12.6858	13.3772	17.7201	11.5985	12.8538	11.9748	11.5701	12.3857
1690	11.2102	16.5114	13.2089	12.8599	14.0048	11.3854	15.0734	12.697	12.3043	13.5004	13.8142	17.2666	10.8331	13.4012	12.3736	11.4599	11.9098
1691	11.3927	16.2894	13.8773	12.7761	14.4379	11.1948	14.9398	12.3027	12.5598	12.9598	12.9469	17.3289	11.8545	13.2739	12.395	11.4389	12.2262
1692	10.9948	16.4898	13.7883	12.7735	13.9391	11.2151	14.5399	12.3047	12.2072	13.1951	13.8471	18.1767	11.7402	13.1344	12.3681	11.2483	12.2064
1693	11.5958	16.2442	13.1649	13.0801	14.2682	11.0468	15.1968	12.9473	12.417	13.2494	13.1007	18.379	11.8001	13.4362	12.5446	11.8328	12.2837
1694	11.6993	16.8493	13.1669	13.0466	13.7264	11.1759	14.7516	12.981	12.6313	13.5356	13.5618	17.7154	11.4966	12.8767	12.1369	11.292	12.0614
1695	11.5152	16.6409	13.1207	12.7821	13.4206	11.2305	14.7125	13.4549	12.0721	13.0232	13.5604	18.211	11.7155	12.9315	12.3307	11.2379	11.8606
1696	11.8075	16.5584	13.0465	12.2262	13.3395	11.3073	14.9424	13.2939	12.2996	12.8886	13.6643	18.4037	11.52	12.6066	12.2115	11.1624	12.2511
1697	11.8611	16.8971	12.988	12.4047	14.4871	11.0627	14.5418	13.0764	12.5863	13.0958	13.5381	17.4713	12.0455	13.1202	12.1469	11.3709	11.8851
1698	12.0331	17.0084	12.713	12.67	15.0132	11.1941	14.8096	12.6453	12.4331	12.4993	13.6292	18.468	11.8716	12.7978	12.7756	11.4525	12.0623
1699	12.1387	16.6361	13.9285	12.503	14.2687	10.99	15.7605	12.858	11.7967	13.1789	14.1486	17.442	11.2149	12.8059	12.3456	11.6184	11.8395
1700	11.2632	17.0739	12.8365	12.0966	13.9737	11.1467	14.7693	13.0908	12.3749	13.0281	13.5456	18.5599	11.7828	12.6901	12.1415	11.1711	12.2218
1701	12.134	17.0472	12.9491	12.3852	14.7846	11.3472	14.8261	12.572	12.2614	13.0124	13.4288	17.0733	11.2468	12.4064	12.1902	11.2876	12.3292
1702	11.6968	17.1887	12.6627	12.5267	14.3855	10.9585	15.1923	12.8798	12.4387	13.5117	12.8965	16.3999	11.9321	12.7457	12.1605	11.5118	12.6732
1703	11.4448	16.9573	12.6938	12.3279	14.4854	11.3967	14.5622	12.7411	12.3267	13.2115	13.5692	17.0984	12.0489	13.1824	12.327	11.3177	12.6018
1704	11.4706	16.2919	13.5849	12.5687	14.3831	11.1005	14.6147	12.8339	12.5974	13.2968	13.5695	16.9144	11.9887	12.6331	12.323	11.4865	11.6808
1705	12.1445	16.7791	13.4155	12.2755	14.0173	11.5434	14.375	13.5024	12.2723	12.9471	12.7053	16.9049	11.555	12.7754	12.2612	11.603	12.3466
1706	12.2234	16.632	12.6805	11.8982	14.3374	11.0875	14.6547	13.2332	12.3003	13.3562	13.2155	16.9748	11.4479	13.4115	11.6337	11.2034	12.5699
1707	12.0589	16.7461	12.7383	11.8505	14.5255	11.2458	14.742	13.096	12.3896	12.9628	13.0658	16.9427	12.0442	12.4383	12.2867	11.5651	12.5212
1708	11.758	16.9585	13.184	12.1374	13.7901	11.1401	14.2251	13.1946	12.6775	12.8655	12.5611	17.4356	12.0981	12.7915	12.0669	11.6982	12.4157
1709	11.5637	16.6693	13.1605	12.0469	13.7509	11.1571	14.7129	11.9521	12.1899	13.1018	13.1472	16.9931	11.5151	12.3007	11.7093	11.462	12.4239
1710	11.7293	16.2446	13.1281	12.9399	13.7004	11.1569	15.2002	12.278	12.3574	12.6623	12.833	17.9553	11.5423	13.1192	12.1995	11.4286	12.3532
1711	11.8166	16.2766	13.0699	12.0775	14.3069	11.5456	15.3835	12.9248	12.5235	12.771	12.9923	16.8877	11.2798	12.582	12.3569	11.3131	12.4511
1712	11.9025	16.8573	14.203	12.7109	14.4262	11.0271	14.3639	12.5903	12.5874	12.9745	12.8292	17.7147	12.8007	12.8533	11.8034	11.6763	12.3299
1713	11.5786	16.8031	13.5578	12.9933	13.6846	10.9237	14.2291	12.4838	12.6352	13.2728	12.8695	17.2383	11.62	13.1104	11.8641	11.3321	12.3075
1714	11.3514	16.292	13.396	12.7889	13.9905	11.2107	14.8453	12.8155	12.4634	12.7638	13.3145	17.4904	11.7518	13.1594	12.2273	10.9407	12.583
1715	11.9479	16.3031	13.8415	13.0016	13.5595	11.1311	14.5442	12.9987	12.2725	13.0717	12.7066	17.4293	11.9276	13.9733	12.4093	11.4173	11.8665
1716	11.902	15.7835	12.1675	12.7293	14.4195	10.9242	15.2311	13.322	12.5782	13.3739	12.5644	17.4245	11.8202	13.4554	12.1496	10.8791	12.8745
1717	11.6741	16.7496	12.9504	12.7154	14.1092	11.4008	14.7135	12.6659	12.5758	12.8447	12.7788	17.0079	11.7142	12.8521	12.2036	11.1735	12.4994
1718	11.5415	16.3238	14.2081	13.381	14.4035	11.1693	14.2733	13.031	12.5324	13.1424	13.1791	17.584	11.5985	12.7967	12.2736	10.9697	12.2043
1719	11.979	16.1611	12.5594	12.8422	13.5991	11.3115	14.6242	12.3132	12.957	13.0455	13.8134	17.3595	12.18	12.9259	11.9446	11.0085	12.4764
1720	11.9859	16.7744	13.2219	12.9203	13.9018	11.1753	14.3231	12.7872	12.4067	13.3248	12.5732	17.2429	12.1207	12.5606	12.1965	11.2245	12.0579
1721	11.6151	16.1585	12.2591	12.7599	14.8217	11.5046	14.1406	12.6678	12.6483	13.117	12.4976	17.4381	11.87	12.4751	12.0402	10.741	12.498
1722	11.587	16.7577	12.6876	13.0279	14.506	11.1529	14.0338	12.5463	12.3944	12.817	12.1479	18.2408	12.0753	13.1973	12.1113	11.164	12.4027
1723	11.7242	16.2474	13.2651	13.284	14.1812	11.5134	14.1516	12.8005	12.8151	12.7199	12.6532	18.3228	11.6741	12.4022	12.0061	11.1366	12.5818
1724	11.8632	16.3535	12.8685	12.6726	14.2596	11.5783	13.9555	12.4344	13.1817	13.0852	12.4012	17.8173	11.9214	13.0171	11.4422	11.3075	12.4736
1725	11.6792	16.3898	12.4711	12.9648	13.8476	11.2406	14.232	12.5624	12.7744	14.0062	11.9149	18.2083	12.1874	12.8777	11.801	11.7317	11.8442
1726	11.3995	16.7243	12.1076	12.9489	13.3643	10.968	14.9118	13.1152	12.5682	13.3886	12.4786	18.2305	11.7069	13.5451	11.1289	11.3785	12.0515
1727	11.4716	16.7761	12.4491	12.8985	13.7046	11.3575	13.7864	12.7636	13.1498	13.7424	12.2016	19.037	11.6692	12.4391	11.7049	11.161	11.9147
1728	11.5264	17.1454	12.7979	12.8767	14.0239	11.2699	14.0917	13.107	12.7752	13.434	12.1289	18.3495	11.6343	13.1662	11.8102	11.5276	12.3113
1729	11.872	16.6549	12.4853	12.4046	14.2973	11.1253	14.7789	12.8953	12.4133	13.3584	12.4087	18.3046	11.9576	12.1903	11.573	11.0505	11.9865
1730	11.7018	16.8653	13.0469	12.4771	14.2161	11.0264	14.5756	13.015	12.3896	13.8039	12.1436	19.0623	12.106	12.227	11.4407	11.0886	12.1984
1731	11.6816	17.0668	12.9883	13.1146	13.9818	11.3271	14.5868	13.0463	12.7863	13.5329	13.0436	18.1644	12.1371	12.7788	11.3762	11.0094	12.2576
1732	11.8407	16.7589	12.9244	12.8708	14.0495	11.145	14.1678	13.1595	12.3177	13.0049	13.0659	17.9305	12.0226	12.5734	11.7955	11.0158	11.9802
1733	11.6826	17.1291	12.6274	12.8582	14.3297	11.4328	14.9632	13.0054	12.5552	13.2336	12.9429	18.4426	11.6307	13.2255	11.7545	11.0729	11.9729
1734	11.9414	16.908	12.9358	13.3218	14.8588	11.1104	14.6721	13.0386	12.6325	13.2416	12.2042	17.6539	11.7199	12.0866	11.6826	10.8147	11.8835
1735	11.7207	16.7571	12.8453	12.9724	14.7433	11.1045	14.898	13.2575	12.7753	13.7943	12.1063	18.0752	11.5624	13.4846	11.5576	11.2319	11.7129
1736	11.0134	16.9682	12.1526	13.4521	14.0903	11.1759	15.4426	13.3693	12.6835	13.2516	12.2729	17.4822	12.1879	13.3007	11.9736	12.0544	12.1002
1737	11.0463	16.9947	11.925	12.6772	13.732	11.3357	15.0449	13.1139	12.7681	13.3456	12.4521	18.0729	11.8439	13.2932	11.4797	11.0886	12.1765
1738	11.073	16.6665	12.2521	12.8628	13.6148	11.1222	14.773	12.8312	13.1616	13.7	12.1797	17.7725	11.5086	13.2049	11.9546	11.7275	12.4262
1739	11.5109	16.6495	11.6095	12.858	14.6706	11.2416	14.7636	12.9037	12.4304	13.9259	12.3252	17.9169	12.1909	13.2108	11.7073	11.7286	11.783
1740	11.2788	16.8392	11.5439	12.5262	12.7882	11.2414	14.6556	13.0561	12.3904	13.4217	11.7546	18.3417	11.8386	13.2049	11.8756	11.695	12.1031
1741	11.4687	16.6594	12.2398	13.0327	14.0482	10.9211	14.3414	13.0582	13.2319	13.3705	12.0248	17.7185	11.8229	13.2544	11.6888	11.6928	12.3461
1742	11.5559	16.8966	11.3276	13.5092	14.0239	11.3556	14.3304	13.2212	12.9219	13.3478	12.5076	18.4194	11.8257	13.201	11.4902	12.1427	11.9082
1743	11.9552	16.2013	11.4596	12.6183	15.2186	11.0531	14.623	12.9969	12.0805	13.3585	11.9862	18.0389	12.1348	13.014	11.8896	11.8732	11.7303
1744	11.6449	17.03	11.0779	12.792	14.2733	10.9418	14.2718	13.2265	12.2109	13.1977	12.3007	17.8999	11.7583	12.2802	11.2504	11.6993	11.6501
1745	11.6806	17.1703	11.2542	12.5218	14.2251	11.5945	13.8044	13.3817	12.398	13.4535	11.5926	17.1642	12.1375	12.9272	11.2408	11.3531	12.7955
1746	11.7924	17.0182	11.2474	12.7612	14.3788	11.206	14.1578	13.1969	12.5331	13.6277	12.5306	17.5761	11.6011	12.8098	11.6266	12.025	12.2322
1747	12.1936	16.6953	12.3445	12.5867	13.1465	11.1245	13.8658	13.3811	12.4845	14.0344	11.8521	17.6978	12.1146	13.0445	11.7527	11.0578	12.6634
1748	11.6599	17.1582	11.6138	13.1341	13.4886	11.3883	14.6397	13.2487	12.6275	13.8066	12.2465	17.1786	11.3757	13.0003	11.7451	11.2818	12.5359
1749	11.745	16.2261	11.457	12.7978	14.5947	11.1748	13.7959	12.4052	12.8512	13.8182	12.241	18.0608	11.761	12.5278	11.5661	11.2482	12.3055
1750	11.7781	16.4906	12.3481	12.643	14.4118	11.2685	14.878	12.3479	12.1013	13.7155	12.0416	17.3192	11.6302	12.8132	11.6484	10.8407	11.7552
1751	11.5929	16.5761	11.7924	13.3619	13.9759	11.2366	13.5932	12.7363	12.6949	13.2801	12.5206	17.748	12.0042	13.6234	11.8145	11.3227	12.3169
1752	11.4619	16.0038	12.3568	13.0454	14.9613	11.1676	14.6752	13.1168	12.7753	13.5027	11.969	18.3111	11.7784	13.0616	12.035	11.5355	12.6098
1753	11.7595	17.0044	12.2079	13.2901	14.1615	11.1405	13.7619	12.6449	12.2018	13.2225	12.4663	17.8988	11.8688	12.4758	11.7205	11.6579	11.9085
1754	12.2499	16.0901	12.3118	12.8195	14.1888	11.1688	13.0755	12.9542	12.497	13.2358	12.6849	18.2142	12.1076	12.5748	11.7936	11.3704	12.6046
1755	11.9051	16.1243	11.4498	12.776	14.6081	11.1006	13.9062	12.7429	12.8224	13.3269	11.7414	17.5571	12.502	12.5087	11.2279	11.4069	12.2172
1756	11.6788	15.533	11.2151	13.0653	13.8501	11.2929	13.8669	12.7975	12.2548	13.7249	13.2023	17.4843	12.4511	12.9236	11.2276	11.5379	11.8926
1757	11.3571	15.5543	12.0807	13.0654	13.6976	11.0753	13.4148	12.911	12.6774	12.9961	12.4591	18.2702	12.2274	13.2103	11.467	11.2244	11.7805
1758	11.931	16.0181	11.2198	12.9242	14.4588	11.1752	13.7569	13.1645	12.3787	13.2614	13.5363	17.7739	12.3892	12.9661	11.8815	11.8563	11.6612
1759	12.1293	15.6271	11.7113	12.9025	14.4291	10.9448	14.2506	12.608	11.9842	12.8061	12.8987	18.0541	12.2645	12.7655	11.7551	11.4903	11.9737
1760	12.0545	16.779	11.9115	13.3956	14.3571	11.3644	14.2926	13.0628	12.7184	12.5397	12.1638	18.0716	11.9608	12.8486	11.6414	12.0619	12.5554
1761	12.0093	16.1291	11.4514	12.9921	15.1932	11.133	13.8245	13.0709	12.2322	12.9507	13.3556	17.6994	11.7689	12.7077	12.1227	11.5284	12.2484
1762	11.7529	15.7661	11.806	13.1567	15.092	11.4229	14.7472	13.4402	12.4005	13.4033	13.9083	17.8694	11.8449	13.3054	11.2708	11.3656	12.6805
1763	11.7688	16.7464	11.5768	12.9011	14.6723	11.1506	14.268	12.6552	12.101	13.5497	13.8181	17.068	12.5428	12.9403	11.1658	11.5306	12.26
1764	11.7825	16.5413	11.6617	13.4645	14.2965	11.1878	14.4217	13.0794	12.6154	13.4209	13.6516	17.4526	12.4057	14.2603	11.2359	11.6416	11.945
1765	11.7814	16.4017	11.0098	12.7444	15.0577	11.483	14.2711	12.7821	12.2063	13.6996	14.1149	17.2404	11.848	13.4334	11.4215	11.5463	11.7513
1766	11.6655	16.2553	11.3689	12.8431	14.5505	11.3726	14.4057	13.1006	12.3632	13.0335	14.2202	17.5981	11.7079	12.909	11.1125	12.0013	12.2003
1767	11.3995	16.5475	11.267	13.3736	14.1054	11.2216	13.6361	12.4912	12.3462	13.2001	13.6096	17.7368	11.9929	13.131	11.4467	12.0092	12.2502
1768	11.8196	16.691	11.2942	13.1018	14.8666	11.1184	14.2523	12.5818	12.2753	13.1343	13.6526	17.0184	11.3341	12.8329	11.4791	11.6207	11.9312
1769	11.5617	17.2026	11.3682	12.9839	14.0909	11.0909	14.3713	12.4655	12.0153	13.5573	13.7292	17.8848	11.4828	12.7294	10.9355	11.4666	12.1751
1770	12.0513	16.4959	11.3802	13.3119	14.8141	10.9431	15.2373	13.4737	12.5973	12.878	13.0903	17.4652	11.9844	12.9224	10.7188	11.3117	11.8675
1771	12.4844	17.1251	11.5113	13.274	14.318	11.3024	14.645	13.0125	12.9598	12.9156	12.9665	18.1449	12.4246	13.0464	11.1292	11.0275	12.2919
1772	11.9126	16.9555	11.5748	13.1672	13.4089	11.4496	13.9711	12.934	12.2535	13.2816	13.4048	17.1164	12.1533	12.9718	11.1452	11.1442	12.3631
1773	11.7678	17.2298	11.7848	13.2071	14.0338	11.2128	14.5831	12.5097	12.4848	13.0959	14.2297	17.6355	12.3347	13.0613	10.761	11.5293	11.9656
1774	11.5973	16.9848	11.4958	13.2814	13.9664	11.1439	14.6802	13.2149	12.6676	12.8994	13.9809	18.0189	11.9353	12.1524	11.4072	11.7312	11.8467
1775	11.4663	17.0359	11.2964	13.5039	14.4656	11.2311	14.0743	12.2928	12.5584	13.358	13.2744	17.2934	11.4235	13.1437	11.5273	11.4206	12.1147
1776	11.8984	17.0367	11.4574	14.02	14.0395	11.1743	14.2464	13.1049	12.1598	12.9565	13.257	17.985	11.7614	12.5977	11.0109	11.7652	12.1317
1777	11.8742	16.4341	11.7444	13.3758	13.9451	11.0369	13.9146	12.5307	12.8864	13.101	13.0421	17.2385	12.0187	13.1134	11.2521	11.3362	11.5672
1778	11.6506	16.6494	11.3409	13.0343	13.8638	11.2581	13.8126	12.7183	12.5984	13.3674	13.1651	17.8676	11.4588	12.8555	11.4468	11.3162	11.8203
1779	12.2299	16.9065	11.213	14.1448	14.1921	11.1113	14.0149	12.0774	12.3609	13.466	12.5905	18.2001	12.9341	12.9121	11.2702	11.4091	11.5969
1780	11.9966	16.2477	12.1388	13.3118	14.6214	11.1814	13.0857	12.7889	12.3644	13.6278	13.3698	17.9436	11.9784	12.358	11.2871	11.2173	11.6244
1781	12.2803	16.4384	12.1187	14.1066	14.2207	11.1497	13.7838	12.6448	12.4442	13.862	13.3467	17.9131	11.8391	12.851	10.9184	11.778	11.3523
1782	11.8133	17.0608	11.7635	13.1257	14.3642	11.4873	14.0365	12.7893	12.4513	13.4101	13.3814	18.4451	11.4986	12.8306	11.5609	11.4641	11.9836
1783	12.1005	16.3383	12.0944	12.9561	13.4266	11.3127	13.9913	12.7038	12.2417	13.5702	13.8954	18.2828	11.3575	12.1339	11.6405	11.6052	11.4829
1784	11.7746	16.2816	12.4638	13.0703	13.6717	11.2852	13.6788	12.9721	12.4916	13.2003	13.6749	17.7735	11.8295	12.2278	11.5712	11.7407	11.3749
1785	12.293	16.1946	11.5633	12.9513	13.6463	11.0649	13.3767	12.0229	12.5803	13.2375	14.278	17.5454	11.1013	12.1114	11.5086	11.9124	11.8346
1786	12.1483	16.4667	11.9337	12.5523	14.312	11.1875	13.7449	12.1987	12.4943	13.1076	13.9967	18.2209	11.9563	12.6523	11.3555	11.1829	11.8697
1787	11.832	16.6146	11.6133	12.6284	14.9012	11.0907	13.2344	13.2439	12.1451	13.2386	12.9832	16.5805	11.9506	12.8688	11.1307	11.5725	11.672
1788	12.0364	16.5253	11.5589	12.622	14.2768	11.1741	12.7631	12.7133	12.315	13.3232	13.3376	17.3618	12.1236	12.3899	11.4596	10.9182	12.0198
1789	12.0305	16.8829	11.9624	12.8906	14.4133	10.7396	14.6621	11.8976	12.789	13.0695	13.5187	17.9874	11.9027	12.7282	11.4585	11.7235	11.5883
1790	12.1593	17.0249	11.8163	12.6897	13.9138	11.1367	13.6353	12.3217	12.2682	13.8242	13.441	17.5718	11.5026	13.1313	11.6172	11.9267	11.6704
1791	12.2362	17.5996	11.7385	13.0231	14.9829	11.3547	13.289	12.7894	12.3641	13.3598	13.0698	17.2448	11.5008	13.18	11.2757	11.301	12.1684
1792	11.8831	16.4564	11.7202	12.8626	13.8505	11.3038	13.7443	12.5193	12.4362	12.6575	12.9805	16.982	11.6411	12.3497	11.6869	11.7745	11.8427
1793	12.3594	16.7087	11.386	13.1642	13.2723	11.1341	13.7767	12.6344	11.979	12.9692	13.1687	16.5782	11.8248	12.1609	11.7373	11.477	11.7958
1794	12.0245	16.8901	11.9599	12.9617	13.9034	11.566	14.6375	12.9082	12.2172	13.6342	13.2662	17.2871	11.7162	12.2177	11.4233	11.685	12.3368
1795	12.0157	16.4921	11.518	12.8713	13.381	11.4314	13.5032	12.0272	12.2323	13.3173	13.3333	17.2426	11.9008	12.4976	11.7433	12.0047	11.6896
1796	11.6626	16.849	11.0702	13.2125	13.6035	11.4514	13.5468	12.4126	12.1923	13.0147	12.9629	17.5792	11.3878	12.7839	11.4767	11.7647	11.9516
1797	11.9417	16.0752	11.1303	13.0442	14.2538	11.4849	13.4387	12.5551	12.2671	12.9293	13.4109	18.0593	11.9601	12.8635	11.6279	10.9562	12.0274
1798	11.565	16.9211	11.3799	13.4373	14.0401	11.3446	13.1966	12.3681	12.4245	13.7106	12.7919	18.4822	11.5005	12.1472	11.6935	11.0203	11.9085
1799	11.7636	16.7728	11.1008	12.9938	14.4001	11.0181	13.3509	12.7265	12.2634	13.311	13.2761	18.4428	11.8515	13.1577	11.6854	11.4139	11.788
1800	11.635	16.6943	11.0201	13.0736	13.358	11.1495	12.9277	12.8936	12.6058	13.3188	13.3077	18.2738	11.6234	13.148	11.5387	11.5801	12.1377
1801	11.893	15.9584	11.1088	12.9844	14.0094	11.2127	13.1735	12.6455	12.3672	13.51	13.8678	17.9013	11.6284	12.6143	11.4867	11.3754	12.3109
1802	12.0096	16.0804	10.7891	13.2989	13.8751	11.1091	12.8833	12.4378	12.6571	13.2849	13.3278	18.1884	11.6567	12.8553	10.8602	11.7344	12.1502
1803	12.2606	17.443	10.7101	13.2912	13.9412	11.1502	12.8698	12.4824	12.4263	13.3374	13.2666	18.2717	11.5101	12.6899	11.1249	12.0178	11.9661
1804	11.5315	16.3595	10.4798	13.2592	14.8432	11.0876	13.1437	12.5115	12.6809	13.0632	13.0018	17.5761	11.5828	12.9551	11.4021	11.2932	12.1375
1805	12.2668	16.7435	10.6756	13.2744	14.6109	11.5703	13.3963	12.3816	12.475	13.5593	13.3882	17.0352	12.2165	12.9804	11.5437	12.1121	12.2676
1806	11.4944	15.9788	10.7218	12.7892	14.6695	11.5401	13.3326	12.8156	12.4734	12.88	13.696	17.0146	11.6552	13.1751	11.9808	11.9411	11.826
1807	11.506	16.8357	10.5785	13.44	14.4415	11.2124	12.8173	12.5568	12.2161	12.6952	13.4071	17.2272	11.4016	13.3948	11.6339	12.3446	11.9884
1808	11.7473	16.1562	10.534	12.88	14.4054	11.2059	13.5699	13.172	12.8196	12.0729	12.7458	17.3308	11.816	13.2467	11.5218	12.229	12.0966
1809	11.904	16.8415	10.925	13.1547	14.2014	10.8497	13.5735	12.949	12.2013	13.2939	13.1745	18.1612	11.7078	12.9355	11.7192	12.024	11.937
1810	12.1531	16.0824	11.138	13.0751	13.7764	11.619	13.468	12.8962	12.0726	13.1328	12.7062	17.6013	11.5046	13.0659	11.1726	11.3482	12.1873
1811	12.3601	16.3107	11.1327	13.1723	14.5646	10.9072	13.7155	13.2274	11.9964	13.5188	13.4044	17.2411	12.3219	12.7301	11.0356	11.594	11.5027
1812	11.6654	17.0164	10.903	12.804	14.1882	11.5908	13.9055	12.6447	12.4877	13.7946	13.0856	17.9344	12.0114	12.8764	11.1745	11.4787	11.4323
1813	12.1826	17.7227	11.37	13.0514	13.7695	11.2103	14.1621	12.2785	12.2334	13.6023	13.0545	17.6483	11.3493	12.5013	11.3298	11.97	11.885
1814	11.9162	17.4295	11.5388	12.9892	14.6258	10.8001	14.0504	12.7177	12.23	13.7921	12.5515	17.7037	11.4902	12.6822	11.5106	11.8373	12.4421
1815	11.2209	17.5429	11.3764	13.2018	14.1902	11.1217	13.6475	12.719	12.3013	13.3556	13.4121	17.7088	12.0057	12.6614	11.1471	11.7393	12.0388
1816	11.9016	17.2319	11.2682	13.0576	13.9938	11.4434	13.5287	13.0194	12.4273	13.819	13.4318	17.3779	11.4306	12.771	10.7019	11.5373	12.69
1817	11.7332	16.8588	11.5943	13.3344	14.4847	11.3088	13.4324	12.584	12.1288	13.5698	12.8115	17.9187	11.5091	12.4734	11.4704	11.6723	12.3949
1818	11.5989	16.8333	11.4971	13.3998	14.7	11.083	13.4407	12.1203	12.2466	13.0991	12.3026	18.172	11.4128	13.1703	11.1122	11.4647	11.9874
1819	11.642	16.9278	11.4351	13.2385	14.5878	11.2354	13.8632	12.8938	12.4219	13.4739	12.1204	17.3983	11.7888	12.6943	11.2528	11.2577	12.1341
1820	11.6948	16.5584	11.7797	13.4599	14.86	11.1742	13.2573	13.0929	12.1704	13.5711	12.8275	17.6511	11.1511	12.5057	11.63	11.5029	12.261
1821	11.962	16.7836	11.4949	12.9613	14.2419	11.435	13.6823	12.6282	12.4946	13.343	12.2504	17.6164	11.6482	13.1111	11.3911	11.4216	11.9617
1822	11.7042	16.6099	11.9151	13.0652	13.9596	10.9566	13.7418	12.4191	12.4018	13.916	12.251	18.0201	12.033	12.8295	11.4522	11.7411	11.923
1823	11.8005	17.142	12.0868	13.5627	14.5603	10.9692	13.52	12.363	12.3771	14.218	12.2503	18.1462	12.1385	13.1503	11.5367	11.1641	12.367
1824	11.7117	16.7897	11.7571	13.0568	14.748	11.2694	13.9697	12.3385	12.4746	13.4382	11.6057	17.6538	12.2448	12.949	12.3474	11.5635	11.9335
1825	11.9878	17.9489	11.9782	13.6305	14.2272	10.7858	13.9642	12.5775	12.3143	12.9837	12.3725	17.4315	12.028	13.436	12.0889	11.9757	11.7404
1826	11.637	16.3683	11.8703	13.4455	14.0595	11.3926	14.061	12.2204	12.3306	13.5166	12.0363	17.4944	11.8765	13.41	11.2888	11.5209	11.9193
1827	11.4281	16.8987	12.3071	12.9773	14.6039	11.1023	13.9099	12.6926	12.2967	13.9588	11.8314	17.1059	11.8463	12.8405	11.2955	11.5647	12.2754
1828	11.5834	16.9112	11.9929	12.8811	14.3353	11.1372	13.9638	13.1389	12.4104	13.3331	12.2606	17.6368	11.6949	12.7202	11.4293	11.6837	11.7951
1829	11.5913	17.1433	12.3267	13.2221	15.4551	11.1553	14.1766	12.3721	12.166	13.5848	12.0515	17.5975	11.6246	12.9921	11.2601	11.5038	12.4267
1830	11.5493	16.7314	11.8598	13.3315	14.8227	10.8787	14.6413	12.8598	12.3683	13.4751	12.6706	17.1186	11.6653	12.8786	11.0748	11.6573	11.8966
1831	11.8651	17.3757	12.3373	12.9576	13.9581	11.3137	14.31	12.2091	12.3807	13.4551	12.7557	17.6171	12.0589	13.2756	11.5201	11.4317	11.7764
1832	11.6165	17.5855	12.6376	12.858	14.9092	11.0488	14.3501	12.5611	12.3101	12.9932	12.055	17.4565	11.7623	13.0772	11.4117	11.1335	12.0558
1833	11.7857	16.8335	12.5084	13.45	14.4354	11.2582	14.0402	13.0222	12.2625	13.629	12.1179	17.5009	11.4386	12.5839	11.6606	11.6522	11.7297
1834	11.8951	16.9518	12.3449	12.4925	14.7187	11.066	13.509	12.9382	12.4617	12.687	11.9968	18.2546	12.0915	12.7927	11.7959	11.6509	11.6632
1835	11.8396	16.6071	12.2929	13.0722	14.6473	10.9483	14.5402	12.6673	12.3442	13.6754	12.0709	17.948	12.205	12.7256	11.9312	11.6807	12.0645
1836	11.7805	17.1963	11.897	12.554	14.064	11.3217	14.7202	13.4658	12.4202	13.9137	12.2431	18.2705	12.0417	13.5439	11.5394	11.0001	12.3566
1837	11.6806	17.2438	11.8033	12.7998	14.5404	11.2147	14.4903	12.7624	12.3137	13.5581	11.8281	18.2614	11.7383	13.5476	11.7302	11.4732	11.9863
1838	11.5175	16.8694	12.3243	12.9944	14.0403	11.2556	14.3683	13.0725	13.0056	13.1665	12.6521	17.6832	11.7892	13.3151	11.5164	11.7265	11.9661
1839	11.6209	16.6816	12.8597	13.3439	14.5832	11.2368	14.799	13.1819	12.5615	13.6826	11.9698	18.3334	11.81	12.8116	11.1436	11.3304	12.3107
1840	11.4972	16.4583	12.1135	13.5431	14.8981	11.3334	14.4663	12.6241	12.2835	13.3069	12.9434	17.4812	12.153	13.0737	11.6846	11.532	12.6642
1841	11.8734	16.4909	12.3365	13.4239	13.8542	10.9511	14.2097	13.3783	12.5102	13.6131	12.7261	17.4385	12.3999	12.9662	11.2983	11.0077	11.8337
1842	11.736	16.5726	11.8131	12.9102	14.7335	11.1652	14.5716	12.8113	12.4386	13.188	12.3719	17.6698	12.5157	13.3837	11.4806	11.7821	11.3027
1843	12.1479	16.3585	12.0341	13.1434	13.8508	11.3905	14.8507	12.5538	12.6725	13.3025	11.772	17.6355	11.9858	13.1282	11.4459	11.5271	11.8095
1844	12.1185	15.8907	11.8224	13.025	14.0349	11.2395	13.7585	13.1388	12.7041	13.559	12.0029	17.814	11.7387	12.8206	12.0561	11.0565	11.7736
1845	11.8039	16.2524	12.3006	12.8433	14.5955	11.1898	14.0926	13.5833	12.5978	13.5994	12.3789	17.3531	11.8383	13.1295	12.0964	11.2842	11.5629
1846	11.792	16.6452	11.5635	13.3858	14.0326	11.0145	14.3571	12.6538	12.463	13.3681	12.5502	18.0806	11.6426	12.811	11.7314	11.7405	11.4742
1847	11.6375	17.2582	12.1442	12.8859	14.0763	11.0959	14.0378	13.4931	12.4079	13.8405	12.475	17.9398	11.5688	13.1009	11.8826	11.4563	12.1191
1848	11.9516	15.8968	12.345	13.5138	13.847	11.441	14.7255	13.2279	12.739	13.799	13.1365	17.9531	11.7109	12.9413	11.4691	11.8073	11.222
1849	11.4202	16.6496	12.0229	13.4489	14.2245	11.1626	14.8127	13.6098	11.9354	14.2768	12.5642	17.8448	11.542	13.1492	11.6245	11.3345	11.7457
1850	11.7835	17.1327	12.6725	13.4375	13.7856	11.4792	14.7353	13.3468	12.6531	13.9779	12.3051	18.5599	11.9084	12.7692	11.2495	12.1796	12.6355
1851	11.7561	17.5658	12.1327	13.0371	13.6305	11.1647	14.1122	13.0645	12.1089	13.7368	13.1176	17.4838	11.4088	12.838	11.5239	11.2338	11.9522
1852	11.5157	16.6402	11.9552	13.0782	13.9478	11.2991	14.2405	12.5199	12.5879	14.1851	12.581	17.3806	12.421	13.2443	12.0548	12.0147	11.9187
1853	11.4393	17.0178	11.5772	13.6412	14.3384	10.9266	14.5558	13.6054	12.3383	13.1891	13.2233	18.0147	11.8679	12.7585	11.3766	11.6959	12.1117
1854	11.6697	16.4785	11.6516	13.2316	13.5463	11.4617	14.43	13.3094	12.015	14.0729	12.1767	18.4847	11.561	13.1118	10.9503	11.2119	12.0053
1855	11.8339	16.4635	11.7378	13.5525	13.6449	10.9785	13.9059	13.0709	12.2087	13.9465	12.6231	17.8591	11.7884	13.0376	11.6902	11.4682	11.661
1856	11.9009	16.8469	12.2344	13.049	13.858	11.3223	13.637	13.1024	12.4956	13.3349	12.8724	18.2814	11.8827	13.2053	12.095	11.2651	12.1367
1857	11.8414	16.6882	11.7793	13.2687	14.2241	11.399	13.885	12.6404	12.2985	14.0895	12.4786	18.2144	11.7091	12.7736	12.2532	12.3133	11.4567
1858	12.0723	16.9438	11.6686	13.2051	13.661	11.1938	14.7059	12.8299	12.4173	13.2834	12.6962	18.8491	11.9901	13.3552	11.8141	12.5287	11.9121
1859	12.0345	16.7781	11.9326	13.7809	13.1099	11.3439	14.6947	12.54	12.3786	13.5877	12.6658	17.8107	11.2966	13.129	11.8672	12.4544	11.7955
1860	11.5696	16.6497	12.0984	13.1974	13.2919	11.0653	14.7011	12.7317	12.2961	13.0451	12.224	17.3505	11.6708	13.4547	11.7294	12.5416	11.3886
1861	12.2679	16.7075	12.1141	12.5975	13.8555	11.1486	14.9024	12.6941	12.9193	13.3761	12.516	18.326	12.1208	13.3969	11.441	12.073	11.4246
1862	12.3175	16.494	12.0632	12.974	14.0931	11.4628	14.4867	12.3375	12.6529	13.8503	12.3125	17.3845	12.1878	13.1842	11.9732	12.3506	10.8901
1863	12.1938	16.3292	12.4648	12.9708	14.3368	11.8312	14.5772	12.833	12.1054	13.9009	12.3672	18.123	12.4149	12.5065	11.6148	12.3453	12.1829
1864	12.0784	16.527	12.1382	12.8719	14.1391	11.3509	13.9129	12.4814	12.6006	13.5568	12.0587	17.438	12.1064	12.9856	11.848	12.6455	11.5647
1865	12.2763	16.2464	11.7568	12.1713	14.2947	11.4055	13.669	13.2632	12.6638	13.9039	12.2126	17.8847	11.7721	13.2437	11.8275	12.0393	11.6578
1866	12.0282	17.5259	12.2345	12.6956	14.2454	11.4718	13.4775	12.6613	12.3847	14.1217	12.5124	17.5488	11.864	13.2581	11.6978	12.659	11.3936
1867	11.1918	17.2211	12.3221	12.9562	13.9629	11.4908	13.4486	12.9602	12.3122	13.6341	11.7536	18.0775	11.5629	13.1088	11.9542	12.3514	11.4063
1868	11.9618	16.8486	12.2133	12.9957	14.5172	11.2204	14.2331	12.7574	12.1807	13.672	11.4228	17.5817	11.1722	13.03	11.5189	12.8362	11.6546
1869	11.9673	17.375	11.9205	12.383	13.6151	11.8642	14.7971	12.6383	12.5085	13.183	12.4344	17.6897	11.2437	13.5329	11.624	12.9497	12.5946
1870	11.9481	16.8226	11.8902	12.7456	14.5814	11.1736	14.6696	13.015	12.3393	13.8626	12.2465	17.5425	11.736	12.7513	12.2074	13.0489	12.5881
1871	11.8592	16.8288	12.4392	13.0537	14.423	11.7317	14.5325	12.5182	12.6724	13.1865	12.1746	18.6607	11.2113	12.7963	11.5664	12.7863	11.9388
1872	11.5475	16.9063	12.0603	13.1599	14.2658	11.2908	15.3301	12.4997	12.2442	14.1053	11.7479	18.1628	11.9321	12.4394	11.5538	12.6188	11.7323
1873	11.9196	16.6572	11.7969	12.3383	14.4399	11.5067	14.7093	12.8798	11.9311	14.1914	11.7855	17.7855	11.6002	13.1185	11.7263	12.668	11.7855
1874	12.19	17.28	12.2497	11.4555	13.8216	11.6331	15.3258	13.1163	12.2661	14.0229	12.2879	18.2666	11.5089	13.2365	11.8924	12.517	11.9507
1875	12.3519	16.6361	12.6823	12.7896	14.2098	11.9548	15.0967	12.8538	12.5054	14.2405	12.7951	18.3267	11.5738	12.5205	11.3047	12.8893	11.2388
1876	12.4545	16.6312	11.8415	12.9687	14.2045	11.6587	15.75	13.7989	11.9885	14.1021	12.6107	17.8912	11.8061	12.5431	11.8684	13.2305	12.0642
1877	12.2052	15.8265	11.6787	12.778	13.9861	11.6752	15.2832	12.9468	12.2956	14.0904	12.3246	17.8687	11.7105	13.2227	11.4202	12.8415	12.2788
1878	12.1019	16.969	12.1646	13.0128	14.2184	11.161	15.185	12.8642	12.3398	14.1857	12.4669	17.49	11.8828	13.3586	11.8508	13.7772	11.8252
1879	11.5814	17.1882	12.0165	13.1175	13.9441	11.256	14.5858	12.814	12.1629	13.8327	12.6864	17.5553	11.4871	13.2907	11.5852	12.7455	11.6354
1880	12.0472	17.0418	11.4745	13.1057	13.4495	11.5363	15.1287	12.4454	12.3421	14.289	12.6079	17.9021	12.152	13.1396	11.7972	12.5239	12.2364
1881	11.6449	17.2249	12.1123	13.1536	14.2699	11.5553	14.6467	12.6283	12.2976	14.0911	13.1899	17.7477	11.2657	13.0232	11.8627	12.3571	12.1912
1882	11.3874	17.1524	11.9597	12.9177	14.9564	11.6962	15.4065	12.7672	12.4164	14.9634	13.5279	17.4692	11.5399	13.2241	11.7093	12.4363	12.4213
1883	12.1572	16.9019	11.9979	13.3313	14.3964	11.4956	14.6372	12.6008	12.5666	14.2229	13.1347	18.0637	11.3888	12.9597	11.9392	12.7039	11.6269
1884	12.4848	17.0127	12.1601	13.0788	14.1229	11.1646	15.0208	13.0689	12.5971	14.7481	12.67	18.4201	10.9086	13.682	11.1136	13.3652	12.1316
1885	12.0068	15.9893	12.33	13.1027	13.9049	11.1717	14.5044	12.698	12.405	14.1556	12.6919	18.3459	11.0899	13.0271	11.5356	12.7337	11.823
1886	11.6111	16.6026	12.1845	13.2718	14.0883	11.1891	14.6795	12.9667	12.3425	13.8762	12.5735	17.9406	11.2576	12.6141	11.8039	12.8377	11.0546
1887	12.4079	16.6225	12.0262	13.5339	14.8575	11.4177	14.6404	12.8079	12.5539	13.9016	12.215	19.1682	11.3423	12.8208	11.6655	12.7411	11.4383
1888	11.6856	16.4508	11.8964	13.5518	13.6681	11.4167	15.1599	13.3092	12.8765	13.9604	13.0722	17.489	11.1722	12.9448	12.1153	12.9807	11.8351
1889	11.9364	16.4248	11.738	13.7122	13.8066	11.3688	15.0844	12.8007	12.5013	14.6096	12.1954	18.8482	10.7866	13.2194	11.9195	12.4119	11.2349
1890	12.0207	16.3919	11.8319	13.5374	14.5127	11.7429	13.7619	13.381	12.6558	14.0817	13.5639	18.2908	11.0587	12.3535	12.0231	12.5451	11.3005
1891	12.4755	16.1533	11.7318	12.9334	14.2435	11.6175	14.3988	14.2479	12.4792	14.0012	13.2696	18.2678	11.5153	13.1149	11.4726	12.7906	11.3062
1892	12.7596	16.4548	12.1469	13.5679	13.997	11.6636	13.6978	13.7472	12.5011	13.9582	12.8241	18.0265	11.4251	13.3641	11.8296	12.6426	11.718
1893	12.09	15.765	12.0156	13.7096	14.858	11.2625	14.3026	13.1969	13.0568	14.3263	12.8536	17.082	11.6974	13.1904	11.6779	12.4778	11.2538
1894	12.4361	16.6	12.4473	13.228	14.6061	11.2754	14.523	13.5515	12.4923	14.0935	12.3079	17.3803	11.4919	13.1196	11.538	12.308	10.8527
1895	12.2014	16.2639	12.1519	13.9202	14.6199	11.4027	14.4308	12.9269	12.3587	14.6864	12.8313	17.5054	11.3382	12.984	11.8923	12.4056	11.2872
1896	12.1896	16.3424	11.7918	13.3172	14.2573	11.4472	14.39	13.0428	12.4899	14.3852	12.5444	18.1109	11.3053	13.3887	11.5087	12.0866	11.4264
1897	12.1491	16.8703	12.3241	13.6699	13.1837	11.3484	14.114	12.8582	12.7591	13.8145	13.1127	16.9215	11.2435	13.1141	12.0443	12.3288	11.2905
1898	12.4801	17.14	12.5615	13.0604	15.0027	11.4951	14.7396	13.0737	12.6021	14.1212	13.5016	18.2255	11.2582	12.7182	12.3525	12.2258	11.6514
1899	11.7676	16.3117	11.7478	13.2282	13.7726	11.3916	15.0354	12.6439	12.4416	13.9813	13.4582	18.3736	11.7927	13.0786	11.8605	13.0016	12.3613
1900	12.4702	17.3272	11.5851	12.6515	14.4565	11.2693	14.9583	12.8287	12.8312	13.9871	13.0954	17.1127	10.9123	13.3462	12.2925	12.4217	11.9972
1901	12.1081	16.5476	12.1359	12.9245	14.3772	11.4148	14.489	12.4596	12.5515	13.7971	12.657	18.8761	11.9995	12.9332	12.11	12.604	12.025
1902	11.7883	16.776	12.4244	13.4695	15.0018	11.3189	14.6571	12.6943	12.4024	14.17	13.1715	18.5768	12.2351	13.0735	11.5953	12.5639	12.0345
1903	11.4138	17.3121	12.2238	13.3498	15.2608	11.7322	14.9781	13.4646	12.5412	14.2094	13.1588	18.1539	11.5698	13.2956	11.4109	12.5488	12.3124
1904	11.7269	16.4635	11.5846	13.1382	14.4249	11.6741	14.7556	13.212	12.5614	13.811	13.0808	18.3847	11.7949	13.2937	11.6603	12.9277	12.3857
1905	12.1749	16.4651	11.9773	13.1137	15.2588	11.1255	14.6202	13.4369	12.0092	13.6643	12.6094	18.0146	12.0629	12.7549	11.4323	12.7307	11.9994
1906	12.2818	16.9811	12.1117	13.0706	15.0584	11.4774	13.834	12.7428	12.6754	13.5428	12.5216	18.0934	11.5236	13.0086	12.446	12.1783	12.6888
1907	13.0149	16.6065	11.7399	14.3998	15.6916	11.0695	14.4541	12.5703	12.8023	14.149	11.9893	18.001	11.1092	13.0274	11.8423	12.27	12.564
1908	12.0576	16.9263	11.731	13.2582	14.7821	11.3406	13.5525	12.3792	12.6293	14.2744	12.3914	17.3348	11.0796	12.8441	11.3779	12.3361	12.9092
1909	12.136	16.8064	11.3861	13.0399	14.5763	11.101	14.2606	12.7955	12.3509	13.7266	12.8392	18.0951	11.4014	13.0487	11.7714	12.0626	12.2342
1910	12.6821	16.6515	12.0611	13.3019	15.0874	11.0237	14.7471	12.038	12.7745	14.3797	12.6626	18.1036	11.1789	12.5971	11.7311	12.0678	12.1098
1911	12.0153	16.2827	11.5109	12.6985	15.6108	11.0502	14.7918	11.9045	12.5543	14.7619	12.9569	18.1604	12.0937	13.0506	11.9192	12.0008	12.1863
1912	12.2894	16.6133	11.6979	13.4359	14.3634	11.3523	14.7596	11.922	12.8491	14.4119	12.5311	17.4835	11.9142	13.1054	11.9489	12.1335	11.7967
1913	12.0637	16.5699	11.469	12.95	14.2925	11.4726	13.5265	12.0991	12.1338	14.2899	12.814	17.6802	11.5683	12.7376	11.7174	11.4824	12.172
1914	11.8967	16.4828	11.5969	12.0201	13.8405	11.3087	14.9456	11.791	12.727	14.5089	12.3496	17.4138	11.7592	12.938	11.7504	11.4753	12.0613
1915	12.3166	17.7302	11.8512	12.544	14.5793	11.0952	14.2147	12.656	12.8912	14.7881	13.018	18.0384	12.227	13.168	11.5557	11.6762	12.4654
1916	12.2898	16.4527	11.6826	13.0206	14.8702	11.4208	14.5462	12.448	12.9686	13.9102	13.4986	17.3169	12.3592	13.2413	11.9776	12.0711	11.9808
1917	11.6077	16.5839	11.7872	13.0723	14.2681	11.3955	14.286	12.6638	12.6252	14.0677	12.7937	17.621	12.6893	12.8353	11.415	11.294	12.0606
1918	12.2375	16.425	11.6905	13.0788	14.7398	11.3729	14.4726	12.7029	12.7912	14.3223	13.4118	17.7455	11.958	13.2853	11.5682	11.4736	11.7822
1919	11.9101	16.7855	11.9079	12.9247	13.9423	11.0309	14.606	12.6965	12.6913	14.4282	13.3268	18.1556	12.0028	13.1778	11.8992	11.8849	11.7083
1920	12.2594	16.9678	11.9197	13.1096	14.2305	11.2799	14.6751	12.4251	12.6066	14.2754	13.4057	18.4975	11.7383	12.9035	12.1637	11.8496	11.7135
1921	11.97	17.066	11.714	12.6196	14.9874	11.4351	14.9357	12.8979	12.5173	14.6951	12.0445	17.586	11.9501	13.0851	11.8698	12.5741	12.2708
1922	11.891	16.9807	11.5755	12.0007	14.58	11.5251	14.2244	12.6637	13.1062	14.1505	12.5146	17.3258	11.5449	12.809	11.6933	12.1734	11.8699
1923	12.0383	16.6447	11.4702	12.9552	14.8224	11.4909	13.7582	12.0706	12.6245	14.2603	11.8506	16.9633	11.8256	12.7687	11.9331	11.6429	11.8639
1924	12.3913	16.5911	11.6124	13.4947	13.8994	11.4107	14.4851	12.5743	12.6408	14.5445	12.7774	17.2219	11.6484	13.1629	11.6771	12.1996	12.3826
1925	11.7745	16.8088	11.2616	14.387	14.1235	11.4058	14.3089	12.9019	12.3874	14.1316	13.5357	17.6564	11.2183	13.1604	12.0528	12.3774	11.676
1926	11.9536	17.5101	11.658	14.0858	13.9093	11.1982	14.7684	13.0228	12.9316	14.2901	12.6862	17.9083	10.7399	13.0785	11.5619	12.4023	11.5298
1927	12.2464	17.0177	11.6827	13.3993	13.7614	11.2111	14.8901	12.021	12.3528	15.07	13.0031	18.4923	11.5455	13.3491	11.8166	12.3265	11.8798
1928	11.8069	16.6913	11.404	12.884	14.1996	11.0176	14.7629	13.0907	12.8008	14.5352	12.8088	18.3822	11.3649	13.4581	11.7043	12.1927	11.5347
1929	12.18	16.7123	11.794	13.3912	14.0438	11.3116	15.0689	12.6195	12.8466	14.257	12.6391	18.1119	11.2444	12.7574	11.9586	12.7738	11.8298
1930	12.2855	16.6901	11.8309	13.0484	14.7327	11.3722	14.8695	12.732	12.7691	15.7141	13.225	17.6869	10.7993	12.9888	11.5694	11.9597	12.097
1931	12.1479	16.3256	11.913	12.9214	14.3232	11.672	14.8375	12.3972	12.6824	15.4392	12.1324	17.8057	11.467	13.2839	11.5807	11.4357	11.8851
1932	11.9842	16.9535	11.5982	13.5183	14.9721	11.5564	14.6369	12.3952	12.7547	15.2421	12.8193	17.8205	10.8535	13.176	11.7285	11.9004	11.4916
1933	12.0188	16.749	11.6546	12.8366	14.4874	11.1627	14.2834	12.462	12.2818	15.9219	12.7281	17.6224	10.7334	12.8872	11.3806	11.9641	11.908
1934	12.3623	16.8511	11.5076	13.0061	14.4918	11.6202	14.5284	12.849	12.4832	14.5575	12.99	18.6567	11.3649	13.4498	11.9961	13.1299	11.8847
1935	12.166	17.1561	12.0456	12.5314	14.5248	11.3434	15.048	12.6813	12.6215	14.3799	12.6447	18.6666	11.3521	12.8996	11.5665	11.9465	11.6442
1936	11.8351	16.6906	11.7089	12.7641	14.6169	11.3152	13.9261	13.0774	12.1969	14.8528	13.0102	18.0161	11.6223	12.9966	11.5139	12.6365	12.0454
1937	12.254	17.1577	11.9365	12.2332	14.3797	11.4227	14.335	12.6744	12.6375	15.1192	12.4735	17.6457	11.0083	12.8981	11.8334	12.8731	11.8245
1938	11.8824	17.0848	11.9554	12.7885	13.9424	11.2345	14.7587	12.4111	12.6985	15.0506	12.6805	18.0559	11.0822	13.3724	11.8495	12.1522	11.7655
1939	12.4154	16.7276	11.3467	13.0412	15.0483	11.7238	14.055	13.1333	12.4065	15.0371	13.3977	17.3771	11.321	12.9648	11.6345	11.5902	11.9842
1940	11.8019	17.4818	11.4373	13.3202	14.1134	11.2668	14.1188	12.8696	12.4196	16.1491	12.6099	17.6636	11.2344	13.2659	12.1617	11.7109	12.4133
1941	11.8644	17.2258	11.7582	13.54	14.5024	11.5766	14.5016	12.1487	12.26	15.4714	12.7251	16.8046	11.7364	13.0351	12.0528	12.0297	12.2531
1942	12.3362	17.456	11.44	13.2463	14.6033	11.4878	14.3062	12.5835	12.2288	14.5964	12.4234	18.1273	11.0614	12.7688	12.0968	12.0604	11.6941
1943	12.0939	16.5026	11.6182	13.1825	14.3532	11.383	14.1271	12.4681	12.6279	15.379	12.3048	17.9601	11.8053	13.0107	11.5711	12.4725	12.1431
1944	12.3285	16.0104	12.2011	13.2212	13.8	11.2782	15.0529	12.6203	12.7855	15.1332	13.3388	18.4967	11.7211	13.3062	11.825	12.0959	11.699
1945	12.5833	16.4288	11.5924	12.9399	14.6622	11.4818	13.6653	12.8111	12.4394	14.4501	13.1797	18.2655	12.438	12.9753	11.2577	12.0945	11.6814
1946	12.5325	16.5897	11.8527	12.5722	15.1392	11.553	14.3554	12.6945	12.5406	14.9136	12.8394	18.5189	11.7783	13.0537	11.7303	12.7463	12.2637
1947	11.9288	16.6235	11.4798	13.0181	14.4921	11.3351	13.9208	12.9822	12.6502	14.937	13.6479	18.041	11.4557	13.2063	12.1393	11.8036	11.7778
1948	12.5638	17.3577	11.8629	12.7655	15.0282	11.2565	14.5103	13.43	12.9777	14.9733	13.2878	18.6109	11.2471	13.1377	11.5006	12.0047	11.85
1949	12.0858	17.5954	12.2901	12.7036	14.726	11.5898	13.6348	13.0856	12.6626	15.0918	12.5504	18.1291	11.4358	13.5008	11.5835	12.0968	12.0474
1950	12.103	16.7115	11.8216	12.5055	15.136	11.236	13.5396	13.2967	12.4058	14.7751	13.8242	17.4322	12.0053	13.4351	11.7045	12.4061	12.6924
1951	12.2653	17.5222	12.3086	12.5016	14.675	10.9293	14.2039	12.9811	12.4314	14.964	13.1378	17.7615	11.4577	13.8119	11.5715	12.3065	11.8462
1952	12.4189	16.2822	11.9828	12.8772	14.5437	11.3592	14.6391	13.0564	12.9577	15.0219	12.7492	18.0586	11.6708	12.8126	11.9866	12.7051	12.1223
1953	12.1213	16.0004	12.0997	12.3969	14.7601	11.7175	14.3629	13.1048	12.4811	15.3446	12.7807	17.8633	11.8502	13.3429	11.383	11.8821	12.1456
1954	12.5203	16.9176	12.0298	13.0393	14.1605	11.5688	14.9027	12.8042	12.7794	14.9142	13.1348	18.2417	11.6617	13.1025	12.2263	12.0655	11.9143
1955	11.9734	16.7221	12.1755	12.7231	13.8703	11.3442	14.5272	12.6627	12.3892	14.6365	13.4667	17.5557	11.7256	13.2156	11.7251	12.4601	11.7423
1956	12.2632	16.0298	11.1767	13.2113	13.8206	11.4444	14.7893	12.7591	11.7058	14.4064	13.5943	18.0487	11.4781	13.2882	11.7867	12.3879	12.1325
1957	12.3429	17.0074	12.2315	12.5981	14.2024	11.9838	14.9973	12.7822	12.2554	15.0158	13.7851	18.3932	11.2999	13.2024	11.9421	12.1462	11.966
1958	11.6693	17.3821	12.0772	12.8885	13.8132	11.3283	15.5793	12.7348	11.525	14.244	13.5165	18.1623	11.2302	12.7816	11.8095	12.8825	11.9345
1959	11.756	17.0383	11.7421	12.953	14.6359	11.4067	15.0817	12.6871	12.394	14.3504	13.7627	18.0222	10.9477	13.3657	11.9536	12.461	12.1641
1960	11.777	16.6651	12.2606	12.1195	14.7586	11.4666	14.8078	12.8096	11.8393	14.7073	13.4864	18.0719	11.2428	13.5739	11.5558	12.1577	11.9897
1961	11.9341	17.0558	11.8213	12.3298	13.9011	11.4499	14.1686	12.2105	12.6343	14.609	13.2049	18.0115	11.9131	13.3829	12.2559	12.1071	12.1992
1962	11.9934	16.445	11.7435	12.768	14.7648	11.5175	13.9779	11.8714	12.2034	14.2893	13.4628	17.9682	11.3271	13.5052	11.8978	11.9598	11.5195
1963	11.733	16.6282	11.0498	13.0786	14.1987	11.3526	13.8275	12.655	12.0328	15.1696	13.5111	17.662	11.8051	13.1045	11.5808	12.3237	11.4433
1964	11.539	16.0903	11.7198	13.0689	13.9937	11.4313	14.1058	12.9359	11.696	14.9352	13.6801	17.8337	11.6857	12.3655	11.6	11.8575	11.5691
1965	11.6506	16.6742	12.2157	13.8639	14.332	11.3296	14.18	12.9955	11.7522	14.4758	14.1247	17.6197	11.628	12.707	11.817	12.5401	11.8428
1966	11.959	16.8097	10.9697	13.6628	14.322	11.1902	13.7742	12.4975	11.7482	14.7105	13.6678	17.6659	11.7997	12.8526	11.7262	12.51	12.2149
1967	11.8001	17.377	11.366	13.5466	14.3688	11.4003	14.3251	12.5243	11.8626	15.2763	13.8879	17.3167	11.3644	13.202	11.3671	12.4012	12.1558
1968	12.2658	17.6537	11.892	13.5552	14.7821	11.5133	14.379	12.5766	11.7926	15.0427	13.6482	17.3466	11.9347	12.6662	11.5699	12.4349	12.2562
1969	12.0339	17.4176	11.7473	13.3921	14.6041	11.1415	14.2192	13.019	12.0233	15.182	13.4577	17.2154	11.1632	12.8448	11.6913	12.3712	12.198
1970	12.1399	17.5348	11.9988	12.8933	15.1336	11.1495	13.6304	12.9295	12.2568	14.9595	13.2711	17.8697	11.7264	12.4251	11.2414	12.8599	11.7025
1971	12.0904	16.6416	12.2431	13.2436	14.3059	11.2154	14.4545	12.5149	12.1166	14.068	13.3793	17.9978	11.5209	12.9351	12.0219	12.6638	11.6169
1972	12.1164	17.2087	12.1976	13.3298	14.0285	11.494	14.1843	12.6105	12.1711	14.0798	13.3139	18.0166	11.6529	13.1547	11.5007	12.7577	12.1763
1973	11.7316	16.9935	11.8972	12.9843	14.2833	11.4904	13.7976	12.7429	12.0473	14.6765	13.4822	18.0716	11.1318	13.1276	11.5527	12.4674	12.5408
1974	11.8459	16.8628	12.3668	13.1375	14.396	11.2903	12.3532	12.9511	12.1058	14.7232	13.2796	18.265	11.3317	12.8084	11.5971	12.0094	12.0091
1975	11.6103	15.6343	12.6169	13.5947	14.5826	11.7539	12.9811	13.1622	12.1533	13.9986	13.3025	18.1929	11.1021	12.7533	11.4361	11.9392	12.0839
1976	12.1074	16.8805	12.079	13.1129	14.1226	11.1106	13.6205	13.0398	12.285	14.6923	12.8827	17.9226	11.6902	12.7829	11.6299	12.462	11.8096
1977	11.9778	16.4731	12.2572	13.3757	13.8988	11.1907	12.965	13.4726	12.2303	14.4658	13.3282	19.0844	11.0915	13.1082	11.4394	11.9287	11.7617
1978	12.1591	17.3147	12.2729	12.7102	14.3366	11.3646	13.6867	13.601	11.5876	15.0649	12.5407	18.2554	11.524	13.2136	11.7782	11.9735	12.6705
1979	12.3727	17.0842	12.1081	13.1553	14.2392	11.3925	14.3421	12.7485	11.8481	14.5068	12.7922	17.4416	11.3781	13.0261	11.4795	12.4349	12.4606
1980	12.1235	17.3924	11.9782	12.6897	14.0371	11.3989	13.7629	13.4612	11.8577	14.2079	13.2227	17.1243	11.247	12.173	11.1149	12.3612	12.3599
1981	11.8698	17.2387	12.4873	12.1861	14.448	11.2328	14.0556	12.8648	11.8862	14.4799	12.7855	16.8185	11.4603	12.756	11.362	11.7787	12.2859
1982	12.1615	17.3829	12.3611	13.138	14.7142	11.4171	13.4059	13.8962	11.8756	14.7006	12.9432	17.8992	10.9112	12.5904	11.6186	12.4458	12.5663
1983	11.8795	17.5518	11.7019	12.811	14.9464	11.2624	14.3756	13.2217	11.5695	14.7559	13.2793	17.0373	11.705	12.8478	11.378	11.8938	12.3147
1984	12.327	17.728	11.7645	12.9154	14.5575	11.3125	13.0853	13.3909	11.8002	14.0816	12.8431	16.918	11.0499	12.7409	11.5623	12.3273	11.7931
1985	12.1791	17.6812	12.086	13.4086	13.8292	11.1544	13.7005	13.7275	11.9419	14.7743	13.2736	17.4108	10.94	12.7784	11.2154	12.4375	11.9266
1986	12.3931	17.71	12.2535	13.1855	13.6799	10.8349	13.6019	13.1574	11.7921	14.5184	12.3101	16.8388	11.2342	12.8928	11.3357	12.3427	11.7232
1987	12.1919	16.5972	12.156	12.8959	14.2244	11.1379	13.6405	13.8423	11.8066	14.4184	12.8354	16.9753	11.3121	12.8759	11.6805	12.9045	11.8365
1988	12.7592	17.2154	12.5086	13.1195	14.2189	11.2755	13.9426	13.6326	11.9041	14.361	13.4071	17.6774	11.1734	12.6528	11.6849	12.1806	11.8543
1989	12.2858	17.4023	12.3498	13.3145	13.9777	11.3943	14.2165	13.5209	12.0989	14.198	13.1482	17.4963	11.1994	12.5706	11.6954	12.6663	12.2958
1990	11.9488	17.0479	12.1765	12.6429	14.0311	10.8671	13.9251	13.3095	12.4105	14.2202	12.8741	18.1534	10.7721	13.1184	11.647	12.1791	12.1755
1991	12.8844	17.8542	12.2181	12.974	14.0294	11.0909	13.4507	13.7249	11.8188	14.5858	12.6449	17.8604	10.5896	13.0322	11.668	12.55	12.3132
1992	12.3941	16.9848	11.8288	13.5665	13.8885	10.6911	14.3792	13.2344	11.8932	14.1671	13.4199	17.8204	11.1548	12.5702	12.007	12.5032	11.8669
1993	12.625	16.8383	11.8331	13.3776	14.5608	11.4106	13.704	13.64	12.0484	14.8344	13.0755	18.1658	11.146	12.9776	11.5073	11.9733	12.224
1994	12.308	16.4154	12.1149	13.1933	14.463	11.211	14.1419	13.4108	11.7404	14.8776	13.3989	17.9146	11.1418	13.3584	11.3917	11.9231	11.8674
1995	12.3153	16.4506	12.4562	13.0667	13.9378	11.0523	13.5714	13.47	12.1886	14.4937	12.7374	17.8796	11.2438	12.8995	11.5613	12.8957	12.28
1996	12.3058	17.0246	11.8216	13.3937	14.6962	10.9928	14.4658	12.512	12.0215	14.1025	12.6051	17.0263	11.1661	13.1913	11.5606	12.0302	11.776
1997	12.0768	16.9255	11.7475	13.2699	13.6118	11.2161	14.4048	12.5542	11.8431	14.1062	12.6261	17.6437	10.7305	12.9514	11.6853	12.9199	12.2009
[truncated: 5,778 more rows]
