# Supplementary material for: Transport mechanism of DgoT, a bacterial homolog of SLC17 organic anion transporters
Source: EMBO J. 2024 Oct 25;43(24):6740–65. doi: 10.1038/s44318-024-00279-y (PMC11649914; doi:10.1038/s44318-024-00279-y)
Supplement: Supplementary file 4 — Source data Fig. 3 [file 44318_2024_279_MOESM4_ESM.zip › Figure 3/3D/3D.xls]

## Sheet: README
The distance between TM1 and TM7 was measured for each frame of the trajectory (every 0.1 ns)

## Sheet: Main panel
Frame	Distance TM1-TM7 (Å)
	D46[-] E133[-]								D46[-] E133[H]				D46[H] E133[-]				D46[H] E133[H]
	Rep #1	Rep #2	Rep #3	Rep #4	Rep #5	Rep #6	Rep #7	Rep #8	Rep #1	Rep #2	Rep #3	Rep #4	Rep #1	Rep #2	Rep #3	Rep #4	Rep #1	Rep #2	Rep #3	Rep #4
1	12.8555	12.8555	12.8555	12.8555	12.8555	13.5002	13.0072	12.546	10.9536	10.9536	10.9536	10.9536	15.3097	13.78	14.711	14.1333	14.753	15.7723	15.5904	15.0571
2	13.1919	13.305	13.295	13.1011	13.2527	14.6015	12.7399	12.9091	12.0262	12.3583	11.4218	11.3073	14.7336	15.1782	14.1777	14.4867	15.5593	14.9855	16.2243	14.7728
3	13.8409	12.881	13.5522	11.6438	12.9329	14.0031	12.493	12.34	11.509	12.6324	11.7371	11.4667	14.615	14.5748	14.4839	14.5918	15.1911	15.685	15.3161	14.958
4	13.7139	13.6251	13.6021	13.2542	13.592	14.445	11.9541	12.7385	11.603	12.4281	12.8343	11.3131	14.4841	14.5944	14.813	14.8571	15.4333	15.3094	16.0982	15.0907
5	13.6678	14.4536	13.1454	12.6498	14.2461	14.9972	11.8804	12.7821	14.0336	12.6219	12.9813	11.2807	14.7584	14.8454	14.111	13.9543	15.6805	15.65	15.5101	15.4771
6	13.6855	14.6367	13.5242	14.0085	13.5268	14.0387	12.5713	12.5996	14.6405	12.26	13.8046	10.7234	14.0069	14.7159	13.9738	14.3994	15.2907	15.4039	16.7978	15.8015
7	12.7728	14.624	13.6017	13.693	14.429	14.402	12.7406	12.4341	15.1024	12.9375	13.8239	10.8494	14.1367	14.3411	14.2392	14.0249	15.5978	15.7327	15.8967	15.4418
8	14.2189	14.3601	13.7659	14.2036	13.9834	15.4385	12.9266	13.0462	15.0401	11.9676	13.6292	10.9632	13.8721	14.2004	14.2094	14.4605	15.402	16.1761	16.2273	15.2651
9	13.0411	14.2104	13.53	14.2779	14.7777	14.1805	11.855	13.5568	14.7574	12.1715	13.2761	10.9823	14.253	13.6524	14.4555	14.734	15.5789	15.742	15.9996	16.4221
10	13.9211	14.6612	13.6104	14.4154	14.3875	14.0522	12.004	12.8869	14.8429	11.9522	13.6825	10.5451	14.4091	13.9372	14.7804	14.3008	15.0335	16.2654	16.4083	15.3072
11	13.2209	13.9461	14.9347	14.2744	14.58	15.1676	11.9173	13.5328	15.4891	12.3928	13.5342	10.777	14.9016	14.4393	14.5356	13.9267	15.6928	15.4749	16.2607	16.0502
12	14.0668	14.0137	14.8482	14.3303	15.2673	14.6738	12.1555	12.6208	16.6182	12.1367	12.9708	10.791	15.0313	14.6647	14.7164	14.062	15.0189	15.6422	16.1383	15.8876
13	13.763	14.5997	15.0942	14.3816	14.8028	14.9334	12.2025	13.1649	15.4304	11.5563	14.3505	11.2068	14.5322	14.7712	14.3826	13.9605	15.836	15.9058	16.3282	16.0692
14	14.3305	14.8821	15.2697	14.4135	14.5669	13.9311	12.2595	12.6924	15.9039	11.2727	13.7136	10.8904	13.707	14.2449	14.8436	13.9045	16.0184	16.0856	15.9725	15.5232
15	14.4461	14.4691	14.5417	15.2037	15.0625	13.7689	12.4117	12.4741	14.4607	11.2037	13.4083	11.3536	13.9421	14.5116	14.3412	13.6098	15.6782	16.4722	15.6845	15.4416
16	14.1455	14.0387	14.7109	14.7451	14.9205	14.3763	11.2667	12.214	15.9351	11.7306	13.868	11.4551	12.9004	14.491	15.072	14.8311	16.156	16.0135	15.8182	14.4939
17	13.9848	14.0047	14.9597	15.5154	14.4219	14.7335	12.6023	12.6765	15.9989	11.8211	13.8825	11.3609	13.0023	15.0304	15.103	14.8328	15.4551	16.0504	16.0734	15.5975
18	12.9888	13.7784	15.762	14.5953	15.2196	15.1106	11.4406	13.17	15.852	11.6583	13.3796	11.1368	13.5879	14.3204	14.6137	14.3537	15.6955	16.1783	16.2758	15.986
19	13.3607	13.7799	14.7693	14.3616	14.87	15.1274	11.022	13.0567	15.2933	11.9868	14.5712	11.4516	13.9442	14.5191	14.9311	14.6422	14.7847	15.69	15.8188	15.5498
20	13.5439	14.5358	14.5055	14.5933	15.0573	15.5259	11.8457	13.3153	15.0991	12.7347	14.149	10.9984	13.4276	14.2756	14.6738	14.3077	16.1333	15.7092	16.4158	15.1307
21	13.3687	14.9146	14.6033	14.4531	14.2792	15.1724	11.9066	13.2415	15.3537	11.3711	14.1391	11.5932	13.072	15.3347	14.3922	15.1075	15.5165	15.5366	15.9824	15.8689
22	14.9287	14.2071	15.3174	14.8446	14.6852	15.7311	11.2547	13.1592	15.2266	12.211	14.1818	11.4498	13.4907	14.4941	13.9041	14.9499	15.7388	16.2305	15.8217	15.9923
23	14.4646	14.4628	14.81	14.3784	13.9747	14.4862	11.3077	13.4772	15.0298	12.4162	14.4409	11.2554	12.9352	14.5833	13.9628	14.631	15.8973	15.4976	15.8144	15.5859
24	13.8582	14.629	14.8359	15.3867	14.3719	14.579	11.6729	12.5033	15.1853	12.327	14.3115	11.765	13.1376	14.5037	13.6385	15.1172	16.5612	15.588	15.9146	16.9327
25	13.7008	13.9127	15.2925	14.5714	13.9455	14.0316	11.5443	12.9824	15.2069	12.4249	13.7904	11.6239	12.9935	14.9028	14.1586	14.9683	16.5263	15.8825	16.107	17.2389
26	14.9132	13.8961	14.4391	15.3865	13.5926	14.8212	11.6101	13.039	15.4435	12.3825	14.2459	11.3908	13.141	14.6471	14.499	14.9076	16.7454	15.6665	15.8208	16.5639
27	14.5166	13.7273	15.145	15.2555	14.0364	14.4715	11.6753	13.5189	15.3936	13.0193	14.6158	11.3211	14.2726	14.313	13.7849	14.8737	14.7102	15.5876	16.3038	16.4344
28	14.5585	14.2208	15.1068	15.1412	14.1937	14.0445	11.5733	12.9845	15.4592	13.0587	14.6215	11.3929	14.0627	14.9375	14.1732	14.7983	16.0805	15.7589	15.8964	16.782
29	14.0669	14.6916	15.3342	14.7165	14.3864	14.1497	11.1912	13.2906	14.7819	12.8077	13.7365	11.4071	13.1504	15.0525	14.0364	15.0221	16.2607	16.5336	16.472	16.1958
30	13.9784	14.3301	15.3081	14.7881	14.1095	15.1811	11.6023	13.4141	14.4347	12.9276	14.5173	11.2595	13.7798	14.2126	13.6104	14.701	15.8356	15.7667	15.9916	16.7639
31	13.8733	13.6915	14.87	14.773	14.353	14.5286	11.4793	13.6843	15.2016	12.3536	14.2977	11.327	13.36	14.8165	13.8129	14.5374	16.2903	16.7407	16.5341	16.744
32	14.4147	13.8936	15.8725	14.6782	14.2486	13.9545	11.1206	13.5192	15.0315	12.5613	13.1701	11.2092	13.2124	14.6855	14.0917	15.1989	16.0465	16.6256	16.6424	16.9193
33	13.6238	13.5613	15.0478	14.7164	14.1434	13.7406	11.0418	13.5923	15.2543	12.9921	12.992	11.0619	13.7038	14.4334	14.1837	15.3001	15.5806	15.9469	16.5229	15.9461
34	13.7142	14.3154	15.6086	15.0301	14.1399	14.2278	11.4811	13.5192	15.3494	13.5161	13.1498	11.206	13.3997	14.855	14.3715	14.9259	15.8956	16.4501	16.3392	16.5764
35	14.2067	14.4738	14.8517	15.2947	14.1837	13.0723	11.1289	13.9552	15.3308	13.5903	13.8206	11.3812	13.8771	14.3519	14.4942	15.3447	16.0486	16.1531	16.5083	16.3847
36	13.982	13.8417	14.6617	14.7326	15.0003	14.0086	11.0762	13.5438	15.3681	14.0257	13.904	10.9787	13.2601	14.8622	13.9879	14.938	15.5633	16.8847	16.786	15.804
37	13.8932	13.5746	14.8182	15.3459	13.9794	14.261	11.0994	13.6385	15.0826	14.076	13.9759	11.2136	13.6496	14.6468	13.9952	15.792	15.3014	16.1472	16.1938	15.8214
38	13.75	13.9301	15.8993	14.181	13.9346	14.2235	11.4251	13.5533	15.0042	14.336	14.15	10.9159	13.6462	15.0753	13.7492	15.4859	16.0034	15.8436	16.6049	15.4441
39	14.1824	13.4796	15.3576	15.156	13.4077	14.309	11.4724	13.8793	15.1912	14.6676	13.8557	10.5364	13.6185	14.726	14.3776	14.686	16.8375	16.0496	16.4102	16.1962
40	14.0985	14.1909	15.3629	14.9871	13.9849	14.3485	11.4445	13.4251	16.2776	14.6152	13.3599	10.7158	13.6045	14.8406	13.7168	14.3545	16.1289	16.3997	16.5208	16.0663
41	14.1322	13.695	15.4971	16.0148	14.1787	14.5074	11.7125	13.9163	14.4815	14.3234	13.6993	11.0219	13.6536	14.8621	14.4098	15.0753	16.0611	15.2673	16.4314	16.372
42	13.7384	13.578	15.4927	14.6616	13.5597	14.6806	11.1835	13.5598	15.0351	14.2125	14.2644	11.0183	13.0309	14.6438	13.9534	14.3675	15.4068	15.7791	16.8351	16.5057
43	13.7718	14.0695	15.7392	14.9399	13.6992	13.9383	11.2841	13.211	14.8048	14.3105	13.6137	10.5257	13.3109	14.7788	14.762	14.752	15.6529	15.9003	16.423	15.9453
44	14.4666	13.701	15.5857	15.3578	14.4608	14.515	11.486	13.3731	15.2672	13.9996	13.5932	11.0391	13.3278	14.5821	13.4883	14.7809	16.1678	16.0564	16.5867	16.2415
45	14.0883	14.0708	15.2313	14.6437	13.3396	14.8426	10.9071	13.3087	14.7604	14.437	13.9385	11.2185	12.5467	14.6655	14.0946	15.0383	15.8512	16.0641	16.582	16.0986
46	14.3736	14.1139	15.1853	15.1698	13.587	14.0946	11.0546	13.5185	14.8448	14.4025	14.1418	11.1581	13.0389	14.7869	14.3733	14.9128	15.7532	16.6643	17.0214	16.1322
47	13.9711	13.9103	15.2206	15.1552	14.17	14.1107	10.9723	13.2542	15.314	14.2792	13.674	11.1882	12.9905	14.6774	14.1839	14.6371	15.1617	16.65	16.2995	17.1093
48	13.3967	13.8774	15.2283	14.9748	14.1925	14.0614	11.4499	13.002	15.4438	14.1633	13.6021	11.4008	13.5852	14.9813	14.6601	14.8582	16.188	16.4447	16.1338	16.2864
49	12.8012	14.0848	15.1052	14.9272	13.7619	13.8025	10.9004	13.5865	14.4948	13.8487	13.7332	10.9305	13.3502	15.7506	15.0411	14.4096	15.7403	16.4003	16.089	16.4316
50	14.2079	14.0624	15.2252	14.865	13.9471	14.5232	11.5126	12.8644	14.8168	14.2016	13.3848	11.1094	13.521	14.8959	15.0797	14.972	15.9127	17.1636	15.7493	16.8056
51	14.3454	13.8038	15.1935	15.198	13.9578	15.0001	10.9847	13.3049	14.4155	14.627	12.963	11.1359	13.672	15.1916	15.5456	14.8286	16.2529	16.1446	16.4943	16.7066
52	14.3899	13.7856	15.1143	15.072	14.6179	14.313	11.5907	12.8584	14.1317	14.3389	13.4018	10.8441	13.5315	14.9993	15.1457	14.6128	15.8583	16.035	16.742	16.3564
53	13.9609	14.3514	14.8613	15.2188	13.9599	15.0758	11.0404	12.1424	14.8475	14.1534	14.1957	10.7197	13.5329	15.3631	14.5872	14.6377	16.1433	16.6432	15.7811	16.1764
54	13.8636	13.4158	14.8226	14.5427	14.0993	14.5646	10.81	12.7993	14.9383	14.7399	13.6372	11.0756	13.5764	15.1987	14.9286	15.2055	16.244	16.3664	16.4182	16.8214
55	14.3901	13.0373	14.6313	15.0218	13.8237	14.9831	11.0364	12.6948	15.2693	13.9742	13.1463	11.0136	13.3427	14.6229	15.4475	15.5788	16.4213	16.7381	16.1563	15.8506
56	13.6062	13.8012	15.0885	14.5935	14.0533	14.7714	10.3831	13.0691	15.1008	14.5005	13.7079	10.7724	13.3712	14.3189	14.8356	14.7654	16.4225	16.3115	16.0661	16.2518
57	14.1171	13.3317	14.6291	15.2052	13.8012	14.7766	10.7821	13.2958	15.1146	13.9958	12.7255	11.4239	13.6606	14.8933	15.6524	15.258	16.5686	16.3697	16.2383	15.6751
58	13.783	13.1668	15.3594	14.8405	13.8863	15.4693	11.3023	14.0097	14.517	14.4191	13.0833	11.1947	13.827	15.0806	14.3441	14.6739	16.3656	16.4862	16.4139	15.8318
59	13.5588	13.5098	14.8811	14.4212	14.3802	15.0922	11.3923	13.164	14.7173	14.0559	13.2383	11.2275	13.7287	15.1836	14.4614	14.8087	15.7661	16.4966	15.7304	16.9867
60	13.2333	13.1834	15.5147	14.3414	14.1639	14.4744	11.3743	12.8942	14.9245	13.9199	13.4466	11.1144	13.8587	14.4216	15.1719	15.0331	15.6798	16.0793	16.2891	16.1665
61	13.3354	13.3081	14.9912	13.9629	14.0473	14.2111	11.0534	13.7827	15.4874	13.8456	13.8478	10.8963	14.0673	15.3564	15.3173	15.1844	15.9383	16.878	16.6011	17.1596
62	13.696	12.9815	15.1569	14.1614	14.8488	14.1393	11.8379	13.2814	14.9914	14.1694	13.5844	10.7896	13.4229	15.1794	15.5818	15.2523	16.263	17.3041	16.7912	16.103
63	13.6779	13.1716	15.327	14.5358	14.3127	13.7451	10.6896	14.445	14.2472	13.8938	13.5872	11.3769	13.8522	15.0075	14.8102	15.0726	16.0542	16.4082	16.6283	16.0439
64	13.2946	12.8223	15.416	14.6664	14.5862	14.8401	11.3963	14.4467	14.9173	13.8051	13.6146	11.7391	13.7107	14.7484	15.1741	14.1971	15.689	16.3677	16.3209	16.381
65	14.0541	13.2996	15.3853	14.5903	14.6131	13.641	11.0762	13.6883	15.0699	13.7127	12.8981	11.5741	13.9225	14.7251	14.774	14.5329	15.8275	16.7722	16.212	16.5391
66	12.8821	13.1112	14.9273	14.7342	14.25	13.999	10.5847	13.3238	15.2929	13.6915	13.9653	11.3017	13.2549	15.3428	15.9776	14.6687	16.3732	16.5702	15.3425	16.7316
67	13.6037	12.4366	14.8439	15.1655	14.6759	14.2457	11.0897	13.8357	16.0935	13.7984	13.5695	11.5191	13.244	14.7977	14.9101	14.12	16.3182	16.5426	14.9837	16.9677
68	13.502	13.148	14.4111	14.4486	14.2925	13.5378	11.3705	14.2073	15.377	13.8167	13.2344	11.1569	13.4715	14.2317	14.6222	14.6619	15.8565	17.0167	15.7288	16.9952
69	13.8761	13.0257	14.876	13.9611	14.7073	13.5029	11.0538	14.0789	16.393	14.1399	13.5484	11.2374	13.5092	15.0468	15.1586	14.9053	15.6147	17.611	16.7594	16.0725
70	13.6196	13.2682	14.8218	14.1916	14.8056	13.6529	11.3953	13.358	15.7469	13.8549	13.4671	11.0209	13.059	14.8584	15.4691	14.9617	15.1145	17.0201	16.1197	16.4844
71	13.5505	13.4548	15.1176	13.9065	14.6291	13.2075	11.1158	12.9976	15.6141	13.8957	13.9554	10.7187	13.7705	14.3919	15.109	15.2831	15.2348	16.9986	15.826	16.6124
72	12.7932	13.2647	14.6547	14.7329	14.7448	13.1233	11.2256	13.6891	15.1394	13.8444	13.7355	11.1681	13.2122	14.6814	15.4755	14.9275	15.8333	16.4358	16.1412	16.7437
73	13.1395	12.3741	15.265	14.9329	14.7775	13.2383	10.6779	13.2173	15.5154	13.6879	13.0768	10.8547	13.5924	15.58	14.7287	14.6122	16.7657	16.5821	15.7877	16.8293
74	12.7579	13.0025	15.5751	14.6809	14.7056	12.553	10.6994	12.8713	14.95	13.9114	13.0207	10.9542	12.885	14.6491	15.4365	15.9044	16.1845	17.3269	16.2986	16.0278
75	12.2972	13.2322	15.3147	15.0331	14.8195	12.6317	10.9488	12.7645	15.6235	13.4433	13.1232	11.0734	13.681	14.4568	15.057	15.3256	16.5823	17.2287	16.0688	15.6229
76	12.7911	12.8786	14.7191	14.514	14.2522	13.3087	11.0917	12.9846	15.9651	13.8246	13.7086	10.5625	13.4318	14.7291	15.0908	15.5569	16.066	17.1643	16.0145	15.2592
77	12.4955	12.4588	15.1978	15.3408	14.6041	12.7774	11.3192	12.3117	15.218	13.5889	13.789	10.5923	13.0611	14.3333	14.8624	15.355	16.5574	16.7478	16.3426	15.8326
78	13.1532	12.7787	15.6222	14.5605	14.5451	13.251	10.3294	12.5613	15.3305	13.7489	13.1569	10.6636	12.8766	15.1337	14.4746	14.8514	16.1848	16.4866	16.4311	16.3642
79	13.5278	13.0459	15.3965	14.0576	14.7017	13.5936	10.1435	12.7705	15.2323	13.4506	13.713	10.9436	13.3501	14.9344	15.1093	14.7018	15.9665	16.2347	16.3322	16.1541
80	13.4346	12.8484	15.0598	13.7528	14.2665	13.4028	9.87259	12.5128	14.8813	13.7578	13.9324	11.1588	13.6121	14.8857	14.5007	15.1066	15.5415	17.6154	16.1657	16.3151
81	12.7603	13.0655	15.2626	14.5897	13.9017	12.6584	10.1477	11.5984	15.1169	13.1005	13.9409	11.7066	13.3962	14.5	15.1037	15.0165	15.5743	16.1306	16.9114	15.3858
82	13.1842	12.8554	14.8412	13.629	14.2547	12.4493	10.4767	11.7922	15.2187	13.198	13.4915	11.1568	13.4637	14.694	15.1328	14.6571	16.0478	15.7654	16.2739	15.6644
83	12.6065	12.6896	15.4563	14.0873	14.0562	12.9904	10.3768	11.7752	14.7168	13.4115	13.142	11.1804	13.2452	14.8285	14.8621	14.8367	15.9213	15.7386	15.9431	16.1622
84	13.6082	13.2373	14.8283	14.1125	14.5086	13.5281	10.074	12.3274	14.3287	13.4711	12.8467	11.3304	13.6726	14.4821	15.1967	14.7566	15.8435	16.548	16.157	15.5123
85	13.2503	12.8165	15.2747	14.0257	14.2766	13.4694	10.9007	11.654	15.1926	13.9924	13.2988	11.2551	12.8738	15.0938	15.3084	15.4942	15.8991	16.3788	16.044	15.2664
86	12.6701	12.6544	15.2554	14.0613	14.1889	12.2764	10.2641	11.2538	14.6867	13.8102	13.4607	11.0036	13.2537	15.4691	15.5392	15.9794	15.8261	16.9455	16.2753	15.9746
87	13.9779	12.8141	15.0204	14.2708	14.5171	12.7355	10.0097	11.9604	14.9483	13.8263	13.0291	11.1397	12.8618	14.4566	14.693	14.602	16.5495	16.3781	16.1512	15.7346
88	12.9283	12.6767	15.2189	14.581	13.8882	12.8614	9.97783	11.3557	14.9845	13.4969	13.012	10.9665	13.2044	14.7095	14.6445	15.3196	16.3604	16.6881	16.0706	15.6154
89	13.4135	12.9099	15.1661	14.4019	14.445	13.564	10.1682	11.697	15.4953	13.6587	12.5884	11.3198	13.0586	14.9464	14.655	15.7258	16.3889	17.6499	16.3166	16.0079
90	13.3789	12.718	15.5088	14.6233	14.2149	13.5271	10.2688	11.9717	15.3439	13.6403	12.2558	11.5133	13.1017	14.3613	14.2914	15.8398	16.5443	16.4089	16.7719	16.9436
91	13.2514	13.4982	15.3589	14.688	14.2268	13.163	10.4717	11.8535	15.7241	13.7217	13.2711	11.194	12.7647	14.9183	14.5269	15.0367	16.4796	16.6095	16.3353	15.6483
92	13.136	13.1678	15.2663	14.2344	14.1552	13.4042	10.3417	12.1949	15.0701	14.1011	13.8733	11.1518	12.9335	15.7689	14.4115	15.2996	16.5315	16.1281	16.4094	15.9015
93	13.2394	12.782	14.9819	14.4752	14.0581	13.0962	10.3412	12.1049	15.7889	14.3221	13.1386	11.4155	12.7037	15.352	14.602	15.9072	16.3089	16.152	16.0989	15.9517
94	13.6351	12.9784	14.4802	13.7268	14.135	13.0391	10.3599	11.9305	15.6362	14.1263	13.0896	10.7839	13.6012	14.9751	14.7796	16.1081	16.7258	16.062	16.2868	15.8036
95	12.5743	12.7703	14.8493	13.9737	13.8253	12.6238	10.7217	11.9059	15.1641	14.2329	12.9635	10.9718	13.0118	15.4107	14.7597	15.049	16.4362	16.3959	15.7646	15.8316
96	13.3761	13.2753	15.2372	13.9919	14.0843	13.5133	10.2531	12.1354	15.376	13.6149	13.2298	11.2774	13.0054	14.6703	14.694	14.8135	16.5973	16.2576	15.8525	15.6215
97	13.0319	13.1648	15.1152	14.1342	14.2594	13.2282	10.159	11.88	15.0617	13.409	13.0954	10.8006	12.6616	15.0527	14.4274	15.7875	16.2992	15.6273	16.2051	15.883
98	13.1247	12.4612	14.7661	14.4414	13.5452	12.8022	10.2596	12.7906	15.9064	14.2037	12.834	10.527	11.7132	14.4738	14.2029	15.7128	16.3436	16.1684	16.5525	15.6869
99	13.5728	13.1663	15.2679	14.3197	15.077	13.4078	10.3495	11.8211	15.7586	13.6917	13.267	11.4329	12.9125	14.7954	14.8821	15.1062	16.1924	16.5063	16.4997	16.351
100	13.5784	12.7695	14.7643	14.6884	14.0141	12.8695	10.4129	11.8337	14.5927	13.548	12.7358	11.2443	13.177	14.7786	14.1493	15.879	16.4689	16.1179	16.4099	15.9681
101	13.5864	12.9077	15.1752	14.1635	13.5627	13.7004	10.3606	12.6026	14.8654	13.9513	13.6652	11.2849	13.0448	15.0813	15.2075	15.7923	16.0703	16.108	16.9578	15.5479
102	13.1245	12.4663	14.6454	14.1714	14.5103	13.3457	10.2397	11.9655	15.3144	13.5914	13.2576	11.0767	12.8861	15.0337	15.2592	14.6841	16.3953	16.2306	17.1357	16.0068
103	12.9349	12.7591	14.944	14.8822	14.0994	12.5088	10.414	11.8488	16.4326	13.6442	13.8992	10.7522	13.245	14.4414	14.7317	15.7608	16.2465	16.6946	16.9325	16.1045
104	12.594	13.1606	15.1932	14.5264	13.9614	12.9896	10.5823	12.2911	15.7689	13.6384	13.6548	11.0995	13.0874	14.6498	15.1766	15.2763	16.3436	17.0028	16.0242	15.9764
105	13.3446	12.9877	15.4782	14.5746	13.4203	13.2531	10.0664	12.1471	15.9845	13.206	13.8888	10.981	12.6669	14.8274	15.053	15.9556	15.8438	16.9969	16.9919	16.3971
106	13.6455	12.8993	15.0755	13.8241	13.8667	12.9638	10.5345	11.9922	16.0154	13.4745	12.9357	11.258	12.3227	14.7806	14.2915	15.2294	16.4016	16.9526	16.6028	16.9503
107	13.7815	12.9829	14.8299	14.5495	13.7104	13.3386	10.5572	11.6739	15.4992	13.4912	12.6862	10.8503	12.5339	14.512	14.2565	15.0792	16.6778	16.7601	16.9751	16.4001
108	12.0853	12.9902	15.2871	14.6116	13.6969	13.1977	10.569	11.4122	15.1752	13.7996	12.4295	11.3019	13.0657	14.3233	14.5904	15.1704	16.3597	17.0935	16.2643	16.6212
109	13.2801	12.569	14.595	14.0045	13.8336	13.1512	9.92768	11.1487	15.8143	13.6507	12.5857	11.2014	12.9459	14.6713	14.5872	15.0491	16.0515	16.7143	16.8908	16.1346
110	12.7426	12.5698	15.24	14.0249	13.4857	13.2491	10.3146	11.4456	16.1054	13.6822	13.5096	11.8083	13.1121	14.7796	14.742	15.0379	17.2069	17.0053	16.689	16.3772
111	12.0221	13.2224	14.606	14.1232	13.6469	13.7207	10.1168	11.5463	15.9131	13.788	13.8598	11.0157	13.2242	15.017	15.0151	15.6695	16.3735	17.2272	16.2811	16.1717
112	13.2364	13.0986	15.4857	14.5685	14.1141	14.0282	10.5004	11.0587	15.3183	13.5531	13.5399	11.4632	13.0458	14.8685	15.2283	15.0726	16.4762	16.7778	16.7412	15.5717
113	12.9118	13.1812	15.3056	13.8345	14.0434	14.2007	10.2673	11.2613	15.1566	13.7387	13.1409	10.9635	12.3926	14.6753	15.3404	14.6035	17.2977	16.9178	16.1721	15.8317
114	13.0154	13.3108	15.1416	14.1146	14.2742	13.3782	10.2738	12.0982	15.491	13.2799	13.8665	10.9437	13.2504	14.961	15.0979	14.662	16.7819	16.6572	16.082	15.9204
115	12.0198	13.3212	16.0356	13.9107	13.9472	14.0559	10.2143	12.8415	15.8303	13.8218	13.891	11.5137	12.6207	14.1558	14.7257	14.6314	16.3503	16.6241	16.7384	15.9491
116	12.4789	13.0465	15.0775	14.6773	14.3073	14.1226	11.1973	11.5367	16.3183	13.3769	13.2865	11.1473	12.9871	14.3636	15.142	15.299	17.0642	16.4673	16.5316	16.3432
117	12.3204	13.1629	15.2682	13.938	14.377	13.6763	10.3469	12.8022	16.5019	13.6214	13.7743	11.035	13.1854	14.7114	14.819	15.2695	16.1186	15.8869	16.5368	16.1092
118	12.0411	13.1186	14.8474	14.2504	14.2613	13.1563	10.1564	12.5634	15.8763	13.6993	13.4429	11.2359	13.1901	14.7869	14.8773	15.6441	16.9797	16.7336	15.8487	15.9945
119	12.7202	12.92	15.0788	14.0147	14.3531	13.8855	10.5566	13.3218	16.5048	12.8738	13.5002	11.2856	13.3172	15.2255	14.7566	15.3539	16.7607	16.5331	16.6193	15.9419
120	12.9704	13.2275	15.7378	14.5751	14.1653	14.014	10.4338	12.982	16.2192	13.3784	13.3329	10.8057	12.9874	14.7506	15.2246	14.8927	15.9741	16.6622	15.8572	15.724
121	13.2919	12.8885	15.5497	14.4123	13.9003	14.2251	10.447	13.4498	16.004	13.7392	13.8882	11.2224	13.4717	14.6608	14.795	15.2227	15.8934	16.2224	15.8939	16.0399
122	13.5992	13.2824	15.742	14.2904	13.829	13.7124	10.5553	12.4956	15.6963	12.8402	13.9118	10.9401	13.2699	15.6124	14.5885	14.8542	16.0513	16.2166	15.8733	16.3705
123	12.8512	13.1849	15.3591	14.2348	13.8164	13.661	10.1103	12.5875	16.149	13.4417	13.1298	11.4587	13.4232	16.2691	14.976	14.8116	16.498	16.702	15.8755	16.2508
124	13.1376	12.6793	15.1771	14.042	13.9013	13.892	10.4918	12.7864	15.5956	13.9145	12.9315	11.3472	13.107	15.4912	15.1787	15.2958	16.4488	16.746	15.7153	16.1926
125	12.823	13.1645	15.35	14.0054	14.0938	13.8054	10.5583	12.53	16.0067	13.2691	13.4716	11.6988	12.8469	15.5132	14.5513	15.0486	15.6285	17.0681	16.0183	16.3592
126	12.6104	13.8424	15.5112	13.6732	14.1831	13.6398	10.272	12.3891	16.2455	12.9921	13.269	11.5285	13.0429	15.7672	15.0628	15.0534	15.66	17.3058	15.4096	15.7263
127	12.7447	12.7291	14.872	13.6439	13.7237	12.7661	10.1404	13.1664	16.0645	13.6833	13.7692	11.4682	13.3497	14.1982	14.6255	14.5133	16.0364	16.9162	16.063	16.1635
128	13.1399	12.7471	15.4016	12.8134	13.7879	13.3985	10.6079	12.9754	15.604	13.4695	13.8041	11.1126	13.3054	15.1947	14.2828	14.8425	16.392	16.5561	16.0999	16.2562
129	13.1976	12.6789	14.6241	13.4835	13.7554	13.5482	10.5354	12.993	16.036	13.1083	13.9162	10.4322	13.6167	15.4564	14.8621	15.0697	15.751	17.573	15.7948	15.9112
130	12.8212	13.1413	14.6157	13.5481	14.2343	13.3872	10.2836	12.6045	16.1258	13.6935	13.7278	11.294	13.3172	15.2216	14.2785	15.2732	16.2374	16.4721	15.8828	16.0643
131	11.9848	12.9862	15.1186	13.5259	14.0215	13.8732	10.7541	13.0266	16.3589	13.5914	13.5709	11.3846	13.574	15.4285	14.3576	15.3083	16.5837	16.9623	15.6741	16.2947
132	12.6893	13.2024	14.8932	14.1984	13.6075	13.6014	10.4127	12.9518	16.4982	13.9001	13.7107	11.2126	13.2551	16.2619	14.5733	15.5629	16.3971	16.6873	16.0487	16.0133
133	13.0398	12.7329	14.8641	14.2845	14.2828	13.7419	10.2026	13.0441	16.4845	13.1512	13.8601	10.9169	13.3456	14.9567	14.916	14.5415	16.4112	16.9018	16.8616	15.9375
134	12.8217	12.8945	15.1946	14.3205	12.4525	13.7664	10.1254	12.5162	16.5974	13.4132	13.1485	11.1188	13.3297	15.2261	14.8696	15.6972	15.9951	17.345	16.4668	15.9243
135	12.1318	12.5151	15.3066	14.1374	12.524	14.1397	10.3706	12.9712	15.5959	13.6674	13.3528	11.1814	13.0585	15.6051	14.5453	15.5171	15.2237	16.4645	15.9799	16.9016
136	12.1994	12.953	15.2109	14.3412	13.338	14.0821	10.203	12.4165	16.3444	13.0781	14.1127	11.1617	13.2802	14.878	15.0641	15.4278	15.9009	17.2647	15.6935	16.3909
137	13.0745	12.8705	15.097	13.3973	13.3445	14.1459	10.5386	12.5931	16.3969	13.2252	13.6429	11.5369	12.8389	15.2136	15.335	14.9992	16.0923	16.5778	15.8021	16.3515
138	12.9208	12.4665	15.3199	13.7557	13.6449	13.2519	10.0664	12.3912	15.8166	13.1251	13.5771	11.1233	13.0359	15.5155	15.1551	15.0544	15.8586	17.1006	16.2618	16.2916
139	12.5275	12.8009	15.4144	12.9471	13.7608	12.8026	10.9277	12.3404	15.7182	14.1846	13.5459	11.2544	13.3964	15.205	14.5608	15.9073	16.1125	16.2583	16.4186	16.5419
140	13.1252	12.9187	15.8892	13.7778	13.4524	13.3675	10.5178	13.0029	15.9901	14.0397	13.8426	11.2313	12.8276	15.2887	14.5629	15.646	15.9668	16.7554	15.8605	16.3219
141	13.0928	12.0719	15.2862	13.7431	13.7244	12.682	10.6474	12.9558	16.1997	14.1083	13.9892	10.9349	13.3904	15.3384	14.4242	16.325	16.0431	17.0918	16.3598	16.4575
142	12.8348	12.6057	15.3926	13.8207	13.7956	13.4168	10.2791	12.7599	16.2855	13.6644	13.7329	11.3498	12.9766	14.9931	15.225	16.1947	15.903	16.1526	16.468	16.7584
143	12.9601	13.3562	15.5697	13.5045	13.3502	13.368	10.4157	12.3889	15.4427	13.7911	13.4044	11.325	13.5731	15.2857	15.0304	15.407	15.8735	17.1869	16.3192	17.1883
144	12.0776	12.8271	15.2813	13.8355	14.0193	13.772	10.0154	12.8302	15.6594	14.0416	13.6634	11.2269	12.9852	15.0146	14.5419	14.909	16.2836	16.5983	16.7394	17.2834
145	12.3189	12.4823	15.3606	13.4118	13.7051	13.5671	10.2433	12.8717	15.5822	14.007	13.6274	11.1074	13.1095	15.1652	14.9163	15.5177	16.0887	17.351	16.3307	16.8449
146	12.1129	12.2933	15.5248	13.2256	14.2787	12.5352	10.2804	12.8843	15.2542	13.7513	14.2997	10.9597	13.3234	15.3376	14.2974	15.1076	15.7308	16.5144	15.8669	17.5035
147	12.566	12.5608	15.2323	13.5984	13.8727	13.8062	10.2737	13.182	15.1719	14.2327	13.993	11.4109	12.3917	15.1256	15.4838	14.779	15.0318	16.7229	16.0162	16.6609
148	11.5456	12.996	15.6684	13.5129	13.6456	13.7011	10.2755	12.8306	15.2734	14.1728	13.7381	11.4442	12.9789	15.5525	14.7339	16.0035	16.0126	16.8195	16.3251	16.4204
149	12.6991	12.83	15.2267	13.8723	14.102	14.0631	10.5523	12.4672	14.9625	13.9066	13.4675	11.3078	12.972	15.149	14.9549	15.3117	16.9096	16.017	16.0711	16.1273
150	12.172	12.5332	15.1845	13.5565	13.5595	13.2474	10.2309	12.7949	15.787	13.9788	13.5114	11.3732	13.0683	15.5426	14.7914	15.7464	15.8847	16.2378	15.9446	16.2576
151	12.1491	12.7631	14.9425	13.9016	13.5002	14.0848	10.0919	13.2992	15.3264	13.6183	14.0318	11.1074	12.941	15.0745	14.9956	15.0599	16.0093	17.1972	15.9923	16.9557
152	12.502	12.411	16.0065	13.5844	13.3432	14.0953	10.2929	12.3985	15.6483	13.5923	13.8107	10.8869	12.9669	15.6806	15.9392	14.7537	16.3612	16.6597	15.5959	16.7977
153	12.4528	13.2701	15.1781	13.3868	13.7908	14.3763	10.3333	12.2985	16.052	13.5227	14.1625	11.4569	12.8933	15.4428	15.2415	15.0532	16.1518	16.1786	16.5392	16.1614
154	11.8739	13.727	15.2657	13.804	13.1176	13.1187	10.5303	12.2916	16.1469	13.557	13.5895	11.3817	12.6668	15.2406	15.0935	15.2556	16.2994	16.7323	16.0762	16.0619
155	12.5748	12.9248	15.0081	13.9953	13.6947	13.9518	10.1776	12.1139	15.2815	13.8036	12.9427	11.4012	12.8579	15.3401	15.3059	15.1037	15.8867	16.9393	16.2831	15.8028
156	12.6711	13.3849	15.3861	13.6408	13.5722	13.7169	10.5381	12.6698	15.5745	13.082	12.9434	11.1714	12.9275	15.4863	15.0053	15.2759	15.454	16.5046	16.2308	17.0016
157	11.5887	12.7057	15.091	13.6468	13.6452	13.3976	10.5409	12.3522	16.8523	13.2181	13.7224	11.181	13.1737	15.2937	14.3688	15.5558	16.1529	16.4537	16.0998	17.054
158	11.8298	13.2614	14.6743	13.8004	13.9076	13.7738	10.1943	12.5053	16.0375	13.5393	14.2593	11.3672	12.6449	14.9394	14.4845	15.7862	16.0748	17.2827	15.7789	16.89
159	12.0642	12.9177	15.3608	14.0596	13.572	13.8131	10.5748	12.5071	16.0239	13.3146	13.3905	11.109	13.0889	15.6401	14.9924	15.334	15.4185	16.8022	16.0123	16.6246
160	11.7302	12.8977	15.8632	13.1919	13.9265	14.3882	10.2549	12.3622	15.8338	13.9935	13.4518	11.3033	13.0307	15.2235	14.7115	15.4815	15.7043	17.9385	16.1172	15.8288
161	11.9387	12.3648	14.9384	13.9694	13.8093	14.0323	10.0634	12.7051	15.9557	13.8967	13.5091	11.3109	13.199	14.5306	14.9113	15.0815	15.7865	17.3653	16.3462	16.0497
162	12.5007	13.1923	15.4556	14.2098	13.71	13.7624	9.97761	13.1794	15.5949	13.7523	13.7031	11.1375	12.9449	14.2989	15.3936	15.5286	15.5073	17.0999	16.3474	16.3552
163	12.2668	12.6643	14.8783	13.6668	13.1478	13.9357	10.1583	13.029	16.1032	13.9161	13.8008	11.29	13.2054	13.7086	15.3586	15.4856	15.5476	16.8793	16.1391	16.5174
164	11.7202	12.6949	15.0288	13.7985	13.6015	13.9119	10.4268	13.4027	15.5263	13.5652	14.0183	11.3841	12.5858	15.4274	14.7624	14.5785	16.1366	16.4398	16.5724	16.8614
165	11.6273	13.0562	15.0149	13.4291	13.4636	13.9864	10.2245	12.8336	15.9175	13.8987	13.5224	11.3503	12.6645	14.7968	15.2303	14.8958	16.85	17.2054	16.0745	16.339
166	11.8635	12.511	15.1751	13.8064	14.0813	14.9791	10.0655	13.3111	15.998	13.3788	14.77	11.4078	12.818	14.9435	15.3195	15.7169	16.7632	16.9564	16.1161	16.9209
167	11.4783	12.4759	14.3343	13.8029	13.6723	14.208	10.3607	13.2277	16.1453	14.0062	14.6367	10.9652	12.7905	15.278	15.3859	16.1336	16.9289	16.835	16.1119	16.7986
168	11.515	13.1234	15.7181	14.3316	14.0629	13.8153	10.3399	13.3948	16.6718	13.7409	13.9493	11.3722	13.0456	14.7472	15.4955	15.4025	16.6628	16.4361	16.0038	17.4671
169	11.2286	13.2922	15.6955	13.5343	14.3255	13.9604	9.96103	13.3343	15.6032	13.7281	14.2478	11.7665	12.6139	15.1607	15.4782	15.8	16.4573	16.6959	16.3	17.4062
170	12.2647	13.2358	15.8141	13.2454	13.7861	13.8162	10.5912	13.0624	15.4035	13.4513	14.5646	11.156	12.4084	15.0427	14.9525	16.0689	16.6891	16.7115	16.7767	17.2602
171	12.1296	12.8919	15.1173	13.511	13.6424	14.1779	10.3983	12.812	15.9656	13.8005	14.2291	11.1816	11.7794	15.4246	15.0666	16.2771	16.766	16.3294	16.3543	17.4997
172	12.2526	13.2334	16.0443	13.6694	13.3487	13.9096	10.0818	12.8341	15.1822	13.7192	13.6658	11.1605	12.3806	14.7744	15.2569	16.4147	16.5529	15.6698	16.4219	16.8358
173	11.8931	12.7127	15.5908	14.0038	13.3548	14.6189	10.1573	12.7228	15.8346	13.5357	14.0534	10.9355	12.6912	15.0284	15.7567	15.582	16.4141	16.238	16.9566	17.2237
174	12.1381	12.8375	15.7007	13.6483	12.8372	14.2536	10.5386	13.0927	15.9918	14.0122	13.9377	11.0729	12.0319	15.1061	15.8876	15.9491	16.4855	15.9873	16.5133	17.3537
175	11.5614	12.6047	15.264	13.6373	12.9734	13.393	10.5556	13.426	15.6205	14.1337	13.7406	11.0639	12.986	15.0991	15.4821	15.7107	16.8459	16.2762	16.1652	16.8156
176	12.0498	12.6326	15.6195	13.7093	12.629	13.708	10.079	13.2011	16.1317	13.5352	13.7053	11.2911	13.117	15.5626	15.4457	15.9874	16.353	15.9182	15.9573	16.4086
177	11.3829	13.0353	15.6648	13.6288	13.5671	14.2723	10.432	12.8874	16.021	13.7943	14.0123	11.1061	13.3823	15.8116	15.6856	15.5177	17.0045	16.3927	15.9442	17.5566
178	12.2482	12.6591	15.6546	13.544	13.4735	14.6613	10.5382	12.9683	16.0417	13.797	13.5287	11.2147	13.4028	15.7816	14.5306	15.5821	16.5185	16.9752	16.2019	17.1534
179	12.637	12.8116	14.9424	13.6925	13.4579	13.9934	10.3451	13.5924	16.0581	13.2242	14.0838	11.2788	13.5557	16.2724	15.1051	15.361	16.69	16.1944	15.573	17.3768
180	12.2038	13.485	15.1882	13.9449	13.5149	14.4289	10.6291	13.2917	15.7117	13.7766	13.8248	11.1208	13.1708	15.4299	15.627	15.3128	17.2195	16.3033	15.6549	17.4162
181	12.0497	12.9846	15.3203	13.6923	13.6232	14.1496	10.4216	12.7988	16.2125	13.814	13.433	11.0793	13.3278	15.2835	15.6731	15.9123	16.9109	16.6536	15.8781	17.1678
182	11.4483	12.9047	16.1878	13.172	13.6281	14.406	10.602	13.0939	16.6811	14.1359	14.151	10.8242	13.125	15.0996	15.0198	15.7189	16.7057	16.2396	15.9889	16.6379
183	11.7565	12.783	15.5289	13.2275	13.0325	14.4987	10.4739	12.6691	17.2181	14.3993	14.0395	10.7619	13.1225	15.4851	15.106	16.234	17.2203	16.8079	16.0116	17.2092
184	11.5407	12.9709	15.477	12.7901	12.8819	14.4308	10.0162	12.3822	16.0252	14.1268	13.9061	11.2838	13.0662	15.5263	15.3915	15.5878	16.303	15.854	15.9361	17.2805
185	12.7257	13.2327	15.5693	13.445	13.4263	13.9022	10.2438	12.8073	15.9425	14.2825	13.9086	11.0724	12.999	15.0284	15.7377	15.7705	16.2347	15.4858	15.5847	16.2235
186	11.5712	12.5316	15.3515	13.5389	13.9958	14.2555	10.406	13.1255	16.5924	13.9604	14.4019	10.8991	13.0903	15.3457	16.6645	15.9401	16.6369	15.8707	15.9968	16.1665
187	10.9446	12.9802	15.9277	13.7591	14.1829	14.5677	10.3373	12.8561	15.9234	13.6125	14.0152	11.4208	13.4401	14.3321	16.1952	15.7062	16.7724	16.1287	15.9534	15.9094
188	10.9905	12.8858	15.7385	13.0352	14.1904	14.3841	10.1045	12.6991	16.3862	13.5137	13.7635	11.248	12.8584	14.8106	15.2888	15.2244	16.1142	16.1981	15.9439	16.7698
189	11.7916	13.2136	15.9537	14.0429	13.684	14.8732	10.4883	12.5799	15.7527	13.6856	13.5285	10.8924	12.8295	15.2728	15.804	15.6421	16.5751	16.1557	15.7194	16.0507
190	11.8072	12.9889	15.0017	14.1253	13.7319	15.7726	10.2905	12.7099	15.3263	14.1344	13.5968	11.2264	12.3901	15.7286	15.6305	15.2964	16.9176	15.9865	15.286	17.077
191	11.663	12.7087	15.5156	14.0569	13.7081	14.2807	10.4622	12.4614	15.7275	13.7473	13.7983	11.094	12.8658	15.0035	15.8538	15.4551	15.9474	15.9199	15.8611	16.4488
192	11.7436	13.2237	15.2563	14.2362	13.8059	14.3233	10.0077	12.5536	16.033	13.5744	13.8534	11.0423	13.2734	14.5238	15.8261	14.5694	16.3017	15.7992	15.9481	16.0837
193	11.6229	13.2132	15.2874	14.2671	13.6267	14.6694	10.413	12.4899	15.5744	13.5957	14.046	10.8455	12.8023	14.6138	14.9857	15.9043	16.5095	15.6222	16.3573	16.8535
194	11.6762	12.8044	15.6663	14.7147	14.0042	15.5088	10.3099	12.3809	16.0228	14.0005	14.0062	10.8687	13.008	14.4863	15.4743	15.6601	16.3244	16.4581	16.5938	16.4503
195	11.3255	12.8418	14.8702	13.519	13.6355	15.0022	10.35	12.3456	15.927	13.8029	14.4423	11.2367	12.8355	14.8544	16.2085	16.21	16.239	15.6847	15.5498	16.7866
196	11.7222	12.8728	15.4384	13.8017	13.6879	14.9073	10.3689	12.2661	16.196	13.8494	14.4614	11.0053	12.644	14.467	16.0499	15.1661	16.5699	16.6894	16.0611	16.703
197	11.6013	12.6432	15.515	14.2028	13.5719	15.3927	10.1369	12.2521	15.7909	13.5292	13.9885	10.6407	12.905	14.72	15.9184	15.8224	16.3171	16.2077	15.3964	16.4452
198	11.8369	12.8279	15.8286	14.2881	13.9086	14.8913	10.2682	12.4214	16.2487	14.0389	13.8491	11.4353	12.7836	14.0705	15.6766	15.6196	16.4154	16.3385	15.6734	16.7662
199	11.8933	12.7081	15.4544	13.9273	13.5848	14.4375	10.3571	12.2292	15.8212	14.175	13.926	10.7599	13.1938	14.5654	15.5341	14.519	16.1603	15.7887	16.2167	16.2353
200	12.1852	12.8994	15.0364	14.1077	13.1572	15.3557	10.2527	12.5013	16.1064	13.7223	13.8978	10.4828	13.6289	14.7784	15.0841	15.0239	16.8392	15.7568	16.4064	16.4129
201	12.1269	12.5289	15.1964	14.5025	13.9474	15.2472	10.2863	12.4165	15.2104	13.3151	14.0478	11.3033	12.8448	14.5639	16.0265	14.7965	16.7365	15.5911	16.2945	17.2221
202	11.9596	13.0186	15.3175	14.058	13.6376	15.5811	10.993	12.0288	15.9426	14.0717	14.0938	10.8812	13.1981	14.0587	15.7648	14.6473	16.8555	16.0566	16.787	16.1899
203	12.3233	13.3428	15.2882	13.6122	13.9833	15.2608	10.0693	12.6415	16.121	13.9085	14.396	10.9941	13.4141	13.3598	16.2171	15.5433	16.7573	16.0467	16.5037	16.7112
204	11.7841	13.0456	14.8866	14.254	14.237	15.2945	10.1798	12.965	14.9777	14.2373	14.0072	10.7386	13.3775	13.6436	15.8389	14.5948	16.2806	16.3709	17.0104	16.8251
205	12.0602	12.6487	15.3119	14.3734	14.3011	15.7489	10.6377	12.1954	14.3969	14.1161	13.9929	10.4654	12.6774	14.1807	16.4081	15.429	16.643	15.4576	15.8887	15.7807
206	12.0813	12.3364	14.8647	14.2164	13.9034	15.7159	10.1282	12.3805	15.3649	13.7482	13.9763	11.1491	13.517	14.4062	15.6667	15.0165	16.3613	15.9197	16.6352	16.588
207	11.8473	12.8612	14.6216	13.7133	13.9956	15.191	10.0457	12.2388	15.3616	13.9005	14.1663	11.1656	13.1464	14.2693	15.9502	14.9578	16.6061	16.4495	16.2326	16.8494
208	11.6507	12.9108	15.508	13.8568	13.6239	15.2363	10.4432	12.5789	15.574	14.3068	14.4945	10.847	13.6915	14.8817	16.0789	15.3311	16.6354	16.1059	16.7053	16.9334
209	11.3856	13.1208	15.3198	14.2382	13.5001	15.4152	10.6292	12.0508	14.9224	14.0807	14.0814	10.6566	13.9838	13.8243	15.2567	15.1073	17.4016	16.0549	16.0655	17.2083
210	12.1092	12.5455	14.8093	14.74	13.7322	14.8573	10.2837	12.7439	15.8258	14.1072	14.4171	10.421	12.8991	14.5014	16.3226	15.658	17.4572	16.761	15.7793	17.112
211	11.3256	12.6572	15.0378	15.2502	13.3062	15.424	10.3271	12.3935	15.7392	13.899	14.1866	12.0206	13.0846	14.1047	15.408	15.5718	17.8618	16.2857	15.5778	16.6059
212	11.5104	13.2492	14.8536	14.3571	13.7626	14.55	10.2262	12.9819	15.3081	13.9387	14.1576	10.3251	12.8005	14.645	15.5211	14.563	17.6801	15.9861	15.8515	17.0567
213	11.9996	12.5579	15.1633	14.1737	14.0483	15.0878	10.5423	12.8842	15.5754	13.5076	13.9501	11.283	12.9467	14.2334	15.2834	15.7081	17.7885	16.392	15.9259	16.3987
214	11.9122	13.2741	15.195	14.634	13.6495	15.1824	10.5269	12.7897	14.9693	13.5456	14.1083	11.2711	12.395	14.8545	15.8307	15.073	18.5211	17.1144	16.6631	17.7197
215	11.4976	12.8751	15.3537	14.4943	14.2309	14.8269	10.1322	13.0152	15.3981	13.04	14.1926	11.1529	13.6733	14.8953	15.5623	15.7218	17.7841	16.2713	15.9572	17.6691
216	11.7608	13.0515	15.1181	14.2553	14.1111	15.0624	11.4037	13.6619	14.8893	13.971	14.1898	10.6536	13.1165	14.1784	15.537	15.9392	18.4182	17.4094	16.435	17.08
217	11.4281	12.4615	15.1807	14.4586	14.3723	14.8723	10.5193	12.7243	15.1228	14.0779	13.9446	11.0348	12.8079	14.854	15.2039	15.554	17.536	16.6518	16.3317	17.7018
218	11.3243	12.7593	15.1887	13.8768	13.2594	15.1913	10.7345	12.2911	15.4233	13.1086	14.1091	11.4159	13.9817	15.0849	15.3142	15.8998	17.0836	16.145	15.5373	17.0454
219	11.6945	12.7401	14.8188	14.2669	14.0715	15.6701	10.4237	12.7992	15.2851	13.9292	13.9295	11.3012	12.8865	15.9429	15.9193	15.7003	17.2652	16.0291	16.2258	17.5075
220	11.7046	12.9576	14.8998	14.2236	13.8082	15.2801	10.3958	12.5351	15.0628	13.9935	14.4228	10.8688	13.8668	14.7943	15.8023	15.4082	17.2499	16.1186	15.9106	17.3818
221	11.3845	12.7453	14.6384	14.1608	13.153	15.0761	10.1548	12.6263	15.4188	14.2509	14.1158	10.8911	13.3527	14.9887	15.9279	15.7918	17.0366	16.564	15.8798	17.4694
222	11.413	13.0941	15.1872	14.2491	13.6467	14.8881	10.5097	12.527	15.4194	13.6873	14.1153	10.79	12.9495	15.3852	15.3361	15.3622	17.5071	15.777	16.0766	16.5852
223	11.5571	12.773	14.6869	14.3535	13.7486	14.8181	10.3335	13.4019	15.3525	13.6809	13.7607	10.8168	13.1914	15.6861	15.6061	15.6545	17.2199	16.1496	16.4653	16.5301
224	11.4908	12.9456	15.1037	13.99	13.5502	14.9543	10.6314	12.1654	14.9545	13.303	14.2602	10.9698	13.5566	15.4071	16.2657	15.2641	17.8143	16.4101	16.0837	17.0898
225	10.7851	12.6791	15.0983	13.5217	13.8788	14.6514	10.7635	12.7635	15.4228	14.3123	14.3496	11.2307	13.2335	15.0514	16.1396	15.4252	17.2076	17.0585	16.6294	17.1633
226	10.887	12.8247	14.8644	13.5273	13.5473	15.0401	10.3314	12.5477	15.342	14.153	14.0258	10.974	12.8646	15.5819	15.5522	15.5996	17.1631	16.6089	15.5687	16.5175
227	11.0379	12.5728	14.6477	14.6425	13.8242	14.9788	10.6457	11.9332	15.494	13.8898	13.7532	10.7955	13.2264	15.1182	16.1986	15.4945	16.2957	16.4388	15.1993	16.8893
228	10.6299	12.8779	14.9817	13.5371	13.4976	15.2855	10.8521	12.8705	15.6257	13.7899	13.7756	10.979	13.1745	16.0809	16.7118	15.7791	16.9727	16.4874	16.8311	16.2887
229	11.3262	12.4294	14.6921	13.7868	13.9061	15.4178	9.98332	12.6607	15.7749	13.8815	13.7973	10.8033	13.3983	15.6636	16.2932	15.1934	16.6161	16.6483	16.5262	16.7332
230	11.0959	12.9716	15.2673	14.1493	14.0067	15.8761	10.1145	12.6058	15.5186	14.243	14.1755	10.8676	12.7677	15.6553	16.285	14.4954	17.2037	16.731	16.0931	17.1316
231	11.4589	13.2545	14.8667	13.7305	13.3409	15.9482	10.2896	12.467	15.0678	13.2445	14.0915	10.7353	12.7409	15.0249	15.7697	15.3311	16.7138	16.1316	16.0558	17.4223
232	10.9764	12.8216	15.3492	14.0661	13.3886	15.245	10.4078	13.4741	14.949	12.8608	13.5057	11.0748	13.1818	15.6169	15.0508	15.2118	16.9599	16.361	16.5969	17.0727
233	10.9786	13.6716	14.4852	13.509	13.4276	15.2466	11.0491	13.6189	15.2918	12.7864	13.8741	11.0317	13.3696	15.6732	14.9039	14.8777	16.6325	16.1913	16.1031	16.8554
234	10.8453	13.2666	14.6142	13.7477	13.7938	15.4522	10.4358	13.1086	15.6365	12.6177	13.8168	10.9876	12.9591	15.6018	15.5376	14.8955	17.2353	15.4483	16.1972	16.7445
235	11.54	12.9786	14.9127	14.2593	13.7705	14.7394	10.3426	13.2783	15.7705	13.1845	13.9934	11.3178	12.8304	14.7804	15.1313	14.722	16.9253	16.0852	16.129	17.0614
236	11.1329	12.5462	15.0236	14.3769	14.1104	15.1388	10.3907	12.395	15.4838	12.9016	13.8805	10.7019	13.1386	15.0613	15.1399	14.9201	16.7148	15.3263	15.6176	16.6904
237	10.7887	13.1831	14.6117	13.9239	13.8796	14.8899	10.4665	12.3636	15.8136	12.9694	13.6773	11.1348	13.3669	15.3372	15.4505	14.6872	16.3984	15.6954	16.6205	17.1962
238	11.2785	12.8275	14.9205	14.1302	13.8866	15.7605	10.8246	12.6438	15.7133	13.2728	14.0833	11.1675	13.8103	15.7598	15.4272	15.12	16.4747	16.262	16.0512	17.077
239	10.8931	12.9629	14.4004	13.8068	14.0528	14.84	10.7125	11.5083	15.7868	12.9221	13.9969	11.0088	13.2597	15.2918	15.4021	14.6139	16.6107	15.8328	16.571	16.7719
240	11.3187	12.7701	14.7925	14.2149	13.8366	15.0982	10.3993	12.2649	15.8019	13.8506	13.7997	11.3081	13.4803	15.6901	15.3452	14.8413	16.7808	15.798	15.5727	17.2918
241	11.037	12.7958	14.0969	13.7724	13.8181	15.5246	10.5564	11.5846	15.8453	13.3519	14.1701	11.1487	13.3642	14.8127	14.955	15.0207	16.4241	15.9906	16.4019	17.3442
242	11.0822	12.4992	14.4591	14.3007	13.5451	15.1884	10.1099	12.0165	15.3475	13.4917	13.8441	10.9178	13.6274	14.9392	15.9412	14.6785	16.7407	15.772	15.0692	17.985
243	11.0967	12.7048	14.6636	13.6297	13.5187	15.5653	10.1578	12.2994	15.1832	13.7969	13.7559	10.622	13.4431	15.8569	15.2422	15.4555	16.2739	15.5469	16.0009	17.9604
244	11.3498	12.7729	15.0839	13.1283	13.8344	15.2502	10.1068	12.2947	15.2552	12.7294	14.338	10.7885	13.1899	16.7458	15.36	15.516	16.5571	15.909	16.4329	17.4594
245	11.4171	12.8364	15.6449	13.6621	13.3908	14.9669	9.73521	12.7089	15.2975	13.7309	13.999	11.5007	13.0395	15.943	15.5586	14.8253	17.0571	16.0668	16.1406	17.5054
246	11.0754	12.481	15.3247	13.4399	13.5791	15.6355	10.5184	12.3773	15.4788	13.1966	13.9861	11.205	13.2056	15.4609	15.6725	14.9225	16.9067	15.8783	15.8922	16.4125
247	10.9893	12.8379	14.7643	13.4613	13.5708	14.9793	10.9525	12.5726	15.5498	13.8069	13.9462	11.1385	13.4266	15.436	15.56	15.228	17.0059	17.0463	16.2043	16.3392
248	11.549	12.5446	14.9604	13.4801	13.927	14.8284	10.3177	12.0624	16.2621	13.343	13.5164	11.1024	13.2729	14.9664	15.5063	14.6722	16.8005	16.2153	16.4303	17.082
249	12.0492	12.459	14.9051	13.0288	14.0781	15.7893	10.216	12.2234	16.4009	13.4731	13.9523	11.2628	13.8612	15.9923	15.1541	14.7662	16.1842	15.9261	16.0954	17.3554
250	13.3691	12.737	14.3749	13.0809	13.9911	15.0527	10.3527	12.7919	15.6029	13.2482	13.5225	11.0722	13.5228	16.1782	16.2965	14.5056	16.5552	15.9479	16.3532	17.9432
251	12.1716	12.8876	14.4637	13.5917	14.1056	14.7104	10.7941	12.5641	16.1795	13.4167	13.8327	10.9069	13.5869	15.8813	15.6661	14.647	16.0485	16.6642	16.022	17.6714
252	12.1485	12.8246	14.6941	13.4828	13.6259	15.4041	10.5607	12.5417	16.4024	13.686	14.3071	11.219	13.4723	15.7474	16.0815	14.7376	16.2416	16.1858	16.4638	17.8772
253	11.9521	13.0698	14.6952	13.2286	13.9027	15.5796	10.1978	12.0373	15.158	13.7907	14.2121	11.1327	13.293	15.6189	15.8882	15.0079	17.3119	16.62	16.4088	18.1962
254	11.4582	12.7494	15.0518	13.4935	13.6767	15.318	10.0301	12.0326	15.6974	13.8927	14.027	10.7917	13.8466	15.0077	15.6867	15.1597	16.5258	15.7687	16.5628	17.6474
255	11.4414	12.6464	15.0028	12.8993	14.1625	15.0568	10.1865	11.9853	15.199	13.3666	13.9844	10.8671	13.4947	15.8651	15.9024	14.7242	16.8225	16.5469	15.5804	17.8065
256	12.047	13.3583	14.8437	13.0446	14.1743	14.9855	9.77106	11.7355	14.8475	13.331	13.901	11.9765	14.121	15.4898	16.3199	14.9719	17.7009	17.1268	16.226	17.183
257	11.2839	12.8375	15.2772	13.6031	14.1649	14.3287	10.106	11.9271	15.2609	12.9453	13.5806	11.2836	14.0293	15.1719	15.8128	15.3082	16.7181	16.3211	15.9929	17.2639
258	11.2603	12.5851	15.1949	13.6926	13.4424	15.0725	10.3846	12.1724	15.6792	13.3065	14.0059	11.0291	13.5787	15.1081	15.7502	14.5711	17.072	16.1957	16.1523	17.1077
259	11.5508	12.5284	15.6043	13.8736	13.7726	14.9938	9.76572	11.1811	16.0613	13.3412	13.6058	11.1863	13.778	15.8051	15.2921	14.9209	17.3107	16.2825	16.1074	17.2665
260	11.2465	13.2275	14.9742	13.4047	13.6685	15.0533	9.71058	11.6945	15.763	13.8399	13.8089	10.8208	13.3096	15.9118	16.3621	15.1445	17.3832	15.5684	16.3619	17.5217
261	11.0589	12.4246	15.3032	12.7839	13.6637	15.8461	9.93208	12.5859	16.4209	13.2495	14.0173	11.256	13.9131	15.3991	15.82	14.8525	17.3232	16.0468	16.8894	16.6794
262	11.1179	12.8965	15.0627	13.3576	13.7877	14.8723	10.0383	11.7301	15.3793	13.4695	14.175	11.0293	13.7848	15.9022	16.2971	14.8115	17.3429	15.9049	16.8559	17.4778
263	10.8933	12.41	15.5292	13.7319	14.0567	14.8713	9.97531	12.4467	16.1556	13.0625	13.3882	10.6463	13.3848	15.5122	16.5429	14.5546	17.6786	16.2019	16.1556	18.2385
264	11.405	12.5622	15.4315	13.2704	13.4069	14.6719	10.4035	12.3771	16.6459	13.1404	14.1366	11.248	13.5292	15.4909	16.2386	15.5326	16.9066	16.2866	16.4285	17.4497
265	10.7447	12.6788	14.8062	13.3071	13.9644	15.1056	9.73899	11.7262	16.0877	12.1749	14.4033	10.7209	13.1703	15.8648	15.2476	15.323	17.1261	16.292	16.8617	17.7836
266	11.2194	12.364	15.522	13.5782	13.9654	15.0769	9.71613	12.3947	16.8208	13.4352	14.1846	10.7671	13.6168	15.4527	16.3361	15.0515	16.7972	15.5797	15.8158	17.4656
267	11.487	12.5987	15.0726	13.3201	13.3089	14.2152	9.86509	12.3102	16.4886	13.0103	14.0793	10.5633	13.415	15.025	16.1187	14.7351	17.2034	15.2196	16.4749	18.0262
268	11.2805	13.189	14.9942	13.6586	14.1924	14.4941	9.83005	11.8771	16.5226	14.3358	13.5474	11.1045	13.524	15.0697	15.9248	14.5935	16.9294	15.5786	16.2963	18.9273
269	11.2395	12.6804	14.7587	13.8305	13.9253	15.0797	9.86819	11.7985	15.9743	13.6143	13.8167	10.9543	13.9443	15.2242	16.2174	14.3193	16.8155	15.5735	16.5491	18.6139
270	11.673	13.0175	15.1761	13.8483	14.2143	14.502	9.8234	11.7736	16.0503	13.3613	14.1664	11.2353	12.9516	15.6973	15.6029	15.0972	16.8213	16.5595	16.6731	18.6895
271	11.0423	12.3916	14.9019	13.627	13.2639	14.1043	9.62103	12.4089	15.9811	12.9237	13.8101	11.797	13.6359	15.7373	15.7102	15.4173	17.1894	16.8002	16.4589	18.4084
272	10.9317	12.8061	14.5347	13.8101	13.9329	14.2777	9.63187	11.878	15.4807	13.5048	13.9985	10.9606	13.7147	15.3609	15.5938	15.5968	17.2004	16.3414	16.4534	18.325
273	11.2588	12.9424	14.3116	14.2685	13.6169	14.1469	10.3349	10.8023	15.8558	13.1566	13.8174	10.9394	13.2007	15.5957	15.0871	15.165	16.4507	16.1265	16.9341	18.372
274	11.9983	12.4937	15.2463	13.9438	13.7709	14.5778	10.2986	11.0751	15.7699	13.459	14.0823	10.9076	14.0709	14.1779	15.5193	15.1878	16.7249	16.4745	16.4007	19.2481
275	10.5913	13.0289	14.576	13.8661	13.6098	13.8439	10.5501	11.5715	14.8634	13.4557	14.2168	11.239	13.9349	15.0809	15.6448	14.7948	16.1927	16.8669	15.7562	18.3903
276	11.1655	12.8735	15.0949	14.5587	13.4949	13.8017	10.2727	11.5422	15.6066	13.7844	13.9841	11.2234	13.9274	14.802	14.9301	14.0647	17.5283	16.1921	15.6077	18.5298
277	10.6742	13.6478	14.9943	14.5451	13.4792	14.1148	9.96306	10.7629	15.2075	13.6195	13.9964	10.8553	14.3229	15.0489	15.5006	14.8419	17.3595	16.1234	15.339	18.5141
278	11.3128	13.2017	14.6	14.9376	13.3693	14.4015	10.4203	10.6889	15.03	13.4509	14.2751	11.3749	14.5463	14.4476	16.0289	14.5168	16.5848	16.3994	15.5713	18.6256
279	11.0075	13.3877	14.811	14.4046	13.8482	13.1433	10.1098	11.0067	15.5543	14.1171	14.1921	11.1345	15.2197	14.731	16.555	14.181	16.0097	16.356	15.3896	18.6875
280	11.1601	12.9734	15.0006	14.0825	13.3597	14.35	10.3206	11.5931	15.1692	14.0883	14.3542	11.1363	14.5436	14.9785	16.3552	14.4199	16.4254	16.1026	14.8644	18.132
281	11.1702	12.9378	14.9962	13.8324	13.3324	14.5733	10.3365	11.1947	15.4566	14.1222	14.5266	11.2891	13.1428	15.6721	15.802	14.9758	16.4417	16.532	15.5939	18.6627
282	11.3289	12.7192	14.7415	13.9986	13.6156	14.0983	10.5943	10.9921	15.2081	14.0535	13.9229	11.3937	14.2664	14.7342	15.9765	14.867	15.7116	16.0432	16.8187	19.4856
283	11.2023	12.8988	14.7661	13.8183	13.8764	14.5582	10.2602	10.8681	14.7379	13.64	14.3068	11.1993	13.4349	15.0704	15.3918	14.7443	16.7128	16.9378	16.1734	18.5119
284	10.9726	12.327	14.6552	14.3011	13.63	13.7722	10.0073	10.9235	15.2173	13.8031	13.9083	10.8487	13.1967	15.6527	16.5317	14.4376	16.0682	15.7769	15.877	17.6669
285	11.3999	12.5556	14.9301	14.9828	13.6955	13.8732	10.2018	10.8882	14.5325	13.5887	14.3937	11.3622	12.8858	15.93	16.5549	14.6418	16.4848	16.5431	15.3177	18.0051
286	10.7759	12.3557	14.8927	14.1388	13.4635	14.5202	10.4168	11.3705	14.6657	13.4311	14.5528	11.1354	11.7063	15.0634	17.5382	14.9766	16.9474	16.3837	15.8056	18.8652
287	10.8956	12.9593	14.9727	13.7936	13.8246	14.2372	10.2553	11.0816	14.9462	13.8269	14.2594	11.3436	12.8339	16.028	16.5401	14.9744	16.1195	16.5609	15.1804	18.6011
288	11.0091	12.5174	15.3317	14.2387	13.7114	14.2126	10.487	11.1797	13.4928	13.4124	13.9143	11.1224	12.7115	16.043	17.0315	14.3202	16.7226	15.8049	16.0553	18.6417
289	10.388	12.4725	15.1448	14.06	13.8235	14.4116	10.2191	11.3108	14.5443	13.7688	13.7699	11.0893	13.1313	15.963	16.2464	14.5529	16.7547	16.5588	15.4078	17.9413
290	10.516	12.4615	15.034	13.6374	13.8012	14.1974	10.3218	11.4577	14.2044	13.5989	14.3064	10.8234	13.0225	15.229	16.4544	14.5797	16.9617	16.658	15.3098	18.2874
291	10.8851	12.68	14.6685	13.7592	13.7741	14.3451	11.0638	11.5865	14.663	13.5454	14.0577	11.0408	13.5055	15.6721	15.5697	14.6422	16.3845	16.3459	16.5318	17.2244
292	10.9698	12.3417	14.8311	14.0026	13.7727	14.1023	10.9115	11.5927	14.7302	13.4004	14.028	11.1898	13.5612	15.5615	16.1216	14.6746	15.7962	16.6359	15.9398	18.2737
293	11.0384	12.57	14.8006	14.0737	13.7901	14.3975	10.2294	11.1065	14.2059	13.754	14.1815	10.9641	13.0426	15.13	16.7123	14.8383	16.2849	16.412	15.731	18.1842
294	10.7136	12.6156	14.8471	14.2802	13.6207	14.1836	11.1435	11.128	14.0037	13.4938	14.3035	11.554	13.0976	15.3573	15.877	14.9246	16.5801	16.7446	15.5191	18.1039
295	10.5535	12.3989	15.0279	14.6724	13.7413	14.1708	10.8164	11.5816	14.6877	13.8581	14.2678	10.9861	13.0136	14.906	17.2451	14.9901	16.734	16.7069	16.5219	17.9881
296	10.7067	12.7486	15.261	14.0127	13.7341	14.8233	10.3195	11.9076	13.6086	13.9694	13.9912	11.2438	12.6997	15.5057	17.1152	15.1938	17.0557	16.4222	16.2989	18.0807
297	10.8369	12.2737	14.4132	14.5303	13.7805	14.4847	10.7615	10.8754	14.068	13.7248	14.2228	11.0963	13.7058	15.1336	16.8606	14.7552	17.6248	15.9709	15.7648	18.3514
298	10.9559	11.9742	14.5541	14.1402	13.8006	14.5804	11.0241	11.4082	14.3169	13.6195	13.9819	11.0821	12.6711	14.4985	16.9163	14.8338	17.554	16.8739	16.4587	18.2985
299	10.4449	12.5419	14.9048	14.5402	13.531	14.2357	10.8084	11.5345	14.3818	13.666	13.6777	10.9435	13.3418	14.6845	16.2869	15.5664	16.8213	16.7018	17.0023	18.2666
300	10.7134	12.3559	14.6816	14.8679	13.9587	14.796	10.7881	11.2265	13.9004	13.9022	14.1676	11.0122	14.1132	13.9388	16.3021	14.8899	16.2239	16.622	16.3536	18.0776
301	11.1403	12.3981	15.4121	14.3172	13.4814	14.6968	10.4301	11.3608	14.1579	14.5262	14.0626	11.1308	13.1911	15.3804	16.8392	14.9387	16.6266	16.704	15.7451	18.267
302	10.9798	13.2163	15.0079	13.7609	13.4394	13.9644	10.2285	11.3168	14.1016	15.1678	14.0178	11.0552	14.086	15.1029	16.2575	14.328	16.9258	16.1017	15.5415	18.0838
303	10.7456	12.5018	14.959	14.1735	13.6043	14.4115	10.2935	11.022	14.1083	13.3908	14.3256	10.6909	13.6452	15.3357	16.5068	15.0324	16.6719	16.6848	14.9595	18.1261
304	10.65	12.9038	15.1001	14.3046	13.5156	14.182	10.5917	11.12	13.9254	14.3782	14.2003	11.2094	13.2274	15.9225	16.3383	15.3946	16.8648	16.9019	15.838	17.4061
305	10.8081	12.4902	15.6446	13.7539	13.7945	14.9314	10.1779	11.3971	13.9174	13.8874	14.0255	11.0292	12.4684	14.654	15.7601	15.4785	16.7765	17.9279	15.612	17.4292
306	11.2123	12.6848	15.227	13.7237	14.1427	14.3949	10.0798	11.3038	14.0984	13.4823	14.172	10.9494	12.1791	15.0728	16.1967	15.1651	16.8137	17.0824	16.1121	18.2602
307	11.0865	12.7408	14.9769	14.157	14.0986	14.95	9.98228	11.4704	13.6372	12.885	14.2409	10.6069	12.5658	14.5615	17.3504	15.5349	16.3905	16.6247	16.1534	17.7756
308	10.7874	12.6887	15.2624	13.998	13.8806	14.9703	10.2106	12.0359	14.1049	13.4517	13.9455	11.0956	12.5276	14.7719	16.6677	14.8545	16.4713	16.8346	16.0231	17.6079
309	10.8413	12.9585	14.9153	13.9521	13.468	14.762	9.96953	11.9148	13.973	13.3131	14.0525	10.897	13.7385	14.9474	16.8083	14.9582	15.2481	17.1312	15.9185	18.5797
310	10.7708	12.6323	15.7404	14.1705	13.1353	13.73	10.4048	11.1234	14.3088	13.4281	14.0757	10.4535	13.6037	15.4269	17.65	14.6714	16.1473	17.1681	15.6984	17.7771
311	11.3451	12.5925	14.9348	14.2702	13.4245	15.1865	10.1	11.683	14.2038	13.5296	14.1379	11.0425	13.626	15.5414	17.4448	14.4854	15.976	16.8464	15.5379	18.2965
312	11.0263	12.652	14.5132	13.7618	13.0375	15.2731	10.0409	11.4606	14.1546	13.597	14.2369	11.4231	12.68	15.4711	17.4211	14.5638	16.424	16.865	15.7365	18.6647
313	10.9283	12.4759	15.0443	14.3747	13.7563	14.8061	10.082	11.3752	14.2601	13.9347	14.2715	10.8994	13.1975	14.6635	17.23	14.5835	16.0768	16.7973	15.6675	18.3229
314	10.9592	12.4726	14.9243	13.8072	13.2844	14.5852	10.569	11.4981	14.4153	13.495	14.2723	11.3864	13.3716	14.7401	17.7376	14.495	16.4286	18.1701	15.3203	17.796
315	10.9302	12.7369	14.9436	13.6542	13.6824	14.3627	9.86537	11.355	14.0762	13.4731	14.1697	11.2679	12.4936	14.5885	16.839	14.4926	16.6842	17.0816	15.0924	18.4883
316	11.209	12.9397	14.6038	13.9628	13.649	14.2186	10.1918	11.4801	14.3492	12.5655	14.4876	10.696	12.5884	14.4053	16.1894	14.8685	16.8906	17.6438	16.0148	18.6392
317	11.257	12.6169	14.9915	13.8585	13.6373	14.4048	9.72975	10.7846	14.0641	12.5317	14.3052	10.9169	12.2231	14.8552	17.1802	14.1813	16.6587	16.9975	15.4525	19.2428
318	11.1846	12.5405	15.0859	13.7605	13.733	14.5696	9.56788	11.7652	13.0881	12.0299	14.2335	10.8241	12.0305	15.0964	16.5973	14.5535	16.5417	17.8313	15.3905	18.9651
319	10.9637	12.6017	14.9931	13.7902	13.3881	14.2286	10.1468	11.3154	13.1124	12.3631	13.9242	11.1683	12.3316	14.4042	16.4681	14.5672	16.6106	17.2194	15.6733	18.5034
320	10.9469	12.6514	15.3117	14.3637	13.7099	13.9396	9.49078	10.9746	13.7025	12.4492	13.9948	10.9347	11.6176	14.6603	17.0948	14.7668	16.4862	17.2425	15.8797	18.3368
321	10.7239	12.9128	15.462	13.7083	13.5137	13.2761	9.59365	11.106	13.8583	12.0991	14.1983	10.3907	12.2211	14.2031	16.7764	14.6996	16.4545	16.4267	15.7666	18.6053
322	10.6176	12.2362	14.4562	13.9218	13.8373	13.5467	9.60253	11.1977	13.7824	11.5611	13.9832	10.7932	12.4136	14.6666	16.5852	15.018	16.613	16.7223	14.6754	18.1438
323	11.0032	12.504	14.847	13.847	13.4704	13.4021	9.63579	11.3476	13.6079	11.4724	14.0541	10.5782	12.361	14.9967	15.5747	15.227	17.1873	16.6385	15.8007	18.09
324	10.5151	12.6498	15.6133	14.1681	13.7452	13.9453	9.68759	11.1209	13.1113	11.9329	13.8803	10.582	12.2149	14.6741	15.1392	14.9434	16.3711	17.0404	15.9408	17.9879
325	11.3546	12.6714	15.5182	14.0449	13.4719	13.1268	10.0343	11.228	13.6226	11.9698	14.2579	10.8711	12.1041	14.8768	16.8913	15.6696	16.7138	17.1961	15.7545	18.7135
326	11.4083	12.6843	15.0245	13.7868	13.6012	14.3968	9.99341	11.3521	13.6444	12.4608	14.1807	10.5001	12.4192	15.4247	16.6006	15.5718	16.6235	16.9239	15.4644	18.7632
327	11.0549	12.5622	15.0695	13.8986	13.7921	14.0674	9.92342	11.0119	14.2366	11.5539	13.7955	10.849	12.3077	14.7647	16.5409	14.8238	16.9817	17.5023	15.6187	18.7165
328	10.9266	12.4036	14.7843	13.7418	13.8662	13.9492	9.50918	10.8248	13.5946	12.3934	14.0813	10.8609	12.9484	14.6823	16.3459	15.7862	16.4519	16.2124	15.7135	18.7864
329	10.7303	12.2598	14.8363	14.3784	13.7536	14.582	9.82201	11.2448	13.8805	11.7306	13.9524	10.8617	11.8321	14.6443	16.0671	15.6312	16.6814	16.4967	15.9725	18.1325
330	11.0629	12.5802	14.5906	14.0235	13.8062	14.0783	9.47315	10.9624	14.5046	11.9967	13.8397	11.123	12.4115	14.5491	16.6539	15.0476	16.4591	17.1019	16.906	18.1807
331	10.5076	12.2846	15.1255	14.4486	13.8808	14.025	9.85524	11.2337	14.1617	12.3409	14.0337	10.7434	13.6948	14.4097	16.4163	15.3476	16.7705	18.0027	16.8102	17.9925
332	10.4744	12.482	15.2713	14.3886	14.3526	13.001	9.77354	11.6877	13.9445	11.8042	14.3168	11.3874	13.1554	14.6055	15.9378	16.2703	16.2777	17.6122	16.1444	18.9287
333	10.6009	12.3434	15.8238	13.9554	13.9991	13.6527	9.92698	11.3864	14.0109	11.9397	13.9141	11.6769	13.3822	15.2654	16.5702	15.6012	16.0304	17.518	15.8064	19.4522
334	10.8674	12.1872	15.3663	14.1598	13.2787	13.6975	9.47223	11.4558	13.5574	12.3176	13.9741	11.0463	12.7796	15.0848	15.7962	15.8396	16.105	17.0207	15.1583	19.7884
335	11.5436	12.2799	14.512	14.6339	13.7951	14.1212	9.91372	11.0866	14.4693	12.1856	13.9649	11.3537	12.8431	14.5096	16.0341	14.2281	15.7852	17.4534	15.3679	19.2088
336	11.6833	12.6406	14.7899	14.0077	13.9979	13.2277	9.61249	10.6929	14.4234	11.9935	14.0407	11.0922	13.6764	14.6251	16.8677	15.5304	15.894	16.5843	15.2011	18.7012
337	10.3002	12.5643	15.4101	13.7511	13.7214	14.1126	9.89573	10.9335	14.1192	11.5486	14.0799	11.5678	13.3468	13.7941	16.4907	15.1583	16.0481	16.922	14.9698	18.9997
338	10.7013	12.398	15.0093	13.7613	13.9516	14.0906	9.70798	11.2185	14.3259	12.1096	13.9604	10.9763	13.5115	14.5547	16.2663	15.3261	16.2795	17.1439	14.9395	17.7115
339	11.4881	12.5667	14.3045	13.5625	13.3819	14.1596	10.1628	11.5701	14.2289	12.2697	14.1032	11.1861	13.4359	14.611	16.4404	15.1516	16.1007	16.9435	15.8004	18.9021
340	11.0959	12.5806	14.558	13.7367	13.7431	14.1874	9.72208	11.2662	14.2951	11.8241	14.0042	11.3867	14.0784	14.4024	15.9619	14.6508	15.1536	16.7338	16.0402	18.6744
341	10.8162	12.4049	14.9959	14.6995	13.578	14.298	9.99532	11.6572	13.957	11.8478	13.6748	11.6691	13.8779	14.7663	15.2306	15.376	16.0626	16.2442	15.5934	18.4197
342	10.8029	13.0345	14.6949	14.4964	13.7765	14.2388	10.2596	11.4311	14.1408	11.7132	13.881	10.8116	13.3398	14.5267	15.6362	14.8699	16.1399	16.7584	14.9465	19.3375
343	10.3863	12.4318	15.0397	14.9205	13.5971	14.6638	10.1865	11.4826	13.5161	11.8043	13.7516	11.0366	13.272	14.8013	16.3814	14.5211	16.2673	16.7404	15.7532	19.1212
344	10.8463	12.5232	14.8454	14.1536	13.7483	13.7709	9.75752	10.8983	13.8384	11.6492	14.1055	11.1897	13.451	14.7429	16.1987	14.3632	16.1237	17.1414	15.9172	18.2362
345	10.8817	12.6417	14.9389	14.3135	13.7803	13.7874	10.1425	10.9179	13.489	11.9287	13.8818	11.4214	13.0642	14.9883	16.7382	15.2415	15.9239	17.0028	16.1669	18.8558
346	11.1719	12.6123	15.6478	14.0096	13.6894	13.304	10.1098	11.2696	14.2014	11.8132	14.0081	11.2668	13.6837	15.1864	16.2787	14.6883	16.4391	17.039	16.5185	19.1281
347	11.1521	12.5459	14.8472	14.0125	13.2744	13.7025	10.5805	11.2108	14.064	11.6309	13.6436	11.468	13.5293	15.1445	16.2714	14.7998	17.2008	17.2971	16.3561	18.5791
348	11.1625	12.4234	15.5854	14.1704	13.1599	14.9211	10.4083	11.0571	14.6393	11.9736	13.986	11.138	12.467	15.1768	16.3376	14.7467	16.2924	16.4348	16.2016	18.9453
349	10.6638	12.6314	15.4114	14.0078	13.2689	14.41	10.0166	10.7397	13.7286	11.9626	14.117	11.0643	12.6722	15.0895	15.7556	15.3184	16.4206	16.9505	16.3556	18.8699
350	11.3917	13.0977	15.4929	14.5591	13.8722	14.4333	10.014	11.0484	13.9517	11.4993	13.7173	11.6571	12.4105	15.1038	16.1137	14.4454	16.24	16.0819	15.8285	19.4036
351	11.2186	12.4756	15.2123	13.956	14.2154	14.1804	10.1416	11.5087	14.2759	11.6823	13.8459	11.2917	12.8525	14.4477	15.4561	15.1583	16.6639	17.321	15.5355	18.7473
352	11.447	12.5835	15.0756	13.6296	13.9174	14.2236	10.3874	11.295	13.9008	11.8379	13.824	11.1419	12.861	14.274	16.1417	14.8582	16.8973	17.1291	15.5486	19.2796
353	11.2144	13.0137	15.5795	13.8814	13.6119	15.0092	9.7577	11.7424	14.0042	11.9896	13.9879	11.1745	12.5106	14.7279	14.9871	15.2074	15.9409	17.0038	15.5181	18.8141
354	11.3199	12.7143	14.9943	14.3486	13.9765	13.979	10.056	11.8707	14.3953	12.0053	14.2507	11.2772	12.969	14.5822	15.796	14.8332	16.4031	16.9841	15.587	18.2767
355	11.2546	12.3867	15.0511	15.1394	13.9992	14.5295	10.354	10.6253	13.9574	11.5333	14.1572	11.1657	12.5621	15.6859	16.5683	14.8433	17.3219	17.4593	16.0912	18.9073
356	11.615	12.7917	15.6859	14.4522	13.3911	13.9217	9.99544	11.4016	13.6308	11.8216	14.4697	11.2234	12.4326	14.7415	16.1454	14.9325	16.8063	17.0882	16.1218	18.2867
357	11.6767	12.8393	15.0245	15.3964	13.0723	12.8819	10.1101	11.0733	13.9087	11.8893	14.3117	11.2125	12.4181	15.2254	16.5429	14.7207	17.8656	16.2306	16.0407	18.6195
358	11.3591	13.1613	15.4576	13.9469	14.1421	12.4824	9.72346	11.0357	14.165	11.8502	14.4026	11.4725	12.4566	15.7466	16.194	15.2219	17.1902	17.303	15.588	19.4221
359	11.5888	12.8288	15.7077	14.7236	13.8137	12.8214	9.78352	10.4848	13.8949	11.7609	15.1323	11.2584	12.0397	15.6703	15.9677	14.8618	17.0789	17.3987	16.8725	18.6749
360	11.9086	12.8416	15.4712	14.022	13.9728	12.6083	10.0836	10.8852	14.0954	11.8465	14.4416	11.519	12.4492	15.2782	16.6647	14.9927	16.5134	16.9311	16.7931	18.3029
361	11.3141	12.9141	15.29	14.098	13.6938	13.6499	9.83625	10.2361	13.9783	12.234	14.8803	11.3309	11.9805	14.9011	16.5519	14.662	16.2026	17.4849	16.9873	18.7733
362	11.5951	12.7255	15.1609	13.7868	13.309	14.1952	10.2822	10.4784	13.6572	11.67	14.3295	11.3796	11.9324	15.2956	16.2859	14.8798	16.0078	17.3456	17.4672	17.9116
363	10.8118	12.6045	14.8375	14.3966	13.5244	13.9984	10.0993	10.6541	14.2024	12.3247	14.4642	11.4168	11.9319	15.1312	16.2062	14.4942	16.2538	17.2449	16.1876	18.8091
364	10.9368	12.6698	15.448	13.7172	14.5272	14.3917	10.0738	10.765	13.9618	12.002	14.4433	11.2839	12.7412	14.946	15.968	15.3972	16.359	16.5524	16.5859	16.8515
365	11.2526	13.0385	14.978	14.053	13.7278	13.0779	9.99652	11.0469	14.1364	11.7442	14.4627	11.0579	12.4229	15.1551	16.4956	15.4276	16.2865	16.5139	16.4617	18.2371
366	11.4423	12.8091	15.5961	14.3958	14.4258	13.8988	9.99089	10.8191	13.5978	12.0277	14.4297	10.877	11.7664	14.9545	16.2814	14.9013	16.3573	16.893	16.2272	19.0742
367	11.2315	12.9002	15.7311	14.1425	14.2426	13.1302	9.83327	11.4325	13.5928	11.7566	14.6103	11.818	12.3703	15.1052	16.2965	15.1208	15.7963	16.6929	15.8596	19.5069
368	11.5371	13.0971	15.5393	14.2278	14.1433	13.6554	10.0089	11.3625	13.8789	11.8809	14.0698	11.2283	11.7283	15.3891	16.6644	14.8447	15.7066	16.5687	16	18.3126
369	11.6067	12.6909	15.2077	14.0027	14.1288	13.1305	10.3824	10.5859	13.6849	11.7388	13.7716	11.4574	11.8287	15.3198	16.1637	14.9318	16.4321	16.8765	16.0142	19.1967
370	11.6336	13.1175	15.4826	14.1068	14.0568	12.8433	9.84616	11.1826	13.7361	11.9798	13.9239	11.5882	12.1981	15.4901	15.9178	15.0677	16.1129	16.6452	15.7624	19.8472
371	11.9547	12.7666	15.0385	13.6227	14.0512	14.0159	9.87356	11.3363	13.7107	11.6936	13.6969	11.2014	11.9505	14.8213	15.9048	14.7668	16.2632	16.9988	16.7014	18.8084
372	11.5752	12.8646	15.3063	13.6572	13.992	14.4785	10.1602	11.6684	13.2625	12.41	14.1555	11.8826	12.2203	14.9354	16.3221	15.2953	16.2676	17.4536	15.7786	18.6283
373	11.7522	13.2064	15.3354	14.4494	13.7811	14.148	10.1395	11.4019	14.5869	12.3754	14.228	11.8155	12.0316	14.7086	15.8347	15.1841	17.2538	16.4944	15.5202	18.5254
374	11.3697	13.0848	15.5664	13.9652	13.7569	13.973	9.98402	11.1991	13.862	11.6779	13.744	11.601	11.9394	14.8723	15.7681	15.34	16.8976	15.8186	16.8566	18.6253
375	12.0527	13.1156	15.2936	13.8554	13.7125	13.9745	9.80447	11.052	13.5926	12.007	13.709	11.525	11.8695	14.772	15.6756	15.2621	16.5494	16.7784	15.8673	17.9313
376	11.6904	12.8125	15.5898	13.4188	14.3829	13.2896	10.223	10.9287	13.8984	12.3389	14.0284	11.6838	11.6925	14.5798	15.8688	15.1606	17.0219	16.3805	15.3014	17.7056
377	11.4799	12.7533	15.4981	13.7554	13.8734	12.8622	9.822	10.5852	13.1681	11.6106	14.0328	11.7102	11.7776	14.5142	15.706	14.7036	17.116	16.2991	16.0601	18.5249
378	11.0011	12.7561	15.269	14.0225	13.9254	14.3162	9.99994	11.0331	14.1806	12.233	13.4464	11.5161	11.8663	15.2413	15.8542	15.365	16.8286	16.4321	16.4289	17.8854
379	11.2782	12.7365	15.1779	13.7383	13.9959	13.4481	10.0942	10.9327	14.3598	11.5808	13.8729	11.3485	12.0433	15.0634	16.4001	14.9305	16.7465	16.3476	15.1855	17.6834
380	11.3956	12.6834	15.8978	14.2684	14.3165	13.2778	10.1081	11.011	14.2153	11.6267	13.7212	11.3644	12.0094	15.1689	15.7998	15.0954	17.7249	16.6063	15.1707	18.5298
381	11.3594	12.779	15.6992	13.1658	14.3081	12.1125	10.2079	10.983	14.7049	11.6316	13.5006	11.1569	11.9764	15.2722	15.8514	14.9655	16.5233	17.2267	14.9741	18.5931
382	11.9726	12.9035	15.6733	13.619	14.0407	12.4063	10.1106	11.1714	14.2653	11.4246	14.0245	11.8159	12.5969	15.6874	15.7867	15.6168	16.7803	17.6009	15.1905	18.2918
383	11.7732	12.8226	15.7464	14.0573	14.0634	12.2814	9.66363	10.5844	13.6251	11.5164	14.1013	11.3862	11.6349	16.1025	16.0113	15.283	16.5382	16.7852	14.8353	18.7062
384	10.9588	12.783	15.9381	13.6361	13.9056	12.0967	9.98781	11.3434	13.9632	11.3541	13.9109	11.3452	12.0219	16.6423	15.8717	15.3977	16.4265	16.8748	14.7478	18.487
385	11.0983	12.7446	15.464	13.8493	13.8478	13.0289	10.0518	11.2396	13.9622	12.2255	13.7979	11.3726	11.7753	15.5303	15.6145	16.0142	17.0467	16.863	14.8478	18.6505
386	10.966	12.9111	15.4417	13.4457	14.4887	12.7109	10.111	11.3313	13.4424	11.8634	13.9643	11.1174	11.8305	16.2577	15.4507	15.8306	16.7442	16.4126	14.2473	18.3884
387	11.0237	12.8781	15.5458	13.622	14.3109	13.3391	10.084	10.9087	13.7195	11.6946	13.8725	11.8555	11.721	15.0217	16.2192	15.8522	16.6397	16.798	15.2616	18.8368
388	11.8168	12.9371	14.8046	13.5358	14.1966	13.302	10.2665	10.856	14.0743	11.571	13.8292	11.2379	12.5053	15.7105	15.5891	16.0961	16.0455	16.4983	15.0118	18.9338
389	11.1638	12.9687	15.5053	13.5125	13.8863	13.2703	10.3621	10.7746	14.0031	11.5959	14.1227	11.7707	12.191	16.1542	15.6194	16.1986	17.0366	16.2013	15.0315	18.3543
390	11.6676	12.6924	15.4698	13.4812	13.8932	14.1902	10.1406	11.1468	14.2308	11.6072	14.1434	11.1401	11.5036	15.9449	15.1479	16.2308	16.696	15.9703	14.8753	18.8864
391	11.0933	12.6618	15.5164	13.3527	14.2754	13.0377	10.1954	10.913	14.0516	11.3368	14.1041	11.5964	11.7177	15.2891	15.0282	15.4414	16.5274	16.4755	14.3154	18.8367
392	11.7032	12.5829	15.2651	13.3812	14.0505	13.3388	9.96226	11.0606	14.0746	11.7195	13.8246	11.5428	11.2905	16.5339	15.9599	16.0156	16.3394	17.0652	15.1713	18.7676
393	11.2008	12.8077	14.8219	13.7038	14.4413	12.7986	10.075	10.9449	14.1436	12.0683	14.2511	11.4343	11.6744	15.8858	15.8575	14.9784	16.2561	17.246	14.5654	19.2412
394	11.7366	12.9676	14.9539	13.3884	14.2458	13.2299	10.6536	10.906	13.8042	11.3784	14.6942	10.864	11.9681	15.7425	15.8138	16.2808	16.5631	17.243	14.6598	19.8161
395	11.2447	12.1312	14.6404	13.6024	13.7994	13.6796	10.0746	10.9641	13.501	11.0826	13.9644	10.7517	11.5716	14.9462	15.6784	15.801	16.4909	16.7319	14.7414	19.1728
396	11.3176	12.8538	15.5611	13.7504	14.082	12.8778	10.0015	10.7815	13.6967	12.3397	14.519	11.1949	11.5773	14.9454	15.3828	15.8036	16.7294	16.5961	15.4916	19.898
397	11.6372	13.0499	15.0923	13.7851	13.9593	12.9213	9.89999	10.8443	13.9385	11.8395	13.9346	11.4848	11.8176	14.8472	15.9432	15.5482	16.5267	16.9885	14.7241	19.2404
398	11.3904	12.7448	15.4307	14.0524	13.8722	12.9815	9.8263	10.9909	13.0072	11.4726	13.9736	11.8025	11.6628	14.9459	15.9928	15.5444	16.94	17.1129	14.8837	19.4301
399	11.2943	13.4525	14.9903	13.9517	13.9819	13.3539	10.3179	11.3733	14.1435	11.4133	14.117	12.0153	12.5317	16.0097	15.7308	15.6806	16.1335	16.0859	15.7755	20.0649
400	11.4907	12.6036	15.4297	13.7732	13.7649	13.6023	9.85703	10.9863	13.4256	11.9	13.8468	11.0277	11.5292	14.9584	16.0044	15.9663	16.7719	16.6473	15.9398	19.1743
401	11.61	12.6006	15.0484	13.6359	13.9316	13.5652	10.0159	11.0309	14.8695	11.3921	14.1813	11.127	12.7575	15.5967	16.4503	15.2558	16.8832	16.4041	15.7782	19.0565
402	10.9468	12.638	15.5928	13.3338	13.8883	13.2415	9.79525	10.8144	14.7144	12.1623	14.0216	11.7748	12.3096	14.8373	17.1378	15.0594	17.1547	16.7746	15.371	18.8277
403	11.3932	13.0167	15.3714	13.5813	14.0848	12.5191	9.68409	10.8725	15.2487	11.4635	13.9292	12.0494	11.9977	15.5916	15.6154	15.1979	17.132	16.1246	15.6876	19.489
404	11.6245	12.5421	14.6316	13.7044	13.8923	13.5082	9.85969	10.5313	14.9656	12.1339	13.8787	11.8741	11.9385	15.7267	16.4216	16.1229	17.1927	17.1636	15.1858	18.8885
405	11.8201	12.8902	15.123	13.6483	14.4274	12.8782	9.85633	10.5209	14.8154	12.1012	14.0645	11.6659	11.6279	15.3338	16.8421	16.2383	17.0428	16.5454	14.9015	18.7089
406	10.7799	13.0538	15.1457	13.2615	14.012	13.3476	10.1329	10.4792	14.7137	12.4075	13.8576	11.5983	11.9095	14.601	16.3739	15.9195	16.8594	17.0711	16.2725	19.674
407	11.8979	12.5105	15.1987	14.0085	14.2165	12.8703	9.7502	10.2454	15.1428	11.2062	13.9088	11.7711	11.3395	15.2229	16.6683	16.0251	16.3007	16.4076	15.5972	19.2429
408	11.5664	12.4123	15.3312	13.5768	13.6317	13.2915	10.1517	11.0274	14.4981	11.6708	13.9388	11.5157	11.6935	15.2186	17.0403	15.9114	15.7657	16.7605	15.0119	19.2689
409	11.4944	12.7002	15.1081	13.2704	14.5748	13.6142	10.051	10.7576	15.0742	11.8131	13.7986	11.3208	11.644	15.4477	17.0072	16.422	16.5573	16.5539	15.2483	20.3044
410	11.4255	12.6749	15.3209	12.8211	14.3965	14.007	10.1154	10.468	15.0931	11.322	14.1317	11.2689	11.7326	15.0031	16.3569	16.2931	16.6011	16.7635	16.4609	19.9153
411	11.1712	12.4792	15.2584	12.2458	13.8139	14.7613	10.0377	10.5322	14.4568	12.1404	13.4399	11.6514	11.421	15.7536	15.9812	16.1463	16.6253	16.6332	16.3037	18.5247
412	11.1467	13.078	14.9786	13.6354	13.9169	13.7466	10.0188	11.1206	15.0864	11.3767	13.7588	10.4832	11.8583	15.0213	16.2722	16.338	16.1902	17.3815	16.2358	19.2504
413	11.6415	12.9961	15.0684	13.4073	13.6776	13.1467	10.0145	10.7151	14.1688	11.9572	13.575	11.1116	12.6694	15.3269	17.1034	16.5443	17.0905	16.6637	16.4258	19.8835
414	11.3827	12.9506	15.0883	13.9723	14.0701	12.7754	10.0154	11.1677	15.0615	12.1583	13.8089	11.2265	12.0958	15.2041	16.9997	16.2907	17.1892	17.3935	16.4441	19.9547
415	11.8842	12.7443	15.0295	13.4345	14.0185	12.9576	10.0004	10.3692	14.4616	11.8904	14.2686	11.9706	12.0946	15.158	16.4856	16.6841	16.7252	17.282	16.1083	19.7345
416	11.4782	13.0171	15.683	13.4867	14.2142	14.6082	10.153	10.8086	14.4449	12.9954	13.9625	11.4606	11.3889	14.8936	16.1388	16.9475	16.3289	17.7514	16.7211	20.3215
417	11.5816	13.2849	15.3992	13.759	13.7414	13.7833	10.0778	10.37	14.6321	12.1324	14.4461	11.245	11.909	15.0963	16.6197	16.7769	16.2809	16.1346	15.5592	19.4873
418	11.5623	12.8903	15.2361	13.1298	14.2908	14.1593	10.1174	11.0032	15.0056	11.8025	14.4279	11.5622	11.7397	14.8176	16.1526	16.386	16.8724	16.4142	15.5011	19.7075
419	11.5995	12.4096	15.258	13.7695	14.0505	14.7813	9.73712	10.9172	14.3892	12.1028	14.2205	11.178	13.2964	14.8372	16.1212	16.473	15.6106	17.3357	16.2036	19.9586
420	11.9677	12.4815	15.4038	12.9561	14.0355	14.3054	9.81832	10.5047	14.7922	12.528	13.9554	11.5706	12.0083	14.6097	16.4578	15.6209	16.3487	16.6648	15.5078	20.1797
421	11.6108	12.9242	15.1601	12.9376	14.6569	13.5391	9.65887	10.6393	15.1251	12.2216	13.7401	11.2873	11.7906	15.2251	15.9032	15.706	16.6718	17.4628	16.2078	19.3976
422	12.4415	13.3865	14.8438	12.5164	14.1334	13.4428	9.94746	10.9005	14.5891	11.9562	14.0327	11.8352	12.2449	14.722	16.2442	15.7733	16.4112	16.8615	15.9224	19.356
423	11.8541	12.6551	15.032	12.6349	13.9719	13.9404	9.73312	11.6134	14.243	12.2201	14.3189	11.9508	11.8418	15.6691	16.4856	16.3292	16.7828	17.7408	15.8762	19.3994
424	11.9886	12.4887	15.2459	12.4107	14.104	13.9898	9.65461	11.1651	14.4469	12.5008	14.0012	11.5911	12.2036	15.6172	16.6834	16.7722	16.9101	17.6696	15.713	19.638
425	12.134	12.8994	15.2001	12.858	13.7982	14.3968	9.73101	11.1541	15.3815	12.3614	13.8452	12.067	12.0142	15.2799	16.9957	16.3667	16.0606	17.179	15.6705	20.2549
426	11.0291	13.2282	14.8887	13.2774	13.5828	13.7254	9.79376	11.397	15.552	12.1442	14.0314	11.9451	12.1805	14.695	15.7219	16.3149	17.1279	16.3238	15.1279	19.757
427	11.6982	12.6735	14.7461	12.8501	14.1134	13.731	9.87334	11.3404	15.1189	12.1853	13.4704	11.9626	12.5293	15.0271	15.9395	16.5402	16.4579	17.7445	16.0755	19.8311
428	12.5395	12.5654	14.1772	13.1756	14.0262	13.4846	9.87375	11.4438	15.2435	12.5418	13.5361	12.0788	12.5598	15.3672	15.3445	16.22	16.2299	17.1994	16.3115	19.7941
429	11.9911	12.9232	14.7573	13.198	14.0453	13.7401	10.3575	10.8611	15.7035	13.0083	13.4671	11.3363	13.3174	15.2051	15.6859	16.4369	15.9288	16.8791	16.1126	19.7626
430	11.6591	12.4674	14.6931	12.8049	13.9868	13.582	10.2877	11.2049	15.3143	12.4791	14.2383	11.7624	13.171	15.1575	15.8888	16.5608	16.989	16.1647	15.591	19.4639
431	11.391	12.8312	15.4892	12.3411	14.1724	14.9243	9.82446	11.1332	16.2098	12.1945	14.3754	11.2161	12.9038	14.9124	16.1903	16.0815	17.0258	16.803	15.7213	18.7281
432	11.9324	12.7389	15.1883	12.9804	14.0645	14.828	10.0609	10.5706	15.5635	12.2901	13.8649	11.8976	12.9812	15.3902	15.635	16.5804	16.7335	17.2304	16.2169	18.7239
433	11.4634	12.8821	14.8454	13.1975	14.1895	14.4123	10.1775	10.9049	14.2768	12.7824	14.161	11.8006	12.9431	14.8843	15.6106	15.6506	16.7408	17.3165	16.7637	19.1357
434	11.3616	13.0695	14.8599	13.6868	14.3043	14.3973	9.8783	11.2032	14.1637	11.8709	14.1305	11.5991	11.9774	14.9967	15.8525	16.0343	16.5045	17.8896	15.8484	19.3756
435	11.6379	13.1761	15.3158	12.7086	13.8633	14.365	9.7976	11.2359	14.4501	12.3534	14.3917	11.7613	12.3152	15.2321	16.5144	16.609	16.7476	17.0941	16.3309	19.5714
436	11.5336	13.0674	15.3168	12.3128	14.5582	14.8808	10.2065	10.7889	14.6859	12.0372	13.638	11.7186	11.9523	15.0173	15.6184	16.5089	16.7494	17.4316	16.5245	19.4174
437	12.3842	12.6244	14.4813	12.8796	14.1807	14.6861	9.8026	11.5732	14.4598	12.1832	13.9262	11.9122	12.6994	14.3153	16.2692	16.8891	16.2799	17.7665	16.1071	19.852
438	11.4767	12.7306	15.3536	12.7257	14.0885	14.7783	10.3013	10.8226	14.8042	12.0435	14.0706	12.1331	12.7818	14.2481	15.1596	16.3584	16.7738	17.3348	15.8607	18.8215
439	12.4202	12.5938	15.6303	13.2608	14.7103	14.3091	10.1472	11.1334	14.7099	11.6537	14.3489	12.1965	12.7709	14.4311	16.4424	16.5283	16.1595	17.5238	15.7748	18.8511
440	12.1532	12.7013	15.1591	13.1689	13.9044	14.5728	10.2826	10.9587	14.0758	12.1189	13.9188	12.0994	12.5267	14.2761	15.705	16.0741	17.4662	16.2683	15.9274	19.4465
441	12.0371	12.8575	15.1084	13.2687	13.9735	13.5883	9.75421	11.1125	14.0605	12.1215	14.269	11.0335	12.903	14.92	15.6498	16.3057	17.1891	16.4716	16.6063	19.1449
442	11.5013	12.7547	15.0954	13.1218	14.5448	14.0723	9.79239	10.8608	14.1155	12.6755	13.96	11.7912	13.3463	15.3713	15.7145	16.3106	16.2123	16.5894	16.1774	18.955
443	12.0464	12.5463	15.1071	13.1649	13.8225	13.836	10.5284	10.4842	14.3972	11.9872	13.9517	11.4936	13.1689	14.3331	16.3223	15.9361	16.7646	16.6267	15.8651	18.9617
444	12.6086	12.1413	14.87	13.5117	14.2613	13.9822	10.0992	10.1979	13.8642	11.9283	13.7399	11.2639	13.2046	14.0923	15.5749	16.7174	16.6443	17.0203	16.5408	19.6681
445	11.4588	12.3821	15.225	13.0858	14.1346	13.9629	9.88655	10.9329	13.9064	12.1553	14.0326	11.037	13.421	14.5093	15.5534	16.2957	16.8755	16.2176	16.7326	19.7496
446	12.536	12.7283	15.3991	12.5483	14.1023	14.5743	9.96378	10.9883	14.0388	11.9919	14.2476	11.2369	12.9787	14.4127	15.5957	16.1971	16.8145	16.9055	16.7717	19.9232
447	11.8457	12.906	15.5645	12.9562	14.0386	14.4546	9.52374	10.9831	14.3858	11.8403	13.7622	11.9595	12.7467	14.7996	16.1739	15.473	16.4508	17.0465	15.4997	19.8843
448	11.4108	12.6873	15.2643	12.4134	14.1089	14.1947	9.86986	10.4697	14.1319	12.527	14.0939	11.8354	13.3027	14.7564	16.3195	15.8234	16.9283	17.0454	16.5239	19.8597
449	11.7276	12.5483	15.3514	12.5885	14.7476	15.0204	9.53357	10.7925	14.3685	12.1195	14.3385	11.398	13.5281	14.234	16.0001	15.809	16.908	16.9943	16.6009	20.7553
450	11.7389	12.662	15.9687	12.8478	13.9715	14.6217	9.41494	11.0109	14.2101	12.394	13.9048	11.4408	14.0267	13.3825	16.4897	15.7562	17.3927	16.3543	15.5899	19.6897
451	11.8821	12.5437	15.0912	13.1124	13.9456	14.02	9.73938	10.8901	14.2774	11.9808	14.0552	10.9831	13.0309	13.6537	16.1749	16.2597	16.5577	16.8104	16.3911	19.7324
452	11.615	12.8327	15.3079	12.8145	14.2888	14.8375	9.98438	10.9928	14.4851	11.7183	14.2134	11.8383	12.9136	14.9968	15.993	17.2284	16.6137	16.6849	15.7473	19.6118
453	12.1745	12.7438	14.9747	12.9452	14.3323	14.9809	10.0551	10.6358	14.2786	11.7979	13.7997	11.6323	13.9929	14.6872	15.1349	16.8613	16.7892	16.3398	16.4443	20.1794
454	12.2015	12.5778	15.83	12.5617	13.7628	15.7371	9.85899	10.9498	13.956	11.9171	13.5255	10.964	13.9187	14.7145	15.8164	16.7609	16.6995	16.0412	16.6283	20.4296
455	12.0217	12.8321	15.6981	13.3726	13.9123	15.6892	10.016	11.1791	13.9917	11.7087	14.1072	11.0882	13.148	15.1512	15.8815	16.6009	16.9198	16.4217	16.0021	19.7308
456	11.5836	12.4607	15.0427	13.376	13.8784	15.3524	9.87501	10.7185	13.957	12.5167	13.6463	11.1832	13.5636	13.9267	16.4037	16.5354	16.4469	16.2135	15.6054	19.1956
457	11.5986	13.1437	15.4712	12.9595	14.4693	15.2559	10.1855	10.5272	14.1174	12.0487	13.6809	10.8775	13.9007	14.4317	17.1053	16.1983	16.8172	16.5451	15.868	19.641
458	11.6602	12.6463	15.2253	13.2427	14.217	15.2348	10.3109	10.3237	14.5338	12.1225	13.5562	11.6741	13.8798	14.1002	17.2251	16.5271	16.6162	16.5931	15.2272	19.5129
459	11.3561	12.4554	15.0463	13.2396	14.4926	15.5382	9.57823	10.9688	14.3438	12.0224	13.8723	11.4432	13.4244	14.3011	16.4425	16.1724	16.1417	16.5241	15.8375	20.305
460	11.5634	12.702	14.8489	13.1418	14.1997	15.5962	9.79292	11.0779	14.1496	11.9308	13.993	11.6732	13.6848	14.2299	16.622	16.2899	16.2903	16.3129	16.0001	19.9416
461	11.7493	12.6238	15.1866	12.9747	13.7088	15.3948	10.9533	10.9335	13.178	12.0285	13.7232	11.2387	12.6358	14.197	17.0538	17.06	16.4364	17.0476	15.9251	19.1057
462	12.3313	12.6723	15.4229	13.4015	14.1329	15.0056	9.95352	11.1068	13.8474	12.5014	13.2387	11.3452	12.8134	14.4416	17.3796	16.4132	16.4377	16.88	16.2019	18.487
463	11.619	12.6183	15.5429	13.6054	14.4599	14.7555	10.2596	11.2277	13.9354	12.05	13.6523	11.3335	13.7745	14.9935	16.356	16.8811	16.2836	16.4484	16.9974	18.9141
464	12.2848	12.6064	14.653	13.4334	14.2486	15.5592	9.84871	10.6346	14.5936	12.2688	13.5288	12.2557	13.2257	14.6765	16.1866	17.0353	16.3095	16.4126	16.2226	19.2751
465	11.3901	12.5584	15.1004	13.6791	14.8489	15.2492	10.1749	11.4439	13.8105	11.6673	13.8109	11.9503	13.8945	14.3548	15.8748	16.6542	15.8354	15.7913	16.4473	18.3076
466	11.371	12.6599	14.8845	13.3179	14.0916	15.4592	10.1499	10.9274	12.9954	11.9791	13.7096	10.9984	13.9472	14.7807	16.7301	17.1334	16.3452	15.8749	16.3525	18.7995
467	11.8305	12.4848	14.4354	13.6549	13.9396	15.3036	10.3309	10.9228	13.9838	12.4099	13.7803	11.5202	14.0631	15.2249	16.5153	17.1602	16.5115	16.5334	15.7144	18.9606
468	11.5999	12.5586	14.9286	13.4592	13.9668	14.9285	10.1599	10.8335	14.0363	12.0303	14.0146	11.086	14.1072	15.1374	15.5635	17.9209	15.6802	15.7627	17.2532	19.4847
469	11.4229	12.3526	14.5975	13.4487	13.6797	15.9258	9.76782	10.6394	14.4545	12.0379	13.7746	11.4148	13.0862	14.9083	16.2137	17.4157	15.9559	16.4767	16.9617	18.9132
470	11.9036	12.4737	15.1042	13.4606	14.6953	16.0711	9.73357	10.9874	13.9183	11.9153	14.0306	11.0218	13.5848	15.045	16.0307	16.1721	15.807	16.9173	16.8226	19.6647
471	11.3786	12.3894	14.9655	13.0985	14.1174	15.5193	10.0864	11.3189	14.1699	11.9285	14.0099	10.8895	13.7263	15.0051	15.6411	16.4591	16.279	16.3728	17.124	19.8209
472	11.2427	12.6424	15.1269	13.7762	14.1719	15.7271	9.48444	11.6212	14.1202	12.024	13.5182	11.0502	14.2695	14.8979	16.079	16.6621	15.7478	17.0409	16.768	19.158
473	10.8589	12.7437	15.7027	13.7447	14.0877	15.35	9.94652	10.976	14.1647	11.9418	13.72	10.9855	13.682	15.0814	16.5901	17.089	16.8859	16.7988	16.977	19.3566
474	11.6975	12.965	15.3196	13.4682	14.2947	15.8811	10.0101	11.2052	14.7457	11.9876	13.7442	10.6911	13.6496	14.4058	16.2779	17.2751	16.4276	16.366	17.2266	19.6064
475	11.7095	12.3949	15.4277	14.1008	14.4468	16.017	9.85004	11.0381	13.998	12.2215	14.0775	11.4099	13.2982	14.9405	16.4104	16.4046	16.47	16.5082	17.2668	19.3808
476	11.4125	13.0939	15.5017	14.3273	14.1137	15.6682	9.79424	10.8983	13.6082	12.3532	13.6314	10.565	13.5315	15.3483	16.4516	17.3889	16.5621	17.0119	17.0056	19.4536
477	11.4384	12.5092	16.0066	13.903	14.2839	15.8841	9.88693	11.3944	14.3596	12.3204	13.431	11.2516	13.0775	15.0016	16.4407	17.0489	16.6565	16.3418	15.94	19.0969
478	11.6059	12.5938	16.1531	13.7887	14.2765	15.5365	10.2278	11.15	14.2979	12.2535	14.0869	11.368	13.2768	14.5984	16.8468	16.3555	17.2045	16.399	15.9253	19.141
479	12.0186	12.6544	15.3773	13.7738	14.0235	16.3062	10.0458	11.1311	14.4812	11.8596	14.0709	11.6254	13.2404	15.0343	16.6149	16.5428	16.6339	16.5742	16.2305	19.7733
480	11.5682	12.6093	15.5876	12.7704	14.1754	15.1728	9.96099	11.1588	13.6366	12.004	13.7523	11.286	13.3027	14.9753	16.3935	16.7245	16.4523	16.7655	16.5144	19.4277
481	12.1235	12.8604	15.6708	13.2137	14.5442	15.8003	9.97967	11.7369	14.4904	12.2191	14.0548	11.3983	13.2677	14.3117	16.6849	17.7919	16.4311	17.0754	16.6309	20.0554
482	11.6061	12.5823	15.4884	13.598	14.4847	15.9104	9.675	11.3448	13.9159	12.1572	13.8652	11.3816	13.4089	14.2682	16.3609	17.5081	16.8061	16.3257	16.2637	20.0011
483	11.3876	12.3664	15.3174	13.0755	14.3193	15.1082	10.0074	11.2116	14.0987	12.0934	14.0865	11.5184	13.2518	14.6051	15.9538	16.7835	16.7581	17.8052	16.5728	20.2716
484	12.6476	12.6022	15.8917	13.0981	14.2978	15.949	10.0933	11.3319	13.3262	11.82	13.9378	11.422	13.8081	14.4931	16.798	16.8061	16.3028	18.4019	16.1213	19.8992
485	12.2885	12.336	15.5047	13.3927	14.6917	15.8052	9.88372	11.9862	14.1354	12.0292	14.4553	11.2748	13.6107	15.0839	16.8809	16.7563	16.4158	17.32	16.6001	20.1769
486	12.0992	12.8952	15.6743	13.1362	14.1911	15.9581	10.0625	11.1795	13.6431	12.0128	14.6954	11.3142	13.4924	14.2865	16.9883	16.7537	16.1414	17.6347	16.1888	19.4046
487	12.17	13.152	15.1597	13.3811	14.9842	16.0506	9.93407	10.9653	13.9349	12.0275	14.7582	11.388	13.0522	14.0921	16.2927	16.9789	16.4754	16.7042	15.1852	18.5191
488	12.2338	12.3861	15.0441	13.0831	14.1092	15.4778	9.90179	11.1642	13.7139	11.9744	14.2358	11.3848	13.1959	14.7894	16.2497	16.0873	16.3305	17.5356	16.3546	18.7352
489	12.2081	12.6461	15.3138	13.4664	14.4019	16.2498	10.2942	11.0117	13.9492	12.245	14.5083	10.8646	13.4129	14.4395	15.8913	16.3104	16.7913	17.177	16.2709	19.1561
490	12.541	12.315	15.9158	13.8972	14.2954	14.6194	9.9863	11.0832	14.2203	12.5161	14.6934	11.5015	13.322	14.4675	16.0332	16.6265	17.3881	17.2771	15.8086	18.6042
491	11.3763	12.5621	15.3143	13.8201	14.0902	15.3529	10.2129	11.2562	14.2216	12.214	14.3742	11.1873	13.612	13.9938	16.2645	16.764	17.0841	16.9598	16.209	20.0555
492	11.7018	12.787	15.5109	14.2318	14.1992	14.4967	10.2896	10.9898	14.1349	11.9529	14.2905	11.0928	13.9822	14.3868	16.4098	16.596	16.6316	18.9161	16.1643	19.525
493	11.8783	12.2018	15.5829	14.0006	14.1953	14.9241	9.97844	11.1907	13.9006	11.9773	14.504	11.3826	13.2143	15.2369	16.5286	16.4046	17.0393	17.5245	16.047	19.881
494	10.7687	12.7241	15.5198	13.8989	14.0884	14.7758	11.0483	10.9317	14.0066	11.6087	14.075	11.0772	13.446	15.1356	15.8377	15.8545	17.0608	17.0468	16.0669	19.6584
495	11.8452	12.7224	15.4113	12.1719	13.7334	14.9353	10.3918	10.3685	13.6306	11.9021	13.9162	11.3045	13.5118	14.9034	16.3171	17.0879	16.0221	17.4464	16.4991	19.3867
496	11.8173	12.5648	15.2958	13.5895	14.1381	15.5774	10.0537	10.6851	14.5044	12.5436	14.1631	10.9297	13.4303	15.9656	16.1571	16.2686	16.9315	17.3168	15.8848	19.8569
497	11.3155	12.6507	15.1399	13.4993	14.3339	15.1372	10.4393	10.7793	14.0239	12.3045	14.1576	11.4534	12.8369	14.7931	17.2011	17.0695	16.5447	17.0709	16.0573	19.4486
498	11.3495	12.7717	15.9111	12.6087	14.7614	15.0646	9.86154	11.7451	13.6431	12.478	14.0113	11.4455	12.8197	15.069	16.9743	18.071	15.5629	17.1601	15.8811	19.6399
499	11.572	12.6474	15.8921	12.933	14.4602	15.2925	9.92653	11.0262	14.0075	12.8595	14.2882	11.4149	13.4187	14.7328	17.0124	18.01	16.9139	17.0114	16.8991	19.5093
500	11.7525	12.2195	15.4004	13.7066	14.495	15.213	10.719	11.3355	14.4495	12.5678	14.1059	11.3401	12.7964	13.8575	16.3038	17.3591	17.0437	17.4964	16.6451	19.5923
501	11.9646	12.6752	15.8257	13.3129	14.7427	14.6557	10.3087	10.6612	14.1559	12.4733	14.3374	11.7565	13.5804	13.5441	16.459	17.5376	17.2011	18.688	16.7923	19.2457
502	11.4599	12.5263	15.1009	13.7463	14.3035	15.484	9.92515	10.4399	14.787	12.424	14.3658	11.5694	12.9522	14.8195	16.8038	17.5433	15.815	18.4588	16.0873	19.3105
503	11.7906	12.5902	15.1735	14.3481	14.5062	14.7028	10.6297	11.0199	13.9271	11.9966	14.3183	11.8809	13.0569	15.0059	16.8247	17.3052	17.0821	17.2113	16.2015	19.8229
504	11.411	13.2699	15.3788	13.3833	15.1983	15.187	10.1814	11.3431	13.6791	12.6743	13.8096	11.3838	13.4368	14.7904	16.9275	18.1908	17.5803	17.8419	16.7983	19.5
505	11.7082	13.0799	15.2494	13.5659	14.8488	15.8927	10.0891	11.132	13.9344	12.2096	14.0274	11.373	13.6491	14.1932	17.8328	18.4259	17.7308	17.7597	16.6218	19.3395
506	11.144	12.6585	14.8254	13.5589	14.765	15.4173	10.6249	11.1427	13.9899	12.245	14.3592	11.3086	13.9729	14.7319	17.5034	17.7506	16.9942	17.3609	16.7847	17.7385
507	11.2674	13.2696	15.3242	14.3502	14.6736	15.2779	10.7399	10.8002	14.3827	11.596	14.21	10.8175	13.9708	14.3752	16.2544	17.0202	16.92	18.1953	15.9931	18.843
508	11.2212	12.7466	15.5597	13.9784	14.3438	14.805	10.1802	11.3671	14.4541	12.2322	14.4177	11.2274	13.8811	15.0406	17.5027	17.853	16.9133	18.6004	16.8188	17.905
509	11.4144	12.5552	15.1495	14.1042	14.2108	15.2649	10.0947	11.0448	14.2742	11.9461	14.559	11.351	13.28	14.9751	17.6407	18.0358	17.0552	16.7834	17.3848	19.3724
510	11.4581	12.6778	15.8447	14.5425	14.2536	15.3599	10.0794	10.7149	14.2391	12.1693	14.3463	10.8927	14.0889	14.9696	16.9374	18.6153	17.0654	17.2154	16.7335	19.2036
511	12.1274	12.9194	14.9871	13.8651	13.6487	15.8779	10.1575	10.8124	14.4585	12.5249	14.381	11.2673	13.8639	14.5535	17.2752	17.668	17.3394	17.3126	17.0018	19.2021
512	11.6419	13.144	14.8977	13.5034	14.0118	14.742	10.2898	11.2741	13.6967	12.1542	14.2674	11.0897	13.526	14.9092	17.2584	18.3287	16.805	17.267	17.6619	19.5669
513	11.1221	12.7161	14.303	13.785	13.9076	14.9712	10.1809	11.1364	14.0215	12.7318	14.3301	11.5785	13.9514	14.7268	17.3808	18.02	16.1734	18.3887	16.5946	19.2987
514	11.3705	12.3866	15.2275	13.9675	13.4044	15.0409	9.94412	10.7789	14.2163	12.2798	14.7061	10.9896	13.7146	15.1544	17.131	17.9534	17.1885	17.3156	16.6212	18.5417
515	11.8066	12.6975	14.9937	14.1163	13.7566	15.3902	9.89094	10.7411	14.2349	12.6306	14.3077	10.7971	13.8331	14.9917	17.1822	18.1082	16.4379	16.8427	16.7915	20.2127
516	11.6577	12.699	14.222	13.8422	14.0186	15.084	10.227	10.7959	13.8889	12.2951	14.3325	10.8642	13.6063	14.9123	15.9956	17.4322	16.8613	16.7945	16.6778	19.6708
517	11.3177	12.7272	15.0717	14.0758	14.1206	14.748	10.2112	10.3164	14.26	12.2487	14.0746	11.0725	13.7778	14.4506	16.7372	17.4248	16.6108	17.8463	16.8445	19.1689
518	11.2468	12.6033	14.6787	13.6987	14.2877	14.7423	10.0792	10.9532	14.2756	12.3975	14.0703	10.8583	13.8672	14.2593	17.4046	17.7577	17.3757	17.2224	16.6584	19.899
519	12.0877	12.659	15.0985	13.5587	13.8672	14.6059	9.92965	11.1651	13.8352	12.7388	14.2961	10.6391	13.7525	14.1791	16.8196	17.7866	17.5038	16.7726	16.7407	18.9948
520	11.4573	12.7889	15.4173	13.389	13.391	15.1492	9.88702	10.8829	14.3978	11.9782	14.358	11.0545	13.2227	13.949	17.1779	17.8112	17.3975	17.2978	16.368	19.4391
521	11.1107	12.7781	15.3323	14.1136	13.6495	15.0921	10.0669	10.4429	14.4445	12.4567	14.3249	10.8674	14.1969	14.3609	16.4888	18.0393	16.6668	16.7536	16.7409	19.5238
522	11.6118	12.7369	15.0897	13.9476	13.9763	14.8709	10.1411	11.0865	13.1952	12.0324	14.078	10.8528	13.3182	14.762	17.018	18.0933	17.0422	16.4643	16.786	19.5304
523	12.0532	12.6608	14.7248	13.5964	13.5038	14.7756	10.2765	10.8527	14.0404	12.1531	14.246	11.3225	14.5053	14.6571	16.7892	17.7418	17.3006	17.0218	16.0102	19.9669
524	11.3845	12.504	14.9185	13.8146	14.1796	15.0496	9.95654	10.6725	14.1421	12.715	13.9051	11.0174	13.6735	14.6218	16.6985	17.3067	16.9878	17.1818	16.4872	20.0825
525	11.5592	12.9445	14.7881	14.0767	14.0196	14.8476	10.0165	11.1469	13.8639	12.0459	13.9938	11.4083	13.9944	15.2701	16.9772	17.3938	15.9684	16.9705	16.7851	19.16
526	11.5025	13.0631	14.8484	13.8433	13.8899	14.714	10.4218	11.3709	13.9485	11.8706	14.0762	11.0898	13.7292	14.7172	17.6276	17.2509	16.883	16.3422	17.4245	19.1835
527	11.5994	12.5163	14.7125	13.1632	13.3556	14.866	10.1728	11.2318	14.2677	12.2991	14.006	11.1374	13.9052	14.8512	16.7413	17.1842	17.2455	18.0642	17.4512	19.3099
528	11.4693	12.5815	14.9365	13.5656	13.3708	14.8871	10.1353	11.2831	14.2892	11.9908	14.2824	11.436	14.199	14.9646	16.2063	18.1061	17.2042	17.5458	17.5645	19.5156
529	11.6348	13.1495	14.7619	12.8944	13.7487	14.7411	9.82898	10.7618	14.129	11.5462	14.0911	11.564	13.6744	15.4187	16.5951	18.3021	16.7771	17.8943	17.6871	19.7014
530	11.728	12.7027	14.7698	13.5098	14.122	14.4269	10.0987	10.8491	14.7322	11.5022	14.4705	11.0643	13.66	15.0526	17.0029	18.0719	17.0726	18.187	18.2941	19.9864
531	11.7453	12.917	15.2474	13.3451	13.813	15.2255	9.97457	11.0498	14.9501	12.3656	14.2725	11.4999	13.4511	15.4734	16.6136	18.0833	17.2065	17.9727	17.772	19.0299
532	12.0748	12.6251	15.6021	13.5667	13.9203	14.9551	10.0442	11.1202	14.3451	12.1166	14.2156	11.1967	13.5905	15.2445	16.0939	18.4691	16.7272	17.9365	18.167	19.561
533	11.349	12.6185	15.5422	13.3157	14.4238	15.0538	9.96507	10.6931	13.529	11.641	14.2093	11.0297	13.8089	15.1108	16.518	17.7812	16.2379	17.9793	18.9092	19.6625
534	11.1024	12.6689	15.4163	13.0084	13.9446	15.1538	9.80471	10.9085	13.7311	12.1396	14.368	11.5692	13.3648	15.1141	16.2371	17.4178	16.6502	18.6295	18.3826	19.4616
535	11.0568	12.42	15.5467	13.1559	13.6605	15.3473	10.3622	10.7646	13.6548	12.0835	14.1748	11.0136	13.2684	14.8513	16.1535	16.9645	16.9186	17.8675	17.3128	19.8702
536	11.078	12.6298	15.4659	13.0797	13.7809	14.8889	10.5989	11.0497	13.8758	12.191	14.2645	10.905	13.2521	14.2954	15.9514	17.4354	16.3161	16.2032	17.8478	19.3761
537	11.8948	12.458	14.5686	12.8172	14.4554	15.1173	10.6809	10.5568	14.1031	12.8314	14.1837	10.8936	13.4608	14.8978	16.4343	17.9994	17.0025	17.5357	17.1104	19.0232
538	11.4323	13.2179	15.7452	13.1929	14.7311	15.0214	9.88026	10.3171	13.9685	12.0866	14.4974	10.9278	13.4223	14.8237	16.268	17.5799	17.3132	17.2969	17.0194	19.7741
539	11.587	12.6144	15.3453	13.4728	14.0522	15.0556	10.0872	10.1429	13.4883	13.0428	14.4403	11.682	13.7297	14.9658	16.8012	18.1731	16.2573	17.0005	17.1101	19.6836
540	11.4358	12.6458	15.2066	13.239	14.1622	15.4474	9.97568	11.0936	14.189	12.5512	14.5414	12.4148	13.3399	14.8377	16.1451	18.0119	16.6564	17.5904	16.6812	18.7215
541	11.9232	12.5918	15.0657	13.1955	14.1038	15.6837	10.0033	10.9741	13.8745	12.4262	14.381	11.4183	13.6041	14.9221	16.5817	17.175	16.7605	17.088	17.4969	19.7878
542	12.2624	12.6303	14.9463	13.5459	13.8245	15.2848	9.99856	10.6225	14.7142	12.4045	14.4092	11.62	13.4521	14.4997	15.8971	16.8796	16.9577	16.8442	16.7844	20.4176
543	11.192	12.7553	15.6299	12.8469	14.4154	15.4319	9.81397	10.5643	13.9528	12.1713	14.4975	11.4374	12.8231	15.257	16.4479	17.1651	16.5057	17.5101	16.7616	19.1107
544	11.5208	13.028	15.4814	13.6232	14.313	14.5558	10.6384	10.8415	14.4589	12.5471	14.667	11.4101	13.0685	15.0453	15.9162	16.7021	17.1614	17.3217	17.1271	20.8296
545	11.8654	13.036	15.6235	12.6379	13.7778	14.9132	10.1365	11.1069	14.3772	12.1053	14.2738	11.9564	13.3909	14.5249	16.5336	17.0219	16.8856	17.3673	16.798	20.7887
546	11.0695	12.9185	15.1383	12.9343	13.9721	15.2667	9.72445	10.6205	14.5278	12.2111	14.1047	11.1232	13.0401	15.0994	16.5317	17.1228	17.172	17.1055	16.22	19.8976
547	11.8898	12.4682	15.3855	13.1482	14.3415	14.2878	10.2674	10.4233	14.3964	12.1216	14.4833	11.1739	13.5442	14.6337	16.0706	16.6644	17.215	16.0299	16.9173	20.2233
548	11.0743	12.9359	15.032	12.9199	14.2123	14.7874	10.1971	10.6447	14.0401	12.3352	14.7373	11.5766	13.5385	14.3754	16.7033	16.5855	16.693	15.6217	17.3111	19.5452
549	11.269	12.8643	14.9647	12.4555	13.7713	14.5496	9.79079	10.6977	14.435	12.3045	14.3536	12.078	13.7053	14.776	16.724	16.7254	16.4383	16.6131	16.994	19.9864
550	11.4174	13.5115	15.4137	12.9909	13.9692	14.4444	10.1532	10.5319	14.1612	12.009	14.6426	10.7457	13.4674	14.9186	16.9281	17.2399	16.6783	16.3289	17.2731	20.1672
551	11.5149	13.5318	15.346	12.9635	13.9461	15.335	10.2064	10.6022	14.4803	12.2903	14.3302	11.2582	13.8075	15.016	16.8767	17.2769	16.7052	16.5696	16.9559	18.9025
552	11.5344	13.4349	15.5699	12.4411	13.9055	15.0486	10.1216	10.8304	14.3097	12.5557	14.1921	11.2054	13.6408	14.2183	16.2812	17.4347	16.3955	16.4968	17.4945	19.9871
553	11.3657	12.6675	15.4401	12.4463	13.5806	14.8402	10.451	10.5912	13.9695	12.6622	14.2981	10.8671	13.9159	14.5568	16.6995	17.5449	17.6211	16.6214	18.4798	19.838
554	11.5961	12.7896	15.4633	13.1413	13.5033	14.95	9.54504	10.4031	14.08	12.2732	14.1687	11.179	13.8729	14.5941	16.6061	17.1683	17.7478	16.8394	16.8303	19.8988
555	11.412	13.04	15.4074	12.5019	13.9843	14.2535	9.88669	10.6593	13.9289	11.3952	14.2261	11.394	13.808	13.9019	16.947	17.7105	16.8643	16.2784	17.5072	19.577
556	11.2406	12.4178	14.9989	13.2143	14.1226	14.8519	10.1873	10.9517	13.2259	12.7032	14.1117	11.0738	14.1183	13.7584	17.5701	17.2169	17.1903	16.5653	17.5613	18.9584
557	11.6927	12.6568	15.1485	12.6668	13.8225	14.9811	10.4854	10.8513	13.6437	12.3295	14.4235	11.2829	13.9524	14.5746	16.8686	17.7642	16.8262	16.1828	17.7854	19.3819
558	11.2888	12.5901	14.8947	13.4749	13.5248	15.0351	10.0897	10.5003	14.3494	11.9199	14.2784	11.4595	14.2064	14.1146	16.401	17.7321	17.45	16.1727	17.4205	19.2948
559	11.6578	12.792	15.7877	12.7082	13.8658	15.1551	9.90173	10.9559	13.9669	12.3013	14.5281	11.5184	13.8699	13.9887	17.1358	17.7455	16.3724	16.2905	17.4521	19.2562
560	11.49	12.5976	15.0289	12.6676	12.9687	14.8989	10.3951	10.5067	13.7997	12.4967	14.2166	11.684	13.9065	14.9297	16.498	16.9193	16.8098	16.9551	17.2696	19.8619
561	11.4338	12.4135	15.323	13.3437	13.8419	14.6816	10.7257	10.7605	13.4373	12.9239	13.944	11.3895	14.8331	14.4197	16.6208	17.0795	17.3156	17.4305	16.9183	20.137
562	10.9827	12.8336	14.9406	13.3998	13.8684	14.9899	10.5797	10.6916	13.945	12.7563	14.1344	11.79	13.6879	14.1497	17.0117	17.1036	17.3373	15.9642	17.5153	19.3041
563	11.2303	12.8093	14.9569	13.4083	13.9022	14.8247	10.2799	10.8412	13.3427	12.9029	14.6808	11.8763	14.0922	15.2372	16.6691	17.1705	17.0738	16.4227	17.1992	19.879
564	11.3544	12.5374	14.8259	12.5815	13.5889	14.9585	10.0868	10.6447	13.7406	12.6698	14.4271	12.1008	13.9164	14.4408	17.2138	17.6977	17.8383	16.6433	17.3941	19.889
565	11.7557	12.716	14.8052	12.8746	14.1985	14.9079	10.2152	10.2996	13.8061	12.671	14.4883	11.8757	12.6304	14.6258	17.3674	17.2477	17.2993	17.339	17.5618	18.7839
566	11.0849	12.8261	14.3591	12.7553	13.5965	15.1968	9.88802	10.6664	14.6228	13.0228	14.4286	11.8188	12.8697	14.3143	16.5835	17.2298	17.041	16.748	17.3345	19.4118
567	11.6446	12.9362	14.7981	13.2092	13.6684	14.8613	10.0344	10.8438	14.4824	12.6879	14.5005	11.8888	13.6561	14.5891	16.8523	16.8848	16.6599	16.2455	16.9548	19.2389
568	11.3244	13.0738	15.1396	12.889	13.257	15.1783	10.1931	10.8113	13.7776	12.6403	14.6831	11.5837	12.6321	14.3044	16.997	17.0061	16.5417	16.3881	17.4061	18.9885
569	11.3273	12.3295	14.9481	12.3729	13.3895	15.2899	10.4365	10.6959	13.7909	12.5344	14.4217	11.8953	12.6736	14.3241	17.1563	17.3504	16.8212	16.2578	17.6908	18.5953
570	11.789	12.8609	15.1077	13.2774	13.9264	15.1296	9.98522	10.9801	13.8571	12.5165	14.6975	11.4928	12.3498	14.3429	16.7081	17.1353	16.9236	16.5543	17.5882	20.6338
571	11.3049	13.1127	15.3573	13.0791	13.9583	15.5666	10.1206	10.5666	14.1894	11.6298	14.7864	11.5158	13.1771	14.7845	16.6374	17.8142	16.7776	16.3561	17.4223	19.0566
572	11.6046	12.7966	15.2582	13.0125	13.8364	14.9373	9.99472	10.5745	13.6481	12.387	14.4439	11.7897	13.1957	13.9104	16.332	18.0028	17.0849	17.342	17.6798	19.7398
573	11.8753	12.5408	15.0312	13.0011	13.6484	15.4882	10.347	10.4447	14.1363	12.2608	14.4134	11.4958	13.2181	14.2572	16.7672	17.0958	17.2242	17.3272	16.4147	19.8491
574	11.0374	13.5383	15.2205	12.991	13.8262	14.9777	10.5983	10.7036	13.7822	12.244	14.36	11.9011	13.279	14.7385	17.385	16.9247	17.2996	17.1862	16.8312	19.466
575	11.335	12.6949	15.2581	13.6396	14.0793	14.8344	10.1125	10.629	13.7256	12.6535	14.6167	12.2661	12.8572	14.7455	16.9524	16.3652	16.6126	17.0924	17.0894	20.5965
576	11.474	12.3587	15.4384	14.0552	13.3833	14.6467	9.74878	10.6267	13.6764	12.2493	14.4095	11.9377	12.8741	15.0361	17.111	16.0593	17.4203	17.1425	17.749	20.1269
577	11.2369	12.3439	15.182	13.8786	13.32	14.0918	10.1149	10.6289	14.3451	12.3808	13.9818	11.9726	12.7688	14.4228	16.8759	16.3894	17.1895	16.717	16.8676	20.3742
578	11.5579	13.071	15.6004	12.7333	14.3086	14.1015	10.8348	10.9087	13.924	13.1138	14.2277	12.3675	12.4409	14.9244	17.243	15.8776	16.9987	17.6609	18.4122	20.2947
579	10.4991	12.7712	15.4628	12.7869	13.2253	14.7743	10.0583	10.9815	13.5652	12.6585	13.6889	11.6556	11.7503	15.383	17.7883	15.573	16.9197	16.9836	17.9666	19.6178
580	11.44	12.6359	15.3537	12.5686	13.9955	14.4504	9.83326	11.1046	13.1089	12.8216	14.3763	12.3263	12.661	15.3216	17.2718	16.0671	17.3515	18.7243	16.7833	19.9679
581	11.3432	13.4338	15.0575	12.6604	13.6352	13.988	10.4252	11.2386	13.9628	12.7356	14.654	11.8072	13.2308	15.4897	16.5539	16.0337	16.6264	16.4157	18.5072	19.3877
582	11.2208	13.0914	15.5226	12.7143	13.3975	13.9418	10.1451	11.279	13.3752	12.9336	14.3294	11.6424	13.0826	15.1805	16.2598	15.2962	17.7244	17.6064	17.9572	19.8435
583	11.4346	12.8553	15.1958	12.7306	13.8722	14.1247	10.1819	11.6223	13.7613	12.9475	14.4574	11.4631	12.0891	14.93	17.4761	15.2584	16.9465	17.3745	17.0729	19.1203
584	11.41	12.903	15.2851	12.6787	14.3163	14.2393	9.96198	11.7409	13.4741	13.5524	14.5992	11.7325	11.7202	14.8046	17.0125	15.9534	17.8113	16.9906	18.1941	19.8524
585	11.4085	12.7408	14.9341	13.0499	13.4088	14.0081	10.4759	11.3648	14.5207	12.8608	14.3843	11.6546	12.2551	14.8728	16.5738	15.2595	18.0132	16.9216	18.1926	19.5072
586	11.1299	12.0163	15.1106	13.0098	13.5396	13.7326	9.94046	10.852	13.7648	13.9627	14.4546	11.5885	11.8684	14.706	17.1278	15.6938	17.5226	17.2196	17.9282	19.3473
587	11.4063	12.9346	15.0919	12.696	13.0735	14.2686	10.1914	11.3416	13.9428	12.4705	14.6156	11.6097	11.7713	14.8141	17.3433	15.9523	17.5982	17.6676	18.1155	19.272
588	11.301	12.6112	15.1096	13.4783	13.399	14.056	9.87328	11.4111	13.9595	12.4956	14.1917	11.8454	11.9457	15.303	16.9119	15.5572	17.1908	17.2065	17.9522	18.8291
589	11.0302	12.8341	14.8462	13.2666	14.0409	14.0597	10.3201	10.4841	14.3107	12.2937	14.2695	12.3572	12.8358	14.61	16.4432	15.937	17.0957	17.829	17.6627	19.6869
590	11.1331	12.7916	15.2713	12.1867	13.6354	14.572	10.2062	10.8584	13.7789	12.5477	14.3436	11.7548	12.2879	14.7572	16.3756	16.4213	17.0259	17.0846	18.1552	19.0379
591	11.3397	12.6485	14.8069	12.4535	14.8718	14.133	10.3546	10.9159	13.8512	12.4302	14.2417	11.2732	12.4644	14.7788	16.076	15.636	17.5248	17.6174	17.9722	19.3442
592	11.367	12.5295	14.7897	12.5684	14.2682	14.024	10.1244	10.5405	12.4804	12.9687	14.7567	11.5037	13.1881	14.8043	16.8784	15.5956	17.2667	17.3342	17.7775	19.2422
593	11.4015	12.3842	14.7039	12.7182	14.3189	14.3118	10.1052	10.3962	14.0256	12.5427	14.8075	12.3993	12.8535	14.9719	16.1485	15.3798	17.4033	17.6519	17.7897	19.6943
594	11.4193	12.2759	14.6428	12.0946	13.7944	14.7908	9.90162	10.3319	13.3129	12.4548	14.3375	11.764	12.7383	14.9677	15.9055	16.7983	18.0873	17.8558	17.6086	19.24
595	11.1832	12.4567	15.379	12.9417	14.0563	14.4035	9.7161	10.9262	13.9565	12.748	14.0291	12.2774	12.2024	15.5126	15.5252	16.0214	17.6159	17.4946	18.0666	20.0094
596	11.4535	12.9776	14.8928	12.9421	14.25	14.6024	10.0132	10.3694	14.2203	12.2813	14.2381	11.5374	12.1268	14.824	16.0503	15.6451	17.6061	17.2927	17.5801	19.0882
597	11.1414	12.7133	14.9448	12.6318	14.0713	14.8594	10.5195	10.6462	14.0329	12.6495	14.0436	12.5433	12.0417	14.983	16.8208	16.0245	17.6753	17.7365	18.1509	19.4121
598	11.6545	12.5982	15.0494	13.0302	13.7044	15.3687	10.6053	10.6511	13.7205	12.6306	14.4714	11.9578	12.1229	14.9813	16.3303	16.2671	17.2687	17.7015	17.9136	20.3356
599	11.5749	12.6429	14.9381	12.7108	14.2901	14.6721	10.761	10.8317	13.5883	12.8734	14.314	11.9722	11.4015	14.5905	17.3812	16.244	17.1343	17.5403	17.281	19.4134
600	11.9306	12.8758	15.4611	12.5592	13.8162	14.5313	10.4919	10.8942	13.516	12.6522	13.9199	12.2146	11.9517	14.9674	15.4082	16.4486	17.1591	16.9354	17.6638	19.3333
601	10.9819	12.4571	15.2922	12.778	14.012	14.5294	10.1962	10.8265	13.6157	12.9475	14.374	12.1572	11.5904	15.2689	16.1382	16.1581	16.8938	17.6102	17.0693	19.4981
602	11.7443	12.2834	15.4646	11.8917	13.8177	14.2793	10.465	10.6442	13.1138	12.8147	14.5033	11.798	11.5005	15.0629	16.6545	16.2327	17.6752	17.8872	17.4074	19.3555
603	11.2805	12.1273	15.041	12.5617	13.4388	14.6446	10.5725	10.3784	14.1306	12.8812	14.6422	12.296	11.8011	14.4627	16.0116	16.0873	17.1874	18.7242	17.6138	19.4942
604	11.0391	12.684	14.4589	12.9246	13.3962	15.4015	9.99502	10.6048	14.1508	12.6161	14.0378	12.0587	11.6566	14.3373	16.0105	16.0863	17.4315	17.6461	17.2534	20.0079
605	11.0827	12.3302	14.8684	13.2292	14.3437	14.9705	10.4778	11.0396	13.7718	12.4883	14.4198	11.9862	11.4325	14.542	16.4954	16.3096	17.2226	17.7082	17.3809	19.2586
606	10.8639	12.3595	14.8184	12.9313	13.8119	14.7764	10.5163	11.1611	14.2918	12.6891	14.2014	11.8878	11.4625	14.6193	16.3756	16.4464	17.0525	17.6344	17.2348	19.0765
607	11.107	12.4584	14.6453	13.5977	13.7983	14.8274	10.5534	10.7819	14.2183	12.6214	14.2585	11.9284	11.1467	15.428	17.0136	16.9718	17.2069	17.7929	17.0364	19.1341
608	11.2328	12.7676	14.2959	12.3716	14.009	15.1857	9.99318	10.5012	13.5797	13.1424	14.0534	12.5348	11.1006	14.452	16.8064	16.3755	16.5743	16.1869	17.6575	19.3903
609	11.5666	12.2631	14.7187	12.6891	14.1736	14.8527	10.7549	11.0093	13.6305	13.2929	14.2881	12.2945	11.9014	14.4315	16.0767	15.8598	16.7378	17.4828	17.6594	19.4664
610	11.1776	12.5005	15.0701	12.9654	13.5864	14.8167	9.97386	10.6135	13.8576	13.1177	14.4169	12.3068	11.5255	14.3561	16.0901	16.3569	17.373	17.2281	17.4388	19.4977
611	11.344	12.3781	14.0277	12.2808	14.0359	14.5635	10.3832	11.0595	13.9289	12.9802	14.2329	12.3825	11.621	15.4446	16.2204	16.4914	16.9892	16.5101	17.3411	19.9573
612	11.3065	12.4107	15.0014	12.48	13.3508	14.209	10.331	10.6468	13.7524	12.9994	14.1696	12.2826	11.681	14.8563	16.9	16.8028	17.1215	17.0925	16.9233	20.0614
613	11.0028	12.7143	14.5455	11.782	13.6898	15.0709	10.8426	10.6359	13.931	12.9662	14.027	12.3759	11.8635	14.857	16.4029	16.1781	16.8766	16.9783	17.095	19.7689
614	11.3423	12.2464	14.6613	12.9459	13.5042	15.0428	10.1878	11.135	14.465	14.067	14.2146	12.4911	11.4003	14.6887	16.1009	16.9108	16.3115	16.6811	18.348	19.9813
615	11.1732	12.5498	14.9821	12.7319	14.1746	15.0014	10.6629	10.5046	14.3954	13.5948	14.3435	12.3977	11.7937	14.858	16.1211	17.1315	17.1026	17.7015	17.6888	19.5634
616	11.4364	12.5288	14.6963	12.4627	13.9858	14.892	10.5503	10.3271	14.3244	13.3937	14.6767	13.0521	11.5036	14.2884	15.9377	16.7676	16.8618	17.7572	17.3438	20.0028
617	11.0077	12.5294	14.9544	12.0439	14.0386	15.3297	10.7927	10.68	14.1311	13.7585	14.2904	12.4147	12.255	14.716	16.7116	16.6163	17.3539	17.6429	17.2855	20.194
618	11.7918	12.4354	14.8256	12.1516	14.1304	15.2706	10.2431	11.0413	13.393	13.2165	14.1784	12.377	12.682	14.496	16.8072	16.871	17.0417	16.9888	17.4779	19.843
619	11.5538	12.8732	14.6427	12.3476	13.7852	14.2059	10.9366	11.2364	14.0475	13.4661	14.3769	11.8522	13.3598	14.3075	16.3042	17.4168	17.081	17.2597	17.5751	19.4273
620	10.8786	13.1567	14.5948	12.3515	14.2632	15.254	10.2702	10.3852	13.3782	13.494	14.566	12.1414	12.9388	15.1852	16.6288	16.4363	16.9167	17.2353	16.2929	19.8238
621	11.4125	12.9688	14.1191	12.6039	13.6065	15.4254	10.7106	10.7537	14.4189	13.0603	14.2604	12.3313	12.1343	15.5813	16.6476	16.2737	16.634	16.9125	17.4714	20.4387
622	11.7203	12.4288	14.8029	12.3186	13.5373	15.1286	10.3916	11.0999	13.4976	13.4005	14.203	11.9022	12.5857	15.632	16.5166	17.1162	16.4863	16.8987	17.8571	19.8709
623	11.2737	12.3444	14.6091	11.7709	14.3106	15.716	10.3943	10.347	13.9588	12.9809	14.6123	12.3085	12.3469	15.0128	16.016	16.4582	17.1418	17.907	18.0056	20.1666
624	11.001	12.8542	14.6948	12.2599	13.9094	15.3018	10.2078	10.7892	13.5563	13.5433	14.2479	12.1057	11.8957	14.5925	16.1507	16.9133	16.7957	17.558	17.8629	19.9144
625	10.9028	12.4867	15.097	12.7495	13.641	15.9381	10.0947	10.9681	13.6271	13.217	14.5218	12.3304	12.3286	15.4018	16.1668	17.0619	17.4425	16.5534	18.0184	20.6594
626	11.2762	12.7701	15.369	12.6109	13.5683	15.0037	10.4362	11.2478	13.747	13.8317	14.6727	12.19	12.2926	15.1275	16.4202	17.604	16.9902	16.6317	17.9649	20.6857
627	11.2045	12.5859	14.8028	12.22	13.9657	14.6613	11.5327	10.9466	14.4336	13.6504	14.2404	12.3274	13.2147	15.0462	15.7385	17.0844	16.4703	16.4548	17.7136	20.3321
628	11.1038	12.8118	14.9813	12.2001	14.1319	15.2258	11.1137	10.5172	14.0115	13.0381	14.4265	12.2935	13.0813	14.7168	15.8348	17.5007	16.8049	16.9557	16.8692	19.9916
629	11.0736	12.728	15.215	12.8236	13.7233	15.132	10.154	10.66	14.0557	13.5062	14.3624	12.1787	13.0889	15.9593	16.8327	17.4029	16.4287	16.7322	17.0424	20.5638
630	11.3032	12.661	14.7862	12.3127	13.9688	14.7771	10.8051	10.7281	13.2758	13.1295	14.2847	12.1517	12.4676	15.492	16.5018	17.5656	16.9857	16.5763	17.8268	20.5071
631	11.3304	11.9496	14.7956	12.6744	14.3436	15.574	10.8542	10.7862	14.2024	13.1489	14.2599	12.193	11.8315	15.3687	16.0597	16.3259	17.4269	16.5925	17.3238	19.8177
632	10.928	12.5164	14.9863	12.6783	14.2352	15.4148	11.2148	10.6981	14.8841	13.8466	13.9932	12.3325	12.4406	15.6119	16.4187	17.4084	16.3742	16.6854	17.4281	19.3213
633	11.4542	12.8392	15.2104	12.0731	13.482	15.0052	10.8151	11.2965	14.2823	12.6171	14.8361	12.3241	12.0368	14.7148	17.2014	18.1722	16.7699	16.9213	17.4245	19.535
634	11.3369	12.4662	14.9239	13.1502	13.7521	15.1666	10.3832	10.8869	13.8121	12.1131	14.5855	12.2204	11.8218	15.0112	16.2569	17.7016	16.9446	16.8464	17.7656	19.4865
635	10.7294	12.7029	14.9372	13.5218	13.9131	14.7592	10.564	10.7872	13.5756	11.9319	14.3063	12.5747	11.6246	15.0412	15.5027	17.943	16.8002	16.1779	17.5863	19.3684
636	10.7914	12.6817	15.3704	13.7232	13.8761	15.0456	10.3977	10.9028	14.3009	12.2495	14.4565	11.9221	12.2467	14.6956	16.5925	17.8657	16.5642	16.6936	16.9189	19.3518
637	10.8056	12.9351	14.5835	12.5268	13.2982	15.5235	10.2503	10.4743	14.1621	12.7232	14.1579	12.3317	12.0936	14.9687	15.6555	17.7787	16.8838	16.8824	17.067	19.8366
638	10.6351	12.4832	15.2813	12.2661	13.3875	15.4126	11.0963	11.1186	13.9571	12.205	14.1404	12.2711	11.6287	14.9072	15.83	18.1109	16.3376	16.6652	17.7552	20.4781
639	10.99	12.6738	15.5191	11.3862	14.2291	15.2139	10.4875	11.1869	14.0472	12.9692	14.1	12.0335	12.3747	14.5803	16.0978	17.6724	16.6019	17.0364	17.5509	20.5828
640	11.2844	12.2237	14.7583	12.6531	13.7281	14.9774	10.3724	11.0187	14.2773	12.4469	14.1802	12.4029	12.7794	14.5763	17.4383	17.0943	17.0556	16.9832	17.2325	20.3265
641	11.301	12.6888	15.3066	12.3323	14.3026	14.9524	10.3332	10.5395	13.7359	13.6829	14.3759	12.4655	13.0611	15.14	15.8056	17.7917	17.3771	17.257	18.0782	18.8552
642	11.3723	12.5133	14.8931	12.2793	14.186	15.7457	10.3894	10.6226	14.2715	13.0358	14.0443	12.3554	11.7751	14.6618	16.8515	17.0604	17.5902	16.9631	17.3784	19.073
643	11.3251	12.5532	14.5792	12.5675	14.0086	15.7383	9.75763	10.8349	14.3396	13.0258	14.3516	12.1217	12.5565	15.2553	16.8284	17.2329	17.5024	16.9173	17.5463	19.3416
644	11.1769	12.8968	14.8199	12.6351	14.0126	15.332	10.4997	11.7134	14.058	13.7621	14.1519	12.2739	12.6159	14.6798	16.2343	17.877	17.8305	17.7461	17.1167	20.1494
645	11.0236	12.7127	15.0493	12.8382	14.1115	15.0471	10.7848	11.2229	13.7962	13.5043	14.2015	12.0161	12.019	15.0088	16.7388	17.5064	17.1963	17.6296	17.1921	19.4105
646	10.9296	12.5991	14.606	12.5248	14.2498	14.5562	10.9356	11.2445	13.4856	13.1887	14.6324	12.1685	12.1333	14.6008	16.6591	16.8889	16.9085	18.0367	17.0198	19.9412
647	11.2886	12.7875	14.5229	12.3703	14.3295	14.3909	10.6983	10.4958	13.7651	13.2514	14.5201	12.4372	12.1864	14.8155	16.9573	17.2856	16.8476	18.0321	17.5788	18.9546
648	11.3126	12.5557	14.1036	12.1514	14.3233	14.5043	11.3405	10.1777	13.4374	13.7928	14.3289	12.5865	12.4215	15.0418	16.1651	16.8042	17.6644	17.737	16.9104	19.4794
649	11.0849	12.8129	14.6248	11.5271	14.0034	14.4252	10.2436	10.6602	13.9764	12.6052	14.1725	12.332	12.8026	15.2582	16.1368	16.7335	17.7543	17.173	17.7877	20.5457
650	10.9559	12.3259	14.4232	12.5256	13.9693	15.1117	10.5476	10.3717	13.4347	12.7609	14.0631	12.118	12.1854	14.5468	16.2493	16.8547	17.4232	16.7481	18.2189	19.7519
651	11.7368	12.7433	15.1723	12.3965	14.039	14.4749	10.5074	10.6562	13.2912	12.6647	14.3422	11.7389	12.1331	15.3547	17.0854	17.1104	17.6182	17.6451	17.6893	19.7777
652	11.3126	12.6944	14.8128	12.7462	14.2571	14.8248	9.80828	10.3157	12.9226	12.9615	14.2206	11.9494	12.7577	15.9113	15.9665	17.6998	17.2008	17.0783	17.6582	19.923
653	11.6418	12.5577	15.277	13.045	14.6097	15.2383	10.269	10.7607	13.5512	12.5228	14.2417	12.2254	12.4421	15.0596	15.9048	17.8561	17.7026	17.9375	17.6411	19.1996
654	11.9339	12.3642	15.3146	12.3746	14.5944	14.2885	10.2043	11.1845	13.2122	12.8922	13.7242	12.3249	12.2542	14.9199	15.1469	17.8036	17.3927	17.3856	17.457	19.9853
655	11.3715	12.6127	15.0113	12.084	14.7083	15.0527	10.0056	10.7683	13.2367	13.103	13.5374	12.26	13.1277	14.683	15.8554	17.4009	17.2769	17.9016	17.1802	18.7952
656	11.3849	12.6802	14.8232	11.9974	14.1587	15.3128	10.2189	10.3926	13.2834	12.7921	13.9032	12.3252	12.9797	14.9008	16.1464	17.2436	17.0773	17.3503	17.4299	19.7337
657	11.4344	13.0679	14.8701	12.1658	13.8937	14.6261	10.1222	10.6272	13.4974	13.4111	13.7659	12.1341	12.8337	14.8231	15.3813	18.0483	17.2525	18.7076	17.2965	19.6633
658	10.9775	12.5166	15.0014	12.2026	14.314	15.0606	10.3534	10.3456	12.9121	12.6772	13.7089	12.454	12.4542	14.7119	15.8924	17.6458	17.5069	17.8783	17.2669	19.3088
659	11.5162	13.1938	14.9185	12.476	14.4943	15.5159	10.2217	10.3446	13.4207	12.3246	13.4439	11.9917	12.2219	14.6039	15.8639	17.4014	16.8314	17.9882	16.9008	19.2697
660	11.1018	12.9164	14.7362	12.525	13.8484	15.8171	10.1358	10.4163	13.5819	13.0198	14.2603	12.3179	12.0761	15.2636	15.6167	17.8274	17.5356	18.0409	17.3383	19.368
661	11.2934	12.8977	14.3348	12.0331	14.3934	15.2736	9.74696	10.045	12.9106	12.3341	14.6137	12.3815	12.8622	14.7719	15.7175	17.9521	16.8488	18.4344	16.9582	19.1612
662	10.9087	13.1803	14.7902	12.6373	15.4687	15.1712	9.99461	10.697	13.3904	12.57	14.705	12.3118	12.3146	14.7827	15.2783	17.6521	16.982	17.3375	17.3074	19.1907
663	11.3038	12.3163	14.7389	12.8322	14.3403	14.9461	10.0335	10.3286	13.777	11.8358	13.9903	12.2687	12.7272	14.2798	16.0541	17.4658	16.4523	16.6801	17.0775	19.6246
664	11.1149	12.7534	14.525	12.7605	13.7661	14.8445	11.2498	10.7561	13.2238	12.0815	14.5941	12.3135	12.9976	14.567	15.6146	17.8966	17.2917	16.971	17.1872	20.0055
665	10.9114	12.4997	14.6269	12.3829	14.2704	15.4783	11.1028	10.9528	13.5449	12.4894	14.0943	12.2043	12.577	14.4771	14.8519	17.3866	17.5514	17.9023	17.5582	19.9344
666	11.8206	12.8351	15.002	12.623	14.5656	15.0641	10.5424	10.6534	13.3453	12.3297	14.0629	12.0605	13.1484	14.6439	15.2564	17.3817	17.0224	16.9423	17.6593	20.5875
667	10.7187	12.4323	14.3615	12.1495	14.4836	15.9181	11.0507	10.5543	13.1807	12.8304	14.0369	11.8845	12.7921	14.278	16.0493	17.215	17.402	16.6718	17.7177	19.8789
668	11.0492	12.4885	14.2645	11.8963	14.5572	15.5643	10.874	10.5272	13.1215	11.9078	14.1029	12.0959	13.0877	14.0828	16.0918	17.946	17.2128	17.0501	17.286	19.7527
669	11.1444	12.5773	14.6512	12.5208	14.2742	15.329	10.5658	10.6915	12.8676	12.0772	14.0675	11.7772	13.1152	14.0482	14.8611	18.7393	17.3961	16.8195	17.3711	19.1546
670	11.1614	12.1817	14.2799	12.1944	14.426	15.0952	10.4475	10.599	13.0081	11.6915	14.3058	11.7349	12.0506	14.6268	14.9313	18.0836	17.5591	16.6503	17.6623	19.8408
671	11.6131	12.3169	14.2429	12.1568	14.4385	15.7061	10.2818	10.7701	14.2128	12.1822	14.4534	12.1778	12.6155	14.1675	16.4233	17.5855	16.467	16.6673	17.5264	19.7855
672	11.1758	12.3303	14.2461	12.2129	14.2516	14.7257	10.7886	10.8257	13.1355	12.0137	14.2903	12.1288	11.5356	14.8463	15.7354	17.7227	17.1292	16.8486	17.5906	19.5652
673	10.9838	12.5614	14.6782	12.3786	13.844	15.2545	10.2681	10.807	13.6372	11.6301	14.3296	11.7518	12.1349	14.7192	16.4136	17.5937	17.4878	17.4557	17.8776	19.7383
674	11.0328	12.1972	14.8446	12.9645	13.8191	15.2459	9.94581	10.7223	13.0328	11.3706	13.9266	12.1082	11.8564	14.6862	16.187	17.5379	17.3295	16.6863	17.4365	19.8158
675	11.1733	12.5241	15.254	12.7881	14.573	15.7539	10.1235	10.2878	14.2349	11.2333	14.3966	12.229	11.3638	14.2674	16.055	16.8366	16.6374	16.4344	16.5685	18.9976
676	11.4555	12.583	15.2744	12.0986	13.858	15.2383	10.1136	10.1294	13.8594	11.8316	14.1847	12.1259	11.5417	14.8792	16.4144	17.6026	16.9407	17.088	17.4744	19.4577
677	11.4747	12.7663	15.1654	12.6496	13.7931	15.4517	10.1062	10.796	13.2508	12.2014	14.4906	11.7334	11.8663	14.9364	16.1599	18.1865	17.32	17.2432	17.437	19.1356
678	10.5508	12.7435	15.7259	12.5414	14.2339	14.5625	10.2771	10.7815	13.4578	11.6699	14.0857	11.5128	11.5507	14.2688	16.7034	17.4354	17.3153	17.2624	17.6965	18.9703
679	10.9905	12.8953	15.9868	12.6128	14.1622	15.3345	10.4551	10.907	13.7544	11.8193	14.2751	11.7421	12.2615	13.956	15.5177	17.0393	17.0029	17.5672	17.9331	19.6372
680	11.2301	11.9727	16.0091	12.1011	14.0686	15.3614	10.472	10.0777	12.9878	12.3989	14.0777	11.9359	12.4687	14.159	17.3168	17.3766	17.2464	17.4742	17.4053	19.6843
681	10.8547	12.2377	15.8496	12.1997	13.5166	14.8194	10.8189	10.6048	13.3346	12.6987	14.1908	11.8175	12.8761	14.9904	16.6391	17.8805	16.7481	17.1741	17.6552	20.0287
682	11.1154	12.7399	15.0823	12.5232	13.4433	15.3589	10.5117	10.2189	14.2563	11.9771	14.0787	11.6956	12.8409	14.6388	16.6717	18.403	17.1452	17.9861	17.407	19.2924
683	10.9819	12.5853	14.5966	12.7537	13.5668	15.3689	10.5486	10.3543	14.0476	12.39	14.2229	11.9035	12.8184	14.7788	16.8515	18.0417	16.2178	17.5395	17.724	19.6336
684	11.5693	12.5493	14.6612	12.9269	14.0239	14.7343	10.7227	10.4765	14.1289	12.4579	14.2497	11.5168	11.8999	14.1823	15.9312	16.9638	16.911	17.2829	17.5943	19.2994
685	11.2324	12.199	15.1031	11.4746	14.3269	15.4297	10.9013	10.26	14.0212	12.1961	13.9773	11.5211	12.0436	14.2765	16.2207	17.0977	17.3286	17.5606	16.918	19.787
686	11.4331	12.4358	15.4438	12.3007	14.2075	15.4138	10.2544	10.4672	13.9259	12.4266	14.0815	11.5359	12.1594	14.5894	15.7134	17.5782	16.7565	17.7346	17.6494	20.085
687	11.2745	12.8981	15.4937	11.5489	13.9384	15.4078	10.0718	10.7162	14.4943	12.3809	14.3208	11.7193	12.0992	14.5401	15.9006	17.465	16.2455	17.4799	17.4988	19.9211
688	11.286	12.7379	14.8446	10.832	14.0374	15.2241	10.2278	10.4492	14.5227	12.7936	13.9856	11.2158	12.2081	14.3539	15.9923	16.9223	16.7902	17.1278	17.2844	20.0026
689	11.0964	13.1529	14.5819	11.7935	14.3054	15.3142	10.4238	10.8985	14.3753	12.7412	14.1827	11.8503	11.6729	14.2882	15.8615	17.0383	16.7173	16.9662	17.5879	19.5207
690	11.5997	12.8188	14.6198	11.8366	14.2362	15.3934	10.1525	10.9126	14.4384	12.5824	13.797	11.4319	11.6992	15.0604	16.0685	16.9709	17.444	17.0178	16.9928	19.8924
691	11.3103	12.7513	15.5725	11.881	13.7324	15.4975	10.4414	10.8114	13.8226	12.9034	13.8055	12.1772	11.8473	14.5805	15.7696	17.0589	16.7183	16.9698	16.6296	19.6175
692	11.8422	12.7211	16.2346	11.2129	13.9873	15.6272	10.1856	10.5965	14.057	12.7168	14.9292	11.3595	11.2199	14.6377	15.4664	16.8599	16.9741	17.3748	17.2728	19.329
693	11.3391	12.7404	15.1847	11.3999	13.6616	16.4606	10.1676	10.8506	13.6064	12.83	14.0144	12.0338	11.4716	14.5074	15.551	17.0901	17.5246	17.7914	17.9716	18.2357
694	11.7564	12.8899	15.5248	12.2768	13.7603	16.0054	10.4591	10.8559	13.5264	12.2721	14.3443	11.7832	11.5817	14.5298	15.5047	17.2731	16.8013	17.8369	17.6432	19.7819
695	11.3197	12.3066	15.6217	12.3424	13.9052	16.4215	10.354	10.4644	13.948	12.8473	14.1896	11.8877	11.7489	13.9601	15.7593	17.2024	17.5002	17.7203	17.3664	19.4997
696	11.2447	12.3936	15.8022	12.1676	13.652	15.585	10.5407	11.1678	13.9679	12.0113	13.8629	11.6485	12.5982	14.3151	16.0865	17.3013	16.6817	17.8139	16.986	20.1094
697	11.4165	12.9102	14.9729	12.0832	13.7433	15.1794	10.2636	10.6938	13.7805	11.9545	14.2751	11.5488	11.8019	14.445	15.9242	17.3095	16.1718	17.0931	17.4333	19.7231
698	11.0998	12.6238	15.3185	11.8252	14.0396	15.9409	10.1977	10.7171	13.6965	12.4921	14.0604	11.5779	12.3245	14.8313	15.687	17.2345	17.6273	17.8689	16.9256	19.4417
699	11.6859	12.8371	15.0074	11.552	13.9397	15.3465	10.4175	10.8231	13.6053	12.4771	15.0474	11.3632	11.4928	14.5445	15.774	17.0815	17.012	17.2955	17.436	20.3101
700	11.7098	12.7789	14.8775	11.8086	14.2387	16.3129	10.0854	10.7147	13.7768	12.3859	14.6515	11.8957	12.9272	14.0682	15.5764	16.7533	16.9248	18.5228	17.25	19.7303
701	11.7247	12.6877	14.8853	12.0541	14.7757	15.8929	10.0492	10.7348	13.0043	12.7779	14.1513	11.6827	12.14	14.0658	15.7677	17.7757	16.3572	18.0902	17.897	20.3535
702	11.9623	13.2672	15.4042	12.7717	14.2423	16.2431	10.4843	11.5927	13.2536	12.4609	14.0311	11.9427	12.8625	14.3135	15.8512	16.6548	16.3508	17.9945	18.4354	20.3003
703	11.5817	12.4887	15.2935	12.3109	13.9613	14.4354	9.992	10.5074	13.5624	13.1076	14.2333	11.8007	12.1421	13.9539	15.0683	16.9236	16.9844	17.2814	17.2864	20.4401
704	12.0051	12.2972	14.7082	12.5492	13.7556	14.927	10.2541	10.513	13.8577	13.0452	14.6084	11.8508	12.6724	14.2193	15.1511	17.0313	16.949	17.4006	17.7198	20.294
705	11.4302	12.7702	15.0478	13.1251	14.1994	14.4634	10.4456	10.369	14.0231	12.3332	14.7059	12.0718	12.3027	14.417	14.4711	17.1934	16.9593	17.1686	18.3581	19.9661
706	11.6947	11.9897	15.1605	12.2792	14.0407	15.3154	11.2565	10.6283	14.2926	12.8375	14.2288	12.0575	12.2182	14.2862	15.686	17.6414	17.191	17.4542	18.1238	19.9409
707	11.653	12.1675	14.6561	12.7964	14.0167	15.2183	11.0194	10.6585	13.5514	12.4534	13.7718	12.0321	11.7457	14.6006	15.1613	17.0584	16.4421	17.1706	17.8188	19.9463
708	11.2464	12.4315	14.9932	13.0023	14.1839	15.2389	10.7773	10.2965	14.1227	12.3135	13.889	11.9121	12.3992	13.8349	15.1734	17.7338	16.629	18.1244	17.4968	19.6586
709	11.2329	12.0326	14.6719	13.0278	14.1874	16.0025	10.3703	10.3332	14.0875	12.7874	14.3216	11.602	13.093	14.2291	15.5668	16.9871	16.4317	17.8973	17.5396	19.2968
710	11.4839	12.0196	14.6363	12.4036	13.6987	15.3085	10.6658	11.0175	14.3803	13.3512	14.4145	11.8182	13.4016	14.4886	15.0292	16.8907	16.7701	18.7898	17.7447	19.4958
711	11.0262	12.26	15.3863	12.2109	13.4733	15.2005	10.8169	10.8709	13.278	13.1468	14.2015	11.894	12.616	15.612	15.0858	16.1734	17.521	18.0016	17.8902	19.3767
712	11.2361	12.2415	15.3427	12.6208	14.3047	15.5208	11.1667	11.0363	14.1113	12.5267	14.1673	12.3502	12.8814	14.7621	15.4995	16.5809	17.6474	18.2334	17.5381	20.7262
713	11.4475	12.5672	15.4417	12.3969	13.8871	14.7025	10.6996	10.5489	14.381	12.1485	13.8667	12.062	12.7997	15.17	15.3207	16.9845	17.6928	17.3737	17.5978	19.1959
714	11.472	12.541	14.7752	12.4522	14.0488	15.4792	10.1916	10.4225	14.4732	11.8024	13.8362	12.2722	12.6201	14.782	15.0778	16.5857	17.6666	17.7707	17.7145	19.1924
715	11.4748	12.8648	15.2559	13.1558	13.6232	15.7633	10.0211	10.482	14.3345	12.6598	14.0351	12.3252	12.8323	15.0896	15.3109	16.5285	17.463	17.3048	17.5273	18.9944
716	11.5834	12.6159	14.5182	12.2087	13.9641	15.6869	9.8471	10.3566	13.86	12.1483	14.039	12.4464	12.883	15.0336	15.3146	17.0947	17.7348	17.8048	17.6333	19.7806
717	11.4542	12.5348	15.2196	12.7405	14.1382	15.3981	9.97395	10.6221	13.7337	12.1253	14.2936	12.1488	13.0317	14.8466	14.2951	17.1347	17.7663	18.4555	17.3845	18.9499
718	11.3212	12.4591	14.8801	12.8104	13.5355	15.4052	10.1714	10.6139	13.8463	12.2708	13.5179	12.1023	13.0336	14.8779	14.5592	16.93	17.3574	17.3833	17.8028	19.1638
719	11.6881	12.8602	15.1028	13.2603	14.3863	15.7001	9.88079	10.6469	13.9368	12.4395	13.778	12.5846	12.8231	14.342	15.4173	16.6839	17.6582	17.4185	18.131	19.6011
720	11.5226	12.4071	15.8159	12.9044	14.5423	15.3612	10.2047	10.831	14.0259	12.1558	13.6999	12.1056	12.4939	14.214	14.8646	17.4672	17.4779	18.2069	17.5961	19.6533
721	11.7651	12.5161	14.9352	12.812	14.2053	15.5808	10.175	10.8514	13.823	12.6526	14.0623	12.0878	13.0632	14.5818	15.5953	16.8922	17.7421	18.0698	16.9296	20.2245
722	10.996	12.6904	14.6953	12.0657	14.3156	15.3446	10.1039	10.6939	14.1431	12.078	14.0341	12.3196	12.8838	15.0388	16.0663	17.2155	18.057	17.5456	17.7622	19.2728
723	11.6625	12.8503	14.9563	12.4862	14.0239	14.8292	10.1678	11.105	13.6955	12.2176	14.3211	12.5701	12.8536	14.4138	15.4657	17.7704	16.821	18.0539	18.6084	20.1757
724	11.1989	12.612	15.1999	12.8411	14.0574	14.9797	10.0734	10.4189	13.809	12.6762	14.0173	12.2432	12.858	14.76	15.1692	17.868	17.0907	18.3825	17.3483	20.0388
725	11.4496	12.507	15.1357	12.5325	14.0599	15.0303	10.3844	10.4288	13.706	12.0473	13.8746	12.63	12.5776	14.8901	15.7324	16.9044	17.0046	17.7212	18.0839	20.0453
726	11.3608	12.5718	14.6931	12.3472	14.0579	14.6899	10.6487	10.1418	13.9817	12.0698	14.0722	12.4412	12.8939	14.0029	14.8785	17.6334	16.8308	17.7568	18.3164	20.4807
727	11.2786	12.5522	14.303	13.2406	14.3417	15.5761	9.98993	10.7814	14.0435	12.6189	14.1947	12.3006	12.904	14.4076	15.3288	17.4503	16.6898	16.8964	17.3281	20.7165
728	11.3613	12.1417	14.9554	12.2284	14.3244	15.4787	9.89722	10.6447	13.9925	12.3647	14.4034	12.7052	13.5524	14.3468	15.5634	17.6785	17.0769	17.2206	17.5041	19.7437
729	11.4019	12.4725	15.1564	12.7621	14.361	15.1331	10.2408	10.7101	14.4419	12.3167	14.5572	12.1686	13.3499	13.9446	15.5845	17.3295	17.3969	16.8864	17.3281	19.7522
730	10.89	12.5854	15.264	12.7323	13.674	14.9608	10.0119	10.6728	13.9949	12.6282	14.4085	11.9695	12.923	14.0093	15.4695	16.9283	17.2816	17.5844	17.9756	19.6219
731	11.228	12.5207	15.0847	12.4456	13.9762	15.6457	10.4511	10.6162	14.4874	12.4455	13.8767	11.4881	12.5018	14.2064	15.179	16.7355	17.2116	17.6086	17.7776	20.0188
732	10.4984	12.5375	14.4849	12.7281	14.3063	15.2857	10.1676	10.3049	14.2336	12.3503	14.6776	11.5252	12.8894	14.2212	15.0802	17.3411	17.0722	17.1697	17.586	19.5009
733	11.2825	12.7562	15.5817	13.3459	14.4035	15.4187	9.93491	10.3346	14.277	12.3612	14.3152	12.1564	12.5534	14.7142	15.3502	17.1296	17.333	17.298	18.1051	20.4741
734	11.6287	12.6063	15.6413	12.9514	13.8678	15.0998	9.80827	10.5299	13.9241	11.9336	14.6266	11.7257	11.5686	14.8144	15.4036	16.8872	17.3046	17.6385	18.0831	19.0783
735	10.916	12.4971	15.4071	12.7608	14.1556	15.2968	9.86878	10.9408	13.9152	11.7267	14.1157	11.4858	12.7557	14.8372	14.9479	16.3427	17.7943	16.9548	17.5311	19.5047
736	10.8009	12.5944	15.475	12.6298	14.1102	15.2403	10.1458	10.7906	14.1688	11.6638	14.8089	11.5178	12.6147	14.7526	15.8214	17.1165	17.375	17.9978	18.227	19.7387
737	10.635	12.6005	15.4032	12.5653	14.1981	15.4011	9.86777	10.8439	14.7022	12.6981	14.2928	11.9492	12.9951	14.6701	15.38	16.3096	17.0729	17.2496	17.1896	19.3239
738	10.8253	12.6791	15.1259	13.5364	14.564	14.5018	9.97256	10.2975	14.1915	12.7401	14.1031	11.7137	12.59	14.7666	15.1547	17.401	16.4228	17.1903	17.6603	20.2235
739	10.91	12.3716	15.6213	13.6901	14.982	15.574	10.3624	10.3821	13.6548	12.2485	14.5103	11.7495	12.6924	15.2151	14.8627	17.7028	16.6251	18.0191	18.4659	19.0188
740	11.4014	12.6883	15.8252	13.6241	13.8859	15.0331	10.1217	11.0538	14.0989	12.3346	14.3774	12.0461	13.1992	14.6641	15.1954	17.3601	17.4395	17.6695	18.7923	19.4631
741	11.7178	12.4518	14.9089	12.7648	14.274	15.0809	10.188	11.0628	13.7952	12.2556	13.8116	11.9524	13.4184	14.6239	15.1968	17.8204	17.4991	17.835	18.3789	19.8939
742	11.2414	12.7246	15.4016	12.8247	14.2017	15.4468	9.88113	10.5734	13.4681	12.1907	14.5079	11.9949	13.2227	14.0911	14.8803	17.1455	17.6064	17.8286	18.9118	19.9451
743	11.2573	12.4055	15.2897	12.6686	13.9103	14.6519	10.3311	10.6343	13.1729	12.1495	14.275	11.9785	13.0785	14.4268	15.2455	17.0502	17.8782	17.1806	18.6523	19.7005
744	11.4269	12.898	14.6099	12.8941	14.1743	14.5268	10.1183	10.4744	13.6685	12.396	14.2931	11.8962	13.1026	14.2987	15.164	17.2156	17.2025	17.785	18.1193	19.6449
745	11.45	12.453	15.9311	12.7622	14.3364	15.3775	9.81137	10.5338	13.7279	12.2942	14.4786	11.893	12.7776	14.8729	14.3533	17.3535	17.0053	18.063	18.1356	19.5052
746	10.9446	12.5321	15.3705	12.619	14.1562	14.8364	10.0047	10.588	14.5291	12.3291	14.2291	12.1294	12.8165	14.3052	14.2996	17.6985	17.597	18.0611	18.1194	19.9873
747	11.1228	12.8147	16.0133	12.8781	13.8011	15.2524	10.3134	10.7147	14.2484	12.1217	14.1641	12.4601	12.8546	14.4129	15.2407	17.3862	17.564	18.0585	18.3172	20.3756
748	11.2076	12.5287	16.0834	13.3111	15.0835	15.0925	10.3195	10.6083	14.0962	12.4267	14.4233	12.1009	13.0042	14.8068	14.3587	18.1953	17.9749	17.5615	18.6473	19.6905
749	10.8499	12.7015	16.1006	13.7715	14.5102	15.8692	10.1806	10.3401	14.3903	12.3624	15.1121	12.2126	13.4348	14.7542	15.0559	18.0269	17.937	17.8138	18.3797	20.3619
750	11.5893	12.7195	15.9393	13.0665	14.1934	14.9499	10.361	10.4784	13.9417	12.3513	14.4896	11.9397	13.7647	14.78	15.477	17.6923	17.257	16.6989	18.8155	20.3614
751	11.2577	12.8228	15.6677	12.6366	14.3126	14.7907	10.3249	10.641	13.8922	12.4743	14.686	12.1044	13.3373	14.1169	15.129	18.1171	17.2352	17.4231	17.5775	19.8909
752	11.3126	12.2704	16.2549	12.6013	14.3357	16.1236	10.4463	10.3812	13.702	12.6604	14.8753	12.2131	13.8588	14.5351	15.1691	18.0642	17.8134	17.6581	17.4218	20.6159
753	11.2567	12.9805	15.9232	12.4837	13.8132	15.4653	10.2323	10.7231	14.5761	12.3843	14.5956	11.9279	13.3863	14.6024	15.5957	17.3231	17.6805	17.575	17.7092	20.671
754	11.4177	12.6136	15.8301	12.2117	14.0472	14.5987	10.2946	10.7858	13.8095	12.9532	14.1675	11.871	13.5838	13.8455	15.359	17.6513	17.6358	17.6807	17.4356	20.1321
755	10.9936	12.3839	15.6284	12.7351	13.9603	15.3852	10.3042	10.5505	13.7019	12.4095	14.2415	11.9751	13.542	14.7472	15.5114	17.3477	16.9214	17.7431	17.3511	20.4507
756	11.2476	12.8533	15.6174	12.257	14.3287	15.1562	10.2207	10.7804	13.4098	12.9392	14.4871	12.071	13.9477	13.9482	15.9378	17.3857	17.318	18.0907	17.7581	19.9893
757	11.0509	12.8877	15.6296	12.8026	13.9495	15.7969	10.6912	10.1393	13.0966	12.6186	14.7535	12.2097	13.2356	14.3924	15.3373	17.5747	16.7002	18.4525	17.5797	19.7422
758	11.4765	12.4172	15.9371	12.824	14.2143	14.4055	10.4021	10.4916	13.225	13.5036	14.2241	12.1701	13.245	14.5589	15.6368	17.6841	17.3583	17.9234	17.8527	19.323
759	11.4572	12.3362	15.726	12.7377	14.5126	15.2521	10.1878	10.1441	13.9789	13.2995	14.1255	11.9103	13.2458	13.8238	16.0499	17.3701	17.3394	18.4996	17.5518	18.8218
760	11.2378	12.8122	14.9776	12.4067	14.1923	14.6716	9.75863	11.1937	14.0071	12.8774	13.936	11.8958	11.9927	14.7586	15.9278	17.5349	18.0739	17.9081	18.1294	19.4211
761	11.3106	12.3003	15.2969	13.0989	14.4261	15.0645	10.2889	10.4894	13.5074	13.2031	14.1324	11.7146	13.8452	14.3419	16.2724	17.0821	18.3762	17.6754	17.6426	19.1087
762	11.3079	12.6567	15.0185	12.7458	14.6987	14.2075	9.97425	10.6613	13.6138	13.1714	13.9346	12.5625	13.0815	14.2623	15.54	17.1989	18.6544	17.9412	18.8335	19.7316
763	11.0316	12.5329	15.3126	12.9454	14.1577	15.4391	9.84279	10.6597	13.7385	13.1401	14.2566	12.1585	13.7851	14.329	16.0558	16.4158	18.1902	17.9053	17.1668	19.9433
764	11.143	12.5371	15.7945	12.8007	14.2109	14.9658	9.83922	10.6842	13.834	12.556	13.9871	12.3535	13.9516	14.6468	15.9217	17.5127	17.6031	18.205	18.0521	19.3403
765	11.1228	12.6829	14.9732	12.7434	14.3027	15.2029	10.1162	10.4244	13.6897	13.1715	14.333	12.2995	13.6163	14.5467	15.6194	17.7574	16.9274	18.1543	17.6118	19.5979
766	11.1393	12.4152	15.7334	12.6845	14.1539	15.1815	9.75865	11.1447	13.3708	13.0511	14.2757	12.0064	13.0266	14.5727	16.0476	17.2023	18.1356	18.2506	17.1342	19.3152
767	10.9352	12.3301	15.028	12.7463	14.1259	14.9663	9.76486	11.0508	13.9059	13.1175	14.5268	11.5927	13.5904	14.7503	16.1314	16.3925	18.724	18.0769	17.0033	18.6548
768	10.7713	12.324	14.9055	12.5122	14.3252	15.246	10.0338	10.9602	12.8604	12.7652	14.3848	12.2954	12.8048	15.1262	15.6491	17.5329	17.6565	18.0505	17.7777	19.9404
769	10.7561	12.7181	14.8184	12.522	14.3444	14.8343	10.4789	10.568	13.4571	12.2278	14.2572	12.213	13.7157	14.9846	16.3946	17.9569	17.6892	18.7265	17.5756	20.0687
770	11.4661	12.5311	15.3104	13.0606	13.93	15.3861	9.80184	10.7973	13.5527	12.8053	14.3439	11.8664	13.8812	15.2501	16.2604	16.4615	17.7467	18.3177	17.2651	19.0766
771	11.1161	12.537	14.545	12.4793	14.3124	15.2619	9.94953	10.8611	13.7595	12.4942	14.2626	12.2922	13.9355	14.7945	16.4663	16.9356	17.2993	18.625	17.927	19.1206
772	11.0767	12.7396	15.5869	11.9138	13.8659	15.2186	9.92225	10.6425	13.2804	13.2605	14.0789	12.4585	14.1567	15.0253	15.9875	17.2798	17.5622	19.0214	17.3926	19.7887
773	11.1871	12.6007	15.3953	12.5602	13.909	15.0202	9.74508	10.8995	13.4039	12.4925	14.3838	12.107	13.975	15.4484	15.8089	16.6253	18.3511	18.1632	17.1467	19.3309
774	11.0053	13.1839	15.6613	12.3531	13.8451	15.0566	10.8425	10.7666	13.6373	12.8653	13.9282	11.7569	13.939	15.0167	15.5055	16.7244	18.645	18.6186	17.6293	18.7675
775	10.7475	12.2806	15.9583	12.4215	14.1717	15.0782	9.88274	10.7922	13.6028	12.6417	14.4634	11.9967	13.645	14.86	15.9237	17.0825	18.2051	18.8095	16.7535	19.5709
776	11.4581	12.6966	15.3745	12.477	13.9949	14.8967	10.0624	10.6191	13.2877	12.9654	14.4592	11.6896	13.3448	14.7744	16.9747	16.3449	17.4718	18.1693	17.6159	19.9346
777	10.8426	12.8378	15.3233	12.2288	14.1278	14.7916	10.0034	10.731	13.3026	12.7207	14.3405	13.2023	13.0933	14.3862	16.1799	16.2477	16.8792	18.9285	16.6528	19.6101
778	10.7883	12.6612	15.793	12.468	14.0495	14.9803	9.64151	10.9759	12.944	13.0596	14.1401	12.122	13.6423	14.9497	16.3519	16.0467	17.9248	18.1322	16.7255	19.6512
779	11.0883	12.9081	16.1354	12.1638	13.77	15.0565	10.2396	10.701	13.0722	12.4479	14.3519	12.2636	12.7721	14.3905	16.5856	17.4532	17.5884	18.273	17.0841	19.696
780	10.0783	12.769	15.9704	12.4657	14.046	15.2731	9.94711	10.8986	14.1299	12.1143	14.082	12.1627	12.5809	15.1209	16.3555	16.637	17.455	17.6759	17.0828	20.3161
781	10.4229	12.7275	16.0765	12.9398	13.9774	15.0829	10.0336	10.8529	14.0433	12.1681	14.4845	12.863	12.8815	14.3852	16.3661	16.4333	17.4385	19.0334	17.0179	19.8784
782	10.8957	12.8398	15.0941	12.4758	14.42	15.172	9.90862	10.6295	13.1549	12.8408	14.1903	12.199	13.0658	14.4803	16.7018	16.6584	17.5305	18.9072	16.7327	20.0065
783	11.6879	12.8884	15.9823	12.3765	14.2718	15.1465	10.1797	10.6625	13.7664	12.6625	14.0924	12.1372	13.21	14.2649	17.2981	15.8374	17.8724	19.3752	17.1044	19.7343
784	11.0292	12.6649	16.3299	13.4239	14.127	15.6875	9.71576	10.7102	13.6256	12.5415	14.2803	12.7575	12.9353	14.3129	17.231	16.4116	18.0538	19.1279	17.3669	19.6257
785	10.8508	12.845	15.6119	12.8405	14.0242	15.0788	10.0975	11.2143	13.9605	11.9239	14.4468	11.5876	12.3929	14.2074	16.494	16.9196	17.9374	19.4865	17.5246	19.7168
786	10.5974	13.2937	16.1656	12.014	14.4778	14.8773	9.85805	10.717	14.0433	12.521	13.8737	12.0922	11.9791	14.1561	16.1683	16.4581	17.1498	19.2576	17.818	20.1268
787	10.6895	12.8013	15.544	12.5828	14.1163	15.0096	9.90195	10.5605	13.8038	12.8909	14.3153	10.9338	11.9868	14.4458	15.46	15.4386	16.9739	19.2247	17.5734	19.0513
788	10.6525	12.5833	16.1791	12.5593	14.1873	15.2795	10.1211	10.6843	13.8191	12.8277	13.8885	11.6827	12.6252	14.2601	15.9408	17.1801	16.9944	19.6995	17.8142	20.1611
789	10.6555	12.6808	15.9555	12.699	13.7699	15.3415	9.73452	10.5378	13.7329	12.2404	14.1011	12.1345	12.8247	14.034	15.8352	16.1637	17.682	18.6698	16.7272	20.1653
790	10.7465	12.7812	16.7421	12.8061	14.4532	14.8813	10.4905	10.6715	13.0627	12.3306	14.2509	11.9082	12.6823	14.7569	16.0914	16.3068	17.2686	19.3311	17.2261	19.9423
791	10.856	12.5921	16.8605	12.0415	14.1463	14.7663	10.1833	10.9214	13.6223	12.09	14.4409	12.4816	12.4413	14.5904	16.7902	16.1417	17.57	19.2531	17.9557	20.4745
792	11.0029	12.3134	16.0657	13.751	14.4189	14.4837	9.8571	10.6486	13.3223	11.911	14.7005	12.2563	12.9626	14.4656	16.5288	16.6965	17.0133	19.2577	17.4066	19.604
793	11.0906	12.4349	16.4763	12.2111	14.1842	14.9545	9.86371	10.5954	13.0894	12.1355	14.0402	12.2489	12.4119	14.7256	16.9696	16.0505	17.0737	19.5111	17.0237	20.6685
794	10.8473	12.8681	17.0499	11.6009	14.6174	15.09	10.2548	10.2512	13.7424	12.2656	14.3324	11.8971	12.3273	14.225	16.6213	16.0323	16.6762	18.3949	16.7682	20.5948
795	11.0729	12.9036	17.5523	11.8935	14.4491	14.9627	9.9164	10.6553	13.6499	12.4216	14.2836	12.0485	12.4722	14.6569	16.1719	15.4944	17.1551	19.1739	17.0137	20.4658
796	10.8588	12.5238	16.0193	12.8109	13.6817	14.8628	10.157	10.6893	13.2073	11.3055	14.2139	12.8122	12.8903	15.1058	15.9764	16.6873	18.3329	19.4481	17.1618	19.7436
797	11.3637	12.2545	15.9444	11.5003	14.0505	15.2483	10.0725	10.8091	13.7199	12.1848	14.3033	12.5533	12.9469	14.6615	16.2561	16.5242	16.2118	18.7397	17.5837	19.9763
798	10.8621	12.5535	16.2596	12.3902	14.3402	14.6692	10.0392	11.1573	14.1244	12.3846	14.0996	12.3507	12.3786	14.2051	15.8065	15.9308	16.6077	19.0206	17.7511	19.6354
799	10.8577	12.542	15.4495	12.7067	14.183	14.9117	10.0529	11.0374	13.7418	11.4345	14.261	12.189	13.1393	14.5625	15.8695	15.9091	16.4709	19.0059	17.6714	19.6808
800	11.0789	12.6208	15.6142	12.4484	14.3666	15.0536	10.0644	11.0403	13.7983	12.8154	13.9956	12.2878	13.4358	14.6278	15.3634	15.8841	17.3042	18.767	18.2017	19.7971
801	11.0362	12.7784	15.9331	13.1806	13.5566	15.5468	10.0797	10.6712	14.132	12.4767	14.3259	11.9181	12.955	14.7495	15.7685	15.7517	17.6378	19.1325	18.1227	19.5493
802	10.9849	12.6191	15.0569	13.1243	14.4188	14.6431	9.89145	10.2052	13.7217	12.2669	14.1598	12.4933	13.3692	14.6461	17.1695	16.4922	18.1192	18.3843	17.4601	20.0327
803	11.0281	12.4426	15.3263	12.8731	13.7895	14.9325	9.94933	10.1857	13.3042	12.4238	14.3633	12.1008	13.9251	15.2213	17.0736	16.5183	17.8134	17.8668	17.0843	19.3308
804	11.2625	12.3093	15.1331	13.4663	12.7588	14.0063	9.67035	10.254	13.5076	12.9952	14.2006	12.324	13.5906	14.2793	17.0408	16.4065	17.5826	19.167	17.2172	20.0739
805	10.8177	12.7507	15.1645	12.6555	13.717	14.8375	9.81312	10.4712	14.0914	12.5645	14.2885	11.6557	13.4334	15.1386	17.5927	16.5142	17.3272	19.6215	17.6378	19.944
806	11.1094	13.0323	14.8565	13.1745	13.6278	13.7722	10.1494	10.7029	14.4205	12.6776	14.1474	12.4247	13.7258	14.7961	16.1501	16.1609	17.3929	19.3824	17.3247	19.6483
807	10.813	12.2636	15.3523	12.9283	13.2987	14.5999	9.80456	10.3815	14.1012	13.5751	13.9833	12.1579	12.9159	14.5758	15.6037	16.6677	17.6447	19.6138	17.5329	19.6441
808	11.1335	12.43	14.7745	12.6787	13.4034	14.3794	9.99426	10.0959	14.1848	12.8369	13.9086	12.2161	13.0384	14.1811	15.8475	16.393	17.7859	19.4782	17.7083	20.5075
809	10.8557	12.6765	15.1784	12.0422	13.7681	13.664	10.293	10.1574	13.8973	12.3033	13.9994	12.0327	12.3279	14.2661	17.1412	17.0044	17.4004	18.9808	17.5271	19.7807
810	11.3692	12.5943	15.8002	13.2303	13.4674	14.684	9.75643	10.0446	14.2757	12.907	14.2769	12.1323	12.8793	14.8247	16.5109	16.0754	18.1928	18.8534	17.1868	20.4798
811	10.8256	12.6841	15.1588	12.3418	14.0811	14.2501	9.81335	10.1284	13.8428	12.7839	14.3432	12.4105	12.2121	14.5999	16.3183	16.3949	18.4028	18.438	17.3019	20.3909
812	11.1089	12.8661	14.9918	13.0109	13.3731	14.155	9.97484	10.7409	13.7442	12.7175	14.3972	12.0075	13.6333	15.1754	16.0166	16.6584	18.3513	17.9505	17.8655	19.9421
813	10.8965	13.1023	15.3661	13.6354	13.8117	14.7934	10.3416	10.5049	14.0259	12.4176	14.219	12.3083	12.9449	15.1162	16.4116	16.7357	17.6731	17.6647	17.1963	20.3208
814	10.6203	12.6489	15.2047	13.3151	14.1623	15.0595	9.97594	10.0049	13.7358	12.7871	15.0814	12.1975	13.5493	14.5799	15.3851	16.4207	18.5652	18.4846	16.9983	20.013
815	11.1793	12.6673	16.0678	13.1563	14.1703	15.4323	9.68639	10.54	13.4723	12.628	14.5607	11.8263	14.0075	14.4349	15.6355	16.1762	17.9948	18.2527	17.4448	19.4854
816	11.4013	12.8902	15.4121	13.3502	13.617	15.0592	9.92086	10.46	13.5603	13.0632	14.5695	12.2684	12.8043	14.6118	14.8	15.7602	17.8429	18.0144	16.7416	19.7957
817	10.268	13.2409	15.3643	13.1719	13.5717	14.3626	10.2281	10.4371	14.4904	12.3658	14.618	12.2249	12.926	14.5557	15.9997	16.4952	17.9676	17.4676	17.1005	19.5852
818	10.9095	12.7439	15.8245	13.4435	14.1153	14.9109	9.95119	10.8164	13.5576	13.1106	14.2127	12.2658	13.2694	14.7733	15.3317	16.8394	17.7757	18.0101	17.1168	19.1019
819	11.3221	12.7895	15.591	13.3258	13.5549	14.0785	9.75024	10.3796	13.6602	12.6668	14.5138	12.1768	13.0317	14.4921	16.1209	15.8366	17.7736	18.4346	17.5377	19.458
820	10.6675	12.8313	15.0016	13.8684	14.2421	14.1786	9.5684	10.4587	14.1435	12.4347	13.9579	11.7919	12.8521	14.743	15.3526	15.7976	18.1151	18.1592	17.6479	19.3377
821	10.5406	12.763	15.6088	13.0187	13.9181	14.4577	9.76345	10.2577	13.4871	12.4872	14.4515	11.9605	12.8733	14.6035	15.5177	15.7188	17.914	18.5239	18.3175	19.892
822	11.2875	12.6521	15.7135	13.7515	13.7674	14.7051	9.82402	10.6594	14.1898	12.127	14.4129	12.3308	12.7184	14.825	14.4539	16.1461	17.8664	17.8916	16.8076	19.7624
823	11.0093	12.7845	15.4404	13.5905	14.134	14.8399	10.4001	10.7351	14.3764	12.0624	14.5992	12.2959	13.2699	14.6627	14.7258	16.2395	17.4568	18.1324	17.1372	19.3223
824	11.2639	12.8755	15.6083	13.3593	13.6545	14.1005	9.87073	10.1182	13.9374	12.0603	14.3036	11.8183	12.5688	14.9455	15.5319	16.5329	17.7115	18.4623	17.2121	19.5288
825	10.928	12.5141	16.0921	13.3751	13.9728	14.2504	10.1421	10.5304	14.2459	12.5865	14.4221	12.4454	12.4404	15.162	15.6035	16.3356	17.8317	18.359	17.5622	19.6845
826	10.9678	12.8391	16.0559	13.771	14.1473	14.5417	9.9892	10.8698	13.8538	12.1725	14.9915	12.1763	12.5749	14.8387	14.7643	16.9302	17.8263	18.2944	17.1832	19.3997
827	11.2686	12.5447	15.4342	12.998	13.9218	14.6778	10.2525	10.6901	13.6809	13.0463	14.1536	12.1946	12.907	14.398	14.5965	17.1939	17.7837	17.6436	17.4978	19.6362
828	11.2278	12.6637	15.3624	13.2069	14.01	14.3267	10.1666	10.7032	14.5437	11.9823	14.6156	12.2844	13.5453	14.4487	15.124	16.0338	17.4897	18.3241	17.8936	20.5078
829	10.7745	12.6918	16.0184	13.5903	13.5645	15.1606	10.0789	10.5177	13.8432	12.7197	14.4007	12.3559	13.4235	14.4868	15.3528	16.4784	17.7189	18.459	17.3946	19.1303
830	10.8842	12.3729	14.8892	13.4891	13.8375	14.9663	9.64421	10.7282	13.9711	12.8451	14.3356	12.3937	13.3351	14.7033	15.6307	16.3868	16.9801	18.1875	17.6153	19.5829
831	11.1012	12.6093	15.1032	13.5872	14.0174	14.474	9.61448	10.9946	14.2652	12.5429	14.4286	12.2801	13.0643	14.4642	15.3778	15.9137	17.6738	18.2041	17.2589	20.1399
832	10.7887	12.6316	15.9963	13.2812	14.4421	14.311	9.85647	10.781	14.0437	12.5332	14.4026	11.8449	12.5751	15.0056	15.6102	17.3375	18.4638	18.4622	17.2925	20.1112
833	11.2538	12.6693	15.3452	13.3415	13.6007	14.0394	9.92197	11.4984	14.1995	12.6735	14.7137	11.8389	13.2249	14.4734	15.3713	17.0792	17.0277	18.7172	18.3605	20.6892
834	10.7666	13.0027	15.5795	13.3682	13.391	14.4384	9.95887	10.8276	13.8635	12.3393	14.4943	11.7241	13.3402	13.9702	15.8197	16.788	17.0685	19.1075	17.2008	19.9054
835	10.808	12.8838	15.544	13.1838	13.5485	14.0071	10.0692	11.5762	13.4448	12.6235	14.2424	12.0632	13.1868	14.4514	15.9078	16.2846	17.0538	18.3783	17.5901	19.971
836	10.5235	12.6287	16.2037	13.7224	13.9031	14.8119	10.0347	11.352	13.4426	12.6441	14.6832	11.6701	12.7867	14.5708	15.2154	16.961	17.5714	18.3067	17.7104	20.3616
837	11.2401	12.6948	16.0997	13.7886	13.9332	14.3824	10.1009	11.4886	13.5586	12.6345	14.6886	11.7668	12.5397	14.6248	15.1484	16.8952	18.2286	19.1134	17.482	20.4097
838	11.25	12.8951	15.4337	13.5145	13.5422	14.5116	9.94546	11.7232	14.1995	12.6523	14.0224	12.0854	12.9454	14.5937	14.8216	16.3827	17.1052	18.4467	17.8952	20.207
839	11.0169	12.8384	15.506	13.7065	14.0408	15.1705	9.96604	11.9833	13.5502	12.3834	14.8346	11.9272	13.2527	15.0834	14.8562	16.1046	18.0065	18.6148	17.8553	20.0451
840	11.1716	12.8157	15.9859	13.4964	13.4653	14.7033	9.7276	12.1577	13.9193	11.8152	14.8298	11.9461	12.368	14.8215	14.1778	16.698	17.1401	18.8751	18.8189	19.869
841	11.1685	12.8527	15.0107	13.6181	14.4865	14.1446	10.0622	12.4111	13.754	12.4829	14.5518	11.8894	12.3525	15.0867	15.2169	16.7899	17.7708	18.3711	18.2017	20.2563
842	11.3484	12.5901	14.9829	13.3951	14.2396	14.9749	9.8924	13.2364	13.5808	12.681	14.5922	11.9491	12.5513	14.5634	15.0764	16.5762	17.7576	18.3332	17.444	20.0916
843	11.0793	12.7877	15.2866	13.0659	13.8805	14.2523	9.70371	12.9609	13.9925	12.0655	14.0895	11.8379	12.8917	15.4372	14.6434	16.182	17.6637	18.1591	17.7145	20.0452
844	10.9587	12.8088	15.4934	13.0358	13.8155	13.9933	9.82441	12.6273	13.8957	12.0604	14.2737	12.1836	12.6906	14.9705	15.3759	16.3732	17.0562	18.6547	17.5364	20.5641
845	11.0814	12.3207	15.2134	12.7894	14.3287	14.4712	9.82637	11.6248	13.5129	11.4555	14.3984	12.153	12.8673	14.3125	14.8048	15.4378	18.2304	18.3991	18.06	20.141
846	11.4834	12.6362	15.6153	13.3511	14.319	14.219	10.0585	11.6322	13.7168	12.1468	14.2185	12.1539	12.1716	15.0518	14.6514	15.911	17.8424	18.2458	16.9985	20.2406
847	10.672	12.6531	15.8986	13.006	13.9921	14.5665	9.9793	11.6812	14.0271	13.0428	14.221	11.9388	12.0518	14.2617	14.8437	15.8583	18.2573	18.6369	17.3309	20.0827
848	11.2332	12.7579	15.4846	12.3043	13.3573	15.0819	9.5992	10.8233	13.2724	11.9662	14	11.7557	12.1626	14.8312	15.1587	16.3714	17.6512	18.6206	17.701	19.7088
849	11.8394	12.9155	15.7719	12.4091	13.8307	14.6527	10.1117	11.4994	13.9761	12.5049	14.1222	12.2248	12.697	14.0321	15.1661	16.633	17.7046	18.5745	17.6029	19.6635
850	11.1081	13.0687	15.1995	12.1083	14.2067	15.026	9.40553	11.2663	14.0111	12.0089	14.2623	12.1014	13.1957	14.3557	14.4503	16.1756	17.2371	18.635	17.6124	19.1933
851	10.944	12.7585	16.1436	12.5135	13.8208	13.5141	9.73685	11.0167	13.2767	12.0128	14.6356	12.2111	12.5906	14.4163	14.9605	16.2045	17.3369	18.4637	17.5212	20.3367
852	11.0079	12.8724	15.6271	13.3517	14.056	14.66	9.63781	10.7263	13.898	11.8691	14.4625	11.9268	12.537	14.5144	14.994	16.3559	17.7439	17.7571	18.0403	19.4725
853	10.623	13.1179	15.5291	12.6372	13.8803	14.935	9.76095	11.3345	13.7301	12.3868	14.1829	12.0272	12.9061	14.369	14.6285	16.5644	17.9321	18.407	17.3326	20.4355
854	11.5953	12.7626	16.0437	12.8426	14.149	13.8907	10.1365	11.3593	14.1882	12.1656	14.5309	11.8848	12.9889	14.1948	14.9619	16.6154	17.6747	18.2928	17.7637	19.4617
855	11.1933	12.7916	15.7017	12.8457	13.987	14.0767	9.81133	11.1582	13.7662	12.7985	14.83	12.3218	12.9599	14.7658	14.3363	16.3826	17.8056	18.2443	17.8567	19.6946
856	11.0403	12.8574	15.262	13.2546	13.9225	14.1647	9.61402	10.5861	13.915	12.3273	14.5244	11.8368	13.5959	14.4426	14.4446	15.9998	17.9857	18.9892	17.5608	19.6707
857	10.4424	13.1836	16.0855	13.0284	13.8639	14.2761	10.1939	10.4033	13.9298	12.3381	14.1384	11.8527	12.987	14.48	14.2169	16.0724	17.6608	17.8084	17.0478	19.2485
858	11.0157	13.0915	15.4895	13.2002	14.3618	14.296	9.83944	10.3384	13.5954	12.3612	14.5905	12.1525	13.3135	13.7154	14.6285	15.8459	18.6267	18.53	17.5218	19.9525
859	10.9271	12.265	15.9857	12.7104	13.8853	14.2098	9.79789	10.335	13.2688	12.1912	14.8631	12.3904	12.8243	14.1913	15.1951	15.8172	17.8064	18.2886	17.2981	20.2472
860	11.1762	13.3172	16.343	12.7956	13.9958	14.4377	10.0141	10.6167	14.1523	12.7028	14.0265	12.0527	13.5272	14.3115	13.8314	16.2192	18.15	18.6544	17.8632	19.1119
861	10.8758	12.8212	15.4465	12.8605	14.4969	14.041	10.0764	10.3578	13.1601	12.3587	14.3668	11.864	13.6235	14.7283	14.8923	16.2975	17.0625	18.064	17.4325	19.5224
862	10.8974	12.8715	15.7362	12.7301	13.9989	14.1008	10.4422	11.0391	13.729	12.4889	14.4492	11.6705	13.3956	14.5411	15.3728	16.0699	17.8523	18.4577	17.7352	19.3167
863	11.3685	12.3208	15.5776	12.7818	14.2242	14.4574	10.2931	10.7214	14.0704	12.6333	14.478	11.8711	13.4575	14.6448	15.2363	15.9481	17.8574	17.9983	17.4766	19.7787
864	11.2762	12.8466	16.0785	13.0037	14.8379	14.6208	9.95712	10.4887	13.842	12.4995	15.0332	12.0481	13.0216	14.2865	14.8836	16.477	17.6978	18.6169	17.2331	19.5405
865	11.0576	13.0157	15.8986	12.3112	14.3415	14.3032	9.82612	10.4566	13.8515	12.145	14.4903	12.2063	13.281	14.5618	15.5688	15.5413	17.3589	18.3576	17.2631	18.7407
866	10.823	13.1862	15.4864	13.0824	14.4579	14.1939	9.93124	10.8005	14.8377	12.3354	14.7965	11.9814	13.8034	14.5153	15.591	15.7429	17.2703	18.2819	17.7411	18.4806
867	11.0155	12.8322	15.9923	12.8685	14.4476	14.721	9.54321	10.6929	14.3266	12.3865	14.2577	11.6864	13.1686	14.8386	15.0945	16.0526	16.4327	18.7904	18.1842	18.5009
868	10.9763	12.8091	15.3858	13.1482	14.6389	13.6649	9.54749	10.5259	13.9641	12.4007	14.869	11.9552	14.1007	14.8301	15.3035	15.85	17.3917	19.1459	18.2243	18.8311
869	11.1713	13.621	15.8441	12.5619	14.1892	14.6582	10.0622	11.259	13.3422	12.6428	14.2376	12.0038	13.2827	15.2819	15.4055	15.3493	17.3686	18.8317	17.6863	19.1283
870	11.3724	12.9225	16.1508	12.7574	14.0976	14.4075	9.94216	10.9104	13.425	11.7724	14.247	12.1631	13.5848	14.4313	14.9817	15.2846	18.0133	18.3315	17.9152	17.9864
871	10.344	12.8318	16.1891	13.0017	13.663	13.796	10.3193	10.4615	14.4387	11.8151	14.8742	11.9766	13.5271	15.1712	15.3729	16.1478	17.478	19.0365	16.9376	18.2326
872	10.8936	12.7866	16.2791	13.2853	13.4222	14.8767	10.0477	10.7828	13.8948	12.0745	14.6443	11.9554	13.6862	14.1135	15.3066	16.0673	17.4232	18.8668	18.1419	18.091
873	10.6236	12.97	15.2466	12.7339	13.6282	14.458	10.7876	10.5169	14.2527	11.9075	14.4718	12.405	14.3576	14.9947	15.3289	16.7186	17.3903	17.8902	17.6607	18.5063
874	10.2769	12.8591	16.2982	12.8187	13.3368	15.0141	9.67407	10.4183	14.1315	12.0747	14.439	12.2144	13.5519	14.6593	14.3745	16.4261	17.3531	18.3578	17.6921	18.1913
875	10.5528	12.6313	15.9975	12.835	13.7635	14.7692	9.8267	10.719	14.1437	12.2009	14.6772	11.8113	13.2811	14.6225	15.0879	16.0836	17.4222	17.8775	17.198	18.4992
876	11.1285	12.922	16.0099	12.9063	13.002	14.3677	9.90547	10.6764	13.7564	11.9494	14.0304	11.3956	13.7394	15.4452	14.7687	15.8076	17.4968	18.0068	17.09	19.728
877	11.1504	12.9538	15.9044	12.7454	13.9475	14.607	9.97654	10.463	13.9852	12.8792	14.3429	11.9908	13.3411	14.5846	14.1247	15.3881	17.3564	18.1951	17.7568	20.2262
878	11.2462	12.6	15.4477	12.4567	14.6204	14.339	10.1906	10.7137	14.1975	11.7917	14.5271	12.2649	13.3969	14.5882	14.2037	15.7457	17.3217	18.2703	17.4581	19.8974
879	10.2205	12.8086	16.2369	13.3068	14.18	13.9586	10.1966	10.3443	14.3385	12.3439	14.3064	12.2275	13.5446	14.8189	15.3511	15.2454	17.0658	17.7731	16.7855	19.6538
880	10.8781	12.7996	15.4864	13.2519	13.8391	14.725	10.1024	10.741	14.1701	12.1442	14.6722	12.0722	13.7939	15.1234	15.4401	16.1821	16.8804	17.9784	17.2141	19.939
881	11.3014	12.9565	16.554	13.539	13.6456	14.3428	10.018	10.4724	14.0618	12.0496	14.8073	12.2467	13.0099	14.9087	14.5619	16.1498	17.241	16.8359	17.5915	19.4125
882	10.0384	13.0706	16.3188	13.5989	13.9825	14.0841	9.82521	10.9223	14.8154	12.2688	14.6699	12.1815	14.5978	15.2264	14.0051	16.8233	17.9829	18.3506	17.5506	19.9181
883	10.2853	12.498	16.0781	12.8122	14.0797	14.0761	10.256	10.7687	13.5035	11.9095	14.399	12.1222	13.6452	14.8051	15.1864	15.9404	17.2837	18.4252	17.2934	19.7535
884	10.3703	12.4779	15.2798	13.0611	13.835	14.5202	10.0376	10.4831	14.115	11.8773	14.8641	11.8708	13.6245	15.1467	15.1754	17.3129	17.7999	18.2249	17.6039	20.0189
885	10.9752	12.649	16.0516	12.9742	14.234	14.502	10.212	10.991	13.8109	12.4579	14.9752	12.2642	12.7999	15.0914	14.9022	16.1747	17.5848	18.055	17.482	20.0348
886	10.4667	12.6305	15.3115	12.5781	14.0724	13.7976	10.1967	10.6801	13.9945	12.1086	14.8246	11.9067	13.6711	14.5397	15.369	16.4298	17.597	18.2831	17.3975	20.1254
887	10.3096	12.9569	14.9252	12.4394	14.3153	13.7485	10.4571	10.4134	13.8186	11.9371	14.1938	12.2406	13.3945	15.3448	15.5147	16.5356	16.9067	18.7064	17.5927	20.1241
888	10.3786	12.7394	15.4686	12.8429	14.363	14.1788	10.0381	10.4618	14.0924	12.7366	14.7772	12.1582	13.4447	14.9761	15.9351	16.1306	17.5948	18.0431	17.1891	20.2768
889	10.3472	12.8134	15.3927	13.4341	13.8051	14.4057	10.5046	10.693	14.6166	12.4578	14.3878	12.334	13.6349	15.2085	14.8542	15.9829	17.4026	18.4729	18.3524	19.7966
890	10.4582	13.0774	15.4121	13.3177	13.5453	14.0182	10.2903	10.6314	14.3184	12.0828	14.3379	11.5793	14.1049	14.8527	15.6619	15.668	17.2722	19.3221	17.8059	19.7054
891	10.5159	12.8553	15.6176	13.4358	13.2365	13.9612	10.3497	10.7806	14.7639	12.0349	14.5276	11.8664	13.098	14.277	15.6048	15.8175	16.7977	18.6517	18.2473	19.9953
892	10.1676	12.4603	15.6526	13.3223	13.5306	14.391	10.6191	10.2702	13.7483	12.7194	14.6106	11.8109	13.5294	14.3659	16.1057	16.7386	16.822	18.7312	18.2601	20.3564
893	10.5825	12.5564	15.3647	12.8214	13.5604	14.0055	10.812	10.6084	13.8113	12.5739	14.6257	12.5014	14.1992	15.0423	16.2819	16.2001	17.4627	18.5694	18.0226	20.5153
894	10.8851	12.9368	15.5859	12.5677	13.7946	14.1631	10.5279	10.6035	14.3089	11.949	14.049	11.6065	13.2466	15.0262	16.2619	15.9418	17.2929	18.1631	17.8394	19.8838
895	10.8699	13.07	15.6939	12.6239	13.3073	13.6994	10.5223	10.4978	13.9586	12.035	14.5537	11.9986	12.9407	14.6237	15.5999	16.8039	16.9411	18.3781	18.2349	20.3941
896	10.0647	12.6132	15.3803	12.6742	13.4159	13.478	10.6484	10.5302	14.0097	12.1737	14.5345	12.1456	13.663	15.0507	15.8447	15.8937	17.916	18.5841	17.8026	20.1341
897	10.2578	12.8294	15.5905	13.1108	13.2949	14.4	10.2347	10.3082	14.2583	12.2416	15.0324	11.6642	13.43	14.3434	15.5504	16.9666	17.6146	18.0162	18.0214	19.7832
898	10.6397	12.7877	15.2467	12.671	13.9793	14.014	10.389	10.5646	13.7112	12.1977	14.7562	11.7045	13.4405	14.5227	15.9299	17.4825	17.7113	18.4086	18.1317	19.7351
899	10.7288	12.523	16.4785	12.4368	13.7067	14.0967	10.8319	10.1485	13.8223	11.9994	14.7714	11.8678	13.3526	14.3543	15.7482	16.7282	17.901	18.5877	17.1309	19.3202
900	11.0012	12.1721	16.783	12.051	13.2264	14.1958	10.3822	11.0022	13.048	12.0601	14.5918	12.1545	13.1312	14.226	15.7619	16.3626	17.9599	18.4471	17.5566	18.733
901	11.1741	12.4573	16.3163	12.4929	13.8658	14.7916	10.7892	10.6174	13.6136	12.2867	14.7214	12.5396	13.1191	14.0175	15.9543	16.59	17.4059	18.6194	18.1273	19.1544
902	10.8779	12.3352	16.3653	12.8398	13.5101	14.6777	10.0497	10.4997	13.2772	12.9019	14.9028	12.505	13.3899	14.3204	15.8152	17.3683	17.5778	19.36	17.8924	19.6653
903	10.2694	12.5601	15.5634	12.1511	13.9321	14.9457	10.9999	10.5309	13.7847	12.9272	14.318	11.8852	12.5947	14.262	15.3878	16.6229	17.3478	18.0348	18.3074	20.2098
904	10.77	12.4302	16.6786	12.9245	13.8527	14.1229	10.6773	11.2213	13.955	12.2537	14.296	12.2173	14.1353	14.6691	16.3209	16.2178	17.4874	18.2449	18.5332	19.9105
905	10.2018	12.4697	16.0145	12.1968	13.7441	14.5171	11.1878	10.7741	13.6854	13.496	14.5341	12.3984	13.1586	14.7028	15.6264	15.9238	18.081	18.7487	19.0362	20.1402
906	10.8288	12.3606	15.9328	12.4185	13.6368	14.9988	11.0094	10.4828	14.0516	13.6057	15.1818	11.6065	13.1999	14.3851	14.573	16.4645	17.4695	17.5325	18.0103	20.7464
907	10.7865	12.7789	16.4131	11.9898	14.0116	14.3114	10.7064	10.5222	14.0241	13.3601	14.53	11.9322	14.2316	14.772	15.0909	16.3894	16.4289	17.3008	17.5804	20.3388
908	10.5431	12.8616	15.7897	12.3187	13.5962	14.9476	10.7133	10.2782	13.9592	13.8552	14.4437	11.6418	13.4713	15.1911	14.9088	16.5111	17.1423	17.6386	17.9189	19.612
909	10.6358	12.5235	15.8668	12.5254	14.0308	14.8352	10.5801	10.693	14.0197	12.8983	14.53	12.0197	13.9182	14.2496	15.0975	15.9237	16.7365	17.821	18.1536	19.0737
910	10.9202	12.5156	16.7138	12.6578	13.5207	15.1725	10.6069	10.2975	13.8106	11.9235	15.0355	11.8857	13.6376	14.8397	15.1176	16.939	16.4351	17.6115	18.2792	19.4203
911	10.7341	12.3519	16.5654	12.6956	14.1533	14.4177	10.8293	10.6057	13.9164	11.8837	14.9751	11.8329	13.6167	14.2102	15.0693	15.8559	16.8689	17.1844	17.7897	20.0931
912	10.7017	12.5514	15.5774	12.8516	13.9368	14.8021	10.8179	10.8628	13.7803	12.093	15.1741	11.6078	13.6852	14.553	15.1575	16.2234	16.5441	17.5754	17.9847	19.6554
913	10.596	12.424	17.0592	12.6519	14.198	14.9752	10.5007	10.5114	13.6927	11.7712	14.7927	11.8881	13.1984	14.9402	14.998	16.5558	16.0806	17.7704	17.8345	19.2693
914	10.6607	12.3851	16.1623	12.9226	14.2819	13.9954	10.5832	10.5744	13.2787	12.0938	14.6916	12.0233	13.6962	14.8515	14.7798	16.8088	16.8288	17.9177	18.4239	20.286
915	10.4924	12.6652	15.9248	13.584	14.4122	14.5972	10.1241	10.2876	13.5922	12.338	13.8078	11.9187	13.6143	14.8437	14.2807	16.5964	16.2689	18.371	18.1359	20.2693
916	10.5758	12.7792	15.7586	12.5653	13.4929	14.4248	10.2558	10.8502	13.2071	11.8968	14.8096	12.3263	13.1026	14.5816	14.118	15.5319	16.5984	18.1035	18.4286	19.4875
917	10.4997	12.6797	16.7026	12.4613	14.1316	14.7486	10.1931	10.6949	14.1839	12.647	14.9094	12.1429	14.4527	14.9046	14.6976	15.9605	17.3	18.4707	18.2862	20.1058
918	10.6917	12.6688	16.2665	11.9409	14.4169	14.574	10.5293	10.7112	14.2498	12.9373	14.6345	12.6595	13.6417	14.5163	14.2563	15.8643	17.3391	17.9301	17.5714	20.4149
919	10.2791	12.1246	16.0779	12.806	14.0281	13.9761	10.0757	10.4727	13.5263	12.642	14.9184	12.3108	13.4288	14.5565	14.3463	16.0241	16.7021	18.2318	17.852	20.1931
920	10.6716	12.1166	16.1887	12.4247	14.0812	14.584	10.4191	10.4826	13.5532	12.4064	15.2934	12.2332	13.6075	14.1994	14.357	16.3308	18.187	18.7056	17.739	19.7026
921	10.5654	12.1969	15.9757	12.9914	13.7069	14.0942	9.89433	11.1666	13.6889	12.2375	14.6824	12.1208	13.7823	14.5454	14.6173	16.4465	16.9496	18.8923	17.5893	20.1489
922	10.6168	12.0433	15.6458	12.487	13.9489	15.1753	10.2561	10.3624	13.6751	12.7813	14.8581	11.9193	12.8203	14.1091	15.0383	15.1209	16.6812	17.8622	18.0483	20.7646
923	10.6791	12.4408	15.9475	13.3936	13.644	15.4332	10.217	10.2395	13.8522	12.072	14.5166	12.1885	13.1851	14.5851	14.4388	16.1662	16.8178	17.9817	17.9915	20.0719
924	10.6218	12.5115	16.0152	13.2872	13.225	14.576	10.1446	10.4801	13.5937	12.6626	15.0223	12.1607	12.8802	14.3316	14.9519	15.7634	16.4667	18.5595	17.984	20.9143
925	10.4689	12.4931	16.4653	13.1138	13.4736	14.8761	10.3128	9.98075	13.3806	12.0431	14.9207	11.8695	13.2915	14.0077	14.9273	15.7897	16.6899	18.1242	18.9667	20.9101
926	10.9583	12.7727	15.5846	13.1562	13.3059	15.3464	10.5531	10.468	13.6597	12.6032	14.8561	11.7748	13.5858	14.1433	13.9423	15.904	17.446	18.5955	19.0562	20.621
927	10.4668	12.4273	16.2339	13.2616	13.5664	15.0937	9.95465	10.2123	13.5738	12.1486	14.6015	12.2619	13.988	14.5384	13.9591	15.6701	16.5612	18.6735	18.0052	20.307
928	10.6929	12.8526	16.2397	12.3607	13.4528	14.981	10.3425	10.3066	13.5201	12.5385	14.6168	11.7921	13.519	14.1686	14.3474	15.8553	17.3176	18.088	18.642	20.2673
929	10.8842	12.8451	16.3335	12.178	13.3956	14.9426	10.3576	10.1795	14.0012	12.5357	14.8421	11.9521	13.6346	13.8356	13.9212	15.8554	17.2062	17.8419	17.7177	19.4956
930	10.9936	12.5179	16.6623	13.1758	13.6393	15.5628	9.70457	10.693	14.1447	12.1709	14.696	12.0658	13.6257	13.9578	14.2774	15.6469	17.1709	18.0525	18.3605	20.0693
931	10.7003	12.359	16.0959	12.4496	13.9929	14.988	10.2328	10.3001	14.2924	12.6702	14.9869	12.3162	13.4216	14.9714	14.6149	16.5143	16.7804	18.888	18.5573	20.0121
932	10.4228	12.466	17.2822	12.6661	13.4359	15.2352	10.5695	10.344	13.3643	12.71	14.3282	11.9469	13.1349	14.9566	15.2813	16.1073	16.6184	18.1288	17.996	19.6843
933	10.8815	12.3629	16.3971	13.2267	13.6071	14.4393	9.75306	10.5901	13.8398	12.5551	14.8873	12.1332	13.5776	14.0911	15.7208	16.0416	16.4391	18.6538	17.9418	19.5108
934	11.1038	12.4799	16.349	12.9279	14.1194	15.0531	9.27195	10.5012	13.0633	12.2569	14.8606	12.4461	13.5284	14.3265	15.1635	17.083	17.0804	18.1399	17.84	20.2196
935	10.2926	12.2239	16.3979	12.7397	13.0668	15.3459	10.0533	10.5517	13.8706	12.6835	14.6442	12.8456	13.8806	15.1803	15.0542	16.4056	16.6628	17.8806	17.1835	20.0892
936	10.979	12.6016	15.8658	12.9661	14.1443	15.3606	9.98587	10.2619	13.8508	12.4306	14.7969	12.1688	13.3174	14.8415	14.9506	16.071	16.5177	18.4903	17.6784	19.5042
937	10.22	12.4677	15.2389	11.8063	13.7654	14.4453	10.0558	10.3148	13.9371	12.3268	14.9634	12.2514	12.7976	14.9943	14.9378	16.635	16.3463	18.2096	17.6565	19.9015
938	10.7876	12.8469	15.381	12.3623	13.9194	14.5558	10.5326	10.0823	13.3996	12.4619	15.0552	11.7117	13.1808	15.4561	15.2947	16.3573	16.7377	17.719	17.3907	20.3194
939	10.1206	12.5539	14.4328	11.9638	13.9193	15.2939	10.199	10.0896	13.5525	12.3471	14.2072	12.1309	13.6052	14.8941	15.0681	15.9302	17.9351	18.0868	17.9498	19.8826
940	10.9672	12.6681	14.6704	12.9771	14.2977	14.6577	11.1558	9.73443	13.6805	12.3485	14.53	12.0181	13.367	14.6543	15.6532	16.4949	18.3108	18.1193	18.0066	19.5882
941	10.8245	12.6126	16.0038	12.243	13.6328	15.0401	11.1551	9.88708	13.246	12.4792	14.995	11.8916	13.0353	14.3402	15.5204	15.6916	17.1817	17.6055	18.1458	20.1121
942	10.8671	12.1079	15.3486	12.4202	13.9899	15.4319	10.4311	10.3217	13.7399	12.8535	14.7523	11.617	12.9173	15.3308	15.0075	16.9288	18.1731	18.3593	18.5357	19.9701
943	10.3625	12.1288	15.5966	12.4415	14.5412	14.967	9.97264	10.6135	14.2354	12.1094	14.9566	11.7865	13.4216	14.9747	15.7083	16.0481	17.7037	18.7249	18.2349	19.8285
944	10.5912	12.1389	15.292	11.769	14.1017	14.9628	10.1676	10.5025	14.1223	12.369	15.0066	11.8413	12.7567	14.899	15.5195	16.1767	17.5038	18.5579	17.94	20.7727
945	10.627	12.8612	15.3313	12.5666	13.9148	14.732	9.98538	9.99251	13.3475	12.5631	14.7005	11.875	12.6477	14.6082	15.7419	16.145	17.9187	18.2974	17.9277	20.1751
946	10.2466	12.5055	16.005	11.8184	13.8562	15.8212	10.0175	10.5602	13.9316	12.4029	14.7051	11.4262	12.8587	14.5497	16.2959	16.1175	17.8863	18.386	17.9428	20.2619
947	10.232	12.511	15.4963	12.0027	14.3044	15.1332	10.2509	9.90466	14.0327	12.4023	14.952	11.4943	12.6203	14.7383	14.88	15.9469	16.8458	17.8802	18.2962	20.4078
948	10.6229	12.3276	16.881	12.5765	14.1341	15.5708	10.0988	10.1933	14.0921	12.6301	14.9592	12.1882	12.7617	14.7371	15.9501	16.4775	17.0215	18.6465	18.0101	20.1076
949	11.1775	12.4952	15.7467	12.5448	13.9537	15.0957	10.2977	10.3393	14.4693	12.7225	14.8358	12.1891	13.1583	14.488	15.7923	16.4799	17.0031	18.6366	18.3886	19.4268
950	10.6212	13.0203	15.1405	12.782	14.4877	15.2891	10.2101	10.4951	14.1593	12.5248	15.1372	12.0096	13.5416	14.8144	16.7073	16.3787	17.7552	18.483	18.456	19.8723
951	10.728	12.7968	16.1378	13.2056	14.4211	15.0805	10.508	10.3276	14.3589	12.8133	14.5858	12.1251	13.5119	14.7998	15.8079	16.3644	17.9457	18.6514	18.2676	19.3565
952	11.1097	12.3775	15.6408	12.636	14.2249	15.3957	9.80529	10.5615	13.8265	12.2406	14.7259	12.0599	13.5087	14.9889	15.5475	16.5054	17.9961	18.4532	17.8924	19.1373
953	10.7238	12.6653	15.4537	12.8665	14.76	15.9319	10.4154	10.4055	14.1024	12.5865	14.5416	11.6298	13.4215	14.2496	15.3573	16.4851	18.1169	18.5923	18.1556	19.4668
954	10.4665	12.5276	15.789	13.178	14.3226	14.5486	10.0218	10.4571	14.0071	12.8821	14.2286	12.2323	13.3948	14.9519	15.4722	16.3507	17.2897	18.4919	18.3245	20.3422
955	10.467	13.1291	15.5907	12.524	14.2581	15.3756	10.1757	10.829	14.3274	12.7434	14.5638	12.3065	12.8173	14.7279	16.2096	16.8408	17.8577	18.7144	17.854	19.5204
956	10.7049	12.728	15.4294	12.1725	14.276	16.1451	10.192	10.4325	14.0786	12.7175	14.7461	11.9246	12.991	14.6288	15.6341	15.9678	18.4854	18.8594	17.5408	19.9502
957	10.1847	12.6336	15.7033	12.5899	14.3724	15.4113	10.1254	10.0837	14.0202	12.5924	14.8426	12.3558	13.4232	14.9765	15.9653	15.5373	16.8441	19.1741	18.5094	20.022
958	10.7402	13.2137	15.2752	12.5298	14.4637	15.2045	10.7049	10.8999	14.0082	12.7818	14.9465	12.3624	13.5463	14.8242	15.3062	15.8474	17.7355	18.5015	17.8702	19.4944
959	11.1027	12.9778	14.9345	12.6756	14.4497	14.7628	10.1539	10.3055	14.4477	12.5422	14.8633	12.6915	13.178	14.6514	14.9029	15.4784	17.3542	18.1795	18.2117	20.0176
960	10.7699	12.7885	15.2797	12.3071	13.8361	15.0017	10.2079	10.6694	13.4623	12.287	14.8344	12.0181	13.4501	14.9938	15.5176	15.4121	17.5831	18.3017	18.3845	19.7204
961	10.7612	12.796	15.574	12.6075	13.801	15.3899	10.1773	10.0862	13.6653	12.3918	14.9118	12.4725	13.4436	14.6523	15.745	14.9803	17.5539	19.0163	18.2716	19.9178
962	10.8316	13.3484	15.2224	12.4035	14.3204	15.1352	10.276	9.94421	14.2783	12.4914	14.259	12.1299	13.2372	15.0871	15.8381	14.4498	17.1536	19.0949	17.7869	19.8941
963	11.004	12.872	15.7606	12.3469	14.1812	15.7599	10.187	10.6065	14.2069	12.5525	14.8937	12.4915	13.1008	15.0806	15.4432	14.8389	17.8255	19.1028	17.8074	19.9627
964	10.763	12.7385	15.7218	12.2357	13.9494	15.0941	10.1227	10.5179	13.931	13.2078	14.4776	11.7738	13.4631	14.914	15.6306	15.1434	17.0752	18.8041	17.9955	19.9035
965	10.8253	13.0354	15.1227	12.3484	14.2847	15.2711	10.4243	10.3871	14.4631	13.1846	15.1811	12.4544	12.9268	14.5078	16.1284	15.2375	17.1039	18.2342	17.694	19.4393
966	11.0009	12.5019	15.9144	12.2196	14.1898	14.8618	10.742	10.8025	13.9878	12.5951	14.8383	11.9554	12.3746	14.9756	15.3842	14.7365	16.9578	18.1951	18.1053	19.3628
967	11.128	12.2363	15.1961	11.8183	14.1575	14.6296	10.3549	10.6905	14.3064	12.6142	14.8676	11.9621	12.6934	15.1071	15.5331	15.8347	17.7373	18.1037	16.8918	19.1048
968	10.4517	12.5516	15.8953	12.5071	14.4595	15.9801	10.3666	10.5031	13.5235	13.1385	14.5911	12.2594	13.7417	14.6206	16.2326	15.0559	17.1245	18.6655	18.0118	18.9134
969	10.7022	12.7477	15.9471	12.1756	14.1254	15.2563	10.2376	10.2686	13.9865	13.1758	14.4816	11.629	13.6239	15.1467	16.7464	15.1951	17.518	18.6936	18.1517	19.8826
970	10.7563	12.3575	15.5324	12.1797	13.8073	15.5006	10.0814	10.5637	13.868	13.3041	14.6817	11.896	13.1176	14.806	15.7004	17.1004	17.0981	18.2069	17.4969	19.8765
971	10.5362	12.6668	15.3798	11.9154	13.9116	15.6868	10.025	10.4485	13.6579	13.3615	14.5169	11.6976	13.0077	14.9549	15.824	16.6462	16.5926	18.7233	17.0479	19.4286
972	10.5294	12.2956	15.388	12.2919	14.1674	14.8933	10.3066	10.4984	13.9992	12.8965	15.1629	11.9028	12.6891	15.0703	15.6054	15.6071	17.4585	18.6627	17.3459	20.4738
973	10.833	12.5931	15.9695	12.313	14.1298	15.0073	10.459	10.2318	13.7336	12.7489	14.7781	11.862	12.7288	15.142	15.6212	16.6933	17.914	18.5408	17.4771	19.7719
974	10.3645	12.6811	15.878	12.4773	14.2791	15.5609	10.2927	10.1864	13.7807	13.158	14.5079	11.7619	12.7363	15.0081	16.202	16.5633	17.4356	18.1049	17.0627	19.7371
975	10.8421	11.8735	15.7517	12.1904	14.1393	15.0243	11.1924	10.9699	13.8965	12.9878	14.8298	11.9928	12.4474	14.401	15.355	16.2126	17.2029	17.8593	17.1457	19.7815
976	10.6766	12.1112	16.0958	12.1638	13.6258	15.4665	10.4435	10.686	13.9428	12.9875	15.0818	11.3794	12.9687	15.3523	15.0536	16.7777	16.6255	18.7123	17.5218	20.8317
977	10.8342	12.7085	15.6125	12.0435	14.5136	14.3425	10.3744	11.1008	14.1734	12.8992	14.557	11.3892	13.0759	14.4946	15.922	16.4352	17.222	18.1752	18.4146	20.6516
978	10.6873	12.8236	16.1253	12.286	14.3577	15.2488	10.0804	10.9563	14.543	12.7627	14.7487	11.847	12.7188	14.5343	15.6314	15.9576	16.436	18.9831	17.7131	20.1906
979	10.8561	12.2959	16.1061	12.346	13.7306	15.5915	10.2259	10.3992	14.0137	12.8518	15.0085	11.8423	12.7889	14.5692	15.7667	16.7974	16.8763	18.3621	17.5168	20.3589
980	10.597	12.6081	15.8624	12.4794	13.6211	15.5456	10.1921	10.9459	14.6824	13.1274	14.3456	11.8122	13.2536	15.1316	15.9436	16.2859	17.4651	18.0823	17.8559	19.7165
981	10.3408	12.4098	15.8328	12.6809	14.1634	15.1946	10.3364	11.1815	14.5142	12.6367	14.9207	11.5884	12.5821	15.6034	15.1116	16.7691	17.4633	18.3167	17.5506	20.4433
982	10.2838	12.4029	16.2781	12.2246	13.9625	14.9598	9.69388	11.1869	15.0041	12.9229	14.6738	12.0297	13.5109	14.4051	15.1721	15.9593	15.8764	18.2878	17.8737	19.3993
983	10.3623	12.0174	15.4269	11.7508	13.9289	15.0426	10.1291	11.5431	14.1031	12.6136	14.7009	11.9507	13.4749	14.2042	15.8687	16.7706	16.4753	18.1007	17.6155	20.1976
984	10.4748	12.0911	15.384	12.5321	13.6219	15.8639	10.1096	11.5679	13.9824	13.0047	15.0986	11.645	13.0993	14.7748	15.0249	16.1931	16.8028	17.9188	17.7301	19.5964
985	10.8493	12.3217	16.1342	12.1695	14.2248	15.3938	9.78898	11.584	13.7891	13.1966	14.5767	11.5829	12.9041	15.0072	15.4902	16.7703	16.5213	18.1472	17.6901	19.6998
986	10.7168	12.2844	16.0356	11.836	13.6595	15.8109	10.1146	11.5878	13.7691	13.5828	14.8516	11.2071	13.1171	14.3202	14.6141	15.7397	17.1438	18.2112	17.5305	20.0807
987	10.7664	13.0148	15.3393	11.9489	14.3773	15.1273	9.68641	10.7144	13.8412	12.612	14.8231	11.8142	13.0783	13.9327	15.1543	16.8336	16.9144	18.311	18.0842	20.0218
988	10.4091	12.5808	15.8291	12.6157	14.3381	14.7377	10.3233	10.5167	13.5254	13.0257	14.8497	11.6683	13.3734	13.9351	15.3783	16.2195	17.1825	18.4635	17.5108	20.4601
989	10.4242	12.4086	16.0336	12.1064	14.2265	14.4882	10.401	11.425	14.1584	12.7712	14.31	11.8757	13.3088	14.6624	15.1895	16.2545	16.3334	18.2211	17.6861	19.7553
990	10.5857	12.5999	15.1533	13.1044	13.4673	15.1932	9.66441	10.8069	14.0707	13.1068	15.273	11.9269	13.0711	13.9704	15.9433	16.3856	17.0358	18.077	17.7412	20.1415
991	10.5547	13.4177	15.6766	12.5229	13.7405	14.7045	10.3038	11.1568	14.1253	13.0488	15.1097	11.9599	12.8956	15.0667	16.3324	16.0457	16.366	18.3383	17.898	19.3767
992	10.2537	13.1483	15.8771	11.5957	14.0759	14.2656	9.7586	11.3398	13.9205	13.349	15.1134	11.6405	12.705	14.0951	16.6651	16.908	16.5258	17.1962	17.859	18.7813
993	10.7537	12.8189	16.8257	12.4519	14.4628	14.3873	9.94204	11.1209	13.4172	13.1968	15.0573	11.9604	12.6787	14.1508	16.5529	16.2158	16.3656	18.6015	17.4798	19.6281
994	10.5683	12.7489	16.4825	12.5088	13.9033	14.6255	10.2355	11.0974	14.4466	13.2465	14.5569	11.6281	12.5914	15.7938	15.821	16.2522	16.706	18.253	17.4737	18.9051
995	10.5701	12.9325	16.133	11.9624	14.0848	15.8254	9.95017	11.3386	14.0509	13.8258	14.5842	11.8992	12.6528	15.2547	16.0159	16.6628	16.5624	18.8704	17.0962	19.0881
996	10.4521	12.9744	16.8571	12.1291	14.8828	14.5986	9.96261	10.78	13.4902	12.6861	14.882	12.185	13.4486	14.5662	16.1587	15.784	16.9189	17.7805	17.0527	19.2143
997	10.7313	12.635	16.6124	12.3184	15.2798	15.2653	9.93347	10.9924	14.3931	12.872	14.4875	11.8185	13.5063	14.5332	16.4052	16.5382	16.6424	18.6466	18.0766	19.3773
998	10.6621	13.0423	17.2408	12.5979	14.8969	15.2556	9.90728	11.0382	13.7396	13.3947	15.201	11.544	13.3114	14.4956	16.7981	15.5102	16.5195	19.2196	17.5222	19.5334
999	10.6221	12.9227	16.7568	12.7732	14.6602	15.2202	10.0624	10.4868	14.0585	12.79	15.0236	11.8442	12.56	13.9245	16.4251	15.5086	16.1344	18.6476	17.9043	19.5149
1000	10.5076	12.5448	16.5741	11.9709	14.4796	15.3856	9.80758	10.5248	14.3999	12.6312	14.7942	11.5962	12.2619	14.3854	16.3121	15.833	16.3078	18.2775	17.0296	19.4379
1001	10.5417	12.8599	16.0768	12.7908	14.1306	14.4258	10.0349	11.2531	14.2095	13.1835	14.7373	11.6505	12.6733	14.0794	16.8612	15.9866	16.5726	18.4626	17.8085	19.6323
1002	10.2292	13.2031	15.4813	12.9559	14.997	15.4761	9.91669	11.2863	14.0342	13.733	14.8784	12.0744	13.2925	14.6066	16.0702	16.8336	16.6654	18.4145	17.6963	19.8094
1003	10.8247	12.7683	16.0427	12.2734	14.7599	15.8552	9.88607	10.6278	13.758	12.7012	14.7965	11.6553	13.4591	14.004	15.9673	16.2561	16.239	18.2057	17.4882	19.9883
1004	10.528	13.5562	16.2304	12.5591	14.3672	14.988	10.2109	10.8818	13.9936	12.7048	14.9095	11.5309	13.5932	15.0518	17.0659	15.8277	16.2796	17.7069	17.3325	20.0164
1005	10.9602	12.6743	15.9843	11.7423	15.0498	14.9018	9.92059	11.0181	14.4541	12.3689	15.0468	12.1917	13.4482	14.4981	16.4007	16.7506	16.4672	18.3182	17.565	20.2167
1006	10.5343	13.0564	17.0978	12.5033	14.4658	14.8959	9.68534	11.6502	14.3805	12.3855	14.8004	11.7804	13.5483	14.7154	16.919	16.0071	15.9378	17.9018	17.8699	18.9895
1007	10.6238	12.6873	16.0217	12.238	14.8421	15.0762	10.189	10.8569	14.772	12.2222	14.8294	11.8041	13.8034	14.1767	16.4631	15.8931	15.4743	18.1326	17.7496	19.5183
1008	10.8118	12.7198	15.6585	12.5124	14.3616	15.2335	10.1374	10.825	14.0137	12.5314	14.869	11.1779	13.8803	14.1529	16.7282	16.3524	16.2018	18.1451	18.099	19.4325
1009	10.6638	12.7038	15.9987	12.2911	14.3197	15.3791	9.77022	10.8234	13.7069	13.484	14.9274	11.9066	13.5695	15.3132	16.6209	15.4976	16.4449	18.0181	17.6148	19.6046
1010	11.106	12.7142	15.9173	12.4369	14.5475	15.2846	9.70541	10.8995	14.2483	12.3546	15.0821	12.276	13.125	15.3748	16.1536	15.9289	16.1522	17.8092	17.4077	19.814
1011	11.1075	12.6494	15.7885	12.0214	14.2939	14.5885	10.2469	10.6949	14.4806	12.6823	15.0195	11.4411	13.3363	14.2776	16.8266	16.3713	16.0748	17.8687	17.3881	19.2424
1012	10.7761	12.6537	15.6064	11.5327	14.2371	15.278	9.75606	10.9848	14.2369	12.1202	14.909	11.6588	14.2059	14.763	15.9924	15.7288	15.7234	17.8654	17.3678	19.2358
1013	11.1399	12.2863	15.2176	11.5859	14.5904	14.7621	9.80173	10.983	14.1195	12.321	14.7259	11.9443	13.4549	14.5549	15.9533	16.4684	16.2294	17.6506	17.0557	19.4327
1014	10.9472	13.0775	15.415	12.4871	14.4013	14.8638	9.61169	10.6514	13.6789	11.9268	15.23	11.5482	13.4747	14.7202	17.0146	16.8181	17.2131	17.6757	17.3336	19.5151
1015	11.2129	12.4176	15.0534	12.187	14.7948	15.1973	10.1255	10.881	13.9428	12.0602	14.726	12.0038	13.5608	14.5301	16.9756	17.8398	16.9346	18.2864	17.2195	19.5673
1016	10.7544	12.9564	15.2081	12.0668	13.8476	14.5376	9.67344	11.3894	14.1681	12.3916	14.94	12.1725	13.3251	14.623	16.4145	16.7533	16.2043	18.6332	17.191	19.5227
1017	10.5725	12.5164	16.0696	11.6817	14.4289	15.1148	9.78455	10.8261	14.0441	12.1463	14.7954	11.5744	13.7197	14.4132	16.2866	17.3733	15.996	18.145	16.8272	19.7655
1018	10.7728	12.6504	15.3622	11.8238	14.1522	15.3047	9.79255	10.8971	14.1299	12.7509	15.0281	12.1222	13.5609	14.7216	17.1537	16.5487	17.2623	17.6654	16.8779	19.7361
1019	11.1209	12.2996	15.4962	11.4571	12.9311	14.7539	10.0959	10.375	13.8248	12.4769	14.9908	11.8084	13.2832	15.1022	17.1818	16.8729	17.0859	18.1319	17.0557	20.2941
1020	10.7672	13.0834	16.4798	11.9355	13.9391	14.9202	9.45449	10.9651	13.9881	12.9038	14.7682	11.8277	13.5252	14.3941	16.0838	16.6327	16.1408	17.9575	16.931	20.0638
1021	10.3558	13.3837	15.6784	11.4438	13.6141	14.4128	9.92747	10.9148	14.4625	12.403	14.7301	11.8973	12.9047	14.9749	15.4047	16.5272	16.7567	17.7141	17.268	19.8743
1022	10.7184	12.875	15.9019	12.1039	13.9295	14.7115	10.3695	11.148	14.2752	12.7409	14.8665	12.3558	12.8772	14.6869	15.1842	16.3647	16.6075	17.1993	17.3773	20.0737
1023	10.9314	12.858	16.2667	11.7983	13.7168	14.4639	10.0922	10.4949	14.2114	12.5022	14.9175	11.8496	12.8428	14.8806	15.5738	16.5561	16.5631	17.7312	17.9417	19.9518
1024	10.6522	12.8981	15.9856	11.8932	13.8261	14.9732	10.2956	10.7758	14.5421	12.4907	15.0726	11.6716	13.1031	15.046	14.9068	16.8617	16.7811	18.0006	17.3193	20.0643
1025	10.2954	12.9028	16.0498	12.5085	13.6583	15.0755	10.0076	10.5387	13.8796	12.6364	14.9973	11.7393	13.1144	14.652	14.8855	16.4589	16.7623	17.2327	17.4623	20.1699
1026	10.5928	12.5919	16.1246	12.2793	14.227	14.7627	9.92698	10.7929	14.2878	12.3093	14.5703	11.6482	13.4934	14.6899	15.9852	17.1923	17.0186	17.9391	17.447	19.7616
1027	10.5052	13.0497	15.1877	12.3376	13.1572	14.6579	9.5584	10.5203	14.1534	12.7236	15.0868	11.8547	13.6321	14.9849	15.9945	17.8703	16.3003	17.9024	17.2678	20.148
1028	10.7318	12.5082	15.3369	12.7102	13.7827	15.1291	9.74551	10.561	13.8437	12.3681	14.9942	11.9973	13.4146	13.8983	15.1976	16.4715	16.6244	17.8655	17.3546	20.3805
1029	10.6929	12.5866	16.4231	12.7931	13.542	15.5917	9.70302	10.6757	14.2693	12.8228	14.7607	11.9698	13.227	13.4667	15.3495	17.2268	17.1128	17.9333	17.8689	19.741
1030	10.4889	12.7753	15.8945	12.2267	13.8232	15.2922	10.0052	10.846	13.3459	12.4906	14.8271	11.8131	13.4029	14.8863	15.8275	16.7671	17.4871	17.8264	16.9474	19.6694
1031	10.7452	12.7916	16.558	12.0963	14.091	15.096	9.88584	10.6504	13.6413	12.5809	15.2005	11.4864	12.8374	14.2495	16.3455	16.5923	17.2384	17.9556	17.3615	19.841
1032	10.7709	12.8777	16.1315	12.5567	13.5578	15.6508	10.1672	10.6608	13.3126	12.5885	14.9222	11.8129	13.612	13.9031	15.881	16.3417	17.319	17.9896	16.379	20.0203
1033	10.7907	12.5402	15.6364	12.5674	13.5717	16.529	9.99573	10.8357	14.278	12.9252	14.9455	11.6749	13.1886	14.186	15.5631	16.5983	16.6052	17.793	16.7827	20.0495
1034	10.8519	12.8491	16.5339	12.5366	12.8765	15.8895	9.81997	10.8885	13.9213	12.5211	14.8923	11.8024	13.3996	14.092	15.976	15.9086	16.8677	17.6195	16.5533	20.3198
1035	10.6728	12.496	15.8537	12.2033	13.1446	15.7749	10.0604	10.4997	13.6769	12.629	14.7547	11.7627	12.9611	14.1509	15.8901	16.5882	17.1194	18.184	16.9318	19.8728
1036	10.4432	12.8075	15.1564	12.2667	13.1172	15.6095	10.2104	10.6445	14.226	12.4355	14.7899	12.0737	13.0356	14.3678	16.4768	16.4442	16.5896	17.6587	17.1113	19.8196
1037	10.9268	12.1889	14.6299	12.4975	12.8698	15.554	10.6647	10.8518	13.9344	12.5776	14.9762	11.7917	13.1858	14.2385	16.2274	15.2701	15.8263	18.1971	17.68	19.672
1038	11.0521	12.8948	15.8001	12.4108	13.7622	15.3929	10.362	10.4193	14.1151	12.414	14.8736	11.6291	12.6217	13.6423	16.6638	15.6932	16.6863	17.8292	17.2001	19.2065
1039	10.4731	12.7698	15.5301	12.2049	13.2494	15.0856	10.5555	10.5695	13.9159	12.1207	14.7795	11.9157	13.2046	15.1171	16.8134	16.5228	16.369	17.4453	17.2477	20.1771
1040	10.548	12.9277	15.3326	12.7471	13.8221	15.1301	10.6503	10.9676	13.727	12.5173	15.1386	11.9184	13.0123	13.7918	15.5878	15.6095	16.6103	17.7169	17.1386	20.4686
1041	10.8199	12.8653	14.3899	11.728	14.1456	15.3725	10.4906	10.8373	13.6653	12.4041	14.8688	11.8012	13.2821	13.9905	16.6259	16.1535	16.5535	18.2633	16.8888	20.2463
1042	10.9002	12.7345	15.4522	12.5637	13.5387	15.4194	10.5703	10.527	14.0676	12.7905	14.5209	12.3201	13.2503	14.0874	16.7763	15.6893	16.5787	17.7359	17.4063	19.48
1043	10.6787	12.6159	15.0626	12.4683	13.5117	15.186	10.0773	10.5231	14.245	12.493	15.0361	12.2062	12.6564	13.8545	16.0801	16.5616	16.7499	18.1503	17.2894	20.2126
1044	10.562	12.1364	14.9245	12.0242	14.4005	15.5899	10.3071	10.9552	14.176	12.8825	14.7758	11.9558	13.0248	14.2246	16.1304	16.6233	17.1044	17.6179	17.5235	20.0339
1045	11.1123	12.2865	15.4835	12.1375	13.761	15.3949	10.2023	10.1907	13.4823	12.5922	14.2508	11.899	13.2416	14.1588	16.054	16.1506	16.9582	18.2495	17.1767	20.2079
1046	11.34	12.4061	15.4988	12.3272	13.041	15.7749	10.236	10.0318	13.6538	12.4943	14.7972	11.8292	13.5797	14.6948	16.2273	16.6296	16.6412	17.7014	18.1167	18.8567
1047	10.5689	12.637	14.9387	12.6495	13.6171	16.3188	10.8571	10.7813	13.3469	12.1526	14.6403	11.9174	13.048	14.7228	17.902	16.1432	16.779	17.9284	17.2008	19.9309
1048	10.7209	12.3975	15.541	11.9452	14.0474	15.9943	10.1047	10.2068	13.7623	12.0691	14.9699	11.7784	13.3856	14.9657	17.5717	15.2012	17.0837	18.0913	17.3703	20.0123
1049	10.6741	12.5147	15.5252	12.2174	13.6932	16.028	10.1787	10.8715	13.961	11.8517	14.8808	11.7185	13.4167	14.7086	17.6555	16.2404	17.1083	18.6148	17.1468	21.153
1050	11.0422	12.7311	15.2236	12.4107	13.8319	16.051	10.4791	10.3364	14.0117	12.5093	14.6134	12.018	13.166	15.1497	17.3226	15.8373	16.4435	18.1493	17.0572	20.1409
1051	10.6973	12.5749	16.1559	12.8549	13.4905	16.079	10.3786	10.4505	13.0751	12.79	14.8577	11.975	13.1111	15.0374	17.0144	15.8175	16.6429	18.2132	17.3823	20.436
1052	11.0196	12.4843	15.0646	12.1519	14.012	15.9881	9.7897	10.6998	13.2378	12.0186	14.9347	11.7637	12.877	14.0554	16.7482	15.1581	16.1179	18.2631	17.6293	20.498
1053	11.1879	12.4843	15.3193	12.4908	13.6206	15.8262	10.083	10.7246	13.7743	11.3041	14.5709	12.0636	12.9791	14.3861	16.4019	16.3482	17.0789	18.0092	18.1138	20.6194
1054	10.9698	12.428	15.95	12.3646	13.9467	14.9729	10.6647	10.9418	13.3801	12.6478	14.6568	12.1662	12.2081	14.6705	16.4977	15.2808	16.2493	18.1919	17.953	20.019
1055	10.7051	12.7335	14.8242	12.0093	13.9722	15.81	10.2632	10.4214	13.7422	12.688	14.7968	11.3601	13.6952	15.1296	17.0237	15.9015	16.3733	18.3354	17.4106	20.0593
1056	10.7416	12.3205	15.6169	12.0016	13.4005	15.6859	10.3031	10.3538	13.7859	12.5101	14.5244	11.79	12.8354	14.3823	16.4288	16.9198	18.045	18.8539	17.3309	19.3559
1057	10.7073	12.7184	15.5941	11.8337	13.55	15.2855	10.9868	10.8213	13.1448	12.4467	14.8213	11.8111	13.0754	14.7117	16.8062	16.7602	17.2305	18.2404	17.3238	20.0449
1058	11.17	12.8961	14.9853	12.7018	13.6057	16.0863	10.4053	10.8769	13.5422	12.7441	14.7523	11.9893	13.216	14.7061	17.1426	15.8239	16.6198	19.2683	18.1035	19.8275
1059	10.6757	13.2126	15.3711	12.8137	13.874	15.3989	10.5402	11.2448	13.9024	12.7533	14.5788	12.4969	13.3678	14.7002	16.6262	16.835	16.8873	18.7748	17.6385	20.3889
1060	11.2633	12.6082	15.1846	12.6561	13.6664	16.1518	10.3381	10.7674	13.8891	12.4121	14.2688	11.971	13.2714	15.2344	16.2235	16.3933	16.2366	18.5725	17.9254	20.3132
1061	10.7733	12.4071	14.9211	12.5047	13.9266	15.7474	10.1823	10.3616	13.5123	12.574	15.009	11.8821	12.7127	15.2965	16.7069	16.7992	17.018	18.494	17.6085	20.9285
1062	10.9378	13.2294	14.7748	12.3695	14.3566	15.4521	10.0644	10.3568	13.334	12.4767	14.7245	11.6012	13.108	15.6154	16.4821	16.1473	17.1577	18.2744	17.073	20.5367
1063	11.4025	12.531	14.7709	11.9076	14.301	16.0436	9.97902	10.5192	13.7813	12.0734	14.6486	11.3436	13.5034	14.999	16.2229	17.0175	16.6941	17.9143	17.5009	19.8513
1064	11.0606	12.9142	14.8004	12.3393	14.4878	16.5779	10.6449	10.657	13.3864	13.1386	14.5664	11.6883	13.0471	15.2147	17.2792	16.6128	17.2485	17.6511	17.2062	20.1616
1065	10.5757	12.8892	15.3359	12.9009	13.3294	15.3656	10.4405	10.2083	13.3026	12.8176	14.7604	11.7173	13.0958	15.3613	15.7018	16.2689	17.0427	16.8701	18.0327	20.2565
1066	10.4696	12.5285	14.8808	12.0823	13.3356	15.4112	10.4576	10.4394	13.781	12.4669	14.6761	12.0787	12.9357	15.4564	16.6065	16.1119	17.0233	17.4335	17.8766	20.3582
1067	11.1319	12.5423	15.2494	12.0593	14.4436	15.4151	10.4308	10.4011	13.4646	13.142	14.5055	11.5823	13.3226	15.1167	16.8408	16.5191	16.8932	17.7286	17.9014	20.0786
1068	11.1897	12.6244	15.0136	12.3077	14.1127	16.4133	10.6545	10.7271	13.5525	12.9923	14.5646	11.8853	13.229	15.0846	17.0169	16.1069	16.78	16.741	17.5183	20.1523
1069	11.1857	12.9039	14.8322	12.9521	14.0924	15.0426	10.1427	10.424	13.4023	12.3311	14.9481	11.5265	13.418	15.431	16.4042	16.1054	17.2002	17.7046	16.8773	20.2774
1070	11.1412	13.157	14.7702	12.1628	13.9609	15.5629	10.552	10.4146	13.4409	12.8523	15.1387	11.8424	13.6828	14.9642	16.3278	16.4999	16.7396	17.8774	18.3014	20.599
1071	11.6085	12.8011	15.1307	12.4322	14.0204	15.4823	10.7954	10.7543	13.4218	12.2682	14.8978	12.0224	13.2347	15.3892	16.5369	16.3947	16.5679	17.5927	17.503	20.6048
1072	10.9419	13.4293	15.3183	12.3871	14.1224	15.5754	10.7946	10.4341	13.433	12.0802	14.9589	12.3703	13.2598	15.2967	16.1141	16.4665	16.628	18.2252	17.2543	20.1086
1073	10.9087	12.4624	15.0355	12.0515	14.2571	15.7726	10.2346	10.1624	13.5966	12.528	14.7404	11.4662	13.8815	15.324	15.6917	16.413	16.8855	17.7648	17.3044	19.9761
1074	11.3197	12.7364	14.4523	12.5813	13.4207	15.9348	10.8092	10.0961	13.4952	12.5846	14.7795	11.7147	13.2734	15.2836	16.6144	16.3035	17.5169	17.8613	17.4607	19.9893
1075	10.6981	13.3152	15.0244	12.6467	14.0714	15.6199	10.7592	10.3453	14.1851	11.9586	15.1503	12.1647	13.1816	14.6066	17.1871	16.4185	16.6753	18.2792	18.0536	19.9943
1076	11.1102	12.7825	14.4223	12.3361	13.8512	15.6353	10.1677	10.0405	13.7488	11.7747	14.5546	12.0774	13.6279	15.4925	17.3602	15.2835	16.8671	18.3528	16.9875	19.3637
1077	10.9307	12.6223	15.1637	12.2283	13.8742	15.4794	10.4549	10.2279	13.1277	12.2391	14.9848	11.6432	13.4973	15.0454	16.7807	15.9616	16.8966	18.3081	17.6534	19.9402
1078	10.7818	13.1471	15.2951	12.666	13.4821	15.6853	9.9433	10.0937	14.1106	12.2389	14.8544	12.0727	13.311	14.8099	16.9807	16.3923	17.0779	18.0671	17.9003	18.9729
1079	10.9167	12.9114	14.8371	13.3814	13.2456	15.4732	10.0672	10.2131	14.2909	12.0363	14.4242	12.1923	13.1675	15.6028	16.6487	15.8978	17.17	18.1331	17.3001	20.1055
1080	10.8517	13.3022	14.8695	12.2193	13.3828	16.2297	10.247	10.2983	13.7571	12.261	14.8735	12.1128	13.1421	15.6478	16.1517	16.4978	16.558	17.8697	17.6852	19.5737
1081	11.1848	12.7409	14.8911	12.4327	14.502	16.1662	11.0231	10.0126	13.3746	11.8962	14.5122	11.9583	13.2256	15.224	16.7957	16.9244	15.9721	17.6794	17.1386	19.0316
1082	11.1318	12.8988	14.4975	13.5067	13.9529	15.3511	11.1725	10.3838	13.2112	12.0289	14.6091	12.0309	14.0102	15.6939	16.5072	16.0488	16.4137	18.28	17.3371	19.727
1083	11.6246	12.5694	14.7946	13.2991	14.0703	15.2081	10.8899	10.1799	13.8441	12.6275	15.0735	12.4517	13.1197	15.3475	16.5299	16.0959	17.2549	17.8402	16.8518	19.7747
1084	11.024	13.1624	14.6714	13.2915	14.1283	15.6701	11.1073	10.1135	13.8968	12.3126	14.7709	11.7499	13.3379	15.8312	16.1416	16.4512	16.91	17.6102	18.379	19.5873
1085	11.5173	13.2665	14.5309	13.3391	13.8114	15.3823	11.651	10.1526	13.2877	12.4131	14.5295	11.7653	13.1731	15.8609	15.4793	16.1469	16.0188	17.5438	18.1802	20.1798
1086	11.2181	12.6875	15.2755	13.0907	13.5356	15.435	10.8902	10.1631	13.2083	12.3899	14.5437	11.4527	13.3603	15.3133	15.303	16.568	16.72	17.7139	16.8304	19.5286
1087	11.2032	13.2924	14.2807	12.9171	13.3564	15.9225	10.8973	10.4531	13.172	12.3885	14.4808	12.1817	12.9964	15.2832	15.5077	15.7397	16.7259	17.9104	17.1268	19.8303
1088	11.271	12.9455	14.6312	13.2045	13.1254	15.4926	11.1186	10.6345	13.7936	12.3751	14.7058	11.5931	13.2938	15.7931	15.3422	16.2072	16.7575	17.4916	17.4544	20.5204
1089	10.9224	13.0624	14.463	12.6491	13.9258	16.1187	10.4433	10.1798	13.2289	12.7168	14.8332	11.4854	13.4338	15.1129	15.2527	16.7154	16.3221	17.3113	17.7401	20.3927
1090	10.9811	13.0842	15.0139	13.0365	13.6576	16.1172	10.7107	10.2827	13.458	12.9445	14.1796	11.5993	12.9835	15.1923	15.2555	16.1575	16.6183	17.7256	17.9452	20.2668
1091	10.6717	12.888	15.0216	13.5323	13.907	16.2045	10.4333	10.5175	13.2457	12.9178	14.6573	11.848	13.016	15.1962	16.2379	16.5458	16.3747	18.2083	17.6988	19.962
1092	11.3796	13.0955	15.1651	12.5854	13.8102	15.7198	10.4174	10.1414	13.7928	12.9201	14.8834	11.8235	12.8675	15.6151	15.8718	16.6433	16.6286	18.0862	16.9603	19.9775
1093	11.342	12.7416	14.9293	13.5494	14.0835	17.0639	10.0919	10.2958	13.3127	12.4608	14.8594	12.0162	12.5378	15.2686	15.943	15.4064	16.6721	17.7339	16.8779	20.7359
1094	10.8602	12.6892	14.3925	12.8065	13.5018	16.6595	10.3132	10.8494	12.9043	12.8774	14.6574	11.9249	13.2099	15.3145	16.07	16.0357	17.484	17.5405	17.9017	20.2527
1095	10.4868	12.8905	14.8183	12.4931	13.4134	16.7439	10.0613	10.63	12.9187	12.2749	14.9455	12.1741	13.1286	15.6392	15.9567	15.8199	16.5131	17.0438	17.5258	20.4799
1096	10.7127	12.776	14.9967	12.6508	13.9739	16.1807	10.1491	10.3334	13.4097	12.7437	14.5224	12.198	12.885	15.0478	16.0391	15.4604	16.9902	17.7128	17.5724	20.8074
1097	10.8407	12.9118	15.463	12.1527	13.4208	17.0887	10.7361	10.3682	13.3383	12.8596	14.9342	12.2858	13.1288	15.824	16.3519	16.2785	17.2847	17.9154	17.1169	20.9654
1098	10.8272	12.9018	14.7535	12.2042	14.3652	16.8239	10.5172	10.1139	12.8467	12.6722	14.7358	11.7488	13.2796	15.641	15.9044	16.0083	16.6795	17.8161	16.8721	20.4745
1099	10.8855	13.1554	14.7218	12.6971	14.4798	16.5957	10.194	9.95825	13.3008	12.4565	14.6411	11.5897	13.0197	15.4273	15.2313	15.1197	16.3341	17.6384	17.6074	19.824
1100	11.2551	12.8977	14.5808	12.3962	13.5432	16.3955	9.74741	10.1735	12.7223	13.5414	14.9875	11.6793	13.4873	15.1552	15.8012	15.8233	16.4461	17.9503	17.2745	19.6355
1101	11.1704	12.9935	14.0617	11.8127	14.2714	16.6336	9.91976	10.0828	13.4772	13.583	14.6448	11.7565	13.3543	15.6564	16.018	15.7753	16.8498	18.1788	16.6175	20.0248
1102	11.2364	13.0988	15.3804	11.8883	14.002	16.0646	9.92617	9.97633	14.1291	12.9376	15.1888	11.6485	13.5531	14.9539	16.6557	16.1826	16.7607	17.6778	16.5237	19.6567
1103	11.0978	12.9829	14.7387	12.5504	13.7901	15.9023	10.264	10.247	13.5566	12.883	15.1406	11.7187	13.5583	15.1587	16.1841	15.6595	17.0405	17.6477	17.0597	19.9636
1104	11.1433	13.0915	15.0163	13.1881	14.3763	16.0957	10.0541	10.6974	13.2634	13.3655	15.0102	11.5717	13.5547	15.0778	16.4586	15.5547	17.419	17.6163	17.7138	19.9449
1105	10.7886	13.2056	14.7355	12.8375	13.9211	16.6086	9.47322	10.5413	13.0036	12.9816	14.819	12.1608	13.4879	15.3303	16.2145	14.8388	16.9275	17.8812	18.0433	19.6587
1106	11.0073	12.8414	14.9006	12.9111	13.473	16.8942	10.5595	10.1217	13.091	12.7882	15.167	11.8326	13.3038	14.9028	17.2112	15.3501	17.1471	17.4585	17.3319	19.559
1107	10.6588	13.1086	14.5478	12.7689	13.8624	17.205	10.1492	10.2602	13.2048	13.0348	14.9451	11.5859	13.0501	15.0013	15.8138	15.5873	17.8553	17.5528	16.9765	19.9393
1108	11.0591	12.5976	14.4945	12.5588	13.7182	16.5191	10.2223	10.0101	13.1424	12.8516	14.954	11.8639	12.9366	14.6473	16.1806	14.9196	17.8679	17.8036	17.3968	19.664
1109	10.8795	13.1521	14.4681	12.601	13.6413	16.7302	9.62718	10.189	13.3038	13.3679	15.0939	12.3143	12.7738	15.2906	16.0434	16.28	17.6275	17.6871	17.6346	19.6737
1110	11.2123	13.2003	15.2811	13.0605	13.5595	16.4434	10.5525	10.419	13.1237	12.8187	14.8624	11.6396	12.6662	15.4567	15.9642	14.8686	16.9553	17.2412	17.1796	20.1081
1111	11.0671	12.7273	14.821	12.8203	13.2956	16.6969	10.5693	10.0546	13.1701	13.3742	14.9593	12.0319	12.6113	15.5612	16.5978	15.6418	17.219	16.7529	17.5209	20.0454
1112	11.0515	13.0473	14.9897	13.1597	13.4811	16.525	10.4875	10.1853	13.1617	12.9183	14.7403	11.6474	12.9496	15.0644	16.3417	14.8153	16.8156	17.4203	16.9206	20.1517
1113	10.5051	12.8496	14.2923	12.8671	13.8427	16.6638	10.4912	10.4136	13.1479	12.8272	14.5656	11.772	12.765	14.6721	16.7685	15.0242	16.7684	17.3937	16.831	20.2563
1114	10.8109	12.7958	14.6775	12.9177	13.0702	15.7844	10.9262	10.1788	12.8724	12.3708	15.1338	12.0188	12.9577	15.3669	16.6341	14.8418	17.3028	18.0583	16.783	19.6413
1115	10.9602	12.7861	15.2289	12.6359	13.8213	16.0695	10.8306	10.2333	12.5701	12.6064	15.0832	11.6471	13.0407	14.8845	16.7014	14.878	16.3812	17.6518	17.9432	19.7293
1116	10.9561	12.3929	15.1155	12.8547	13.9018	15.9238	10.5588	10.5496	13.918	12.6145	14.7281	11.9911	13.833	15.5755	16.9645	15.2226	16.717	17.8979	17.4537	19.7441
1117	11.0245	12.9464	14.477	12.1348	13.4175	16.1962	10.7819	10.2487	13.5243	13.2184	14.9526	11.9649	12.5365	14.6646	16.9392	15.2606	16.6133	17.5435	17.3038	20.48
1118	10.8541	12.7088	14.472	12.0767	13.2878	16.5038	10.7504	10.26	13.3088	12.5704	15.1521	11.826	13.0361	14.4608	16.2303	15.2579	17.0214	17.8546	17.6219	19.7817
1119	10.7787	12.6993	14.2818	11.9634	13.7807	16.4089	10.1621	10.1969	13.2888	12.8591	14.84	11.7268	12.8594	15.3021	15.7847	15.2219	16.004	18.1227	17.6345	19.3697
1120	10.9449	12.9036	14.1051	12.1811	13.899	15.701	10.702	10.1748	13.1253	13.1258	14.3998	11.6055	13.1734	14.5806	16.3165	15.7949	16.3066	18.1624	17.3903	19.6533
1121	11.1722	13.1268	14.7512	12.7779	14.4164	15.4288	10.5919	10.7877	13.7324	12.4482	14.8605	11.871	13.6146	14.4052	15.8464	15.2518	16.6116	17.8473	17.2508	19.9916
1122	10.4679	12.7384	14.4491	11.9427	13.8116	16.2545	10.2876	10.3666	13.3638	12.9985	14.9165	11.8224	13.0844	14.9119	16.5474	15.7482	16.1911	17.3739	16.9959	20.1607
1123	10.5631	12.4362	14.8451	12.2682	13.9317	16.2728	10.6722	10.8952	12.8809	13.4311	14.8779	12.171	13.4023	15.0813	16.9138	14.8657	16.4661	17.563	17.0198	19.9248
1124	10.5495	12.7104	14.7348	13.0294	13.7036	16.9053	10.4819	10.1297	13.6684	12.4812	14.6287	11.7106	13.0256	15.2139	16.3389	15.3382	16.494	17.4654	16.8019	20.0526
1125	10.749	12.2442	14.5803	13.3373	13.7173	16.5046	10.8212	10.6613	13.082	12.7159	15.1158	12.0969	12.5129	14.8112	17.0453	15.9318	17.0206	18.0156	17.1587	19.7742
1126	11.0828	12.7388	14.4244	13.4347	13.3464	15.8337	11.0552	10.2393	13.6751	12.7138	14.9885	11.8072	12.9239	16.3076	16.869	15.3378	17.3482	18.1672	17.2794	20.261
1127	11.0807	12.7386	14.2847	12.5212	13.8453	15.8173	10.3986	10.3861	13.4162	12.6426	14.9804	11.7	13.5191	15.5745	16.5181	16.168	16.4177	18.0871	17.4793	19.6975
1128	11.6171	12.5051	14.8057	12.2382	14.018	16.4517	10.4917	10.4312	13.6807	12.9065	14.7006	12.0315	12.7146	14.6391	16.537	15.6612	17.0294	18.033	17.2909	19.6157
1129	11.091	12.5288	14.6401	12.3858	13.3877	16.7071	10.1711	10.4058	13.2981	13.0377	14.8321	11.4611	13.0019	15.0549	17.5138	16.0149	17.1108	17.9775	16.9097	20.0516
1130	11.5898	12.9516	14.9469	12.8838	13.6116	15.8589	10.3221	10.6442	13.2381	13.1924	14.6104	12.0347	12.9474	14.444	16.1866	16.1667	16.5556	18.2073	17.7532	19.6743
1131	11.1469	13.1782	15.0239	12.9806	13.5548	16.1594	10.9956	10.0974	13.6487	12.7843	15.0053	11.9776	13.7321	14.7221	17.0112	16.4046	17.5504	17.3962	17.5594	19.5731
1132	11.051	12.7307	14.9244	13.1802	13.8654	16.8533	10.736	10.3726	13.2754	13.0352	15.1879	11.9822	13.1869	14.5873	17.1596	16.0167	17.0696	17.7261	18.1502	19.2556
1133	10.898	12.7647	14.5733	12.43	13.6252	17.2352	10.7322	10.9804	13.4185	12.8552	14.8389	12.12	13.7148	15.429	16.6561	16.5276	17.5802	18.1209	17.531	19.3369
1134	11.3266	13.0671	14.7963	11.6165	13.7594	16.6979	10.8773	10.1906	13.3296	12.9402	14.7535	11.6075	13.7229	15.0096	16.4809	15.5375	17.3518	17.9294	17.4254	18.8325
1135	10.8885	12.9932	15.0269	11.9505	13.8473	16.6973	10.5284	10.4255	13.6625	12.9637	14.6642	12.0731	14.0173	14.9746	15.6811	16.5543	17.4374	18.6627	16.3028	18.9062
1136	10.7218	12.8519	15.402	11.6807	13.9714	16.539	10.4756	10.4251	13.5963	13.0549	14.941	11.7751	13.5916	15.2289	16.5464	16.9625	17.0449	17.4403	17.0589	18.8877
1137	10.5901	13.2249	15.2647	12.0837	13.6084	16.3242	10.6497	10.4041	13.7463	13.3531	14.7598	11.6421	13.6839	15.5394	16.0781	16.9376	16.9736	18.712	16.6965	19.9126
1138	11.315	12.751	15.6164	11.4287	14.5762	16.3597	10.618	10.836	13.5286	12.8095	15.0278	12.0726	14.1329	15.6045	16.2215	16.3347	17.4627	18.3532	16.3082	19.1258
1139	10.7655	12.9996	15.404	11.6535	14.1055	15.7773	10.4851	10.8088	13.6438	13.2824	15.1575	11.8936	13.7547	16.1047	16.1854	16.1044	17.6647	18.1326	16.9635	19.933
1140	10.6207	12.904	14.7097	12.5007	13.9844	15.6004	10.793	10.4025	13.0538	13.3747	14.7686	11.5739	14.1989	15.1122	16.2319	16.4343	17.2723	18.3528	16.6612	19.8683
1141	10.7734	12.8854	15.1528	12.2238	14.4836	15.0346	10.674	10.5431	14.0862	13.0656	15.0645	11.9897	13.6617	15.158	16.0271	16.4942	17.7859	18.3902	17.4247	20.1795
1142	11.0285	12.8631	14.9628	12.1898	13.621	16.1852	10.8817	10.3781	13.3398	13.5228	15.0762	11.8046	13.9423	14.756	16.388	16.2675	17.1823	18.5833	17.2828	19.9467
1143	10.9793	12.6595	15.1997	12.146	13.8198	16.6037	10.8424	10.4168	12.8688	13.1217	14.7973	11.8692	13.5864	15.202	17.1286	16.4917	17.2543	18.6423	18.0485	19.0034
1144	10.5784	13.1611	14.7055	12.5186	13.8162	16.844	10.5641	10.3929	13.5267	12.7179	14.9713	11.868	13.7143	15.4692	17.1699	15.7407	17.4614	18.1163	18.1226	19.3304
1145	11.2474	12.9057	14.3595	12.2837	14.0568	16.8657	10.52	10.2899	13.6972	12.4443	14.8986	12.2234	13.6223	15.3515	15.8732	15.8263	17.956	18.0043	17.4089	20.4315
1146	10.6703	12.5322	14.6156	12.851	14.123	15.8292	10.3943	10.3818	13.5763	13.1266	14.8281	11.9723	13.5315	14.6378	16.8356	16.7367	17.6145	17.7445	17.2374	18.8821
1147	10.6368	12.7798	15.1158	12.0507	14.0638	15.838	10.5698	10.5232	13.4297	12.8553	14.6635	11.5501	13.9191	15.6805	16.6025	15.1997	17.5558	17.9056	17.6293	19.1135
1148	10.8295	12.6918	15.4623	11.9236	13.6496	16.8183	10.2987	10.6875	13.477	13.3792	14.905	11.8889	13.7746	15.7511	16.0232	16.5733	17.2458	18.0299	17.5412	19.2779
1149	10.5918	12.8672	14.0647	11.4995	14.5066	16.2497	10.3774	10.2686	13.4261	13.0211	14.7374	11.8256	13.6475	15.4375	16.5217	15.6475	17.3165	17.6067	17.9494	19.3736
1150	11.0909	12.8688	15.6888	12.13	14.1296	16.1442	10.6653	10.6546	13.7752	12.9197	14.984	11.6954	14.3691	16.0115	16.0263	16.0566	17.0889	18.2033	17.7764	19.6305
1151	11.0487	12.9883	15.852	11.783	14.2137	16.689	10.3114	10.2813	13.1187	13.1707	15.1046	12.0009	13.8099	15.6555	16.0962	16.4484	18.4441	17.8719	17.6356	18.816
1152	10.5494	13.2507	14.8391	11.3884	14.1159	16.7457	10.4543	10.2159	13.0866	12.6337	14.9448	11.6057	13.6684	15.7322	17.4335	15.8156	18.1916	18.5267	17.6121	18.501
1153	10.8482	13.0413	15.1184	11.5859	13.6501	16.0359	10.5222	10.108	13.2885	12.6343	15.0308	11.7937	14.0145	16.0504	16.7928	16.3894	17.3531	18.6979	16.8573	19.1657
1154	10.4392	13.1899	14.7977	12.0217	13.7446	15.8026	10.4112	10.6549	13.4602	13.049	15.2031	12.0006	14.2244	16.1041	16.3337	16.2286	17.2023	18.5152	16.6492	19.2517
1155	10.5981	12.9257	14.9183	11.1618	14.7821	15.748	10.7147	10.3973	13.4796	12.6654	15.0829	11.8861	13.5561	15.3698	16.6689	16.1794	17.1353	18.3662	17.8838	19.975
1156	10.763	12.7647	14.7316	11.2122	14.0443	16.2263	10.0993	10.5784	14.0045	13.0326	15.6634	12.0333	14.0593	15.5775	16.4879	16.7932	16.9133	17.9027	17.8317	18.7518
1157	10.9833	12.558	14.1395	11.4102	14.4912	15.4387	10.5661	10.3106	13.7873	12.9815	15.1155	11.751	13.7959	15.9319	16.3518	16.4658	17.0999	18.545	17.9603	19.0228
1158	10.6711	12.405	14.5882	12.1143	13.9769	15.825	10.863	10.7138	13.419	12.7584	14.7145	11.8102	13.8547	15.783	16.6628	16.5578	16.4586	18.3323	17.5772	19.4134
1159	10.7661	12.407	14.4593	11.8089	13.5583	15.8671	10.3171	10.1852	13.2005	12.4969	14.9663	11.9691	14.5882	15.804	17.0104	16.566	16.7429	18.3457	17.6362	19.738
1160	10.7656	12.7988	13.8591	11.5476	13.43	15.7543	10.7071	9.83956	13.1994	12.9626	15.0679	12.1183	14.2742	15.7828	16.8495	16.4558	17.0323	18.2161	17.3575	18.9395
1161	10.8423	12.7329	14.525	11.6594	14.2434	16.2034	10.139	10.2342	13.4842	13.1681	15.2611	12.2214	14.2789	14.2061	16.1705	15.9043	16.8464	18.4342	17.6947	19.4323
1162	10.5352	12.7696	14.6083	11.9203	14.0059	15.4313	10.0792	10.3246	12.8405	12.6942	14.8004	11.5358	14.2248	15.0973	16.2422	15.8059	17.2269	18.0631	17.8393	19.4343
1163	11.0408	12.5303	15.0774	12.3009	14.1832	15.3246	10.4274	10.5239	13.1161	12.4963	14.8398	11.6834	13.4179	15.6744	15.2099	16.108	17.0702	17.7714	17.8087	19.4658
1164	11.0246	12.3952	15.2348	12.3845	14.3897	15.3619	10.6382	10.442	13.1282	12.6888	14.8518	11.7327	13.5862	15.6377	15.3239	16.7347	16.7639	18.0626	17.2341	19.1907
1165	10.7657	12.8505	14.9451	11.9421	14.6087	15.6725	10.2627	10.1665	13.4137	12.9262	15.0251	11.7585	12.9576	14.6945	15.9466	16.7555	17.3871	18.079	17.0289	19.2383
1166	10.8641	12.5	14.585	11.857	14.4414	15.9725	10.1257	9.89912	13.3669	12.6923	15.3789	12.4324	13.6964	14.9512	16.9608	16.5294	16.7921	17.5486	17.8536	19.1518
1167	11.2852	12.3482	15.4287	12.3832	14.0687	15.4336	10.6012	10.9097	13.6888	12.7008	15.0194	12.0185	13.4775	15.7232	15.826	16.2491	17.1954	18.1462	17.4057	18.9864
1168	11.0095	12.5634	15.2385	12.5671	14.2143	15.8156	10.6821	10.248	13.225	12.8189	14.9292	11.406	13.2049	15.4747	17.0387	16.2499	17.7524	17.9091	17.3824	19.0508
1169	10.6283	12.2518	15.5307	12.2664	14.2124	15.2342	10.2875	10.7424	13.6849	13.039	14.869	12.0218	13.8748	14.6667	16.3898	15.3644	17.0308	17.8904	17.2067	19.9498
1170	10.8003	12.202	14.426	12.5812	13.9217	15.3441	10.2421	10.6689	13.0265	12.6759	14.8854	12.4911	13.576	14.778	16.8661	16.1826	17.3593	17.9281	16.9529	19.7976
1171	10.8648	12.7487	14.3661	11.9024	13.7834	16.6803	10.4514	10.2151	13.192	12.6272	14.7529	11.6763	13.4235	15.0874	16.432	16.1167	17.5698	18.1755	18.3655	20.1106
1172	10.8599	12.518	14.8031	12.5136	13.7175	15.8167	10.1699	10.6167	12.7891	12.3759	14.7184	12.1498	13.8119	14.962	16.6723	16.0332	17.5527	17.9888	18.2511	19.2917
1173	10.7221	12.8246	14.5487	12.2248	13.9878	16.1246	10.2387	10.1816	13.349	12.5569	15.6054	12.2093	13.3496	15.2278	15.6497	15.9241	17.2353	18.1733	17.016	20.3149
1174	11.0969	12.5223	14.609	12.4862	13.7191	15.8713	10.4138	10.5985	13.3635	12.5947	14.8764	11.5727	13.7647	14.886	16.1507	15.9228	17.4443	18.0503	16.8855	19.7329
1175	10.89	12.8124	14.751	12.7661	14.3865	15.5704	10.0156	10.259	13.3943	12.8462	15.334	11.801	13.4867	14.6524	16.3003	16.5111	16.8197	18.3	17.2175	19.8344
1176	10.7374	12.7921	15.1181	12.0984	13.9859	15.6472	10.3566	10.9038	13.685	13.2543	15.182	11.842	13.5091	14.8797	16.8253	16.6717	17.6908	18.1711	17.2268	19.6425
1177	10.894	12.8248	14.8797	12.0509	14.1607	15.7527	9.83395	10.4797	13.8262	12.4635	15.0373	11.2773	13.2163	13.9886	16.8599	15.5576	17.4498	18.4883	17.4029	20.2604
1178	11.0649	12.9473	15.1876	11.8421	13.6003	15.2144	10.6194	10.2679	13.5614	12.8763	14.9548	12.0497	13.4153	14.2685	16.649	16.2482	17.9138	18.5364	17.0686	20.1948
1179	11.25	12.6856	14.8089	12.7378	14.0047	15.7619	10.4265	10.2663	13.7949	12.7589	14.808	12.2572	12.9363	14.9119	16.5603	15.5893	17.4383	18.1323	17.1246	20.064
1180	10.9828	12.9423	14.3248	12.3534	14.1014	15.4972	9.85934	10.2237	13.6527	12.9974	15.2055	12.2711	13.6935	15.3739	16.5894	16.5045	17.3945	18.5924	17.3526	19.7598
1181	10.9207	12.6414	14.7445	12.6599	13.9565	16.0541	10.3995	10.204	13.4739	12.3572	14.8598	11.7877	13.2743	14.9227	16.7045	15.7221	18.1103	17.3453	17.22	19.099
1182	11.6226	12.3542	14.6702	12.0154	13.6405	16.1458	10.8482	10.0515	13.0977	12.3863	14.6189	11.9253	13.267	14.7001	16.3195	15.8957	17.5188	18.0642	17.1258	19.214
1183	11.2329	12.2138	15.2284	12.0262	13.788	14.9087	10.6925	10.5193	13.4939	12.5501	14.913	12.0144	13.1923	15.423	16.0732	16.2116	17.6661	17.9962	17.1233	19.2837
1184	10.9219	13.0178	14.3015	12.2493	13.4568	15.3859	10.6434	10.2729	13.9865	12.849	15.0294	11.8009	13.2405	15.5574	16.3557	15.2431	17.6685	18.6803	17.3198	20.0292
1185	11.1425	12.4951	14.8715	11.7627	14.3083	15.9196	10.2547	10.7976	13.1604	12.8317	14.6017	12.3923	12.8669	15.3028	16.3104	15.5058	17.5186	18.4462	17.3506	18.9782
1186	11.3774	12.5298	14.6861	12.2409	13.7983	15.6674	9.96657	10.4761	13.433	12.5728	14.6419	12.0907	13.5565	15.4663	16.4155	15.8463	16.3931	18.6328	16.8554	19.195
1187	10.7437	12.6754	15.011	12.249	14.3164	15.8166	10.2868	10.2988	13.3368	12.7035	14.836	11.7075	13.6077	15.6151	16.007	15.7953	16.7901	18.7834	17.5337	19.2598
1188	10.893	12.5859	14.5121	11.8955	13.9157	15.173	10.6424	10.4767	13.519	12.4471	14.8442	11.6914	13.9525	15.7892	15.6114	15.8595	16.9044	18.4866	16.8889	19.26
1189	11.1519	12.026	14.5021	11.4447	13.9891	15.5988	10.455	10.1479	13.3037	12.4627	14.758	11.9774	13.2443	15.761	16.4704	15.1911	17.1641	18.0309	17.1396	19.6714
1190	10.9402	12.5854	14.8531	12.3697	14.0011	15.6128	10.2851	10.1463	13.3924	12.3362	14.9625	11.8301	13.6119	15.6247	15.9994	16.945	17.7075	18.3232	17.2276	20.6076
1191	11.4073	12.6481	14.8438	13.3128	14.0134	14.6461	10.0817	10.3022	13.1457	12.7285	15.2812	12.1822	13.3197	15.4137	16.4744	16.5326	17.2456	18.2069	17.0512	19.8798
1192	11.0943	12.2994	15.4375	13.4318	13.9046	14.8629	10.7892	10.1476	13.4657	12.4287	15.234	11.7133	13.0874	15.3471	17.4905	15.8092	17.1288	18.09	18.2687	19.5041
1193	11.0378	12.2988	14.7866	12.6957	14.2165	15.721	9.99687	10.255	13.636	12.5347	14.8978	12.3564	14.0492	15.7771	16.2435	16.3115	17.8548	18.2099	16.8397	18.9502
1194	11.0715	12.4452	14.5515	12.3249	14.0475	15.3421	10.1227	10.1488	13.6687	12.049	14.9107	11.848	13.2252	15.1399	15.7542	16.1889	17.4534	18.1478	18.2594	19.525
1195	10.8369	12.7463	16.0058	12.1187	14.6815	16.2234	10.2189	10.4938	13.5601	11.7613	14.8633	12.341	13.2777	15.2553	16.5972	14.9615	16.8071	18.2681	18.2406	19.5628
1196	10.5745	13.113	14.4857	12.287	13.7311	16.498	10.1397	9.98617	12.9809	12.7156	14.8272	11.9767	13.0966	15.7157	17.5245	15.4461	17.0692	18.6564	17.7182	20.1139
1197	10.6955	12.5303	14.8463	11.5021	13.6105	16.6754	10.3572	10.255	13.217	12.1835	14.5501	11.8157	12.8371	14.7056	17.3284	16.0155	17.2357	18.637	18.3072	19.4894
1198	11.3766	12.8552	14.6639	11.1638	13.8523	16.5434	10.1433	10.5896	13.6348	12.2978	15.3453	12.081	12.8564	15.9818	16.7913	15.2827	16.9781	18.8594	18.0304	19.2612
1199	11.01	12.94	15.0642	11.8718	14.0969	15.3221	9.89508	10.1697	13.5109	11.8287	14.8559	12.1981	12.7609	15.595	16.302	14.9913	16.8967	18.5171	17.3985	18.9395
1200	10.906	12.5492	15.4872	11.9558	13.7739	16.2035	10.396	10.2952	13.4245	12.1265	15.0898	11.582	13.5456	16.0685	17.3682	15.277	16.8497	17.5857	18.0293	20.2048
1201	10.7059	12.7433	14.9591	11.9388	13.6383	14.9852	10.3644	10.4132	13.8418	12.911	14.9993	12.0637	13.4736	15.2397	17.3603	15.8717	17.2605	17.8257	17.7181	19.5666
1202	10.9126	12.6331	14.9197	11.5639	13.8586	16.2283	10.3679	10.1218	13.3964	12.6802	14.9489	11.5752	13.0932	14.884	16.5422	15.367	16.8523	18.7146	17.3155	18.6006
1203	10.5858	12.5144	15.812	11.6242	13.2203	15.4362	10.3652	10.1769	13.7795	12.4948	14.9675	11.9404	13.1938	14.0699	15.9998	15.2598	17.562	17.5717	18.243	19.3686
1204	10.6827	13.07	15.1191	11.5983	13.9543	15.783	10.887	10.0943	13.8188	12.5207	14.7089	11.9231	13.217	14.02	16.5935	15.9784	17.4911	18.1491	17.6517	19.4531
1205	10.8627	13.4409	15.0844	11.716	13.6915	15.7402	10.7219	10.2517	13.7535	12.0227	15.1168	12.1965	13.0016	14.3037	15.9119	15.5286	17.3186	18.1508	17.8806	20.1385
1206	10.8858	13.4528	15.1838	11.7647	13.7683	15.7737	10.2744	10.1463	13.0829	12.104	14.7924	11.9468	13.4753	15.8155	16.2377	15.7508	17.3583	18.6901	17.8053	19.5484
1207	10.7902	12.475	15.075	11.499	14.4345	16.2206	10.4368	9.62857	13.5835	12.5416	14.7574	11.3582	13.2683	15.3248	16.9168	15.9854	17.3103	18.444	18.0897	19.3591
1208	10.9805	12.5554	14.8879	11.3243	14.5398	16.0111	10.2575	10.4778	13.4033	12.1007	15.1021	12.0336	12.5049	14.6318	16.9711	15.3158	17.2722	18.5097	18.0151	19.1389
1209	11.2761	12.3667	15.0803	11.4273	14.2849	16.3864	10.0178	10.2341	13.5078	12.121	15.4496	12.1256	12.7733	14.521	17.1407	15.7958	17.6982	18.6053	18.3213	19.648
1210	11.2035	12.558	14.8258	11.2216	13.9873	16.5725	9.89406	10.4629	13.745	12.3579	14.9023	11.9147	13.3923	15.2779	17.4282	15.5871	17.5613	18.4413	18.4779	18.8115
1211	10.9479	12.2114	14.9577	11.596	13.9401	16.8934	9.89193	10.3665	13.0095	12.4246	14.5765	11.9044	13.0046	14.817	16.561	15.3822	17.2914	18.4111	18.1156	19.3657
1212	10.9095	12.6665	15.0874	11.2242	14.2288	15.9538	10.4596	10.3688	13.0444	12.78	14.737	11.8213	12.2694	15.7143	16.8905	15.7065	17.2929	18.4768	18.2212	19.8475
1213	10.9348	12.7691	15.2345	11.7332	14.1222	17.564	10.7273	10.3019	13.1259	12.686	14.6765	12.1217	12.8024	16.1152	17.6672	15.2068	17.2012	18.1046	17.8202	18.4529
1214	11.2742	12.3114	14.9172	11.1376	14.1796	16.9215	10.1421	10.1274	13.6084	12.6332	15.168	11.9663	13.0395	14.83	16.5037	15.3901	16.8038	19.0706	17.9344	19.2471
1215	11.3426	12.7228	14.4661	11.6927	14.0163	17.0361	10.3682	10.3144	13.2203	11.9676	14.5941	11.7984	13.195	14.8361	16.1199	15.2043	17.6023	18.4739	17.505	19.356
1216	11.1563	12.668	15.5998	11.9	14.0046	15.4304	10.11	10.1472	13.1501	12.2291	15.2787	11.7062	13.7325	13.9993	17.2327	15.7914	17.9417	18.4761	17.4111	19.2467
1217	10.5674	12.7443	14.9215	11.8412	13.773	15.2768	9.95303	10.2662	13.5358	12.2915	14.9623	11.3874	13.2109	14.9581	16.4951	16.4627	17.4406	17.9535	17.3063	19.5258
1218	11.0598	12.4289	14.7152	11.9232	14.045	16.8329	10.0245	10.2248	13.3366	12.4388	14.9091	11.9145	13.1163	14.7215	17.0595	15.4892	18.4751	18.1578	17.7834	19.0332
1219	10.9158	12.4758	15.0047	11.0773	14.0309	15.3893	10.3357	10.5722	13.5809	12.06	14.5099	11.7499	12.6955	14.6516	16.7015	16.4904	17.6809	18.1152	17.7988	19.6838
1220	11.4836	12.1557	14.973	11.5314	14.1426	16.2604	10.1682	10.0784	13.3859	12.5027	14.836	11.8202	13.0671	14.4695	16.4585	15.5705	17.2648	18.5065	17.4213	19.3514
1221	10.93	12.4448	14.9715	12.2563	14.0658	16.1936	10.4937	10.385	13.318	12.2015	15.302	12.0428	13.4404	14.2385	16.7157	16.0901	17.5864	18.3816	17.7035	19.2899
1222	11.4246	12.4696	15.3316	11.9564	13.4686	15.7792	10.8702	10.4244	12.8775	12.4361	14.8675	10.7669	13.5487	15.5915	16.8563	15.6739	17.2865	18.1159	17.4833	19.2024
1223	11.507	12.6342	15.622	11.9212	13.7943	16.1905	10.248	10.0553	13.0675	12.2893	15.0644	11.1962	13.4545	15.5876	16.8824	15.8815	16.7053	18.1159	17.7805	19.7965
1224	11.618	12.6257	15.2498	12.8333	14	15.9695	10.2395	10.3851	13.5038	12.0243	15.1455	11.3583	12.7006	15.7244	16.5305	15.5346	16.9268	18.0854	18.2906	19.0588
1225	11.3562	12.7077	14.8682	12.0292	14.3919	15.6641	10.2666	10.194	13.5616	12.2854	14.6274	11.4365	13.695	15.7244	16.4797	15.4382	17.0894	18.7361	17.8827	19.0465
1226	11.4805	12.6904	14.0853	12.3367	14.0431	15.5287	9.94876	10.2806	13.3478	12.2759	14.7552	11.5567	13.5149	15.4753	16.6254	16.0096	18.0681	17.5601	18.151	20.0106
1227	10.554	13.0737	15.2489	12.3662	14.2442	15.6022	10.2447	10.0442	13.093	12.4843	14.8735	11.2755	12.9184	15.5973	16.4637	15.2324	17.9793	18.053	17.1727	19.5701
1228	11.057	12.81	14.9129	12.3696	13.8944	15.638	10.0528	10.2897	13.398	12.49	14.7872	11.7313	13.511	15.7892	17.4681	15.8084	17.8754	18.3971	17.6265	19.5216
1229	11.4573	12.8341	15.0439	11.8996	13.6926	16.1015	10.3554	10.2836	14.3875	12.1332	14.5599	11.3653	13.6932	15.1376	16.8158	15.1965	17.6747	17.901	17.4032	19.1401
1230	11.5126	12.4959	14.6901	11.5577	14.1205	15.3728	10.9883	10.6839	14.2716	12.8961	14.6684	11.5409	13.5193	15.5878	15.9927	16.0762	17.4403	17.9755	17.7858	19.2931
1231	11.2114	13.14	14.8516	11.7975	14.2284	15.4915	10.8706	10.7879	13.5353	12.036	14.9997	11.7704	13.5864	14.7008	16.4745	15.7883	17.7473	18.1952	17.2874	20.2153
1232	11.308	12.5575	15.1868	11.8711	13.7832	16.0286	9.68013	10.6833	13.9483	12.4656	15.0725	11.2751	13.8479	15.6692	15.7679	16.1187	18.0586	17.9469	17.3869	20.0244
1233	11.1073	12.5795	14.554	11.9869	13.6904	16.3761	10.4369	10.4102	14.2101	12.5902	14.7638	12.3143	13.9191	15.1684	16.6128	14.8326	17.3534	18.0387	17.6599	19.5354
1234	10.8752	12.4315	14.5204	11.9454	13.7266	16.0321	10.3761	10.458	13.5867	12.728	14.8267	11.5437	12.7963	15.64	16.2769	15.7557	17.3058	18.2667	17.5159	19.4252
1235	11.1908	12.6496	14.5348	11.9223	13.8967	16.4742	10.187	10.8945	13.638	12.8092	15.2853	11.5826	13.504	15.0381	18.0646	15.7588	17.7761	17.8311	17.7551	19.469
1236	11.0302	12.5532	14.7459	12.7776	13.962	16.1874	10.0678	10.9214	14.2532	12.4122	15.201	12.0856	12.8937	14.3784	16.6057	16.2458	18.0935	17.97	16.8835	19.9672
1237	10.4695	12.6839	14.9308	12.3176	14.1494	15.9949	10.5567	10.3519	13.3367	12.5593	14.917	11.9818	13.3101	15.5507	17.2622	15.9688	18.6998	17.9986	17.2199	20.1017
1238	10.5253	12.6294	15.4176	12.2378	13.9537	16.0877	10.2621	10.5816	14.2212	12.1381	15.3021	11.7099	13.3811	15.2219	17.2907	15.6067	17.372	18.5003	18.0781	19.2334
1239	10.6421	12.5817	15.3299	12.0119	14.2208	15.7554	10.0897	10.3046	14.237	12.0418	14.7769	11.953	13.6574	14.7427	17.5619	16.1112	17.8385	18.274	17.1069	18.8401
1240	10.4561	12.5511	14.6647	12.5966	14.1379	15.555	10.2784	10.5287	13.8682	12.4867	15.4493	11.7467	13.764	15.5145	17.4336	15.77	17.4679	17.714	16.8064	19.6374
1241	10.6094	12.7834	14.8935	12.5623	14.047	14.8643	10.4502	10.6507	13.9262	12.7365	15.0483	11.4936	13.7083	16.1998	16.7044	15.6395	17.5039	17.984	17.6501	20.0405
1242	11.0497	12.6819	14.487	12.6446	13.7631	16.6167	10.4136	10.4283	13.6666	12.7322	14.8818	11.6898	13.5815	15.871	17.5984	15.8684	17.5035	17.8228	17.6523	19.8481
1243	10.5531	12.3774	15.2834	12.041	13.9174	16.2808	10.4007	10.3087	14.1106	12.2835	14.2617	11.8709	13.7605	16.0362	17.3425	15.5736	17.5609	18.2857	17.7062	20.1289
1244	10.6755	12.6771	15.1472	12.7159	13.8618	17.1645	10.2765	10.5216	13.5796	12.5765	15.1285	12.16	13.92	14.9744	16.1631	16.2578	17.608	18.1943	17.4917	19.5998
1245	11.2949	13.0804	13.8954	12.8316	13.7854	15.9099	10.1689	10.3431	13.7808	11.9469	15.2065	11.7481	13.5797	15.498	16.1203	16.6524	17.6764	18.1531	17.147	19.9711
1246	11.591	12.2363	14.5361	11.9797	14.2638	15.7891	10.3035	10.2135	13.5936	12.1625	15.3646	11.9815	13.4663	16.3083	17.0808	16.2319	17.399	18.1702	17.2043	19.7945
1247	10.9082	12.3368	14.6764	11.7349	14.0099	15.3116	10.1506	10.2123	14.0053	12.633	15.9806	11.6366	13.2955	15.9169	16.8208	15.955	17.8917	18.2717	17.1502	19.502
1248	11.0153	12.9069	14.6964	12.7414	13.755	15.6487	10.2999	10.2094	13.4602	12.0839	15.101	12.2231	13.2087	15.8536	17.267	14.8924	17.307	18.0572	17.1498	19.8128
1249	11.1278	12.6447	14.2903	12.3524	14.0201	16.1618	10.3977	9.87695	13.647	12.7482	14.964	11.574	13.6941	14.8102	16.8241	15.7359	17.8792	18.0726	17.7338	19.997
1250	10.8228	12.93	15.1223	11.8092	13.896	15.9659	9.83323	10.1474	13.6694	12.229	14.9152	11.9817	13.5088	14.931	16.5888	15.4601	18.3936	18.2094	17.4164	19.6762
1251	11.1414	12.8466	14.7865	12.9379	13.8233	15.5179	9.92117	10.0924	13.5441	12.2093	14.9001	12.1796	13.435	15.2857	15.7335	15.9022	17.8739	18.6505	16.836	20.0826
1252	10.7935	12.5581	14.6191	12.3308	13.9881	15.3044	9.99031	10.4526	13.0893	12.2383	15.1362	12.1	13.1675	15.9729	16.1929	14.7362	17.8841	18.6794	17.1609	20.346
1253	10.9181	12.2994	14.4204	13.333	13.7617	15.8651	10.0819	10.4037	14.5242	12.3658	15.2644	12.0965	13.5292	15.6798	16.2668	15.5946	17.5063	18.3387	17.3903	20.5351
1254	10.8394	12.2442	14.8119	13.0848	14.6153	15.7568	9.89332	10.5419	13.2506	12.3028	15.0857	11.9183	13.2582	16.319	16.96	16.1265	17.4601	18.0678	17.3308	20.6425
1255	10.7765	12.2526	14.4662	12.869	14.0177	16.176	10.1016	10.3186	13.3305	12.3778	14.7821	11.7091	13.1585	15.8432	16.8785	15.912	17.5158	18.2772	16.6914	19.8769
1256	10.9476	12.6077	15.0134	13.8097	14.0708	16.3352	10.6087	10.0476	14.2458	12.745	14.8579	12.2123	13.2368	16.2144	17.0704	15.3178	17.4889	17.4991	16.5136	20.1126
1257	11.0102	12.5851	13.777	12.9263	14.1002	16.1407	9.94595	10.345	14.18	12.7417	14.8715	12.1543	13.1712	16.7626	17.3732	16.097	17.1132	17.9802	16.1871	20.1588
1258	10.7052	12.6522	14.5046	13.47	14.2304	16.0545	10.0789	10.1708	14.0035	12.6273	15.1866	11.9861	13.5213	16.4367	16.5945	15.8593	18.1214	18.2946	17.1035	20.7634
1259	11.0115	12.3972	14.3072	12.9945	14.2382	16.1768	9.9333	10.6798	13.9804	12.1945	14.7161	11.6204	13.1215	16.5805	17.1959	15.1191	17.7333	17.7653	16.7549	20.0365
1260	10.4637	12.8769	14.7978	12.6768	13.8756	15.3244	9.83939	10.1038	13.8239	12.1488	14.6693	11.9845	13.0781	15.9289	16.5447	15.6254	17.728	18.1873	16.4994	19.3145
1261	10.8935	12.9589	14.6464	12.0807	14.8859	16.4289	10.1412	10.0367	13.7671	12.2954	14.8705	11.784	13.2443	16.1597	16.5999	15.7416	18.0797	17.9938	17.3955	19.9978
1262	10.7524	12.475	14.823	12.235	14.2769	16.2816	9.90379	10.2288	13.7173	12.4129	14.5446	11.867	13.1879	16.6758	16.6639	15.5254	17.2374	17.6854	17.227	19.7906
1263	11.088	12.4138	15.393	11.555	14.3811	15.8963	10.2576	10.3482	13.3643	12.7082	14.8923	12.4921	13.9455	16.5158	16.6917	16.2973	17.5438	17.9084	17.5872	19.6294
1264	10.5085	12.7473	14.9808	12.4856	14.1148	16.1189	9.9271	10.3936	13.6177	12.5887	15.0141	11.6544	13.0053	16.5579	16.8908	15.2307	17.8075	18.5725	17.6097	20.3529
1265	10.7406	12.6239	14.6709	11.8164	13.6065	15.9136	10.2777	10.3195	13.9199	12.6785	14.7391	11.8327	13.6962	16.1347	16.7692	15.9432	17.6658	18.2048	17.7985	20.1932
1266	10.876	12.8311	14.5315	12.2521	13.7999	16.86	10.323	10.2326	13.5769	12.058	14.5826	12.0736	13.4274	16.2588	16.5398	15.3608	17.8218	18.1328	17.615	19.4194
1267	10.4921	12.6927	14.8625	11.9965	13.7582	15.6742	9.89343	10.4538	13.5068	12.5394	14.9636	11.7842	12.7411	16.4446	17.0828	15.9643	17.626	17.4237	17.9153	20.1476
1268	10.9329	12.6748	14.0581	11.48	14.3978	16.4443	9.94873	10.4447	13.1226	12.1446	15.0562	11.9872	13.1965	16.0055	17.7456	16.081	17.0679	18.0354	17.5606	20.1936
1269	10.8042	12.7787	14.2644	11.646	13.2483	15.2641	10.1493	9.997	13.6596	12.3583	14.7635	11.8093	13.4997	16.2996	17.0638	15.6908	17.4331	18.5608	17.3439	20.0132
1270	11.1252	12.8891	14.8278	12.4657	13.6288	15.1053	10.4989	10.3276	13.609	12.1344	14.4933	12.1343	12.7639	16.015	16.8833	15.7895	17.9064	17.4011	17.3999	20.7945
1271	11.0077	12.9371	14.9167	11.3165	14.0535	15.6115	9.8098	10.4085	13.3271	12.1778	14.8781	11.5852	12.8592	15.7675	17.3125	15.6333	17.5381	18.2416	17.9457	20.1972
1272	10.841	12.9634	15.1718	11.8745	13.5455	15.774	9.70599	10.4328	13.0282	12.5258	15.2961	11.8339	13.2875	16.6834	17.2114	16.0526	17.1998	18.0475	17.7479	19.2759
1273	11.5122	12.9983	14.7544	11.7476	13.8365	16.0535	10.5274	10.993	13.4479	11.8331	15.5322	11.3467	12.6922	16.3505	17.1266	16.3462	16.873	18.4016	17.1634	20.146
1274	11.0106	13.0472	14.5422	11.1474	13.2785	16.2212	10.3857	10.8322	13.4416	12.1759	14.6969	11.959	12.6987	15.596	17.6648	16.0192	17.5325	18.5154	17.5417	19.4833
1275	10.8907	12.53	14.6872	11.8622	13.9379	16.5689	10.1169	10.2108	13.6009	12.6989	14.9183	11.3068	12.0765	16.2153	17.2677	16.0522	17.3902	18.5567	16.853	19.4054
1276	10.9235	12.8373	14.6537	11.307	14.0633	15.7366	10.3005	10.301	13.3434	12.103	14.7014	12.04	13.0074	16.3463	17.8434	16.0477	16.6884	19.1247	17.1949	19.7147
1277	10.33	12.9303	15.1516	11.8299	13.6968	15.9392	10.2716	10.3587	13.6537	12.3263	14.6575	11.5313	13.3009	16.2152	17.1997	15.5118	17.7064	18.5574	17.6837	19.2199
1278	10.8972	13.111	14.7521	12.3558	13.6248	15.6937	9.98158	10.272	13.4068	12.3589	14.8918	11.748	13.1609	15.9137	17.3113	15.9479	16.6886	18.3476	17.3572	20.795
1279	10.816	12.5652	14.8851	11.514	13.5593	17.0795	10.3681	10.8041	13.3707	12.3028	14.7072	11.8963	13.4103	15.8591	17.1839	16.2369	16.5835	18.1384	17.3011	19.6447
1280	10.8557	12.5713	15.0191	11.8701	13.8852	16.5643	10.4646	10.4462	13.5238	12.6986	14.9174	11.5013	13.4191	16.3136	16.4346	15.7339	17.2268	17.9574	17.9371	20.3809
1281	10.9948	12.228	15.017	11.5235	14.368	16.0126	10.0774	10.5137	14.1668	13.2054	14.6126	11.6206	13.2671	15.5929	16.7982	15.5868	16.7056	18.6904	17.477	20.132
1282	10.8499	12.5384	15.0214	11.5619	14.166	15.3103	10.5308	10.3285	13.8067	12.7052	15.0485	11.3036	12.8938	15.6391	16.4523	15.7559	17.9998	18.5473	17.4499	20.6772
1283	11.2788	12.7235	15.1106	11.586	14.348	15.6762	10.2657	10.7995	13.4273	12.4192	15.0853	11.893	13.1862	16.2917	16.3906	15.7812	17.1014	18.7476	17.1602	20.1295
1284	11.0942	12.6676	15.0131	12.0933	13.896	15.6368	10.4354	10.9518	14.6616	12.5595	14.9366	11.6739	13.7991	16.3356	15.8271	15.9731	17.1344	18.1984	17.0826	20.4859
1285	10.863	12.6652	14.9134	11.6953	14.2024	15.4449	10.2932	10.748	13.6551	12.3226	14.7024	10.9828	13.7463	15.8112	15.6432	15.2477	17.2091	16.6993	17.7446	20.3033
1286	10.9878	12.6205	15.3027	11.7605	14.0327	15.6119	9.70763	11.0282	13.224	13.3481	14.6654	11.1772	13.3127	15.1014	15.4364	14.7707	16.9025	18.3516	17.6882	20.218
1287	10.6908	13.2968	14.5259	12.2177	14.0733	15.4194	9.99576	10.5429	13.8703	12.8016	14.8008	11.4587	12.9679	15.7437	15.7802	15.1446	17.6969	17.9168	18.0436	20.3205
1288	11.1785	12.954	14.7978	11.8002	13.898	16.1016	10.1338	10.3854	13.1156	13.0856	14.5449	11.3119	12.9626	15.889	14.7236	16.0194	17.7586	17.7406	17.309	20.3482
1289	11.1453	13.3338	14.5543	11.7598	13.9227	15.6936	10.4252	10.4234	13.3574	12.8619	14.6753	11.42	13.317	16.2722	15.3177	16.0518	17.7233	17.8354	17.998	20.1069
1290	10.8165	12.9944	15.0975	11.9821	14.2024	15.9436	10.0886	10.6918	13.0705	12.2449	14.7171	12.0925	12.7528	14.8601	15.1583	15.6948	16.9285	17.8555	17.5243	19.8166
1291	10.7366	13.2589	15.9883	11.536	13.7637	15.4118	10.4878	10.0776	13.3327	13.2962	14.7055	11.8994	13.0389	15.5497	15.2482	16.0228	17.1487	17.3959	17.6571	19.3104
1292	10.2159	13.6466	15.1215	11.5419	14.0106	15.9808	10.1713	10.1095	13.6215	12.8164	14.7128	11.8564	13.0807	15.9643	15.5104	16.0517	16.9156	17.293	17.5173	19.2976
1293	11.4073	12.9735	14.8699	11.5296	13.6522	16.111	9.77673	10.4314	13.9783	12.9109	14.7853	11.8688	13.3103	15.9677	15.8009	15.1639	17.8636	18.5163	17.429	19.6223
1294	11.1688	13.0829	15.1969	12.0462	14.2002	16.3149	10.3353	10.5572	13.6605	13.1997	14.9888	12.39	13.9398	15.6107	15.4132	15.5438	17.7805	17.9753	17.9875	18.903
1295	10.7383	13.0562	14.9775	12.0651	13.6392	15.3625	9.8597	10.4799	13.2084	13.1023	14.8262	11.6814	13.3223	15.6935	16.4212	15.9625	18.0177	18.3518	17.7963	19.8858
1296	10.4332	12.9827	14.6845	11.5068	13.909	15.2885	9.90718	10.7016	12.758	12.3511	14.5371	11.6254	13.1079	15.625	16.1246	15.8627	16.7359	18.2835	17.5261	19.9113
1297	10.5867	13.1112	14.1967	12.7586	14.0295	15.9758	9.9746	10.4266	13.2385	12.9441	14.7491	12.0268	13.4179	14.601	16.6817	15.3974	17.7935	18.6377	17.4815	19.6745
1298	10.9684	13.1067	14.5057	11.7993	13.9995	16.0524	10.0374	10.3118	13.2017	12.8158	15.1179	11.7839	13.4501	15.3593	15.7665	15.3598	17.0873	18.5873	17.4505	19.8962
1299	10.6555	13.0299	14.6903	11.2668	14.0173	16.6135	9.87005	10.0675	13.3773	12.66	14.6396	11.3735	13.5763	15.7329	16.3026	15.6037	16.788	18.8168	16.6964	19.6151
1300	10.8036	12.9774	15.0743	12.061	13.7243	16.418	10.0916	9.89233	13.1348	13.2559	14.7895	12.2288	13.3074	15.8017	17.0273	15.7007	17.021	18.6757	17.266	19.7353
1301	11.6823	12.5782	14.9593	12.3339	13.8023	15.6368	10.3549	10.3894	13.2248	12.7859	14.7507	11.4908	13.8166	15.2097	16.5286	15.9681	17.787	19.1487	16.98	19.3824
1302	10.7775	13.0055	15.1507	11.4703	13.7386	16.2572	10.2244	10.2628	13.2685	12.1715	14.5537	11.6452	13.6979	15.3677	16.8762	15.6414	16.7678	19.5849	16.8704	19.278
1303	11.0756	12.9469	15.0579	12.4131	14.6731	15.6182	10.4179	10.4598	12.6859	12.735	14.7589	11.5019	13.5885	14.7849	17.2634	16.4382	16.6835	18.4469	17.452	19.439
1304	10.8693	12.921	14.5116	11.8194	13.9478	15.6857	10.0657	10.8914	12.7852	12.9653	14.7679	11.368	12.7989	14.5482	17.3285	15.9048	17.3661	18.9243	17.4341	18.8395
1305	11.0723	13.0741	14.0923	11.5799	14.347	16.0175	10.3134	10.3137	12.9885	13.0598	15.0378	12.0065	13.4327	14.9444	16.4111	16.0073	16.6028	17.9984	16.9976	19.8346
1306	11.0027	12.8994	14.0708	11.3598	13.81	15.3323	10.1348	10.3647	13.5227	13.0204	14.7469	11.5707	13.3267	14.9479	16.3989	16.3705	16.7788	19.0881	17.0555	18.8868
1307	10.8228	12.9895	14.4639	11.9407	14.209	15.453	10.4461	10.4605	12.9552	12.567	14.7839	11.776	13.313	15.6494	17.0556	15.9881	16.4613	18.8823	17.3508	19.3046
1308	10.6493	12.9659	14.9284	12.0288	13.7419	16.2291	9.89242	10.5579	13.0681	12.8821	14.9206	11.606	12.9956	14.4643	16.8076	16.8046	17.2442	18.9294	17.3049	18.2996
1309	11.1967	13.454	14.0623	11.597	14.181	15.8011	10.3758	10.3412	13.2624	12.8439	15.0077	11.119	13.3654	14.5737	17.6644	16.6773	17.2963	18.9216	17.4315	18.6953
1310	10.4534	12.8249	14.8239	11.6778	14.3489	15.4014	10.0202	10.6057	13.0135	12.8681	15.1015	11.7766	13.0928	14.6491	17.0743	15.7266	17.0445	18.7305	17.1316	18.6878
1311	10.8767	13.3443	14.1033	11.2616	14.15	16.2262	10.2957	10.3873	13.1497	12.8754	14.8866	11.4509	13.65	14.9348	17.8311	16.5179	17.202	18.8776	16.6039	18.1995
1312	11.1374	13.3665	14.6395	11.8247	13.8872	15.7423	10.0133	10.1959	13.2067	12.464	14.9929	11.3453	13.383	14.9481	17.4488	15.9338	17.6127	18.7385	16.9912	17.9865
1313	10.35	13.2371	14.7951	11.3425	14.002	15.319	9.81136	10.4149	13.5302	12.3017	14.3931	11.2587	13.0703	14.7611	17.0807	16.6962	17.0431	18.4832	16.7396	19.1626
1314	10.6905	12.9735	15.0389	12.0514	14.0431	15.5812	10.737	10.9708	13.6306	12.3212	15.0018	11.7427	13.2518	14.5913	17.5885	16.5949	17.2977	18.992	17.2174	19.438
1315	11.3678	12.98	14.7485	12.1795	13.794	14.8363	10.1986	10.5127	13.5192	12.6971	14.666	11.4816	13.4021	14.394	15.8704	15.4821	18.263	18.7874	17.4247	19.4465
1316	10.4993	12.8961	15.3824	11.5851	14.1928	15.1859	10.8039	10.7666	13.6229	12.6897	14.7378	11.6992	13.3131	14.6708	16.054	15.826	18.1871	18.7044	16.846	19.2388
1317	10.8046	13.1047	15.1257	11.3452	13.8657	15.6922	10.5643	10.6787	13.192	12.9678	14.8372	11.8506	13.3885	14.9807	16.2601	15.4545	17.6992	18.8964	16.7744	19.7845
1318	10.7187	13.1407	15.6082	11.6639	14.3461	15.3309	10.8044	10.423	13.3577	12.3472	14.3873	11.4225	13.4442	15.6612	15.9284	16.1441	17.6855	18.4993	17.3867	19.9835
1319	10.3744	13.0629	14.6902	11.7357	14.032	15.5443	11.1119	10.2996	13.6041	12.7016	15.0146	11.639	13.7564	14.8065	15.8636	16.1842	18.0659	18.4915	16.4271	19.3023
1320	10.7298	13.2104	15.4082	11.3693	14.432	15.4041	11.054	10.5255	13.8406	13.2438	14.7328	11.7992	13.2899	15.7348	16.2938	16.653	17.4627	17.4914	16.6741	19.8778
1321	10.6939	13.0468	14.9893	11.6159	14.4452	15.6066	10.9046	11.1143	13.3786	12.6801	14.3393	11.6755	13.5393	14.8069	16.1535	16.6212	17.9954	17.4203	17.5633	19.5426
1322	10.8491	12.942	14.7297	11.366	14.1117	15.7693	10.2988	10.9971	13.7693	13.4955	14.6049	12.0703	13.3521	14.3336	15.9386	15.786	17.3389	18.2361	17.1905	19.4955
1323	10.8923	13.0839	14.8042	12.1178	13.9885	15.6775	10.248	11.5221	13.451	12.4552	14.276	11.2618	13.1287	14.683	15.4138	16.733	18.1697	18.4175	17.288	19.2492
1324	10.9141	13.4226	14.6602	11.984	14.3225	15.1758	10.251	10.7752	13.4507	12.5453	14.5583	11.7453	13.2373	14.792	15.8655	16.1763	18.2336	18.8888	18.0144	19.3265
1325	10.8566	13.5332	14.813	11.4087	14.5016	15.4359	10.6398	10.7123	13.6659	11.986	14.8858	11.4155	13.4043	14.4477	15.8818	16.1682	18.165	18.7931	18.1035	19.8348
1326	10.345	13.238	14.1987	11.7827	14.5015	14.8262	10.9674	11.0223	14.024	13.4048	14.3759	11.2406	13.4315	15.2968	15.6609	15.988	17.9501	18.5464	17.4546	19.649
1327	11.2564	13.7538	14.3899	11.723	14.6931	16.0913	10.3358	10.7337	13.7403	12.6916	14.6712	11.5726	13.2992	14.9909	15.5089	16.6785	17.9093	18.4421	17.7505	18.9277
1328	10.2795	13.0576	14.4068	12.6233	13.9922	15.704	10.9581	10.6539	13.9275	13.0754	14.6566	11.8924	13.1804	14.419	15.293	17.0139	17.7387	19.7247	17.2368	19.1543
1329	10.9371	13.5018	14.4625	11.9219	14.4998	15.7103	10.8746	11.0004	14.3628	12.6161	14.3866	11.6131	13.2396	14.8515	15.1353	15.6742	17.3199	19.0347	18.2758	18.8252
1330	10.5972	13.8991	14.4633	11.7006	14.2758	16.3974	10.7253	10.7216	14.2343	12.2871	15.013	11.6559	12.8271	14.504	16.4148	17.188	17.0441	19.0545	17.4191	19.0054
1331	10.9889	13.663	14.888	11.3541	14.1228	15.5581	11.8331	10.8937	13.7023	12.5901	14.8821	11.7898	13.045	14.77	16.0631	16.633	17.9037	18.8525	17.6356	19.6512
1332	10.7502	13.992	14.7921	11.5038	13.9593	15.8938	10.2756	10.7023	13.9313	12.672	15.0355	12.0183	12.9301	15.6495	16.366	15.7955	17.4157	18.8489	17.7209	19.2679
1333	10.7205	13.7176	14.9038	11.375	13.9198	16.12	11.8756	10.9519	13.5506	12.5405	14.9105	11.5491	12.5069	15.654	15.7936	16.1467	17.3534	18.9471	17.3238	19.4425
1334	10.4461	13.8613	14.9858	11.2799	13.9094	15.6436	10.4319	11.0518	13.1427	12.7461	14.8555	11.9573	13.1506	15.4423	15.9981	16.2341	17.1363	19.1955	17.4345	19.9559
1335	11.175	13.2133	15.7954	11.7795	14.4572	16.6952	10.9424	10.4878	14.0716	13.3833	15.0605	11.5296	13.1467	15.8685	16.2202	16.3117	17.1206	18.9946	18.0194	19.7271
1336	10.581	13.6025	15.6293	10.8363	13.7957	16.1809	10.5207	10.765	13.437	12.5987	15.4	11.6997	13.2708	15.998	15.8286	16.5861	16.9521	18.9507	18.5547	19.4166
1337	10.6658	13.4916	15.0923	11.6574	13.698	15.5653	10.3236	10.675	13.8753	12.4789	15.0075	11.2882	13.2585	15.782	15.7577	16.4072	17.1893	19.0444	17.5118	19.6956
1338	10.7683	13.3918	15.1449	11.2789	13.6638	16.457	10.3186	10.3707	13.1418	12.3724	14.7119	11.409	13.6984	15.9825	15.9517	16.4161	17.1668	18.6868	17.8861	19.4082
1339	10.8509	13.7173	15.3078	11.7465	13.5042	15.8254	10.5214	10.7462	14.0523	12.9596	14.974	11.5562	13.4675	15.4908	16.5086	16.126	16.8309	18.6039	17.7713	19.0028
1340	10.6597	13.3448	14.6047	11.1631	14.146	17.1254	10.5866	10.5705	13.8084	12.5258	14.9241	11.3296	13.2657	14.8282	15.9679	16.4131	17.233	18.0943	17.2244	19.7177
1341	10.6732	13.0971	15.1509	11.7868	13.8249	17.2156	10.5419	10.5401	13.9301	12.6748	14.9721	11.8584	12.9598	15.372	16.0532	17.0451	16.6849	18.5505	17.6005	20.2704
1342	10.7889	13.4709	15.104	11.2424	14.386	16.2128	10.2846	10.7123	13.5489	12.7331	15.4602	11.6079	13.921	15.8853	15.7861	16.6158	16.7856	18.2257	17.5598	19.435
1343	10.7944	12.9884	15.5039	12.2635	13.8688	16.2904	10.446	10.7316	13.5476	12.1514	14.7135	11.2151	13.1159	14.9215	15.4858	16.3282	16.6599	18.7175	17.7738	19.3848
1344	10.5373	13.6607	15.0757	11.4075	13.6128	15.9879	10.6403	10.3958	13.7559	12.9222	14.8957	11.2882	13.3869	15.9016	16.1656	15.7893	17.5436	18.0169	18.0062	19.6261
1345	10.8497	13.2955	15.1031	11.408	13.9897	16.28	10.2769	10.5822	14.5323	12.676	14.8706	11.5016	13.0252	15.3025	15.6471	16.2568	16.7432	18.6071	17.8577	19.4108
1346	10.8778	13.4446	14.1223	11.7241	13.9855	16.3698	10.3101	10.5637	14.0618	12.3213	14.2616	11.4791	13.4291	15.4615	16.2551	15.6268	17.8072	18.489	17.6901	19.8698
1347	11.3225	13.3493	14.4902	11.4298	13.7353	16.1434	10.5015	11.3084	14.2533	12.3846	14.8738	11.2473	13.2	15.1937	16.158	16.3288	17.4028	18.56	17.6575	19.4293
1348	10.8163	13.7447	14.8954	11.5254	13.9922	16.4865	10.0871	10.4891	14.1155	12.8326	14.7487	11.4157	13.2155	15.5607	16.6134	15.9295	16.3488	18.3688	18.1211	19.8926
1349	10.9436	13.51	14.6562	12.1802	13.9157	16.7582	10.3404	10.8416	13.8484	12.6248	14.9762	11.6618	12.7655	15.6982	15.9636	16.4687	17.714	18.4771	17.8342	19.2598
1350	10.8708	13.5116	15.2352	12.9652	14.027	15.8904	10.6275	10.5911	14.3417	13.0752	14.7244	11.5783	13.2707	15.3088	16.2298	16.1692	16.3713	18.7007	17.7613	19.1861
1351	10.6646	13.1483	14.4159	11.5904	14.142	16.7904	10.4379	10.5006	13.6755	13.2998	14.5551	11.1973	13.0345	15.8852	16.6857	15.9771	16.6057	18.0365	17.9477	19.2372
1352	10.693	13.812	14.4757	11.3996	14.2696	16.3098	10.3299	10.7559	13.4874	13.1275	14.7947	11.131	13.1703	15.4924	16.3436	15.676	16.4679	18.115	18.4611	18.867
1353	10.864	13.0804	14.5612	11.3927	14.6834	16.8033	10.3024	11.5873	14.1148	13.0191	14.5198	11.164	12.9971	15.549	17.1398	15.3791	16.4782	18.38	18.4537	19.0571
1354	10.7703	13.2481	14.2558	11.5765	14.3185	16.3604	10.1556	10.7491	13.3674	13.041	15.1032	11.1621	13.1033	15.5574	16.3013	16.2193	16.2144	18.9221	17.8527	18.648
1355	10.153	13.278	14.8748	11.51	14.2104	16.442	10.5171	11.1323	13.5413	12.4698	14.6454	11.2989	12.8402	15.5565	16.478	15.8628	16.6411	18.1594	17.7302	19.6198
1356	11.0275	13.6121	15.0215	11.7772	13.9435	16.6272	10.3223	11.0053	13.7278	12.843	15.0922	11.426	12.8096	15.0474	16.2004	15.7989	16.3728	18.8298	18.4918	20.3375
1357	10.752	13.5815	14.5243	12.0297	13.9784	15.6409	10.4891	10.9439	13.7895	12.7872	14.7532	11.6183	13.282	15.8702	16.7391	16.6192	16.3483	18.9925	17.7167	18.904
1358	10.2604	13.7451	14.9973	11.3737	14.2479	15.4017	10.228	11.0866	13.3518	12.7138	15.0723	11.6107	13.1605	14.1675	16.0919	15.9642	16.5357	19.5471	17.2253	19.2085
1359	10.4443	13.6338	14.7384	11.3401	14.2838	15.8106	10.1741	10.9237	13.4914	12.7307	14.8379	11.8898	12.8814	14.5916	16.3022	16.1103	16.8435	18.3783	17.7184	20.1013
1360	10.8736	13.7511	15.0385	12.7675	14.6425	15.3911	10.5162	10.8977	13.984	12.3241	14.6782	11.4665	12.8131	15.5128	16.3195	16.1782	16.3347	18.2691	18.2123	19.6102
1361	11.3611	13.9209	14.2992	12.1459	14.4257	15.9113	10.3611	10.6859	13.7326	12.3367	14.4922	11.2409	12.6784	15.6072	15.5521	16.4694	16.4856	18.6835	18.4222	20.0828
1362	10.7322	13.4081	15.016	12.5673	14.0558	15.8366	10.4765	10.7043	13.6107	12.6244	14.8335	11.5195	12.4386	15.4082	15.5506	15.6897	15.9937	18.8462	17.6871	19.6207
1363	10.8722	13.0257	14.4925	12.3798	14.578	15.7661	10.9025	10.8631	13.9744	12.6274	14.5945	11.4602	12.4036	16.6953	15.6158	16.0056	16.7256	18.9836	18.0502	19.2285
1364	10.7685	13.5914	14.1184	12.0653	14.0878	15.808	10.7081	10.8259	13.9325	13.5187	14.4501	11.26	12.2565	15.732	15.2831	16.6869	17.3447	17.6573	19.327	20.336
1365	10.4607	13.5053	14.3768	11.6136	14.4281	16.5091	10.2558	10.2903	13.3271	12.7061	14.7992	11.3624	13.3552	15.8368	15.2582	15.9601	16.964	18.4817	18.3383	19.8636
1366	10.8462	13.3632	14.4605	11.9072	14.3266	16.6418	10.1002	10.2523	13.6698	12.0895	14.2292	11.3104	12.7697	16.3015	14.6441	15.6634	17.3678	18.7407	18.9378	18.6402
1367	10.9105	13.6828	15.2167	12.2186	14.3507	16.4772	9.91113	10.7198	14.1194	12.7689	15.0234	11.3288	13.0503	15.9619	14.907	16.7105	16.9504	18.3496	18.802	19.257
1368	10.9166	13.699	15.0079	11.6899	13.8129	15.7875	10.4255	10.3074	14.5227	12.6214	14.921	10.9052	13.0471	15.741	15.4885	16.58	17.5476	18.8946	18.0453	19.6724
1369	10.9113	13.4816	14.9105	11.9383	14.2258	16.1871	10.7736	10.379	13.9754	12.5683	14.7897	11.5651	13.1901	15.9733	15.2757	15.8383	16.7433	18.5601	18.2928	20.5253
1370	11.0463	14.0678	15.2051	11.7136	13.8	16.3249	10.1728	10.168	14.3264	12.4813	14.8219	11.3098	12.9007	14.967	15.3061	16.5903	17.1316	18.3781	18.2816	18.8977
1371	10.9963	13.3513	14.5886	11.5561	14.2012	16.8521	10.3131	10.5661	14.6088	12.1718	14.8122	11.5276	13.5413	14.4769	15.3333	16.4958	17.4723	19.1673	18.4704	18.9893
1372	11.0729	13.1537	14.1002	10.9657	13.9881	15.9434	10.6304	10.6881	14.3862	12.2186	15.0825	11.6425	13.0627	15.8899	15.4053	15.7579	16.9589	18.6669	18.5685	19.1957
1373	10.9215	13.2257	14.295	11.6067	14.006	16.5614	10.6742	10.4135	14.2404	12.2509	14.3468	11.0542	13.0804	14.2421	15.4988	16.0068	16.7068	18.9497	18.1662	19.1098
1374	10.7892	13.0445	14.4609	10.9874	14.082	15.4971	10.4832	10.5312	14.7215	12.502	14.6098	11.2531	13.063	14.696	14.9476	15.7242	17.1862	18.4608	18.0868	19.6714
1375	10.283	13.4517	14.4552	12.2888	14.2078	15.691	10.5709	10.4978	14.4546	12.1841	14.8201	11.6166	13.7785	14.9576	15.7849	15.6228	16.6924	18.3675	17.9502	18.897
1376	10.9504	13.4652	14.629	11.9933	14.4258	16.1762	10.5788	10.2697	14.7001	12.4989	14.7792	11.7964	13.382	15.2072	15.9996	15.4106	16.9193	18.3107	17.8422	20.0316
1377	11.124	13.1943	14.5087	11.0327	14.1122	15.7881	10.7681	10.3622	14.1787	12.6807	14.7692	11.2159	13.5275	15.0804	16.0582	15.449	16.9432	18.4214	17.4852	18.9296
1378	10.9797	13.4329	14.3854	11.194	14.7251	15.0576	11.3659	10.3218	14.4997	12.2888	14.4729	11.1168	13.6634	14.5857	15.7847	15.6983	16.4619	18.0447	18.026	20.5603
1379	10.755	13.6774	13.9485	12.05	14.1585	15.6391	10.5766	10.27	14.287	12.5852	14.4988	11.3109	13.2789	15.9879	16.3346	16.1342	16.8219	18.2165	18.3644	19.4051
1380	10.8352	13.3894	14.329	11.077	14.5443	15.6179	10.7774	10.546	14.1531	12.0419	14.7162	11.1999	13.0249	15.6857	16.1207	16.0078	17.6171	18.1024	17.1783	20.1127
1381	10.5586	13.3145	13.8168	10.8235	13.8959	15.6651	11.1095	10.4161	14.2545	12.6642	14.3766	11.2913	12.8524	14.3373	16.4488	15.8031	17.3296	18.2554	18.1165	20.0001
1382	10.7317	13.5216	14.3962	11.3792	14.2833	15.5876	10.6444	10.3492	14.7072	12.3287	15.0984	11.6631	13.7569	14.1952	15.9	16.7797	18.0282	17.8632	17.2211	21.1051
1383	10.6048	13.5026	14.6103	11.5482	14.3487	15.7053	10.8029	10.4195	13.2525	12.2882	14.8886	11.0747	13.3905	13.8547	15.7492	16.4331	17.6396	18.3228	17.5695	20.1043
1384	10.5987	13.6141	14.6092	11.0115	14.0945	15.0007	11.3272	10.3989	14.2636	12.3751	14.4077	11.2436	13.2431	13.8775	17.0241	16.8101	16.7541	18.0943	17.9058	19.2813
1385	10.5281	13.5782	14.1849	11.5798	14.6936	15.0205	10.2873	10.2029	14.5873	12.5511	14.9476	11.6985	13.725	13.4515	16.6039	17.1462	16.9776	18.5196	18.1641	19.6107
1386	10.7278	13.4373	14.2598	11.0687	14.301	15.191	10.2475	10.4401	14.3082	12.5516	15.1071	11.7916	12.7072	13.5727	16.105	17.1164	17.033	18.5257	18.4034	19.7982
1387	10.434	13.6713	13.8898	11.6122	13.7724	15.8222	10.8455	10.624	14.7573	12.6348	14.7512	11.6406	12.9816	14.4087	16.3189	16.7043	17.8363	17.7477	18.0214	20.7162
1388	10.9145	14.0526	14.115	11.1905	13.5905	16.1423	10.2031	10.3138	14.4948	12.9599	15.0005	11.7746	13.6566	15.3049	15.705	16.8448	17.5801	18.6677	17.9957	20.342
1389	10.7631	13.8746	14.2193	11.3944	13.8297	15.4076	10.6126	10.4051	14.0135	12.3772	14.4435	11.393	13.1286	14.5408	15.9843	16.4824	16.9723	18.5543	17.9861	20.5412
1390	11.0044	14.0252	14.2886	11.1981	13.933	16.7521	10.1835	10.3308	13.6718	12.6164	14.4165	11.9354	12.7521	14.6309	16.3644	16.691	17.5696	18.7049	17.2641	20.3608
1391	10.7937	14.1329	14.0704	11.8305	14.6598	16.148	10.3592	11.0566	13.8586	12.0751	14.462	11.8261	13.6729	15.0301	16.1382	16.5095	17.1227	18.5973	17.7285	20.5758
1392	10.6466	13.6469	14.2782	10.8667	14.2952	16.2101	10.6629	10.428	13.527	12.1246	14.6545	11.2126	13.7321	14.3423	16.0937	16.242	17.8726	18.2767	17.7257	20.3539
1393	11.0909	13.8109	14.742	11.1428	13.7999	15.8538	10.4392	10.7827	13.4035	11.9203	14.6356	11.372	13.5779	14.6263	16.798	16.5425	17.9431	18.8579	18.041	20.0281
1394	10.9461	13.9645	14.2751	11.244	13.8364	15.9642	10.3762	10.6754	13.8132	11.6514	14.8081	11.5445	13.6978	14.7517	17.0415	15.9051	17.5112	18.778	17.8847	20.1812
1395	10.9563	13.6395	14.4075	10.7641	14.1679	16.5449	10.7173	10.5407	14.3451	12.0214	14.7267	11.3104	13.7023	14.2636	17.5841	16.1968	18.0047	18.642	18.0204	19.4444
1396	10.898	14.0013	14.548	11.3408	14.2897	16.6577	10.4903	9.99564	14.0137	12.0557	14.883	11.4727	13.1631	13.6621	16.6333	16.5109	18.214	17.9826	18.9766	20.4305
1397	10.8961	13.5152	14.1317	11.0539	14.3522	16.7146	10.6302	10.4919	14.046	12.5394	14.3048	11.8855	13.1739	14.3017	16.9341	16.1665	17.8963	18.9673	17.7068	20.201
1398	10.7362	14.2676	14.5525	12.3204	13.741	16.9434	10.2933	11.0797	14.3193	12.1896	14.9873	11.0674	13.5822	14.6791	16.8727	16.5749	17.7671	19.0149	18.3955	20.5144
1399	11.152	14.205	14.0342	11.2479	13.7838	16.5803	10.1237	10.563	14.2605	11.7177	14.7	11.179	13.8054	14.0501	16.4144	17.0257	17.8636	18.6192	17.9687	20.295
1400	11.1744	13.6536	14.6232	10.9586	14.2618	17.0223	10.2116	10.5225	13.7654	11.9193	14.7141	11.1722	14.165	13.9982	16.3138	16.5196	17.3323	18.3923	17.778	20.0354
1401	10.5394	14.2736	14.664	11.1141	14.0031	16.0224	10.1405	10.5418	14.3163	12.0525	14.9379	11.8194	13.8363	13.9965	16.2001	16.9121	17.3909	17.9101	17.9533	19.8338
1402	11.019	13.3013	14.3026	11.1336	14.1172	15.2731	10.1514	10.4985	14.1318	11.568	14.4083	11.7281	13.4165	13.298	16.8443	16.8279	17.5572	17.8313	17.5785	20.299
1403	11.0017	13.1972	14.5015	11.4047	13.856	16.0202	9.90155	10.3678	13.6318	12.1075	14.4431	11.2929	13.7704	13.2611	16.5711	16.6467	17.6329	18.1334	18.352	20.0203
1404	11.0618	13.8228	14.2068	11.7228	14.2355	16.12	10.2716	10.5903	14.4364	12.4222	14.9386	11.7049	14.2572	14.2451	15.8965	17.3842	17.1186	18.1038	18.1182	19.5796
1405	10.6611	13.6209	14.5911	11.3712	14.1712	15.5557	10.2817	10.8556	14.261	11.7893	14.6915	11.4531	13.233	12.8175	15.7452	15.8677	17.5719	17.8563	18.3688	20.7107
1406	10.6643	14.1512	14.4439	11.5266	13.9675	16.1046	10.1661	10.4708	14.1295	11.9861	14.5968	11.6986	14.0876	14.1326	15.4826	16.1293	17.5291	18.2812	17.6675	21.3387
1407	10.53	14.0387	14.4603	11.465	14.5802	15.8088	10.2335	10.8492	14.1383	12.6781	14.3869	11.705	13.959	13.9311	15.6043	16.8974	18.4688	18.7182	18.1239	19.5502
1408	10.8923	13.9783	14.4065	10.691	14.0734	15.8296	10.2999	10.6326	13.8207	12.1169	15.078	11.5928	13.9878	14.2259	16.4193	16.4557	18.248	18.3615	18.2724	20.0459
1409	10.5207	13.4107	13.8772	10.597	13.759	16.4063	10.4313	10.6489	13.9739	12.3638	15.2935	11.3363	13.8311	14.4332	15.73	16.7586	18.2728	18.4254	18.1552	19.6112
1410	10.7563	13.282	13.8281	10.9267	13.7351	15.0521	10.4581	10.5101	14.3162	12.6352	14.9147	11.6883	13.2949	14.8616	15.9154	16.6877	17.8714	18.5545	17.38	19.9578
1411	10.1378	14.1408	14.1013	10.4783	14.0344	15.7046	10.1873	10.4084	13.9748	12.3927	14.9084	11.4057	13.1534	12.8656	16.4055	16.085	17.4314	17.9507	17.9277	19.3096
1412	10.658	14.0334	14.5394	10.1735	14.0694	16.3297	10.4752	10.4977	14.1012	12.7281	14.3761	11.9685	13.6417	13.9044	15.5588	16.4449	17.9853	17.8484	17.4957	19.6764
1413	10.7243	13.636	14.6708	10.9143	14.3949	15.6223	10.4086	10.2595	14.3376	12.4117	14.917	11.6317	13.5502	13.2133	16.7572	16.6408	18.4941	17.5249	17.4794	19.6743
1414	10.8314	13.3521	14.2663	10.7337	14.3643	15.6553	10.3126	10.3771	13.8643	12.3857	14.9151	11.6805	13.6574	13.1998	15.9103	16.5419	18.6921	17.0231	17.5887	19.6837
1415	10.7626	13.7342	14.6407	11.3677	14.3176	14.673	10.5859	10.4562	13.3109	12.68	14.8979	11.4959	13.1533	13.0606	16.2785	15.8297	18.0024	17.6089	17.7447	19.109
1416	10.4596	13.3498	14.5109	10.2848	14.8366	15.2701	10.2453	10.5003	14.1502	12.6222	15.1636	11.3647	13.6354	13.8774	16.2143	15.2292	17.6566	17.0716	18.1591	19.5116
1417	10.7264	13.6039	14.3354	10.7088	13.6774	15.6542	10.1798	10.1293	13.4207	12.4347	14.6858	12.0599	13.5629	14.4079	15.98	15.6177	17.3677	17.5093	18.1968	19.8226
1418	11.1101	13.4468	14.3021	10.9979	14.0304	15.5769	10.6135	10.6452	14.1623	12.4491	15.5821	11.5153	13.3539	13.7523	16.1152	15.7131	17.1197	17.9853	18.2828	20.032
1419	10.5078	13.6148	14.2181	10.4262	14.3245	15.7676	10.5328	10.8219	14.1444	12.3497	14.9862	11.552	13.5787	14.4525	15.9587	16.5661	17.8104	17.9648	17.8992	19.9201
1420	10.4329	13.5767	14.7968	10.4098	13.8174	15.7229	10.7061	10.3207	13.8545	12.0536	15.3815	11.4779	12.8191	14.4724	17.0196	16.1085	17.479	17.9941	18.5276	20.0218
1421	10.6565	13.1106	14.3846	10.9972	14.4474	15.7465	10.4509	10.7105	14.8758	12.6537	14.8034	11.9019	13.2752	14.4313	16.7204	16.0286	17.9939	18.1213	17.9674	19.4778
1422	10.4345	13.5746	14.403	10.6949	14.8641	15.6268	10.6458	10.4266	14.0931	12.5028	14.384	11.6838	13.9801	14.2251	15.6989	16.0984	17.9521	18.9362	18.1214	19.5008
1423	10.8492	13.5694	14.6195	10.3051	14.4579	15.5117	10.0761	10.6119	13.9553	12.6298	14.5863	11.0884	14.044	14.3599	15.992	16.7375	17.2676	19.3198	18.8092	20.2004
1424	10.4857	13.202	14.727	10.0522	14.5391	15.7876	10.4913	10.0686	14.1871	12.654	14.9537	11.9419	13.1835	13.4114	16.6813	15.887	18.2992	18.681	17.9501	19.7893
1425	10.9458	13.6281	15.1174	10.897	14.152	15.3147	10.7038	10.0309	14.4076	12.2762	14.7456	12.0528	12.9961	14.0439	16.7592	15.7554	18.0103	19.1618	17.5934	19.1079
1426	10.7007	13.3693	14.5386	10.3181	14.3377	16.1036	10.5047	10.3129	13.606	12.6818	14.6583	12.1433	13.4397	13.6941	16.2909	16.8356	18.5988	18.9452	16.8936	19.2547
1427	10.5628	13.4545	14.3896	10.6667	14.9696	15.9317	10.6287	10.5009	13.2747	12.2216	14.2265	11.9788	13.3467	14.6111	15.9152	15.4277	18.4661	18.243	17.3437	19.2597
1428	10.6524	13.697	14.4635	11.1087	14.5325	15.0611	10.3383	10.6324	13.8998	12.483	15.1185	11.5745	13.4454	14.1451	15.845	16.4031	17.3001	17.4269	17.4057	19.5854
1429	10.4191	13.8227	14.5983	10.8419	14.2944	15.534	10.0514	10.7497	13.8345	12.7358	14.871	11.8109	13.2021	14.317	16.4519	16.2459	17.4485	17.4506	17.3104	20.234
1430	10.4539	13.5113	15.0821	10.9356	14.4201	16.3669	10.4239	10.7125	13.3784	12.3962	15.1523	11.4987	12.6997	13.6167	16.945	16.0499	17.2155	17.5387	17.5109	19.7451
1431	10.4943	13.2737	14.8763	10.5052	14.4113	16.0654	10.3398	10.4931	13.7085	12.6419	14.7416	11.7781	13.1134	14.0531	16.0067	16.2611	17.9962	17.8669	17.5769	19.9039
1432	10.5342	13.5703	14.1324	10.8774	14.8245	16.9294	9.73819	10.5047	14.0406	11.9189	15.0458	11.6424	12.8485	14.2365	15.3264	16.708	17.7491	18.1461	16.7723	19.968
1433	10.4227	12.9867	15.0254	10.6442	14.184	15.379	10.3728	10.3297	14.1414	12.4371	14.6596	11.8494	12.2976	14.1816	16.5711	15.5037	18.1738	17.3238	17.1014	18.978
1434	10.8634	13.9166	14.7849	10.0939	14.4951	15.8099	11.0181	10.3323	13.8313	12.2721	14.6069	12.141	13.2568	14.0719	15.8909	15.4813	17.8349	17.7374	17.534	20.3854
1435	10.673	13.0787	14.9486	10.7773	14.5274	15.1977	10.8142	10.8828	14.5045	12.5607	14.7577	11.7273	13.1387	14.5785	16.154	16.2272	17.928	18.0033	17.4834	19.7455
1436	10.9649	13.4799	14.9338	10.9156	14.2549	14.947	10.3431	10.7428	13.7305	12.6936	14.8914	11.6207	12.8113	14.615	15.6843	16.1892	17.8004	17.4117	18.3435	19.6886
1437	10.4688	13.5132	14.8684	10.7034	14.3337	15.627	10.4624	10.8048	14.1207	13.4056	15.042	11.3871	13.1116	13.9898	15.8124	16.2472	17.7088	17.0896	17.9406	19.2512
1438	10.6403	13.7375	14.7554	10.7393	14.2495	15.5957	10.6814	10.5593	13.5385	12.3665	14.8048	11.3013	12.8009	15.108	15.846	16.0817	17.5994	17.7072	17.7497	20.0478
1439	10.3611	13.9666	14.2832	10.5797	13.7569	15.7851	10.4224	10.7551	14.0353	12.6994	14.9246	11.7462	12.5318	14.056	16.6287	15.6704	17.544	17.8366	17.285	19.0047
1440	10.5315	13.5492	14.6654	10.2566	14.3214	16.2412	10.0965	10.9154	13.7351	12.3141	14.4987	11.4862	12.7084	15.1329	16.3536	16.0042	17.414	17.9768	17.5558	19.0793
1441	10.4862	13.6504	15.1592	10.5543	14.0594	15.6955	10.5192	10.6762	14.1805	12.141	14.4243	11.6911	12.5622	14.4127	16.5725	15.0527	17.3485	18.0053	17.8262	19.5324
1442	10.582	13.7728	14.4687	10.5819	14.2373	15.0632	10.517	10.4972	13.6984	12.1265	14.8745	11.8295	12.6784	14.5286	16.843	16.5008	17.1459	18.0782	17.8341	20.004
1443	10.5945	13.6597	14.4558	11.0403	13.7343	15.4614	10.4235	10.9976	13.6137	12.2977	14.8629	11.7445	12.7465	14.9442	17.0234	16.1448	18.0804	18.2	18.175	19.3409
1444	10.5576	13.761	14.6256	11.0309	14.4598	16.6129	10.6612	10.952	13.5996	12.4224	15.0772	12.5555	11.4687	15.4042	16.6359	15.3173	17.6489	18.2205	18.3543	19.8151
1445	10.9228	13.6843	14.6698	11.0287	14.1933	16.2037	10.2914	11.0941	13.8002	12.294	14.9847	12.1798	12.7679	15.3843	17.0776	15.6532	17.5897	18.2629	18.1191	19.0795
1446	10.5029	13.1216	14.5588	11.1521	14.3864	15.5399	10.7428	10.9926	13.8074	11.9631	14.5589	11.7039	12.7014	15.1878	17.1432	15.6018	17.8581	19.2565	18.1767	19.3509
1447	10.5684	13.3467	13.8706	11.1247	14.5324	16.4413	11.004	10.9386	13.7436	12.6964	14.7396	12.3823	12.8442	15.6112	16.4259	15.5339	17.2116	18.7552	17.6574	19.1716
1448	10.6205	12.9803	14.4168	11.0492	14.6146	15.8656	10.3752	10.7061	14.3722	12.19	14.9479	11.6917	13.2835	15.586	16.0774	15.6078	17.286	18.3293	18.2254	19.5646
1449	10.6708	12.6498	14.1973	11.2465	14.3643	15.6291	10.5098	11.0874	14.0548	12.0615	15.07	12.134	13.0405	16.5766	16.3558	16.1211	17.275	18.8265	18.5539	18.4278
1450	10.5178	13.3085	14.544	11.2107	14.3724	15.8034	10.4779	11.1127	14.2668	12.2982	15.2141	12.0761	13.6119	15.2658	15.609	16.2217	18.489	18.2171	18.3602	19.1626
1451	10.6451	13.3733	14.5409	11.9109	14.2021	15.04	10.2221	11.1253	13.7211	13.0284	14.8412	11.3949	13.3346	15.3223	16.5969	15.4466	18.1005	17.6824	18.1596	19.269
1452	10.6884	12.5863	14.7503	11.1726	13.9107	15.3987	10.2864	10.6376	13.8931	12.5753	14.9178	11.6207	12.681	15.713	16.674	16.7633	17.8191	17.7093	18.0635	19.5412
1453	10.8244	12.8957	14.2782	11.7462	15.107	16.029	10.4491	11.2614	13.9703	12.2907	15.0107	11.7578	12.871	16.3874	16.9928	15.5354	17.595	18.0901	17.5114	19.5301
1454	10.7664	13.2411	14.2687	11.4931	14.4249	15.9761	10.6705	10.6385	13.8432	12.1024	14.4065	11.9045	12.8731	16.5949	16.8884	15.5386	17.6202	18.1534	17.9915	19.0601
1455	10.7879	12.5382	14.7482	11.798	14.5058	15.5088	10.2858	11.4065	13.3879	12.5136	14.737	11.646	12.7671	16.016	16.8728	15.3804	17.8552	18.0865	18.1519	18.681
1456	10.7963	12.5504	14.3892	11.3737	14.5581	14.9091	10.3714	11.1469	13.7055	12.1383	14.6806	11.8343	12.5313	15.9876	15.31	16.2989	17.4034	18.2035	18.4891	19.6946
1457	10.6567	12.7263	14.4086	11.4731	15.1135	15.6732	10.1374	10.6016	13.6647	12.5834	14.9452	11.9201	12.9484	15.9788	15.5248	16.3363	18.4564	18.6388	17.9836	19.2178
1458	10.8112	12.4401	14.6138	12.0406	14.8384	15.5099	10.3728	10.8903	14.0383	12.6235	15.3713	11.6811	12.5638	15.6118	15.7315	16.405	18.1016	18.6292	18.146	18.2581
1459	10.9301	12.1763	14.3016	11.5871	14.124	16.1903	10.2126	11.823	13.6363	12.5216	15.0625	11.7915	12.3624	15.3224	16.0608	15.8943	17.4719	17.7299	17.9479	18.9486
1460	10.577	12.4458	14.6161	11.3052	15.1073	15.9645	10.261	11.1709	14.1989	12.4839	14.3165	11.2392	13.0119	14.7089	16.4558	14.7144	17.6043	17.3919	17.4479	18.1395
1461	10.4317	13.0325	14.794	11.6712	14.5196	14.9744	10.2079	10.7894	13.9219	12.2045	15.4745	11.4322	12.7166	13.9691	15.6042	15.2045	18.0102	17.192	17.7421	19.4435
1462	10.5774	12.9788	14.8366	11.5577	13.9339	15.1191	10.4138	11.2008	13.9974	12.7566	14.9634	11.6471	12.8444	14.6616	15.4564	14.9319	17.442	17.8731	18.398	19.4082
1463	10.9819	12.9753	14.9881	11.3036	14.3465	15.3079	10.3115	11.1248	14.0755	12.5772	15.0178	12.4246	12.7715	16.248	16.0392	14.8295	17.2361	17.6332	17.608	19.0462
1464	10.6597	13.2787	14.6911	11.6035	13.9154	14.9719	10.5376	10.777	14.5032	12.1802	14.5176	12.2025	12.6176	15.1864	15.2332	15.1458	17.0029	16.773	17.7365	19.1699
1465	10.4278	12.8616	14.7353	11.1172	14.2432	15.9009	10.6422	10.9483	14.0775	12.1007	15.0702	11.2754	12.7098	15.2413	15.9242	15.2366	17.4954	17.2041	18.406	19.4168
1466	10.7133	12.983	14.7997	11.579	13.6992	15.6763	10.3648	10.6441	14.1522	12.8522	15.0046	11.349	12.7401	15.1022	16.002	15.3863	16.9318	17.3403	18.4943	19.1436
1467	10.7121	13.0203	14.5703	11.6505	14.1582	15.7182	10.345	11.0233	14.56	12.4371	15.1075	11.9286	13.0124	14.482	15.5316	15.9052	17.6429	17.9272	18.0638	19.7414
1468	10.3961	13.3043	14.8248	11.4256	13.986	15.7596	10.7976	11.31	14.8138	12.1111	15.2729	11.8284	12.4636	15.1399	16.5164	15.9913	17.5564	17.5034	17.5191	19.2095
1469	10.8379	13.4275	15.0342	11.5058	13.6074	15.5336	10.2606	10.9638	14.4055	12.3098	14.9152	11.3615	12.5831	14.4442	16.191	15.5357	17.9596	17.9462	18.5167	19.5181
1470	10.6972	12.9196	14.5297	11.4597	14.0985	15.8502	10.2847	10.9977	14.2327	12.3313	14.9224	11.9418	12.5716	14.7848	16.3725	15.1796	17.1234	18.2243	18.5036	19.441
1471	10.6539	12.8714	14.5873	11.3415	13.8011	15.1156	10.6983	11.3142	14.5957	12.4283	14.8872	11.6188	12.6667	14.9774	15.4433	15.9801	17.7005	16.965	17.9172	19.4819
1472	10.6412	13.0583	14.1543	11.3501	14.049	15.3177	10.9852	10.5912	14.1862	11.9033	14.8375	11.8855	12.5968	14.6376	16.8204	15.0114	17.3382	17.6883	18.1426	19.4092
1473	10.6405	12.6431	14.2488	11.2154	14.0646	16.2161	10.5256	10.8249	14.3458	12.4889	15.1452	11.6397	13.2856	14.5851	16.5326	16.46	17.2674	17.415	17.2678	18.8672
1474	10.6927	13.4171	14.7691	10.9545	14.0032	15.6204	10.3367	10.7607	14.2739	12.1009	14.9677	11.9094	12.9856	15.5342	16.0734	16.1902	18.2405	17.5576	17.4649	19.6523
1475	11.0224	13.1707	14.2761	10.5852	13.9665	15.5378	10.2901	10.7988	13.7697	11.8712	14.8316	12.0828	12.8483	14.7989	16.2923	15.9009	17.1245	17.1545	17.6626	19.2911
1476	10.2536	13.0059	14.4725	12.0583	13.7059	15.7761	10.7911	10.8858	13.5739	12.5191	14.6495	11.8905	12.9585	14.7773	16.9782	16.4563	17.5673	18.0577	18.2453	19.153
1477	10.681	13.2466	14.3476	11.2513	14.4684	16.0144	10.6038	10.5876	13.4508	12.3288	14.7893	11.7767	13.2661	14.4348	16.8294	16.7783	18.1134	17.1624	18.1648	18.9783
1478	10.5385	12.8818	14.6406	11.3022	14.063	16.1688	10.4141	10.8116	13.4456	12.5025	14.5203	11.773	12.4706	14.2124	16.5584	16.6665	18.2127	17.2517	17.772	18.8896
1479	10.8385	13.326	15.185	11.6354	14.4115	15.8981	10.734	10.896	13.6328	12.2452	14.6869	11.9799	12.8459	14.3377	16.5742	15.956	18.1424	16.7655	17.6864	19.1233
1480	10.5649	13.0932	14.7408	11.1726	14.5051	15.4386	10.2518	10.4823	14.1319	13.0875	14.3704	11.6128	12.7735	15.5363	15.9478	16.8111	18.1885	16.088	17.6916	18.7719
1481	10.9494	13.0865	14.1361	11.2701	13.9499	16.2934	10.5771	10.8825	13.6926	12.4893	14.5072	11.5872	12.8212	14.6957	15.5566	16.9222	18.1587	17.2729	17.152	18.5424
1482	10.7388	12.5962	14.23	11.0111	14.0125	15.8605	10.5743	10.5758	13.2747	12.3837	14.4304	12.2572	12.4307	14.5064	15.9613	17.1012	17.5255	16.9593	17.7065	18.7259
1483	10.6852	12.7235	14.1337	11.387	14.5685	16.1645	10.581	10.7757	13.4114	11.9585	14.389	11.8833	12.6068	14.3835	15.58	16.3367	18.1433	17.1869	17.3225	18.9989
1484	10.6508	13.5174	14.4208	11.3552	14.1598	15.3705	10.5013	10.5513	13.785	12.2572	14.4718	11.7051	12.3156	14.4659	16.4318	17.0262	18.2688	17.2751	17.1499	19.5475
1485	10.3523	13.5294	14.0787	10.9477	13.7672	15.6356	10.4322	10.4602	13.4112	12.4325	14.5182	12.1753	12.5626	15.4924	15.9419	16.8181	18.9416	17.7864	17.0715	19.9167
1486	10.2999	13.5877	14.5652	11.4486	13.6977	15.2388	10.4041	10.7355	13.2656	12.3826	14.6878	12.1303	13.1214	14.5246	15.9242	16.8923	18.8908	17.2626	18.0465	18.9912
1487	10.525	13.0611	14.6767	11.6321	13.8505	15.3951	10.1895	10.6473	13.5911	12.1429	14.3532	11.5236	13.0261	15.3191	15.9988	17.6104	17.9147	17.0396	17.8041	19.2061
1488	10.5374	13.3882	14.396	11.4397	13.9085	16.0411	10.4723	10.2214	13.4547	12.4791	14.8025	11.6119	12.5312	15.081	15.4695	16.9502	17.8701	17.209	18.0698	18.8541
1489	10.8792	14.0887	14.9393	11.5603	14.3083	16.409	10.1806	10.7707	13.2822	12.4782	14.6456	11.9551	12.1091	15.0881	15.5176	17.7432	17.8393	17.5465	18.1005	18.9559
1490	10.8831	13.6923	14.0454	11.4742	14.1605	16.2545	10.541	10.8765	13.9917	12.2011	14.6645	12.0054	12.1488	14.4164	15.6354	15.631	18.3927	17.463	18.2952	19.2894
1491	10.7661	14.1357	14.2889	11.7598	14.3109	15.4056	10.9651	10.7871	13.9993	12.5545	14.9259	11.3166	12.711	14.9199	15.5489	16.787	17.9121	16.8592	18.2421	17.9682
1492	10.9379	13.2577	14.0481	11.3322	13.9693	15.819	10.2216	10.8642	14.3451	12.888	15.4494	11.6056	12.5774	16.3512	15.0113	16.9795	18.4469	17.1687	17.5989	17.8701
1493	10.7797	13.2641	13.8862	11.257	14.5385	15.8925	10.8503	11.2482	14.4122	12.5532	14.8876	11.6993	12.3459	15.3639	15.875	17.173	18.0366	17.6955	18.3242	18.4182
1494	10.7893	13.6325	13.9269	11.7243	14.457	15.7891	10.5456	10.7128	14.5329	12.0067	15.1631	11.281	12.2933	15.3628	15.7133	17.0037	18.7338	17.3322	18.5872	19.047
1495	10.8063	12.9785	14.0606	10.9752	14.2203	16.0663	10.4987	11.0004	13.9058	12.4102	14.9465	11.6318	13.1092	14.3458	16.2307	16.4537	17.6273	17.919	18.0519	18.3656
1496	10.6293	13.4027	14.2582	11.6092	14.3149	15.5196	10.4627	10.8865	14.6431	12.1742	14.9825	11.4255	12.9309	15.7859	17.0185	16.6663	19.1465	17.3795	17.2194	18.3258
1497	10.896	13.6269	14.2751	12.0232	14.7763	15.7903	10.8454	10.5908	14.2012	12.2051	14.9495	11.699	13.3021	14.8986	16.3021	16.8171	17.8902	17.815	17.8722	18.7674
1498	11.2716	13.0509	14.2401	11.3487	14.75	15.6517	10.64	10.8591	13.3762	12.0678	14.913	11.0119	13.1055	16.0324	15.8893	16.6415	17.7973	17.3144	18.0817	18.7423
1499	10.8531	13.6617	14.0784	11.4596	14.2193	15.7789	10.3613	10.8242	14.3061	12.3893	15.0854	11.5732	12.9403	15.8442	15.9819	16.8997	18.1946	17.2611	17.1678	19.5305
1500	10.8266	13.3369	14.1953	11.6575	15.0281	16.0179	10.0941	10.4043	14.0325	12.219	15.3057	11.3961	12.9402	15.8555	15.8273	16.7831	18.5015	16.3535	17.6175	18.7222
1501	11.3161	13.2393	14.1966	10.7681	14.2698	15.4169	10.5378	11.0159	13.8594	12.2088	14.4572	11.9892	13.8552	15.8623	16.5878	17.7728	18.0574	16.4109	17.5699	18.5498
1502	10.4706	13.5382	14.7542	11.3629	14.1707	15.675	10.8418	11.1863	13.8434	12.4696	14.6957	11.517	13.1755	15.8538	16.4879	16.2462	17.2877	16.5615	18.1948	18.8355
1503	11.0029	13.4472	14.8848	11.282	14.2601	16.3185	10.403	11.2446	13.5629	12.8373	15.0841	11.6612	12.9812	16.2936	16.2447	16.0494	17.4129	15.937	18.0129	18.6081
1504	10.3939	13.5406	14.5318	11.3745	14.3768	16.1279	10.928	11.2111	13.7768	12.0074	15.1071	11.6564	13.0968	16.5041	16.1432	16.4415	18.0145	16.0935	18.4831	18.3
1505	10.7097	13.4055	14.9097	11.5132	14.7376	15.9284	10.8749	11.3514	13.998	12.5655	14.8386	11.6434	13.5902	16.4164	15.674	16.9979	18.0551	16.3563	17.8855	18.7111
1506	10.7153	13.089	14.9338	12.0271	14.6502	15.5451	10.7253	11.3732	14.2656	12.7052	14.8085	11.3915	13.2983	15.4221	15.1121	17.1141	18.0562	16.7564	18.3915	18.3388
1507	10.7212	13.3461	15.0074	11.427	14.5079	15.7491	10.5184	11.2098	13.8905	12.7133	14.7043	11.9122	13.041	15.9162	15.7137	17.7962	17.8299	16.5282	17.352	18.4881
1508	10.4959	13.1964	14.8089	12.0129	13.7199	15.8002	10.3696	11.2123	13.6925	12.5596	15.0388	12.0311	13.1723	15.555	15.3019	16.5143	18.0355	16.4239	18.1166	17.7499
1509	10.7849	12.8377	15.1761	11.3049	13.93	14.9759	10.0276	10.9449	13.5454	12.2768	15.0458	11.9378	13.2535	15.8336	16.3598	17.5607	17.4151	16.2144	17.9166	18.5034
1510	10.8673	13.6945	14.9636	11.6223	14.536	15.8498	10.0242	10.5916	13.737	12.169	14.6635	11.7979	13.1171	15.5673	15.962	17.5233	17.3146	16.9809	18.1226	17.8333
1511	10.7532	13.6014	14.9756	11.276	14.3127	16.2673	10.5211	10.5933	13.8344	12.4002	15.2706	11.7981	12.9778	15.7569	16.4483	17.2026	17.3276	17.1408	19.107	17.6277
1512	10.7421	13.3808	14.7161	11.948	14.1711	15.4126	10.5792	11.1038	13.0922	12.7089	15.0964	12.011	12.9788	14.9625	16.3889	16.9189	17.1395	16.965	18.0653	17.5442
1513	10.5634	13.3724	14.9051	11.5369	14.3344	16.0704	11.0351	11.2701	13.4847	12.5577	14.9993	11.9688	13.1036	15.2914	16.8145	17.6138	17.1268	16.9168	17.3297	17.8855
1514	10.7204	12.8149	15.1539	11.8229	15.0203	15.9824	10.1039	11.348	13.3596	12.1323	15.5809	12.0921	13.0653	15.1854	16.0094	16.6391	18.2162	17.1839	17.619	18.3633
1515	11.0293	12.964	14.6814	11.4704	14.875	16.0885	10.2545	10.4048	12.4759	12.423	14.8489	12.1711	13.3409	15.2673	16.4782	17.1524	18.3014	16.9812	17.855	18.7258
1516	11.1579	13.2927	15.0212	11.7262	14.0311	16.4882	10.3478	10.3617	13.9059	12.5146	15.0665	12.1805	13.0608	15.4681	16.3438	18.1044	17.7924	17.0095	18.3129	18.019
1517	10.8777	13.1356	15.1878	11.2595	14.4285	16.6032	10.7239	10.0642	13.8959	12.6893	15.2088	11.7334	13.3008	15.7795	16.1099	17.5207	17.5292	17.3199	17.9299	18.2426
1518	10.8473	13.5686	15.7636	11.1257	14.6035	16.0573	10.5213	10.0748	14.0542	11.9291	15.2795	11.8185	12.9005	15.9413	16.2094	18.1875	17.5637	16.8111	17.3747	17.7011
1519	10.9235	13.4104	15.2114	11.0514	14.2644	17.0595	10.4295	10.4305	13.579	11.913	15.4483	11.7788	13.1358	15.5033	16.4144	17.8553	18.2221	16.7086	17.6422	18.2334
1520	10.7269	13.5394	15.3217	11.082	14.2046	15.8453	10.7051	10.4228	13.6647	12.2772	15.6583	12.0331	12.8073	15.5466	16.9209	17.9944	17.9646	17.0183	17.9295	18.4109
1521	11.0096	13.4109	15.0088	11.3203	14.2244	15.0825	10.251	10.4602	13.6945	12.7265	15.4153	11.608	12.5787	15.5808	16.7667	17.3576	17.1197	16.7274	17.7692	18.7782
1522	10.778	13.0216	15.1059	11.753	14.2813	15.9671	10.6954	10.2983	14.4002	12.9917	15.2615	11.3028	13.2307	15.4644	16.2974	17.5619	17.5919	16.7022	17.8894	19.1614
1523	10.8532	13.3384	14.9546	11.3886	14.6758	16.0045	10.9282	10.8313	13.4503	12.8659	15.6451	11.6226	13.0013	15.5082	17.1475	17.8467	17.0466	16.7604	17.7662	18.8314
1524	10.3831	13.5447	15.295	11.589	14.1993	15.3535	10.786	10.4182	14.5297	12.753	15.9415	11.6416	12.8561	16.1704	16.8426	17.6549	17.6366	16.8161	17.5656	18.3627
1525	10.5035	13.1721	14.6971	11.6427	14.3862	16.5146	10.1621	10.8435	13.2419	12.2489	15.2305	11.6638	12.7533	15.7169	15.94	18.2764	17.6975	17.378	18.2043	18.9557
1526	11.3709	13.1056	15.2197	11.6939	14.0268	15.5582	10.6457	10.5755	13.1831	12.1838	15.1397	11.6621	13.0507	15.7797	16.2093	18.1673	17.2991	16.8868	17.7917	19.3359
1527	11.3364	13.5245	15.2693	11.1672	14.0441	15.1031	10.3953	10.5253	12.7366	12.3587	14.7757	11.5255	13.1829	16.6114	15.7801	18.9628	18.4118	16.9172	16.9571	19.6352
1528	10.9074	13.4589	15.1579	10.9715	14.4206	15.7325	10.5427	10.8326	13.2673	12.3247	15.0211	11.2829	13.3862	15.7453	16.2756	17.9589	17.7177	17.1875	18.3965	19.3807
1529	11.32	13.7738	15.0309	11.7181	14.7514	15.257	10.2639	10.6641	13.3321	12.1924	14.5493	11.5274	13.2371	16.1807	16.2831	18.5813	18.0638	16.8733	18.0175	18.6066
1530	10.869	13.6537	15.2571	10.93	14.2576	15.299	9.97526	10.5132	12.802	11.9158	15.2375	11.6779	13.1635	16.2117	16.7033	17.8881	17.6409	16.4387	17.6412	18.9165
1531	10.9713	13.2035	15.0681	11.5993	13.9807	16.2224	10.4576	10.5061	14.0705	12.5447	15.1	11.5264	13.1869	15.3946	16.2511	19.3138	18.9673	17.1533	17.7812	19.3515
1532	10.8601	13.9299	14.983	11.522	14.3316	15.4111	10.6229	10.4416	14.1663	12.3799	15.2802	11.7192	13.0196	16.0168	15.867	18.9554	18.3711	16.9125	18.154	18.6378
1533	11.1527	13.5447	15.223	11.5871	13.6648	16.2262	10.0785	10.4452	14.1451	12.4325	15.5968	12.1211	13.3165	15.5689	16.0633	19.0559	17.8852	17.3199	18.3221	18.8561
1534	10.5748	14.2638	14.5879	11.6151	13.9589	16.3971	10.1607	10.48	13.3059	12.4715	15.5537	11.7608	13.1675	15.5675	16.7235	18.5245	17.3466	16.9579	17.8279	19.1428
1535	10.8161	13.4839	15.0689	11.3044	14.4686	15.9102	10.1188	10.2146	13.4193	12.2652	15.035	11.6754	12.9151	16.0904	16.1579	18.1089	18.7835	17.5859	18.3054	19.3043
1536	10.8583	13.5503	15.5925	11.1418	14.0106	16.7815	10.2525	10.4124	13.4909	12.3284	14.8562	11.3537	12.8647	15.7151	16.2376	18.6394	17.833	17.8666	17.6475	18.969
1537	10.8816	13.7435	15.0381	11.0366	14.1119	16.3646	10.4785	10.4439	13.8711	12.553	14.6555	11.7987	12.7869	15.7751	15.9131	18.1787	17.6607	17.1553	17.5247	18.4849
1538	10.7203	13.5007	14.8841	11.436	14.0702	16.5612	10.2376	10.393	14.5028	12.0131	14.9837	11.2993	12.6628	16.1145	16.3773	17.8958	17.9029	17.9597	17.839	19.0849
1539	10.7586	13.6391	14.8022	11.5917	13.9758	15.8245	10.511	11.2302	13.574	12.4084	15.2644	11.1701	13.124	15.9055	16.3195	18.1267	18.26	19.0779	17.9062	18.9762
1540	10.6434	13.8943	15.3851	11.6355	14.538	15.7761	10.8057	10.0954	13.5575	12.3308	15.013	11.4357	13.0122	14.8644	16.1212	17.4609	18.2686	17.1074	18.0949	19.3936
1541	10.8125	13.701	15.0323	11.1836	14.4053	16.5079	10.4873	10.3626	13.4409	11.8082	14.9293	11.5958	12.8957	15.9946	16.4606	17.784	18.4277	17.0245	18.8325	18.5819
1542	10.9851	13.6678	15.3089	11.5191	13.9017	15.8188	10.2433	10.102	13.2598	11.7538	14.8361	11.5187	12.3243	16.1059	16.3132	17.1918	17.7724	16.4681	17.5692	18.5621
1543	10.9166	13.4928	15.1174	11.4766	14.0003	14.9947	10.7689	10.5366	14.2915	12.1591	14.7437	11.7269	13.4596	15.5751	15.9151	18.1635	17.6288	16.3133	18.4004	18.216
1544	10.9503	13.7047	14.579	11.5707	13.8951	15.828	10.4614	10.6816	14.3013	12.2681	15.0471	11.5778	13.6401	15.8182	15.8876	18.2206	17.7954	17.1333	17.766	19.0722
1545	10.7336	14.1159	15.0515	10.9205	14.4266	15.4483	10.3288	10.5784	14.434	12.0969	15.0393	11.7355	13.2251	15.0606	15.245	17.3492	17.5668	16.7621	18.2233	18.3337
1546	10.4403	13.5041	14.4384	11.4004	14.3247	15.5235	9.81683	10.405	14.2059	12.1795	15.0387	11.1466	13.3753	15.7836	16.4962	17.945	17.9119	16.5353	18.146	19.194
1547	11.2651	13.1482	14.5961	11.6979	14.3729	15.3161	10.3842	10.5973	13.6555	12.7346	15.4452	11.7176	12.5294	15.5376	16.5638	18.2071	17.4681	16.5158	18.0106	18.796
1548	10.6366	13.4123	15.1336	11.3849	14.6694	15.6328	10.3017	10.5416	14.3462	12.1736	14.3692	11.6681	12.5345	15.217	16.7076	17.184	18.2379	16.1534	18.6343	18.6087
1549	10.932	13.2438	15.2425	11.3056	13.6416	15.749	10.5744	10.7579	14.2726	12.7131	14.976	11.8774	12.9395	15.7966	16.3591	17.6538	17.7116	16.4848	17.9435	19.028
1550	10.5631	13.2041	14.5702	11.784	14.5327	15.5728	11.088	10.4608	14.0029	12.1581	15.045	11.5334	12.9784	16.053	16.2605	17.8119	18.2216	16.7147	18.5065	19.2317
1551	11.0694	13.2218	15.0169	11.6171	13.9892	15.7263	10.9035	10.2269	14.4895	12.1071	14.7758	12.5807	12.9077	15.9087	15.9112	18.6362	17.0515	17.0088	18.3257	18.7823
1552	10.9494	13.4288	15.02	11.7949	14.5106	15.6505	10.1974	10.7468	13.836	12.5358	15.1028	11.7554	13.1499	15.5194	16.5024	17.8887	17.6062	16.8979	17.9493	18.5979
1553	11.4892	13.4969	15.0918	11.6159	14.1618	15.7652	10.3682	10.8308	13.7135	12.3555	15.3272	11.8163	13.9887	16.0519	16.1821	18.2831	17.8355	16.8429	18.0017	19.0688
1554	10.6801	13.1534	14.8354	11.3398	14.303	15.4328	10.6156	10.4806	13.4887	12.3552	15.1054	11.9316	13.1747	15.7914	17.2643	18.2643	17.6928	16.6759	18.2993	19.3648
1555	11.0464	13.3315	15.2398	12.3668	14.5632	15.3771	10.2452	10.5186	12.9434	12.4155	15.1272	11.603	13.3821	15.0368	16.1715	18.4041	17.257	16.6774	18.6304	18.5728
1556	10.8228	13.4325	14.864	11.7223	14.4411	16.3209	10.2475	10.5523	14.0278	12.4033	15.5365	11.6187	12.5775	16.353	17.4053	17.1936	17.691	16.8344	18.7415	19.414
1557	10.8627	13.2197	14.8221	12.0706	14.5691	16.3058	10.8812	10.1996	14.007	12.3724	15.0062	11.5329	13.3438	15.4785	17.1726	17.8651	17.2446	16.4933	18.626	18.5541
1558	10.5765	13.5813	14.7905	11.6013	14.2761	15.9707	10.4052	11.2259	12.732	12.334	14.9752	11.3759	13.0473	16.0022	15.9844	18.1102	18.0827	17.2719	18.5605	18.4202
1559	10.5568	13.3683	14.841	11.3884	14.2571	15.6299	10.5381	11.1157	14.1927	12.5245	14.7973	11.6597	13.3614	15.4967	16.7826	17.3827	16.6871	16.186	18.3451	18.5105
1560	11.2042	13.5241	14.7733	11.4627	14.8349	14.9803	10.2506	11.0601	13.2633	12.545	15.2125	11.4776	13.0565	16.2694	17.1422	17.3377	17.3633	16.6011	18.0111	19.1645
1561	10.5382	13.3288	14.748	11.5361	13.8415	15.4755	10.6448	11.1769	13.1942	12.5963	14.8428	11.5506	13.3629	16.0795	16.5918	16.936	17.6719	16.5416	17.9108	18.6175
1562	10.5837	13.5784	14.6572	11.8349	14.0241	16.1995	10.3785	10.821	13.363	12.203	15.2141	11.9921	13.4225	16.0903	17.2869	18.0283	18.0002	16.9587	17.6941	18.2717
1563	11.3141	13.1702	14.8178	11.3774	14.4939	15.8185	10.6181	11.2196	12.7769	12.6939	15.1615	11.8779	13.392	15.8097	16.469	18.0321	17.5622	16.7676	17.8278	18.5471
1564	10.6532	13.5875	14.6857	11.7406	15.2333	15.7003	10.7137	11.1242	13.0424	12.2796	15.3391	11.1252	13.1238	15.5315	16.728	18.8472	18.0865	17.9703	17.6774	17.8003
1565	10.8477	13.4347	15.013	11.5496	14.0599	16.3657	10.4089	11.2097	13.5987	12.4222	14.6649	11.8987	13.1792	16.1432	16.4811	18.8154	18.3805	16.3526	18.5015	18.0804
1566	10.4024	13.1886	14.9514	11.6537	14.6853	15.7842	10.2143	10.861	13.125	12.503	14.3374	11.3608	13.2848	15.1077	18.0093	17.9947	17.5034	17.2861	18.439	18.4479
1567	10.8302	13.0853	14.6441	11.6143	14.1814	16.1816	10.1759	10.7096	13.2355	12.3699	14.7595	11.5266	13.2557	15.5024	16.8661	17.4601	17.7636	16.7362	17.7099	18.9538
1568	10.7495	13.4009	14.6167	11.8812	14.254	15.8945	10.3672	10.9795	13.3232	12.3501	14.8994	11.5164	13.0108	16.2621	17.2361	18.0459	17.9897	17.136	17.7374	18.6385
1569	10.6478	13.0637	15.018	11.537	14.1885	15.699	10.7802	11.2119	13.2176	12.5052	14.9451	11.9847	13.1677	15.8373	17.4484	17.5259	18.185	16.4606	18.4813	18.1973
1570	10.2426	13.0152	15.1013	11.5926	14.4628	15.8671	10.2413	10.8788	13.8308	12.3705	14.9699	11.7246	13.4292	15.5009	16.9412	17.6675	18.0631	16.1747	18.129	18.8387
1571	10.7302	13.4176	14.8429	11.731	14.1677	16.0857	10.6972	10.7177	13.6171	12.134	14.9953	11.0566	12.9069	15.6406	16.3439	17.4883	17.7369	16.6881	18.1711	18.3166
1572	10.8211	13.5451	14.7406	11.7862	14.9228	14.7215	10.3645	10.2368	14.0506	12.2082	14.9841	10.8841	13.4116	15.6975	16.8053	17.2254	18.109	16.6501	18.3579	18.5898
1573	10.7126	13.1179	14.7103	12.0467	14.7083	15.3317	10.5122	10.7654	13.3417	12.7296	14.773	11.7277	13.1369	15.6596	16.329	17.7059	18.0796	16.1118	18.4731	18.3884
1574	10.6454	13.5963	14.3164	11.922	14.566	15.8842	10.5359	10.8506	14.2255	12.6919	14.626	11.7174	12.4957	15.6658	16.5578	17.6564	17.1772	17.0355	18.3433	19.5223
1575	11.0321	13.506	14.6728	11.4456	14.1676	15.3983	10.7346	10.9455	14.1797	12.5526	14.8072	11.7367	13.0683	15.7121	16.7141	18.049	17.7072	16.5532	18.8442	18.6987
1576	10.5761	14.1057	14.3266	11.4249	14.7719	14.8976	10.5539	10.677	14.2198	12.4275	15.1822	12.0002	13.0283	16.0045	17.6376	18.2241	17.2637	16.4588	18.5541	18.9692
1577	10.5014	13.2849	14.4011	11.4654	13.9304	15.0709	10.5766	11.1941	14.7718	12.1723	14.4727	11.8576	13.5354	15.9392	17.0904	17.6192	16.7811	17.2403	18.4985	18.9857
1578	11.2111	13.7091	14.2503	11.0629	14.6292	15.1481	10.1416	11.0317	14.4294	12.7372	14.4354	12.1488	13.7188	16.0095	17.972	18.1586	16.8764	16.4372	17.3234	18.5829
1579	10.7453	13.2929	14.3561	10.7357	14.7681	14.9382	10.2615	10.9535	14.1945	12.525	14.906	11.7944	12.7924	15.469	17.6964	17.4822	17.1298	17.4283	17.9502	18.4197
1580	10.8344	13.1568	14.7223	11.3315	14.7575	14.9558	11.1128	10.8335	14.8026	12.2999	15.2425	12.0563	13.7399	15.8755	17.1753	16.6981	17.2826	16.8318	17.0441	17.9124
1581	10.884	13.3318	14.7174	11.1055	14.8135	14.9477	10.8364	11.2226	14.1599	12.4193	15.1807	11.9255	13.2306	16.636	17.9295	17.5524	16.4396	16.6871	17.2786	17.7978
1582	10.812	13.702	14.5699	11.335	14.6826	14.4442	10.9845	10.6804	13.6099	12.722	14.9528	12.1021	12.9864	16.6095	17.6327	17.3838	17.2379	17.8058	18.0209	18.5557
1583	10.6528	13.6683	13.8383	11.4146	14.4439	16.0168	10.5293	10.8474	13.9222	12.4554	14.6859	11.7043	13.1131	16.3926	17.0993	16.6693	16.3548	17.3101	17.9652	19.0071
1584	10.8639	13.1255	15.3804	11.0912	13.9865	15.3882	10.533	10.9805	13.7018	12.4923	14.6608	11.8077	13.3176	16.1651	16.7644	17.7818	17.6859	17.201	18.0905	18.5782
1585	10.5272	13.5494	14.5782	11.3946	14.2412	15.2312	10.4849	10.6376	13.8602	12.7289	14.9399	11.6386	13.2976	16.2049	16.6055	17.7092	16.9141	16.5791	17.3077	18.2215
1586	10.8245	13.9767	14.4301	11.1319	14.1618	14.9874	11.0712	10.4942	13.8742	12.3768	15.0134	11.991	13.2926	16.1193	17.6371	17.2187	16.0402	16.9294	17.7782	18.0079
1587	10.666	14.0252	14.6115	11.4758	13.9068	14.7678	10.742	10.7049	13.9049	12.6446	14.9875	11.65	13.2355	16.703	16.6516	17.0542	16.597	17.0006	18.6985	18.5436
1588	10.9381	13.7667	14.5617	11.4747	13.9518	15.0754	10.6595	10.8222	14.5853	11.9531	14.7946	12.0158	12.9066	16.3665	16.0239	17.5861	16.4947	16.5778	17.4398	18.31
1589	10.3649	13.3908	14.6385	11.4288	14.0132	15.3842	10.2244	10.9466	14.1228	12.5652	15.4563	11.444	13.1599	15.9471	17.1113	17.1283	16.9787	16.705	18.2075	19.1158
1590	10.3735	13.0607	14.6297	11.2343	14.4833	15.4848	10.4273	11.1622	14.2283	12.3811	15.5515	11.5783	13.8878	16.1037	16.7526	16.7671	16.6755	16.6792	17.7153	18.504
1591	10.5023	13.1814	13.9047	10.9646	13.9675	14.825	9.9218	11.001	14.3781	13.1498	15.4241	11.489	12.7686	16.0938	16.648	16.5437	17.4817	17.1845	17.6078	18.4712
1592	10.4179	13.5414	14.3815	11.1889	14.6606	15.0274	10.5853	11.2447	14.3447	12.5573	15.1179	11.4686	13.2368	16.6137	17.6493	16.3458	17.8133	16.7009	17.7836	19.1356
1593	10.416	13.4773	14.6614	10.8172	13.7601	15.5979	10.3106	11.1241	13.8439	12.2638	15.964	11.9399	13.382	16.3189	16.5264	16.982	17.0915	16.5636	17.3156	19.1048
1594	10.5934	13.6253	14.7414	10.7374	14.5341	15.152	10.3843	11.3507	14.0748	12.5706	15.6055	11.2313	12.6517	16.5887	16.5314	17.3498	17.3712	16.232	17.3146	18.7478
1595	10.4596	13.6698	14.7083	10.8886	14.3757	15.1364	10.6948	11.3409	13.9173	12.1381	15.3907	11.5859	12.8715	16.2931	16.7825	17.9592	17.2898	16.9636	17.4562	18.8112
1596	10.9879	13.5771	14.7867	11.6489	14.0523	14.9629	10.1199	10.9861	14.4322	11.706	15.1641	11.5841	13.195	16.4856	17.1157	17.7575	17.3898	16.9446	17.5266	17.4802
1597	10.3024	13.627	14.8578	10.9314	13.9446	14.7278	10.5419	11.1271	14.3407	12.6682	15.3684	11.5607	13.6749	16.2327	16.4222	17.6844	17.465	16.6896	18.0375	18.0982
1598	10.0799	13.708	15.6277	11.3743	14.5346	15.1789	10.3102	10.9666	14.7307	12.1722	15.6295	11.43	13.1877	17.0392	16.0052	17.98	17.1447	16.7264	17.6069	18.4324
1599	10.5904	13.434	15.1308	10.6837	14.4643	14.8957	10.0552	11.2433	15.1335	12.6242	15.1115	11.5787	13.4968	16.2621	17.2088	17.2739	17.7423	16.8725	17.0934	19.306
1600	10.7539	13.9504	15.4617	11.036	14.2553	16.3329	10.6969	11.4391	14.7806	12.6874	14.856	11.9026	13.637	16.9314	16.9887	17.6238	18.0744	17.1368	17.7966	19.3344
1601	10.7723	13.369	15.0908	11.3575	14.2397	15.0714	10.2369	11.4161	14.8753	12.8247	14.9495	11.6957	13.028	16.4635	16.8766	17.3384	17.1652	17.5411	18.5789	19.1022
1602	10.1871	13.7077	15.0556	11.846	14.6048	15.575	10.7139	11.0284	15.3818	12.6853	14.9428	11.5113	13.6468	16.9293	16.4955	16.8905	17.5745	17.0969	18.0863	19.0731
1603	10.8183	13.8022	14.9127	11.1932	14.4004	14.9401	10.7758	11.5182	14.3276	12.4746	15.0052	11.7499	13.0872	15.7076	16.6834	17.9266	17.0182	17.308	18.1942	18.501
1604	10.5353	13.5318	15.2603	11.2724	14.0536	15.2462	10.8452	10.9812	14.978	12.5102	15.4228	12.0253	13.3711	16.047	15.9078	16.9861	17.4153	17.9219	18.1684	19.3256
1605	10.8861	13.4645	15.2951	10.9806	14.1109	15.1633	10.7095	11.3743	14.8795	12.753	15.0395	12.0742	13.065	16.7757	16.2055	17.0706	17.3094	17.4536	18.206	19.7952
1606	10.5273	13.7924	15.1326	11.146	14.2424	15.53	10.8966	11.1365	15.5946	13.0535	14.7523	12.2128	12.9601	16.0573	15.8152	16.8228	17.5221	17.6476	18.9662	19.1963
1607	10.2309	13.9701	15.5279	11.2628	14.0938	16.8955	11.2024	10.2828	15.028	12.8685	15.0844	12.0372	13.2691	16.4467	16.1106	17.2285	17.2805	17.049	18.7968	18.935
1608	10.4546	13.8088	15.4214	11.312	14.542	16.2104	11.0107	11.4089	14.9955	12.72	15.0178	12.2287	13.317	16.433	16.5757	17.5461	17.4371	17.2833	18.4665	19.0246
1609	10.7867	13.4827	14.6278	11.5328	14.0403	16.5642	11.3443	11.0971	15.3766	12.5307	15.0724	12.0291	13.1776	17.0061	16.5488	16.9893	18.0356	17.4448	17.2774	18.8468
1610	10.7249	13.2997	15.0406	11.1374	14.024	16.558	10.5034	10.8291	15.1646	12.6988	14.8156	11.8105	13.6549	15.665	16.8676	16.9275	17.8838	17.1868	18.2054	19.5611
1611	10.4034	13.0567	15.4158	10.8826	14.3029	16.1184	10.8294	10.4553	14.7209	12.9475	15.0838	11.4931	13.3332	16.0185	17.002	17.0529	17.662	17.3847	18.7395	19.4163
1612	10.4553	12.88	14.6538	11.6207	14.1575	16.0365	11.1629	11.0507	15.1828	12.9008	15.132	11.7208	13.3356	16.7747	16.3273	16.2739	18.2691	17.3659	18.2136	19.4509
1613	10.4374	13.7534	14.877	10.9566	13.842	16.1734	10.549	10.7809	14.9156	12.2575	15.0117	11.4883	13.2642	15.883	16.6445	16.8385	16.693	17.5893	17.8196	19.6777
1614	10.5683	13.7411	15.0198	11.6055	14.3158	15.5665	10.4927	10.6554	14.9952	12.4623	14.9491	12.1529	12.9583	15.8686	16.7132	16.3982	16.9501	17.0594	18.7565	19.6375
1615	10.3901	13.752	14.954	11.0584	13.5647	16.1695	10.7571	10.8155	14.0051	12.2336	14.7029	11.6086	13.3283	16.5005	16.1266	17.5779	17.0343	17.1945	17.573	19.6077
1616	11.123	13.4559	15.1793	11.9639	14.0278	15.9096	11.1241	10.753	13.9037	12.4106	14.549	11.4836	12.8908	17.0365	15.4475	16.1944	17.829	17.1711	18.0749	19.6426
1617	10.5457	13.8282	15.5229	11.4548	14.0462	15.8345	10.7492	10.9511	13.1817	12.9157	14.9621	12.1238	12.8986	16.4282	15.9741	16.9039	18.3222	17.2976	17.9654	18.8177
1618	10.5303	13.8525	15.2317	11.5818	13.8893	16.1851	10.8018	10.7697	14.5438	12.4683	15.3492	11.7759	13.3368	15.6229	16.3705	16.7835	18.1131	17.1213	18.4385	19.7536
1619	10.6463	13.2407	14.6781	11.5575	14.0481	16.2908	11.2752	10.945	14.3439	12.5927	15.1541	11.4242	13.5728	16.2996	16.7143	16.9503	17.8739	17.2766	18.3087	18.5659
1620	10.3897	13.1941	14.6054	11.4691	13.956	16.1669	10.9228	10.8507	14.8287	12.5654	14.9132	11.6738	13.7227	16.0464	16.9068	16.9889	17.6195	17.358	18.4269	19.0591
1621	11.0181	13.1715	14.7923	11.2967	14.0104	16.4133	10.593	11.4952	14.6993	12.6813	15.3317	12.046	13.2789	15.81	16.7543	17.512	17.6314	17.8034	18.366	18.9295
1622	10.6685	13.298	14.6353	11.3572	14.0716	14.919	10.7235	10.983	14.7592	12.6024	15.0905	11.428	12.7673	15.2312	16.462	16.0377	17.2413	17.4133	18.8528	18.5006
1623	10.3882	13.156	14.6412	11.296	14.2572	16.4332	10.4289	11.2016	15.1233	12.0407	14.9428	11.4067	12.9772	16.5078	16.6284	17.6519	17.5235	17.3327	17.7464	20.1102
1624	10.8548	13.5503	14.7834	12.1693	14.5818	16.0012	10.8075	10.9839	14.7869	12.4811	15.0931	11.5311	13.1909	16.3837	17.4665	16.7542	17.2124	17.1355	18.1545	19.3211
1625	10.9236	13.5293	15.0317	11.259	14.1958	16.9475	10.6242	11.1573	14.709	12.0867	15.6098	12.4037	13.3417	16.361	16.91	16.3483	17.1117	17.6305	18.0004	19.0041
1626	10.9779	13.2679	14.8254	11.2791	13.8593	15.7948	10.8674	10.5123	15.0298	11.9012	15.2131	11.9813	13.127	15.9359	16.951	16.812	17.5868	17.2711	17.9209	19.573
1627	10.4708	13.3019	14.8458	11.6978	13.7838	15.6459	10.8574	10.9122	14.8249	13.1007	15.0699	11.3485	13.1891	16.1537	16.8377	16.9336	17.354	18.0358	17.8623	19.2011
1628	10.7968	13.7297	15.0268	11.1601	14.5373	15.7504	10.5921	10.5073	14.7454	12.3805	14.9284	11.8076	13.0689	15.9739	17.1639	16.4788	17.2232	17.5915	17.9687	19.5161
1629	10.8006	13.5898	15.6531	11.6174	14.0563	14.7256	11.1645	10.9442	14.1895	12.5474	15.1977	11.8784	13.4704	15.9546	16.7197	16.3003	17.4461	17.651	18.0352	19.3597
1630	10.4231	13.1492	15.2121	11.7205	13.9606	14.2042	10.5616	10.5209	15.1523	12.9047	15.1552	10.8361	13.5181	15.715	16.8675	17.1268	16.7735	17.4986	17.8385	19.4574
1631	10.6644	13.3249	15.4162	11.5294	14.461	14.9029	10.7138	10.6904	14.2531	12.0841	15.0857	10.7279	12.9581	15.4228	16.6324	17.2747	15.9926	17.578	17.8917	19.295
1632	10.5029	13.2033	15.8205	11.4238	14.5242	14.9422	10.4502	10.5086	14.3513	12.2476	15.4432	11.3019	12.0522	16.2115	17.1853	16.8575	16.9347	17.1477	18.8147	18.8124
1633	10.4965	13.4292	15.1899	11.3252	14.299	15.7654	10.2874	11.0228	14.4301	12.0375	14.7796	10.8932	13.177	16.0624	17.249	16.8282	16.7299	16.8935	19.7992	19.3534
1634	10.8676	13.6394	14.6975	11.1185	14.205	15.2142	10.8346	10.429	13.8807	11.7792	14.908	11.2002	13.339	16.2392	16.7612	16.236	17.2053	17.6572	18.1839	18.7804
1635	10.8085	13.4146	14.6072	11.8739	14.4627	15.2354	11.2625	10.7192	14.6001	12.1894	14.8579	11.4614	13.1209	15.592	17.2277	16.5114	16.8741	17.315	18.7069	19.7853
1636	10.1123	13.7071	15.3875	11.3928	14.4232	15.9275	10.7588	10.3693	14.2706	12.3358	15.085	11.9595	13.2352	15.2312	17.633	16.0443	17.8241	17.398	19.2765	20.1912
1637	10.6768	14.0568	14.782	11.707	14.6237	15.0673	10.2188	10.814	14.1112	11.6786	15.4245	11.6084	13.1992	15.239	17.2461	16.4459	17.8653	17.3136	18.3949	19.4667
1638	10.7356	13.0538	15.5631	11.2122	14.1656	15.1212	10.7204	10.8053	14.5514	12.6616	15.5645	12.0513	13.4011	15.0497	15.9588	16.6597	16.7804	17.5413	18.5187	19.2968
1639	10.698	14.1028	14.708	11.0842	14.1942	15.0763	10.5464	10.7914	13.1921	12.2477	15.3211	11.3689	13.061	15.001	16.4778	16.3688	16.1793	16.9745	18.1177	19.2436
1640	10.8997	13.4721	14.9567	11.9033	14.2157	15.5613	10.6984	10.0872	14.1869	12.5431	15.5129	11.4822	12.8184	15.527	16.332	16.3774	16.6816	17.5492	17.6983	19.2461
1641	10.7768	13.7909	14.8164	11.9506	14.1041	14.5047	9.76676	10.8255	14.4664	12.5935	15.2721	11.3451	12.8848	15.2229	15.499	16.521	16.4696	16.9882	17.8018	18.8114
1642	10.8389	13.2311	15.0318	11.8217	14.2786	14.9954	10.6585	10.848	14.0557	12.0074	15.4213	11.3331	13.1112	15.2106	16.5	17.1823	17.0365	17.5662	18.4253	18.7631
1643	10.4685	12.9349	15.6417	11.8387	13.7905	15.3956	10.8192	10.6282	14.0772	12.0317	15.2349	11.6238	12.1968	16.4496	16.8252	16.5068	17.0628	17.1847	18.3817	18.6521
1644	10.6318	13.7234	15.1586	11.6856	14.3402	15.5639	10.4974	10.9889	14.3825	12.7079	15.2699	11.4379	13.5903	15.7499	15.9495	15.7294	17.9832	17.0805	18.479	19.3248
1645	10.8203	13.1559	14.8397	11.3556	14.1101	15.9768	10.8064	10.8785	13.3447	11.9595	15.1569	11.4776	13.0586	15.7003	15.7252	16.9537	17.8144	17.266	19.0725	18.639
1646	10.9422	13.3386	14.7602	11.4663	14.4036	15.9432	10.8371	11.5982	13.9356	12.7239	14.9291	11.3031	13.2214	16.1854	16.4219	16.27	17.8442	17.3336	17.7137	18.9727
1647	10.6408	13.3346	14.6931	11.4594	14.3801	15.1919	11.065	10.6952	13.9228	12.3619	14.7487	11.6245	13.366	15.9576	15.9576	16.131	17.6322	17.9272	18.1455	19.4441
1648	10.7031	13.4493	14.5788	11.9723	14.5144	15.8927	10.951	10.7107	14.3727	12.4842	15.4852	11.377	13.326	15.8397	16.2216	16.1414	18.1042	18.1484	17.1731	18.3809
1649	10.4227	13.3261	14.5814	12.035	14.7871	15.8651	10.6521	10.7564	13.5525	12.4461	15.0347	11.189	13.0467	15.3524	16.3282	16.4864	18.5556	18.7368	18.2623	18.2008
1650	10.2404	12.8457	14.335	11.9427	14.5532	15.4189	11.0266	11.164	13.2959	12.2857	14.4648	11.8536	13.3744	15.3908	16.2501	15.7626	18.5772	18.2348	18.2614	17.6695
1651	10.68	13.4787	14.7542	11.742	14.2003	15.7539	10.7612	10.3605	13.7295	12.6214	15.2175	11.7003	13.0544	15.5333	16.4415	17.1008	17.6746	18.239	18.7028	18.6386
1652	11.1404	13.2078	15.049	11.6467	14.4262	15.8489	10.6031	11.0447	13.8909	12.7155	15.0694	11.2945	13.2243	15.6615	16.9351	16.4224	18.0197	17.5102	18.0957	19.4096
1653	10.8982	13.3795	15.2038	12.2047	14.1907	15.0914	10.7134	11.0504	14.1087	12.5061	14.9108	12.1685	13.2133	16.0369	15.9335	15.9235	17.9158	18.1368	18.2878	18.9193
1654	10.3219	13.6139	15.0554	11.5372	14.1367	15.7682	10.8523	10.6056	13.948	12.5101	14.9607	11.9808	13.2479	16.3273	15.7824	16.6952	18.8806	17.7396	18.4058	19.5034
1655	10.6519	13.6431	14.4767	12.1328	14.1078	15.6681	10.2272	11.1612	13.6677	12.5786	14.797	11.245	12.9121	16.0186	15.7367	16.9017	18.3298	16.971	18.8638	19.8626
1656	10.7195	13.589	14.3931	12.3027	14.0249	15.6856	10.5623	11.131	13.927	12.5857	14.8943	11.9511	12.9791	15.602	15.4121	16.5653	17.6848	17.7409	18.4746	19.6767
1657	11.0228	13.0696	15.0435	13.2102	14.4437	15.5307	10.8007	10.9275	13.0275	12.3599	14.8091	11.7574	13.1402	16.1017	15.1383	16.3931	17.6318	18.8209	19.0034	19.463
1658	10.5302	13.5218	14.5995	12.6821	14.1273	15.347	10.6008	10.8109	13.892	12.3911	14.9638	12.1101	12.158	16.294	15.8292	16.7517	17.4072	17.4508	18.5594	20.1454
1659	11.2053	13.4963	14.8711	12.9772	14.6946	16.0704	10.3333	10.3392	13.9075	12.2729	15.3577	12.289	12.9992	16.0257	17.1642	17.4811	18.1397	17.4202	17.9568	19.6797
1660	10.6134	13.3086	14.4093	13.0614	14.5156	15.7702	10.6914	11.0801	13.5368	11.7449	15.4118	11.6217	12.3981	16.1349	16.5162	17.155	17.4046	17.3338	18.5237	19.6794
1661	10.4954	13.2852	15.3505	12.8421	14.6111	15.5705	10.5266	10.9381	13.8973	12.4603	14.9496	12.3626	12.7355	16.4386	16.7736	17.5297	18.4525	16.9306	18.6505	19.6043
1662	10.544	13.4137	15.4227	12.4854	15.0325	15.5951	10.463	10.5339	14.4368	11.8425	14.9664	11.304	12.8545	16.3314	15.8768	17.4358	18.4089	17.2251	18.7264	19.1998
1663	10.461	13.1619	14.4128	12.6523	14.298	16.0866	10.3127	10.8322	14.5497	12.5391	15.1483	11.3925	12.6327	16.1218	15.4555	17.689	17.8188	17.5803	18.4239	19.8483
1664	10.4364	13.1469	14.499	12.0176	13.942	15.9784	10.3456	10.6189	14.961	11.9701	15.1967	12.1297	12.8068	16.2326	15.4291	16.6522	19.0053	17.5434	17.8366	17.7995
1665	10.4354	13.259	14.7595	12.6432	14.7304	15.432	10.6298	10.8509	14.7577	12.0919	15.1309	11.6625	13.1319	16.1301	15.5314	16.19	17.0111	18.4512		18.5765
1666	10.7675	13.2214	14.6649	12.5275	13.8726	16.4593	10.5576	11.2153	15.2785	12.7723	14.9478	11.9998	12.9277	16.2528	15.4392	17.4465	18.0637	18.0757		18.5719
1667	10.8083	13.3864	14.5439	12.4399	14.6541	15.27	10.8632	10.9321	14.5759	12.8092	15.0008	12.0234	12.9	16.5444	16.2181	17.7203	18.6374	17.604		18.0558
1668	10.3128	13.2807	14.7638	12.712	14.4877	15.8332	10.238	10.8818	13.5202	12.1083	14.9207	11.4774	12.997	15.825	15.0067	16.6546	17.558	17.628		18.509
1669	11.0488	13.0815	14.5487	12.7576	14.5795	16.5712	10.4479	11.2732	14.1687	12.2989	15.1756	11.8229	13.1	16.1617	15.0707	16.6878	18.153	17.8834		18.6241
1670	10.2966	13.5236	15.2996	12.4182	14.2202	16.9435	10.2666	11.3299	13.5727	13.1009	15.2533	11.5483	12.7722	16.1514	15.0424	16.8367	18.3792	17.1432		18.7378
1671	10.8807	13.0765	15.1356	12.285	14.0195	15.6535	10.6203	10.5997	13.3694	12.7312	15.1884	11.5209	13.0751	16.0053	15.0603	16.9355	17.9866	17.8612		19.3659
1672	10.5871	13.1772	14.6898	12.4119	14.0519	15.9252	10.2114	10.6284	13.0704	12.8465	14.9057	11.8609	13.5561	16.29	14.794	16.7615	18.0326	17.7526		19.4933
1673	10.5167	13.2251	15.068	12.1505	14.5469	16.1795	10.5217	10.6574	12.9457	12.6731	14.7668	11.763	13.3896	15.9103	14.9431	16.23	18.1649	17.8099		18.4823
1674	10.5064	13.2125	14.5095	11.6691	13.649	16.0909	10.5048	10.9888	13.5339	12.5195	15.1525	11.812	13.4423	16.4142	15.2045	16.6959	18.1921	17.6261		19.1178
1675	10.9822	13.1635	14.6677	11.3828	14.4162	16.3444	10.6812	10.67	14.1491	12.7576	15.5935	12.097	12.7477	15.7916	15.5667	16.9936	18.8574	18.2047		19.0101
1676	11.0489	13.2105	14.8554	11.5729	14.2547	15.6542	10.8909	10.8761	14.5321	12.9184	15.0586	11.7365	12.6648	15.8171	16.2089	17.2955	17.8726	18.68		19.236
1677	11.2395	13.0474	14.4789	11.8919	14.343	15.0283	10.2431	10.8461	14.3826	12.4795	15.028	11.2753	13.0471	15.7006	16.2987	16.2563	18.6175	18.2935		19.1356
1678	11.1717	13.2738	14.9047	11.8696	14.2115	15.1619	10.7409	10.7554	13.7429	12.9021	14.842	12.5275	13.4815	15.4593	15.84	17.0584	17.082	17.7672		19.7911
1679	10.4035	13.0534	14.8902	11.4334	14.3068	15.5372	10.4158	10.876	14.3188	12.5711	15.2418	11.504	12.9669	15.8846	15.4716	16.521	17.7906	18.0722		19.7998
1680	10.5565	12.8314	14.7858	11.4286	14.4547	15.2188	10.5769	10.8237	14.3517	12.3596	15.0094	11.2294	13.1341	15.7721	15.8234	16.7055	18.4583	16.9469		19.0155
1681	10.6486	13.5391	14.7705	12.3542	14.3762	15.6856	10.6523	10.4521	14.6217	12.2464	14.9766	11.4275	12.9602	15.5054	15.464	16.1493	18.1978	18.1599		19.3351
1682	10.6065	12.5055	14.9119	12.7463	14.7176	14.9753	10.3285	10.8525	14.5114	12.4199	14.9704	12.3517	13.0383	16.1751	16.2432	16.6214	18.3833	18.0876		19.4432
1683	11.0015	12.8891	14.9127	12.8138	14.1779	15.3411	10.6241	10.5051	15.2418	12.6697	14.964	12.1716	13.58	16.6445	15.5686	16.6099	18.9385	17.8316		20.0694
1684	10.6855	13.583	15.1099	12.0881	14.3796	14.9539	10.7552	10.673	14.4332	12.2139	14.9818	11.9444	13.5545	16.4552	16.3013	16.031	18.3113	18.384		19.1287
1685	10.4479	13.3491	15.119	12.8935	14.1662	15.3271	11.009	10.5794	14.7311	11.933	15.1731	12.5024	13.24	16.1303	16.0218	16.6078	17.7892	17.7965		19.6941
1686	11.0409	13.8917	14.6868	12.4752	14.3738	15.0841	10.6709	10.3262	14.831	11.8864	15.2745	11.7013	12.8592	16.0621	15.6851	16.8621	17.9977	17.6649		19.1939
1687	10.7988	13.7445	14.8186	12.4309	13.9527	15.0118	10.4418	10.6802	15.0096	11.9429	15.701	11.9481	12.9978	16.0364	16.8128	17.0582	17.339	16.8881		18.7773
1688	10.7211	13.0462	14.4488	12.4412	15.0271	15.3408	10.5664	10.687	15.6986	11.9908	15.3015	11.5296	13.2965	16.7034	16.4536	16.874	18.424	17.141		19.0762
1689	11.2401	13.4219	14.2211	12.3169	14.8178	15.2653	10.2346	10.5546	15.3969	11.8617	15.1272	11.6732	12.8179	16.3354	16.0522	17.1829	17.6109	17.1128		19.5209
1690	11.0319	13.7203	14.3403	11.8854	14.6783	15.5172	10.6173	10.8621	14.316	11.6397	15.1123	11.9381	12.939	15.8888	16.439	17.2199	18.1973	16.6277		18.7961
1691	10.4927	13.6213	14.2262	12.3717	15.4101	15.2411	10.037	10.6824	14.6538	11.7028	15.2924	11.5243	13.4109	16.7328	16.4046	17.151	18.3303	16.9758		18.8364
1692	10.5368	13.3597	14.2506	12.3239	15.1853	15.1921	10.6999	10.4954	14.4638	12.3662	15.2631	11.4636	13.1764	16.8545	15.4798	16.9439	18.1146	17.2008		18.3975
1693	11.0867	13.4116	14.7871	12.5003	14.6396	15.3424	10.3558	10.906	14.3638	12.0253	15.0314	11.6221	13.6479	16.1494	15.422	16.5914	18.266	17.7068		18.6238
1694	11.066	13.1374	14.8242	12.5848	14.3494	16.0819	10.1477	10.548	15.1858	11.7794	14.7667	11.4812	13.4421	16.1515	14.8285	16.5281	18.3479	16.9601		18.9292
1695	10.7703	13.2334	14.5921	13.1795	14.4548	15.281	10.3738	10.2813	14.4182	12.1857	15.7055	11.9658	13.6839	15.8508	14.784	17.8399	18.1149	16.6229		19.5406
1696	10.8222	13.2628	15.0063	12.9853	14.3363	15.4194	10.4556	11.1196	14.9663	12.9585	15.2585	12.5459	13.5585	16.3835	15.8851	16.6439	17.3839	17.4929		19.4759
1697	10.8389	13.2126	14.9552	12.593	14.5596	14.8136	10.2384	10.9011	14.2946	12.36	15.4774	11.6859	13.4742	16.0001	15.5594	16.717	17.9148	16.6726		18.6367
1698	11.1508	13.3835	14.8978	12.9078	15.1202	15.2874	10.8682	10.514	14.597	12.2388	15.4412	11.1953	12.8943	15.7429	15.8574	17.2329	16.8891	17.7873		18.9388
1699	10.5912	13.0346	14.7289	12.7492	14.7202	15.6975	10.5489	10.7799	13.9117	12.255	15.1323	11.8617	12.908	16.1614	15.9684	17.5825	16.5183	17.0953		19.3043
1700	10.5506	13.1353	14.4235	12.5884	14.3077	15.4328	10.9147	10.3902	14.3041	12.1204	15.0575	11.782	13.5646	15.2033	16.7066	15.988	17.3962	17.0224		19.7113
1701	11.1483	13.3023	14.0557	12.7802	14.449	15.6347	10.4703	10.6391	14.5893	12.2423	15.4062	11.7272	12.7735	15.3349	15.612	17.8114	17.2972	17.0982		18.9181
1702	11.0261	13.556	14.7801	13.137	14.2573	15.6392	10.7232	11.319	14.3473	12.2505	14.7158	12.0677	13.2396	15.9468	16.7023	17.4169	18.1747	16.2552		19.0493
1703	10.5852	13.7312	14.7105	12.7244	14.1564	15.3415	10.9815	10.5157	14.4264	12.7165	14.7494	11.8249	12.9635	15.7027	15.9525	16.5148	18.0236	16.3101		19.1282
1704	10.9076	13.6587	14.9247	11.5512	14.2567	15.3182	10.8945	10.9894	14.8901	12.4682	15.019	12.0782	13.342	15.4187	16.429	16.8486	17.4935	16.5698		18.9733
1705	10.9516	13.3385	14.9787	13.0421	14.3713	15.8555	11.049	11.041	14.3389	12.826	14.8284	11.8648	13.2487	15.4023	16.2252	17.1716	17.1969	17.1055		18.0869
1706	10.9416	13.4864	14.7667	12.1084	14.035	15.53	11.0239	10.9177	14.4595	12.2428	14.8491	11.6391	12.9622	15.4424	16.5732	17.0782	16.4965	16.5866		18.2095
1707	10.6023	14.0605	14.5188	11.9564	13.8728	16.3288	10.948	11.0773	14.4801	12.5463	15.1983	11.4204	13.0611	15.4086	16.2091	17.1446	17.1608	16.9398		17.9953
1708	10.5404	13.6014	14.5132	11.9479	13.9773	16.5395	10.6497	10.647	14.2944	12.5558	15.1196	11.3064	13.4423	15.8362	16.902	16.9887	17.1586	16.3988		19.2116
1709	10.2638	13.6851	14.2843	12.1508	13.7195	16.0134	11.0398	10.3521	13.9678	12.7609	15.1771	11.4499	13.4902	15.6815	17.0535	16.8817	17.3803	16.7999		18.9856
1710	10.7204	13.8409	14.8351	11.7375	14.5647	16.6407	11.0452	11.7277	14.382	12.7909	15.2473	11.5397	12.8357	16.3169	16.992	16.1049	17.2985	17.0939		18.941
1711	10.7554	13.4714	14.5227	11.445	14.1257	16.5713	10.479	10.8506	15.1702	12.414	14.8942	11.5878	12.9259	15.7341	17.738	16.3411	17.1903	15.8708		18.9055
1712	10.4568	13.8608	15.1599	12.2387	14.1249	15.2857	10.2538	11.4434	14.7133	12.5677	15.1012	12.2527	12.2921	16.043	15.8658	17.2161	17.1579	16.3716		18.8744
1713	10.2699	13.4278	14.5191	12.0734	14.0468	15.5406	11.1106	10.2978	14.7037	12.4685	15.184	12.0039	12.5251	16.4105	16.4235	16.822	17.3917	16.1329		19.0794
1714	10.1843	13.8352	14.9167	12.0334	14.6305	15.9834	10.5356	10.5014	15.7152	12.5321	14.8676	11.8958	12.8879	15.7126	16.9482	16.8448	17.2884	16.9321		19.0565
1715	10.8977	13.8331	14.6491	11.6663	14.1413	15.9294	10.6483	10.5439	15.1976	12.8969	14.8224	11.9834	12.9499	15.9182	16.8681	16.86	17.146	16.1927		18.6924
1716	10.2937	13.2153	14.8738	11.9934	14.1887	15.2259	10.4799	10.6676	15.7689	12.796	15.0088	12.0162	12.6897	15.574	16.9221	16.9954	16.9255	16.8132		19.1122
1717	10.6589	13.2456	14.5338	11.429	14.4079	15.4871	10.8781	11.1201	14.8842	12.4215	15.1055	12.113	12.4986	15.7603	17.4953	17.2533	16.7975	16.9232		19.1592
1718	10.8193	12.9444	15.5313	11.413	14.3479	16.3943	10.3095	10.0036	14.6762	12.5563	15.5381	12.2529	13.2638	15.5206	16.8148	16.9979	17.6195	16.9271		19.592
1719	10.4013	13.6119	15.5295	11.9222	14.283	15.0338	10.4231	10.4735	15.7156	12.4984	15.6177	12.5507	12.4303	15.502	16.4783	17.1394	17.8701	17.6541		19.0219
1720	10.7089	13.4751	14.1529	12.2982	14.3972	16.3055	10.8359	10.4423	15.6742	12.6588	15.4236	11.7523	12.388	15.4014	16	17.9152	17.5334	16.6798		18.6134
1721	10.9888	13.4767	15.0876	12.233	14.2095	15.3285	11.0543	10.8879	15.1152	12.223	15.299	11.5285	12.6257	15.9197	16.9489	18.2529	17.3905	17.3231		18.8393
1722	10.4377	13.4352	14.5411	12.1985	14.2101	15.825	10.0623	10.1967	15.0109	12.6412	15.6652	11.6675	13.0228	16.1744	16.9774	16.6377	18.1782	16.8987		18.589
1723	10.8583	13.4456	14.8377	11.5885	14.3982	16.1044	10.3244	10.1316	14.0572	12.3719	15.3156	12.2717	12.6599	16.0293	16.5173	16.5468	17.7111	16.5406		18.7936
1724	10.681	13.2036	15.2004	12.4315	14.0154	15.1129	10.6633	10.3121	14.7406	12.4344	15.5578	12.0868	12.9069	16.533	16.6203	15.8937	17.1742	16.7325		19.2442
1725	10.7348	13.6918	14.8597	12.1974	13.5399	14.3168	10.726	10.6083	14.9422	12.5279	15.2059	11.7504	13.0786	15.9484	16.3796	16.3251	16.2814	16.0249		19.4295
1726	11.0452	13.6491	14.8385	11.7432	13.7974	14.9404	10.5225	11.0778	14.6946	13.0859	15.2557	11.6527	13.0252	16.2588	15.366	16.448	16.5289	16.0497		18.3919
1727	10.6972	13.704	14.7909	11.94	14.0838	16.3758	10.9473	10.951	14.7737	12.3559	15.2866	11.9359	13.3236	15.6268	15.3061	16.8956	16.4496	16.1982		19.3026
1728	10.9859	13.1366	15.0593	11.8582	14.1299	15.3011	10.9103	10.5852	15.4351	12.3374	15.4414	11.2948	13.1942	16.3581	16.3769	16.5398	15.996	16.4273		19.6964
1729	10.885	13.0453	14.8679	11.2185	14.5598	15.9191	10.7801	10.7228	14.6376	12.8029	14.8783	11.387	12.6327	16.2889	15.9078	16.5662	17.1427	16.7307		18.9141
1730	11.1237	13.1843	14.9985	11.841	14.0018	15.3629	10.7916	10.7813	14.6334	12.3682	15.2938	11.6973	13.4651	16.1348	15.8268	15.9692	16.5731	16.8826		19.174
1731	10.7355	13.2327	15.453	11.5606	14.0172	15.203	10.6284	10.9128	14.1396	12.3233	14.9925	11.8793	13.1698	15.2464	15.7773	16.1776	16.6446	16.9415		19.3253
1732	11.8459	13.2417	15.204	11.6769	13.7886	15.7578	10.9828	10.5273	14.729	12.1328	15.1112	11.4365	13.1491	16.0658	17.0353	16.3723	16.16	17.5428		18.8809
1733	11.2733	13.0404	15.1159	11.7581	14.3191	15.1105	10.9719	10.4428	14.6685	12.1661	14.9277	12.3785	12.9768	16.0398	16.8703	16.5725	16.4642	17.3601		18.459
1734	10.7947	13.5723	14.9456	11.7563	14.3135	15.6008	10.4211	10.6438	14.9252	12.5611	14.8682	12.0271	12.6678	15.1871	17.0442	16.7348	16.5804	17.9172		18.5997
1735	11.0506	13.2565	14.5012	12.2599	14.2722	15.5942	10.7296	10.4748	14.4823	12.3136	15.3134	11.4747	12.9934	15.7644	16.897	16.4205	16.8991	16.8878		19.2333
1736	11.343	13.4283	14.9374	11.8257	13.9755	15.5875	10.6438	10.3773	14.7867	12.2845	14.6933	11.6611	12.4923	16.1041	16.6649	17.4121	17.4397	16.99		17.9378
1737	10.8865	13.4371	15.2702	11.6477	14.0181	15.919	10.852	10.9988	14.3801	12.4606	15.1306	11.5734	12.879	15.7435	16.5445	16.2934	17.911	17.5852		18.4411
1738	10.7601	13.6534	15.1639	11.74	13.9859	15.771	10.6086	10.8726	14.2427	12.1004	15.2714	12.0408	13.3153	15.6251	15.7317	16.4964	17.3761	18.0745		17.1893
1739	10.7059	12.8458	15.1504	11.2474	14.2598	15.8158	10.5417	11.0998	15.2281	12.5823	15.1924	11.572	12.3871	15.5279	17.7051	16.1796	16.6922	16.6768		17.6682
1740	10.8366	13.418	15.5321	11.2744	13.9253	15.5664	10.3632	10.7973	14.6111	12.1363	15.1429	11.5826	12.9635	15.2667	17.7445	15.7604	16.551	16.4547		19.3355
1741	10.7505	13.9058	15.1176	11.2137	14.4479	15.2944	10.6959	10.7187	14.5664	12.3414	15.5379	11.6589	12.5336	15.0247	17.6301	16.2004	17.7572	16.6185		18.9684
1742	10.5147	13.4709	15.0064	11.2944	13.9202	15.9814	10.6957	11.1391	14.7309	12.1495	15.2311	11.869	13.0366	15.8957	17.7484	16.1363	17.5171	16.9361		18.8338
1743	10.9873	13.1889	14.6622	11.3228	14.5339	15.9437	11.0743	10.2682	14.5366	12.286	15.2436	12.0508	12.9433	15.7593	16.5959	16.2885	17.0747	17.1915		18.3532
1744	10.5905	13.283	14.5274	11.3146	14.2931	15.8893	10.5279	10.6826	14.1518	12.2244	15.4879	11.5728	12.6918	15.627	17.4346	15.6757	17.3935	17.079		18.9103
1745	10.9083	13.7915	14.9011	10.9478	13.6296	16.1881	10.3153	10.7495	14.7621	12.329	15.2258	11.5663	12.8695	15.2382	16.9353	16.3024	16.4053	16.2706		18.9808
1746	10.5994	13.468	14.3554	11.2997	14.6969	15.9359	10.6554	10.29	14.8627	12.536	15.1573	11.4013	13.0068	15.5849	16.884	15.8759	16.5353	16.5933		18.6079
1747	10.8795	13.3749	14.5537	11.3864	14.4262	15.9291	11.6363	10.134	14.4597	12.0887	15.2402	11.9528	12.3983	15.7001	17.0298	15.512	16.0598	17.0426		18.9885
1748	10.7715	13.6521	14.6268	11.2177	14.4518	15.8301	11.2972	10.2748	15.0916	12.2503	15.1641	11.6775	13.0283	15.5806	16.8223	15.8152	16.5061	17.0147		19.4705
1749	10.6348	13.6555	14.834	11.5202	14.3947	16.1834	11.0298	10.2836	14.21	12.5407	15.2377	11.906	12.8392	15.6326	16.8746	16.2183	16.2176	17.4707		19.1928
1750	10.6652	14.208	14.4848	11.726	14.2548	15.4671	10.8828	10.0444	15.4199	12.3623	15.2901	11.9587	13.1344	15.1884	16.6523	16.1202	16.9336	17.3675		18.6725
1751	10.9235	13.4546	14.7362	11.4626	14.3157	16.1386	10.8904	10.2422	15.4774	12.5398	14.8503	11.2774	12.7745	15.8091	16.1574	15.7797	16.4096	17.1529		19.3241
1752	10.6905	13.8763	15.2795	11.2987	14.6371	15.4263	10.6006	10.4027	14.929	12.7244	14.9434	11.7166	13.099	15.83	16.722	16.6246	16.0758	17.4387		19.9265
1753	11.0422	13.3448	14.9294	11.5791	14.6694	16.1429	10.167	10.006	14.9459	12.7918	15.0109	11.9145	12.8022	15.5813	16.8992	16.4272	16.0985	17.5416		19.5631
1754	10.4539	13.3448	15.6674	11.3297	14.5115	16.5353	9.51219	10.2968	14.5951	12.2186	15.0215	11.2806	13.3306	15.7146	17.2232	15.9743	16.4131	16.8425		19.1488
1755	10.3925	13.4088	15.3523	11.7594	14.3741	16.687	10.1696	10.7236	14.9417	12.329	14.7949	11.8738	13.0137	14.8181	16.5496	15.9362	16.2008	16.9072		19.6072
1756	10.2176	13.7544	14.7139	11.4015	14.4616	16.0401	9.92192	10.2703	14.9175	12.3882	14.3631	11.9013	12.5199	15.1429	16.5641	16.783	15.8972	16.9046		20.3145
1757	10.4005	13.5571	15.0986	11.4185	14.3872	16.0377	9.92466	10.4273	15.3717	12.5929	14.612	11.7983	12.8978	15.9718	16.6523	16.6121	15.9877	17.0951		19.7685
1758	10.8123	13.5336	14.4838	11.8724	13.8171	15.922	9.60231	10.7713	15.1185	12.3267	14.7684	11.7656	12.6307	15.9758	16.0727	16.9801	16.1586	17.7879		19.4023
1759	11.1979	13.4621	15.6232	11.6276	14.139	15.1421	9.30224	10.8744	14.8937	12.2143	14.9747	11.8805	12.8812	15.1865	16.5725	17.1621	15.6008	16.929		19.2333
1760	10.5603	13.4499	14.8809	11.4587	14.3022	16.0118	9.51213	11.1543	13.943	12.1422	15.1284	11.3722	13.0269	15.7108	16.0476	16.6872	15.9914	17.4364		19.8673
1761	10.5838	13.6042	14.9933	11.4481	14.1355	15.6945	9.45748	11.1417	14.3129	12.3134	15.0324	12.0569	13.1551	16.0554	15.7916	16.5821	15.9294	16.9696		19.6008
1762	10.5659	14.0105	14.773	11.3797	13.7012	15.9753	9.43591	10.418	14.131	12.5034	14.9423	12.0589	13.1769	15.7356	16.2666	16.2407	16.2053	16.9532		19.1614
1763	10.9923	13.7011	14.5712	11.4027	14.1709	15.4521	9.47205	11.234	14.8618	12.3137	14.8915	12.0499	12.6285	15.6283	16.622	16.5735	16.2803	17.0226		19.1419
1764	10.5651	13.6151	15.4932	11.6013	14.0906	15.4204	9.23281	10.6527	15.0433	12.7569	15.1352	11.9556	12.8516	15.272	15.983	16.4319	16.4453	17.0752		19.3112
1765	10.5644	13.493	15.3079	11.3904	14.1751	16.2858	9.88093	10.8028	14.4533	11.9465	15.1084	11.568	13.23	15.5587	16.0794	17.1819	16.1875	17.0016		19.4975
1766	10.8178	13.4435	14.9867	10.9646	14.1496	16.1794	10.0367	10.4313	14.9028	12.1859	14.9138	11.4727	12.6526	15.3641	17.0863	16.5064	16.0767	17.3923		19.597
1767	10.5819	13.4982	15.3095	11.4832	14.5812	15.5942	9.8091	10.6329	14.5137	12.5208	15.0384	11.6874	12.9601	15.5359	16.442	16.9833	16.299	17.1324		19.5987
1768	10.9706	13.1742	15.4304	11.1957	14.3821	15.6539	10.1119	10.7623	15.0165	13.006	15.0855	11.8383	13.0243	15.9153	17.1035	16.9116	16.1638	17.3287		19.7198
1769	10.7613	13.5119	15.3196	11.5559	14.5188	16.5281	9.84391	10.5463	15.1733	12.6463	14.6293	11.8959	12.7925	15.7606	16.4225	16.9229	16.3445	17.5726		20.2644
1770	10.7908	14.0105	14.7315	12.1651	14.43	15.8441	9.9825	10.7268	15.4231	12.5367	14.9376	11.911	13.3372	15.8354	17.0926	15.6496	16.0679	17.7346		19.5334
1771	10.5908	13.4387	15.238	12.1813	13.9932	15.1638	10.0065	10.4922	15.0011	12.5264	14.8029	11.9421	12.8456	16.0608	17.2611	15.9471	16.45	17.9295		19.925
1772	10.6958	13.7642	15.1667	12.3337	13.8299	16.2029	9.91969	10.8283	15.4617	12.4649	14.7862	12.1795	12.7729	15.8974	17.206	15.3397	16.2767	17.5987		19.3467
1773	10.7101	13.7595	14.851	12.1499	14.1508	15.0452	10.1644	10.7999	14.8299	12.4703	15.0038	12.4408	12.5453	15.4277	17.2824	16.0576	16.0561	17.7994		18.6127
1774	10.7476	13.0055	14.3886	12.1105	14.638	15.5864	9.61278	10.6964	14.7838	12.4996	15.0165	11.5472	12.534	15.7273	17.0651	15.726	16.4067	17.0574		19.3497
1775	11.0706	13.5681	14.8776	13.3137	13.807	15.8163	10.21	10.8024	14.9836	12.5756	15.2137	11.7254	12.9674	16.0434	17.2308	15.0978	16.6606	17.1943		19.444
1776	10.673	13.0112	15.1245	12.3737	14.0677	14.5099	10.1785	10.5306	15.2712	12.6455	14.7752	11.6921	12.8721	16.1454	17.6065	15.7169	16.3654	17.2848		19.6151
1777	10.528	13.4333	14.9793	12.5115	14.0987	15.7496	9.96155	10.8218	15.6341	12.8062	14.8594	11.9662	12.9163	15.8393	17.203	16.3224	16.2633	17.4094		19.2394
1778	10.7438	13.5424	15.4518	12.4936	14.4884	15.9388	10.2063	10.879	14.9401	12.5016	14.5762	11.3594	13.2162	16.1206	16.8399	15.8152	15.8438	17.663		19.9563
1779	10.5381	13.6705	15.2175	12.2465	14.4142	16.3178	9.75253	10.5552	15.1547	12.3675	15.1728	11.896	13.0072	15.5755	17.0199	15.5957	16.6263	16.933		19.0741
1780	10.1249	13.5781	14.7235	12.4185	14.2322	16.2158	9.82144	11.1033	15.1217	12.8373	15.0687	11.2082	12.8157	15.5668	17.4157	15.2831	16.6122	17.3291		18.6381
1781	10.4072	13.5855	16.0137	12.6884	14.5827	15.9933	9.79617	10.873	15.3091	12.745	14.8652	11.7959	12.6138	15.5831	18.126	15.4377	17.0352	16.8587		19.8015
1782	10.5082	13.2878	14.7555	12.2455	14.611	15.26	9.82485	11.0108	14.952	12.3774	15.1602	11.6169	12.9205	15.3807	17.579	15.7754	17.2504	18.1443		19.3877
1783	10.5292	13.6455	14.6853	12.249	14.1574	15.4137	9.49537	10.893	15.114	12.9332	15.1707	11.7073	12.5495	15.439	16.6825	14.9281	17.0011	17.3584		19.2896
1784	10.8441	13.5394	14.9233	12.4403	14.2133	14.852	9.49006	11.1104	15.0683	12.5012	14.799	11.3713	13.2277	15.6163	17.1615	14.942	17.6093	17.6637		19.5116
1785	10.7574	13.4987	15.1206	12.3563	14.0886	14.8688	9.896	11.1608	15.4236	12.4109	15.0369	11.5973	13.3373	15.2336	16.1815	14.8509	16.9208	17.3946		19.1902
1786	10.1922	13.8215	14.8025	13.0104	13.9905	15.1533	9.84029	10.9243	14.9773	12.1208	15.2561	11.0515	12.8387	15.9163	17.3761	15.7715	17.088	17.1252		19.4948
1787	10.9059	13.5805	15.0711	13.0766	14.855	15.3917	10.0222	11.6534	14.8727	12.8053	15.3307	11.0527	13.1962	16.0755	17.2508	15.2591	16.5341	17.3499		18.9241
1788	10.4971	13.286	14.9612	12.6463	14.3719	15.7552	9.50987	10.9533	14.656	13.2606	15.0877	11.6964	13.1734	15.4894	16.415	15.2975	16.9645	17.065		19.1971
1789	10.5101	13.4003	15.3075	13.0538	14.2026	16.0667	9.89078	11.2856	14.5903	12.8987	14.9881	11.436	12.9331	15.2726	16.7609	15.2891	17.664	16.9387		19.9041
1790	10.6752	13.6522	14.8967	12.8727	14.2185	15.7302	9.4428	11.2291	14.9563	12.3371	15.3129	11.2601	12.7275	14.9226	16.1194	16.394	16.7101	17.5677		18.5335
1791	10.891	13.8887	15.5855	12.1937	14.5776	15.0095	9.98676	10.9515	14.6958	12.8453	15.2551	11.5374	13.5423	15.1301	16.1106	15.788	17.0414	17.0396		18.9215
1792	10.7044	13.2129	15.6963	12.3582	14.376	15.2964	9.82546	11.1632	14.7496	12.1691	15.2526	11.2076	13.253	14.7149	16.5404	15.7165	17.4917	18.0398		19.4636
1793	11.4591	13.2462	15.3998	12.5479	14.4202	15.7532	9.62352	10.5541	14.7349	12.5402	14.9491	11.514	13.76	15.65	17.2622	16.8021	16.8766	17.6562		19.2963
1794	10.7826	13.6771	16.0355	12.9418	14.5017	16.2192	9.93568	11.0738	14.5484	12.9057	15.2577	11.2713	13.0344	15.3115	18.4656	15.9789	17.3379	16.972		19.1642
1795	10.5959	13.4907	14.898	12.1854	14.7427	15.8664	10.3317	11.0953	14.1424	12.6826	14.7968	11.5703	13.3467	14.9741	17.6002	15.4759	17.0942	16.9279		19.5063
1796	10.9745	13.8399	15.3967	12.6547	14.0679	16.041	10.3706	11.0257	14.5617	12.2995	14.8219	11.2714	12.7479	16.2436	17.7416	15.7755	16.443	17.6918		20.0069
1797	11.017	13.6085	14.8361	12.2754	14.4448	15.9781	10.2122	11.4633	14.7004	12.362	15.173	11.2798	13.3442	15.5651	17.2296	15.6764	16.8811	17.8731		19.7994
1798	10.9751	13.529	15.5059	11.9887	14.1737	15.8551	9.83679	11.3063	13.827	12.1368	15.3078	11.1759	13.3528	15.4356	17.4246	15.9905	16.8898	17.6715		20.0928
1799	10.4574	14.1019	14.7073	12.5054	13.7139	15.7707	9.78396	11.313	14.0733	12.6137	15.4616	11.6822	13.163	15.3564	16.8609	15.9275	17.2022	17.2256		19.0535
1800	10.9896	13.6971	14.8802	12.632	13.886	16.1215	9.78102	11.1978	14.3851	12.3469	15.6304	11.382	13.2571	15.1689	17.2496	15.9261	16.9781	16.8202		18.8492
1801	11.0436	13.3743	15.3546	12.4374	13.8422	15.8335	9.7732	11.212	14.3288	12.3714	15.5266	11.3295	13.1166	15.4088	17.0717	15.5296	16.2504	16.5653		19.3036
1802	10.9376	13.5913	15.0217	12.484	14.3737	15.565	9.6184	11.1282	14.4709	12.642	15.3347	11.2408	13.6066	16.1995	16.716	15.2671	16.8483	17.1299		19.3601
1803	10.7201	13.3291	15.4478	12.4136	13.9126	16.0413	9.11355	10.8356	15.1323	12.71	14.9011	11.6636	13.5338	14.8602	16.0652	15.9503	16.4683	16.4353		19.0068
1804	10.977	13.7116	15.3051	12.6284	14.0747	15.9914	9.80379	11.0902	14.3529	12.2108	15.3443	11.6058	13.4172	15.9822	16.0455	16.1347	17.1884	17.3236		19.4224
1805	11.1061	13.6097	15.4469	12.4454	14.057	15.6966	9.82609	11.2665	14.7978	12.4322	15.1449	11.3474	12.7906		16.2326	15.8361	17.3285	16.8998		18.458
1806	10.5558	13.9638	15.4473	13.0246	13.999	16.2309	9.4725	11.155	15.0961	12.3281	15.1547	11.6506	13.0282		16.9095	16.4724	17.4085	17.1036		19.566
1807	10.6829	13.333	15.3356	12.676	14.0982	15.5038	9.62594	11.1978	15.6881	12.0545	15.2791	12.0742	12.9518		16.8025	15.2534	16.281	17.5784		19.0105
1808	10.918	13.3369	15.4479	13.0686	14.7978	15.7651	9.51217	10.9816	14.7702	12.2425	15.3173		13.1805		16.4559	16.3288	16.7817	17.7622		18.4531
1809	10.6205	13.3165	15.1937	12.1436	14.6648	15.5813	9.86901	10.7886	14.4067	12.497	15.4487		13.5657		18.1294	15.514	17.0529	17.2192		18.7378
1810	10.5924	13.7267	15.3539	12.8384	14.465	15.5621	9.3529	10.7002	14.8225	12.6114	15.1732		13.0024		16.2285	15.558	16.1274	17.9461		18.6027
1811	10.4673	13.4237	15.1341	13.1275	14.4261	15.0698	9.56142	11.3163	15.2273	12.62	14.8859		12.6632		17.0272	16.2531	16.8212	16.9299		19.3631
1812	10.6989	13.587	14.657	12.3831	14.394	15.6586	9.74157	10.7817	14.3758	12.4742	15.3627		12.9545		17.3958	16.1548	16.2076	16.946		18.1992
1813	10.7815	13.5684	15.2964	12.379	14.0483	16.1885	9.79846	10.8845	13.9865	12.0344	15.3412		13.256		17.4095	15.7363	16.4433	17.2203		19.4006
1814	10.7236	13.712	15.6743	12.7387	14.4444	15.6307	9.2961	10.9332	14.8641	12.0802	14.8427		13.1078		17.249	16.1543	15.6217	17.4079		18.83
1815	10.4942	13.8763	15.0361	11.8055	14.2852	15.8324	9.22974	10.7278	14.805	12.635	15.4469		12.9725		16.8895	15.2029	16.1979	16.7893		18.9935
1816	10.7193	13.8066	15.3816	12.4009	14.8347	14.938	9.41913	11.2789	14.051	12.3841	15.5661		12.6732		17.2656	16.2084	16.5066	17.4253		19.2277
1817	11.1347	13.5234	16.3437	12.6546	14.6078	15.7283	9.56245	11.0928	14.9583	12.129	15.4818		13.2984		15.9675	16.4995	16.0715	17.5396		19.5093
1818	10.8675	13.4976	15.4806	12.5053	14.5193	15.5352	9.66693	10.9245	14.7765	12.7011	15.0754		13.3986		16.8913	17.0812	15.525	17.4323		18.4606
1819	10.5306	13.958	14.3694	12.1845	14.3901	15.3318	9.4532	11.1897	14.9302	12.3702	14.9015		13.2941		17.1925	16.1026	15.6208	17.5928		18.0304
1820	11.09	13.5745	14.8694	11.2959	13.9977	16.1833	9.0813	11.1724	14.4231	12.8798	15.3958		13.4271		17.2688	16.2218	15.1461	18.1126		19.6998
1821	11.1547	13.9447	15.175	11.8401	14.2433	15.8861	9.4801	11.1831	14.5701	12.335	15.3069		12.8955		18.6737	16.2906	15.7796	17.1708		20.069
1822	10.7016	13.4522	15.1715	12.477	14.1351	16.2027	9.26545	10.5526	14.638	12.9047	15.1868		12.98		18.3177	15.8773	16.2005	17.0588		19.4285
1823	10.6879	13.7393	14.9164	12.1089	14.0962	15.2993	9.4286	11.192	14.3247	13.1017	15.5809		12.9636		17.8762	16.2031	16.2925	17.2825		19.5221
1824	11.2536	13.3961	15.0902	11.612	14.3593	15.4482	9.63082	10.4392	14.7282	12.032	15.0512		13.1402		17.7297	15.895	16.0774	17.74		18.1529
1825	10.5091	13.5865	14.2398	11.8107	13.763	15.8522	9.15904	11.0591	14.4154	12.8099	15.3171		13.1882		18.1186	16.0595	16.3315	18.0193		19.3085
1826	10.9969	13.8103	15.3112	11.8421	13.7017	15.5822	9.08528	10.9084	14.7639	12.3999	15.5504		13.0838		18.4615	16.3991	16.4304	17.8		18.5764
1827	10.7237	13.3264	14.5955	11.5325	13.8073	15.5541	9.42134	10.4798	14.3738	12.1594	15.4465		13.2077		18.6875	16.0269	16.8058	17.2135		19.0675
1828	10.6471	13.6537	14.6612	12.2936	13.7055	15.3036	9.65064	10.5544	14.4911	12.2575	14.7925		12.9949		18.4662	16.1778	17.2061	18.0527		19.4106
1829	11.2194	13.7175	14.5278	12.4897	13.539	14.8849	9.51436	10.7216	14.7076	12.1214	15.0818		13.2659		17.9527	16.6006	17.1937	17.4516		19.1999
1830	10.7926	13.6435	14.8365	12.8496	14.2145	16.0631	9.45311	11.1736	14.832	11.8637	15.2218		12.7304		17.3738	16.4493	17.7003	17.5847		19.8792
1831	11.2319	13.7513	14.5224	12.2998	13.5828	15.7591	9.31248	10.9053	14.9159	12.177	15.0071		12.649		17.3055	16.5721	17.1785	17.0012		18.4094
1832	11.2967	13.5796	14.5527	12.3088	14.0659	15.8585	9.35683	11.0638	14.7983	12.0952	15.1153		12.8807		17.1304	16.8623	16.5016	17.0219		19.4637
1833	11.022	13.6405	14.8031	12.7167	14.5177	15.9543	9.45957	11.0458	14.3965	12.1748	15.8209		12.996		17.7836	16.3099	17.1327	17.3328		18.6528
1834	11.1548	13.7876	14.6634	12.4676	13.5374	15.5414	9.25227	10.7991	15.0114	12.1674	15.5992		12.3981		17.0073	17.417	16.361	17.3574		19.8828
1835	10.9316	13.3762	14.5496	12.8794	13.6953	16.2583	9.12131	11.0477	14.8126	11.9641	15.729		13.0311		17.3974	16.5575	16.1311	16.9819		19.5871
1836	10.8596	13.5813	14.5535	12.9592	14.9246	15.2062	9.26792	10.8201	14.5865	12.2239	15.884		12.9492		17.2971	17.0911	16.3005	17.3078		19.0906
1837	10.7735	13.6126	14.8142	12.5531	14.513	15.3619	9.79152	10.6889	14.7514	11.8244	16.0746		12.2827		17.1645	16.5681	16.7525	17.1743		19.1202
1838	11.1765	13.6362	14.7777	13.1457	14.6481	15.5733	9.53489	11.1988	14.7459	12.4657	15.8807		12.8781		17.7242	17.2793	17.1155	17.0679		19.7315
1839	10.5166	13.8872	14.2407	13.0426	14.296	15.8784	9.23245	10.84	14.3339	12.0901	16.0359		12.7209		18.8869	17.1887	17.6827	17.7823		19.3961
1840	10.9015	13.4774	14.9547	13.0481	14.8293	16.003	9.2729	11.0802	14.3833	12.2976	16.2708		13.3814		17.7036	16.2814	16.5157	17.3584		19.4237
1841	11.1115	13.6145	14.725	12.379	13.9624	16.2004	9.58866	10.9642	14.8971	12.399	15.9337		12.8814		17.5701	16.5091	16.6712	16.7422		19.5399
1842	11.0994	13.4701	14.7275	12.5782	14.7397	15.5325	9.92695	10.7163	14.5549	12.2122	16.0219		12.9649		17.6227	17	16.8572	17.657		19.3838
1843	11.0454	13.8567	14.5474	12.7249	14.4608	15.8278	9.50262	11.1014	14.6716	12.5128	16.1263		12.3297		16.9905	16.7562	16.3407	17.032		18.938
1844	10.382	13.5329	14.8379	12.786	14.4652	16.1657	9.11189	11.2262	14.3966	12.5964	15.6551		12.9514		17.6785	16.8811	16.2485	16.8042		19.0635
1845	10.8797	13.6923	15.0372	11.6393	14.552	16.2102	9.43171	10.7428	14.9494	12.3916	15.7993		13.0358		18.3764	16.8691	16.3874	17.5721		19.1947
1846	10.7706	13.8478	15.3082	12.9585	14.3741	15.7118	9.67173	10.9265	15.0496	11.855	15.7545		12.6811		17.7087	16.1746	15.8688	16.3498		19.4146
1847	10.4957	13.0743	14.8353	12.9344	13.9836	15.9144	9.95316	10.7912	14.7197	12.119	15.5942		12.3742		17.1496	16.3942	17.213	16.4879		20.0399
1848	10.8414	13.4633	15.0916	12.8323	14.227	15.6047	9.66822	11.1871	14.8044	12.6057	15.7462		13.0765		17.5	15.8885	16.8777	16.8164		19.6386
1849	10.6474	13.5832	14.9684	12.8845	14.2053	15.5706	9.86955	11.123	15.1837	12.6596	16.1549		12.3092		18.032	16.4652	16.9439	16.8499		19.6183
1850	11.0166	13.4957	14.6978	12.8557	13.9465	16.0769	9.77388	11.3148	14.7855	11.7921	15.7162		12.6164		17.3283	16.9333	16.3685	16.5985		20.1107
1851	10.6867	13.8756	15.5076	12.9686	14.4054	16.0378	9.69245	11.0022	14.8431	12.2597	15.7563		11.8876		17.5047	16.7118	16.5264	16.9975		20.0353
1852	10.6116	13.5748	14.859	12.7566	14.2595	15.8381	9.48668	10.9302	14.7951	12.0726	16.0435		12.0248		16.3489	15.7097	16.9002	16.704		20.223
1853	10.5675	13.2002	15.2475	12.1572	14.5982	16.0397	9.65235	11.0784	15.2266	12.3793	16.0027		12.7389		17.437	15.7442	17.0166	17.1458		19.3063
1854	10.6908	14.0749	15.0463	12.3264	14.7368	15.9243	9.24014	10.5769	14.5518	12.1999	15.9593		11.7651		17.2775	16.1266	17.1736	17.2795		19.5888
1855	10.7923	13.2787	14.9581	13.1622	14.6953	15.7745	9.49526	10.8671	14.3278	12.1978	15.9201		11.9687		17.6552	16.012	16.0539	17.206		19.3022
1856	11.1951	13.655	14.8675	12.5931	14.4139	15.6449	9.81008	11.3419	15.1251	11.9923	15.9447		12.9091		17.5379	16.1198	17.0781	16.6576		19.1269
1857	10.7876	13.2953	15.0905	13.2226	14.5367	16.1487	9.80655	10.9194	14.9655	12.6626	15.3326		12.5338		16.8623	16.1123	17.7174	17.1368		19.3581
1858	10.7091	13.3901	15.0747	12.9585	13.9217	15.4691	9.07394	11.1053	14.2884	12.1631	14.7993		12.3052		17.0218	15.8672	16.4991	16.4169		18.5211
1859	10.9586	13.7993	15.2246	13.356	14.6678	15.7783	9.7861	10.8051	15.0837	12.3508	15.2472		12.8672		17.2621	16.1329	17.0888	16.8561		18.5686
1860	10.7757	13.3061	14.2522	12.8029	14.4347	15.6267	9.61375	10.8063	14.7338	12.3435	15.4779		12.5997		17.4492	16.4728	16.1311	16.8706		18.6609
1861	10.7869	13.2506	14.4665	13.2104	14.2495	15.645	9.73331	11.0458	13.9831	12.3228	14.9707		13.0088		17.8089	17.1307	16.3356	16.3768		19.2252
1862	11.0848	13.5889	15.3205	12.8473	13.8916	16.6285	9.50554	11.1894	14.3691	12.8991	15.0903		12.1024		16.9199	15.5749	16.571	16.5085		19.9995
1863	10.7688	13.304	14.7546	12.8676	13.6398	15.8284	9.85351	11.0439	14.3509	12.3263	15.0486		12.6493		17.2037	15.8702	16.1974	16.4255		18.8555
1864	10.4184	13.1665	14.8689	12.2126	13.5932	16.1039	9.69152	10.7875	14.1099	12.5364	15.0154		13.0327		16.9963	16.6042	16.8334	16.6328		19.3334
1865	10.5102	13.6849	14.4408	11.6618	13.7385	16.1704	9.43827	10.3839	14.832	12.3745	14.9402		13.7672		17.7752	16.2696	17.3917	16.935		19.1831
1866	10.6013	13.2494	14.6244	11.5136	14.4785	15.5829	9.86891	10.8955	14.754	12.4792	14.9994		12.4259		17.954	17.2242	16.7578	16.8187		19.8372
1867	10.6188	13.6	15	11.3493	14.4441	16.0133	9.11676	11.2903	14.5841	12.6184	14.862		11.7154		17.7649	16.1727	16.228	16.7059		20.0144
1868	10.5674	13.3649	15.2109	11.9229	14.1592	15.846	9.83262	11.0311	14.0282	12.5799	15.5968		11.7526		17.5472	16.6257	16.8573	16.7528		20.1004
1869	10.8116	13.2408	14.2164	12.1235	13.6776	16.5797	9.71412	10.7011	14.6658	12.546	15.1379		11.7115		17.3053	15.8484	16.9758	16.2603		20.0623
1870	10.6396	13.5791	14.5321	11.9323	13.9416	16.4544	9.64679	11.0982	14.4417	12.3446	15.7177		12.6325		17.7456	16.2882	16.5699	17.2209		20.4501
1871	10.6716	13.4684	14.9698	12.0529	14.6091	15.9175	9.43755	10.97	14.2857	12.3339	14.9336		12.631		18.1056	16.2348	16.5634	16.1745		20.5136
1872	10.8287	13.3475	15.0402	11.8432	14.072	16.7147	9.75364	10.6584	14.7794	12.2952	15.6682		11.4056		18.388	15.9733	16.0325	17.2252		19.7073
1873	10.633	13.963	15.0733	12.2638	14.2232	16.6571	9.71205	10.9339	14.6128	13.168	15.1282		11.3402		17.8889	16.0012	16.3103	16.718		19.5211
1874	10.4186	13.4774	15.1415	11.991	14.0229	16.0188	9.64645	11.1269	14.5538	12.7024	16.0627		12.0089		16.7796	16.3824	16.8015	16.1763		20.0057
1875	10.5181	13.179	14.6221	12.0666	13.9915	15.6071	9.59291	11.236	14.7903	12.8812	15.3942		11.4625		16.7624	16.1842	17.7431	15.9489		19.7839
1876	10.7239	13.2831	14.4022	11.8714	14.4572	16.1391	9.75416	10.7982	14.3489	12.4787	15.3514		11.3196		17.5825	16.0139	17.1407	17.2007		19.8868
1877	10.5597	13.4341	15.4845	11.4693	14.1097	16.4691	9.24509	11.5341	14.1142	12.6125	15.3145		11.6806		16.704	15.5724	16.2375	17.1929		19.499
1878	10.4933	13.14	14.8536	11.7878	14.1884	16.3595	9.47091	11.3944	14.7568	12.6695	15.0027		11.4672		16.8583	15.8788	16.4882	17.3107		19.9476
1879	10.4782	13.4106	14.6561	12.1264	14.0283	15.4371	9.68442	10.8634	14.3351	12.4853	14.7696		11.8198		16.629	15.9398	17.2321	16.3983		20.3258
1880	10.7653	13.4866	14.688	11.9152	14.09	15.6009	9.32252	11.3842	14.0467	12.1003	15.2963		12.2264		16.4103	15.828	17.1222	16.9877		19.9757
1881	10.6301	13.3324	14.3879	11.6906	13.4415	15.1798	9.9463	10.8547	14.1204	12.6749	15.4889		11.5179		16.7953	15.9867	17.3818	16.2291		19.145
1882	10.6312	13.7079	14.7759	11.8453	14.0622	16.1603	9.98172	11.0278	13.3385	13.5723	15.3583		11.2547		16.9722	15.9527	17.493	16.8287		19.7435
1883	10.5404	13.1556	14.8308	11.6635	13.5276	16.6111	9.80173	11.1047	13.2209	12.7782	15.7735		11.3832		16.589	16.1228	16.3672	17.3384		19.6838
1884	10.6491	13.6957	14.9025	11.8415	13.8712	16.3506	9.5836	11.0316	13.6047	12.7705	15.0024		12.5822		17.0438	16.25	16.3082	17.0382		20.345
1885	10.7713	13.8167	15.0641	11.6404	13.9549	15.8957	9.88284	11.2247	14.4702	12.73	15.0337		12.0088		16.9782	15.6372	17.0305	17.7224		19.9534
1886	10.579	13.9545	14.7697	11.8201	13.3267	15.8828	9.81439	10.7277	14.2364	12.6981	15.6652		12.1027		16.5411	16.1005	17.5092	17.3926		20.2652
1887	10.7674	13.7076	14.6174	12.185	13.9191	16.2955	9.40608	11.447	14.6712	12.5835	15.4353		11.5916		17.0797	16.0268	17.3731	16.6889		20.3736
1888	10.8247	13.8161	14.5129	11.6712	14.0797	16.0292	10.1751	10.4108	14.0563	11.8292	15.1002		11.2029		16.9374	16.1766	17.1781	17.7678		20.4503
1889	10.6816	13.6736	14.6807	11.6311	13.8137	15.3776	9.72414	11.0571	14.3217	13.0387	15.4667		11.9294		17.5039	15.85	17.1672	18.0988		19.705
1890	10.9684	13.3707	14.1181	12.2292	13.3698	15.8134	9.65754	11.4188	14.3459	12.6823	14.9203		12.171		17.5268	15.3112	17.1459	17.405		19.4577
1891	10.5804	13.3828	14.4451	12.1256	13.8698	15.3261	9.98805	10.9414	14.2753	12.5689	15.1339		10.9361		16.7847	15.8476	17.8771	17.0438		19.1597
1892	10.8122	12.9722	14.6685	11.6781	13.7761	15.6781	9.69379	11.2616	14.9853	12.7541	15.1354		11.1729		17.4512	15.9891	17.254	17.5559		19.363
1893	10.8703	13.3105	14.4002	11.7061	13.2689	15.7709	9.79535	10.9517	14.9236	12.1249	15.2804		11.1146		17.226	16.0267	16.5945	17.5892		19.3002
1894	11.0615	13.5593	14.6201	11.6228	14.0262	15.4349	9.88718	11.4125	14.7084	12.241	15.1723		11.4436		17.3236	15.6264	15.9836	18.0284		19.3572
1895	10.6514	13.2085	14.0743	11.8693	13.8512	15.0485	9.54991	10.5825	14.5949	12.6181	15.0336		11.2277		17.1668	16.2612	17.4286	18.1712		19.0868
1896	10.6419	13.1599	14.1383	12.1498	13.9217	15.7533	9.79593	11.3149	14.6949	12.3193	15.1808		11.8417		16.9645	15.6866	16.7585	17.4267		19.8918
1897	10.6478	13.3131	14.1976	11.82	13.7651	15.5633	9.64447	10.7706	14.1261	12.3138	15.049		12.1837		17.2418	16.2505	16.6694	18.6851		19.6035
1898	10.7272	13.4179	13.8977	11.9167	13.9749	14.7657	9.63138	11.0315	14.2734	12.8034	14.8084		11.2257		17.1874	16.1254	16.6498	17.8734		20.2172
1899	10.7512	13.2699	14.9794	11.5783	14.0375	15.4575	10.0016	10.5811	14.4529	12.5775	15.1458		10.5945		17.9312	16.2324	16.0863	17.84		20.2024
1900	10.4642	13.5252	13.9788	12.3647	14.4284	15.3475	9.93233	10.7032	14.6416	12.4169	14.6635		11.2511		17.259	16.3697	16.2988	17.7902		19.3399
1901	10.9147	13.4097	14.2513	12.3434	14.7978	15.2875	10.5476	10.3298	14.7772	12.2255	14.7262		11.4579		17.1378	16.288	16.6101	17.7489		19.5908
1902	10.6329	13.4347	14.4903	11.9408	14.5064	14.7909	9.79077	11.0336	14.1973	11.9855	15.1919		11.0303		17.0818	16.8296	16.6793	17.8846		19.354
1903	10.4612	13.5536	14.4757	11.6607	14.1933	14.6386	9.84722	10.6446	14.3917	12.2248	15.1086		10.8131		17.4814	16.4339	17.3488	17.7654		19.989
1904	11.245	13.5195	13.7401	12.0226	14.9243	14.2027	9.9454	10.8852	13.6455	13.1612	14.9595		11.0395		17.5417	16.6022	16.6682	18.1936		19.7374
1905	10.6615	13.9974	15.2542	11.9365	15.2937	15.3457	9.7534	10.4271	13.706	12.4998	14.9466		12.1182		17.2526	16.7993	17.1166	17.9689		19.5235
1906	10.5875	13.8171	14.2865	11.4715	14.2616	14.8383	9.68916	10.8377	14.6795	12.0207	15.0311		11.8502		17.7567	16.3525	16.7311	18.09		20.2614
1907	10.6137	14.0384	14.2031	11.4361	14.7096	15.3451	9.2678	10.9872	14.5241	12.2381	14.75		12.1672		17.0591	17.226	16.8727	18.1155		19.1087
1908	10.4408	13.4493	14.9842	12.112	14.0924	14.848	9.57408	11.1511	14.5685	12.3055	14.8823		11.92		17.9525	17.3318	16.5782	18.2021		19.3707
1909	10.9219	13.8392	15.1845	12.6028	14.4094	15.1091	9.98664	11.2092	14.4171	11.9088	15.1208		12.5799		17.788	17.0533	16.2106	17.218		20.216
1910	10.8527	12.9118	15.2358	11.8782	14.2951	15.2104	8.99656	11.1223	13.5343	12.7	15.581		12.7755		17.7277	17.2562	16.7759	17.5739		19.4273
1911	10.7696	12.845	14.1663	12.226	13.9071	15.0518	9.55508	10.6607	13.8703	12.3979	15.5335		12.5182		16.8076	17.4723	16.6492	17.0525		18.8396
1912	10.7899	13.0879	15.0444	12.1783	14.4985	15.0572	9.49055	10.5709	14.4176	12.2566	15.2866		12.6143		16.8879	16.1679	16.8575	16.892		19.6078
1913	10.5789	13.6424	15.2951	11.7448	14.008	15.2998	9.67968	10.6689	14.3119	12.383	15.5777		13.3274		17.5332	16.0891	16.398	17.3193		19.5627
1914	10.6548	13.3196	14.854	11.932	14.3233	15.1839	10.0291	11.0021	14.2418	12.2078	15.2999		13.6237		16.766	16.8217	16.2651	17.5755		19.6952
1915	10.4322	13.2325	14.9259	11.3885	14.2289	15.6385	9.77544	11.0834	13.65	12.2064	14.8357		13.0614		16.4172	17.2781	17.3377	16.6287		19.8033
1916	10.7525	13.4802	14.6089	12.4491	14.1844	15.364	9.97743	10.9826	13.9568	12.217	15.1739		13.6465		16.4595	16.7263	16.6827	16.6678		18.6112
1917	11.043	13.362	15.174	12.2609	13.8613	15.4641	9.67305	10.6609	13.2155	12.5331	15.1894		13.2816		16.6698	16.7521	16.9118	16.9489		18.6158
1918	10.6925	13.0517	15.002	11.6137	14.4039	15.5998	9.70406	10.8277	13.5545	12.3116	15.3833		13.1938		17.1504	16.6876	16.3911	17.216		19.6762
1919	10.4979	13.3091	15.1588	11.7902	14.2973	15.4964	9.36841	10.6526	14.3413	12.593	14.7039		13.0576		16.8547	16.9806	16.3595	17.5147		19.0283
1920	10.7104	13.51	15.62	11.6554	14.5463	15.7403	9.57014	10.8009	13.9178	12.2705	15.0841		13.1791		17.2261	17.459	16.3036	17.2366		19.6468
1921	10.564	13.7629	15.2228	12.2554	14.6338	16.1122	9.9412	11.2742	13.7574	12.9332	14.8767		13.1101		16.8639	17.3846	16.6254	16.9671		19.7844
1922	10.6298	13.4269	15.0683	12.3009	14.5435	15.0638	9.25254	10.7977	14.3053	12.491	15.2058		13.6968		16.8647	17.2698	16.2767	17.0505		19.1126
1923	10.7132	12.9477	15.1862	12.4766	14.3912	15.9207	9.2049	10.5123	14.3963	12.2869	14.9218		13.1902		16.8108	16.685	16.6259	17.4207		18.9957
1924	10.4954	13.5056	15.0742	11.9721	14.3194	15.5339	9.56388	10.7438	13.8425	12.6337	15.0433		13.9548		16.7669	16.5405	16.5491	17.5272		19.0402
1925	10.556	13.8663	15.8952	11.6964	14.2834	15.7136	9.57568	10.6366	13.658	12.6169	15.2821		13.19		16.5292	17.0577	16.4438	17.2552		19.4364
1926	10.5886	13.5727	15.5265	12.2157	14.3997	15.7869	9.23493	10.9484	14.3434	12.7358	15.4277		12.6173		16.8034	16.8632	17.2411	17.9615		18.8355
1927	10.2178	13.5819	14.875	12.4559	14.3963	15.1928	9.34994	10.8988	14.2343	12.741	15.1891		12.7877		16.6961	16.7073	16.915			19.0987
1928	10.4843	13.2761	14.9376	12.2749	14.0858	14.9726	9.7166	10.9982	14.006	12.7916	15.2318		12.9348		16.438	16.9808	15.7641			19.009
1929	10.5856	13.1448	15.6886	12.4981	14.0042	15.7753	9.51415	10.5082	14.1979	12.7493	15.3045		12.5764		16.6896	17.6606	16.8555			18.5702
1930	10.7894	13.387	15.7826	12.1911	14.4283	15.5255	9.38543	11.2186	13.2945	12.2619	15.4632		12.8636		16.6154	17.7342	16.6616			19.3702
1931	11.0497	13.5933	15.7524	12.4173	14.0903	15.1964	9.68538	10.8554	13.2868	12.6533	14.9527		13.3764		17.7398	16.9542	16.4627			18.6565
1932	10.6897	13.9099	15.8951	12.6198	14.0191	15.7191	9.85135	10.7752	13.8095	12.3822	15.3215		13.2606		17.3846	16.1703	16.5461			18.5489
1933	10.7522	13.5751	15.7335	12.7565	14.1555	14.9283	9.22919	11.2288	14.1877	12.1505	15.2613		13.6404		17.5676	16.7797	16.2933			17.983
1934	10.8554	13.1445	15.8749	12.5075	14.8583	15.558	8.95984	11.1715	12.975	12.7868	14.9314		13.3049		17.4229	17.2771	15.8001			18.1775
1935	10.8748	13.5503	16.1934	12.9793	14.4291	15.7729	9.17246	11.4999	13.8383	12.3958	15.4636		12.6024		16.897	17.3204	16.5102			18.8583
1936	11.0253	13.5125	15.5967	12.2051	13.9014	15.8676	8.80425	11.0953	13.6889	12.4007	15.4757		13.0509		17.0789	17.2733	16.9517			19.0493
1937	10.6988	13.3577	15.1819	12.5424	14.4286	15.8513	8.83816	10.6525	14.2409	12.4523	15.6133		12.3855		16.5245	17.9587	16.866			18.9714
1938	10.8563	13.6067	15.1376	12.3869	13.9129	15.4785	9.04773	11.0105	14.522	12.3068	15.5117		12.6465		16.7935	16.8744	17.102			19.0154
1939	10.8955	13.6388	15.4821	12.6344	14.1061	15.6813	9.42497	10.8796	13.8004	13.1973	15.3199		13.4311		17.3699	17.697	17.4977			18.6716
1940	11.0869	13.2347	14.5694	11.9529	14.2186	14.9946	9.26307	10.7152	14.2375	12.4161	15.1702		12.8842		16.4501	17.8415	16.6172			19.8357
1941	10.8819	13.7139	14.5003	12.9538	14.8816	15.4037	9.12116	10.8825	14.2939	13.2225	15.2694		12.2599		16.7234	16.9694	16.264			19.3037
1942	10.6554	13.5036	15.7206	12.7572	14.2712	15.4384	9.15645	11.3556	14.1819	12.5043	15.1416		13.212		16.2992	17.8832	16.3862			19.1983
1943	10.5246	13.5286	15.4168	12.6977	14.0414	15.1491	9.83949	11.3922	14.1193	13.0189	14.8775		13.608		17.5923	17.8527	17.1022			20.0047
1944	10.6166	13.8482	14.6034	12.4621	13.9102	15.8751	9.08991	10.8062	14.1552	12.6138	15.1335		12.3484		17.2844	17.5426	17.1151			19.5906
1945	10.8372	13.4107	15.4272	11.7449	14.9974	16.1148	8.71114	11.2267	14.2969	12.654	15.0157		12.491		16.8915	17.0937	18.033			20.2989
1946	10.6559	13.9942	15.4386	12.2557	13.9262	15.7226	8.92046	11.2357	14.407	12.8637	15.2669		12.5535		17.1158	17.664	17.1798			20.6419
1947	10.3359	13.4211	15.7435	12.049	14.0929	15.9814	9.09205	11.0936	13.5423	12.3647	14.7781		12.9248		17.4416	17.3096	17.0811			19.549
1948	10.7056	13.606	15.475	13.1488	14.2879	16.2986	9.29105	11.0489	13.9576	12.556	15.0414		12.865		18.6324	17.1551	16.129			19.4183
1949	10.5119	13.1403	15.0952	12.6737	13.4322	15.5533	9.20365	11.2045	13.7401	13.2042	15.5497		12.4953		17.4903	16.4922	15.6007			18.9231
1950	10.6682	13.8189	15.3998	12.7774	14.239	16.0022	9.48298	10.7247	14.137	12.5007	14.6811		12.9986		17.4014	17.4446	16.0001			19.3934
1951	10.148	13.834	15.2342	12.6613	14.3012	15.613	8.95907	10.8899	14.0289	12.5361	15.0486		12.3138		17.5942	17.3024	15.7463			18.593
1952	10.8191	13.8452	15.6196	13.0215	14.4694	15.9694	9.76348	10.8055	14.4394	12.464	15.3243		12.0262		16.2996	17.666	16.5206			18.7038
1953	10.4502	13.2014	15.4743	13.0217	15.0209	15.4433	9.47445	10.7394	13.6682	12.7562	14.9852		11.7502		17.5696	17.9122	16.3446			19.4124
1954	10.8474	13.4815	15.5656	12.4662	14.3683	15.4139	9.70898	11.0092	14.1583	12.6817	15.2012		11.0001		17.21	15.9454	16.2515			19.0207
1955	10.7925	13.6935	15.5821	12.2764	14.2849	14.9415	10.0717	10.7658	14.266	13.0583	14.8876		11.4213		17.5127	17.5693	16.7101			19.4007
1956	10.7539	13.1021	14.5256	12.9116	14.4574	16.5983	9.72858	11.0676	13.746	12.619	15.1207		10.5818		17.0774	17.339	16.1709			19.6886
1957	10.7226	13.3176	15.3098	12.347	14.5454	15.1123	9.42389	11.3073	13.7323	12.5079	14.778		11.9186		17.2613	18.252	15.9858			19.8805
1958	10.5168	13.606	14.6803	13.0758	14.3214	15.8285	10.1813	11.146	14.3215	12.542	14.9921		10.8171		17.0275	17.5843	15.3648			20.012
1959	10.9414	13.7324	15.0005	12.6846	14.0079	15.2424	8.99043	10.9072	14.4025	12.8819	15.0319		10.8969		17.2938	17.5365	16.1808			18.6321
1960	11.0666	13.3431	14.4838	12.4165	14.9996	15.5041	9.08471	10.9874	14.1107	12.7665	14.9206		11.7989		17.4816	16.1454	15.8204			18.845
1961	11.065	13.6956	15.163	12.4325	14.3016	15.7275	9.04144	10.8676	14.2433	12.7695	15.1915		12.258		17.2053	17.0159	16.1026			18.7458
1962	10.7087	13.5559	15.989	11.8587	14.6179	14.9919	9.87425	11.6489	13.7158	13.3052	14.7336		13.2155		17.3003	17.6139	16.1466			19.1759
1963	10.5872	13.4649	15.3623	11.9095	14.4465	15.8214	9.12724	11.4194	14.4104	12.8459	14.9217		12.3825		16.4927	17.1386	16.2383			19.1601
1964	10.6732	13.4531	14.9792	12.8957	14.2341	15.2416	9.39717	11.0643	13.5892	13.2226	15.1405		12.4682		16.7302	17.4906	15.5392			19.0697
1965	10.4598	13.7843	15.3694	11.7298	14.3741	15.2874	9.83398	11.3451	14.5381	12.4849	14.9619		11.9077		17.6329	17.4146	15.8691			19.8361
1966	10.7254	13.6025	15.6809	11.3449	13.9498	15.6964	9.45317	11.2275	14.253	13.2866	15.1404		12.1779		17.5587	17.9758	15.9841			19.1006
1967	10.6161	13.6232	15.7842	11.7117	14.6486	15.3819	9.77185	11.4131	13.685	12.633	15.5374		11.6235		17.508	17.6216	15.7064			19.1485
1968	10.5433	13.6136	15.9611	12.2185	13.8508	15.6878	9.31526	11.06	14.467	13.1126	15.0438		11.7387		17.0851	17.4092	15.7546			19.9629
1969	11.0939	13.4249	15.5441	12.1401	13.8784	14.7521	9.46699	11.0605	13.7127	13.3118	15.099		12.0086		16.6074	17.5732	15.8929			19.1783
1970	10.5585	13.4304	16.2527	13.2472	14.1152	15.5778	9.35988	10.9037	13.7212	12.808	15.1833		12.2159		17.3954	18.0379	15.6831			19.5663
1971	10.8329	13.7878	15.3265	12.8112	14.1999	15.8428	9.84018	11.6937	14.1424	12.7744	14.6403		11.6182		17.5681	17.8156	16.7319			18.7513
1972	10.6453	13.845	16.364	12.1231	13.8533	15.6202	9.58655	10.9184	14.3864	12.8854	14.9153		11.619		16.7678	18.4221	16.7357			19.0914
1973	10.8989	13.8806	15.2683	12.5298	14.143	15.6607	9.74871	10.7933	14.2923	12.3842	14.6331		12.0775		16.5115	18.1072	16.2025			19.5463
1974	10.7305	13.5734	15.2646	12.4073	13.6784	15.7701	9.64702	11.3413	14.1953	12.7494	14.9949		11.5455		16.7798	17.742	16.3073			19.0967
1975	10.5005	13.6949	15.3189	11.7765	14.2275	15.7839	9.55533	10.6687	13.8562	12.5858	14.6605		12.1003		17.0047	17.8038	16.6421			18.9105
1976	10.7034	13.8774	14.644	11.89	14.1627	15.1468	10.5751	10.9593	14.1002	12.6972	15.1694		11.7198		17.3317	18.393	17.3856			18.6652
1977	10.6081	13.4629	14.6709	11.6164	14.7069	15.9696	9.93806	10.9296	13.649	12.9306	15.1718		12.3218		17.0885	18.2863	16.4527			18.8223
1978	10.2182	13.7181	14.9321	11.78	14.2182	15.8892	9.28851	10.8489	13.8229	12.6645	15.476		12.9196		18.3357	18.1219	16.5076			18.7414
1979	10.2634	13.7455	14.9175	12.0936	15.0687	15.4723	9.53806	11.5488	14.1282	12.5312	15.1206		12.6432		18.2709	17.431	16.7813			19.3881
1980	10.2702	13.8304	15.2549	12.5523	14.4398	15.4121	9.46426	11.486	14.5952	12.2425	14.8685		12.2708		17.0141		17.389			19.4569
1981	10.6905	13.9952	14.6957	12.6601	14.5651	15.9003	9.07699	11.3809	15.1278	12.5753	14.3564		11.4598		16.9128		16.4719			18.7008
1982	10.1875	14.1588	14.5161	12.4467	14.3271	16.0103	9.19853	11.0387	14.9757	12.6817	14.8519		11.7961		16.7591		16.6576			18.843
1983	10.3527	14.0205	14.2863	12.2582	14.1102	16.1037	9.09914	11.6652	15.1774	12.7761	14.921		11.5309		16.4914		16.4668			19.3301
1984	10.612	13.8926	14.7019	12.9207	14.1676	15.9183	9.61553	12.0204	13.905	12.1953	14.9576		11.3836		18.0211		16.1893			19.3682
1985	10.4776	13.8819	15.2663	12.5983	13.8962	16.7389	9.16869	11.2514	14.3166	12.7672	14.8499		11.6265		17.5063		16.3951			18.0627
1986	10.784	13.418	15.1258	12.9183	14.4437	16.1607	9.43458	11.7075	14.4505	12.2521	14.782		11.5478		17.6979		17.1126			18.4093
1987	10.7236	13.6391	15.608	12.8373	14.266	16.1958	9.03902	11.4233	14.5859	12.1748	15.0038		11.7857		17.0628		16.4296			18.6509
1988	10.7588	13.6102	14.73	12.4442	14.5226	15.6311	9.55198	11.3166	14.3769	12.6422	14.5723		11.3206		16.7624		17.3412			18.8817
1989	10.7397	13.3615	14.7842	12.8608	14.2514	15.7885	9.63268	11.2441	14.8267	12.7176	14.8749		11.8904		16.8558		16.0676			18.5523
1990	10.556	13.6197	14.7872	12.6341	14.0159	15.6178	9.50026	10.8721	14.7081	12.7937	14.9979		11.5949		17.6953		16.6825			18.5241
1991	10.3633	13.0979	15.4575	12.4522	14.8832	16.2436	9.78269	11.7622	14.195	12.6122	14.4819		11.5731		17.0201		16.3088			18.899
1992	10.7258	13.3988	15.3092	12.8627	14.4302	15.5561	9.02868	11.629	14.463	12.2303	15.0028		12.3177		17.8429		17.4556			18.7118
1993	10.5419	13.501	15.946	12.3033	14.5894	15.7988	9.47875	11.7945	14.8789	12.9351	14.8951		12.7579		16.8376		16.4576			18.2901
1994	10.19	13.5006	14.8249	12.4672	14.4863	16.4784	9.5557	11.2698	14.9756	13.1707	14.8287		13.0277		16.7199		15.5368			18.7215
1995	10.813	13.0426	15.2198	13.0338	14.9449	16.1555	9.49999	11.2436	14.6252	12.7484	14.7658		12.7804		17.2285		15.2824			18.9931
1996	10.7077	13.3101	14.67	12.7348	14.8322	15.9905	10.0051	11.1045	14.471	12.9698	14.8162		12.4602		17.1262		15.8168			19.3925
1997	10.888	13.5661	14.5185	12.5567	14.2684	15.9602	9.8748	12.031	14.9102	12.8266	15.0659		12.591		17.7575		16.0449			19.4291
[truncated: 414 more rows]
