# Supplementary material for: Transport mechanism of DgoT, a bacterial homolog of SLC17 organic anion transporters
Source: EMBO J. 2024 Oct 25;43(24):6740–65. doi: 10.1038/s44318-024-00279-y (PMC11649914; doi:10.1038/s44318-024-00279-y)
Supplement: Supplementary file 5 — Source data Fig. 4 [file 44318_2024_279_MOESM5_ESM.zip › Figure 4/4D/4D.xls]

## Sheet: README
Distances between TM1 and TM7 and between R47 and galactonate were measured every frame, number of water molecules in the neck region was measured every 10th frame
Negative time corresponds to the equilibration trajectory (i.e. with restraints), positive time corresponds to the production run

## Sheet: Main panel
Frame	Time (ns)	Distance TM1-TM7 (Å)	Nr. of water molecules in neck region	Distance R47-gal (Å)
-262	-209.6	11.5277	25	28.2315
-261	-208.8	11.5137		27.4574
-260	-208	11.3397		29.7943
-259	-207.2	11.2946		28.9457
-258	-206.4	11.2415		29.9082
-257	-205.6	11.5409		29.8969
-256	-204.8	11.5445		29.7961
-255	-204	11.5878		28.6719
-254	-203.2	11.3408		27.6328
-253	-202.4	11.2588		30.0062
-252	-201.6	11.5182	20	29.9627
-251	-200.8	11.4559		28.247
-250	-200	11.4296		27.6017
-249	-199.2	11.501		27.8607
-248	-198.4	11.2117		28.2258
-247	-197.6	11.4445		27.0611
-246	-196.8	11.5073		26.4861
-245	-196	11.3868		25.8528
-244	-195.2	11.527		21.8877
-243	-194.4	11.6279		25.9971
-242	-193.6	11.3314	22	21.2011
-241	-192.8	11.1977		19.1778
-240	-192	11.4466		16.5903
-239	-191.2	11.319		17.5043
-238	-190.4	11.3964		16.5827
-237	-189.6	11.3813		17.5017
-236	-188.8	11.2891		16.6324
-235	-188	11.4016		19.3431
-234	-187.2	11.318		19.4886
-233	-186.4	11.158		16.4537
-232	-185.6	11.4896	17	15.6962
-231	-184.8	11.3337		18.7963
-230	-184	11.1686		18.4372
-229	-183.2	11.4249		18.6927
-228	-182.4	11.1882		18.0052
-227	-181.6	11.3453		17.4341
-226	-180.8	11.6799		19.6552
-225	-180	11.4436		19.5975
-224	-179.2	11.4666		19.7129
-223	-178.4	11.5391		22.099
-222	-177.6	11.3596	18	19.8744
-221	-176.8	11.2468		19.2722
-220	-176	11.5142		20.2496
-219	-175.2	11.3987		20.0266
-218	-174.4	11.4722		21.7802
-217	-173.6	11.3528		21.3845
-216	-172.8	11.4723		21.2254
-215	-172	11.4324		20.3589
-214	-171.2	11.6923		21.2993
-213	-170.4	11.3666		23.4905
-212	-169.6	11.105	16	24.1341
-211	-168.8	11.5849		23.9968
-210	-168	11.4176		25.5013
-209	-167.2	11.3565		24.7931
-208	-166.4	11.5753		28.4166
-207	-165.6	11.6337		28.2179
-206	-164.8	11.4915		24.7351
-205	-164	11.3168		27.0008
-204	-163.2	11.2315		27.6665
-203	-162.4	11.7493		26.7119
-202	-161.6	11.7141	26	27.6995
-201	-160.8	11.4129		25.4992
-200	-160	11.4291		23.6881
-199	-159.2	11.3653		27.5903
-198	-158.4	11.4088		27.0643
-197	-157.6	11.4296		29.3446
-196	-156.8	11.3878		30.1851
-195	-156	11.4126		30.7403
-194	-155.2	11.3793		30.9204
-193	-154.4	10.9972		30.8215
-192	-153.6	11.3467	24	27.5203
-191	-152.8	11.5247		26.1607
-190	-152	11.4018		26.6415
-189	-151.2	11.441		27.3801
-188	-150.4	11.5665		29.0816
-187	-149.6	11.4821		27.6182
-186	-148.8	11.2516		30.0396
-185	-148	11.5167		29.3056
-184	-147.2	11.3999		28.1756
-183	-146.4	11.3255		29.3763
-182	-145.6	11.7305	21	28.8067
-181	-144.8	11.4559		28.8972
-180	-144	11.3333		30.4821
-179	-143.2	11.4793		30.0624
-178	-142.4	11.5707		31.2832
-177	-141.6	11.6025		31.6721
-176	-140.8	11.6604		29.5982
-175	-140	11.4955		29.0444
-174	-139.2	11.539		27.8981
-173	-138.4	11.3861		27.8958
-172	-137.6	11.469	15	29.0642
-171	-136.8	11.4224		28.8096
-170	-136	11.552		27.5758
-169	-135.2	11.3363		27.8439
-168	-134.4	11.4476		28.2899
-167	-133.6	11.6508		27.3479
-166	-132.8	11.772		28.0131
-165	-132	11.2985		27.8785
-164	-131.2	11.4527		26.3841
-163	-130.4	11.6458		27.673
-162	-129.6	11.4897	20	27.9594
-161	-128.8	11.1698		28.4891
-160	-128	11.3616		28.6104
-159	-127.2	11.5415		28.3109
-158	-126.4	11.451		28.3202
-157	-125.6	11.5908		28.5344
-156	-124.8	11.5926		27.8196
-155	-124	11.3057		26.8055
-154	-123.2	11.1973		27.8877
-153	-122.4	11.1923		27.9828
-152	-121.6	11.3593	22	28.4768
-151	-120.8	11.3062		29.4246
-150	-120	11.1173		29.0735
-149	-119.2	11.5283		29.599
-148	-118.4	11.4263		29.4733
-147	-117.6	11.2948		29.0951
-146	-116.8	11.515		28.5209
-145	-116	11.433		30.3691
-144	-115.2	11.3043		30.0943
-143	-114.4	11.2508		29.9453
-142	-113.6	11.5218	23	31.6947
-141	-112.8	11.3991		31.852
-140	-112	11.7982		31.7577
-139	-111.2	11.4139		28.5118
-138	-110.4	11.3945		28.7673
-137	-109.6	11.1864		29.8866
-136	-108.8	11.6131		31.3884
-135	-108	11.4075		31.0549
-134	-107.2	11.4152		31.7154
-133	-106.4	11.3458		31.5706
-132	-105.6	11.2295	27	31.36
-131	-104.8	11.5662		31.5624
-130	-104	11.572		29.9151
-129	-103.2	11.5177		31.2151
-128	-102.4	11.4939		31.349
-127	-101.6	11.3532		30.7189
-126	-100.8	11.4325		31.9459
-125	-100	11.659		31.0547
-124	-99.2	11.6058		31.3258
-123	-98.4	11.5466		30.0196
-122	-97.6	11.5797	27	30.0788
-121	-96.8	11.5095		29.2014
-120	-96	11.4186		31.8277
-119	-95.2	11.4764		29.9048
-118	-94.4	11.5991		29.3999
-117	-93.6	11.5187		31.579
-116	-92.8	11.5349		31.1558
-115	-92	11.4533		30.3675
-114	-91.2	11.6894		30.7012
-113	-90.4	11.4965		30.6432
-112	-89.6	11.4004	28	30.3088
-111	-88.8	11.4328		29.0121
-110	-88	11.5591		30.1986
-109	-87.2	11.4406		30.9123
-108	-86.4	11.4221		31.9261
-107	-85.6	11.7608		32.2084
-106	-84.8	11.5348		31.5829
-105	-84	11.5143		28.9901
-104	-83.2	11.4309		29.7729
-103	-82.4	11.5275		30.557
-102	-81.6	11.5078	30	29.8811
-101	-80.8	11.3431		29.3984
-100	-80	11.538		27.195
-99	-79.2	11.2414		29.0421
-98	-78.4	11.2681		29.6708
-97	-77.6	11.6096		29.4554
-96	-76.8	11.258		28.9193
-95	-76	11.5348		29.4708
-94	-75.2	11.5424		24.3402
-93	-74.4	11.4039		30.0765
-92	-73.6	11.4557	23	28.993
-91	-72.8	11.3005		27.8746
-90	-72	11.4257		29.5751
-89	-71.2	11.5327		29.9383
-88	-70.4	11.7428		28.921
-87	-69.6	11.5529		29.9583
-86	-68.8	11.5455		29.1285
-85	-68	11.1346		27.4311
-84	-67.2	11.4976		27.2061
-83	-66.4	11.7103		27.6121
-82	-65.6	11.5266	21	27.542
-81	-64.8	11.4625		26.4439
-80	-64	11.3211		26.1656
-79	-63.2	11.732		25.6588
-78	-62.4	11.6046		26.6587
-77	-61.6	11.4232		28.1784
-76	-60.8	11.6936		27.8448
-75	-60	11.4497		26.8311
-74	-59.2	11.668		28.7708
-73	-58.4	11.9264		29.1455
-72	-57.6	11.3615	29	28.4476
-71	-56.8	11.2412		27.9962
-70	-56	11.4399		29.2898
-69	-55.2	11.4314		29.7769
-68	-54.4	11.4545		30.9487
-67	-53.6	11.438		27.1498
-66	-52.8	11.5936		27.2342
-65	-52	11.5746		27.8671
-64	-51.2	11.6152		30.4446
-63	-50.4	11.5696		26.4187
-62	-49.6	11.2676	19	26.7353
-61	-48.8	11.3463		28.6163
-60	-48	11.4609		29.3277
-59	-47.2	11.4357		29.2581
-58	-46.4	11.0945		27.1497
-57	-45.6	11.4461		29.172
-56	-44.8	11.4709		29.6478
-55	-44	11.5268		29.0471
-54	-43.2	11.477		29.5324
-53	-42.4	11.2959		30.0223
-52	-41.6	11.3656	20	29.3069
-51	-40.8	11.322		30.1937
-50	-40	11.6526		28.495
-49	-39.2	11.7049		28.4705
-48	-38.4	11.5411		29.1054
-47	-37.6	11.0938		29.2233
-46	-36.8	11.394		26.5723
-45	-36	11.3568		28.1318
-44	-35.2	11.3885		28.9831
-43	-34.4	11.3387		30.6651
-42	-33.6	11.6786	21	31.752
-41	-32.8	11.4093		31.1477
-40	-32	11.3166		29.6802
-39	-31.2	11.5349		29.514
-38	-30.4	11.5243		29.6178
-37	-29.6	11.4475		28.2482
-36	-28.8	11.6081		30.4173
-35	-28	11.4942		31.6133
-34	-27.2	11.3385		30.83
-33	-26.4	11.6146		29.936
-32	-25.6	11.7204	21	30.4617
-31	-24.8	11.3604		30.5103
-30	-24	11.5069		29.9954
-29	-23.2	11.3564		28.6172
-28	-22.4	11.4678		29.9568
-27	-21.6	11.2983		28.9105
-26	-20.8	11.4562		28.115
-25	-20	11.5		27.1294
-24	-19.2	11.4408		26.5364
-23	-18.4	11.3553		27.4592
-22	-17.6	11.3708	24	26.8551
-21	-16.8	11.4755		27.1933
-20	-16	11.4406		27.0046
-19	-15.2	11.5213		27.1259
-18	-14.4	11.351		26.5528
-17	-13.6	11.3627		26.7533
-16	-12.8	11.7368		26.9258
-15	-12	11.6654		26.7967
-14	-11.2	11.4746		26.6603
-13	-10.4	11.7912		27.2783
-12	-9.6	11.5434	20	26.8946
-11	-8.8	11.3045		26.5604
-10	-8	11.5276		27.0532
-9	-7.2	11.439		27.5413
-8	-6.4	11.57		26.5045
-7	-5.6	11.4688		26.7392
-6	-4.8	11.3958		26.4329
-5	-4	11.5583		26.774
-4	-3.2	11.3207		26.5608
-3	-2.4	11.3981		26.4821
-2	-1.6	11.6457	23	26.5678
-1	-0.8	11.4068		27.2686
0	0	12.3995	23	27.1435
1	0.1	11.8816		27.434
2	0.2	13.178		27.9647
3	0.3	12.9491		28.0044
4	0.4	13.3569		26.8237
5	0.5	12.8895		23.686
6	0.6	13.5579		23.9867
7	0.7	14.1048		27.7289
8	0.8	14.8661		27.9791
9	0.9	14.3772		28.1983
10	1	15.5033	30	27.6719
11	1.1	14.0575		27.9037
12	1.2	15.1567		28.1998
13	1.3	14.483		27.098
14	1.4	14.0323		27.3067
15	1.5	15.0053		27.6275
16	1.6	15.7863		27.3956
17	1.7	15.1251		25.2281
18	1.8	15.8576		26.463
19	1.9	15.8546		26.1827
20	2	15.3659	33	27.7085
21	2.1	15.4349		29.5075
22	2.2	15.1881		28.6614
23	2.3	15.164		29.315
24	2.4	14.4864		29.5354
25	2.5	14.9948		26.1228
26	2.6	15.6164		27.7836
27	2.7	15.4736		28.215
28	2.8	15.8179		31.0064
29	2.9	15.7259		31.7779
30	3	15.5949	38	31.0756
31	3.1	16.5439		32.1275
32	3.2	15.4558		32.0044
33	3.3	15.2158		31.9618
34	3.4	15.7357		32.5285
35	3.5	14.7083		31.7783
36	3.6	15.2098		31.8296
37	3.7	15.0834		32.0837
38	3.8	15.3966		31.3681
39	3.9	15.0729		31.7778
40	4	15.2443	40	32.0401
41	4.1	16.0328		30.9945
42	4.2	16.0994		30.3378
43	4.3	15.8294		28.7228
44	4.4	15.5488		30.1171
45	4.5	16.2664		26.8604
46	4.6	15.3096		28.4407
47	4.7	16.0391		27.9854
48	4.8	15.0423		29.2757
49	4.9	15.2251		30.1977
50	5	15.3264	35	29.9579
51	5.1	15.4916		29.0411
52	5.2	15.47		30.0715
53	5.3	14.798		29.2996
54	5.4	15.1882		29.9232
55	5.5	15.5885		30.5819
56	5.6	15.6547		29.4251
57	5.7	15.232		29.9542
58	5.8	16.1125		29.9012
59	5.9	15.0966		28.596
60	6	15.1079	36	27.9616
61	6.1	14.8149		28.5805
62	6.2	15.2799		29.439
63	6.3	15.2995		30.3584
64	6.4	15.3923		23.5337
65	6.5	15.3673		26.5869
66	6.6	14.8678		26.0935
67	6.7	15.3004		28.5373
68	6.8	16.1483		28.2672
69	6.9	15.1492		26.2936
70	7	15.3056	39	20.4695
71	7.1	15.6204		25.5588
72	7.2	15.473		23.9537
73	7.3	15.4126		27.2556
74	7.4	15.9635		30.6526
75	7.5	16.2147		29.4906
76	7.6	15.1034		29.0387
77	7.7	14.4634		29.0205
78	7.8	14.9912		26.4876
79	7.9	14.9304		27.6373
80	8	16.0666	34	28.9769
81	8.1	16.0049		25.634
82	8.2	15.7265		24.0669
83	8.3	15.2888		25.8542
84	8.4	14.806		25.6688
85	8.5	15.7583		19.7261
86	8.6	15.2964		22.5265
87	8.7	15.5923		19.7519
88	8.8	16.1966		15.8717
89	8.9	16.8695		15.7522
90	9	16.7289	42	11.4351
91	9.1	17.0758		11.2713
92	9.2	16.9913		13.7936
93	9.3	16.8446		14.651
94	9.4	17.0624		19.6484
95	9.5	16.4255		17.5814
96	9.6	16.8185		19.3254
97	9.7	16.5092		25.2222
98	9.8	15.7697		29.7231
99	9.9	16.0833		29.2841
100	10	16.8206	41	30.0285
101	10.1	15.6913		28.3246
102	10.2	16.0602		29.5038
103	10.3	16.2683		29.4306
104	10.4	16.3814		29.4412
105	10.5	16.9918		28.8597
106	10.6	16.6918		29.8492
107	10.7	17.02		30.3495
108	10.8	16.3709		29.1376
109	10.9	16.4011		30.2212
110	11	16.6404	44	29.8614
111	11.1	15.7825		28.8985
112	11.2	16.234		29.0253
113	11.3	16.3876		29.4395
114	11.4	16.548		28.1996
115	11.5	16.5995		29.9072
116	11.6	16.6464		29.0582
117	11.7	15.6689		29.5394
118	11.8	15.4393		28.097
119	11.9	15.9508		28.0638
120	12	16.4463	37	29.0773
121	12.1	16.3735		30.3141
122	12.2	17.0005		29.7754
123	12.3	16.1847		29.938
124	12.4	15.8613		30.4828
125	12.5	16.5821		30.1307
126	12.6	15.4345		28.6936
127	12.7	15.6349		26.6034
128	12.8	15.5858		25.0703
129	12.9	16.0969		23.3819
130	13	16.6506	35	24.487
131	13.1	15.9979		23.9047
132	13.2	15.3686		24.9027
133	13.3	15.2465		24.7928
134	13.4	15.9247		24.5115
135	13.5	15.9197		24.3678
136	13.6	16.0944		24.918
137	13.7	16.3895		25.1214
138	13.8	16.1498		25.2756
139	13.9	16.4213		24.2886
140	14	15.6713	36	20.857
141	14.1	14.9838		16.7386
142	14.2	16.1035		19.4903
143	14.3	15.8853		17.1852
144	14.4	15.7802		19.4573
145	14.5	16.7875		21.7687
146	14.6	16.1552		19.5781
147	14.7	16.8418		18.8436
148	14.8	16.3617		18.7388
149	14.9	16.1669		18.9
150	15	15.9746	30	16.4396
151	15.1	16.7446		14.1531
152	15.2	16.1767		20.0625
153	15.3	17.1793		16.6187
154	15.4	17.3231		19.7149
155	15.5	16.4177		16.696
156	15.6	17.568		17.0289
157	15.7	17.5119		18.7121
158	15.8	17.6644		23.9855
159	15.9	17.3473		19.8327
160	16	17.4583	43	27.903
161	16.1	17.582		21.034
162	16.2	15.6802		23.1702
163	16.3	16.6318		23.259
164	16.4	17.5229		22.899
165	16.5	17.3477		23.8408
166	16.6	17.5101		23.2795
167	16.7	17.5886		25.6262
168	16.8	16.8327		23.6765
169	16.9	17.1843		21.5095
170	17	17.0813	42	25.0946
171	17.1	16.1379		24.7119
172	17.2	16.0054		22.6584
173	17.3	16.4985		25.9408
174	17.4	16.2253		25.9643
175	17.5	16.091		25.8597
176	17.6	15.9334		24.6308
177	17.7	16.1968		25.037
178	17.8	15.6537		24.1421
179	17.9	16.1199		23.9766
180	18	15.1144	34	23.4141
181	18.1	15.577		19.6161
182	18.2	15.7334		19.6226
183	18.3	16.5839		21.2301
184	18.4	16.1753		21.8548
185	18.5	15.5987		15.9924
186	18.6	16.1884		20.2138
187	18.7	15.5755		24.3929
188	18.8	15.9605		26.3371
189	18.9	16.2574		26.8132
190	19	16.2668	38	25.7686
191	19.1	15.8462		26.8098
192	19.2	16.1993		27.5621
193	19.3	15.3319		25.5658
194	19.4	16.0271		26.6324
195	19.5	16.1634		26.5058
196	19.6	15.3105		25.7989
197	19.7	15.9365		27.4884
198	19.8	16.2848		29.1187
199	19.9	16.1603		30.1573
200	20	15.8581	36	27.4812
201	20.1	15.3135		27.6068
202	20.2	15.8369		27.9225
203	20.3	15.1856		25.2105
204	20.4	16.8064		24.7325
205	20.5	15.0969		26.7576
206	20.6	15.8845		26.7957
207	20.7	15.0564		27.1164
208	20.8	15.9319		26.9334
209	20.9	16.2609		27.8669
210	21	15.2539	27	26.6475
211	21.1	15.6296		28.21
212	21.2	15.7203		30.3016
213	21.3	16.113		28.0888
214	21.4	15.5497		27.6022
215	21.5	15.4237		29.5697
216	21.6	15.4381		30.2604
217	21.7	15.5198		29.9668
218	21.8	15.6471		33.1768
219	21.9	14.9093		29.1771
220	22	16.308	38	29.0533
221	22.1	15.6848		29.4178
222	22.2	15.2803		31.2521
223	22.3	15.1968		30.3413
224	22.4	15.5617		28.6311
225	22.5	14.4389		28.5444
226	22.6	15.1719		28.3761
227	22.7	15.4807		26.3987
228	22.8	15.7878		27.5377
229	22.9	15.6353		28.7454
230	23	15.1914	34	28.8234
231	23.1	15.6604		29.8386
232	23.2	15.193		30.694
233	23.3	16.0397		32.8688
234	23.4	14.7704		32.6216
235	23.5	14.9428		32.1888
236	23.6	15.0817		29.3737
237	23.7	15.7011		28.5248
238	23.8	15.2859		31.0583
239	23.9	15.8322		33.2293
240	24	14.9651	33	30.1751
241	24.1	14.8843		32.5229
242	24.2	16.4358		33.2881
243	24.3	15.3629		32.1157
244	24.4	14.7794		30.9402
245	24.5	14.641		31.5013
246	24.6	15.26		31.2079
247	24.7	15.0915		29.7657
248	24.8	15.5806		30.8299
249	24.9	15.5914		31.954
250	25	16.5093	42	31.4924
251	25.1	16.0879		25.5356
252	25.2	15.698		22.797
253	25.3	15.7552		28.4127
254	25.4	15.6671		29.0078
255	25.5	16.3099		28.5695
256	25.6	15.9231		29.9705
257	25.7	15.5046		28.2851
258	25.8	16.0937		28.857
259	25.9	16.6384		28.9661
260	26	15.9878	47	28.6935
261	26.1	15.4908		27.9734
262	26.2	16.2017		28.5545
263	26.3	15.2741		27.9242
264	26.4	16.5226		26.1633
265	26.5	15.8699		28.6167
266	26.6	16.0523		28.1246
267	26.7	15.9445		28.2359
268	26.8	15.9206		25.2626
269	26.9	15.767		25.1054
270	27	15.4963	31	25.6923
271	27.1	15.9692		27.9338
272	27.2	16.3213		28.9353
273	27.3	16.0397		28.1762
274	27.4	15.7742		28.2123
275	27.5	16.1457		27.9134
276	27.6	16.4753		29.4942
277	27.7	16.0338		27.9089
278	27.8	16.2131		28.6985
279	27.9	15.8467		28.3984
280	28	15.625	41	28.5179
281	28.1	16.0611		28.6771
282	28.2	16.4846		28.9219
283	28.3	15.2891		27.8374
284	28.4	16.7165		27.3657
285	28.5	16.4068		27.5239
286	28.6	16.4879		28.8916
287	28.7	17.0535		28.1948
288	28.8	17.1341		27.1293
289	28.9	17.1056		27.8322
290	29	15.8526	38	28.148
291	29.1	17.6464		28.1939
292	29.2	17.2245		26.326
293	29.3	17.0326		24.7805
294	29.4	16.9863		23.2554
295	29.5	16.8181		24.2559
296	29.6	17.7791		24.1568
297	29.7	17.6868		25.9322
298	29.8	18.132		26.2942
299	29.9	17.1271		25.0578
300	30	16.8287	41	25.2015
301	30.1	16.5048		21.5704
302	30.2	16.6065		17.007
303	30.3	16.5615		15.341
304	30.4	16.8502		16.6058
305	30.5	16.7973		13.5088
306	30.6	16.3205		13.9132
307	30.7	15.7276		13.7386
308	30.8	16.1939		14.6508
309	30.9	15.9303		15.1505
310	31	15.494	35	14.1155
311	31.1	14.9423		14.4379
312	31.2	15.1469		15.2358
313	31.3	15.8097		16.2688
314	31.4	15.2326		13.8317
315	31.5	14.3913		16.3938
316	31.6	15.0068		15.3006
317	31.7	15.5189		15.3173
318	31.8	14.8903		18.0141
319	31.9	15.5949		17.3315
320	32	15.5746	37	17.9627
321	32.1	14.9863		16.0273
322	32.2	14.6733		15.9805
323	32.3	14.8664		16.6152
324	32.4	14.6465		16.3382
325	32.5	14.8461		15.9977
326	32.6	14.558		15.846
327	32.7	15.5832		17.2138
328	32.8	16.4525		14.0933
329	32.9	16.4696		16.1616
330	33	16.4079	38	18.781
331	33.1	16.1164		23.7216
332	33.2	15.8418		18.8482
333	33.3	16.7055		20.3089
334	33.4	16.0854		18.9679
335	33.5	16.8928		21.0297
336	33.6	17.8298		24.3417
337	33.7	17.0944		27.1306
338	33.8	16.9613		29.036
339	33.9	17.3702		26.4531
340	34	17.0023	38	27.9873
341	34.1	16.7688		26.2144
342	34.2	16.983		20.6024
343	34.3	17.064		24.3664
344	34.4	17.6184		20.3027
345	34.5	17.2664		20.3765
346	34.6	16.9844		21.6935
347	34.7	17.5483		21.1128
348	34.8	17.5003		22.0975
349	34.9	17.0209		23.0075
350	35	18.0312	52	20.4072
351	35.1	15.9602		17.5011
352	35.2	17.1463		12.8497
353	35.3	16.9749		10.8072
354	35.4	16.605		11.9696
355	35.5	17.0341		11.2804
356	35.6	16.6591		11
357	35.7	16.8507		11.5494
358	35.8	16.9687		10.431
359	35.9	16.8917		11.088
360	36	16.816	39	11.6524
361	36.1	17.2781		10.2868
362	36.2	17.4366		10.2766
363	36.3	15.9414		10.76
364	36.4	16.5281		10.9878
365	36.5	16.9605		9.84878
366	36.6	16.5662		11.7635
367	36.7	17.4532		10.7453
368	36.8	16.4268		10.7313
369	36.9	16.9588		10.7514
370	37	17.1832	43	10.8869
371	37.1	17.4799		10.4393
372	37.2	17.2766		10.9102
373	37.3	16.6726		10.7506
374	37.4	16.9413		9.00614
375	37.5	16.7622		10.3545
376	37.6	17.4219		7.25452
377	37.7	17.3571		10.1647
378	37.8	17.2072		10.0186
379	37.9	16.769		11.1288
380	38	17.6223	44	12.4882
381	38.1	17.6895		9.50498
382	38.2	17.6324		7.97001
383	38.3	17.531		7.05799
384	38.4	18.1212		7.52926
385	38.5	17.9018		10.2234
386	38.6	17.6475		7.50717
387	38.7	18.0953		5.26267
388	38.8	18.4274		4.48286
389	38.9	19.5642		5.27308
390	39	17.915	48	4.62962
391	39.1	18.6503		4.38327
392	39.2	18.8529		6.09017
393	39.3	17.274		4.64417
394	39.4	17.0627		3.68688
395	39.5	17.5326		6.00971
396	39.6	17.7156		4.82467
397	39.7	17.3541		2.73882
398	39.8	17.0992		2.81371
399	39.9	16.8138		2.81463
400	40	16.3759	41	4.59572
401	40.1	17.8004		4.85186
402	40.2	17.1165		4.53526
403	40.3	17.8748		2.65417
404	40.4	17.431		4.74798
405	40.5	17.9572		4.94129
406	40.6	17.0214		4.3102
407	40.7	16.6999		6.13818
408	40.8	16.664		6.42232
409	40.9	16.8246		6.33674
410	41	17.3067	45	6.87442
411	41.1	17.0672		7.18639
412	41.2	17.4903		5.52002
413	41.3	17.5743		8.20724
414	41.4	16.3764		8.14957
415	41.5	17.568		7.73084
416	41.6	17.1467		8.88298
417	41.7	16.8518		8.84681
418	41.8	17.5718		7.89218
419	41.9	16.6818		9.10256
420	42	16.3405	41	9.56034
421	42.1	16.6553		8.77164
422	42.2	16.0052		5.78934
423	42.3	16.5003		4.16909
424	42.4	16.14		3.79497
425	42.5	16.7524		2.70204
426	42.6	17.3967		2.79652
427	42.7	16.5125		3.98509
428	42.8	17.4624		2.66117
429	42.9	17.9576		2.6634
430	43	16.5987	32	2.79147
431	43.1	17.0198		2.871
432	43.2	16.5284		2.68122
433	43.3	16.1417		4.76495
434	43.4	17.2829		7.143
435	43.5	16.3218		7.21825
436	43.6	17.7008		4.96027
437	43.7	16.7514		4.69529
438	43.8	17.5607		4.10065
439	43.9	17.6452		4.33719
440	44	17.203	35	4.9115
441	44.1	18.0072		7.83773
442	44.2	18.018		5.65602
443	44.3	17.2058		2.61612
444	44.4	17.8026		2.47058
445	44.5	17.3965		2.64894
446	44.6	16.8754		2.76297
447	44.7	17.2436		2.61785
448	44.8	17.5754		2.68925
449	44.9	17.6251		2.59576
450	45	17.883	33	2.6021
451	45.1	18.0539		2.61092
452	45.2	18.0051		2.60803
453	45.3	19.1515		2.54004
454	45.4	18.0203		2.60856
455	45.5	17.2139		2.51726
456	45.6	17.1555		2.72132
457	45.7	17.5144		2.73887
458	45.8	17.8566		2.57117
459	45.9	17.6556		2.6469
460	46	17.5543	35	2.82391
461	46.1	17.7186		2.60972
462	46.2	17.3326		2.63205
463	46.3	18.0753		2.57272
464	46.4	17.8154		2.59927
465	46.5	17.6465		2.56266
466	46.6	18.4624		2.62591
467	46.7	17.7629		2.73595
468	46.8	17.4364		2.80163
469	46.9	17.2616		2.88156
470	47	17.5225	24	2.54104
471	47.1	18.4788		2.65044
472	47.2	18.1329		2.73461
473	47.3	18.3706		2.64887
474	47.4	18.3738		2.69135
475	47.5	18.5645		2.69464
476	47.6	19.2466		2.60304
477	47.7	18.9656		2.67459
478	47.8	17.8434		2.64919
479	47.9	18.8143		2.67084
480	48	18.4502	28	2.51911
481	48.1	18.8973		2.63875
482	48.2	18.8795		2.54461
483	48.3	18.9412		2.7081
484	48.4	18.9391		2.58258
485	48.5	19.5318		2.60455
486	48.6	18.7594		2.81442
487	48.7	18.9964		2.51289
488	48.8	18.5091		2.69895
489	48.9	17.8168		2.91745
490	49	19.0248	25	2.74153
491	49.1	17.9361		2.57942
492	49.2	18.5565		2.57171
493	49.3	19.0392		2.53452
494	49.4	19.4786		2.61643
495	49.5	19.1019		2.71741
496	49.6	19.155		2.64284
497	49.7	19.9852		2.62532
498	49.8	19.0038		2.68406
499	49.9	19.2848		2.67957
500	50	18.8896	35	2.64743
501	50.1	19.3571		2.55986
502	50.2	19.3894		2.71273
503	50.3	18.7188		2.74263
504	50.4	18.2671		2.70751
505	50.5	18.7466		2.55082
506	50.6	18.7645		2.5862
507	50.7	18.8659		2.623
508	50.8	20.5154		2.67862
509	50.9	19.5285		2.67336
510	51	19.5878	36	2.63784
511	51.1	19.0574		2.59401
512	51.2	19.1883		2.65522
513	51.3	19.1891		2.85184
514	51.4	19.188		2.78023
515	51.5	19.2713		2.71073
516	51.6	18.7257		2.65808
517	51.7	18.3829		2.6456
518	51.8	18.6529		2.69449
519	51.9	19.2367		2.66184
520	52	19.3371	39	2.83611
521	52.1	18.7377		2.68851
522	52.2	18.6056		2.56767
523	52.3	19.1978		2.59703
524	52.4	19.2754		4.13014
525	52.5	19.5123		2.63348
526	52.6	19.5016		2.7548
527	52.7	18.8925		2.6801
528	52.8	19.8334		2.7101
529	52.9	19.2689		2.64116
530	53	19.6816	38	2.70193
531	53.1	19.5626		2.60434
532	53.2	19.974		2.78876
533	53.3	19.6696		2.65381
534	53.4	19.9304		2.62202
535	53.5	19.828		2.58855
536	53.6	20.1199		2.65573
537	53.7	19.8518		2.56831
538	53.8	19.19		2.96085
539	53.9	18.0581		2.54206
540	54	18.8192	37	2.7425
541	54.1	19.6397		2.64443
542	54.2	19.0946		2.58505
543	54.3	19.425		2.66918
544	54.4	19.1709		2.64611
545	54.5	19.109		2.63915
546	54.6	19.5836		2.65974
547	54.7	19.0866		2.66628
548	54.8	18.5341		2.65125
549	54.9	19.1371		2.71101
550	55	18.9771	37	2.60158
551	55.1	19.4577		2.62574
552	55.2	19.3935		2.63395
553	55.3	18.8224		2.60359
554	55.4	19.0343		2.69789
555	55.5	19.3677		2.69767
556	55.6	19.4314		2.55596
557	55.7	18.966		2.68315
558	55.8	20.2941		2.697
559	55.9	19.4033		2.57144
560	56	19.3665	37	2.67203
561	56.1	18.0659		2.67892
562	56.2	18.9577		2.62772
563	56.3	18.1985		2.75873
564	56.4	19.0043		2.70345
565	56.5	20.1652		2.68844
566	56.6	19.0836		2.60254
567	56.7	18.9016		2.62309
568	56.8	19.0765		2.57668
569	56.9	19.6577		2.75554
570	57	18.4346	36	2.63856
571	57.1	18.0587		2.64321
572	57.2	17.9213		2.6561
573	57.3	19.1398		2.83132
574	57.4	18.0881		2.8586
575	57.5	18.0888		2.71076
576	57.6	19.3898		2.74378
577	57.7	18.6456		2.71555
578	57.8	18.6386		2.64117
579	57.9	18.9394		2.59927
580	58	18.7279	40	2.67015
581	58.1	18.6347		2.71759
582	58.2	18.5759		2.80252
583	58.3	19.6531		2.59372
584	58.4	19.0294		2.60837
585	58.5	19.1707		2.68829
586	58.6	18.9466		2.63338
587	58.7	18.5084		2.66762
588	58.8	18.8644		2.54014
589	58.9	19.1478		2.86205
590	59	18.593	41	2.56019
591	59.1	19.3353		2.68018
592	59.2	18.652		2.71671
593	59.3	19.3648		2.69533
594	59.4	17.7143		2.56979
595	59.5	18.075		2.69022
596	59.6	17.2886		2.73497
597	59.7	18.0118		2.68601
598	59.8	18.4599		2.69306
599	59.9	19.0022		2.61928
600	60	18.1809	35	2.679
601	60.1	18.924		2.64503
602	60.2	17.9915		2.70093
603	60.3	18.3785		2.74601
604	60.4	18.2089		2.8348
605	60.5	18.7486		2.75089
606	60.6	19.0795		2.84586
607	60.7	19.1815		2.7243
608	60.8	19.4267		4.45597
609	60.9	19.2386		4.5194
610	61	18.5334	32	3.03297
611	61.1	18.4093		4.71713
612	61.2	18.8057		4.65237
613	61.3	19.354		5.191
614	61.4	18.8039		4.12022
615	61.5	20.1282		2.78797
616	61.6	20.0078		4.73382
617	61.7	19.4771		2.73814
618	61.8	19.8717		2.69477
619	61.9	19.7447		2.68362
620	62	19.6359	38	2.59789
621	62.1	19.3836		2.69123
622	62.2	18.6441		2.79109
623	62.3	18.5248		2.7366
624	62.4	18.941		2.61958
625	62.5	19.2249		2.64343
626	62.6	18.4034		2.6772
627	62.7	18.276		2.70587
628	62.8	18.6635		2.68159
629	62.9	18.9082		2.74935
630	63	18.8041	27	2.70846
631	63.1	19.3037		2.7016
632	63.2	18.4338		2.76335
633	63.3	18.6205		2.59935
634	63.4	19.0592		2.61781
635	63.5	19.3232		2.74303
636	63.6	18.5222		2.62286
637	63.7	18.3916		2.58915
638	63.8	19.2522		2.67004
639	63.9	18.8339		2.45994
640	64	19.7106	31	2.6024
641	64.1	18.7334		2.54511
642	64.2	18.6374		2.5562
643	64.3	18.75		2.6559
644	64.4	18.3003		2.64021
645	64.5	18.8214		2.66368
646	64.6	18.4018		2.53563
647	64.7	18.8807		2.85478
648	64.8	17.9135		2.67643
649	64.9	18.6162		2.71177
650	65	19.1425	31	2.65401
651	65.1	18.591		2.77729
652	65.2	18.9709		2.60529
653	65.3	18.8015		2.68069
654	65.4	18.7239		2.80437
655	65.5	18.9883		2.67414
656	65.6	18.8636		2.62193
657	65.7	19.1796		2.69564
658	65.8	19.1261		2.52919
659	65.9	19.4779		2.65038
660	66	18.0451	33	2.63247
661	66.1	18.9693		2.73744
662	66.2	18.68		2.62345
663	66.3	19.1394		2.69943
664	66.4	18.5136		2.61327
665	66.5	17.9816		2.70204
666	66.6	17.7489		2.67079
667	66.7	17.8815		2.64549
668	66.8	18.4166		2.57013
669	66.9	18.7605		2.50588
670	67	19.9836	41	2.66919
671	67.1	19.3326		2.66221
672	67.2	18.8594		2.65556
673	67.3	18.9707		2.57546
674	67.4	18.5381		2.62302
675	67.5	17.8734		2.82344
676	67.6	18.3053		2.82264
677	67.7	17.071		2.54851
678	67.8	17.8267		2.6529
679	67.9	17.3173		2.65788
680	68	17.2181	33	2.58288
681	68.1	17.4217		2.62477
682	68.2	18.0701		2.88534
683	68.3	17.6384		2.62431
684	68.4	17.0339		2.59714
685	68.5	17.3413		2.54492
686	68.6	17.4508		2.51074
687	68.7	18.0025		2.60359
688	68.8	17.8668		2.69018
689	68.9	17.589		2.69147
690	69	17.7934	35	2.65
691	69.1	17.4458		2.66523
692	69.2	18.5954		2.7634
693	69.3	18.0131		2.57266
694	69.4	17.8199		2.70947
695	69.5	18.5746		2.60657
696	69.6	18.9963		2.58724
697	69.7	18.0651		2.69052
698	69.8	17.2162		2.79702
699	69.9	17.7021		2.64571
700	70	18.0747	34	2.62741
701	70.1	18.0719		2.58552
702	70.2	18.3335		2.62728
703	70.3	18.3851		2.53151
704	70.4	18.0257		2.678
705	70.5	17.8612		2.58741
706	70.6	18.6523		2.77148
707	70.7	17.9762		2.73315
708	70.8	17.5703		2.63352
709	70.9	17.3572		2.67769
710	71	16.9027	34	2.60671
711	71.1	17.3386		2.60757
712	71.2	18.327		2.63708
713	71.3	17.7701		2.5312
714	71.4	18.2582		2.75468
715	71.5	17.794		2.59442
716	71.6	18.4976		2.60114
717	71.7	18.3052		2.60684
718	71.8	17.4813		2.65
719	71.9	18.5338		2.56932
720	72	17.9492	38	2.61925
721	72.1	17.7675		2.58198
722	72.2	17.6085		2.71326
723	72.3	18.3518		2.61309
724	72.4	18.407		2.59896
725	72.5	18.3342		2.64146
726	72.6	17.8481		2.54429
727	72.7	17.329		2.66498
728	72.8	17.9189		2.7606
729	72.9	17.8279		2.5626
730	73	17.7968	37	2.70209
731	73.1	18.252		2.71015
732	73.2	18.0992		2.51893
733	73.3	17.2289		2.59517
734	73.4	17.7214		2.68338
735	73.5	18.3553		2.71185
736	73.6	17.6511		2.61372
737	73.7	17.4451		2.74091
738	73.8	17.5001		2.50088
739	73.9	18.3053		2.59392
740	74	18.1498	34	2.64594
741	74.1	17.7005		2.73077
742	74.2	17.5189		2.69559
743	74.3	18.241		2.75271
744	74.4	17.7909		2.57996
745	74.5	17.5518		2.67453
746	74.6	17.7064		2.71068
747	74.7	18.8998		2.59492
748	74.8	18.0085		2.55722
749	74.9	18.0534		2.5836
750	75	18.0287	33	2.61046
751	75.1	18.4943		2.61132
752	75.2	18.1308		2.60463
753	75.3	17.9047		2.77101
754	75.4	17.9476		2.54696
755	75.5	18.4247		2.76872
756	75.6	18.3221		2.7074
757	75.7	18.197		2.72764
758	75.8	17.9144		2.77915
759	75.9	17.8421		2.71142
760	76	17.7275	39	2.53813
761	76.1	17.5459		2.72421
762	76.2	18.5468		2.68291
763	76.3	18.3139		2.67673
764	76.4	18.3843		2.58205
765	76.5	17.5297		2.73914
766	76.6	17.8208		2.64587
767	76.7	18.2465		2.74616
768	76.8	18.1539		2.6329
769	76.9	18.1437		2.69705
770	77	17.7736	38	2.63352
771	77.1	17.7279		2.63549
772	77.2	17.8849		2.6152
773	77.3	17.8338		2.65228
774	77.4	17.8538		2.60789
775	77.5	17.7919		2.74563
776	77.6	18.4908		2.67015
777	77.7	18.2026		2.64749
778	77.8	17.7528		2.79982
779	77.9	17.6527		2.53902
780	78	17.8739	46	2.57492
781	78.1	17.5097		2.72804
782	78.2	17.9402		2.58645
783	78.3	17.6164		2.62461
784	78.4	17.5033		2.75105
785	78.5	17.5502		2.57505
786	78.6	18.1188		2.61492
787	78.7	18.5404		2.54248
788	78.8	18.6741		2.51295
789	78.9	17.7842		2.73497
790	79	18.1682	40	2.72692
791	79.1	18.1006		2.68024
792	79.2	19.0545		2.63096
793	79.3	18.5454		2.76579
794	79.4	18.7542		2.55705
795	79.5	18.9017		2.60494
796	79.6	17.7011		2.53537
797	79.7	18.1815		2.53405
798	79.8	17.6654		2.52844
799	79.9	17.7526		2.59914
800	80	17.7602	36	2.59944
801	80.1	18.2298		2.54816
802	80.2	17.7011		2.69852
803	80.3	18.4972		2.54851
804	80.4	17.9128		2.61216
805	80.5	17.3278		2.80672
806	80.6	18.1689		2.51318
807	80.7	17.9265		2.65296
808	80.8	18.0518		2.67074
809	80.9	17.782		2.74623
810	81	17.236	38	2.78708
811	81.1	17.2155		2.59586
812	81.2	17.4737		2.59848
813	81.3	18.2165		2.60635
814	81.4	17.6409		2.66785
815	81.5	18.2106		2.60008
816	81.6	17.4947		2.58126
817	81.7	17.777		2.71494
818	81.8	17.8157		2.57946
819	81.9	17.7947		2.66244
820	82	18.0909	37	2.59054
821	82.1	18.2631		2.60479
822	82.2	17.8676		2.6947
823	82.3	18.4996		2.57845
824	82.4	18.2804		2.64002
825	82.5	17.5902		2.67441
826	82.6	17.5846		2.74259
827	82.7	18.0176		2.64367
828	82.8	18.1975		2.61054
829	82.9	18.0073		2.77139
830	83	17.4201	31	2.64766
831	83.1	16.9302		2.68289
832	83.2	17.4533		2.59879
833	83.3	17.9203		2.61903
834	83.4	17.379		2.65968
835	83.5	17.472		2.62924
836	83.6	17.411		2.7088
837	83.7	17.5326		2.60607
838	83.8	17.8773		2.71396
839	83.9	17.6053		2.72492
840	84	18.1131	37	2.72547
841	84.1	17.8693		2.63076
842	84.2	19.257		2.79797
843	84.3	17.4422		2.54937
844	84.4	18.3068		2.69128
845	84.5	17.9813		2.59017
846	84.6	18.0407		2.72702
847	84.7	18.0457		2.65094
848	84.8	18.2704		2.53917
849	84.9	18.931		2.53882
850	85	18.1433	36	2.70292
851	85.1	17.8982		2.66249
852	85.2	17.9009		2.71076
853	85.3	17.9935		2.70137
854	85.4	19.4841		2.62166
855	85.5	18.2997		2.70253
856	85.6	18.0284		2.65589
857	85.7	18.6455		2.60358
858	85.8	18.8164		2.5975
859	85.9	18.858		2.66739
860	86	18.2728	43	2.69687
861	86.1	17.6841		2.54428
862	86.2	17.8076		2.61125
863	86.3	17.7525		2.53002
864	86.4	17.4753		2.58923
865	86.5	17.1239		2.70699
866	86.6	17.419		2.58057
867	86.7	18.0511		2.55298
868	86.8	18.206		2.5683
869	86.9	18.367		2.64063
870	87	17.8329	38	2.72491
871	87.1	17.5197		2.52039
872	87.2	18.0297		2.82434
873	87.3	18.3196		2.59667
874	87.4	18.1686		2.64586
875	87.5	18.1742		2.62019
876	87.6	17.6856		2.73442
877	87.7	18.2311		2.82151
878	87.8	17.4596		2.72158
879	87.9	18.3076		2.54914
880	88	17.8975	47	2.6311
881	88.1	18.2442		2.64214
882	88.2	18.2218		2.60072
883	88.3	18.9661		2.58126
884	88.4	18.5479		2.69542
885	88.5	17.7591		2.6188
886	88.6	18.0454		2.6872
887	88.7	17.7954		2.64868
888	88.8	18.0203		2.64066
889	88.9	17.9999		2.69481
890	89	18.1021	31	2.64171
891	89.1	17.9641		2.68693
892	89.2	17.9671		2.57092
893	89.3	18.3922		2.51438
894	89.4	18.2966		2.59634
895	89.5	18.8032		2.62975
896	89.6	18.7544		2.62096
897	89.7	19.1125		2.67576
898	89.8	19.2035		2.56914
899	89.9	18.4084		2.65605
900	90	18.1682	36	2.74397
901	90.1	18.8393		2.71356
902	90.2	17.9297		2.73432
903	90.3	18.328		2.64592
904	90.4	18.3797		2.67571
905	90.5	18.1292		2.57498
906	90.6	18.2764		2.71987
907	90.7	18.5358		2.61813
908	90.8	17.83		2.66248
909	90.9	18.1689		2.56445
910	91	18.0802	33	2.7715
911	91.1	17.9072		2.76031
912	91.2	17.4431		2.69618
913	91.3	17.5113		2.53135
914	91.4	18.6308		2.5922
915	91.5	18.4157		2.65398
916	91.6	17.8733		2.59035
917	91.7	17.337		2.71569
918	91.8	17.7079		2.59044
919	91.9	18.2875		2.67225
920	92	17.6533	31	2.59249
921	92.1	17.661		2.75138
922	92.2	17.8539		2.60891
923	92.3	17.4431		2.58165
924	92.4	18.1781		2.62688
925	92.5	17.607		2.62878
926	92.6	17.5554		2.74376
927	92.7	17.5753		2.62688
928	92.8	17.1675		2.83443
929	92.9	17.5911		2.63713
930	93	17.1752	36	2.82592
931	93.1	17.1014		2.68814
932	93.2	16.7581		2.72222
933	93.3	17.1408		2.59039
934	93.4	17.9418		2.76653
935	93.5	17.5303		2.60987
936	93.6	17.1983		2.67077
937	93.7	16.852		2.55758
938	93.8	17.5133		2.56831
939	93.9	17.3819		2.58261
940	94	17.204	31	2.63716
941	94.1	17.5568		2.54303
942	94.2	17.4902		2.56613
943	94.3	17.0096		2.50769
944	94.4	17.2189		2.67113
945	94.5	17.8326		2.69924
946	94.6	17.643		2.66916
947	94.7	17.183		2.62227
948	94.8	18.0326		2.65061
949	94.9	17.666		2.69848
950	95	17.0086	31	2.61836
951	95.1	17.3285		2.76185
952	95.2	17.7203		2.47146
953	95.3	17.9964		2.70899
954	95.4	16.9967		2.58314
955	95.5	17.5686		2.75944
956	95.6	17.4234		2.62688
957	95.7	17.7931		2.65516
958	95.8	17.775		2.67884
959	95.9	17.751		2.58751
960	96	17.5829	39	2.52446
961	96.1	17.7664		2.73423
962	96.2	17.9995		2.52083
963	96.3	17.1259		2.68155
964	96.4	17.572		2.74609
965	96.5	18.5756		2.73796
966	96.6	17.7478		2.80809
967	96.7	17.5728		2.67267
968	96.8	18.1588		2.73127
969	96.9	17.467		2.60958
970	97	17.7053	38	2.64617
971	97.1	18.4703		2.66925
972	97.2	17.3926		2.55065
973	97.3	18.5405		2.67164
974	97.4	18.0798		2.75004
975	97.5	17.9817		2.64611
976	97.6	17.7093		2.76612
977	97.7	18.0212		2.64984
978	97.8	18.3027		2.64409
979	97.9	18.5176		2.7109
980	98	18.3799	43	2.64004
981	98.1	18.3514		2.62842
982	98.2	18.5108		2.7143
983	98.3	18.3522		2.58492
984	98.4	18.1965		2.6382
985	98.5	18.2459		2.58569
986	98.6	17.8312		2.56821
987	98.7	18.2347		2.50363
988	98.8	17.7526		2.65436
989	98.9	18.8757		2.7425
990	99	18.0161	32	2.68246
991	99.1	18.318		2.59515
992	99.2	17.6292		2.80881
993	99.3	17.9988		2.70298
994	99.4	18.3229		2.59492
995	99.5	17.794		2.65593
996	99.6	18.1649		2.57084
997	99.7	17.8903		2.51068
998	99.8	17.989		2.78419
999	99.9	18.1731		2.69037
1000	100	18.1505	38	2.78837
1001	100.1	18.4913		2.7245
1002	100.2	18.7595		2.61308
1003	100.3	18.2332		2.71013
1004	100.4	18.5186		2.68211
1005	100.5	18.2734		2.69789
1006	100.6	18.255		2.56973
1007	100.7	17.887		2.63228
1008	100.8	18.2342		2.58724
1009	100.9	18.451		2.58787
1010	101	18.1491	34	2.75372
1011	101.1	18.8808		2.68395
1012	101.2	18.6147		2.58537
1013	101.3	18.7695		2.87682
1014	101.4	17.7965		2.69284
1015	101.5	18.2439		2.54387
1016	101.6	18.4295		2.65979
1017	101.7	17.7761		2.72883
1018	101.8	18.3119		2.64654
1019	101.9	18.4425		2.77189
1020	102	17.8241	34	2.80291
1021	102.1	17.7758		2.65089
1022	102.2	18.7346		2.88066
1023	102.3	18.0936		2.76735
1024	102.4	19.2937		2.60313
1025	102.5	19.005		2.69409
1026	102.6	19.0731		2.73337
1027	102.7	17.8373		2.63716
1028	102.8	18.5151		2.59727
1029	102.9	18.5229		2.61145
1030	103	17.6231	40	2.52676
1031	103.1	18.4847		2.6616
1032	103.2	17.9959		2.92589
1033	103.3	17.4925		2.64964
1034	103.4	18.2512		2.85686
1035	103.5	17.9388		2.64278
1036	103.6	18.4086		2.69134
1037	103.7	18.1193		2.61291
1038	103.8	18.7784		2.68123
1039	103.9	17.8279		2.55762
1040	104	17.6132	42	2.79846
1041	104.1	17.7128		2.59231
1042	104.2	17.634		2.66556
1043	104.3	18.2583		2.55351
1044	104.4	17.8539		2.55996
1045	104.5	17.4004		2.71396
1046	104.6	18.0824		2.76421
1047	104.7	18.3553		2.74471
1048	104.8	18.5773		2.9351
1049	104.9	17.6969		2.7694
1050	105	18.0975	32	2.58928
1051	105.1	17.859		2.79567
1052	105.2	18.0954		2.79873
1053	105.3	17.658		2.71516
1054	105.4	17.913		2.50627
1055	105.5	17.2698		2.66572
1056	105.6	17.335		2.66599
1057	105.7	17.8775		2.89776
1058	105.8	17.382		2.67023
1059	105.9	17.3394		2.4974
1060	106	17.5507	39	2.56262
1061	106.1	17.7779		2.67509
1062	106.2	18.086		3.11248
1063	106.3	17.8561		2.86241
1064	106.4	18.0651		2.6993
1065	106.5	17.2078		2.60292
1066	106.6	18.1145		2.72725
1067	106.7	18.0329		2.97943
1068	106.8	18.6519		2.57886
1069	106.9	18.5633		2.5331
1070	107	18.2565	38	2.76597
1071	107.1	18.5217		2.96429
1072	107.2	18.184		2.66122
1073	107.3	18.3092		2.67802
1074	107.4	18.0626		2.9162
1075	107.5	18.4307		2.73651
1076	107.6	18.8698		3.19457
1077	107.7	17.74		2.69075
1078	107.8	18.902		2.67629
1079	107.9	18.8319		2.91593
1080	108	17.934	40	2.59713
1081	108.1	17.6723		2.61561
1082	108.2	17.8672		2.64647
1083	108.3	17.9597		2.74956
1084	108.4	18.4917		2.72739
1085	108.5	18.0904		2.64161
1086	108.6	18.3046		2.53067
1087	108.7	19.0032		2.82036
1088	108.8	18.8814		2.58064
1089	108.9	17.8104		2.71665
1090	109	18.0494	35	2.86374
1091	109.1	17.5204		2.84942
1092	109.2	17.8933		2.82114
1093	109.3	18.0747		2.64275
1094	109.4	18.1762		2.71295
1095	109.5	17.7766		2.66605
1096	109.6	18.4395		2.60918
1097	109.7	18.2482		2.69046
1098	109.8	18.5709		2.60764
1099	109.9	16.8817		2.79624
1100	110	16.8058	32	3.1661
1101	110.1	17.416		2.77204
1102	110.2	18.0109		2.73256
1103	110.3	17.5503		2.60808
1104	110.4	18.1983		2.68712
1105	110.5	17.7344		2.82621
1106	110.6	18.3537		3.02347
1107	110.7	18.0569		2.60872
1108	110.8	17.8148		2.64313
1109	110.9	17.499		2.41812
1110	111	18.2297	39	2.58333
1111	111.1	18.0382		2.72931
1112	111.2	17.8603		2.8923
1113	111.3	18.3889		3.16065
1114	111.4	18.0091		2.80321
1115	111.5	18.0225		2.91694
1116	111.6	17.6788		2.77235
1117	111.7	17.7081		2.78045
1118	111.8	18.1876		2.80237
1119	111.9	18.1306		2.59617
1120	112	18.1926	37	2.69
1121	112.1	17.7204		2.91405
1122	112.2	18.2322		2.63388
1123	112.3	19.0522		2.72723
1124	112.4	17.9043		2.75247
1125	112.5	17.8141		2.54779
1126	112.6	18.3006		2.5678
1127	112.7	18.1595		2.61704
1128	112.8	18.0813		2.7415
1129	112.9	18.3664		2.78284
1130	113	17.5062	34	2.65196
1131	113.1	18.1918		2.70544
1132	113.2	17.7963		2.60703
1133	113.3	17.6302		2.69494
1134	113.4	18.2863		2.6086
1135	113.5	18.0099		2.81592
1136	113.6	18.0786		2.75552
1137	113.7	17.7796		2.65535
1138	113.8	18.6391		2.63511
1139	113.9	18.2689		2.70507
1140	114	17.3037	31	2.64772
1141	114.1	17.734		2.68844
1142	114.2	17.6653		2.50976
1143	114.3	17.4345		2.82789
1144	114.4	18.7963		2.69735
1145	114.5	17.8496		2.6442
1146	114.6	18.1598		2.58757
1147	114.7	17.8141		2.72048
1148	114.8	17.9271		2.73914
1149	114.9	18.2521		2.68769
1150	115	17.7393	39	2.63266
1151	115.1	17.7076		2.48034
1152	115.2	17.9638		2.60327
1153	115.3	18.4462		2.7569
1154	115.4	17.8168		2.59825
1155	115.5	18.209		2.67318
1156	115.6	18.3743		2.72614
1157	115.7	18.1908		2.71066
1158	115.8	17.934		2.6706
1159	115.9	18.4002		2.56057
1160	116	17.6562	36	2.58741
1161	116.1	18.0724		2.5457
1162	116.2	17.4416		2.64034
1163	116.3	18.0405		2.65019
1164	116.4	18.7353		2.62061
1165	116.5	18.068		2.62446
1166	116.6	18.0907		2.60232
1167	116.7	18.0982		2.67197
1168	116.8	17.8785		2.71048
1169	116.9	17.9333		2.62248
1170	117	17.2274	32	2.67847
1171	117.1	17.7578		2.71299
1172	117.2	18.2102		2.65575
1173	117.3	17.8947		2.67643
1174	117.4	18.8229		2.74655
1175	117.5	19.3627		2.71122
1176	117.6	18.8175		2.73007
1177	117.7	17.7181		2.55715
1178	117.8	17.529		2.61111
1179	117.9	18.4499		2.64605
1180	118	17.343	35	2.72259
1181	118.1	18.8432		2.70159
1182	118.2	18.8133		2.62355
1183	118.3	18.2621		2.71074
1184	118.4	18.6055		2.56677
1185	118.5	18.2487		2.62855
1186	118.6	18.4692		2.68896
1187	118.7	18.041		2.64632
1188	118.8	18.5918		2.69022
1189	118.9	18.2606		2.68652
1190	119	18.0819	35	2.75871
1191	119.1	18.2791		2.71928
1192	119.2	18.4755		2.71741
1193	119.3	17.8043		2.60678
1194	119.4	18.1515		2.56203
1195	119.5	18.3937		2.62109
1196	119.6	17.6106		2.75411
1197	119.7	18.2881		2.66672
1198	119.8	17.7987		2.70353
1199	119.9	18.2368		2.56187
1200	120	18.4652	47	2.59376
1201	120.1	19.0897		2.61469
1202	120.2	17.586		2.84287
1203	120.3	17.9257		2.6131
1204	120.4	18.4819		2.69572
1205	120.5	18.098		2.70115
1206	120.6	18.1156		2.7181
1207	120.7	18.3582		2.59396
1208	120.8	19.4393		2.57148
1209	120.9	18.3646		2.64386
1210	121	19.24	40	2.80094
1211	121.1	18.4446		2.59713
1212	121.2	19.2106		2.75007
1213	121.3	18.7026		2.53902
1214	121.4	19.2326		2.74149
1215	121.5	19.3298		2.75007
1216	121.6	19.3437		2.72487
1217	121.7	19.8388		2.67303
1218	121.8	18.8722		2.99007
1219	121.9	19.1909		2.72885
1220	122	19.4208	46	2.72158
1221	122.1	18.7393		2.68354
1222	122.2	18.8328		2.81229
1223	122.3	18.6889		2.70388
1224	122.4	19.7625		2.64462
1225	122.5	18.3927		2.5984
1226	122.6	19.1345		2.75191
1227	122.7	18.6206		2.87385
1228	122.8	18.5912		2.56307
1229	122.9	19.5215		2.71626
1230	123	17.9327	39	2.80605
1231	123.1	17.9142		3.25996
1232	123.2	18.2183		2.68979
1233	123.3	18.5742		4.28197
1234	123.4	18.4377		5.04281
1235	123.5	18.2596		5.61833
1236	123.6	18.2132		5.71497
1237	123.7	18.1296		5.50571
1238	123.8	18.4612		4.24623
1239	123.9	18.5495		2.81853
1240	124	18.4455	34	2.73748
1241	124.1	19.0793		2.70758
1242	124.2	18.641		2.64462
1243	124.3	18.4797		2.78693
1244	124.4	18.2702		2.64858
1245	124.5	18.2779		2.65452
1246	124.6	17.6974		2.76132
1247	124.7	18.1815		2.76742
1248	124.8	18.1043		2.77924
1249	124.9	18.3687		2.65258
1250	125	18.5762	40	2.65258
1251	125.1	18.2938		2.63078
1252	125.2	17.8875		2.57537
1253	125.3	17.8351		2.6718
1254	125.4	17.7089		2.58644
1255	125.5	18.0538		2.66925
1256	125.6	17.8157		2.70771
1257	125.7	17.6435		2.90871
1258	125.8	17.2599		2.55315
1259	125.9	17.2958		2.66391
1260	126	16.9855	31	2.64524
1261	126.1	17.5705		2.69954
1262	126.2	17.8488		2.67309
1263	126.3	17.4647		2.57424
1264	126.4	17.6968		2.64443
1265	126.5	17.6886		2.59388
1266	126.6	17.3648		2.52931
1267	126.7	17.4772		2.75489
1268	126.8	17.5672		2.65535
1269	126.9	17.5279		2.75176
1270	127	17.7251	46	2.65502
1271	127.1	17.9992		2.63017
1272	127.2	17.9756		2.69778
1273	127.3	17.4147		2.64125
1274	127.4	18.0889		2.77397
1275	127.5	17.2888		2.68795
1276	127.6	17.3163		2.675
1277	127.7	16.9612		2.6338
1278	127.8	17.3962		2.70085
1279	127.9	18.4961		2.66109
1280	128	17.8754	38	2.59141
1281	128.1	17.6556		2.6463
1282	128.2	17.9373		2.75278
1283	128.3	17.4699		2.58938
1284	128.4	17.9961		2.71166
1285	128.5	17.9277		2.58729
1286	128.6	18.0486		2.56951
1287	128.7	17.2282		2.6645
1288	128.8	18.2888		2.85177
1289	128.9	17.5607		2.56035
1290	129	18.4454	46	2.61796
1291	129.1	17.9161		2.73434
1292	129.2	17.8819		2.56361
1293	129.3	17.7744		2.65949
1294	129.4	17.8576		2.63152
1295	129.5	18.4526		2.60986
1296	129.6	18.4199		2.60171
1297	129.7	18.3876		2.69271
1298	129.8	18.5611		2.701
1299	129.9	17.898		2.60296
1300	130	18.1013	39	2.54517
1301	130.1	18.883		2.6974
1302	130.2	18.2839		2.76271
1303	130.3	17.8531		2.66839
1304	130.4	17.947		2.67367
1305	130.5	19.1959		2.59095
1306	130.6	18.6046		2.59234
1307	130.7	18.1443		2.64824
1308	130.8	18.0968		2.65998
1309	130.9	18.8072		2.57878
1310	131	18.5801	39	2.69408
1311	131.1	17.8489		2.59141
1312	131.2	18.6294		2.52038
1313	131.3	18.5732		2.58376
1314	131.4	18.413		2.72635
1315	131.5	18.7547		2.70557
1316	131.6	18.9821		2.56168
1317	131.7	18.561		2.59577
1318	131.8	19.0711		2.5192
1319	131.9	18.9479		2.57109
1320	132	19.2223	40	2.67495
1321	132.1	18.1264		2.58376
1322	132.2	18.4695		2.627
1323	132.3	18.0666		2.68384
1324	132.4	17.6402		2.63471
1325	132.5	17.6885		2.64607
1326	132.6	17.2768		2.59673
1327	132.7	17.8299		2.73429
1328	132.8	18.2253		2.53464
1329	132.9	17.5142		2.70248
1330	133	18.2224	38	2.69573
1331	133.1	17.5654		2.70383
1332	133.2	17.8768		2.4807
1333	133.3	17.8218		2.63647
1334	133.4	17.4967		2.71075
1335	133.5	17.2912		2.76067
1336	133.6	17.8134		2.68315
1337	133.7	18.4304		2.64698
1338	133.8	18.0569		2.68974
1339	133.9	18.097		2.56774
1340	134	18.8389	51	2.6379
1341	134.1	18.3186		2.63676
1342	134.2	18.8711		2.46061
1343	134.3	19.5364		2.75429
1344	134.4	19.6054		2.71207
1345	134.5	19.0233		2.69037
1346	134.6	18.6137		2.59898
1347	134.7	19.3813		2.75891
1348	134.8	18.5861		2.61956
1349	134.9	18.7345		2.75138
1350	135	18.9748	54	2.6048
1351	135.1	19.4922		2.63089
1352	135.2	18.6369		2.77696
1353	135.3	19.2521		2.84081
1354	135.4	19.1166		2.77883
1355	135.5	18.568		2.72173
1356	135.6	18.4224		2.54837
1357	135.7	19.1581		2.64257
1358	135.8	18.6403		5.18401
1359	135.9	19.492		3.80249
1360	136	19.1417	46	2.52725
1361	136.1	19.5087		2.71376
1362	136.2	19.0696		2.96692
1363	136.3	19.3406		2.62065
1364	136.4	19.7549		2.76362
1365	136.5	19.5933		2.6825
1366	136.6	19.0207		2.75445
1367	136.7	19.3596		2.80025
1368	136.8	20.0831		2.6414
1369	136.9	19.0174		2.62475
1370	137	19.0174	44	2.59479
1371	137.1	19.2692		2.56412
1372	137.2	18.4385		2.67077
1373	137.3	19.6651		2.62286
1374	137.4	19.2042		2.92931
1375	137.5	19.3513		2.74009
1376	137.6	20.083		2.60202
1377	137.7	19.6041		2.73562
1378	137.8	19.8839		2.80215
1379	137.9	18.9916		2.70647
1380	138	19.0346	49	2.71632
1381	138.1	19.4032		2.79975
1382	138.2	19.8068		2.74713
1383	138.3	20.0617		2.67794
1384	138.4	19.2608		2.60405
1385	138.5	19.1407		2.67301
1386	138.6	18.9334		2.69492
1387	138.7	19.6139		2.63875
1388	138.8	18.3737		2.71489
1389	138.9	19.35		2.53362
1390	139	18.884	50	2.72371
1391	139.1	19.1285		2.60632
1392	139.2	18.5001		2.63116
1393	139.3	18.7923		2.65256
1394	139.4	19.2776		2.71447
1395	139.5	19.0717		2.78011
1396	139.6	19.8436		2.60527
1397	139.7	18.9814		2.58855
1398	139.8	19.1012		2.89261
1399	139.9	19.8438		2.68189
1400	140	19.4172	50	2.47977
1401	140.1	18.8749		2.69476
1402	140.2	19.4345		2.78156
1403	140.3	18.8225		2.58565
1404	140.4	20.0837		2.67219
1405	140.5	19.4182		2.78569
1406	140.6	20.2436		2.63964
1407	140.7	19.611		2.67009
1408	140.8	18.757		2.70313
1409	140.9	18.8801		2.53935
1410	141	19.2721	45	2.71004
1411	141.1	18.5844		2.84088
1412	141.2	18.0979		2.63648
1413	141.3	18.3834		2.72723
1414	141.4	18.1721		2.56303
1415	141.5	19.1251		2.61285
1416	141.6	18.7839		2.64233
1417	141.7	19.0544		2.69959
1418	141.8	18.6457		2.59594
1419	141.9	18.4794		2.75688
1420	142	18.2682	42	2.6454
1421	142.1	18.6938		2.7385
1422	142.2	18.5259		2.56589
1423	142.3	18.9621		2.65326
1424	142.4	18.7668		2.62258
1425	142.5	18.975		2.57707
1426	142.6	18.8297		2.62718
1427	142.7	18.6243		2.84972
1428	142.8	18.2602		2.6191
1429	142.9	17.7031		2.73213
1430	143	17.7712	38	2.6874
1431	143.1	17.9328		2.63987
1432	143.2	19.2468		2.6209
1433	143.3	18.108		2.69002
1434	143.4	18.0906		2.5955
1435	143.5	19.1293		2.72861
1436	143.6	18.3022		2.53367
1437	143.7	18.2826		2.97816
1438	143.8	18.2597		2.66015
1439	143.9	18.4108		2.62408
1440	144	19.2318	50	2.70769
1441	144.1	18.2646		2.93948
1442	144.2	18.6812		2.64956
1443	144.3	18.8873		2.76662
1444	144.4	18.3064		2.66259
1445	144.5	18.7761		2.64006
1446	144.6	18.6605		2.63799
1447	144.7	19.3971		2.88031
1448	144.8	19.5022		2.65445
1449	144.9	19.5098		2.66288
1450	145	19.3164	51	2.50729
1451	145.1	19.385		2.68265
1452	145.2	18.3883		2.70714
1453	145.3	18.9984		2.76747
1454	145.4	18.758		2.71746
1455	145.5	18.5653		2.78428
1456	145.6	18.6719		2.70107
1457	145.7	18.3994		2.51742
1458	145.8	18.463		2.68453
1459	145.9	18.6157		2.80988
1460	146	19.1945	42	2.61102
1461	146.1	18.8982		2.53192
1462	146.2	18.7122		2.70002
1463	146.3	18.372		2.59239
1464	146.4	18.6681		2.60672
1465	146.5	18.7065		2.61683
1466	146.6	18.9417		2.59915
1467	146.7	18.8441		2.59755
1468	146.8	18.3845		2.65228
1469	146.9	18.6361		2.6459
1470	147	19.1792	46	2.60632
1471	147.1	18.7897		2.62566
1472	147.2	18.6701		2.56158
1473	147.3	18.4746		2.63388
1474	147.4	18.6162		2.71432
1475	147.5	18.3291		2.69942
1476	147.6	18.4119		2.58417
1477	147.7	19.1978		2.63579
1478	147.8	18.4679		2.54419
1479	147.9	18.7972		2.69238
1480	148	18.365	50	2.66182
1481	148.1	18.7261		2.79546
1482	148.2	18.1543		2.64872
1483	148.3	17.9059		2.92457
1484	148.4	18.2576		2.75523
1485	148.5	18.142		2.74884
1486	148.6	18.1498		2.80508
1487	148.7	19.057		2.77803
1488	148.8	17.9147		2.72124
1489	148.9	18.8581		2.69059
1490	149	18.1915	43	2.68468
1491	149.1	17.5712		2.73273
1492	149.2	18.1953		2.78572
1493	149.3	18.0835		2.80462
1494	149.4	18.406		2.64443
1495	149.5	18.222		2.94355
1496	149.6	18.0193		2.8558
1497	149.7	18.0695		2.58126
1498	149.8	18.9006		2.61238
1499	149.9	18.4387		2.68288
1500	150	18.7306	43	2.76588
1501	150.1	18.2761		2.54194
1502	150.2	18.9889		2.68397
1503	150.3	19.1316		2.52072
1504	150.4	19.3939		2.56371
1505	150.5	18.8459		2.64766
1506	150.6	18.6064		2.66629
1507	150.7	18.4516		2.66421
1508	150.8	18.8848		2.69316
1509	150.9	18.7197		2.72305
1510	151	17.8814	41	2.69314
1511	151.1	19.443		2.90327
1512	151.2	19.8351		2.58689
1513	151.3	18.5932		2.79946
1514	151.4	19.8861		2.60973
1515	151.5	19.8137		2.77705
1516	151.6	18.4519		2.64231
1517	151.7	19.317		2.61681
1518	151.8	18.9571		2.60555
1519	151.9	18.507		2.58422
1520	152	19.5982	50	2.68834
1521	152.1	18.9981		2.62739
1522	152.2	20.0544		2.64977
1523	152.3	19.0953		2.77526
1524	152.4	18.8987		2.588
1525	152.5	19.0947		2.80981
1526	152.6	19.0802		2.57429
1527	152.7	19.0804		2.65324
1528	152.8	18.8388		2.79666
1529	152.9	19.6021		2.70231
1530	153	19.3186	51	2.66888
1531	153.1	18.9752		2.94045
1532	153.2	18.8961		4.64597
1533	153.3	19.1049		4.12324
1534	153.4	18.4936		2.69804
1535	153.5	19.5561		2.56348
1536	153.6	19.2092		2.53505
1537	153.7	19.6396		2.58567
1538	153.8	19.7527		2.62124
1539	153.9	19.2925		2.56532
1540	154	19.5749	50	3.06194
1541	154.1	19.8831		2.54252
1542	154.2	19.7871		2.68004
1543	154.3	19.8241		2.57853
1544	154.4	19.0264		2.70352
1545	154.5	19.8886		2.6668
1546	154.6	19.812		2.706
1547	154.7	19.6643		2.84494
1548	154.8	19.3483		2.69582
1549	154.9	18.9355		2.62747
1550	155	18.8311	47	2.83873
1551	155.1	19.343		2.56347
1552	155.2	19.2184		2.49876
1553	155.3	19.2261		2.8306
1554	155.4	18.781		2.73081
1555	155.5	19.5436		2.69509
1556	155.6	19.2924		2.69166
1557	155.7	19.4703		2.61666
1558	155.8	19.2109		2.70359
1559	155.9	19.4261		2.65656
1560	156	19.7979	46	2.68479
1561	156.1	18.6159		2.61668
1562	156.2	18.7593		2.6389
1563	156.3	18.6683		2.61954
1564	156.4	18.7529		2.65955
1565	156.5	18.6546		2.82126
1566	156.6	18.3274		2.64554
1567	156.7	19.1985		3.19179
1568	156.8	18.5153		2.61033
1569	156.9	18.9672		2.80858
1570	157	18.8006	43	2.61927
1571	157.1	19.2131		2.62345
1572	157.2	18.4583		2.7267
1573	157.3	18.5436		2.59048
1574	157.4	18.2638		2.60296
1575	157.5	19.0126		2.86881
1576	157.6	17.8767		2.81299
1577	157.7	17.6871		2.77272
1578	157.8	18.577		2.70786
1579	157.9	18.0824		2.64753
1580	158	17.9203	39	2.79668
1581	158.1	17.8029		2.58746
1582	158.2	18.3991		2.63154
1583	158.3	18.6955		2.68226
1584	158.4	18.266		2.71465
1585	158.5	18.7816		2.73541
1586	158.6	18.1469		2.56412
1587	158.7	18.6446		2.67442
1588	158.8	18.0832		2.58401
1589	158.9	18.5151		2.52645
1590	159	18.0249	39	2.61392
1591	159.1	17.456		2.65581
1592	159.2	18.369		2.72046
1593	159.3	18.327		2.67449
1594	159.4	18.2911		2.75257
1595	159.5	18.9649		2.66518
1596	159.6	19.1181		2.63909
1597	159.7	18.6475		2.6972
1598	159.8	19.4973		2.59463
1599	159.9	19.3458		2.76286
1600	160	18.9647	44	2.63387
1601	160.1	19.5122		2.737
1602	160.2	19.3848		2.56137
1603	160.3	18.6979		2.90843
1604	160.4	19.035		2.6035
1605	160.5	18.3058		2.55869
1606	160.6	19.0598		2.66942
1607	160.7	19.1116		2.70808
1608	160.8	18.9031		2.59056
1609	160.9	18.6049		2.62865
1610	161	18.9666	39	2.96548
1611	161.1	19.0286		2.65596
1612	161.2	18.5972		2.81228
1613	161.3	17.8651		2.67419
1614	161.4	18.3483		3.06737
1615	161.5	18.2326		3.85847
1616	161.6	17.8301		4.20641
1617	161.7	18.2226		4.68547
1618	161.8	18.4926		4.39252
1619	161.9	18.1871		4.36978
1620	162	18.094	40	4.98214
1621	162.1	18.8704		4.70419
1622	162.2	18.1065		4.85478
1623	162.3	18.2285		3.52551
1624	162.4	18.6333		4.18593
1625	162.5	18.855		2.6497
1626	162.6	18.3253		4.7503
1627	162.7	18.5456		5.36963
1628	162.8	18.501		6.32337
1629	162.9	18.8559		5.4379
1630	163	18.8254	39	4.69548
1631	163.1	18.3861		5.03947
1632	163.2	17.9275		4.85301
1633	163.3	18.3141		5.67547
1634	163.4	18.6054		5.64017
1635	163.5	17.7778		4.54411
1636	163.6	18.5704		4.59499
1637	163.7	17.8496		4.6179
1638	163.8	17.9032		5.00937
1639	163.9	18.1846		4.93511
1640	164	18.6959	39	5.41178
1641	164.1	18.2771		6.12662
1642	164.2	18.2886		6.17483
1643	164.3	18.7431		4.75956
1644	164.4	18.4769		5.71035
1645	164.5	17.747		4.47801
1646	164.6	17.8927		3.61921
1647	164.7	18.2277		5.47034
1648	164.8	17.9793		6.62539
1649	164.9	18.5424		4.90912
1650	165	17.789	40	4.92055
1651	165.1	18.2246		6.1918
1652	165.2	18.925		5.44704
1653	165.3	18.7957		4.9553
1654	165.4	19.0244		5.15805
1655	165.5	18.472		4.88309
1656	165.6	18.5901		4.62343
1657	165.7	18.3296		5.85123
1658	165.8	18.5201		5.89592
1659	165.9	18.6099		6.6526
1660	166	18.5068	43	2.78095
1661	166.1	18.0542		2.89493
1662	166.2	18.2224		4.67954
1663	166.3	18.0125		5.8919
1664	166.4	18.1197		5.22238
1665	166.5	18.1127		4.56055
1666	166.6	19.0142		5.30822
1667	166.7	18.3615		5.45514
1668	166.8	18.9029		7.21127
1669	166.9	18.1215		5.29625
1670	167	18.0233	38	4.60559
1671	167.1	17.3087		3.44607
1672	167.2	18.2106		2.63683
1673	167.3	17.8276		2.59079
1674	167.4	18.4332		2.65246
1675	167.5	18.0831		5.20547
1676	167.6	18.721		2.64011
1677	167.7	18.9041		4.34567
1678	167.8	18.2913		3.54934
1679	167.9	18.4284		2.52777
1680	168	18.7149	49	2.83483
1681	168.1	18.4306		2.61375
1682	168.2	19.4341		2.82268
1683	168.3	19.005		6.15406
1684	168.4	19.1487		5.27922
1685	168.5	19.0666		4.08318
1686	168.6	18.411		4.54526
1687	168.7	18.1964		4.20548
1688	168.8	18.7701		2.79209
1689	168.9	18.6995		4.1406
1690	169	18.7052	47	3.76388
1691	169.1	19.0161		2.69149
1692	169.2	18.5865		2.66789
1693	169.3	18.7008		2.83286
1694	169.4	18.3569		2.98377
1695	169.5	19.1759		4.65405
1696	169.6	18.2461		2.91075
1697	169.7	18.1565		2.88388
1698	169.8	17.3812		2.67926
1699	169.9	18.6827		2.65979
1700	170	18.5856	56	4.30619
1701	170.1	18.1382		4.78613
1702	170.2	19.098		4.14788
1703	170.3	18.7944		4.60015
1704	170.4	18.5031		3.93442
1705	170.5	18.2829		2.81564
1706	170.6	18.3691		2.74455
1707	170.7	17.7108		3.3276
1708	170.8	18.2119		4.15485
1709	170.9	18.7529		2.56932
1710	171	18.6091	51	2.85813
1711	171.1	18.5312		2.68978
1712	171.2	18.1302		3.77914
1713	171.3	18.0512		2.65505
1714	171.4	18.3096		4.13708
1715	171.5	18.3178		2.73375
1716	171.6	18.5678		5.13056
1717	171.7	18.1429		4.0946
1718	171.8	18.5448		3.70423
1719	171.9	18.9125		4.13434
1720	172	18.848	54	6.08132
1721	172.1	18.9229		4.17345
1722	172.2	18.948		4.571
1723	172.3	19.2121		5.70657
1724	172.4	18.7159		4.1927
1725	172.5	19.4959		2.88562
1726	172.6	18.2237		2.80957
1727	172.7	18.8031		2.63181
1728	172.8	18.9251		4.06996
1729	172.9	19.0752		3.89067
1730	173	19.0416	50	4.02084
1731	173.1	18.4335		2.79294
1732	173.2	19.328		2.80708
1733	173.3	18.9637		2.94602
1734	173.4	18.3515		3.92766
1735	173.5	18.9725		2.6001
1736	173.6	18.7739		2.98727
[truncated: 4,421 more rows]
