# Supplementary material for: Transport mechanism of DgoT, a bacterial homolog of SLC17 organic anion transporters
Source: EMBO J. 2024 Oct 25;43(24):6740–65. doi: 10.1038/s44318-024-00279-y (PMC11649914; doi:10.1038/s44318-024-00279-y)
Supplement: Supplementary file 5 — Source data Fig. 4 [file 44318_2024_279_MOESM5_ESM.zip › Figure 4/4C/4C.xls]

## Sheet: README
For each 10th frame of the trajectory (i.e. every 1ns) number of water molecules in 2-Å sections along z-axis was counted. Only molecules with z coordinate between 51 and 75 Å and within 8 Å from binding site (defined as center of geometry of Y79, Y44, S370, Q164, N393, W373) in xy plane were analyzed
For apo simulations, only frames fulfilling the condition (distance between side chains of F72 and W277 < 12.5 Å for closed gate and > 12.5 Å for open gate) were considered
Mean number of water molecules in each 2-Å slice is presented

## Sheet: Main panel
z coordinate (Å)	Nr. of water molecules in slice
	Apo, closed gate		Apo, open gate		Substrate bound
	mean	std	mean	std	mean	std
52	4.14348	1.92906	4.94499	1.5534	1.24658	1.06615
54	3.38878	1.86987	4.35825	1.69085	1.49468	0.984357
56	3.21961	1.82051	3.1481	1.40594	1.88101	1.1875
58	3.02882	1.71965	2.55571	1.1594	1.98987	1.24184
60	3.89411	2.42844	4.95628	1.93098	2.09722	1.36342
62	2.91134	2.65615	9.67842	2.51334	4.73468	1.6975
64	3.42951	3.11296	10.9309	2.50067	2.66076	1.5925
66	4.40476	3.31819	11.6841	2.79916	4.11089	1.75553
68	6.06297	3.88608	13.5007	4.0618	5.03899	2.54777
70	8.08772	3.82166	15.7518	4.3759	7.67797	3.76279
72	11.1942	3.57385	18.646	4.85911	11.2562	3.97055
74	12.7014	3.24068	20.3202	4.39841	12.6182	3.88806

## Sheet: Raw data (apo, closed gate)
Frame	Time (ns)	Distance F72-W377 (Å)	Nr. of water molecules in slice with z coordinate												Distance F72-W377 (Å)	Nr. of water molecules in slice with z coordinate												Distance F72-W377 (Å)	Nr. of water molecules in slice with z coordinate												Distance F72-W377 (Å)	Nr. of water molecules in slice with z coordinate
			52	54	56	58	60	62	64	66	68	70	72	74		52	54	56	58	60	62	64	66	68	70	72	74		52	54	56	58	60	62	64	66	68	70	72	74		52	54	56	58	60	62	64	66
		Rep #1	Rep #1	Rep #1	Rep #1	Rep #1	Rep #1	Rep #1	Rep #1	Rep #1	Rep #1	Rep #1	Rep #1	Rep #1	Rep #2	Rep #2	Rep #2	Rep #2	Rep #2	Rep #2	Rep #2	Rep #2	Rep #2	Rep #2	Rep #2	Rep #2	Rep #2	Rep #3	Rep #3	Rep #3	Rep #3	Rep #3	Rep #3	Rep #3	Rep #3	Rep #3	Rep #3	Rep #3	Rep #3	Rep #3	Rep #4	Rep #4	Rep #4	Rep #4	Rep #4	Rep #4	Rep #4	Rep #4	Rep #4
0	0	7.94794	0	0	1	0	1	4	8	7	12	10	15	10	7.94794	0	0	1	0	1	4	8	7	12	10	15	10	7.94794	0	0	1	0	1	4	8	7	12	10	15	10	7.94794	0	0	1	0	1	4	8	7
10	1	7.39649	2	0	2	1	3	5	4	8	6	11	18	12	7.74258	0	0	1	3	2	3	4	6	4	16	15	15	7.83973	0	1	2	3	2	4	5	2	10	11	14	17	8.536	0	1	1	2	1	4	9	6
20	2	7.91352	1	2	0	2	3	2	7	6	9	10	15	13	8.31589	1	1	2	2	2	4	5	10	6	14	18	15	6.61045	2	3	3	3	6	4	4	7	11	11	16	16	8.99563	1	0	1	3	1	5	5	4
30	3	8.024	5	1	2	1	5	4	8	9	7	10	14	16	6.16508	2	3	2	3	4	6	4	6	7	17	12	12	7.0797	1	4	3	2	2	4	2	8	9	13	13	18	8.80152	2	1	1	1	3	6	3	9
40	4	9.28261	5	2	1	2	4	3	5	4	10	11	12	14	4.87431	1	2	4	3	5	3	5	3	9	14	18	12	8.43519	1	5	4	3	4	6	3	5	5	14	15	20	8.66499	3	0	1	2	1	5	7	8
50	5	8.29032	4	2	2	2	5	4	8	5	7	14	11	15	5.97426	3	2	1	3	5	5	2	5	8	15	19	13	6.32429	2	2	4	4	3	5	2	7	5	10	14	22	9.22883	2	0	1	2	1	4	8	8
60	6	6.61623	4	4	2	2	8	2	4	4	9	9	11	10	5.53014	1	3	1	1	4	4	3	5	7	12	15	14	8.70436	1	3	2	3	5	4	2	6	12	11	19	22	8.12552	3	1	0	2	2	4	6	5
70	7	8.0434	6	5	4	2	4	4	5	8	8	9	11	11	6.50266	1	5	2	2	1	3	2	2	4	8	12	15	7.40356	4	1	3	3	3	3	2	4	9	19	15	18	7.80699	2	0	0	2	2	3	5	8
80	8	6.85813	6	6	1	1	4	4	2	7	6	11	16	14	6.06672	3	3	1	2	4	1	4	3	5	11	13	12	8.61506	5	3	3	3	2	4	6	6	9	17	17	17	8.67531	3	1	2	3	0	5	4	7
90	9	6.49657	5	7	1	2	5	1	3	4	9	9	13	14	6.66598	1	3	1	2	3	2	5	2	5	7	12	17	8.24972	2	3	3	3	3	3	4	6	13	13	17	20	7.43403	3	1	2	2	2	2	3	11
100	10	7.3464	6	3	2	2	5	5	3	4	8	6	13	11	5.20974	3	3	4	1	3	4	1	3	3	9	12	16	9.12696	2	2	3	3	2	2	3	9	5	18	15	15	8.92352	3	1	1	2	2	5	6	7
110	11	6.96931	6	2	3	2	3	2	5	2	8	4	15	14	5.53015	2	5	1	3	2	1	5	5	6	8	17	15	7.93065	5	1	2	1	2	5	4	4	12	10	23	16	7.5922	6	1	2	2	1	3	6	6
120	12	6.79355	2	2	2	2	4	4	1	5	6	9	12	7	5.15237	1	4	3	1	4	3	0	4	7	10	13	16	8.74643	2	3	2	2	4	5	6	7	7	11	19	16	7.11174	3	2	1	2	3	2	3	4
130	13	7.03073	5	2	3	2	4	4	2	5	7	8	11	11	5.41463	3	3	1	1	3	4	4	2	5	8	8	18	8.48557	4	2	3	2	3	2	5	2	8	11	19	16	8.05663	3	1	2	1	2	2	3	7
140	14	6.64715	3	4	3	2	7	4	4	4	7	9	13	17	5.72192	5	4	1	2	3	1	3	4	9	8	12	13	8.64859	3	3	3	3	3	3	4	5	13	10	18	13	7.49953	5	3	2	2	3	4	5	5
150	15	7.10611	3	3	1	2	5	4	1	4	5	8	15	18	6.10883	3	3	2	2	3	4	2	4	4	8	12	19	8.6653	4	3	2	1	4	3	7	2	7	14	17	19	6.2573	6	3	3	2	3	3	3	7
160	16	7.21522	3	2	2	1	4	5	1	5	5	8	16	16	5.91051	3	3	1	1	4	3	4	6	2	11	13	13	8.29688	4	1	2	2	4	1	4	4	10	16	15	18	7.0836	3	2	1	2	5	4	2	6
170	17	6.05063	3	3	1	1	4	3	5	4	6	9	13	18	5.9913	3	3	1	2	3	3	1	1	6	6	14	12	9.01129	5	2	2	1	5	1	4	4	7	15	17	15	7.35846	3	1	3	1	2	3	6	5
180	18	7.61003	3	4	2	1	4	2	3	7	7	8	15	11	5.34615	4	2	2	2	3	4	2	3	6	11	7	11	9.08179	3	2	3	0	3	3	4	3	6	15	13	19	8.09896	2	2	3	4	1	3	5	4
190	19	6.96821	3	1	3	2	3	2	2	6	5	6	16	9	6.18509	4	3	1	1	3	3	1	5	7	6	13	13	8.51325	2	3	2	2	4	1	5	5	5	11	19	20	8.42488	5	2	3	1	4	5	3	3
200	20	7.09584	4	5	2	2	3	2	2	6	7	9	15	13	5.22851	2	3	1	2	3	2	3	4	4	8	11	14	8.99183	6	1	2	2	4	3	2	3	9	14	15	19	8.72764	5	3	3	2	1	3	3	3
210	21	7.08187	4	3	3	1	5	1	2	3	4	6	10	12	5.47176	3	2	1	2	3	2	2	5	6	8	9	15	9.26776	5	2	1	2	3	3	4	4	5	14	15	17	7.43248	7	2	1	2	5	3	3	5
220	22	6.68376	4	2	3	0	4	2	2	3	5	6	13	17	5.06116	4	4	1	1	5	2	1	3	7	10	4	17	8.59465	4	3	2	1	4	2	5	2	7	11	18	17	7.18562	5	1	3	6	3	3	4	4
230	23	6.4823	3	6	2	3	3	2	2	3	5	6	13	11	5.34261	4	2	2	2	2	2	2	3	6	7	10	18	7.81818	2	2	3	1	3	3	2	2	8	11	16	15	6.58953	3	2	5	4	5	2	4	7
240	24	7.45181	2	4	3	2	2	3	2	3	5	6	15	17	4.23095	2	4	1	2	2	3	3	3	8	9	8	15	8.57062	2	2	3	0	3	1	1	4	7	8	13	21	6.71108	3	3	2	2	7	4	3	4
250	25	7.16801	3	4	3	2	4	3	3	3	3	11	16	14	6.12658	5	2	1	4	4	0	3	2	7	7	10	14	7.80673	3	2	2	2	3	2	2	5	6	15	10	14	7.09567	5	2	2	2	2	3	2	5
260	26	6.7157	6	4	1	3	4	3	2	3	4	8	15	13	5.50787	1	3	1	3	4	2	2	2	5	9	10	10	8.67372	5	1	3	3	3	4	4	4	8	7	19	18	6.67852	5	1	3	3	3	2	1	5
270	27	6.26627	5	1	3	3	3	1	4	3	2	8	17	14	6.52125	2	3	2	0	4	3	4	1	7	7	8	16	7.33248	4	3	3	1	2	2	4	4	6	9	15	15	7.28458	3	2	4	3	5	3	1	4
280	28	6.45133	4	3	3	0	4	2	2	4	4	10	14	13	6.69497	3	1	2	2	7	2	3	4	3	10	11	10	8.37965	5	3	2	3	3	3	0	1	7	16	11	19	7.84336	4	1	5	2	2	3	2	4
290	29	6.51927	3	4	3	0	4	2	1	4	4	9	18	16	5.04838	5	3	0	1	6	2	1	3	5	8	10	9	8.74081	1	2	3	2	3	2	2	2	4	14	18	14	6.02291	4	3	1	2	2	3	2	4
300	30	6.26492	5	3	3	2	3	2	3	2	5	7	20	14	5.19132	4	3	2	0	2	4	2	4	4	6	9	13	9.03959	4	2	2	2	3	3	2	2	5	13	13	17	8.67232	4	3	1	3	1	5	4	5
310	31	6.59562	4	3	2	2	4	1	4	5	3	6	15	16	6.44183	4	1	3	1	4	3	3	4	6	5	7	13	8.88016	4	2	3	1	2	1	1	5	5	10	19	14	8.34493	6	2	1	3	3	1	4	3
320	32	6.04206	2	4	4	1	4	2	2	5	4	8	18	13	5.32938	3	3	2	0	4	2	3	2	3	9	8	14	9.37994	4	3	2	2	1	2	2	4	6	12	18	14	8.40945	5	2	4	3	3	4	3	3
330	33	5.33607	3	2	0	2	3	4	2	3	3	5	20	15	4.53516	2	3	2	1	3	2	2	1	5	5	10	10	9.04614	4	3	1	3	2	1	2	1	10	12	15	18	8.45347	3	3	2	4	5	3	6	4
340	34	6.6239	3	3	2	3	4	2	2	4	3	8	15	16	5.24951	2	3	1	0	3	3	1	3	5	8	8	13	8.78539	4	2	4	2	2	3	8	5	6	14	20	22	6.37045	2	1	2	3	6	3	5	2
350	35	6.60533	3	2	3	2	3	2	3	2	3	7	16	13	5.19303	3	2	3	1	4	2	3	4	3	7	10	8	8.17693	3	1	3	1	1	2	1	3	7	11	17	21	8.36091	5	5	3	3	4	3	5	2
360	36	6.77337	5	3	4	2	4	1	3	3	5	6	17	12	6.76072	3	2	3	0	1	3	1	2	4	10	10	8	8.01176	5	2	2	3	3	2	4	6	7	8	21	14	8.78331	4	3	3	3	4	4	3	6
370	37	6.80345	3	4	2	2	4	4	4	3	3	10	9	14	6.20426	2	3	3	1	3	2	2	3	7	6	9	13	7.83995	5	2	2	3	3	4	4	4	6	9	14	21	8.06366	2	3	3	3	7	4	3	3
380	38	6.65794	4	2	3	1	6	0	2	2	3	8	16	14	5.6937	4	2	3	1	2	2	3	3	6	5	8	9	8.48062	6	0	3	2	2	3	4	5	8	15	15	20	6.6169	3	4	3	4	4	2	3	4
390	39	6.6068	3	5	2	4	3	1	4	3	2	7	18	14	6.20406	3	2	2	2	2	2	2	2	7	4	14	9	9.47692	6	3	2	2	1	1	5	3	6	11	16	12	6.34323	4	3	2	5	5	2	2	3
400	40	6.73144	5	5	2	2	3	2	2	1	2	6	16	13	5.31071	3	2	3	0	3	4	1	2	4	6	6	9	8.68151	3	1	2	1	2	1	3	4	7	9	14	21	6.60792	3	0	4	4	6	1	5	2
410	41	7.43555	5	4	2	3	5	0	1	4	2	7	19	13	6.16357	2	1	2	1	4	2	2	2	8	7	10	12	9.06045	2	1	4	2	2	1	3	2	8	15	14	16	6.51273	2	3	4	3	5	2	3	4
420	42	6.87224	3	3	6	2	5	1	4	2	4	5	16	18	6.05199	2	4	1	0	2	3	3	5	6	9	8	14	8.97992	5	1	1	2	2	3	3	3	8	10	17	14	6.57798	2	4	2	4	4	5	2	2
430	43	7.72097	4	6	3	2	4	2	2	3	2	6	12	15	5.02581	1	4	1	0	3	2	1	3	5	10	5	12	9.48317	4	1	1	3	1	1	5	4	6	11	13	17	7.01716	3	2	3	1	7	1	2	5
440	44	7.61836	5	5	3	2	3	3	3	3	3	10	15	13	5.45568	3	2	2	1	3	1	0	3	5	5	9	11	7.47854	5	2	2	2	0	3	5	5	5	10	15	15	6.4876	3	3	1	4	5	6	1	4
450	45	7.64421	5	4	2	3	4	2	3	3	2	8	16	14	5.69109	4	2	1	0	4	1	2	4	2	5	5	10	9.24602	5	2	2	2	1	2	6	3	4	12	19	15	6.22448	5	3	4	4	4	6	1	2
460	46	7.14178	5	3	4	3	5	2	3	5	3	9	18	13	5.66988	6	2	1	1	3	3	0	4	2	3	6	8	8.4074	7	1	1	3	1	0	7	3	7	17	14	19	7.42771	4	4	2	2	5	1	5	2
470	47	6.91412	5	4	2	3	6	2	3	1	4	9	10	16	6.07286	3	0	3	0	6	1	0	4	4	5	7	9	9.12387	4	2	2	3	1	1	1	6	10	13	14	17	7.83752	4	3	2	2	4	2	3	5
480	48	7.18029	4	6	1	3	3	4	3	6	2	8	17	18	7.30691	4	1	2	0	4	2	3	3	8	6	7	11	9.63937	5	1	1	3	3	4	3	4	6	14	18	17	6.66727	5	4	4	3	7	3	4	4
490	49	7.10651	5	2	3	4	6	1	3	3	1	9	16	17	6.16342	4	4	1	0	4	2	0	4	5	8	6	11	8.69408	5	1	1	3	1	4	3	5	7	9	17	21	6.34002	4	2	3	2	5	2	3	6
500	50	7.93205	3	1	4	1	6	3	4	3	3	7	18	15	5.74536	5	1	2	1	5	2	1	1	7	3	7	5	9.55395	5	1	2	4	2	2	0	7	10	11	16	21	4.80801	5	4	2	3	5	3	5	4
510	51	7.59981	3	4	2	1	6	2	3	1	2	8	13	12	6.67064	3	1	2	0	4	2	2	3	4	7	4	6	8.49797	4	3	2	3	3	0	4	4	6	10	19	20	6.36323	3	3	5	0	6	4	6	4
520	52	7.92416	2	4	5	1	7	1	3	2	3	6	14	14	6.17367	4	1	3	1	4	1	0	2	4	6	4	11	8.53226	5	3	2	2	2	2	2	7	7	13	21	17	5.27796	2	3	3	4	5	3	4	3
530	53	7.13073	3	4	3	2	4	3	4	1	2	9	16	12	6.97947	2	3	2	0	3	3	2	4	7	8	7	11	8.65682	4	1	4	3	2	1	0	4	8	13	14	15	6.23012	4	5	2	3	4	5	4	6
540	54	6.49876	3	2	6	2	3	2	3	2	2	6	13	15	7.65552	3	2	2	0	4	2	1	5	7	6	8	11	8.62989	5	3	2	2	1	1	3	3	10	10	17	19	6.45985	5	3	3	0	7	5	4	3
550	55	7.19566	3	3	5	2	4	2	2	3	1	8	18	13	7.71143	4	0	3	0	5	2	2	5	6	11	7	13	8.17309	3	2	2	2	0	2	3	6	9	10	19	17	6.31882	3	4	2	2	5	4	2	7
560	56	6.6085	3	2	2	3	4	2	2	3	2	5	17	14	6.6635	3	2	2	0	2	3	1	2	5	5	9	12	8.99276	5	1	3	2	3	4	3	6	7	12	18	15	7.53703	3	4	2	1	6	4	0	3
570	57	7.06638	3	4	4	2	6	1	2	3	1	4	15	13	7.78042	2	2	2	0	3	1	2	4	1	7	5	12	7.60319	5	1	2	2	2	1	6	6	10	13	15	14	7.45356	4	5	2	0	7	2	6	6
580	58	6.81307	3	5	3	3	4	2	3	3	3	7	19	12	6.86791	3	0	2	0	1	4	1	5	4	6	7	9	7.57223	5	2	4	0	2	1	6	5	7	13	17	23	9.27602	4	5	2	3	5	2	4	2
590	59	7.55265	3	2	4	2	6	1	2	2	1	6	18	10	6.3546	4	1	2	0	2	3	1	1	3	5	7	10	8.89099	6	3	2	2	2	2	3	4	11	13	12	12	10.9603	5	5	2	2	4	2	5	4
600	60	6.86484	4	3	4	5	3	1	4	3	2	5	20	13	6.87607	5	2	2	0	3	3	0	1	4	5	6	11	8.8186	1	4	2	3	1	2	4	6	7	14	13	17	12.7283	4	2	3	3	5	1	8	5
610	61	7.16084	5	2	4	2	5	3	3	1	3	5	17	15	6.37933	3	3	2	0	3	3	1	1	4	6	6	11	8.71131	4	1	3	2	2	2	4	3	8	16	13	14	12.7504	4	4	1	0	6	4	2	6
620	62	7.16855	5	4	1	3	4	3	3	3	3	6	16	12	7.44686	2	2	2	1	3	2	1	2	2	6	10	7	8.3896	2	2	3	1	1	1	1	5	7	13	14	16	11.9829	5	2	2	0	6	2	4	7
630	63	6.94879	5	2	4	2	4	3	1	2	3	5	16	17	6.39842	2	2	3	0	3	3	2	0	3	6	11	7	8.9604	3	4	2	2	1	1	0	5	10	12	15	13	12.5259	4	3	1	0	6	4	7	4
640	64	7.30097	3	3	2	3	4	1	2	2	1	9	19	11	6.77307	2	1	2	1	1	5	0	4	3	5	8	13	8.86482	5	2	3	2	1	1	1	7	9	14	14	10	10.9378	2	4	1	0	6	5	4	3
650	65	7.75603	3	5	3	1	3	1	1	2	3	5	14	13	7.55255	1	1	2	1	3	4	0	1	4	10	7	13	9.30615	4	4	2	0	2	0	3	6	9	14	16	13	11.7794	5	4	1	1	3	6	3	3
660	66	7.28241	2	3	3	1	6	1	2	2	3	8	17	12	7.58309	3	1	2	1	3	3	0	2	3	6	8	13	8.65041	4	4	3	1	1	1	4	2	10	11	18	12	11.5635	4	2	1	2	4	5	5	3
670	67	7.5916	1	4	3	2	6	2	3	3	2	10	11	10	6.57494	2	3	2	1	3	2	1	4	5	7	9	14	7.46531	8	3	3	1	1	1	2	7	11	14	10	15	11.5444	2	5	1	0	5	5	4	5
680	68	6.71415	3	3	3	4	4	2	1	3	2	8	14	13	6.65356	1	3	3	0	1	4	2	1	2	6	10	9	8.30516	5	3	1	3	0	4	3	4	8	18	11	17	11.0576	3	6	2	1	6	5	5	5
690	69	7.80168	4	4	1	3	4	1	2	3	2	5	13	13	7.65519	2	5	2	1	4	2	0	3	5	4	9	14	9.01255	3	3	2	2	3	3	4	3	5	17	17	11	10.7138	2	4	1	1	6	3	3	4
700	70	7.05863	1	4	3	2	6	2	3	1	4	12	13	14	7.41111	3	2	2	1	4	3	0	0	4	4	9	14	8.85475	4	1	3	2	5	2	2	2	3	11	18	14	10.0117	4	6	1	1	3	3	6	3
710	71	7.70252	5	3	3	2	5	1	2	1	3	7	14	13	5.80191	1	2	2	1	1	4	3	3	2	7	9	14	8.80273	6	2	4	3	7	1	3	4	8	12	15	19	10.5595	7	3	1	1	3	4	5	4
720	72	7.23927	3	4	3	2	4	2	2	1	4	7	14	19	6.7873	2	3	1	1	3	2	2	1	4	6	11	12	8.93367	6	4	4	4	6	4	6	4	8	11	16	19	9.97763	7	5	2	1	4	2	4	6
730	73	6.56753	5	3	2	4	5	0	1	3	4	5	13	17	6.41123	2	1	2	1	2	3	1	0	3	7	10	9	8.90132	6	3	3	1	4	5	6	3	8	14	17	15	10.584	6	4	1	1	2	5	0	7
740	74	7.77169	2	6	3	2	5	3	3	2	3	9	16	10	6.30765	3	2	3	0	3	1	1	0	4	6	9	12	7.46963	3	4	3	5	7	6	4	4	9	7	20	17	13.0346	5	3	2	2	3	4	7	7
750	75	7.90256	2	7	1	2	4	2	3	2	3	5	17	9	6.771	3	3	1	1	2	3	1	2	3	5	10	9	7.80263	8	6	1	4	8	4	9	6	7	9	16	13	10.48	5	1	3	1	5	4	4	3
760	76	7.59859	4	2	4	3	4	3	5	2	1	9	13	12	6.46533	5	0	2	1	3	2	0	0	2	4	8	11	8.46957	5	4	6	4	5	4	4	6	12	14	14	17	10.4561	4	4	2	2	5	4	2	2
770	77	6.978	4	3	4	2	5	1	3	2	3	9	14	12	6.83029	6	2	3	1	3	2	0	0	6	7	7	14	8.55258	5	7	4	6	4	2	6	7	8	11	18	12	11.3402	3	5	2	2	4	2	2	5
780	78	6.46736	3	5	2	2	5	2	1	2	2	9	11	15	6.35327	2	3	2	0	3	3	2	2	2	8	7	11	5.11166	7	5	6	2	4	5	8	8	8	14	18	13	10.8698	7	6	3	0	1	1	2	4
790	79	6.91542	4	3	2	3	6	1	2	1	1	9	15	16	6.51319	5	1	2	1	3	2	2	2	0	6	7	14	5.59272	8	6	4	5	5	7	8	11	8	13	13	13	12.7442	7	3	1	2	0	3	4	5
800	80	5.99411	3	3	3	2	6	2	1	3	4	6	14	15	6.28436	4	0	2	0	4	1	1	1	3	6	7	7	5.40463	5	4	1	2	2	8	4	7	10	13	14	16	11.0588	6	5	1	2	5	3	4	3
810	81	6.03492	2	4	3	3	5	3	1	2	2	10	14	11	6.32488	4	1	3	1	2	2	3	0	4	2	10	11	5.12876	7	6	3	3	3	4	5	9	8	11	13	14	10.8947	5	3	1	1	5	4	5	3
820	82	5.69057	0	6	0	2	6	1	3	1	4	11	15	15	7.00987	2	5	2	0	2	3	1	2	3	2	6	12	5.43493	6	5	4	3	4	5	9	5	9	14	14	18	11.6247	6	4	1	3	4	6	4	7
830	83	6.36778	6	4	5	1	3	2	3	1	3	5	14	14	5.93692	4	1	3	1	4	2	1	0	3	5	7	6	5.27862	8	4	3	4	3	6	3	8	8	10	15	17	11.2416	6	3	1	3	4	5	7	4
840	84	7.02106	4	6	3	2	5	1	3	2	3	10	17	10	6.53288	5	2	2	0	3	2	2	0	2	4	10	10	4.61171	7	3	5	4	3	5	11	4	12	14	13	18	10.4369	5	4	1	2	5	2	6	6
850	85	6.69441	4	4	4	2	5	1	2	1	2	7	14	16	5.84103	3	1	2	0	2	3	2	1	5	7	8	11	6.0133	6	8	3	6	2	7	8	9	10	9	20	15	9.33686	6	4	2	1	5	4	5	5
860	86	6.05121	6	2	5	3	5	2	2	2	4	4	10	14	6.20595	3	2	2	0	3	3	4	3	4	6	6	10	4.63856	7	3	6	5	3	5	9	10	12	8	19	14	8.67662	4	5	3	1	5	3	4	3
870	87	6.09053	5	5	5	3	5	1	3	2	3	8	13	17	5.3387	3	1	2	0	2	3	3	1	5	3	9	11	5.62517	6	5	2	4	3	9	7	7	12	11	14	20	10.4446	5	7	2	1	4	3	2	2
880	88	5.80417	4	2	5	3	6	4	2	5	4	8	18	21	6.31723	3	1	3	0	3	2	3	3	4	9	10	10	4.51405	7	6	4	2	5	8	5	6	10	13	17	17	10.5443	4	3	3	1	6	3	5	4
890	89	5.44914	4	3	2	3	4	3	3	3	3	9	13	15	6.30705	4	1	2	1	4	1	2	1	6	6	8	9	7.41856	6	5	4	4	3	4	8	9	9	13	16	11	10.2833	8	5	0	2	6	5	3	3
900	90	5.41167	4	5	3	4	5	0	3	2	3	8	17	14	5.15866	3	3	2	0	4	1	3	1	6	8	8	13	6.91993	6	7	3	2	2	6	6	11	8	14	13	17	10.1222	4	5	2	0	8	3	3	7
910	91	6.38656	3	5	2	2	5	3	2	0	4	7	16	20	5.51896	3	2	3	1	3	2	1	0	4	8	10	11	5.39537	6	5	2	2	3	4	10	11	9	12	18	21	10.7729	4	4	1	0	4	4	5	4
920	92	6.13663	3	3	2	3	3	2	1	1	1	7	11	16	5.99774	1	3	2	1	3	3	0	2	5	6	8	8	5.68205	7	5	4	4	3	3	6	10	9	15	12	19	10.1191	8	4	1	2	6	3	7	4
930	93	6.07854	4	3	2	3	5	1	0	0	4	7	11	13	5.57168	4	2	2	0	4	2	0	3	7	4	7	14	6.24181	6	6	6	3	3	5	7	8	13	13	17	14	9.8406	4	5	1	2	5	4	5	4
940	94	6.39453	4	4	2	2	4	3	2	1	2	6	20	14	6.90474	4	1	2	0	1	4	1	4	5	5	9	11	5.14359	6	5	3	4	5	6	11	6	11	11	18	13	9.75678	4	4	1	2	6	4	3	5
950	95	5.74949	5	3	3	2	4	0	2	3	0	5	16	9	6.42892	3	3	2	1	2	3	3	1	3	4	4	9	6.45725	4	1	4	2	1	5	7	8	7	12	15	14	9.39706	3	4	1	1	6	3	4	1
960	96	6.60734	5	2	5	0	3	1	3	1	3	9	17	12	6.06554	3	1	3	0	2	1	1	0	4	4	8	14	5.77046	7	4	2	2	1	3	6	6	8	15	16	13	10.2111	6	5	1	2	6	3	6	4
970	97	6.0551	2	4	1	1	5	1	1	3	4	7	12	15	7.19131	2	1	3	2	4	2	1	0	2	3	7	10	6.95332	5	3	4	2	3	7	6	6	12	12	15	14	9.8416	9	5	3	2	7	2	6	5
980	98	6.30789	1	5	3	1	3	1	0	1	5	7	16	12	6.69453	3	2	2	1	3	2	1	2	8	3	8	12	5.50735	3	3	3	2	4	6	7	8	11	12	17	16	9.88279	6	6	0	0	5	3	4	5
990	99	4.99191	6	2	2	2	5	1	1	0	4	8	20	18	7.5957	1	3	2	0	2	2	2	2	5	9	8	12	5.9615	4	2	4	3	3	4	9	6	9	10	20	19	9.58387	5	6	2	1	4	2	4	5
1000	100	6.37294	5	2	1	3	3	1	2	2	2	8	18	17	5.73088	5	3	1	0	5	1	1	2	5	3	9	11	5.59687	6	3	4	3	1	4	8	8	8	14	16	15	9.99871	9	4	1	1	6	3	4	4
1010	101	6.88966	5	2	2	3	2	3	1	4	6	8	15	15	6.55898	4	2	2	0	2	3	2	1	5	9	7	13	7.0832	5	4	5	2	3	1	9	5	10	11	13	19	10.279	7	1	0	0	6	4	6	3
1020	102	6.56702	3	3	2	1	3	3	3	4	1	11	15	11	7.00966	6	2	2	0	4	1	4	3	2	10	7	10	5.97841	6	4	6	1	3	5	7	7	9	15	16	16	8.82264	7	5	2	0	6	4	4	3
1030	103	5.85636	3	4	3	0	4	2	2	2	3	8	15	16	6.09324	3	3	2	1	1	5	1	3	5	5	8	9	7.2928	4	4	3	3	2	5	5	9	11	13	16	16	9.41634	3	8	2	1	5	4	4	5
1040	104	6.2714	4	1	3	2	4	0	2	4	4	5	15	13	6.43016	1	3	1	0	1	3	3	4	3	5	5	13	8.28761	3	4	3	3	1	3	4	4	8	15	14	17	8.6386	6	4	2	2	5	3	3	6
1050	105	6.27992	3	5	3	3	2	2	0	2	3	7	15	13	6.8149	5	3	1	0	3	1	3	4	8	2	7	8	9.74788	6	4	5	2	2	3	4	4	10	14	20	15	9.38464	4	7	3	0	7	5	3	8
1060	106	6.35228	2	3	3	2	4	1	2	3	3	7	7	17	7.22756	3	2	1	1	2	3	2	4	5	6	4	15	7.04314	6	5	5	2	2	2	2	4	5	11	16	12	10.0775	7	5	2	2	6	5	4	7
1070	107	6.80824	3	2	1	2	5	1	1	1	4	11	12	15	7.12769	1	3	2	3	1	4	1	2	6	5	6	9	8.17964	7	3	7	0	1	1	5	5	7	10	16	11	10.0856	5	5	3	5	3	6	6	5
1080	108	6.00927	1	4	1	3	4	1	2	1	1	9	12	11	7.11649	4	2	2	1	3	2	1	5	5	6	10	8	8.38532	6	6	3	4	1	1	5	3	8	8	10	15	9.34076	5	5	2	3	3	6	3	5
1090	109	5.45482	3	6	3	4	4	0	1	2	2	5	15	12	7.03699	4	2	1	2	4	2	2	2	5	8	5	7	8.04985	4	3	5	2	1	1	4	5	8	9	10	13	10.102	3	5	1	2	8	5	6	3
1100	110	6.98298	4	3	2	3	3	0	2	3	5	11	9	11	6.89924	3	2	1	2	2	3	4	3	5	6	5	9	7.90663	5	4	1	3	0	2	5	4	5	10	14	16	9.82245	5	5	1	0	8	2	3	4
1110	111	6.34467	4	4	3	3	4	1	1	0	6	11	15	10	6.49921	5	3	1	3	3	2	2	2	4	7	7	9	8.17027	5	4	2	5	1	1	4	5	7	8	15	16	11.4984	6	5	1	2	6	6	6	5
1120	112	6.74559	3	3	3	2	5	1	2	2	4	10	11	9	5.07044	4	3	1	3	2	3	1	3	6	7	5	6	7.97967	6	2	3	4	1	2	8	3	5	8	13	14	10.6336	6	5	2	3	5	6	5	5
1130	113	5.81367	3	3	3	3	3	1	3	1	2	9	15	11	5.42034	5	2	1	1	4	2	2	1	8	3	4	8	7.76518	6	4	4	2	1	2	6	5	9	17	12	13	9.54407	5	4	1	3	5	4	5	3
1140	114	6.14106	4	1	1	3	4	0	2	1	4	7	13	9	5.35845	4	2	3	1	4	4	1	1	5	4	7	13	8.30182	7	3	3	3	1	2	7	4	9	13	16	15	9.7613	4	5	2	2	6	2	4	4
1150	115	6.26172	2	4	1	3	4	0	1	2	2	14	11	16	5.22519	5	2	1	3	4	3	1	1	4	6	3	11	8.96256	8	4	4	2	1	3	6	2	6	13	12	14	8.63342	2	2	1	2	6	2	2	7
1160	116	6.2928	3	2	3	1	6	1	2	1	2	8	15	12	5.19395	3	3	3	0	6	2	1	2	3	3	7	9	7.65414	7	5	5	2	2	1	5	5	5	7	13	18	10.4366	3	7	2	1	6	4	2	5
1170	117	6.22145	6	3	2	2	4	0	1	1	1	5	18	12	4.13586	6	2	1	1	6	3	0	3	4	5	6	14	8.07211	5	7	4	3	1	3	9	4	11	13	22	15	10.7199	7	4	2	3	5	3	8	6
1180	118	5.86935	4	4	2	1	6	2	1	0	3	10	14	9	5.88075	4	0	2	2	6	2	1	2	2	5	5	11	8.77441	4	4	2	4	2	5	5	8	8	20	10	18	10.6414	5	3	1	2	7	4	3	3
1190	119	6.83575	5	3	4	2	5	0	2	3	3	6	12	14	4.94312	6	2	2	3	5	2	2	1	3	2	7	11	8.57264	4	4	5	1	2	4	8	5	10	12	14	15	11.1488	6	2	2	2	7	3	5	6
1200	120	6.7105	4	3	3	1	3	0	2	1	2	9	10	10	4.79527	5	3	1	2	4	3	1	0	4	3	6	13	8.38659	5	3	3	3	4	4	8	5	8	12	12	20	10.6382	3	3	3	1	6	2	4	5
1210	121	6.63309	6	3	2	2	4	1	1	0	1	6	14	15	4.65782	4	3	2	2	6	0	2	1	5	5	5	15	8.80594	4	3	2	3	2	3	4	8	7	15	10	15	9.46228	4	2	3	1	7	5	4	3
1220	122	7.46946	5	4	3	2	4	0	1	4	2	7	15	15	5.05111	3	3	2	0	6	2	0	2	4	2	7	14	9.409	4	4	3	4	3	7	5	7	5	14	14	12	11.2327	4	6	2	2	4	4	1	4
1230	123	6.24453	5	3	3	3	3	1	4	3	5	5	14	11	4.49063	2	3	4	1	2	3	0	4	3	5	6	10	8.67062	3	5	3	1	1	5	3	7	9	14	15	21	10.2591	6	4	2	1	4	4	3	4
1240	124	6.33648	3	3	3	1	4	1	1	3	2	6	12	9	4.17574	3	3	3	0	3	5	0	1	6	4	3	11	8.91392	4	5	3	4	0	3	6	6	9	12	17	18	10.9112	7	5	1	2	4	5	8	6
1250	125	5.05058	5	4	2	4	3	0	3	2	3	6	9	15	4.71143	2	2	2	1	3	4	1	2	4	8	3	15	9.12826	2	3	5	1	1	3	6	7	12	11	16	18	11.0639	5	4	3	2	6	3	3	4
1260	126	6.89438	5	1	5	3	3	1	0	3	6	3	12	11	6.31795	2	5	1	2	3	4	1	4	7	7	3	17	8.95029	3	2	4	2	6	2	4	4	13	9	15	15	9.90808	5	5	3	2	7	4	5	4
1270	127	6.54011	3	5	1	3	3	1	1	3	2	5	13	15	6.72871	3	2	3	1	4	2	3	4	3	10	8	9	8.7757	3	4	4	1	1	2	5	7	7	17	13	16	9.84721	4	6	1	2	6	3	4	2
1280	128	7.17345	6	4	1	2	4	1	3	2	3	9	13	16	6.24852	4	2	2	2	5	2	2	5	4	7	3	12	8.42132	4	4	4	2	0	2	5	4	9	13	17	14	11.4802	8	2	3	1	5	2	4	6
1290	129	7.11686	5	3	2	2	4	2	1	1	3	6	17	15	6.97736	3	6	1	2	4	2	2	2	7	5	4	13	9.32696	6	4	3	3	2	3	4	6	7	13	22	12	11.3652	5	5	3	3	3	5	3	6
1300	130	6.92857	3	4	1	4	4	1	1	2	4	11	13	15	6.71253	4	4	0	4	3	3	1	3	4	8	5	11	6.77484	6	5	4	4	2	2	7	7	5	12	13	12	9.73928	5	4	3	4	7	0	5	6
1310	131	5.7645	2	4	1	3	3	3	1	1	5	8	13	14	7.37711	4	3	5	1	2	2	2	3	6	6	6	11	8.16334	6	5	2	2	2	3	1	5	8	15	14	18	9.8698	2	4	3	0	6	3	5	4
1320	132	6.23163	3	2	5	2	4	2	0	0	5	7	14	15	6.22043	4	4	2	1	4	2	1	3	6	6	7	13	8.42607	5	5	2	3	2	3	4	6	5	12	13	12	10.4749	4	4	2	0	7	1	6	2
1330	133	5.88306	5	4	2	2	3	2	1	0	4	4	15	17	6.92278	7	2	4	1	4	2	2	3	8	8	6	11	8.41658	4	3	3	2	2	0	3	5	10	12	13	13	9.55967	4	4	2	0	5	3	3	5
1340	134	6.26023	3	4	2	3	4	1	2	1	3	6	17	13	6.83493	4	3	1	1	3	2	5	4	5	6	10	11	8.46324	6	4	3	3	1	1	4	4	5	10	12	16	9.67017	3	4	1	1	5	2	2	3
1350	135	6.69665	6	2	2	3	5	1	3	1	1	6	17	14	6.68585	5	2	1	2	2	4	2	1	8	7	10	10	8.936	7	3	3	1	2	2	5	6	4	10	12	15	8.3255	3	4	1	3	5	1	3	4
1360	136	6.63892	4	3	2	3	3	1	2	2	2	5	19	16	6.64365	3	4	3	3	1	4	1	6	9	4	6	11	8.72653	5	5	2	4	2	2	4	6	5	10	10	19	9.9886	3	6	2	2	4	2	3	4
1370	137	5.35102	3	4	5	3	3	1	3	1	1	7	14	13	5.9126	6	2	1	2	6	1	2	2	7	8	7	17	8.03742	6	4	4	1	1	3	4	5	4	8	12	16	10.3152	7	2	0	1	4	3	5	4
1380	138	6.18525	3	4	4	1	3	0	3	1	3	4	10	14	6.17321	3	3	3	1	6	3	3	3	8	6	7	10	7.63059	7	3	2	2	1	1	5	3	4	7	12	15	9.33029	5	3	1	3	4	3	4	4
1390	139	5.14806	4	4	0	5	6	2	2	1	2	6	15	17	7.36085	3	3	2	2	4	3	3	1	5	8	7	13	7.44291	6	3	2	2	1	3	3	4	4	9	9	18	8.06375	2	5	1	2	3	3	2	5
1400	140	7.00262	3	3	2	2	2	1	3	1	1	9	13	17	6.82198	4	0	3	2	3	1	3	2	10	10	4	15	7.70438	5	4	3	3	3	2	4	5	6	7	12	11	7.9148	5	2	2	1	7	2	2	2
1410	141	5.50895	3	3	3	1	2	0	1	0	3	9	19	14	6.82233	5	3	2	1	6	2	3	2	5	7	5	13	8.15229	5	4	3	5	1	3	4	5	7	9	8	18	8.89947	4	3	2	4	5	4	2	1
1420	142	6.63249	4	3	2	2	4	1	3	1	4	9	16	15	5.79235	3	3	2	2	3	1	1	3	3	8	10	11	7.81126	3	3	4	2	3	3	4	2	7	14	12	14	8.49218	6	3	1	3	6	3	0	3
1430	143	6.50032	4	3	1	3	3	1	2	0	5	10	15	15	6.38287	2	2	2	0	6	1	2	1	6	5	13	9	7.75438	8	2	3	5	0	3	3	3	8	12	8	16	9.16106	2	5	0	1	6	2	4	4
1440	144	6.57998	4	2	3	2	4	0	0	1	7	13	12	13	6.60117	5	1	3	0	7	4	3	4	7	5	6	11	8.9162	4	5	3	2	4	2	7	1	4	13	11	14	9.28501	1	4	4	2	4	2	3	4
1450	145	6.11923	2	1	2	4	3	2	0	1	4	12	12	12	5.77485	6	2	1	2	7	3	2	2	4	8	6	15	8.41279	7	2	4	3	4	3	5	6	9	9	13	17	8.30366	5	3	1	2	7	1	5	4
1460	146	6.52534	5	2	3	1	4	1	1	1	3	8	14	12	5.5531	5	4	1	2	6	3	1	3	5	5	5	11	7.47848	5	4	4	3	1	1	5	5	6	12	10	16	10.0529	5	3	4	2	7	4	5	4
1470	147	6.48828	2	2	2	3	3	0	4	3	3	10	14	16	6.18781	6	1	1	2	7	1	3	2	4	5	5	9	8.14828	4	3	3	3	2	2	5	5	8	10	15	16	9.35284	3	4	3	3	4	2	1	4
1480	148	6.80193	5	2	4	1	3	2	3	2	3	9	18	13	6.37594	6	1	1	1	8	2	2	3	6	4	7	10	8.26524	3	5	3	2	2	4	4	7	5	10	10	16	8.58146	4	5	1	1	5	1	4	3
1490	149	7.12387	2	3	4	0	4	0	2	1	3	11	15	11	6.0129	3	2	2	4	4	2	1	3	8	6	9	15	7.22116	6	4	3	4	2	2	5	5	8	12	10	17	9.31206	2	6	2	0	5	6	3	5
1500	150	6.97351	3	3	3	1	5	1	2	2	3	8	13	10	6.12863	4	2	3	4	7	1	1	3	5	5	6	10	7.81586	7	4	2	2	1	2	6	4	4	13	14	17	9.01281	3	4	2	1	6	3	3	5
1510	151	6.84149	2	4	2	3	4	2	2	1	1	9	10	16	5.70465	3	2	2	2	6	3	2	4	2	9	4	10	8.80557	4	5	2	4	1	2	4	4	5	12	11	12	9.10501	5	4	2	3	5	4	3	2
1520	152	6.69332	2	3	3	0	5	0	3	2	2	10	16	13	5.39211	1	3	1	4	5	3	1	2	5	5	6	13	9.46841	5	5	3	3	1	3	4	2	9	16	8	17	8.98034	5	3	3	2	6	3	2	3
1530	153	6.95036	3	1	3	2	3	1	4	2	3	8	13	11	6.60122	2	2	2	3	7	1	2	3	4	7	7	13	8.87245	4	5	3	2	1	1	3	5	4	14	12	10	9.94949	3	3	1	1	7	3	3	6
1540	154	6.94303	3	2	3	1	3	1	2	1	1	11	15	11	6.66146	1	3	2	4	6	1	3	3	4	4	8	14	8.80009	6	5	2	3	0	3	2	3	5	12	11	11	9.15361	3	3	0	3	8	2	4	2
1550	155	6.29713	5	2	3	2	4	0	2	1	4	10	15	12	6.57224	5	0	2	4	4	2	1	2	4	6	6	15	8.29732	5	5	2	3	2	2	7	5	7	11	17	22	9.00846	5	5	2	2	5	2	4	6
1560	156	6.58141	3	3	2	1	5	1	3	0	2	9	11	17	5.47526	1	3	2	2	6	2	1	2	4	4	7	14	8.91135	5	4	3	3	2	4	3	4	7	13	14	19	10.2867	7	4	4	1	6	2	6	4
1570	157	6.76751	4	3	3	1	4	2	1	2	6	8	13	10	5.79746	3	2	1	2	6	3	2	1	3	6	7	10	8.58822	6	3	3	1	2	3	5	4	6	13	9	15	9.45758	5	5	3	1	6	3	3	5
1580	158	6.29643	5	2	4	1	5	0	1	1	3	9	12	11	5.9056	3	2	1	1	9	1	2	1	3	5	9	11	9.20712	6	5	2	2	1	2	5	7	7	12	11	19	9.24777	3	5	1	1	5	5	2	6
1590	159	5.6938	3	3	2	2	3	2	1	0	4	5	10	11	5.80653	5	2	0	3	7	2	2	2	6	5	10	16	7.11772	3	5	1	3	5	5	4	5	6	9	16	11	8.29388	5	3	1	0	7	3	3	4
1600	160	5.61629	2	2	3	2	3	1	1	1	1	9	10	11	6.24041	4	3	2	1	10	2	0	1	6	7	11	11	8.65867	7	1	3	3	1	1	5	4	6	8	12	12	9.22654	4	3	2	0	6	1	2	2
1610	161	5.76813	3	4	1	2	3	2	3	3	4	2	16	14	6.14186	3	1	1	4	5	2	2	2	4	4	6	8	7.96087	5	1	5	2	5	2	3	3	8	9	11	18	8.76378	5	3	2	2	4	3	5	4
1620	162	6.36912	2	4	2	2	3	2	1	2	0	11	17	10	5.63342	5	3	2	3	6	2	2	1	4	4	9	11	8.98408	5	6	3	2	1	1	5	3	7	10	15	18	9.84088	3	4	2	2	6	4	1	3
1630	163	6.38542	2	2	2	1	4	0	1	2	2	10	17	13	5.66768	5	2	1	3	6	4	2	2	2	5	3	11	5.82747	8	3	4	1	1	2	5	7	11	12	11	18	10.2793	3	4	1	3	4	5	2	4
1640	164	6.21818	3	3	4	2	4	2	1	1	3	8	17	10	6.79049	4	2	2	2	7	2	1	1	4	3	5	15	7.22516	4	3	3	3	1	2	2	8	8	13	13	16	8.26856	2	4	2	2	6	3	2	3
1650	165	5.89946	2	4	2	4	2	3	1	2	3	7	15	17	6.16481	3	2	2	3	6	1	2	3	3	4	5	13	7.89696	1	3	4	2	3	2	3	3	9	12	14	16	10.2304	4	7	1	1	5	4	3	5
1660	166	5.7153	3	3	1	3	2	3	2	1	2	11	16	15	6.11201	1	3	2	4	5	1	1	2	4	6	7	12	6.0149	5	1	4	2	1	3	3	6	7	15	13	18	11.4924	7	5	1	2	7	5	1	5
1670	167	5.4053	3	3	3	1	3	3	2	2	2	14	14	16	5.40364	3	4	1	4	7	2	1	2	4	2	4	11	8.55573	3	4	4	2	1	2	7	5	6	12	9	16	10.5071	4	2	4	2	6	4	2	3
1680	168	6.52856	2	4	2	3	3	1	2	0	4	11	19	11	6.57006	2	3	2	0	8	2	1	2	3	4	9	9	8.36288	5	2	4	2	4	5	5	6	8	8	17	21	8.78479	5	3	1	4	3	6	3	5
1690	169	6.35688	4	4	3	2	2	2	2	2	9	10	21	13	5.90941	4	3	2	4	4	2	1	2	5	4	5	9	8.02598	3	3	2	2	1	2	5	2	6	11	18	11	10.4849	4	6	1	3	5	4	5	4
1700	170	7.12655	3	2	4	0	5	0	3	1	3	12	22	14	5.93906	5	2	3	3	4	1	1	2	4	3	4	12	8.36624	2	4	1	3	2	4	6	4	7	11	13	18	9.75837	4	3	0	0	6	6	5	2
1710	171	6.77157	4	4	3	1	4	3	1	2	5	13	16	14	6.47	4	2	3	2	3	2	3	2	4	3	7	13	7.88006	6	2	2	5	2	2	4	1	9	11	12	14	9.31288	5	3	2	1	7	3	3	1
1720	172	5.30114	5	3	3	3	4	1	1	0	5	7	16	7	6.37062	2	3	2	3	4	3	1	0	6	4	5	12	8.65707	4	3	2	3	1	3	5	3	6	7	12	17	10.2142	4	5	3	0	7	8	6	2
1730	173	6.27905	5	1	4	1	4	1	1	1	4	10	16	19	6.26764	2	2	3	4	5	2	3	4	6	6	5	10	9.28625	4	3	3	2	1	1	2	2	10	10	11	19	8.42888	7	4	3	4	3	6	5	2
1740	174	6.28975	6	2	2	2	4	2	2	2	5	6	18	17	6.51376	3	3	2	3	6	2	3	4	6	5	7	9	7.85204	3	3	4	2	1	2	2	3	10	10	12	16	8.41479	3	4	0	2	9	5	2	4
1750	175	5.74892	5	3	3	3	2	2	1	0	3	11	17	12	6.28349	4	1	3	3	6	4	2	2	5	4	6	15	7.91582	4	2	4	1	1	6	3	5	8	11	13	15	9.03453	3	5	2	3	3	5	2	4
1760	176	5.11362	2	3	5	1	5	1	1	0	3	11	11	20	6.78617	3	3	2	3	5	3	2	3	6	4	8	9	8.97576	5	1	5	3	2	2	4	4	7	9	12	14	8.80494	4	5	3	1	5	5	2	6
1770	177	6.03163	3	4	2	3	3	2	2	1	5	6	13	16	6.65704	4	2	3	2	3	3	3	4	3	3	5	15	8.19732	3	3	3	3	2	2	4	3	7	11	11	14	9.62696	5	4	3	2	7	4	6	2
1780	178	5.5526	0	5	1	4	6	1	2	3	4	4	14	17	5.89418	3	4	3	3	6	1	1	2	4	7	7	15	8.735	3	5	3	5	2	5	3	3	7	16	11	14	9.48331	8	5	2	4	5	5	5	2
1790	179	5.43663	3	3	4	3	5	2	1	2	2	8	14	4	7.98266	2	4	2	4	4	3	1	4	2	7	8	16	9.61136	6	5	3	4	0	5	4	4	6	15	14	12	8.50024	7	6	2	3	7	3	6	4
1800	180	4.9105	4	2	3	2	4	2	2	1	1	4	12	17	5.38957	3	3	2	5	4	3	2	1	3	6	7	12	9.12305	5	5	3	4	1	2	6	7	10	11	11	14	9.97656	5	3	2	3	7	5	5	2
1810	181	5.12984	2	5	4	1	5	3	1	1	2	4	14	16	7.07804	4	4	3	3	5	1	1	3	4	8	5	11	8.35115	5	3	4	2	1	2	4	5	9	9	16	16	10.1453	5	4	3	2	6	4	7	5
1820	182	4.93515	3	4	3	2	4	3	2	0	2	6	10	8	5.60584	1	5	2	3	3	4	1	2	5	5	7	13	8.45646	8	4	5	2	1	4	4	4	5	10	10	21	10.2383	2	3	2	3	6	5	1	3
1830	183	4.41084	2	3	3	3	3	3	2	2	2	4	10	14	5.59661	3	5	3	3	4	4	2	2	2	6	8	13	8.83358	7	4	3	3	1	2	4	4	5	10	14	19	8.95411	6	3	2	0	6	5	4	3
1840	184	4.29273	4	1	3	3	3	2	1	2	2	6	10	18	6.64173	1	6	2	5	3	3	1	1	7	5	6	13	8.01344	4	6	2	3	2	2	6	3	8	14	15	16	9.75182	7	4	2	3	6	4	6	5
1850	185	4.89923	1	5	3	3	4	3	1	1	1	6	8	16	5.41054	4	2	2	4	5	2	1	0	5	6	2	10	8.69144	3	3	4	1	2	7	4	2	6	15	12	12	9.5213	7	2	2	3	6	4	3	5
1860	186	4.69678	3	2	4	4	5	2	2	1	2	4	12	11	6.3463	4	3	1	4	5	2	2	1	4	5	11	10	7.90026	3	3	2	4	1	4	5	3	5	10	14	14	9.56156	6	4	1	2	5	4	5	5
1870	187	4.84274	5	4	3	4	3	2	2	1	2	5	13	19	4.87755	4	3	3	2	6	2	1	2	4	5	8	12	7.72214	5	2	4	1	1	3	6	1	8	14	7	10	9.18073	5	6	3	1	6	5	1	5
1880	188	5.28392	2	4	5	2	5	0	1	2	2	5	12	15	5.79591	6	3	1	3	5	4	2	1	5	6	9	13	7.83226	3	2	3	2	0	2	6	2	8	9	10	9	9.81598	4	5	3	1	8	3	3	5
1890	189	5.40403	4	2	4	2	4	2	1	1	2	3	11	10	5.78555	4	4	1	3	5	2	1	3	6	4	8	11	8.17849	3	3	1	3	1	0	4	3	4	10	7	11	9.37941	6	3	3	4	4	5	1	5
1900	190	5.15847	3	2	4	2	4	1	0	1	2	2	13	13	5.82149	5	3	2	3	3	2	2	1	6	6	9	9	7.4522	6	0	3	3	2	2	5	3	4	6	11	10	8.75941	5	3	1	1	6	3	5	4
1910	191	4.23138	3	4	3	1	5	2	1	1	2	4	11	11	4.80655	2	3	3	5	6	1	1	1	2	7	6	12	8.11729	7	2	4	1	3	3	4	5	8	5	9	12	9.29919	4	5	2	1	7	4	2	3
1920	192	5.93294	3	4	1	2	5	2	1	1	3	6	15	15	5.53846	2	3	3	3	8	3	2	0	4	5	6	14	7.87888	4	6	3	2	1	4	5	5	4	7	8	13	9.3177	7	4	3	3	4	2	3	5
1930	193	5.92193	4	3	4	1	6	0	1	1	4	7	11	14	4.98071	5	3	1	3	5	3	1	3	3	2	7	13	7.72625	7	3	2	2	1	3	7	2	2	5	8	8	9.5944	6	5	2	2	7	4	3	2
1940	194	5.03153	6	4	3	1	4	2	1	2	3	4	13	12	6.00884	3	3	2	3	5	3	4	0	5	3	9	14	7.49225	5	1	1	4	3	3	4	5	5	6	12	9	10.202	5	5	2	2	7	6	4	2
1950	195	5.52598	3	3	2	2	4	2	1	1	4	5	10	11	6.35458	2	4	3	2	3	4	2	2	4	5	6	10	7.60988	3	2	6	2	1	2	4	3	7	10	8	9	10.213	4	5	2	3	7	3	3	4
1960	196	4.53212	2	3	4	5	5	2	3	1	3	6	10	13	4.35348	3	4	2	2	7	1	2	2	1	7	7	12	7.86566	7	6	3	2	1	3	4	5	6	7	14	11	9.51847	3	6	2	2	7	3	6	6
1970	197	4.73554	1	4	5	5	3	2	3	2	2	3	11	18	7.21156	1	3	2	5	4	2	1	1	5	7	7	10	7.53903	6	3	4	6	7	2	5	3	7	6	9	12	8.79899	4	5	2	2	7	6	7	4
1980	198	5.22359	2	4	2	4	3	2	1	2	4	3	13	10	4.96917	4	3	3	3	6	1	1	2	3	7	2	12	7.93169	5	2	5	3	7	5	8	6	5	5	10	11	9.43245	7	3	2	2	7	4	6	3
1990	199	4.36003	2	6	2	3	5	2	1	1	1	4	12	6	3.75384	4	1	2	3	3	2	1	1	1	7	6	7	8.02463	3	3	3	3	5	6	7	3	5	9	10	15	9.32758	4	4	4	2	6	5	5	3
2000	200	5.18785	1	3	5	4	2	4	1	1	2	3	9	13	5.76676	4	1	3	3	5	4	5	5	4	5	6	12	7.96786	6	4	4	4	5	4	6	7	4	6	14	15	9.37072	3	5	1	2	6	5	4	4
2010	201	5.66997	2	6	4	2	5	2	2	1	2	6	8	15	5.18488	7	1	3	1	6	3	2	1	3	4	6	9	8.01102	5	3	3	4	6	2	8	5	9	8	8	14	8.62309	5	6	3	2	7	4	5	5
2020	202	5.09196	3	1	6	4	5	3	1	0	2	5	10	14	5.98131	2	2	3	4	7	4	2	3	4	6	8	12	7.69726	6	4	3	3	3	3	5	8	7	13	12	10	8.8843	5	5	1	4	5	7	3	6
2030	203	4.80506	4	4	2	5	3	5	1	1	2	6	11	12	5.92326	3	1	4	2	8	4	2	1	4	6	9	11	7.34864	7	2	6	3	5	3	5	3	6	9	8	18	9.5368	6	6	2	1	7	4	4	3
2040	204	5.52626	4	3	2	1	5	2	3	1	1	7	10	19	6.00738	3	4	2	5	6	3	1	4	4	3	6	12	7.92459	8	4	2	5	5	3	5	0	5	5	7	11	9.08218	4	7	3	1	7	2	3	3
2050	205	5.12237	3	2	3	2	5	3	1	1	3	6	10	15	4.80473	2	4	3	4	4	4	2	1	4	6	5	10	7.54965	3	5	4	3	3	2	5	2	4	4	7	12	9.3298	3	4	3	2	7	4	6	2
2060	206	4.69871	4	3	2	2	4	0	0	0	2	4	11	15	6.15913	4	3	3	4	6	1	1	1	6	4	7	15	7.48656	6	1	2	4	4	8	4	4	5	4	9	14	10.1379	4	5	1	2	8	4	4	4
2070	207	5.61131	3	4	4	1	4	2	2	0	2	7	7	11	6.16744	6	1	4	3	8	1	1	3	5	6	8	11	7.71765	6	2	3	2	4	5	4	3	5	5	11	10	10.3125	4	6	2	4	6	7	6	6
2080	208	4.71209	4	2	4	3	3	6	2	1	3	5	7	7														8.09793	3	3	2	4	4	5	9	5	4	10	10	10	10.0401	5	4	2	3	5	3	4	1
2090	209	5.16776	5	1	4	1	4	4	1	1	1	4	9	14														7.72639	6	4	3	3	5	5	6	2	3	6	10	12	9.09731	5	5	4	2	8	3	3	2
2100	210	6.00934	2	2	2	3	2	4	2	2	3	6	13	16														7.73047	5	4	4	6	4	2	6	5	4	8	14	9	9.59198	5	4	2	0	6	5	5	5
2110	211	5.88814	4	1	2	1	4	5	1	2	2	5	9	18														7.4224	6	3	6	2	5	3	7	4	6	9	12	10	9.80864	6	6	3	3	6	4	3	2
2120	212	5.91747	4	3	4	1	4	3	2	0	2	5	9	16														7.53915	3	5	0	4	0	3	6	5	8	8	11	14	9.25519	7	6	2	4	6	4	4	4
2130	213																											7.74884	6	3	2	4	6	3	8	6	7	8	12	14	10.5133	2	3	3	2	7	5	3	5
2140	214																											7.97708	7	5	4	2	3	6	5	3	6	8	9	6	10.7942	3	5	3	3	6	3	4	4
2150	215																											7.62695	5	5	4	2	2	4	5	3	7	9	9	13	10.3979	4	4	1	4	4	4	2	3
2160	216																											8.49777	6	3	5	5	5	3	9	4	8	9	10	12	10.1042	7	3	2	2	4	2	2	2
2170	217																											8.29726	5	3	1	3	1	2	7	4	10	11	11	16	10.5817	7	2	4	2	7	4	5	5
2180	218																											8.44914	10	3	2	4	1	3	9	7	6	12	14	11	8.97878	4	4	2	4	6	4	4	3
2190	219																											7.81635	8	1	2	4	3	2	4	4	8	10	9	13	10.3807	6	3	1	4	5	4	4	4
2200	220																											7.86675	9	4	3	4	4	5	6	4	9	8	9	13	10.7413	4	6	2	1	5	4	3	4
2210	221																											7.79505	4	7	4	3	2	1	7	6	8	11	11	11	9.7759	4	4	1	2	9	3	7	4
2220	222																											7.25059	6	2	0	4	4	2	5	5	9	6	8	10	10.7474	5	5	3	3	7	4	5	4
2230	223																											7.64422	4	3	2	4	4	5	3	5	5	3	11	14	9.06601	5	4	3	1	7	7	3	3
2240	224																											7.57761	5	2	2	4	3	2	6	3	6	10	13	5	9.22155	4	3	3	1	8	3	2	6
2250	225																											7.62764	7	3	2	3	4	5	1	5	4	5	11	6	9.90796	3	3	3	1	7	3	4	3
2260	226																											8.30006	7	4	2	4	1	3	5	6	7	8	10	11	9.94443	2	5	3	2	5	2	4	4
2270	227																											7.50936	5	2	3	3	2	2	3	8	4	7	8	15	9.90633	6	3	3	1	6	4	4	4
2280	228																											7.58636	5	4	2	5	2	2	0	5	8	4	10	14	8.29954	5	4	2	2	5	5	2	3
2290	229																											7.23994	6	0	5	3	4	3	2	3	9	10	6	12	9.68265	4	4	0	3	6	4	3	4
2300	230																											7.71726	3	6	0	5	4	5	3	3	8	5	11	15	8.9316	2	3	1	4	5	5	5	3
2310	231																																								9.66616	4	4	2	0	6	3	0	4
2320	232																																								8.81844	5	4	1	4	5	4	6	0
2330	233																																								8.37226	6	4	3	1	6	4	1	3
2340	234																																								11.1905	7	3	0	3	6	4	4	3
2350	235																																								9.56917	6	5	0	1	4	5	4	3
2360	236																																								11.2223	4	5	1	3	7	5	6	4
2370	237
2380	238
2390	239
2400	240
2410	241
2420	242
2430	243
2440	244
2450	245
2460	246
2470	247
2480	248
2490	249
2500	250
2510	251
2520	252
2530	253
2540	254
2550	255
2560	256
2570	257
2580	258
2590	259
2600	260
2610	261
2620	262
2630	263
2640	264
2650	265
2660	266
2670	267
2680	268
2690	269
2700	270
2710	271
2720	272
2730	273
2740	274
2750	275
2760	276
2770	277
2780	278
2790	279
2800	280
2810	281
2820	282
2830	283
2840	284
2850	285
2860	286
2870	287
2880	288
2890	289
2900	290
2910	291
2920	292
2930	293
2940	294
2950	295
2960	296
2970	297
2980	298
2990	299
3000	300
3010	301
3020	302
3030	303
3040	304
3050	305
3060	306
3070	307
3080	308
3090	309
3100	310
3110	311
3120	312
3130	313
3140	314
3150	315
3160	316
3170	317
3180	318
3190	319
3200	320
3210	321
3220	322
3230	323
3240	324
3250	325
3260	326
3270	327
3280	328
3290	329
3300	330
3310	331
3320	332
3330	333
3340	334
3350	335
3360	336
3370	337
3380	338
3390	339
3400	340
3410	341
3420	342
3430	343
3440	344
3450	345
3460	346
3470	347
3480	348
3490	349
3500	350
3510	351
3520	352
3530	353
3540	354
3550	355
3560	356
3570	357
3580	358
3590	359
3600	360
3610	361
3620	362
3630	363
3640	364
3650	365
3660	366
3670	367
3680	368
3690	369
3700	370
3710	371
3720	372
3730	373
3740	374
3750	375
3760	376
3770	377
3780	378
3790	379
3800	380
3810	381
3820	382
3830	383
3840	384
3850	385
3860	386
3870	387
3880	388
3890	389
3900	390
3910	391
3920	392
3930	393
3940	394
3950	395
3960	396
3970	397
3980	398
3990	399
4000	400
4010	401
4020	402
4030	403
4040	404
4050	405
4060	406
4070	407
4080	408
4090	409
4100	410
4110	411
4120	412
4130	413
4140	414
4150	415
4160	416
4170	417
4180	418
4190	419
4200	420
4210	421
4220	422
4230	423
4240	424
4250	425
4260	426
4270	427
4280	428
4290	429
4300	430
4310	431
4320	432
4330	433
4340	434
4350	435
4360	436
4370	437
4380	438
4390	439
4400	440
4410	441
4420	442
4430	443
4440	444
4450	445
4460	446
4470	447
4480	448
4490	449
4500	450
4510	451
4520	452
4530	453
4540	454
4550	455
4560	456
4570	457
4580	458
4590	459
4600	460
4610	461
4620	462
4630	463
4640	464
4650	465
4660	466
4670	467
4680	468
4690	469
4700	470
4710	471
4720	472
4730	473
4740	474
4750	475
4760	476
4770	477
4780	478
4790	479
4800	480
4810	481
4820	482
4830	483
4840	484
4850	485
4860	486
4870	487
4880	488
4890	489
4900	490
4910	491
4920	492
4930	493
4940	494
4950	495
4960	496
4970	497
4980	498
4990	499
5000	500
5010	501
5020	502
5030	503
5040	504
5050	505
5060	506
5070	507
5080	508
5090	509
5100	510
5110	511
5120	512
5130	513
5140	514
5150	515
5160	516
5170	517
5180	518
5190	519
5200	520
5210	521
5220	522
5230	523
5240	524
5250	525
5260	526
5270	527
5280	528
5290	529
5300	530
5310	531
5320	532
5330	533
5340	534
5350	535
5360	536
5370	537
5380	538
5390	539
5400	540
5410	541
5420	542
5430	543
5440	544
5450	545
5460	546
5470	547
5480	548
5490	549
5500	550
5510	551
5520	552
5530	553
5540	554
5550	555
5560	556
5570	557
5580	558
5590	559
5600	560
5610	561
5620	562
5630	563
5640	564
5650	565
5660	566
5670	567
5680	568
5690	569
5700	570
5710	571
5720	572
5730	573
5740	574
5750	575
5760	576
5770	577
5780	578
5790	579
5800	580
5810	581
5820	582
5830	583
5840	584
5850	585
5860	586
5870	587
5880	588
5890	589
5900	590
5910	591
5920	592
5930	593
5940	594
5950	595
5960	596
5970	597
5980	598
5990	599
6000	600
6010	601
6020	602
6030	603
6040	604
6050	605
6060	606
6070	607
6080	608
6090	609
6100	610
6110	611
6120	612
6130	613
6140	614
6150	615
6160	616
6170	617
6180	618
6190	619
6200	620
6210	621
6220	622
6230	623
6240	624
6250	625
6260	626
6270	627
6280	628
6290	629
6300	630
6310	631
6320	632
6330	633
6340	634
6350	635
6360	636
6370	637
6380	638
6390	639
6400	640
6410	641
6420	642
6430	643
6440	644
6450	645
6460	646
6470	647
6480	648
6490	649
6500	650
6510	651
6520	652
6530	653
6540	654
6550	655
6560	656
6570	657
6580	658
6590	659
6600	660
6610	661
6620	662
6630	663
6640	664
6650	665
6660	666
6670	667
6680	668
6690	669
6700	670
6710	671
6720	672
6730	673
6740	674
6750	675
6760	676
6770	677
6780	678
6790	679
6800	680
6810	681
6820	682
6830	683
6840	684
6850	685
6860	686
6870	687
6880	688
6890	689
6900	690
6910	691
6920	692
6930	693
6940	694
6950	695
6960	696
6970	697
6980	698
6990	699
7000	700
7010	701
7020	702
7030	703
7040	704
7050	705
7060	706
7070	707
7080	708
7090	709
7100	710
7110	711
7120	712
7130	713
7140	714
7150	715
7160	716
7170	717
7180	718
7190	719
7200	720
7210	721
7220	722
7230	723
7240	724
7250	725
7260	726
7270	727
7280	728
7290	729
7300	730
7310	731
7320	732
7330	733
7340	734
7350	735
7360	736
7370	737
7380	738
7390	739
7400	740
7410	741
7420	742
7430	743
7440	744
7450	745
7460	746
7470	747
7480	748
7490	749
7500	750
7510	751
7520	752
7530	753
7540	754
7550	755
7560	756
7570	757
7580	758
7590	759
7600	760
7610	761
7620	762
7630	763
7640	764
7650	765
7660	766
7670	767
7680	768
7690	769
7700	770
7710	771
7720	772
7730	773
7740	774
7750	775
7760	776
7770	777
7780	778
7790	779
7800	780
7810	781
7820	782
7830	783
7840	784
7850	785
7860	786
7870	787
7880	788
7890	789
7900	790
7910	791
7920	792
7930	793
7940	794
7950	795
7960	796
7970	797
7980	798
7990	799
8000	800
8010	801
8020	802
8030	803
8040	804
8050	805
8060	806
8070	807
8080	808
8090	809
8100	810
8110	811
8120	812
8130	813
8140	814
8150	815
[truncated: 56 more columns]

## Sheet: Raw data (apo, open gate)
Frame	Time (ns)	Distance F72-W377 (Å)	Nr. of water molecules in slice with z coordinate												Distance F72-W377 (Å)	Nr. of water molecules in slice with z coordinate												Distance F72-W377 (Å)	Nr. of water molecules in slice with z coordinate												Distance F72-W377 (Å)	Nr. of water molecules in slice with z coordinate
			52	54	56	58	60	62	64	66	68	70	72	74		52	54	56	58	60	62	64	66	68	70	72	74		52	54	56	58	60	62	64	66	68	70	72	74		52	54	56	58	60	62	64	66
		Rep #1	Rep #1	Rep #1	Rep #1	Rep #1	Rep #1	Rep #1	Rep #1	Rep #1	Rep #1	Rep #1	Rep #1	Rep #1	Rep #2	Rep #2	Rep #2	Rep #2	Rep #2	Rep #2	Rep #2	Rep #2	Rep #2	Rep #2	Rep #2	Rep #2	Rep #2	Rep #3	Rep #3	Rep #3	Rep #3	Rep #3	Rep #3	Rep #3	Rep #3	Rep #3	Rep #3	Rep #3	Rep #3	Rep #3	Rep #4	Rep #4	Rep #4	Rep #4	Rep #4	Rep #4	Rep #4	Rep #4	Rep #4
0	0	7.94014	3	1	1	2	4	5	7	10	10	13	16	16	9.88381	2	2	1	1	4	8	9	15	10	21	21	18	10.0962	4	1	1	2	3	5	7	15	11	10	20	15	9.21066	4	1	3	0	4	8	13	10
10	1	9.21357	3	2	0	2	6	10	8	7	14	19	18	21	9.76202	3	2	1	2	3	7	7	11	12	15	14	16	10.3216	5	3	0	3	4	9	9	10	14	14	19	20	8.91007	3	1	1	3	7	8	15	15
20	2	9.50997	3	4	1	1	7	6	11	7	14	18	15	14	9.3584	4	2	1	2	4	6	4	10	12	18	16	13	8.89652	4	2	2	2	5	9	9	10	15	15	17	17	8.50486	4	2	0	2	7	8	9	14
30	3	9.79641	3	4	0	2	6	7	8	12	14	19	18	19	11.0229	3	2	1	3	4	8	8	11	14	17	21	20	9.06981	5	3	0	2	2	10	9	10	15	16	15	18	12.216	7	1	2	6	9	10	12	17
40	4	10.4566	4	2	2	4	6	6	11	8	15	13	16	22	8.43666	6	2	1	2	3	8	9	5	15	17	13	15	9.99717	6	1	1	2	3	3	13	13	10	17	17	13	12.5652	4	1	4	2	4	12	9	17
50	5	10.4964	2	5	0	2	6	8	9	11	14	16	19	20	9.45485	4	3	1	3	6	6	9	8	12	17	13	23	9.96937	4	5	2	2	4	11	11	8	16	14	14	13	13.426	6	2	2	3	5	10	13	14
60	6	9.57129	3	4	2	3	6	8	10	11	13	11	18	26	8.16777	5	2	1	2	4	9	7	10	14	16	18	20	10.5114	2	4	3	4	4	10	8	7	17	18	14	10	10.0033	2	3	2	4	7	8	15	13
70	7	11.5999	3	3	0	1	5	8	10	7	13	14	11	22	9.25683	3	3	2	3	7	8	10	8	17	21	23	23	8.49807	2	2	3	3	6	7	7	12	7	11	19	9	12.7961	7	3	0	4	7	8	10	12
80	8	11.4014	4	3	1	4	5	6	11	13	11	16	19	17	11.3395	6	3	0	2	7	7	7	11	14	18	22	25	10.1431	4	4	0	3	6	8	12	11	13	11	20	17	12.3003	4	2	2	3	6	8	10	11
90	9	10.5261	4	4	2	2	7	8	7	14	10	14	15	20	13.7971	5	5	3	3	4	12	11	11	15	14	23	26	10.7587	4	2	1	3	4	10	9	14	17	15	14	17	11.0215	4	0	3	1	10	9	11	9
100	10	10.615	7	3	1	3	5	11	9	13	12	12	24	20	16.2217	7	2	5	2	5	11	9	7	12	19	24	22	10.9309	5	2	1	3	2	9	7	15	12	16	15	14	12.4872	6	1	3	2	4	10	9	12
110	11	12.8582	4	3	2	3	9	7	9	13	13	15	12	17	16.6463	6	3	4	3	4	8	14	8	10	15	23	22	11.4405	3	4	0	3	2	6	11	12	10	21	16	11	11.3427	3	2	1	3	5	11	9	8
120	12	11.9359	6	3	2	4	4	10	6	8	15	16	19	21	14.4269	4	3	3	1	4	11	7	13	13	19	21	18	10.6016	5	4	2	2	2	12	9	12	10	18	20	14	12.0624	6	2	3	0	7	12	10	7
130	13	12.6171	5	3	4	3	6	7	8	9	12	11	18	17	14.3252	5	4	4	2	5	7	12	12	10	13	26	19	9.51419	3	2	2	3	4	8	7	11	14	14	18	14	13.5104	4	1	1	1	8	4	12	13
140	14	12.055	5	3	3	2	5	8	10	14	9	17	17	11	14.6046	6	5	4	2	5	9	9	9	12	16	24	21	11.446	3	3	1	2	2	7	11	12	11	11	19	10	12.9373	4	1	3	1	7	13	6	11
150	15	10.8573	4	4	1	4	8	9	9	10	13	14	19	20	14.7957	3	4	3	2	4	6	10	15	12	15	23	19	7.86044	7	1	0	2	5	8	9	12	9	15	15	19	13.8548	5	1	2	2	9	8	11	12
160	16	10.5515	3	4	2	5	6	8	8	13	11	16	17	11	15.1082	4	5	2	3	2	11	7	9	10	14	23	19	9.0548	4	1	2	3	4	11	11	12	10	14	15	18	13.1576	4	2	2	3	8	10	14	9
170	17	13.5732	5	6	2	3	8	9	7	11	11	23	17	23	13.4072	6	1	1	1	4	9	11	5	12	8	13	19	8.62188	3	3	0	3	3	7	9	11	14	16	19	18	13.3272	5	3	3	3	9	12	10	12
180	18	12.9001	5	4	1	3	6	11	10	11	13	14	17	20	14.7076	4	5	1	3	2	10	9	9	7	17	15	21	8.92966	7	2	1	2	4	13	8	10	16	13	19	16	12.5399	3	2	4	4	7	8	11	13
190	19	12.1631	4	1	2	2	7	7	10	9	18	14	23	18	13.9062	3	2	3	2	2	9	7	10	8	9	17	18	8.94793	4	3	2	1	3	11	4	12	13	17	19	17	14.4139	5	1	1	3	6	11	10	11
200	20	13.632	6	3	2	5	8	10	11	11	15	11	18	12	14.3222	2	5	0	3	2	8	6	8	11	15	19	16	8.37676	8	3	2	4	3	8	9	9	10	17	20	16	19.4774	3	1	3	4	10	10	8	14
210	21	13.3953	7	1	3	5	7	8	12	12	14	14	21	17	14.1969	3	5	3	3	1	7	8	8	9	14	21	20	12.8087	3	7	2	3	4	9	7	11	12	15	23	16	18.5132	4	2	4	4	6	13	12	11
220	22	13.0315	6	5	2	3	6	12	10	10	11	16	20	20	15.2762	5	6	3	2	4	7	9	7	7	15	16	15	13.3973	4	4	3	2	4	7	7	8	11	9	19	22	19.6159	4	3	4	3	7	10	11	7
230	23	12.9698	5	4	3	4	6	13	11	13	10	14	15	20	14.8999	4	5	4	2	4	6	8	9	11	11	17	19	12.6942	6	4	5	3	4	12	7	8	8	12	18	21	19.7086	4	3	2	4	9	11	10	9
240	24	11.2457	6	3	2	3	6	8	10	11	10	16	15	22	14.7861	4	5	2	2	3	7	8	9	9	12	18	17	14.8699	5	6	3	1	6	8	3	13	17	15	13	11	19.1797	5	1	3	3	4	13	11	12
250	25	12.1545	6	2	0	2	5	13	7	10	13	15	18	20	15.4376	4	3	5	1	3	8	11	5	8	13	20	20	13.7022	5	5	2	3	6	9	6	14	11	20	17	21	20.1136	5	3	3	5	9	9	15	12
260	26	12.3328	7	5	2	3	6	13	8	14	16	17	21	17	15.3972	6	5	5	3	4	7	7	7	12	16	16	15	13.6315	5	3	3	2	6	11	7	12	10	11	22	19	19.6397	6	3	3	1	9	12	14	10
270	27	10.9886	4	5	1	4	7	9	10	12	12	15	30	19	15.062	4	3	4	1	2	6	10	11	8	16	19	18	11.6863	5	2	3	3	4	8	10	10	9	18	19	20	21.2791	7	4	2	4	12	12	11	13
280	28	11.647	7	3	2	3	7	10	11	12	7	19	24	15	14.5933	4	4	5	2	2	10	11	13	11	10	25	13	11.8413	5	5	3	2	6	8	10	8	12	11	20	23	21.5445	6	2	3	3	6	14	9	11
290	29	12.4079	2	6	1	3	7	10	11	9	12	17	18	18	17.1987	4	4	5	2	2	7	9	14	13	14	22	17	12.0477	7	4	2	3	5	11	10	9	7	15	18	15	21.0706	6	4	1	5	10	13	12	10
300	30	12.1494	5	4	1	2	5	12	11	8	10	13	22	22	16.2723	9	4	5	3	4	9	6	14	10	12	16	15	11.525	5	6	2	3	4	11	7	7	10	12	23	21	21.5876	4	2	1	2	11	9	13	12
310	31	12.3815	2	1	1	2	8	9	11	11	12	19	21	23	15.3305	3	5	3	1	3	12	5	14	10	15	19	19	10.84	3	3	1	2	7	8	9	10	10	14	16	24	21.4639	3	3	1	4	7	12	10	11
320	32	14.3188	5	4	3	3	7	9	13	13	12	15	18	21	15.1493	5	4	5	2	2	6	9	8	14	15	17	14	13.2218	6	3	2	2	5	10	10	10	7	13	20	19	21.8088	3	3	1	2	10	9	13	12
330	33	11.4851	2	7	1	4	6	10	11	14	11	13	23	16	16.217	4	5	5	1	4	11	12	11	14	17	23	21	12.2822	4	4	1	3	4	8	10	13	15	20	15	18	21.5551	3	7	3	4	6	13	13	10
340	34	10.2871	4	4	2	2	4	10	9	8	8	13	18	19	15.0758	2	4	1	2	5	9	10	9	15	15	19	28	14.7981	4	5	1	2	4	9	11	10	10	15	20	23	20.1059	8	4	3	4	9	12	15	12
350	35	12.1873	6	3	3	4	7	5	11	8	8	16	20	20	14.5975	4	1	2	2	3	9	8	12	11	17	27	24	12.2067	2	2	3	2	5	8	10	10	12	17	18	20	20.6996	7	5	2	2	12	12	11	14
360	36	12.8275	3	5	6	4	6	11	10	10	11	14	18	18	15.3629	6	3	3	2	3	8	9	10	10	17	26	17	13.7562	5	5	1	2	6	7	11	13	12	20	22	13	21.9783	8	2	2	4	12	10	15	11
370	37	14.6322	4	2	2	1	7	7	11	9	10	12	24	19	14.9769	2	4	3	2	4	10	8	12	12	11	20	21	14.7191	6	5	1	2	4	8	5	16	9	17	20	22	21.9125	7	1	4	3	8	11	14	11
380	38	12.3875	3	3	2	2	6	6	10	7	7	16	16	15	14.5393	4	3	3	1	5	8	11	11	11	13	21	22	12.8061	4	4	2	1	4	9	8	9	10	13	19	19	21.2438	5	2	5	1	10	14	9	15
390	39	13.68	3	2	2	3	5	10	10	10	11	9	25	17	14.5366	4	3	3	2	4	6	6	13	7	21	17	18	12.816	6	3	0	1	3	7	7	10	10	18	20	15	21.9565	6	7	3	2	5	14	9	15
400	40	13.2791	4	2	1	2	7	9	11	9	10	18	19	18	14.5683	6	3	3	1	4	8	10	10	10	17	19	20	11.0412	5	2	1	4	4	13	9	10	7	16	23	17	20.4349	7	5	1	3	8	16	9	15
410	41	14.1328	4	1	3	2	6	9	9	14	12	11	20	17	14.1412	4	3	5	2	4	11	8	11	9	15	20	18	12.3642	4	3	2	2	3	11	8	7	12	15	17	24	19.9343	6	5	2	4	7	14	12	11
420	42	13.0043	3	1	2	2	9	6	11	9	17	16	16	23	15.8257	6	3	1	1	3	10	8	14	10	17	24	23	9.08377	3	7	1	2	4	9	7	11	10	11	23	21	22.8744	5	5	3	4	6	11	14	18
430	43	15.8003	3	3	4	2	7	10	11	11	12	13	15	26	14.1018	2	5	4	2	4	9	7	12	9	23	18	23	8.55348	6	5	2	3	4	11	8	9	12	15	14	22	22.3088	2	3	3	4	6	15	14	14
440	44	14.3651	7	2	1	3	7	6	13	16	10	16	20	22	14.4242	8	1	4	2	4	11	10	10	13	18	16	23	9.83595	6	3	2	4	6	13	10	13	11	16	20	17	22.5419	4	4	3	4	8	10	19	14
450	45	12.9805	5	3	2	2	6	10	11	8	13	11	18	20	13.0754	5	5	5	3	2	8	12	12	7	19	19	19	10.7445	7	6	2	1	5	8	7	9	12	16	12	19	23.9349	5	4	3	4	5	15	13	14
460	46	12.0186	2	3	2	3	5	8	8	10	13	12	20	21	14.3067	5	8	4	3	1	12	13	8	11	14	17	13	14.5954	6	4	1	3	3	5	10	12	12	14	21	16	22.5823	5	5	1	3	8	13	12	11
470	47	13.559	4	3	4	1	5	5	9	9	8	10	22	23	13.0583	7	7	6	4	6	9	7	11	12	17	14	16	15.239	6	6	2	3	5	7	9	13	16	14	21	23	22.946	4	5	3	4	7	10	15	12
480	48	10.7433	4	2	3	0	4	7	11	8	8	13	20	17	12.9225	8	4	5	4	4	10	12	10	12	16	16	17	11.2692	3	3	4	4	5	11	10	14	15	17	20	24	24.9772	6	6	2	3	5	12	14	18
490	49	14.1025	4	3	2	2	6	9	11	12	15	15	16	22	12.9052	4	7	6	5	3	7	9	9	15	19	18	17	11.8492	4	7	2	4	5	8	12	10	12	20	16	26	22.4015	6	5	3	2	7	13	12	13
500	50	13.8356	3	2	2	4	7	11	10	11	12	15	18	17	15.4796	8	5	7	2	6	10	12	12	16	17	23	22	13.2977	5	4	1	3	5	11	10	13	16	17	22	20	21.3522	6	4	4	3	2	13	14	10
510	51	14.842	5	2	3	3	5	7	12	10	13	11	18	17	14.406	6	8	7	5	4	10	9	13	18	13	24	17	15.1149	7	3	2	2	5	9	8	13	12	19	17	23	20.9325	6	7	2	4	7	15	13	10
520	52	14.3788	4	4	3	2	4	8	9	9	9	14	17	21	15.6288	7	7	5	5	3	8	10	10	12	16	20	20	13.8827	6	4	3	2	4	8	9	11	11	22	22	23	22.0593	6	7	3	3	5	12	10	14
530	53	15.5837	3	1	2	2	8	11	9	11	12	13	20	25	14.1205	5	5	8	6	6	8	11	13	10	19	12	20	13.6722	6	7	1	4	5	10	11	14	15	17	18	29	21.6237	8	6	0	5	5	13	12	13
540	54	14.3309	3	4	3	2	7	5	9	9	13	14	13	23	13.9642	2	7	6	3	3	14	10	9	14	16	18	18	12.9131	5	3	4	2	3	12	7	16	13	16	15	25	22.2092	6	3	4	2	7	13	15	13
550	55	12.5736	5	2	4	3	7	4	10	8	10	14	16	19	14.1869	3	4	6	4	5	9	10	12	12	16	17	16	13.3856	5	4	5	2	7	9	13	9	18	17	19	25	21.3756	3	6	3	1	6	12	13	15
560	56	12.602	4	3	2	6	3	9	13	12	12	9	18	17	14.7016	5	3	5	4	6	9	7	12	15	12	13	14	13.7459	5	7	2	2	4	7	13	10	15	13	18	22	22.7052	6	7	3	2	5	14	16	16
570	57	11.8029	4	2	3	1	5	8	9	9	12	7	15	15	13.3006	5	4	4	1	3	12	11	10	16	14	16	19	13.7845	5	6	3	3	5	7	11	12	11	15	17	24	22.1736	3	4	3	2	4	13	11	14
580	58	11.622	4	4	3	2	3	3	7	8	10	12	18	19	20.0682	3	7	1	4	4	11	8	10	14	14	16	17	17.4959	6	7	4	4	3	9	10	14	15	21	16	23	22.5078	5	6	2	2	7	15	10	14
590	59	12.8933	3	3	2	4	4	6	13	12	10	16	16	20	18.7672	4	5	3	4	5	10	11	7	15	16	20	15	17.2474	7	6	3	2	7	12	13	15	14	13	18	26	22.427	4	8	1	3	7	14	11	16
600	60	12.4909	4	2	2	3	3	7	8	9	12	12	15	19	20.0589	6	4	1	4	3	8	14	8	12	11	17	16	13.518	6	7	3	2	3	10	15	13	6	18	21	18	23.2307	4	2	3	4	7	12	13	16
610	61	11.95	4	4	3	4	3	5	10	10	14	14	18	20	17.3013	5	4	2	2	3	7	11	5	9	15	13	18	12.0151	4	4	5	2	2	10	12	11	10	12	23	24	21.6467	5	6	4	4	8	10	13	12
620	62	13.3601	3	2	2	4	5	5	8	11	11	14	17	19	18.8143	6	3	3	4	3	4	8	8	8	10	11	16	13.149	5	8	4	1	4	11	14	13	15	10	21	18	22.9354	4	3	5	4	5	9	15	15
630	63	14.251	2	4	2	4	3	4	12	9	12	13	10	17	17.2353	4	3	2	2	2	12	8	5	13	11	13	16	12.4558	5	4	4	1	4	9	8	8	13	13	15	22	22.976	1	5	3	4	7	11	13	17
640	64	12.9101	1	5	4	3	4	6	13	9	12	13	14	21	19.5649	5	2	4	5	2	7	10	14	8	16	16	16	13.0382	6	5	4	2	3	4	12	14	9	12	17	18	22.7754	6	4	1	4	7	11	10	12
650	65	13.6301	3	4	3	3	4	9	10	11	11	13	20	20	19.4863	6	4	4	2	3	6	10	7	9	15	7	12	13.1633	3	6	2	1	2	7	14	14	8	16	15	18	23.0988	4	3	4	2	4	11	14	10
660	66	11.6645	5	6	2	3	4	7	8	10	11	12	18	18	19.9371	5	3	5	4	4	8	15	7	10	11	12	16	12.6089	4	5	6	2	3	5	10	10	13	9	19	20	21.6487	4	5	1	2	3	10	15	14
670	67	13.2126	4	3	3	3	5	7	9	9	11	14	17	14	19.3495	6	4	5	3	5	9	9	6	7	16	9	18	13.2344	4	6	2	3	4	9	14	14	8	7	17	23	23.9468	3	12	5	2	8	12	12	17
680	68	11.0651	5	3	1	2	4	6	10	10	11	12	14	15	19.4359	5	4	5	2	2	10	8	11	10	16	14	19	13.4005	5	6	5	0	6	8	15	12	10	8	20	23	22.957	7	6	1	2	8	11	13	15
690	69	8.90197	6	4	2	3	5	6	8	13	11	16	14	14	18.5535	5	4	4	3	2	10	13	7	13	10	7	15	14.2649	6	4	3	2	3	8	13	12	9	11	21	21	22.4926	4	2	3	2	6	15	13	15
700	70	10.214	3	3	3	2	5	3	12	11	12	20	16	15	19.8903	7	5	3	2	5	9	10	12	10	11	17	15	13.9929	7	8	2	2	4	10	11	15	13	16	20	20	23.4712	4	8	4	4	2	12	15	14
710	71	10.7867	4	3	2	3	2	8	10	11	15	11	17	16	19.6109	7	5	7	4	5	9	10	6	8	12	14	14	13.0515	4	7	4	2	5	8	9	16	14	13	20	17	22.2953	4	6	3	0	4	12	14	13
720	72	11.9408	2	1	2	3	5	7	12	8	14	17	11	18	20.4453	6	6	7	4	4	7	12	7	9	16	12	19	11.9833	3	6	5	1	3	9	10	13	14	17	19	32	23.7501	4	5	2	3	5	18	16	11
730	73	11.485	4	2	1	3	4	5	13	14	13	15	17	19	20.2568	6	6	3	3	7	8	7	10	7	10	11	14	13.5431	5	5	6	1	1	13	8	13	13	17	22	29	21.8159	6	3	4	2	7	13	14	15
740	74	11.9476	4	2	2	3	4	5	9	8	17	11	20	16	18.8679	8	5	3	2	6	10	7	11	9	14	12	10	14.6547	3	7	5	4	1	11	11	10	15	11	22	21	22.5634	9	4	2	2	7	12	12	15
750	75	12.4216	3	5	2	4	5	7	6	12	14	13	21	20	20.1803	7	4	1	1	6	7	9	8	7	18	8	14	13.2794	6	7	4	2	4	5	14	10	14	17	14	23	23.5448	6	6	3	2	6	10	18	16
760	76	12.635	4	3	3	4	3	5	10	14	12	18	17	22	20.6914	5	5	5	3	2	12	9	8	7	13	12	12	14.9118	7	6	3	4	4	11	13	11	18	15	20	29	23.0818	7	4	3	1	7	14	9	11
770	77	12.7221	6	1	1	2	5	6	11	9	12	13	18	15	22.3002	4	5	1	2	3	5	12	7	11	9	16	17	13.7986	4	5	4	3	4	10	10	17	19	18	24	28	23.2326	5	5	3	2	4	12	14	18
780	78	12.6581	2	4	2	2	5	5	12	15	13	13	21	16	21.4712	6	4	5	1	3	10	10	10	8	16	14	15	12.2798	5	7	3	3	2	8	12	9	15	12	20	21	22.3512	7	5	3	2	6	15	8	16
790	79	12.707	3	4	3	4	5	9	9	12	14	18	17	21	23.4726	8	4	5	2	4	14	6	10	7	16	13	14	13.2521	4	7	3	2	2	12	10	14	14	19	16	17	22.8546	6	7	2	2	6	11	16	8
800	80	13.0604	6	3	4	3	7	8	9	13	12	14	19	19	22.4325	7	6	3	3	5	9	8	12	12	10	14	13	13.9534	9	4	6	1	1	10	12	13	13	16	19	21	21.5563	5	5	3	3	6	16	13	12
810	81	14.2826	3	3	4	3	4	10	11	12	16	16	23	14	20.8857	5	5	4	2	4	10	12	8	12	11	11	14	14.7258	6	2	5	2	4	10	12	16	12	17	24	14	22.6028	7	6	6	3	7	8	16	14
820	82	14.0552	4	4	1	4	6	8	8	12	10	13	17	20	19.759	5	4	3	3	4	7	12	9	7	11	10	17	13.8961	5	4	2	2	3	11	13	12	16	18	23	23	21.8698	2	4	5	1	5	12	12	15
830	83	14.3235	2	5	2	3	3	4	10	13	14	12	21	22	21.076	5	5	2	3	3	8	9	6	11	6	13	17	14.7647	5	6	3	2	2	9	13	9	14	12	17	19	22.5818	6	6	3	4	4	13	15	13
840	84	13.2612	2	3	3	4	6	6	12	11	16	13	19	16	21.2927	6	3	4	3	5	6	9	10	7	11	15	14	15.1134	4	6	6	2	3	8	10	15	14	16	24	18	23.9005	6	7	5	2	7	13	16	16
850	85	13.1728	5	2	3	4	5	6	12	14	19	11	18	17	20.4193	3	5	4	3	4	10	9	11	9	8	9	17	13.3635	3	6	4	1	4	10	13	14	12	13	23	22	22.9249	4	5	5	2	6	10	14	15
860	86	13.2841	10	4	2	3	3	7	12	12	15	18	16	17	20.1126	4	6	3	4	4	5	11	8	9	13	11	16	15.7538	2	5	3	1	4	14	9	13	13	17	18	17	23.159	5	4	8	2	4	9	13	16
870	87	12.3975	4	2	4	4	5	7	9	15	16	7	14	17	20.4595	7	4	5	4	3	10	9	10	5	11	18	16	15.9067	3	6	4	1	2	11	8	14	18	16	22	26	21.6542	6	4	2	2	5	12	11	14
880	88	13.3274	6	3	2	3	6	10	12	14	16	13	19	23	20.3463	4	6	2	1	1	10	5	12	9	13	16	14	15.2765	5	5	3	3	4	7	9	13	16	14	23	23	22.0029	7	4	2	4	8	10	12	19
890	89	13.9489	4	3	3	3	7	10	10	10	11	12	23	17	20.9222	6	3	4	2	6	7	12	9	8	15	15	19	13.6275	5	4	3	2	3	11	11	16	12	12	25	30	23.1844	6	5	3	3	5	16	11	16
900	90	16.4905	3	4	2	3	6	11	11	13	16	11	23	25	23.0018	5	8	3	4	4	9	8	9	13	10	17	19	13.4496	4	8	2	2	4	11	15	13	15	18	25	19	21.9933	5	6	1	3	5	13	14	12
910	91	14.7269	5	0	1	3	7	9	12	9	12	14	16	20	20.316	5	4	1	0	4	9	9	9	12	9	10	17	14.5981	6	7	4	2	2	8	10	13	14	14	20	21	23.8774	1	5	3	1	5	10	11	22
920	92	15.6291	8	2	3	3	5	14	9	9	13	11	22	22	20.7068	9	4	4	3	4	9	9	10	12	13	12	13	14.6006	7	3	2	2	4	8	14	10	15	17	18	25	24.0428	7	4	3	3	5	14	15	12
930	93	17.0985	3	4	2	5	5	9	6	13	14	9	20	23	21.6821	6	6	4	3	5	7	10	9	14	11	14	16	14.0025	6	5	2	2	4	10	13	15	14	19	22	21	23.5132	5	5	3	2	6	17	12	12
940	94	17.2111	4	4	2	4	5	9	8	10	12	15	16	18	20.085	5	5	5	4	4	7	7	9	11	8	16	19	14.6978	8	5	4	3	4	9	14	14	16	16	20	26	23.6726	6	6	2	1	7	10	12	16
950	95	18.7084	7	5	4	5	5	8	13	12	17	15	19	26	19.6365	4	3	6	3	3	6	12	10	7	7	12	17	14.7064	7	7	4	1	5	9	9	13	14	20	23	26	21.1858	8	5	2	1	6	10	14	17
960	96	17.2996	5	6	4	5	9	7	8	10	8	14	18	21	21.0191	5	5	5	2	8	6	13	8	9	9	12	10	15.5457	4	8	2	3	4	7	10	13	13	18	21	19	20.668	7	5	3	4	8	13	14	12
970	97	16.7849	3	2	5	4	8	11	11	11	9	18	17	23	20.4879	9	4	5	4	2	7	12	8	5	9	10	18	13.3149	5	6	3	3	4	10	12	11	14	15	20	24	22.3431	7	3	5	2	8	11	11	16
980	98	18.3788	3	3	4	5	9	10	12	12	11	17	17	27	18.9885	6	2	7	2	2	12	6	8	8	11	12	15	15.7004	5	4	2	2	3	10	14	14	12	17	24	24	22.6616	5	9	2	2	9	8	13	12
990	99	17.8246	4	3	4	3	10	10	9	8	14	15	19	18	20.2039	5	6	3	4	4	7	8	7	9	12	10	21	16.4414	6	4	4	2	3	8	14	9	19	15	22	24	21.0567	5	4	2	2	3	16	11	13
1000	100	17.6278	8	3	4	5	9	12	9	11	10	13	17	23	19.7072	6	6	3	4	4	8	10	9	3	12	15	16	14.9976	5	5	3	3	4	13	8	13	12	19	20	23	21.0592	4	4	2	1	5	10	13	13
1010	101	16.4063	5	3	3	5	5	11	8	7	12	10	16	9	22.0155	5	4	2	3	3	12	11	9	9	16	17	15	14.6527	4	6	3	2	3	9	11	15	14	15	25	18	20.3533	5	6	2	1	4	12	10	13
1020	102	16.7911	4	5	1	4	7	12	8	8	12	5	16	19	19.79	5	5	4	2	2	8	9	11	10	10	13	19	13.2429	4	4	2	3	2	10	12	18	12	20	22	28	22.9595	6	7	2	3	5	10	12	13
1030	103	18.904	7	3	4	5	6	13	6	9	12	13	14	19	20.6906	7	6	2	2	5	7	10	10	9	11	15	19	14.5168	3	7	3	2	4	9	12	13	12	20	24	20	22.4377	9	5	3	1	6	8	15	11
1040	104	18.658	4	3	4	4	4	11	7	11	11	12	18	18	20.8159	4	5	5	1	5	6	12	9	12	11	17	22	13.9184	6	4	3	4	7	8	8	15	17	13	23	20	22.6096	6	4	1	2	6	12	12	13
1050	105	17.5492	7	2	3	3	4	9	7	10	9	13	14	15	20.417	5	4	5	3	2	7	13	12	12	13	17	21	14.1901	6	7	1	3	4	8	9	13	19	17	20	20	21.8793	2	4	5	2	6	13	11	16
1060	106	16.711	3	3	5	2	6	9	9	9	10	13	12	23	22.0069	6	5	6	3	2	7	10	12	7	16	19	17	17.7748	7	5	2	3	6	10	8	14	14	20	19	21	23.7674	6	5	3	2	7	13	13	15
1070	107	19.8171	6	3	2	1	5	7	7	10	13	12	16	18	20.2978	4	1	6	4	2	9	13	13	10	12	14	16	16.8828	4	5	3	2	4	11	6	14	16	12	24	27	22.9049	2	7	4	4	4	10	11	13
1080	108	18.8916	7	1	0	1	4	8	7	11	11	15	16	17	20.1117	6	4	5	4	3	10	10	10	12	15	13	19	15.2485	3	4	1	2	5	7	11	11	16	18	26	18	23.4884	6	7	4	1	6	10	14	11
1090	109	18.5882	5	0	2	3	4	8	11	10	11	10	19	15	20.9067	2	3	6	1	4	10	7	12	11	15	14	19	16.2472	6	4	3	3	4	9	12	11	14	19	21	23	23.1382	7	5	5	3	6	16	15	12
1100	110	18.9678	3	2	3	1	4	10	10	6	14	12	14	17	20.0718	3	3	4	1	4	6	14	13	8	15	12	17	15.84	5	3	1	3	5	8	16	10	13	18	26	18	21.4984	7	5	3	3	4	15	12	12
1110	111	18.21	8	3	3	2	6	13	8	9	10	13	15	15	19.517	5	4	2	0	4	6	11	6	9	13	14	18	16.7368	5	3	4	1	5	9	11	16	20	14	20	24	23.3085	2	4	3	3	8	9	15	10
1120	112	17.7124	2	4	3	1	3	10	11	10	9	12	19	7	20.1743	6	4	3	1	5	7	11	8	10	17	16	14	15.2835	4	1	1	2	5	8	12	14	14	17	21	25	22.8953	6	4	6	1	5	12	8	15
1130	113	19.9652	5	4	3	3	4	10	11	12	12	14	18	11	20.3128	5	5	5	1	5	6	8	10	8	13	13	13	17.3684	6	3	1	3	4	8	13	12	13	17	22	23	22.8865	5	5	4	5	8	11	15	16
1140	114	19.873	10	3	2	2	6	10	9	11	12	18	15	21	18.1322	3	3	6	3	2	9	12	9	8	11	12	15	17.3841	3	5	2	3	5	9	8	13	15	16	23	21	22.8499	5	6	3	3	7	14	17	13
1150	115	20.6079	7	6	3	2	6	12	11	9	15	19	17	21	20.7463	6	4	4	4	2	8	12	10	8	12	11	16	18.197	5	4	2	3	4	10	9	15	15	19	16	18	19.9987	5	5	5	3	11	10	11	17
1160	116	17.706	7	3	4	1	7	8	8	9	10	15	15	19	19.6006	6	3	4	3	3	10	9	12	7	9	11	22	14.9543	6	3	2	3	3	10	12	10	14	20	21	20	20.5254	5	5	5	2	8	9	12	13
1170	117	20.4802	7	3	2	3	8	6	10	11	11	18	17	19	19.211	4	6	4	1	5	10	10	7	10	11	17	16	16.3457	6	3	1	5	5	11	11	13	15	18	14	18	23.927	7	9	4	4	9	7	18	16
1180	118	19.8295	5	3	4	2	6	8	12	9	12	19	17	18	18.2939	3	6	2	1	3	11	10	8	11	11	9	12	17.5229	6	2	3	2	5	9	12	11	11	15	25	23	21.8131	5	4	4	3	9	10	14	13
1190	119	19.5224	10	3	3	0	4	13	8	11	10	12	13	15	19.5033	6	4	6	1	2	9	10	6	11	12	9	12	15.5251	4	3	2	2	7	9	12	9	17	14	19	17	21.7731	3	3	3	2	6	15	10	16
1200	120	19.1943	5	4	2	1	7	11	7	13	10	11	16	19	19.4882	7	6	2	4	2	9	8	11	9	12	8	13	16.4138	4	2	2	2	8	11	12	11	14	16	21	20	21.5437	3	4	2	3	6	11	12	13
1210	121	19.0644	6	2	1	2	2	13	9	11	9	12	13	19	20.5383	5	4	4	3	2	8	7	12	11	11	9	13	17.6891	4	5	3	2	5	11	12	16	16	18	26	22	21.9568	3	5	3	3	6	16	16	13
1220	122	19.8773	3	4	2	3	4	15	9	9	13	10	19	21	18.1533	3	6	7	0	4	7	13	9	10	10	8	11	17.0439	4	5	1	2	3	11	12	12	14	16	24	26	21.8915	4	6	2	2	5	13	14	15
1230	123	21.1356	5	8	4	2	5	11	7	10	10	11	20	17	19.5032	5	5	4	4	1	8	9	10	13	9	5	17	17.1465	5	2	3	2	4	10	11	17	8	16	22	20	23.3841	4	7	5	4	7	14	14	14
1240	124	19.2921	3	5	1	1	7	13	8	11	12	11	18	18	19.088	5	6	4	3	3	8	12	11	9	9	6	12	16.1755	7	3	2	3	6	10	10	11	13	17	17	24	22.9466	4	4	4	1	7	13	16	16
1250	125	20.5025	8	1	4	2	5	11	11	15	14	20	17	19	20.7581	4	3	5	2	4	7	10	12	12	7	11	14	16.5462	5	5	2	2	2	13	9	10	12	12	23	20	23.7851	3	8	2	3	8	13	14	12
1260	126	19.6487	7	3	6	0	5	11	11	13	18	16	16	21	20.038	4	2	4	4	3	5	11	9	11	8	12	14	14.721	3	4	3	2	5	8	12	14	14	14	17	22	23.1927	5	6	1	3	7	13	17	14
1270	127	19.4423	9	4	3	2	5	10	10	11	14	12	21	19	20.4804	3	4	4	3	3	5	9	10	8	16	11	18	17.6276	4	3	2	4	4	10	10	14	16	17	18	27	22.7026	5	7	2	2	6	14	13	18
1280	128	17.9544	3	3	1	1	6	6	12	10	16	13	17	19	19.4077	6	5	4	3	3	8	11	10	11	11	11	14	17.2949	5	5	2	3	5	11	9	13	14	17	18	26	22.2641	8	6	3	3	7	12	18	14
1290	129	20.3117	6	5	3	1	6	11	11	11	12	19	16	17	20.4151	7	6	5	2	2	7	16	7	9	8	11	17	16.435	3	6	1	2	5	13	6	15	13	12	19	24	22.4357	3	7	2	3	7	14	13	14
1300	130	20.9674	5	2	2	2	4	13	11	11	12	19	13	18	22.4326	5	5	2	6	6	6	12	12	13	14	16	16	16.5568	5	3	1	4	6	10	8	12	15	15	13	24	22.3488	5	6	2	2	5	12	12	13
1310	131	21.3491	9	4	2	2	8	9	11	14	13	16	14	19	21.1809	7	3	4	4	3	9	10	10	13	11	13	19	17.3849	5	5	1	3	4	9	10	12	8	21	17	22	22.5116	5	3	4	3	6	14	13	12
1320	132	20.9468	8	4	4	1	4	14	14	18	13	13	19	23	20.8967	4	4	6	6	4	10	9	9	13	13	13	17	16.6134	4	6	2	3	5	9	11	14	11	13	13	27	22.0973	4	6	4	2	6	12	14	14
1330	133	20.4254	6	5	4	2	5	10	14	9	16	16	26	18	21.3073	5	7	4	2	3	11	12	10	11	14	12	14	17.3935	4	3	1	2	4	11	12	11	12	18	21	20	23.6872	4	6	3	3	6	13	16	10
1340	134	20.8267	8	4	2	2	3	9	8	9	14	13	12	21	21.841	7	7	5	3	5	9	11	9	11	10	17	15	16.7319	7	3	1	1	4	11	12	12	8	18	12	25	25.1559	4	4	3	1	5	13	15	14
1350	135	19.3187	5	2	2	2	6	17	11	9	13	11	14	17	22.378	4	4	7	2	4	8	12	9	14	15	16	24	15.5974	3	5	2	2	6	9	8	19	13	16	22	25	23.2142	7	4	4	2	5	11	15	16
1360	136	19.6637	3	5	3	4	2	14	9	7	9	11	16	13	20.8746	5	1	3	3	3	9	11	7	13	12	18	13	16.3456	5	7	3	1	7	6	13	14	14	13	21	20	22.5197	3	8	5	2	5	15	13	16
1370	137	19.8061	5	2	4	2	3	10	14	8	14	11	16	16	22.5319	8	2	4	2	6	7	10	12	11	18	19	18	18.1212	5	7	3	1	4	12	12	13	16	14	21	27	20.9015	6	6	4	4	6	12	14	9
1380	138	20.7168	6	3	3	3	4	12	9	9	18	14	20	14	23.2927	5	2	5	2	3	7	8	12	14	13	14	24	16.0292	4	3	3	2	4	8	13	9	16	22	20	27	23.6647	5	6	5	1	6	15	14	16
1390	139	20.1964	4	5	4	2	5	10	11	14	13	13	20	15	23.0262	2	3	4	2	4	7	10	8	14	12	17	19	16.9561	5	3	3	1	6	9	9	11	13	18	25	21	25.1309	5	7	6	2	3	13	16	18
1400	140	18.347	4	6	3	0	4	11	13	10	17	17	12	18	21.6657	4	4	3	2	4	7	6	8	10	11	14	16	16.6488	5	2	3	2	1	11	10	10	14	12	22	26	22.7305	4	4	4	2	10	9	11	14
1410	141	20.5813	4	4	3	3	6	13	11	7	14	20	19	14	21.3529	6	3	3	2	3	11	10	9	6	12	14	16	17.2301	4	3	2	2	6	6	11	10	17	20	19	21	22.7291	5	4	2	3	5	10	14	10
1420	142	19.8033	4	3	4	5	4	11	9	8	16	16	19	24	21.0027	6	5	4	4	4	8	9	7	12	15	13	18	14.5404	4	3	3	1	6	6	14	12	16	17	17	26	22.6282	6	4	3	3	6	14	11	11
1430	143	20.2574	1	4	5	5	6	11	12	12	16	19	18	25	19.7491	6	4	3	4	2	6	10	9	8	15	10	15	14.0188	7	3	2	3	3	10	8	15	17	17	20	23	23.1477	3	5	4	0	7	13	13	14
1440	144	19.5564	3	4	5	4	2	10	12	13	15	18	16	20	20.9296	8	2	6	2	5	7	11	9	11	10	18	15	16.2688	4	5	2	2	6	6	10	12	19	18	22	21	23.1643	3	4	2	3	6	13	14	15
1450	145	20.7503	6	2	5	3	7	12	13	11	18	14	24	23	20.0436	4	5	1	1	4	6	13	9	8	13	13	20	17.1975	6	3	3	1	4	9	12	12	20	15	22	13	23.147	4	7	1	2	5	14	15	13
1460	146	18.764	5	3	4	3	3	13	13	13	10	13	22	17	19.1879	3	4	2	1	2	8	11	11	7	15	12	15	16.632	5	3	3	2	3	12	10	13	14	18	24	25	22.9421	3	8	7	2	2	11	12	12
1470	147	18.5956	6	5	3	1	4	13	13	11	13	15	20	26	19.3831	6	5	2	1	3	8	9	11	10	11	10	12	17.9078	2	6	3	2	4	8	13	10	17	18	16	22	23.6251	9	5	5	3	2	10	14	15
1480	148	20.5635	4	4	3	2	6	12	17	16	18	14	23	22	20.5044	5	2	2	5	4	12	6	9	5	14	9	17	14.7073	3	4	2	3	3	8	11	11	15	19	23	22	21.2397	6	5	3	1	5	9	16	17
1490	149	21.0552	5	4	3	3	6	11	14	13	18	19	23	21	19.0124	4	4	4	2	3	9	12	12	11	12	11	13	16.417	5	3	4	3	5	9	12	18	16	19	24	29	20.8457	5	4	6	1	5	9	12	13
1500	150	21.0898	2	3	3	1	7	9	17	9	17	15	21	23	19.2512	6	5	4	0	4	8	11	8	6	8	6	16	16.5684	5	2	2	4	6	9	8	13	19	22	26	27	22.752	6	5	3	3	7	8	14	11
1510	151	19.1194	6	2	3	2	8	8	14	11	10	17	20	18	20.0943	6	5	4	3	2	8	9	10	9	8	6	19	16.6276	5	1	4	1	3	11	9	13	16	22	20	22	19.8489	6	5	4	2	3	9	8	12
1520	152	18.7729	5	4	3	1	6	9	14	11	13	16	15	21	19.9549	7	5	4	1	4	10	12	13	5	12	12	17	14.1455	5	4	1	3	6	8	11	9	15	16	21	26	21.2561	6	7	3	2	4	10	11	11
1530	153	20.6595	4	3	3	5	7	16	14	16	17	17	23	15	20.0029	3	6	3	2	5	11	11	7	6	12	15	10	16.6831	5	4	4	2	6	7	11	13	22	12	21	20	21.5076	6	5	5	1	7	11	11	11
1540	154	21.3265	5	4	2	3	4	12	9	14	12	21	16	17	19.0873	4	6	3	2	5	12	8	7	7	15	12	13	15.9925	4	5	4	3	8	8	9	16	17	12	21	19	21.6753	6	7	3	4	5	11	9	11
1550	155	20.0975	5	4	3	2	6	12	13	12	16	17	21	19	19.7161	5	3	3	3	0	11	10	6	7	14	10	12	14.9869	6	7	1	4	3	9	11	15	11	14	21	20	23.0726	5	4	3	3	6	9	10	15
1560	156	18.602	3	2	4	4	4	14	8	12	12	13	19	16	18.0253	5	5	3	1	4	10	9	6	6	10	15	15	16.1999	5	5	0	2	6	11	12	10	13	12	22	20	21.4109	8	5	1	2	5	10	14	14
1570	157	20.454	5	4	4	4	5	13	7	12	12	17	19	16	20.9968	6	4	3	3	5	9	10	10	10	10	11	18	16.5476	5	1	6	2	5	8	10	18	13	18	27	21	21.9432	5	8	2	5	5	11	8	14
1580	158	18.7952	4	4	4	2	3	10	8	12	9	10	23	18	19.2618	6	3	5	3	5	8	9	10	6	9	11	16	13.9123	7	3	3	1	5	7	10	13	16	22	11	21	22.3203	4	7	2	3	6	7	15	11
1590	159	19.2244	3	3	5	4	4	10	14	9	12	13	20	20	20.1392	5	3	4	3	5	8	15	10	7	14	9	10	19.8941	4	3	2	3	6	11	9	18	14	19	16	28	22.0713	8	6	4	1	7	5	11	10
1600	160	19.048	4	3	3	2	7	11	12	10	12	15	14	22	19.5328	4	4	4	0	5	7	15	10	8	10	10	15	18.3026	5	3	2	3	6	12	9	14	10	19	22	26	22.377	6	6	5	6	5	10	12	15
1610	161	19.6037	7	2	6	3	2	8	14	14	16	14	16	20	20.4227	5	2	4	3	4	8	10	10	8	14	15	19	17.0917	4	5	5	2	5	9	5	14	13	10	27	29	23.0391	5	9	3	3	8	7	15	12
1620	162	19.7521	5	3	5	3	4	7	17	12	13	15	19	23	21.4388	6	5	6	0	2	11	9	5	13	11	19	18	15.7545	5	3	4	3	6	7	9	12	16	19	25	19	21.9089	4	5	4	2	6	8	12	11
1630	163	17.4298	2	2	3	2	4	10	11	9	9	16	16	21	21.326	6	5	2	1	2	9	11	8	9	16	13	21	14.8964	7	5	4	2	6	14	7	17	14	17	21	21	21.4376	7	6	3	4	8	10	13	10
1640	164	17.065	4	5	1	1	4	11	6	10	11	11	20	18	20.4117	6	7	1	3	6	9	9	12	11	12	16	20	15.0268	6	6	3	2	4	10	10	13	20	15	18	21	22.7801	6	5	5	2	9	8	13	14
1650	165	19.575	3	5	3	2	6	12	15	13	15	17	21	25	20.2865	4	7	3	3	3	11	10	9	11	11	18	14	14.8918	7	4	4	3	5	8	13	14	13	25	23	20	20.7277	5	6	2	5	6	10	11	14
1660	166	21.9064	4	2	4	2	4	16	11	11	19	17	22	27	21.1763	5	4	5	2	4	9	5	8	10	9	14	21	15.9809	5	4	3	1	7	12	11	17	19	19	20	26	22.2675	4	3	6	4	8	7	12	14
1670	167	20.1713	3	1	3	2	5	14	11	12	11	16	18	15	20.8699	2	6	4	2	4	10	9	12	13	10	15	16														22.639	5	5	5	4	7	10	13	14
1680	168	20.9867	5	3	4	4	5	10	13	12	13	16	14	22	20.2143	8	4	3	3	3	9	10	9	11	16	8	21														23.2941	5	4	2	5	4	12	14	14
1690	169	20.8201	5	6	4	3	9	13	13	13	16	14	14	18	19.3604	3	6	5	1	3	9	11	10	11	10	10	15														21.5476	5	7	2	3	7	8	8	15
1700	170	20.2714	4	4	1	3	6	10	10	14	14	13	16	20	19.5213	5	2	5	1	6	6	9	12	10	9	11	13														22.5011	4	6	2	3	7	8	15	13
1710	171	20.0075	4	4	5	4	2	11	11	12	20	13	18	18	19.2571	5	5	3	2	3	7	8	7	13	11	10	13														21.8729	5	6	2	3	8	9	9	12
1720	172	19.9592	6	6	1	3	5	12	15	11	14	13	19	24	20.0062	6	2	3	1	6	8	11	8	10	16	10	18														21.2804	4	6	5	4	8	8	9	15
1730	173	18.1468	4	3	1	1	4	10	12	10	17	8	19	16	19.816	7	4	3	2	1	8	12	8	10	11	13	15														22.7284	4	7	4	3	7	11	12	17
1740	174	20.9141	6	6	2	4	4	13	12	10	15	16	21	20	18.7877	5	2	4	2	3	7	11	11	9	11	14	16														22.4072	6	8	4	5	7	10	13	13
1750	175	19.1241	6	3	2	2	6	9	9	7	13	11	21	14	17.9969	6	4	2	3	5	5	14	11	9	9	15	14														22.5151	4	7	3	4	6	11	7	16
1760	176	17.0512	3	1	2	2	4	10	8	10	9	13	14	17	18.811	5	2	3	1	4	8	12	10	10	13	10	16														22.9298	5	9	4	2	8	7	13	15
1770	177	19.111	6	3	4	2	4	12	9	11	11	14	18	21	18.495	3	6	4	1	4	7	8	9	9	12	11	15														22.9306	4	5	5	4	3	10	9	18
1780	178	20.0129	5	5	1	1	5	13	12	9	13	11	13	22	18.6744	6	3	4	2	4	5	9	8	8	10	13	20														23.6755	4	7	3	5	6	10	13	19
1790	179	19.3461	6	5	1	1	5	10	13	11	8	19	18	17	19.1243	6	6	5	2	2	8	7	7	9	11	15	18														23.0473	7	4	4	3	4	13	11	10
1800	180	18.9539	1	6	2	1	7	10	7	14	10	17	17	19	19.7526	5	2	4	2	2	7	8	10	8	10	11	15														22.6939	4	7	4	4	4	9	14	16
1810	181	17.3491	7	4	3	1	5	9	13	11	9	15	23	21	19.0944	5	6	6	3	2	6	9	12	10	11	14	18														22.2456	4	5	2	3	4	9	17	12
1820	182	15.9109	5	4	1	2	8	6	10	7	9	13	12	23	19.6153	6	4	4	2	4	7	10	7	9	15	12	17														22.4303	6	4	3	1	7	12	13	14
1830	183	16.8155	6	7	2	1	5	9	14	10	7	15	12	18	19.3182	6	5	3	2	6	9	9	6	13	11	9	15														21.6793	5	6	3	3	9	8	10	14
1840	184	18.364	0	2	3	2	5	10	11	11	10	12	21	22	20.313	7	3	4	2	4	9	11	9	13	14	14	20														21.4567	7	5	3	2	8	9	11	16
1850	185	17.0636	7	4	2	1	5	10	11	14	7	16	15	20	17.1027	5	3	3	4	4	8	7	8	5	15	13	15														23.0214	5	6	2	2	5	9	14	15
1860	186	17.1647	3	4	3	0	6	13	9	12	10	10	16	21	17.6911	6	5	4	2	2	11	10	6	7	9	11	16														20.4039	6	8	3	4	6	9	12	12
1870	187	18.3582	3	3	2	3	7	9	12	10	10	14	16	16	17.6307	5	3	3	3	3	5	11	5	10	6	12	15														21.9662	5	7	6	4	6	9	16	14
1880	188	19.3216	4	4	1	3	6	16	10	9	11	14	19	20	17.7126	6	2	4	3	4	6	10	7	6	8	11	17														22.7782	4	7	4	3	4	9	16	11
1890	189	19.3653	3	6	4	1	7	12	11	16	12	19	17	20	19.1522	3	6	4	3	3	9	9	11	10	11	13	15														22.224	5	6	3	3	6	6	13	16
1900	190	16.8896	7	4	2	2	5	9	14	12	9	11	13	14	18.5142	7	3	4	3	3	10	7	9	9	12	11	15														22.8628	4	7	5	2	7	7	14	12
1910	191	17.2917	3	4	4	4	5	7	13	9	8	13	12	19	18.3334	7	5	4	2	2	13	11	4	9	12	9	14														21.748	7	9	5	3	6	6	15	14
1920	192	17.2871	4	3	3	2	6	11	10	7	13	13	12	18	18.4166	6	3	3	1	5	7	7	7	8	7	11	14														23.0204	5	4	4	5	2	9	13	14
1930	193	18.3025	5	4	3	3	3	13	10	12	8	14	16	18																											22.1731	5	4	1	3	4	9	8	16
1940	194	17.374	3	7	2	4	3	12	10	7	12	10	12	17																											22.1865	3	7	2	2	5	8	11	17
1950	195	17.9674	6	4	3	3	3	10	10	9	10	10	16	18																											20.9569	6	6	4	2	7	9	11	12
1960	196	18.494	2	6	2	2	7	8	10	10	8	14	17	20																											21.7677	5	6	2	4	7	8	9	16
1970	197	18.2382	4	4	2	3	8	10	13	10	12	10	20	21																											21.5968	7	5	3	2	5	10	11	20
1980	198	17.7784	4	2	2	2	4	13	9	13	9	14	15	18																											21.6912	5	5	4	4	3	12	13	13
1990	199	16.5662	6	5	1	2	6	8	8	12	9	14	8	19																											22.0837	3	4	3	6	6	8	11	11
2000	200	16.3694	5	5	2	2	5	7	9	9	5	10	16	15																											22.2349	7	4	3	4	5	9	10	14
2010	201	17.5077	4	5	1	2	5	11	13	9	13	13	22	19																											23.8191	5	6	3	4	6	10	14	16
2020	202	18.3077	7	4	3	1	5	11	10	15	12	9	21	20																											21.6139	5	5	4	2	6	8	13	13
2030	203	17.5739	4	2	4	3	3	13	9	7	11	9	19	22																											22.4961	6	5	2	2	3	11	10	11
2040	204	18.3686	4	3	2	2	4	14	9	12	10	11	20	12																											21.4854	4	1	5	3	4	8	10	11
2050	205	17.7449	5	4	4	0	6	8	10	11	9	15	15	18																											22.6182	3	5	2	3	10	7	15	18
2060	206	18.4501	4	3	2	3	9	9	9	12	13	12	12	22																											21.6219	4	4	2	4	2	15	10	15
2070	207	19.5589	6	7	3	3	3	11	7	14	15	14	14	18																											22.7537	7	4	1	3	3	12	15	15
2080	208	18.6056	5	3	3	3	5	13	7	14	9	11	13	18																											22.5063	4	5	3	4	3	12	10	14
2090	209	16.8615	3	6	2	2	4	7	9	7	11	13	14	20																											23.4054	3	7	4	2	6	9	11	15
2100	210	16.7012	3	3	1	2	4	10	12	11	10	14	13	19
2110	211	18.0496	4	7	1	1	4	13	10	12	12	14	16	18
2120	212	18.9338	6	4	2	3	8	8	10	12	13	12	14	23
2130	213	17.8322	4	4	1	3	8	9	10	17	9	12	14	20
2140	214	18.4274	3	3	2	2	6	9	11	13	10	9	17	18
2150	215	18.5578	5	5	5	2	5	8	10	13	12	14	15	18
2160	216	19.032	5	6	6	2	4	9	7	11	14	13	13	20
2170	217	18.2543	5	5	2	2	5	5	14	11	14	15	17	22
2180	218	17.594	4	5	3	5	2	11	12	12	12	9	16	16
2190	219	19.7112	4	4	3	1	5	10	15	13	9	10	20	19
2200	220	18.7981	4	5	3	1	4	8	15	14	11	17	15	18
2210	221	18.2244	6	3	4	3	2	8	8	10	11	13	13	15
2220	222	16.2112	3	6	3	4	2	6	10	11	15	8	13	16
2230	223	17.3701	4	4	5	2	6	5	13	9	15	14	15	17
2240	224	17.0546	3	6	1	4	3	9	9	13	9	17	14	16
2250	225	15.9487	1	3	3	2	3	7	10	8	13	7	12	19
2260	226	17.056	4	4	3	3	5	5	13	10	11	14	12	20
2270	227	16.295	3	4	3	2	4	8	8	13	11	15	14	24
2280	228	16.3832	4	4	2	4	5	7	11	12	12	11	19	16
2290	229	16.617	6	3	5	0	5	6	8	13	11	12	19	19
2300	230	16.1718	7	4	1	4	7	7	8	12	7	14	16	21
2310	231	15.758	2	6	1	0	6	8	8	10	11	13	16	15
2320	232	16.5778	4	3	3	3	4	7	8	14	10	17	14	20
2330	233	17.5034	4	3	4	3	5	7	10	8	10	13	13	19
2340	234	18.5784	6	4	3	2	5	8	13	13	12	13	18	22
2350	235	17.0509	4	5	1	2	5	3	9	9	11	14	15	21
2360	236	17.1242	5	3	4	2	2	5	11	9	10	11	16	20
2370	237	16.0408	3	1	2	2	5	6	11	14	9	13	21	19
2380	238	18.4769	5	6	1	3	4	10	8	13	9	12	18	19
2390	239	18.0434	7	3	3	2	9	8	12	14	12	12	17	15
2400	240	17.6302	2	4	2	2	5	8	9	14	8	12	19	20
2410	241	17.4098	3	4	4	1	6	5	11	11	10	12	15	18
[truncated: 4 more columns]

## Sheet: Raw data (substrate bound)
Frame	Time (ns)	Distance F72-W377 (Å)	Nr. of water molecules in slice with z coordinate												Distance F72-W377 (Å)	Nr. of water molecules in slice with z coordinate												Distance F72-W377 (Å)	Nr. of water molecules in slice with z coordinate												Distance F72-W377 (Å)	Nr. of water molecules in slice with z coordinate
			52	54	56	58	60	62	64	66	68	70	72	74		52	54	56	58	60	62	64	66	68	70	72	74		52	54	56	58	60	62	64	66	68	70	72	74		52	54	56	58	60	62	64	66
		Rep #1	Rep #1	Rep #1	Rep #1	Rep #1	Rep #1	Rep #1	Rep #1	Rep #1	Rep #1	Rep #1	Rep #1	Rep #1	Rep #2	Rep #2	Rep #2	Rep #2	Rep #2	Rep #2	Rep #2	Rep #2	Rep #2	Rep #2	Rep #2	Rep #2	Rep #2	Rep #3	Rep #3	Rep #3	Rep #3	Rep #3	Rep #3	Rep #3	Rep #3	Rep #3	Rep #3	Rep #3	Rep #3	Rep #3	Rep #4	Rep #4	Rep #4	Rep #4	Rep #4	Rep #4	Rep #4	Rep #4	Rep #4
0	0	7.95204	0	0	2	3	1	2	2	4	6	12	17	20	8.31978	2	2	2	1	5	4	6	7	14	11	20	14	8.00701	1	3	2	1	2	2	2	5	12	12	16	13	7.14732	0	1	1	1	4	2	0	1
10	1	7.67065	0	1	2	3	1	2	2	2	6	7	14	18	8.36757	1	1	4	2	4	8	3	6	13	16	11	14	6.98789	1	0	4	1	3	3	2	3	11	14	22	16	8.2484	0	0	3	2	2	4	0	1
20	2	7.85209	0	1	2	2	2	3	5	4	5	11	15	14	7.21678	1	2	3	3	5	1	4	5	11	15	17	19	8.00302	2	1	3	1	2	4	1	6	7	12	15	15	8.04183	0	0	2	2	2	3	1	6
30	3	8.44598	0	1	1	1	0	3	4	5	6	9	16	18	7.28654	1	0	6	1	5	4	3	7	11	14	16	13	7.37483	1	2	2	2	2	2	3	6	7	13	18	15	7.74133	0	0	3	2	2	1	2	5
40	4	7.98567	1	1	2	1	1	3	5	6	10	13	14	20	6.95019	1	2	4	2	4	5	4	5	9	15	15	11	7.63613	1	1	1	1	3	2	0	7	8	8	14	13	7.612	0	0	2	1	1	3	1	5
50	5	7.18717	1	2	1	3	2	1	5	7	10	11	16	12	7.27393	2	1	4	1	4	5	3	5	7	15	11	16	7.44521	2	1	0	2	4	3	3	5	9	14	14	13	7.23924	0	2	2	3	2	1	2	6
60	6	7.9972	2	0	1	2	3	0	4	5	12	12	13	16	7.48144	3	3	2	4	5	5	4	8	11	12	18	14	8.89272	2	1	0	2	5	5	6	6	10	11	19	6	6.60558	0	2	1	3	1	3	1	7
70	7	7.24815	1	1	2	3	3	2	2	4	13	11	13	12	7.15366	4	1	1	4	2	3	4	3	6	13	15	14	7.96307	2	1	0	2	4	3	2	5	8	9	11	9	6.69087	0	2	2	1	0	5	4	7
80	8	7.58776	1	1	2	2	1	4	1	8	7	12	13	19	6.90486	3	4	2	2	3	3	5	3	14	11	19	14	8.17986	2	1	1	1	4	2	3	9	10	8	12	7	6.78554	1	0	3	0	2	3	1	5
90	9	6.7943	0	2	0	2	1	2	1	7	6	11	11	19	7.42847	2	2	3	0	2	3	3	6	9	12	15	12	7.43542	2	1	2	1	3	2	0	3	8	6	8	8	6.52415	0	1	1	1	0	4	0	6
100	10	7.25671	0	1	0	0	1	4	4	7	7	9	12	20	7.5505	3	2	1	2	2	4	3	4	6	11	18	11	7.43368	2	1	2	2	3	2	3	2	6	12	8	13	6.51356	0	1	1	1	1	3	2	7
110	11	7.14091	0	0	2	2	1	3	3	5	6	10	13	19	7.92291	2	2	2	1	3	3	4	5	5	12	15	9	7.23643	2	3	2	1	3	1	0	4	7	7	9	12	7.04371	0	1	2	0	0	5	4	5
120	12	7.25873	0	2	3	2	2	1	2	7	7	14	10	22	7.50943	2	1	3	1	2	4	3	4	8	13	12	14	8.14019	2	2	2	1	1	3	1	3	10	13	17	15	6.59699	0	1	1	2	1	4	3	5
130	13	6.80416	0	0	1	3	2	3	2	6	6	10	11	16	7.52439	1	2	1	3	4	4	2	6	8	13	13	9	7.90126	2	2	1	0	4	2	2	2	3	11	15	11	6.99384	1	0	1	1	3	1	5	5
140	14	7.0681	0	2	0	3	2	2	1	4	8	5	13	14	6.77382	1	3	3	2	5	4	3	6	7	13	14	13	7.54864	1	1	1	2	1	5	2	3	5	12	17	11	5.83629	0	2	2	1	1	2	3	5
150	15	7.20975	0	1	1	4	0	4	3	9	8	9	16	16	6.80201	3	2	6	1	3	5	4	3	7	14	14	13	7.61793	3	1	1	2	1	2	3	3	1	13	19	9	7.11685	0	1	2	0	2	3	5	7
160	16	6.86299	0	3	1	3	1	2	1	5	7	11	14	17	6.98674	2	4	2	3	3	6	4	8	8	9	16	16	7.84806	2	1	1	1	2	2	2	2	0	8	14	5	8.61253	0	1	1	2	2	1	2	6
170	17	6.98454	0	1	1	3	2	3	1	4	5	10	14	15	7.23177	2	3	1	3	6	6	8	7	6	12	13	11	7.25249	2	1	1	1	2	3	3	3	7	11	10	8	6.90363	0	2	2	2	2	2	1	3
180	18	8.31982	0	3	1	2	1	2	7	4	9	8	19	20	7.18385	1	4	3	3	3	5	4	4	8	12	19	13	7.56141	2	0	1	1	0	6	4	4	2	7	16	6	6.09689	0	1	2	2	1	2	2	8
190	19	7.34268	0	0	1	4	0	4	3	10	4	13	15	17	7.08224	3	3	1	2	3	4	8	7	10	15	15	13	6.64227	2	1	1	1	1	6	3	1	5	6	13	10	6.88132	0	3	3	0	1	3	2	7
200	20	7.39413	0	0	2	3	1	3	1	4	9	12	11	14	6.94473	5	2	4	1	6	6	5	4	14	10	14	17	6.94592	1	1	2	0	1	6	2	2	3	10	10	10	6.98746	0	2	1	1	2	2	2	6
210	21	7.05264	0	0	1	1	2	2	6	4	7	5	17	21	7.29676	3	1	5	2	6	5	7	3	9	14	15	16	8.01423	4	1	0	2	4	4	5	5	6	11	12	9	6.55916	0	2	1	2	1	2	2	8
220	22	6.61511	0	0	1	2	0	1	5	6	8	5	11	20	6.88351	3	5	3	2	3	7	6	8	10	15	19	14	8.17692	3	1	1	1	3	4	4	3	5	10	6	13	6.06341	1	1	2	2	1	3	1	6
230	23	6.69051	0	1	0	2	0	0	5	4	5	9	14	11	7.60906	2	3	4	3	5	7	3	9	10	14	17	13	8.16101	2	1	1	0	2	3	6	3	2	8	12	14	6.24702	0	2	3	2	0	3	4	3
240	24	6.71184	0	0	1	2	0	2	4	9	5	5	12	16	7.95312	3	3	5	1	3	5	4	6	10	13	17	13	7.44423	1	2	1	0	2	3	5	4	4	8	12	12	6.63877	0	2	4	0	0	2	3	5
250	25	5.43149	0	0	1	2	0	2	3	5	6	9	13	18	7.86319	4	2	5	3	5	0	3	4	8	19	13	15	7.71239	3	2	0	1	1	5	5	3	8	9	9	8	6.73199	0	1	3	1	1	2	4	6
260	26	6.29737	0	1	0	2	2	4	3	5	8	7	14	19	7.86545	4	4	2	0	2	3	4	5	9	13	19	11	8.06403	2	1	1	0	2	5	5	5	7	10	10	9	7.09049	0	2	1	2	2	3	3	4
270	27	6.18892	0	1	0	2	1	4	2	7	5	9	12	19	7.23637	3	2	4	3	3	3	3	6	7	13	12	11	7.89485	3	1	1	1	1	4	3	3	5	9	8	13	6.90853	0	3	2	1	2	3	1	7
280	28	5.76012	0	1	1	1	2	2	4	7	8	14	12	18	8.1255	4	2	4	2	3	8	6	5	6	10	14	15	6.99551	2	1	1	0	1	4	4	1	8	10	11	11	7.04333	0	2	1	1	1	3	2	6
290	29	5.70667	0	0	1	3	1	4	1	6	5	13	18	11	7.09686	2	2	4	2	5	3	3	3	7	8	18	8	7.83767	3	2	0	1	1	4	3	4	7	9	11	7	7.35161	0	4	1	3	1	5	1	7
300	30	5.94673	0	1	1	2	1	2	5	6	9	14	15	12	7.06899	1	5	2	3	0	4	4	4	5	9	14	10	7.61594	3	2	0	1	3	2	3	5	5	7	9	9	7.03479	1	3	3	1	1	3	0	7
310	31	6.98145	1	1	1	2	1	3	3	7	5	12	12	14	7.0259	4	2	2	2	4	4	3	3	7	9	16	7	7.44778	4	1	0	1	2	2	5	5	5	8	10	6	6.29817	1	1	2	3	2	2	3	3
320	32	5.47062	0	1	1	3	1	3	2	4	6	13	17	19	6.94647	2	3	3	2	4	3	4	4	5	12	13	11	8.18028	3	2	1	1	3	3	3	3	4	9	10	14	6.99983	3	1	2	2	1	3	1	5
330	33	6.07685	0	1	1	3	1	2	5	5	9	15	13	23	7.47669	2	2	3	1	1	4	1	5	3	10	16	8	6.98211	2	2	0	2	2	2	2	2	3	13	7	13	7.03336	1	3	0	2	2	4	2	6
340	34	4.59219	0	1	0	4	1	3	7	6	8	8	13	15	6.80989	2	3	4	3	2	5	3	7	7	11	14	16	6.97577	4	1	1	0	2	2	2	3	8	8	11	9	7.49539	2	1	1	2	1	3	5	3
350	35	6.91374	0	1	1	3	1	3	4	7	10	19	13	12	8.00054	4	4	3	2	1	5	4	3	4	9	15	9	7.51784	3	1	1	0	1	3	3	4	3	8	11	7	7.38626	2	2	1	1	1	3	4	5
360	36	7.21343	0	0	2	3	1	4	4	3	12	12	17	17	7.90087	3	3	3	1	3	4	4	4	3	17	16	11	6.53205	3	2	0	1	2	1	2	3	2	8	8	10	7.33302	1	1	3	3	1	3	0	2
370	37	5.97663	0	0	2	3	3	3	4	5	10	10	15	15	7.78607	3	4	3	0	2	4	2	4	7	13	10	10	6.65313	2	1	1	0	1	3	1	4	2	7	9	11	6.82012	1	1	4	2	1	2	2	4
380	38	5.41927	0	0	2	3	1	5	2	6	8	8	20	16	7.14931	3	5	3	0	2	4	2	3	5	14	20	12	7.19376	3	2	0	1	2	1	2	5	4	4	17	9	6.35557	0	1	2	0	4	1	2	6
390	39	6.78066	0	1	0	4	1	3	5	6	12	16	14	14	7.26112	2	2	2	1	3	5	2	2	7	12	13	15	7.36587	2	0	2	0	2	2	3	2	4	7	10	15	6.39792	1	1	0	2	3	3	5	3
400	40	6.53719	0	0	2	3	2	3	1	8	11	9	19	15	5.83086	2	3	3	1	4	2	2	4	4	14	12	9	7.7524	4	2	1	0	3	2	2	1	5	9	9	13	5.92367	0	1	2	1	1	2	1	4
410	41	6.7679	0	1	2	3	4	2	3	6	5	14	17	9	6.69024	3	1	5	1	1	4	2	4	6	15	12	9	7.52482	3	1	1	0	3	3	1	4	4	7	13	11	6.80431	0	2	0	1	1	3	4	3
420	42	5.79832	0	1	1	3	0	3	6	7	7	13	20	16	7.08296	2	3	3	0	2	4	2	5	8	8	15	13	7.84284	3	0	1	1	0	4	2	3	6	10	11	7	7.62981	0	3	1	2	3	3	1	4
430	43	6.43467	0	1	1	2	2	4	4	5	11	10	15	10	7.33992	2	2	4	1	3	4	3	1	6	11	10	7	7.2757	3	1	1	0	0	3	3	2	6	6	12	7	6.92557	0	1	2	3	2	3	2	2
440	44	5.73923	0	1	1	1	2	3	1	5	4	8	11	12	6.47224	3	2	4	0	3	3	4	1	4	8	12	8	6.95813	2	1	0	1	2	2	2	3	1	10	13	15	5.95604	1	2	2	3	4	1	2	5
450	45	7.11896	0	1	1	2	2	4	5	7	10	12	13	21	6.68995	2	6	0	2	2	3	2	3	5	10	12	8	7.37651	2	1	1	0	1	2	3	6	4	8	9	12	6.82739	2	2	3	3	3	1	2	5
460	46	6.7693	0	1	2	1	2	4	3	6	9	12	12	18	6.93333	1	3	4	1	2	4	2	3	4	11	11	15	7.31712	4	1	0	1	1	5	1	4	4	9	7	10	6.62307	2	3	2	2	3	3	3	4
470	47	6.67369	0	1	1	2	2	5	2	6	7	13	16	11	7.45042	3	4	4	2	2	3	2	4	4	12	12	7	6.81016	4	1	0	1	2	4	4	2	5	11	12	9	6.99741	2	1	3	2	2	3	4	2
480	48	6.16785	0	1	1	2	1	2	6	10	9	18	12	10	7.45661	3	3	3	3	2	3	2	3	4	12	13	12	6.90413	3	1	0	1	0	3	4	3	3	9	11	14	7.13036	2	2	3	2	3	4	2	3
490	49	5.83742	0	1	1	2	3	2	6	3	8	13	12	16	8.24206	3	3	3	1	1	4	3	3	7	13	14	12	7.79247	2	1	1	0	3	4	4	3	5	17	13	16	6.957	2	2	1	2	3	3	2	4
500	50	5.96786	0	1	1	2	2	5	2	7	13	12	13	16	7.64419	3	3	2	3	3	2	2	3	6	17	19	10	7.45228	2	2	0	1	0	4	4	4	3	8	9	12	7.22666	2	2	3	0	2	5	3	2
510	51	6.41134	0	1	1	2	1	3	3	8	8	12	17	17	7.34987	3	2	1	2	2	3	2	3	4	10	18	8	7.18661	3	0	3	0	1	6	1	5	4	10	13	9	7.55933	2	2	1	1	1	4	3	3
520	52	6.06018	0	1	1	2	2	4	3	8	10	13	12	19	7.22231	3	2	2	2	2	3	1	3	6	10	17	9	7.57024	2	4	1	0	0	5	3	4	4	12	14	11	7.28437	2	1	2	2	0	4	1	4
530	53	5.46301	0	1	2	0	3	4	2	7	9	14	10	15	7.25597	2	3	3	0	2	3	0	6	6	15	13	6	7.68966	2	2	2	2	1	6	2	3	3	12	11	9	8.67048	1	0	2	1	0	7	2	6
540	54	5.18203	0	1	1	2	2	3	4	7	7	14	12	12	7.22294	3	3	2	0	1	3	2	6	6	14	12	10	7.79803	2	1	2	0	1	7	3	6	4	7	16	9	7.34995	1	3	1	1	2	2	5	5
550	55	5.67811	0	1	1	2	2	6	1	6	10	13	14	24	7.1064	2	3	3	1	2	3	2	4	4	10	15	18	7.92612	2	2	1	0	1	8	2	3	2	9	13	8	7.73378	1	3	1	0	1	3	5	5
560	56	6.02201	0	1	2	1	1	5	3	7	12	14	12	20	7.36946	2	2	3	1	1	3	2	2	11	13	14	11	7.56871	3	1	1	0	1	6	3	4	4	7	9	11	8.45078	2	1	2	1	0	4	3	7
570	57	6.39103	0	0	1	3	3	4	4	6	7	13	17	14	6.77668	2	3	0	1	3	2	3	4	7	13	9	10	8.13988	2	1	0	1	1	4	2	5	7	12	12	13	8.07814	2	1	2	2	5	3	3	3
580	58	5.83978	0	0	1	3	2	5	3	5	9	11	20	15	7.17182	3	2	4	0	2	4	2	3	8	13	10	14	7.83964	2	2	0	1	1	5	1	2	6	8	13	8	6.74846	1	1	1	1	0	4	3	6
590	59	6.13771	0	1	2	2	2	5	1	7	10	8	13	19	6.94798	3	4	2	1	4	2	4	4	7	13	14	10	6.61216	2	1	1	1	2	5	3	3	7	5	11	11	6.69427	3	1	1	1	0	4	2	2
600	60	7.63316	0	0	2	1	3	5	4	4	10	13	16	17	7.54245	3	4	1	1	2	3	2	6	6	13	19	14	6.08822	2	2	2	2	3	4	4	3	6	10	11	11	7.86518	2	1	1	1	3	4	4	2
610	61	6.57454	0	1	1	2	2	3	6	7	11	12	16	16	8.02256	3	2	4	0	4	3	3	4	8	14	13	13	6.26477	2	1	2	3	1	4	2	3	7	11	8	13	7.06928	1	1	1	0	0	5	2	3
620	62	6.20797	0	1	1	2	1	5	2	6	9	11	12	18	7.17167	2	3	1	0	1	5	3	4	6	10	16	13	5.37132	2	2	3	1	2	5	1	3	5	10	12	7	7.05893	2	0	1	1	0	1	5	6
630	63	5.9934	0	1	1	2	2	3	2	9	12	12	17	16	7.17397	3	2	2	0	1	4	6	3	7	15	11	17	6.09332	2	2	1	0	1	5	1	2	5	6	8	9	7.11712	2	2	1	0	0	5	3	3
640	64	6.27277	0	1	1	2	1	3	4	7	9	13	17	19	7.49061	2	2	3	0	1	5	5	4	3	10	14	15	6.17475	2	3	1	0	2	4	1	3	5	11	14	6	8.1515	3	1	1	1	2	3	4	7
650	65	6.38224	0	1	1	2	2	4	2	6	8	13	13	19	6.77161	1	4	4	1	3	5	1	1	5	13	13	17	7.30107	2	2	1	1	0	5	1	2	4	12	11	13	7.91078	1	2	1	1	1	5	5	4
660	66	6.1287	0	0	1	3	2	4	2	6	5	13	14	20	7.08862	3	2	2	2	3	3	2	4	3	10	14	19	6.56783	0	4	2	1	1	5	2	4	5	10	14	6	7.9592	4	1	1	1	1	5	7	7
670	67	6.20805	0	1	1	2	2	4	3	3	12	15	12	14	6.75222	2	3	2	2	3	5	2	1	4	11	16	17	7.33086	2	2	2	0	2	5	1	2	7	11	11	10	7.00869	3	1	0	1	0	4	6	7
680	68	6.16579	0	1	1	2	2	5	2	10	6	13	16	10	7.20282	2	3	3	1	2	6	2	4	5	9	13	10	7.76961	1	2	4	1	2	4	2	2	7	11	14	14	7.33527	1	1	1	1	0	7	3	8
690	69	6.0252	0	1	1	2	2	2	4	5	7	12	15	11	7.19434	3	4	2	2	4	6	2	4	3	12	13	18	7.01703	2	2	3	0	1	4	0	2	6	6	12	10	7.35544	2	2	0	1	0	6	2	6
700	70	6.27397	0	0	1	3	3	4	1	6	10	8	16	16	6.82974	2	1	3	1	3	5	2	3	2	9	14	17	6.62901	2	3	2	1	0	5	0	2	6	6	10	9	7.18304	1	0	1	1	0	4	6	9
710	71	6.42807	0	0	2	2	1	4	4	5	6	10	10	16	6.85464	2	2	5	1	3	4	2	2	4	13	16	9	6.5697	1	4	3	0	0	4	1	2	4	9	12	7	7.35448	1	2	2	1	0	4	6	7
720	72	6.10653	0	1	1	2	2	3	2	5	8	14	11	18	7.37186	2	3	3	0	3	4	1	3	7	13	15	11	6.83903	2	3	2	1	0	6	2	1	6	10	8	6	6.91416	1	1	1	0	0	3	9	2
730	73	6.43777	0	0	2	2	3	4	2	8	8	14	13	17	7.25805	3	4	1	2	1	5	1	1	8	8	16	14	7.66691	1	5	1	0	1	5	1	1	7	8	12	9	7.38572	2	2	2	0	0	4	2	5
740	74	6.10148	0	1	1	2	2	4	3	2	11	10	11	14	7.61513	2	3	4	1	3	7	1	4	4	11	14	11	6.57958	0	2	2	1	0	5	2	4	7	6	8	8	7.0978	1	2	1	0	0	2	5	6
750	75	6.1194	0	1	0	3	2	2	4	5	8	12	15	15	7.09955	3	3	2	4	2	7	0	4	4	13	21	12	6.75263	0	3	2	1	0	6	2	3	7	8	8	10	7.07516	1	0	1	1	0	2	4	4
760	76	6.3522	0	1	1	1	4	3	3	7	6	13	9	17	7.27099	3	4	5	2	1	5	2	2	4	9	18	4	6.97539	0	2	1	1	0	7	2	2	3	6	10	9	6.90346	3	0	1	1	0	4	5	3
770	77	6.05763	0	1	1	2	2	4	2	6	7	9	14	17	7.92385	3	3	4	1	5	3	3	3	6	11	11	10	7.26408	0	2	4	0	2	6	1	4	5	8	9	5	7.09841	3	2	1	1	1	4	4	4
780	78	6.23719	0	1	0	3	1	4	2	7	9	13	15	16	7.42047	3	4	5	1	2	4	2	2	9	9	10	11	6.85646	2	3	2	2	2	3	0	4	1	11	8	10	7.32768	2	0	2	0	0	5	2	1
790	79	5.59369	0	1	1	2	2	3	2	7	10	11	10	18	7.81466	2	3	3	2	3	5	2	2	6	15	11	11	6.99465	1	2	3	0	2	4	2	3	6	4	9	7	7.42839	3	2	2	1	1	2	2	3
800	80	6.72161	0	1	1	2	2	4	4	8	7	18	14	17	7.30237	2	3	5	2	2	2	4	5	3	14	8	13	7.39104	0	1	1	2	2	6	2	4	4	8	10	6	7.04446	3	1	2	0	0	4	4	4
810	81	5.83635	0	1	1	2	2	3	1	7	10	13	15	17	7.46079	3	4	3	3	4	6	3	7	5	11	15	14	7.01775	1	0	3	2	3	5	2	4	7	9	12	4	7.03669	2	1	3	0	0	3	6	2
820	82	5.92867	0	1	1	2	2	4	5	5	11	11	16	21	7.55681	2	4	1	0	3	3	3	2	4	11	12	12	8.03371	1	2	2	1	1	6	1	6	5	9	9	8	6.99736	1	1	2	0	0	2	5	2
830	83	6.27805	0	1	0	3	2	4	2	8	10	19	14	19	7.77716	2	4	5	1	2	6	4	4	5	9	15	13	6.63248	1	2	2	2	1	6	2	3	5	13	14	8	6.46862	2	3	1	1	0	4	3	4
840	84	7.0333	0	1	1	2	2	2	4	5	9	13	16	12	6.78059	3	5	2	2	1	6	6	6	7	9	10	18	6.16218	0	2	2	2	2	5	2	4	7	7	11	9	6.90231	1	0	2	0	0	4	3	3
850	85	5.69836	0	1	1	2	2	3	3	5	9	16	18	14	6.7812	2	3	4	0	2	3	2	6	7	9	11	9	7.02343	1	2	2	1	1	5	3	4	6	9	11	7	6.74003	2	1	3	1	0	4	2	3
860	86	5.94092	0	0	2	2	2	3	3	8	9	16	12	17	7.16518	2	2	2	3	2	5	2	9	5	5	13	13	6.90082	0	1	3	1	3	4	2	2	7	10	12	10	7.24732	2	2	0	2	0	3	7	2
870	87	5.86902	0	1	1	2	1	2	4	4	7	12	12	20	6.2797	2	4	1	1	4	6	4	3	8	10	13	12	7.10201	1	2	2	1	2	3	2	4	4	13	12	6	8.11259	1	1	1	1	0	2	7	6
880	88	6.28831	0	1	1	2	2	2	6	4	10	13	17	17	6.5197	3	4	3	0	2	5	3	5	5	8	10	13	7.59975	1	2	2	1	2	4	3	3	7	10	10	11	7.36956	2	1	1	0	0	3	4	4
890	89	6.11501	0	1	2	1	3	3	2	4	9	13	16	16	7.20237	2	4	3	3	1	6	5	6	9	10	10	14	7.3763	1	1	3	1	1	3	2	4	4	10	18	9	6.80342	2	1	2	1	0	4	5	5
900	90	6.23347	0	1	0	3	2	3	3	7	6	10	12	20	7.34932	2	3	4	2	2	4	4	2	3	11	15	11	6.5736	0	2	4	0	2	4	3	6	5	11	8	10	7.47905	2	1	2	1	0	3	5	5
910	91	5.83029	0	1	1	2	2	4	3	4	10	9	13	22	7.38884	2	2	4	1	2	4	6	2	6	9	14	11	7.39125	0	4	1	0	0	6	1	2	7	12	11	10	6.87991	2	2	1	1	1	5	3	3
920	92	5.6933	0	1	1	2	3	4	2	4	7	10	12	20	7.71872	2	5	2	0	4	2	5	2	7	10	15	14	5.68737	2	3	2	1	0	4	2	4	5	9	9	8	7.39781	1	1	1	1	1	2	4	3
930	93	6.31745	0	1	1	2	2	4	4	3	9	11	13	16	7.08311	3	2	4	1	4	6	3	3	6	10	20	16	7.01396	1	3	2	1	0	5	2	4	3	14	11	8	6.80378	2	1	1	2	1	4	4	4
940	94	5.16458	0	1	1	2	1	4	2	6	7	12	12	15	7.23188	4	4	3	1	3	5	4	2	7	8	16	14	6.74328	2	2	2	2	0	5	2	4	3	11	11	11	6.7656	3	0	2	1	0	2	6	2
950	95	6.20011	0	1	2	1	1	4	2	7	11	11	16	16	7.51882	2	5	3	1	3	4	4	4	6	10	20	15	7.33857	0	3	2	1	0	5	1	4	3	8	7	11	6.92925	2	0	3	1	0	3	2	3
960	96	5.70939	0	1	1	2	1	4	3	3	7	11	13	18	7.41121	1	4	3	2	5	3	2	3	7	9	12	21	6.63887	1	1	3	0	1	4	2	4	5	7	12	10	7.90219	1	3	2	1	0	2	3	1
970	97	5.79722	0	1	2	1	2	2	5	4	5	11	12	15	7.47965	3	3	3	2	5	3	2	3	6	13	12	13	7.8188	2	1	3	1	0	4	2	4	3	10	10	11	7.09231	1	2	2	1	1	4	3	2
980	98	6.17039	0	1	1	2	2	4	3	5	6	6	16	18	7.93142	3	2	4	1	3	5	2	3	6	16	12	14	7.44748	1	2	1	2	0	5	1	4	5	13	12	9	6.17674	1	2	1	3	0	5	3	4
990	99	6.02861	0	1	1	2	1	3	3	5	9	11	14	18	7.42608	4	4	2	3	3	5	3	2	6	12	14	14	7.14665	1	2	1	2	0	4	3	5	2	11	12	11	8.50489	1	1	1	1	1	2	9	1
1000	100	6.26732	0	1	1	2	2	2	7	5	10	8	12	22	7.75639	2	1	4	2	5	5	3	2	4	11	14	16	7.00689	1	2	2	2	1	3	2	5	3	5	6	13	6.83228	0	1	1	2	2	7	2	4
1010	101	6.29114	0	1	1	2	3	6	4	6	7	11	15	14	6.90276	1	1	3	3	5	5	4	1	3	8	12	18	7.32963	2	3	3	1	1	4	3	3	5	6	3	9	7.14326	1	2	1	2	2	3	1	4
1020	102	5.71941	0	1	1	2	3	2	3	5	8	10	13	13	7.52073	2	2	3	2	3	6	3	1	5	10	16	17	7.20331	1	4	2	2	0	3	2	4	7	4	4	8	7.29376	1	1	1	3	0	3	4	4
1030	103	6.15171	0	0	1	3	2	5	6	6	9	12	12	17	7.05687	1	1	3	3	5	5	1	3	5	9	19	19	6.86604	1	3	2	2	0	5	1	5	4	6	6	8	7.05042	1	3	3	1	2	2	3	2
1040	104	6.76495	0	1	1	2	2	3	6	7	5	13	18	16	6.92137	1	2	1	2	3	5	2	5	3	11	17	18	7.52805	3	0	3	2	0	4	2	6	6	8	6	7	7.28814	3	0	2	3	3	2	1	5
1050	105	6.411	0	1	2	1	1	5	4	6	7	10	12	21	7.02038	1	2	1	3	2	5	3	3	2	14	13	16	7.70435	3	2	2	2	0	4	1	3	4	3	5	14	7.52504	3	1	1	1	1	4	4	3
1060	106	5.52066	0	0	1	3	2	3	4	2	11	8	15	17	7.49596	1	2	1	1	5	4	2	3	7	8	12	14	6.93501	1	3	2	3	0	5	1	1	6	4	5	11	7.41902	3	3	1	2	2	2	1	3
1070	107	6.40606	0	1	1	2	2	3	4	9	7	11	13	21	7.73496	2	3	2	2	0	8	3	5	3	10	13	16	8.28998	1	2	3	2	1	6	2	1	5	1	6	9	7.22962	4	0	4	1	0	4	0	3
1080	108	6.50681	0	1	2	2	1	4	3	7	10	13	16	15	7.85693	2	1	2	1	2	6	5	4	2	7	15	15	8.07976	1	1	4	0	3	5	1	5	3	3	7	10	7.13385	1	1	2	4	1	2	2	5
1090	109	6.13854	0	1	1	2	2	4	3	9	9	10	15	15	6.78188	3	3	2	1	2	4	2	2	5	7	8	15	7.15003	0	1	4	2	2	3	1	2	4	3	4	8	7.1061	2	1	2	2	1	2	5	3
1100	110	6.90013	0	1	1	3	1	3	4	5	9	16	14	16	7.42382	1	3	2	1	3	3	3	7	2	6	10	12	7.81867	0	2	2	4	0	6	1	1	6	4	3	7	7.28773	0	1	3	2	2	5	1	5
1110	111	6.22095	0	1	1	2	2	4	2	5	11	10	15	16	6.98517	2	4	1	1	2	5	2	2	5	8	11	12	6.88565	0	0	4	0	1	5	1	5	5	5	9	5	7.47008	3	2	2	2	2	4	0	3
1120	112	6.86036	0	0	2	2	3	2	3	8	8	11	13	18	6.98083	2	2	2	2	3	4	2	3	3	7	14	7	7.31649	0	4	1	1	0	5	0	4	4	10	4	7	7.67344	1	1	1	3	4	4	2	5
1130	113	5.78786	0	0	2	2	2	5	1	10	10	9	10	14	7.98754	2	4	1	2	1	4	2	1	4	9	17	16	7.3827	0	3	2	0	1	5	1	3	5	7	8	7	7.67297	1	0	2	3	4	4	2	3
1140	114	6.09283	0	1	1	3	2	3	3	7	6	12	13	22	7.05916	2	3	3	0	3	4	2	2	3	7	10	7	7.42772	1	2	2	1	2	5	0	4	7	5	7	9	7.07495	2	1	2	2	3	5	1	3
1150	115	6.73879	0	1	1	2	4	2	4	7	7	13	14	16	7.66586	2	2	1	1	2	5	2	2	4	5	11	11	7.53272	0	2	3	0	2	4	0	3	4	6	8	6	6.14116	2	1	1	3	2	3	1	5
1160	116	6.9181	0	1	1	2	3	4	1	8	6	15	15	12	8.2803	2	1	1	1	3	5	4	1	2	7	16	14	8.84107	1	1	3	1	1	5	1	4	5	3	5	7	7.04688	3	1	2	1	2	4	1	3
1170	117	6.43162	0	1	1	3	2	3	5	6	9	14	11	18	7.55599	2	2	2	2	2	5	2	2	3	9	12	12	7.41999	0	4	1	2	0	5	0	3	2	5	8	8	7.07608	2	1	2	3	2	4	3	3
1180	118	5.96138	0	1	1	2	2	4	3	3	8	13	13	18	7.15729	1	2	2	2	3	5	2	1	6	8	14	11	7.39074	0	4	2	0	1	5	0	1	3	4	7	12	7.33365	2	1	3	2	3	3	2	3
1190	119	6.30278	0	1	1	1	3	3	5	6	8	10	11	18	7.61379	4	3	1	1	3	4	3	2	5	5	14	13	8.3036	0	1	2	2	1	5	0	4	4	3	7	9	6.94511	1	2	1	2	1	6	3	3
1200	120	5.38725	0	1	1	2	2	4	3	5	8	11	15	17	7.63237	3	2	1	1	3	5	2	2	3	7	13	17	7.33369	0	2	3	1	3	3	1	3	3	3	7	9	7.34839	2	1	3	3	1	4	2	5
1210	121	5.87394	0	1	1	2	2	3	4	4	5	10	13	10	7.67982	2	2	2	1	3	5	2	2	2	6	16	12	7.762	0	3	1	2	1	4	0	4	0	3	8	9	8.15907	0	2	5	2	2	4	2	4
1220	122	5.94116	0	1	1	2	3	4	3	4	7	13	10	18	7.58489	2	2	1	1	2	5	2	3	3	9	14	14	7.79065	1	3	1	2	1	5	1	3	5	7	5	8	6.55681	1	1	2	4	2	5	2	4
1230	123	5.66751	0	1	1	3	2	4	3	4	6	7	8	10	7.61258	1	2	1	1	4	3	1	2	5	9	15	12	8.11138	0	1	3	1	1	3	2	2	5	7	5	6	7.14398	3	1	2	4	1	4	3	2
1240	124	5.88252	0	1	1	3	1	5	2	6	4	9	13	11	7.4131	1	3	1	1	1	2	3	4	2	6	9	11	7.87115	0	3	2	1	1	4	1	4	4	6	9	6	7.87092	1	2	1	5	2	3	1	7
1250	125	5.69082	0	1	1	2	2	5	3	7	5	10	11	17	7.48357	2	2	2	2	1	4	2	3	2	5	15	11	7.52936	0	1	3	1	2	3	2	2	2	3	6	6	7.16078	2	1	3	3	3	5	3	3
1260	126	5.34734	0	1	2	1	2	5	3	3	8	13	8	18	7.02992	2	3	2	3	2	3	2	3	4	8	13	12	7.32708	0	1	2	1	2	4	1	3	4	6	8	7	6.86266	0	3	2	3	2	4	4	6
1270	127	5.23853	0	1	0	3	2	5	6	5	7	14	13	17	7.68998	3	2	4	2	2	4	1	1	3	5	13	14	7.91852	1	2	2	1	1	4	1	3	4	8	7	10	7.71671	2	1	3	2	2	2	4	6
1280	128	6.31849	0	1	1	2	3	4	3	5	9	11	16	16	7.09048	3	1	2	1	2	5	1	3	5	6	11	11	7.5229	0	1	2	2	0	5	1	2	4	4	5	7	7.55429	2	1	3	1	2	2	2	4
1290	129	6.7771	0	1	1	2	1	4	4	3	9	16	18	15	7.46026	0	3	2	1	3	3	2	1	4	4	13	12	7.57729	0	4	3	1	1	5	1	2	5	4	6	5	6.88495	1	1	2	2	2	3	1	5
1300	130	6.09664	0	1	1	2	2	4	4	5	7	16	9	15	7.59161	2	4	2	1	1	4	1	2	3	8	9	9	7.27523	0	2	4	2	0	5	1	5	5	5	8	4	6.24632	1	2	3	3	3	1	2	3
1310	131	4.89021	0	1	1	2	3	6	2	4	7	10	16	11	7.76486	2	2	2	1	1	3	2	2	4	5	10	8	7.77365	0	3	3	1	1	4	2	3	5	6	5	9	7.31159	1	0	4	4	2	3	1	6
1320	132	6.05371	0	1	1	2	2	3	3	5	7	12	15	16	8.43036	2	3	2	0	1	4	2	3	4	4	10	13	7.74644	0	2	4	1	1	4	1	1	4	9	7	7	7.09139	1	1	4	3	1	1	5	5
1330	133	6.04288	0	0	2	2	1	4	1	6	10	12	11	16	7.57335	1	2	1	2	3	3	2	3	4	8	10	13	8.20368	0	2	3	1	1	5	0	4	4	4	8	9	6.42891	1	1	4	2	2	3	2	4
1340	134	6.20209	0	1	1	2	3	3	2	10	5	11	12	18	7.48901	2	3	2	0	2	5	2	3	3	7	14	11	8.38832	0	2	2	2	1	5	1	3	7	5	7	7	6.91339	1	0	3	4	2	2	4	3
1350	135	7.12156	0	1	1	2	2	5	3	9	12	11	16	18	7.05857	1	2	3	1	2	3	2	2	2	8	13	12	8.43542	1	2	2	2	1	4	1	4	1	5	7	7	6.94759	1	2	3	4	0	3	4	2
1360	136	6.05101	0	1	2	3	2	2	2	8	8	13	16	14	7.36204	1	2	3	0	3	2	2	2	2	8	9	16	7.95076	1	2	2	2	0	4	1	1	3	6	7	7	6.68327	2	1	4	4	2	1	3	4
1370	137	5.35489	0	1	1	3	2	5	6	7	4	11	16	15	7.21103	2	1	4	0	3	2	2	2	3	11	10	12	8.08723	1	2	2	2	0	4	2	2	3	4	8	9	6.90971	1	2	3	3	3	1	4	6
1380	138	6.04885	0	1	1	2	2	3	3	6	6	11	12	11	7.11101	2	2	2	1	3	3	2	1	3	9	6	11	7.8121	0	2	2	2	0	5	0	3	4	4	7	5	7.42053	1	1	2	4	3	2	2	5
1390	139	6.44278	0	1	1	2	2	4	2	5	8	13	14	12	7.35917	2	3	4	0	2	3	2	2	4	5	13	9	7.49069	1	2	1	1	0	4	1	4	1	7	2	7	6.71933	1	1	4	3	2	3	2	7
1400	140	6.11114	0	1	1	3	2	4	3	4	8	13	11	13	6.94012	2	2	3	1	4	2	2	2	2	7	9	8	7.92241	2	3	2	2	0	5	1	2	6	5	6	5	6.82723	1	1	4	5	1	2	7	6
1410	141	5.85134	0	1	1	2	3	3	3	4	9	6	12	16	7.29149	3	3	3	0	1	4	2	2	3	6	14	8	8.2669	1	2	2	2	0	4	1	4	4	5	6	5	6.68759	1	1	2	6	2	2	3	5
1420	142	5.77437	0	1	1	2	3	4	1	7	10	13	14	16	6.93758	1	2	3	0	2	3	1	4	2	3	14	13	8.16481	1	2	3	1	0	5	2	2	8	5	5	5	7.46374	1	1	3	4	3	3	5	8
1430	143	6.42987	0	1	1	2	3	3	2	6	10	10	12	16	7.57985	2	1	5	1	1	5	1	1	3	7	12	16	8.37457	1	2	2	2	0	5	1	2	5	7	6	4	6.44028	2	0	4	3	3	3	3	4
1440	144	6.05912	0	1	1	2	3	4	2	9	9	11	14	17	7.43863	1	3	2	0	2	6	2	2	1	7	14	15	8.88302	2	3	2	0	0	4	2	4	4	6	6	10	7.09074	1	1	5	2	2	3	3	5
1450	145	6.17721	0	1	1	2	2	3	4	4	8	10	13	14	7.86105	1	2	4	2	3	3	2	1	2	8	10	11	7.81119	2	2	2	1	1	4	1	5	2	12	4	7	5.77171	1	2	2	3	2	2	2	2
1460	146	5.83791	0	1	1	2	3	5	5	3	7	8	13	11	7.11171	3	1	3	0	2	4	2	2	1	7	10	12	8.58207	1	4	0	0	2	5	1	3	5	7	11	8	6.25979	1	1	5	2	2	3	0	5
1470	147	5.73777	0	0	1	3	3	1	5	4	8	10	12	12	7.49892	2	3	1	0	3	3	1	3	2	6	12	9	6.94679	2	2	3	1	1	5	0	4	7	6	10	8	5.10836	3	1	3	4	2	4	0	3
1480	148	5.73399	0	1	1	2	2	4	4	2	9	12	13	13	7.67599	2	2	2	1	3	4	1	2	2	5	8	15	7.33294	1	3	2	2	2	3	2	3	6	0	9	12	6.21969	1	1	4	3	3	3	1	2
1490	149	5.62638	0	1	1	2	2	5	5	6	9	14	14	15	8.08191	2	1	3	0	3	3	3	2	1	6	11	12	7.05669	1	4	1	2	2	4	0	3	5	5	10	8	6.01613	0	1	3	4	3	3	3	5
1500	150	6.7872	0	1	1	2	2	3	4	4	11	13	17	10	8.14767	2	1	3	0	2	4	1	3	1	5	15	8	8.26904	0	3	2	2	2	3	1	5	3	11	11	13	7.52811	2	1	4	2	4	6	0	6
1510	151	5.31972	0	1	1	2	3	2	4	5	5	11	15	11	8.54067	2	1	3	0	2	3	3	2	3	6	10	11	7.34469	0	2	1	4	1	3	0	5	4	4	10	9	6.9982	1	2	3	2	4	4	2	4
1520	152	5.95244	0	1	0	3	2	4	3	7	9	15	13	17	8.59467	3	1	3	0	2	4	3	2	3	3	14	17	5.59023	2	1	3	2	0	3	1	2	7	6	12	11	7.95358	1	2	2	4	1	4	3	5
1530	153	6.87776	0	1	1	2	3	2	3	7	6	17	16	10	8.04116	2	0	4	0	1	4	3	1	2	6	14	14	6.32378	0	2	2	4	1	3	0	3	6	3	10	11	6.93817	0	1	1	1	2	5	2	4
1540	154	6.15891	0	1	1	2	2	4	3	5	10	12	12	15	8.10784	2	1	3	0	3	3	2	1	2	6	13	14	7.00419	0	1	2	3	1	5	2	3	3	6	11	12	7.05709	0	1	2	2	2	4	1	3
1550	155	6.54439	0	1	1	1	3	3	3	5	9	9	18	11	7.1939	2	2	3	0	2	4	2	2	2	5	10	17	8.54422	1	0	3	2	3	4	0	4	5	5	7	11	6.88576	0	1	2	3	4	4	1	5
1560	156	6.013	0	1	1	2	2	4	3	4	7	15	14	16	8.02761	2	1	3	0	3	2	3	2	1	5	13	14	9.31282	0	1	1	3	2	4	1	1	6	4	6	13	7.79111	0	1	2	3	2	5	2	4
1570	157	6.19249	0	1	0	3	3	3	2	6	7	10	16	9	8.41179	1	1	2	2	1	4	3	1	2	7	11	11	9.28619	0	3	3	1	2	4	1	1	5	7	7	7	6.63455	1	1	2	2	4	3	1	5
1580	158	6.4028	0	1	1	2	1	1	5	8	5	11	12	17	8.28389	1	3	2	1	1	4	3	1	3	8	5	13	8.97402	0	2	1	4	1	4	1	2	4	8	5	11	7.42584	0	1	1	2	2	4	3	3
1590	159	6.10525	0	1	1	2	2	4	2	4	8	10	16	15	7.783	0	2	2	2	2	3	2	1	3	5	11	7	8.20964	0	3	0	4	0	5	1	0	3	8	7	5	7.52011	0	1	1	3	2	4	1	8
1600	160	6.02799	0	1	1	2	2	3	6	7	9	15	12	15	8.25288	2	2	1	1	2	3	3	3	3	5	13	9	7.98101	0	1	1	2	1	4	1	0	6	6	12	8	7.12192	0	1	3	2	1	5	2	4
1610	161	5.46217	0	1	1	2	1	3	5	4	5	12	14	13	7.91306	2	1	2	2	2	4	3	2	5	4	12	6	9.19666	0	2	2	2	1	4	1	4	3	8	10	10	6.90671	0	0	3	4	2	5	2	3
1620	162	5.55527	0	1	2	3	2	4	3	6	7	14	14	16	7.68691	1	1	2	3	2	3	4	2	4	4	8	9	8.08834	0	2	2	2	1	4	1	3	3	6	12	11	7.58104	0	1	2	3	3	4	3	6
1630	163	5.71914	0	1	2	2	4	3	1	4	12	12	13	15	7.51006	0	2	4	1	3	3	4	2	4	7	8	9	7.49516	1	2	0	4	1	4	0	4	4	8	7	12	7.77469	0	1	2	4	3	5	2	5
1640	164	5.81339	0	1	3	2	1	3	2	5	9	17	15	18	7.95488	0	2	3	1	2	6	0	3	5	7	11	8	8.02828	0	1	0	3	0	5	1	5	4	8	10	8	7.38048	1	1	3	3	2	5	1	3
1650	165	6.95179	0	1	2	2	2	3	1	5	11	15	14	14	8.27677	1	1	3	0	3	5	4	3	4	6	8	7	7.51145	0	2	1	3	0	4	1	2	4	6	9	9	7.55056	0	1	3	5	1	4	1	4
1660	166	6.1845	0	1	1	2	1	3	1	6	8	17	16	16	7.63686	1	2	2	0	2	5	3	2	4	3	11	9	8.62898	0	2	3	2	0	5	2	2	4	5	6	8	7.8264	0	1	3	3	1	5	1	6
1670	167	6.65233	0	1	1	2	3	3	3	7	10	11	17	17	8.09191	1	1	4	0	3	5	3	2	3	6	9	10	8.23341	0	1	3	1	0	5	2	3	0	5	8	9	8.48973	1	1	1	6	1	5	0	5
1680	168	7.53078	0	1	1	2	1	4	4	6	11	9	15	18	7.41782	1	2	3	0	3	4	4	1	6	4	8	9	7.86794	0	2	0	4	0	5	2	4	3	7	9	5	8.53222	1	1	3	2	2	5	3	5
1690	169	6.33868	0	1	2	2	4	3	1	8	7	13	13	16	7.61795	1	2	2	0	2	8	4	2	5	3	11	10	7.43259	0	2	2	2	0	4	1	3	7	7	10	12	7.20229	1	1	2	1	3	5	2	2
1700	170	6.42224	0	1	3	2	4	2	3	6	6	11	16	16	7.94693	2	2	1	0	3	6	4	1	0	4	7	11	7.8287	0	2	1	4	0	5	0	5	4	6	8	9	7.80916	0	2	2	1	2	4	2	4
1710	171	5.53401	0	1	1	3	2	4	4	4	9	12	19	12	7.73703	1	2	1	0	3	4	5	1	3	8	9	11	8.34541	0	1	1	3	1	4	1	6	3	4	7	7	7.66012	0	2	1	2	2	5	3	5
1720	172	6.72601	1	2	2	4	4	1	2	6	7	12	18	18	8.29306	1	2	1	0	2	5	5	0	3	3	15	8	7.39379	2	2	0	3	1	4	0	2	3	6	8	8	6.64964	2	1	1	2	3	4	1	5
1730	173	6.10745	1	2	1	2	3	5	3	3	10	11	12	18	7.62327	1	2	1	1	4	1	4	2	3	5	8	16	7.56225	1	2	1	2	0	5	1	6	5	7	7	11	8.2139	1	2	2	3	1	4	2	3
1740	174	6.22989	0	1	2	2	3	4	5	5	9	10	14	14	8.06152	1	1	2	0	2	3	3	2	5	7	9	7	8.33785	0	1	1	4	0	5	0	5	3	4	9	9	6.86453	0	2	2	2	2	3	2	6
1750	175	5.94509	0	2	2	2	1	4	6	5	13	8	14	20	7.75957	2	2	0	0	3	3	2	4	3	5	11	9	8.56704	1	2	2	2	2	3	1	3	3	3	7	7	8.10275	1	1	4	3	0	5	1	4
1760	176	5.95058	0	1	3	2	3	4	5	6	6	11	17	15	7.91765	1	1	1	1	1	3	2	2	5	6	7	12	8.51673	2	1	1	3	0	4	1	3	3	1	13	3	8.08179	2	2	0	2	3	5	1	4
1770	177	5.89545	2	2	1	2	1	3	5	3	10	11	14	13	7.60109	3	3	1	1	2	4	1	3	4	5	9	11	7.96023	1	2	2	1	0	4	2	3	3	6	7	6	7.43616	1	1	3	2	2	6	2	5
1780	178	5.53644	1	2	2	2	2	3	4	8	10	11	12	15	8.2506	0	2	1	0	1	5	1	4	4	6	14	7	8.05029	0	1	3	1	0	5	0	3	4	5	8	9	8.34315	1	1	5	3	2	5	2	7
1790	179	6.4778	1	1	2	3	1	3	5	6	9	13	19	16	8.51548	1	3	2	0	2	3	2	2	5	7	10	12	8.4208	0	2	1	3	0	4	2	3	2	5	7	8	7.10831	1	1	3	3	3	4	1	7
1800	180	5.72352	0	1	3	2	1	4	3	5	7	9	18	10	8.05533	1	4	1	0	2	4	1	4	5	5	10	7	8.37852	0	1	1	3	0	5	0	1	4	4	8	3	8.51891	1	1	3	4	2	4	2	8
1810	181	5.84645	0	2	2	2	1	3	3	4	9	11	10	21	8.01664	1	3	3	0	1	3	2	2	5	5	10	10	8.54962	0	2	0	4	0	5	1	2	5	3	9	8	7.67728	1	2	7	0	2	5	2	6
1820	182	5.83188	1	1	2	3	3	4	2	5	7	16	14	16	8.52924	1	4	1	2	0	3	1	3	3	8	10	10	8.07139	0	2	2	2	0	5	1	3	3	1	6	9	7.62503	1	3	5	2	3	3	1	3
1830	183	5.97844	0	2	2	2	3	3	4	4	8	12	13	12	8.01633	1	3	3	0	3	4	0	3	3	9	9	10	8.05122	1	2	2	1	0	5	0	3	2	3	4	6	7.55964	0	2	4	2	2	4	2	4
1840	184	5.98265	0	1	2	3	3	4	3	5	7	13	13	16	8.07858	2	1	2	0	1	5	2	2	4	7	12	9	7.95732	0	1	1	2	0	5	1	3	3	4	6	8	7.3087	1	1	6	2	3	3	2	5
1850	185	6.0957	0	0	3	2	4	3	4	4	7	11	12	16	9.11753	1	3	2	0	1	4	3	4	5	8	12	12	8.20172	0	2	1	2	1	4	0	4	3	5	7	8	7.12473	0	1	3	3	3	4	1	6
1860	186	5.4247	0	1	2	3	3	3	4	4	12	10	14	16	8.10248	1	4	1	0	2	5	2	3	4	7	10	12	8.29265	0	2	0	4	0	5	1	4	3	5	7	6	6.84867	1	3	4	1	3	3	1	4
1870	187	5.82907	1	1	1	2	3	4	5	4	8	13	11	11	7.98728	2	1	2	1	4	4	1	2	4	5	13	12	8.547	0	2	0	4	1	4	1	5	2	4	7	3	6.80318	1	2	2	5	1	6	1	6
1880	188	6.19467	0	1	0	3	3	4	4	6	8	15	19	14	7.95312	1	2	2	0	5	2	2	3	4	4	13	8	8.99705	0	2	2	1	2	6	1	5	2	5	7	8	8.80243	1	2	2	3	2	5	3	5
1890	189	6.21064	0	1	1	2	5	2	6	8	7	11	19	19	8.23921	1	3	1	0	3	4	2	2	4	4	11	5	8.70463	0	2	0	3	1	4	1	6	3	4	8	8	8.11167	1	2	2	4	4	4	2	4
1900	190	5.81159	0	0	1	3	3	5	3	5	9	15	11	8	7.85035	0	4	1	0	4	2	1	4	4	6	12	13	8.12532	1	2	0	4	0	6	1	3	5	3	9	4	7.36533	1	1	2	4	0	4	2	8
1910	191	5.80106	0	1	1	2	2	6	3	5	11	10	21	12	8.47177	0	4	1	0	4	2	3	1	5	6	11	11	8.7958	0	0	1	3	0	7	0	2	5	1	5	6	7.68018	1	2	3	3	2	5	2	5
1920	192	5.88597	0	1	1	2	2	6	1	9	9	13	18	18	8.43283	0	2	2	0	2	5	2	2	3	7	9	14	8.62143	1	2	1	2	0	6	0	3	5	2	6	9	7.36925	1	3	4	2	1	5	2	5
1930	193	5.99021	0	1	1	2	3	3	1	8	5	10	18	11	7.73779	1	2	2	0	3	5	0	4	5	4	13	13	8.10548	0	0	2	1	2	4	0	3	5	5	5	9	7.85685	2	1	4	2	4	3	1	4
1940	194	6.6088	0	1	1	2	3	2	2	6	6	13	19	12	8.26677	0	1	2	0	3	4	2	2	3	6	9	18	8.36358	0	2	2	3	0	5	0	2	4	4	7	6	7.91745	2	1	3	1	3	3	2	6
1950	195	6.76932	0	1	2	1	2	4	3	7	9	12	17	19	8.49075	1	2	1	0	4	3	0	5	5	7	12	18	8.90047	0	2	1	2	2	4	1	2	6	4	7	7	7.7106	2	2	5	2	1	4	1	5
1960	196	5.99991	0	1	1	2	2	5	2	8	8	11	20	12	8.57977	1	3	0	1	4	2	2	2	4	7	12	14	8.73619	1	1	0	3	0	5	2	3	2	5	5	6	7.60679	1	1	5	2	2	3	2	7
1970	197	5.78621	0	1	1	2	3	4	3	8	8	9	17	13	8.3539	1	2	3	1	3	4	2	3	4	5	11	10	8.58487	0	1	1	3	1	6	1	3	5	5	5	5	7.50987	1	1	4	4	0	3	3	6
1980	198	5.2959	0	1	1	2	2	4	2	6	8	12	16	11	8.11108	1	2	1	0	5	3	0	2	4	8	7	13	8.27518	0	1	2	2	1	4	0	2	4	3	6	7	7.18836	2	3	5	2	1	3	2	6
1990	199	5.74827	0	1	1	2	2	4	4	7	5	12	11	16	8.64911	2	2	3	0	4	3	2	4	2	6	11	9	8.84901	0	2	1	1	0	5	1	3	6	2	6	6	7.38874	1	1	5	3	0	5	3	2
2000	200	6.15846	0	1	1	2	2	4	3	6	10	13	13	12	7.39382	3	0	3	0	5	2	1	4	5	6	9	12	8.49881	0	2	1	2	1	5	0	3	5	3	4	7	7.12675	4	3	5	2	2	2	1	4
2010	201	5.62738	0	1	1	2	3	3	4	4	6	11	13	12	7.74123	1	1	2	0	5	3	1	4	5	5	11	11	8.39234	1	0	1	4	1	3	1	3	4	3	6	7	6.54467	1	2	6	3	1	3	0	3
2020	202	6.13932	0	1	1	2	2	3	6	4	5	13	12	15	8.61587	1	0	2	1	4	2	2	1	4	6	13	10	8.84292	0	2	1	3	1	6	1	3	3	3	8	6	7.53075	2	2	4	3	0	4	2	3
2030	203	5.29198	0	1	1	2	2	3	6	3	7	7	17	14	8.62316	2	0	3	0	4	3	1	5	2	8	7	10	8.92683	0	2	1	3	1	6	1	4	3	3	6	9	7.40942	2	1	5	3	2	3	1	4
2040	204	6.44569	0	1	1	2	2	4	5	6	7	15	13	12	8.35386	3	0	4	0	3	5	1	0	3	10	10	6	9.20234	0	2	1	3	0	5	2	2	4	4	6	5	7.10336	2	2	5	1	2	4	3	3
2050	205	6.02754	0	1	1	2	3	2	5	5	9	11	13	16	7.9662	0	2	1	2	3	5	1	0	4	10	11	9	8.52885	1	2	0	5	2	5	2	3	3	3	6	8	6.95049	1	2	5	3	1	4	2	5
2060	206	7.07483	0	1	2	2	3	4	8	2	9	11	18	14	8.10559	1	2	2	1	2	5	0	1	1	9	9	9	8.96302	1	1	0	3	0	6	1	6	3	4	6	7	7.66453	2	1	6	4	0	3	1	6
2070	207	7.38935	0	1	1	3	3	3	6	5	9	13	13	11	8.74343	1	1	2	1	3	4	3	2	5	9	12	12	9.27554	0	1	1	3	0	6	1	4	6	5	7	9	8.14983	3	1	5	2	2	5	3	6
2080	208	5.85171	0	1	1	2	2	4	4	6	6	11	12	15	8.74211	0	4	0	2	2	5	3	2	4	9	9	10	8.74671	0	2	1	3	0	5	2	3	4	5	5	5	6.80314	1	1	5	3	1	5	4	3
2090	209	5.94625	0	1	1	2	3	4	3	9	9	8	16	12	8.45845	0	3	1	1	3	6	1	1	3	8	9	15	8.28266	0	2	1	3	1	7	1	6	4	5	10	6	6.92546	3	1	3	4	2	4	2	3
2100	210	6.79391	0	1	2	2	2	3	5	4	8	10	15	15	7.57043	0	3	1	1	4	4	1	2	4	5	10	12	9.16913	0	2	1	3	0	5	2	4	3	4	10	8	7.67076	4	0	5	3	2	4	4	4
2110	211	6.49821	0	1	1	3	3	3	2	2	10	10	12	12	7.64597	1	2	2	1	4	3	1	1	4	7	9	11	8.4504	0	3	1	1	2	5	4	3	5	5	7	8	4.47323	3	0	4	4	2	4	3	4
2120	212	6.13954	0	1	1	2	2	6	3	2	8	12	13	18	7.97099	0	4	0	1	3	5	2	4	4	5	12	10	8.52846	0	3	1	2	1	5	2	2	5	3	6	11	4.65898	2	2	3	1	2	3	4	6
2130	213	6.3085	0	1	1	2	3	4	5	3	10	10	15	10	8.16662	1	3	2	1	4	2	2	4	5	6	10	10	8.36193	0	3	1	3	1	6	1	5	3	5	7	10	4.2846	4	3	4	1	1	3	4	4
2140	214	6.87008	0	1	1	2	3	4	3	7	7	12	9	13	8.20717	0	3	1	3	2	5	1	1	3	7	8	12	8.51117	1	2	1	3	1	4	1	2	4	1	7	9	5.25887	1	2	3	2	1	5	4	3
2150	215	5.94341	0	1	1	2	3	5	5	3	12	14	10	8	8.28663	1	2	2	1	3	5	1	2	5	10	11	11	8.53226	1	2	0	4	2	4	1	5	4	5	3	11	5.10002	3	1	6	1	1	5	2	5
2160	216	6.22707	0	1	2	1	1	5	3	4	7	12	16	10	8.73828	0	2	1	0	4	3	2	2	5	8	15	8	8.26294	0	3	1	3	0	5	1	3	4	4	9	6	5.19228	1	4	3	1	3	5	3	4
2170	217	6.50077	0	1	2	1	4	2	4	6	8	10	12	13	8.66876	2	0	2	0	4	3	2	2	5	9	8	12	8.45745	1	1	1	3	1	5	3	4	5	4	8	7	5.34047	3	3	4	2	2	6	3	5
2180	218	6.42398	0	1	1	2	4	3	5	7	9	11	16	13	8.18916	0	0	2	1	3	4	0	3	4	8	11	10	8.06043	0	1	1	3	1	5	1	6	4	7	6	6	5.61175	2	2	5	1	2	4	1	6
2190	219	6.44262	0	1	2	2	3	4	3	6	9	11	12	16	8.2549	0	0	2	1	2	3	2	3	4	6	14	12	8.56926	0	1	1	3	0	6	1	5	2	5	7	4	4.68646	2	2	5	4	2	1	4	6
2200	220	5.95306	0	1	2	2	3	5	1	6	10	7	16	12	8.43469	2	0	1	0	3	3	2	2	4	7	11	15	8.46031	0	2	2	3	2	5	4	4	4	4	8	7	5.17289	2	3	6	2	4	5	2	4
2210	221	5.72162	0	1	2	1	1	4	3	5	8	10	14	19	8.08592	0	1	1	1	3	3	2	4	4	8	11	13	8.96119	0	1	1	3	1	5	3	3	5	8	8	6	5.58988	3	3	5	2	2	5	1	5
2220	222	5.82932	0	1	2	2	3	6	5	5	4	16	14	13	8.36829	1	2	1	0	4	2	3	2	4	7	12	10	8.45993	0	2	0	3	2	5	3	3	5	2	6	9	5.49918	3	5	4	2	1	7	3	3
2230	223	6.81649	0	1	2	1	2	4	2	7	9	12	16	14	8.04568	2	1	1	1	2	4	1	6	3	9	10	14	8.39017	0	1	0	4	0	5	3	1	5	4	6	6	5.06742	4	3	4	3	3	5	5	3
2240	224	7.09556	0	1	3	3	2	4	6	5	12	15	11	19	8.39968	3	0	2	0	5	3	1	4	2	8	13	13	8.54253	0	3	2	2	0	4	1	3	4	1	8	8	5.81327	5	1	6	3	2	6	3	4
2250	225	6.87308	1	1	2	1	1	5	4	6	10	11	19	18	8.54001	2	0	2	1	4	2	2	3	4	7	14	11	8.88168	0	0	2	2	1	5	2	3	3	4	7	7	5.49482	4	1	3	2	3	7	3	4
2260	226	6.05445	0	1	2	2	1	7	2	4	10	13	15	11	8.1214	2	0	2	0	4	3	2	2	6	6	14	11	8.25719	0	2	0	3	1	5	1	4	1	5	6	7	5.57775	5	1	2	1	3	8	1	5
2270	227	5.61986	0	0	3	3	2	3	3	7	7	14	13	21	7.46177	1	2	1	0	4	3	2	1	5	8	8	14	8.00146	0	1	3	2	0	5	1	6	7	5	5	9	5.07639	4	1	2	2	1	8	2	5
2280	228	5.29738	1	3	3	3	2	2	3	2	8	10	21	16	8.23733	0	2	0	1	5	1	2	3	2	9	10	11	8.54759	0	2	2	1	0	6	0	6	6	4	7	12	5.71245	3	1	2	2	1	7	1	6
2290	229	7.43545	0	3	2	2	2	3	5	7	4	20	12	19	8.39889	1	2	0	1	4	2	2	3	4	9	13	14	8.7885	0	0	2	1	2	6	2	6	4	4	8	11	5.06786	5	1	2	3	2	5	4	8
2300	230	5.27578	2	1	2	2	1	9	2	5	8	13	13	15	7.60758	0	1	1	1	2	4	2	3	5	7	11	13	8.40243	0	3	0	4	2	5	3	4	4	6	8	7	5.45607	3	1	2	2	1	6	3	4
2310	231	7.05461	0	2	2	3	0	7	8	4	9	10	13	17	8.09202	1	0	2	0	4	3	1	3	3	11	8	5	8.47629	0	1	0	3	1	5	3	5	4	4	9	11	5.2084	2	0	1	5	1	8	2	7
2320	232	5.91128	1	1	1	4	1	6	6	6	5	14	16	14	7.86701	1	0	2	0	3	3	2	4	4	7	6	11	9.30489	1	1	0	4	0	3	3	4	5	5	6	7	5.83473	4	1	1	1	2	6	3	8
2330	233	5.81884	0	0	3	3	2	5	1	4	7	12	14	11	8.48294	0	0	2	0	4	3	2	3	3	7	8	10	9.59972	0	2	0	3	1	6	2	6	4	6	8	6	5.69431	4	0	2	3	1	5	1	5
2340	234	6.99472	1	1	1	3	1	6	5	5	10	14	9	20	7.78053	1	0	3	0	2	4	2	4	3	5	8	11	9.07632	1	1	1	3	1	6	4	4	2	8	6	5	4.98095	2	2	1	3	2	6	3	3
2350	235	4.46152	0	1	2	1	2	8	6	5	6	14	14	18	8.66053	2	1	2	0	5	3	1	3	4	7	9	8	8.54111	0	1	2	4	0	4	1	3	3	5	6	9	6.3669	2	1	1	3	2	6	3	7
2360	236	6.39802	0	1	2	0	0	5	5	4	9	12	13	18	7.64609	1	1	1	2	1	4	3	2	3	7	12	11	8.98118	0	3	0	3	0	5	5	3	4	7	7	10	4.86381	2	1	1	2	2	5	4	5
2370	237	5.52925	0	1	2	0	0	7	6	2	6	15	12	16	7.88971	1	2	0	1	3	3	2	2	3	7	10	12	8.88626	1	2	1	3	0	5	1	3	3	7	6	11	4.76594	3	1	2	4	2	5	2	6
2380	238	5.67614	0	1	1	1	0	8	2	4	6	15	15	16	7.80895	0	1	1	1	3	3	2	2	2	7	10	14	9.00929	1	1	2	3	0	6	3	4	2	8	12	5	4.82017	2	2	3	0	2	7	3	4
2390	239	5.48338	0	1	1	2	1	6	2	4	9	13	14	13	8.46514	1	1	1	1	3	4	2	3	5	7	11	14	8.71733	0	2	0	3	1	6	1	6	7	7	6	8	4.78541	5	1	4	1	2	7	3	5
2400	240	5.6592	0	1	3	1	2	6	4	6	7	14	15	14	8.03793	0	1	1	2	2	5	2	1	3	9	6	13	8.57062	0	2	1	2	1	6	1	4	5	5	7	10	5.85027	4	2	4	0	3	6	2	6
2410	241	4.81957	0	1	2	1	0	7	2	5	5	11	21	12	8.34207	2	2	1	0	4	3	1	3	5	6	7	13	8.59118	2	2	1	3	0	5	4	4	1	5	8	6	5.49332	5	2	2	2	2	6	2	7
2420	242	5.63955	0	1	2	2	2	6	1	8	7	15	12	13	7.36209	1	1	2	1	3	4	2	2	4	6	15	12	8.21772	1	1	2	2	1	5	1	5	3	5	7	8	5.31682	1	3	3	1	2	5	5	5
2430	243	3.70467	0	1	1	2	2	6	4	4	5	8	13	15	7.46417	0	1	2	1	3	4	1	2	3	4	15	12	8.24996	1	2	0	5	1	5	2	6	3	9	6	12	5.23698	3	1	4	1	1	7	2	5
2440	244	6.46649	0	1	2	2	3	7	1	5	6	11	9	19	7.66377	1	1	2	3	4	1	1	2	4	5	8	12	8.13382	0	3	0	4	1	5	4	3	2	2	8	8	5.75821	1	2	2	3	1	4	5	4
2450	245	5.49621	0	1	2	1	2	7	3	5	8	14	15	15	7.51858	0	1	2	1	5	2	2	4	3	3	10	13	8.80471	0	2	2	4	1	6	4	3	4	6	8	13	5.93318	2	1	2	3	2	7	2	4
2460	246	5.77376	1	0	2	2	2	5	5	6	7	10	15	18	7.08044	0	1	3	1	3	4	2	2	4	5	7	11	8.36054	1	1	0	3	2	4	2	4	1	4	8	5	5.93792	3	1	2	3	2	6	4	4
2470	247	5.04696	0	1	1	1	1	6	4	5	5	10	14	19	6.80236	0	0	2	1	2	6	3	4	2	5	14	14	9.02303	1	2	0	4	2	5	2	5	5	4	10	11	5.16876	2	1	3	1	1	7	3	3
2480	248	7.13864	0	1	1	2	1	8	5	6	5	11	19	15	7.88288	1	0	2	1	5	3	2	1	5	9	11	15	8.71267	0	2	2	3	1	5	2	5	5	5	9	8	5.22791	4	1	2	1	3	5	3	6
2490	249	4.03724	1	1	1	1	1	7	5	4	6	11	14	13	8.32251	0	1	1	0	4	5	3	2	3	8	12	11	8.84901	0	3	3	1	1	4	3	5	3	9	7	9	5.65074	3	1	3	0	1	6	5	4
2500	250	4.79719	0	1	2	2	1	7	0	5	5	12	13	14	9.29561	0	1	1	1	4	5	2	2	3	7	10	17	8.5311	1	2	1	3	2	5	4	4	4	4	8	8	5.80518	2	1	2	3	1	5	2	3
2510	251	5.89213	0	1	2	1	0	9	5	2	6	8	19	17	8.32473	1	0	1	1	3	4	2	3	4	8	9	15	8.5658	1	2	0	3	1	5	2	5	2	5	7	9	5.14798	2	1	3	3	1	6	1	4
2520	252	5.4459	0	1	2	1	1	7	7	3	8	10	12	19	8.07695	1	1	1	1	5	6	3	1	6	6	13	17	8.67083	0	2	1	2	1	6	2	6	2	6	7	12	5.85437	2	1	2	3	1	6	2	6
2530	253	5.79241	1	0	1	2	1	8	3	5	8	8	15	19	7.07306	0	0	2	0	4	5	3	5	6	7	12	15	7.65159	1	2	1	4	1	6	1	6	6	3	7	9	5.50864	2	1	2	2	2	5	4	3
2540	254	6.26377	1	0	3	1	2	5	5	6	5	13	16	12	7.03985	0	1	0	0	3	7	2	2	3	6	11	17	8.27812	0	3	1	3	1	5	2	3	6	4	6	10	5.37409	2	0	3	4	3	5	2	3
2550	255	5.76273	1	1	2	1	0	9	4	5	7	8	17	15	6.95202	0	2	0	0	2	7	2	3	6	4	11	15	8.73414	1	2	0	3	1	6	2	3	4	6	8	10	6.28219	2	0	2	2	2	3	3	5
2560	256	5.93075	2	1	3	1	3	5	6	4	8	8	15	16	6.82703	0	0	2	0	2	7	1	2	8	6	12	16	8.61883	0	2	0	3	1	5	4	3	6	6	11	6	4.91834	1	1	1	2	2	4	2	3
2570	257	5.23283	0	1	1	3	2	5	3	4	7	10	12	16	5.83594	2	0	2	0	2	6	1	5	6	4	9	15	8.51557	0	2	1	3	0	6	2	4	4	8	6	8	5.23084	2	1	2	2	2	3	1	5
2580	258	5.77125	1	1	1	2	1	7	3	2	7	10	16	18	7.39894	1	0	2	0	1	5	2	5	2	8	12	16	8.6595	0	2	0	3	1	5	4	5	5	5	8	11	5.46726	1	1	2	3	1	3	2	3
2590	259	5.44296	1	1	2	1	1	7	4	6	7	12	9	11	7.64672	1	1	1	0	2	5	2	3	3	8	9	9	8.3494	0	2	0	4	2	3	3	6	4	5	6	6	5.09818	2	1	1	2	2	5	2	5
2600	260	4.90301	0	0	2	1	2	8	2	4	8	10	13	12	7.20019	2	0	2	0	3	6	2	3	8	7	12	14	8.47482	0	3	0	3	0	5	1	5	5	3	6	10	4.87125	2	1	2	1	2	3	1	2
2610	261	5.98489	2	1	2	1	1	10	2	6	4	12	15	11	7.13581	0	1	1	0	2	8	4	4	5	7	9	17	8.35949	0	2	2	2	1	5	1	3	4	2	8	4	4.48734	2	1	2	2	1	3	1	5
2620	262	4.96544	0	1	2	1	1	7	0	6	4	12	15	14	7.50009	1	2	0	0	3	3	4	1	6	8	8	20	8.51924	3	1	0	5	1	5	2	3	3	7	8	9	4.87986	1	1	2	1	2	7	2	5
2630	263	5.22414	1	1	1	1	0	7	1	5	6	12	16	16	7.17174	0	1	0	0	3	3	5	5	4	10	12	17	8.48586	1	2	2	3	1	6	2	5	4	5	7	9	6.29019	1	1	1	2	2	4	2	6
2640	264	5.15619	1	1	2	1	2	6	1	6	5	8	16	16	6.82109	1	1	0	0	4	4	2	4	4	9	16	15	8.93361	1	1	2	3	1	5	1	5	3	2	7	9	4.84584	1	1	2	1	2	5	1	4
2650	265	7.38742	2	0	1	3	1	7	2	4	7	7	20	21	8.62782	0	1	0	0	2	6	3	6	4	8	12	18	8.50029	0	2	1	3	0	6	1	5	2	4	8	7	4.59657	2	1	1	2	1	4	4	3
2660	266	5.41062	2	1	1	2	4	6	2	4	7	14	16	17	8.23758	0	2	0	0	2	6	5	3	5	7	10	17	8.48828	0	2	1	2	0	5	0	4	6	4	5	7	5.1911	2	1	2	2	2	6	5	4
2670	267	4.79055	2	1	2	1	2	6	2	5	7	9	20	11	8.02392	1	1	0	0	3	7	2	5	4	6	13	19	8.44022	0	2	1	4	0	6	2	4	3	6	6	9	5.9953	2	1	3	3	1	8	2	3
2680	268	4.40524	2	0	3	1	2	5	4	3	7	9	14	10	8.11075	1	0	2	0	4	4	5	3	5	7	15	15	8.80593	1	2	0	3	0	5	3	4	1	6	5	7	5.53558	2	1	2	1	2	6	1	5
2690	269	4.88454	1	0	2	2	1	7	2	2	6	10	13	12	7.37744	1	2	1	0	1	9	5	2	6	6	12	19	8.18219	0	3	1	3	1	6	2	4	3	6	8	8	5.22849	3	1	2	2	2	5	4	3
2700	270	4.51248	2	0	2	2	0	8	2	5	6	9	14	14	8.59764	1	2	1	0	3	4	2	6	9	10	14	19	9.09368	0	2	0	3	0	6	4	2	3	7	5	11	4.56012	2	1	1	3	1	6	3	4
2710	271	4.71968	1	0	2	2	2	7	3	4	6	8	19	15	8.04816	0	1	2	0	3	5	2	3	6	4	13	18	8.53593	0	2	1	3	1	5	1	6	4	5	6	10	5.29274	2	1	2	2	3	4	2	4
2720	272	4.81907	2	1	1	1	2	6	0	6	1	10	15	19	7.35952	1	1	0	1	5	4	2	4	5	6	12	15	8.49243	1	4	0	3	0	5	0	5	2	5	5	8	5.32509	2	2	2	2	0	6	1	5
2730	273	5.1731	2	1	1	2	1	7	1	5	6	12	13	21	7.49084	2	1	2	0	5	4	3	3	5	13	16	12	8.56898	0	2	0	4	1	3	2	4	5	2	8	8	4.5729	2	1	3	1	1	9	2	3
2740	274	4.97524	1	2	2	1	0	8	0	4	4	10	16	14	8.26294	0	1	1	0	4	4	1	3	7	11	12	17	8.67344	2	4	0	2	2	6	2	6	1	5	12	4	5.40064	2	1	2	2	1	5	4	3
2750	275	5.19161	0	1	2	1	3	7	2	3	6	9	16	13	7.88006	2	1	1	0	5	4	1	3	7	8	11	13	8.61192	2	2	2	2	1	4	2	5	2	6	7	8	5.36897	2	1	2	1	2	6	5	4
2760	276	6.23059	2	1	1	2	2	4	3	6	6	12	16	17	7.72494	3	1	0	0	3	4	3	3	5	9	15	12	8.60949	4	1	1	3	1	5	3	6	2	5	8	8	5.0692	2	1	1	2	2	4	1	5
2770	277	5.83538	2	1	1	2	4	4	1	5	6	9	17	21	6.93317	1	2	0	0	3	4	1	4	4	10	14	16	8.2616	2	3	2	2	1	6	1	5	3	4	9	8	5.40394	1	1	2	1	1	7	2	3
2780	278	5.59783	2	1	2	2	3	6	2	2	11	10	14	12	7.87245	0	1	1	0	1	6	1	4	7	8	15	11	7.97908	2	4	1	4	1	6	2	5	4	5	5	8	5.37942	2	1	3	1	1	6	5	3
2790	279	4.97975	2	1	1	3	2	6	0	3	7	9	11	14	8.08128	1	1	2	0	4	5	1	0	4	12	12	15	9.39775	1	3	2	2	1	6	1	4	4	4	7	6	5.40061	1	1	2	3	2	7	3	3
2800	280	5.36982	2	1	1	3	3	6	3	2	5	9	11	14	8.17024	1	0	2	0	1	6	4	2	6	6	15	21	8.4539	0	2	0	3	0	5	1	6	1	6	7	8	4.97977	2	1	2	2	1	6	3	3
2810	281	4.78628	1	1	1	4	2	5	2	1	6	8	14	9	6.98412	0	1	2	0	2	4	0	3	5	8	12	15	8.81063	2	1	2	3	2	5	2	4	3	4	9	5	5.22896	2	1	3	2	0	6	2	5
2820	282	5.85038	1	1	2	3	2	7	0	3	7	10	12	9	7.98347	0	3	1	0	3	5	1	3	9	11	11	20	8.35489	2	2	2	5	1	6	2	3	3	5	8	6	5.56199	3	0	1	2	1	7	3	4
2830	283	4.34005	0	1	2	3	3	5	0	2	4	7	14	11	7.94621	0	2	0	0	4	3	3	3	11	4	11	12	8.26029	3	3	1	4	2	5	3	4	4	5	9	5	5.0324	2	1	1	3	1	7	2	3
2840	284	5.43975	2	1	2	1	3	5	5	2	4	7	9	16	7.31578	1	1	1	0	3	3	1	6	6	8	9	12	9.25057	3	1	1	4	2	5	1	6	4	4	8	10	4.98341	2	1	2	1	1	4	5	1
2850	285	5.27463	2	1	3	1	3	2	6	4	3	12	10	18	6.92211	0	2	0	0	4	2	1	3	4	10	14	13	9.00876	2	2	2	3	3	4	1	5	3	4	9	5	4.97789	2	1	2	3	0	8	1	2
2860	286	5.2801	2	1	3	1	2	6	4	1	3	11	14	14	8.99045	1	2	0	0	1	7	2	2	5	11	15	17	8.61481	1	3	2	4	3	4	2	3	4	5	10	6	5.143	3	1	1	2	2	5	4	3
2870	287	5.91169	1	1	2	2	1	6	3	4	7	11	16	14	8.06107	1	2	0	0	3	5	2	1	5	11	13	17	8.86259	1	2	2	3	2	6	0	4	4	4	9	8	4.86364	3	1	2	2	1	7	3	3
2880	288	5.1044	3	2	2	2	4	5	1	2	5	9	14	16	7.42571	1	2	2	0	3	5	2	2	4	8	12	14	8.42124	2	2	1	3	2	4	4	3	3	6	7	8	5.82093	2	1	2	3	0	5	5	2
2890	289	5.08312	1	1	2	2	4	6	2	0	3	5	13	15	8.40798	2	2	0	0	1	6	3	1	6	11	14	16	8.59898	2	2	2	3	0	6	1	3	5	5	7	14	5.25898	3	1	1	2	2	8	4	3
2900	290	5.59937	2	2	4	1	0	5	2	4	3	6	19	11	7.92622	2	3	0	0	2	4	3	1	2	12	10	15	8.07254	2	0	1	3	1	5	3	5	5	3	8	7	5.06611	2	0	3	1	1	8	3	5
2910	291	4.70702	1	2	2	1	2	7	0	4	6	12	15	12	7.73855	1	2	1	0	2	7	1	3	4	14	13	16	8.33435	2	2	1	5	0	6	3	3	4	5	8	7	5.13888	2	1	1	1	3	5	4	4
2920	292	4.91835	0	1	1	3	1	7	1	3	7	8	17	17	8.3126	2	2	2	0	4	3	3	3	9	4	10	18	8.62664	1	3	1	3	1	6	3	5	1	4	5	8	5.23833	2	1	2	2	2	7	2	4
2930	293	4.81188	1	1	2	3	2	6	0	3	5	10	11	13	7.62365	0	1	1	0	4	4	2	1	6	11	11	13	8.45388	4	3	3	4	2	4	0	3	4	7	5	7	6.31032	1	1	1	2	2	7	2	3
2940	294	4.73046	2	1	3	2	4	6	1	1	7	9	18	10	7.81916	1	1	1	0	5	6	2	2	4	8	10	15	8.70098	1	2	2	4	2	4	1	5	7	3	5	8	5.50536	3	1	1	3	2	5	1	6
2950	295	5.53667	1	1	2	3	3	5	0	3	6	10	15	14	8.48729	0	1	2	0	3	7	3	1	6	5	10	14	8.95381	0	2	2	3	1	6	1	4	3	5	3	9	4.93361	2	1	2	2	2	6	4	3
2960	296	4.80767	1	1	1	3	3	6	3	1	4	8	13	16	8.16109	0	1	1	0	3	5	2	0	2	9	17	15	8.36202	0	2	1	3	1	5	4	4	4	6	4	9	4.64984	3	1	2	2	1	8	2	5
2970	297	6.07992	2	1	3	2	1	7	0	4	6	13	11	15	8.17945	1	1	1	0	3	6	4	2	3	12	15	12	8.50937	3	3	2	3	3	4	1	4	3	4	7	2	4.74142	2	1	1	3	1	5	4	4
2980	298	4.68416	2	1	1	3	2	5	3	3	3	11	13	15	8.49125	2	1	1	0	4	4	5	0	3	9	15	15	8.63216	0	2	2	4	0	6	2	3	5	4	5	5	4.36022	3	1	1	3	1	4	5	3
2990	299	6.09112	1	1	2	2	2	6	3	5	5	10	14	15	6.99131	1	2	1	0	1	8	4	2	3	5	9	15	8.52043	2	2	2	4	1	5	3	6	3	2	7	5	4.83162	3	1	1	3	1	5	3	3
3000	300	6.23869	2	1	1	2	3	6	2	4	5	12	12	17	8.28644	0	1	2	0	3	7	5	1	4	6	9	13	8.42213	1	1	2	3	1	6	2	7	3	5	4	10	5.62641	2	1	2	2	1	6	1	4
3010	301	5.05602	1	1	2	2	4	4	2	3	4	11	11	14	8.08878	2	0	1	0	2	7	4	2	4	9	10	16	9.03691	0	2	0	3	1	6	2	3	3	4	5	6	5.61076	3	1	3	2	1	5	3	3
3020	302	5.46276	1	1	2	2	2	6	2	3	4	9	12	12	7.62578	0	3	1	0	0	9	5	0	3	9	11	14	8.32867	1	1	1	4	2	6	3	4	4	3	6	10	5.88077	2	1	3	3	2	5	6	2
3030	303	5.45207	0	1	2	2	2	4	2	2	7	14	13	11	7.26677	2	3	0	0	3	7	1	1	5	7	9	16	8.93347	1	1	2	3	1	5	1	6	2	5	5	8	5.81242	3	1	4	3	1	6	2	4
3040	304	5.43703	1	1	1	2	3	5	3	4	5	10	15	9	7.12871	2	1	1	0	3	8	0	1	6	7	13	16	9.20389	0	1	1	2	0	6	2	5	4	4	3	9	5.4681	3	1	2	3	2	4	6	2
3050	305	5.21318	2	1	2	2	2	6	2	5	4	13	16	18	6.34416	1	3	0	0	2	5	4	0	4	7	9	17	9.07743	1	2	2	3	0	5	1	6	4	4	5	7	5.41911	3	0	3	3	4	5	3	2
3060	306	5.07439	1	1	1	2	2	6	3	3	8	11	13	13	6.58065	1	4	0	0	3	6	0	2	2	9	14	15	8.2356	1	1	1	4	0	6	1	6	5	5	4	11	4.87003	2	1	3	2	1	7	4	3
3070	307	5.0738	1	1	1	2	4	6	1	3	7	9	16	11	7.06471	0	3	3	0	1	5	2	1	3	6	11	17	8.83702	1	3	1	4	2	5	3	2	3	6	7	8	5.37562	1	1	2	3	1	7	3	3
3080	308	6.03261	1	1	1	2	3	6	1	3	5	10	13	14	7.1359	2	2	1	0	1	5	2	2	4	6	10	11	8.89074	2	1	1	4	2	7	1	5	4	3	8	4	5.54112	1	1	1	2	2	7	2	2
3090	309	6.01572	1	1	1	3	2	5	2	6	5	8	13	12	6.68477	0	4	0	0	3	4	5	0	2	9	10	18	8.81607	2	2	3	4	2	4	3	4	3	6	6	7	5.19342	2	1	0	3	1	7	2	4
3100	310	5.34391	2	1	1	2	1	7	3	3	6	6	17	14	6.41647	2	2	2	1	5	6	2	3	5	4	11	14	8.53671	1	2	1	4	2	5	1	5	5	3	5	11	4.52653	1	1	0	2	2	3	4	4
3110	311	6.55502	2	1	2	1	1	7	2	4	7	12	12	8	7.39652	0	2	2	0	4	6	4	3	5	6	17	14	8.90689	1	1	0	5	1	6	2	4	3	4	8	5	5.73353	2	1	2	1	2	6	2	5
3120	312	5.00578	1	1	1	1	3	4	1	2	6	10	12	17	9.54243	0	2	2	3	3	7	5	6	8	10	13	22	8.21926	2	2	1	3	1	5	1	8	2	7	6	7	5.30323	1	0	2	2	1	7	2	5
3130	313	5.31735	2	1	1	2	3	4	1	4	4	12	15	8	8.77015	0	1	0	0	1	8	5	3	6	8	13	17	8.77712	2	3	1	4	2	5	2	4	4	3	6	8	5.08041	2	1	1	2	2	5	4	4
3140	314	7.29727	0	1	1	2	1	6	3	6	6	12	15	12	8.83235	1	2	1	1	2	5	5	2	9	10	17	19	8.18607	3	2	2	3	1	4	2	6	4	3	6	7	6.17158	2	1	2	1	2	6	2	6
3150	315	6.42207	1	1	2	2	4	6	8	6	6	6	16	9	9.49852	2	1	1	1	2	8	3	5	7	9	16	21	8.21926	0	2	1	4	1	6	1	6	5	2	7	7	5.16571	2	0	4	2	2	5	1	6
3160	316	6.77408	2	1	2	2	2	10	3	6	10	10	19	15	9.00363	2	0	2	4	2	10	6	4	5	11	14	15	8.21708	1	2	1	3	1	5	3	6	4	3	7	9	5.57937	2	2	3	1	2	8	3	3
3170	317	6.73121	3	1	1	1	2	6	6	8	6	13	19	15	8.51305	0	2	2	3	5	4	5	1	4	12	12	16	8.30497	1	1	3	3	1	6	2	5	4	2	6	9	5.35812	2	2	2	4	2	7	2	4
3180	318	6.01685	2	1	3	2	1	7	7	4	9	8	16	11	8.68996	1	0	1	1	6	7	1	4	6	12	13	15	8.48054	1	2	1	5	1	5	5	5	4	5	7	11	5.01533	2	2	3	3	1	7	2	6
3190	319	6.24699	2	1	3	1	2	7	5	4	5	11	18	8	7.57286	2	0	1	1	4	6	3	5	6	10	10	16	8.58432	0	1	2	3	1	6	2	3	4	3	7	8	5.73831	1	2	2	3	2	5	5	4
3200	320	6.08372	1	3	3	1	3	7	3	4	7	10	18	13	7.49894	1	0	1	2	4	6	2	1	1	7	16	17	8.01156	0	1	1	3	0	5	4	4	4	3	6	10	5.76406	1	3	3	3	1	4	4	3
3210	321	4.90254	0	2	4	1	2	7	3	4	7	7	19	14	7.49097	4	0	3	2	1	6	2	2	7	10	10	16	8.42591	2	1	2	3	1	5	2	5	4	4	5	9	5.40016	2	3	2	2	1	7	3	4
3220	322	6.814	3	2	2	1	2	8	3	2	6	6	17	10	6.81816	1	1	0	1	4	6	3	4	8	9	14	15	8.11295	2	2	0	5	2	5	4	4	4	6	6	7	5.08146	1	2	1	4	2	7	4	2
3230	323	6.07369	1	2	2	2	3	8	3	2	7	7	14	17	7.26252	2	1	2	2	6	3	3	3	9	9	10	11	8.65194	0	1	0	3	1	6	1	6	4	5	6	7	4.69439	0	3	3	3	1	7	4	4
3240	324	5.87242	3	1	1	2	1	7	4	6	4	11	13	10	6.84508	1	1	3	1	5	4	3	3	6	8	15	16	8.30716	1	1	3	2	3	4	3	4	3	2	4	8	5.26045	1	2	4	3	1	8	1	5
3250	325	5.02157	2	1	0	3	3	6	1	6	4	10	15	13	6.98684	3	2	0	1	3	6	1	1	6	10	12	12	8.89434	1	2	0	4	1	6	1	5	5	6	10	7	6.03477	2	2	3	2	4	5	3	2
3260	326	5.62587	2	0	3	1	2	7	5	5	4	8	14	13	6.82838	0	1	3	0	4	5	3	2	9	12	14	15	8.45308	1	1	2	3	0	6	3	5	3	4	7	9	5.09425	2	3	3	2	0	6	4	4
3270	327	4.57188	1	1	2	2	1	8	1	2	7	13	9	13	8.09166	4	0	2	1	3	6	3	4	7	8	13	16	8.55723	1	1	1	3	1	6	2	5	4	6	12	9	5.06908	1	3	4	2	3	6	1	6
3280	328	6.05391	3	1	2	1	1	7	1	4	4	11	13	15	7.48404	1	0	1	1	5	6	1	2	5	13	15	16	8.80557	0	1	1	3	2	4	3	4	3	5	10	8	5.23995	3	2	1	5	2	7	0	5
3290	329	5.85005	2	1	1	2	1	8	5	6	6	8	15	19	7.01514	2	0	2	0	2	7	3	3	7	12	18	13	8.18602	1	1	2	2	1	6	3	5	6	3	6	10	4.60978	0	4	2	3	2	5	1	4
3300	330	5.6985	1	1	1	1	3	4	8	6	6	9	17	15	7.59883	2	0	2	1	3	4	3	3	8	11	20	12	8.80123	3	1	2	3	2	6	3	4	4	7	7	5	5.2919	2	1	4	2	3	6	6	1
3310	331	5.31904	3	1	1	1	1	8	5	4	9	10	10	18	7.6392	2	1	2	2	2	5	0	6	9	9	19	17	8.50297	1	2	2	1	0	6	2	5	3	4	4	10	5.52002	2	1	3	3	2	6	1	3
3320	332	5.86026	2	1	1	2	2	6	5	3	5	10	15	18	8.03292	2	1	2	2	4	3	2	2	7	10	14	19	8.41089	2	1	2	4	2	5	2	3	2	6	9	8	5.8059	3	1	2	4	1	4	3	4
3330	333	5.43957	0	1	2	1	1	9	4	4	4	11	16	15	6.84586	1	1	3	3	3	3	1	4	7	8	13	15	8.38959	1	1	1	4	1	6	2	5	4	6	5	13	4.78437	3	3	3	3	1	5	3	3
3340	334	5.22892	2	1	2	2	1	7	4	4	8	9	16	15	6.83732	2	1	2	1	4	4	2	3	5	12	15	14	8.41411	1	1	2	3	1	5	3	4	2	4	5	8	5.45719	2	2	4	2	0	8	3	3
3350	335	5.99362	3	1	1	1	1	8	1	5	7	10	15	18	7.12223	0	1	1	1	2	5	2	2	4	7	11	19	8.42654	2	1	1	3	0	5	2	4	3	4	5	9	5.4864	1	3	2	3	1	5	3	4
3360	336	5.99067	1	1	2	2	4	4	3	7	6	12	12	21	6.53449	0	1	3	0	3	1	1	3	7	11	13	20	8.83374	1	1	0	4	1	7	2	3	4	8	9	10	6.24799	1	2	4	1	1	7	2	5
3370	337	5.38542	1	2	2	1	0	6	4	4	8	8	13	14	7.65184	0	0	1	1	2	7	1	1	7	7	9	11	8.31573	1	1	0	4	3	5	2	5	3	4	5	9	5.24444	1	1	4	4	1	8	2	5
3380	338	5.79352	3	0	2	2	1	9	1	6	6	10	16	21	6.8706	0	0	2	0	2	7	1	1	6	8	20	15	8.75871	0	1	0	4	1	5	2	3	5	4	7	9	4.47419	1	1	4	4	4	4	3	2
3390	339	6.94142	1	2	2	2	1	6	7	5	10	5	20	16	7.05449	2	1	1	1	3	6	2	3	7	5	17	14	8.60773	0	2	0	3	1	5	2	6	3	6	8	8	5.11395	1	2	4	3	1	7	1	5
3400	340	6.22275	3	1	2	2	1	6	5	5	7	11	14	18	6.85179	3	1	0	1	3	7	2	5	6	7	7	18	8.46127	2	1	2	3	1	5	2	4	4	7	7	9	5.02953	1	3	5	2	4	5	2	1
3410	341	6.7849	2	1	1	3	2	4	4	4	8	11	19	15	6.72471	0	1	1	1	4	5	3	3	7	9	11	11	8.95313	1	3	3	3	2	4	1	5	2	2	6	8	5.53644	2	2	6	3	1	7	3	2
3420	342	5.7761	2	1	1	1	4	7	6	3	8	10	16	16	6.96876	0	1	1	1	3	7	1	2	5	11	11	17	7.78806	4	3	2	3	2	4	4	3	4	3	10	7	4.64108	1	3	5	3	1	6	0	5
3430	343	7.2635	2	1	1	2	1	5	9	4	7	16	13	19	6.3662	0	1	2	1	3	7	2	3	5	10	13	17	8.80015	1	2	2	3	1	5	2	4	2	5	6	9	5.80384	2	4	3	2	2	5	2	4
3440	344	6.0233	2	1	2	2	4	6	6	4	6	9	17	13	7.90295	0	1	1	2	2	9	1	2	7	9	13	18	8.48513	0	3	1	5	2	4	3	4	4	6	7	8	5.50078	2	2	4	3	1	6	1	6
3450	345	5.59916	2	1	1	3	2	7	4	4	7	6	15	15	8.54739	2	1	0	1	4	7	5	3	6	7	12	17	8.25955	2	2	1	5	0	5	3	3	5	4	8	6	4.92563	2	2	3	2	3	6	1	5
3460	346	5.46703	2	0	1	4	1	7	4	2	4	14	17	19	7.43993	1	0	2	1	2	6	2	4	8	8	17	22	8.85429	1	3	1	2	1	6	3	4	3	6	12	6	5.42668	2	1	3	4	1	6	2	6
3470	347	5.55624	2	1	1	3	3	6	2	4	6	10	18	15	7.19096	3	0	1	1	1	8	4	3	4	11	13	14	8.56066	2	2	2	3	1	5	1	5	2	2	7	9	5.19402	1	2	4	2	2	5	1	5
3480	348	4.89313	2	0	2	2	3	6	3	6	5	9	14	14	7.53473	1	1	0	1	3	6	3	5	5	6	10	13	8.42039	0	2	2	2	1	4	2	5	5	3	9	8	5.14408	2	2	3	2	1	7	1	4
3490	349	5.4101	2	1	1	3	2	7	2	3	5	10	19	13	8.29429	2	1	0	2	7	3	2	3	3	11	13	15	8.4886	2	2	1	3	1	5	1	6	4	8	6	10	5.0812	1	2	2	3	1	7	2	4
3500	350	4.83634	2	1	1	3	2	7	3	4	5	10	18	12	7.80363	0	2	1	1	2	7	3	1	5	7	15	16	8.36532	2	2	0	4	0	6	2	6	5	4	10	10	5.35844	1	2	4	2	1	7	0	5
3510	351	5.05653	2	1	1	1	3	8	2	4	7	7	14	16	8.03648	0	1	1	1	5	7	1	2	5	10	15	16	8.44508	0	3	0	3	1	5	2	5	6	6	6	9	5.5024	2	2	4	2	1	5	3	3
3520	352	5.53648	2	1	1	2	1	6	4	4	6	10	12	17	7.21522	2	2	0	1	3	5	2	4	3	10	13	21	8.36088	0	2	0	4	1	3	4	4	4	6	8	6	5.06499	2	2	2	2	2	6	4	2
3530	353	5.30194	1	1	1	1	3	6	3	4	5	13	16	12	7.31905	1	2	1	1	2	7	3	2	4	4	13	9	8.6162	2	1	1	3	2	5	2	4	5	5	4	10	5.35138	0	2	3	3	2	7	2	3
3540	354	5.0403	2	1	1	1	2	5	1	7	4	8	18	10	7.6671	2	0	2	1	4	6	3	2	2	6	10	14	9.21334	2	0	1	3	2	5	2	6	5	6	8	11	4.60388	1	1	3	3	2	6	2	4
3550	355	4.41691	1	1	1	2	3	6	2	5	6	7	16	16	7.0515	1	1	1	1	5	4	2	1	5	7	12	15	8.41462	1	1	1	4	0	6	2	5	4	4	7	10	5.13477	2	2	3	1	2	6	3	0
3560	356	6.01087	2	0	2	2	2	7	4	2	5	10	18	13	7.12747	1	0	2	1	3	4	2	2	7	12	16	21	7.73528	0	2	4	4	1	6	1	7	4	4	7	10	5.69468	1	1	3	2	4	6	0	3
3570	357	5.1799	2	1	2	1	4	5	5	4	8	12	13	16	8.24243	1	1	1	1	1	7	2	3	3	10	12	18	8.82973	2	1	2	4	0	4	4	4	5	3	7	10	4.87714	1	1	4	4	0	8	1	2
3580	358	4.5557	2	1	1	2	2	5	2	5	7	12	16	14	8.13303	1	1	0	1	3	5	5	2	2	8	10	12	7.90711	1	2	1	3	0	5	1	4	4	1	8	9	4.31547	1	2	3	2	3	4	3	1
3590	359	5.98366	1	2	2	1	1	6	4	5	8	8	15	20	8.33694	1	1	1	1	3	5	3	2	2	5	6	14	8.35352	1	1	2	3	3	3	4	3	5	2	7	8	5.13936	1	2	2	2	2	8	1	5
3600	360	4.87427	1	1	2	1	1	8	3	5	6	12	15	18	7.49609	1	0	2	1	3	7	1	3	5	3	10	11	8.62568	1	2	3	4	0	7	3	5	3	4	9	10	4.98448	1	2	4	2	1	7	0	5
3610	361	6.31219	2	1	1	2	2	5	5	1	8	12	18	11	7.88117	0	1	1	2	4	5	3	1	5	6	12	7	8.93167	1	1	2	5	1	5	2	4	4	4	12	6	4.81092	2	2	3	1	2	5	4	2
3620	362	4.74045	3	1	1	3	2	6	3	5	5	11	18	16	8.51743	1	0	2	1	3	8	3	2	2	6	11	11	8.58449	1	2	2	4	2	4	3	4	6	4	7	9	5.26112	2	2	4	2	1	7	3	2
3630	363	5.87158	2	2	1	1	1	6	7	5	7	10	14	15	7.80021	2	0	0	1	1	6	3	3	2	5	9	6	8.68	2	2	2	3	2	5	2	5	3	4	6	10	3.91834	1	1	4	3	0	6	3	3
3640	364	6.13945	1	0	1	4	2	6	3	6	7	15	20	13	8.01993	1	0	0	0	4	6	3	1	2	4	13	10	8.81434	2	1	1	3	1	5	3	5	3	6	11	7	5.3929	1	4	3	1	3	5	3	1
3650	365	5.81873	2	1	2	2	2	5	5	7	5	13	19	20	7.92369	1	0	1	1	1	6	2	2	3	9	8	10	8.73625	2	1	1	5	1	4	2	3	4	4	5	10	4.64205	1	3	3	2	2	7	3	2
3660	366	5.35146	1	1	1	1	0	7	4	5	6	15	16	18	7.37725	1	0	0	1	4	4	2	3	0	4	8	10	8.78286	2	1	3	3	0	4	2	4	3	3	9	8	4.42798	1	4	3	2	2	7	1	6
3670	367	5.44483	2	1	1	2	2	6	5	5	5	10	17	16	8.44495	1	0	0	1	4	6	4	2	2	7	11	15	8.2537	0	2	0	4	1	6	2	6	4	5	6	10	4.89048	2	3	2	1	2	5	1	2
3680	368	5.74139	1	1	3	3	2	7	5	4	5	12	14	17	8.03035	1	0	0	1	5	6	2	2	4	10	11	14	8.12953	0	1	2	4	2	5	2	2	3	4	6	5	4.89516	1	1	2	2	1	7	2	3
3690	369	5.25047	3	1	2	1	2	7	4	5	10	10	18	14	8.76987	1	0	1	2	4	5	4	1	5	10	13	18	8.29659	0	2	0	5	2	5	2	4	4	4	9	10	6.3552	1	3	2	1	2	8	4	2
3700	370	4.75496	3	4	1	1	2	6	4	5	6	13	20	14	7.68784	1	0	1	5	6	3	1	5	6	5	11	14	8.69364	0	2	0	4	1	5	2	3	2	3	7	8	4.98756	2	3	5	1	2	9	2	5
3710	371	5.55793	1	2	2	1	2	8	3	4	7	7	20	18	7.74541	2	1	3	5	4	3	4	2	4	11	8	16	8.79447	0	1	2	4	2	5	1	5	5	5	11	7	4.70355	1	4	2	1	3	6	1	5
3720	372	5.54898	3	1	1	2	0	8	4	7	7	9	15	22	6.60764	1	2	1	2	4	4	3	2	2	9	9	16	8.61098	0	2	0	3	3	5	3	4	4	4	11	7	5.34845	2	2	2	1	2	6	2	5
3730	373	5.95795	2	1	1	1	1	7	1	5	10	10	18	20	8.03805	2	1	1	5	2	4	0	2	4	9	10	15	9.30622	2	1	1	4	3	5	2	6	4	4	8	10	5.16012	2	3	1	3	3	6	3	1
3740	374	6.38345	2	1	1	1	2	7	4	6	6	8	20	13	7.80741	3	0	0	1	4	4	4	0	3	7	11	14	9.1197	0	2	1	4	2	6	2	5	2	5	5	11	4.88074	1	2	3	2	1	7	1	3
3750	375	5.81723	2	1	2	1	2	6	4	4	8	10	17	19	7.57053	1	0	0	1	2	6	2	2	5	7	12	9	8.08641	0	1	1	4	1	5	3	5	3	6	3	7	6.03909	2	2	4	2	0	7	0	4
3760	376	5.70362	2	1	1	1	1	8	4	5	6	11	18	16	8.25409	1	0	1	1	3	4	1	3	1	6	11	15	8.26177	2	1	1	5	2	6	2	4	4	3	4	8	5.87382	1	2	2	2	1	8	0	3
3770	377	5.57664	2	1	2	2	2	6	3	4	6	7	15	14	7.66239	2	1	1	0	5	3	2	1	3	9	9	13	8.84107	1	2	0	3	2	6	2	4	6	3	7	11	4.84377	1	1	4	2	1	4	2	3
3780	378	4.02422	4	1	1	2	1	5	6	4	6	14	18	17	7.61759	2	0	1	1	1	6	4	1	3	8	11	18	8.27745	2	1	2	4	1	6	2	6	4	5	8	11	4.85247	1	2	2	2	2	4	1	4
3790	379	5.28202	4	0	2	2	2	7	2	7	2	13	12	15	7.97936	1	0	1	1	0	7	3	1	3	9	13	17	8.54453	1	3	2	2	1	5	3	5	3	5	8	8	5.60686	1	2	2	3	2	4	2	5
3800	380	4.85933	2	1	2	1	2	10	3	3	6	11	16	15	8.40575	1	1	1	1	2	8	2	3	5	10	17	12	8.83999	2	3	2	2	2	5	3	3	5	6	8	8	4.81584	1	3	3	2	0	7	1	3
3810	381	6.54954	2	1	2	3	2	7	8	4	10	10	16	12	8.1524	2	1	0	1	6	6	1	4	6	6	12	17	9.16641	2	1	2	2	1	5	4	4	5	5	9	7	5.77734	2	1	3	2	1	5	5	3
3820	382	5.38136	2	1	1	1	3	4	6	6	7	11	17	14	8.0802	1	0	1	1	2	5	3	3	3	8	12	18	8.37029	2	3	0	4	2	5	4	3	3	5	9	9	4.27234	2	1	5	2	1	4	2	5
3830	383	5.51657	3	1	1	1	1	7	6	6	9	11	20	15	7.34688	1	0	1	1	4	7	5	7	5	8	11	20	8.87886	1	2	2	5	3	3	3	5	6	3	10	7	4.9553	2	1	2	1	2	6	4	4
3840	384	6.37007	2	1	1	3	3	7	3	7	7	11	16	19	6.37581	1	0	1	0	2	6	5	8	4	7	12	17	9.02957	3	1	3	3	2	5	1	5	3	5	8	8	5.6102	2	2	2	2	1	7	2	3
3850	385	5.65605	2	1	2	2	2	10	2	6	7	9	24	10	7.73278	2	0	1	3	4	5	6	6	4	5	15	15	7.8819	3	2	3	4	1	3	3	4	6	5	7	8	4.5866	1	2	2	4	0	10	2	3
3860	386	6.19547	3	1	2	2	2	6	5	4	6	12	12	19	6.49346	1	1	1	0	1	6	5	6	4	6	17	14	8.99729	2	3	3	3	3	4	1	5	4	2	8	12	5.22273	2	1	2	3	1	5	0	4
3870	387	6.75711	4	1	1	2	3	8	7	4	8	9	17	13	7.71846	1	1	0	1	2	8	4	7	4	7	14	16	9.02754	1	2	2	5	3	4	2	6	3	2	9	8	5.55715	2	1	2	2	2	5	3	3
3880	388	5.80126	4	2	2	2	3	7	4	6	4	10	12	15	7.86263	1	0	2	2	3	6	4	6	6	8	14	15	8.95027	0	1	4	5	0	4	3	5	3	5	10	3	5.40543	1	2	4	2	3	5	2	5
3890	389	6.08824	2	1	1	3	2	9	4	3	7	8	9	12	7.07535	1	0	1	1	1	7	5	6	4	8	9	19	8.31083	1	2	3	5	1	5	1	3	4	2	8	9	5.66507	2	2	2	3	2	7	1	7
3900	390	6.39092	2	1	1	2	3	6	5	6	4	9	12	11	7.33904	1	0	3	1	5	3	8	5	1	6	7	15	8.46841	0	2	3	3	4	4	2	4	6	5	6	11	5.01763	1	2	2	2	4	2	3	4
3910	391	5.58865	2	1	2	1	3	7	2	5	7	6	11	8	6.83064	1	0	2	1	4	5	8	5	5	8	11	19	9.11755	2	3	3	4	0	4	0	4	3	4	8	8	5.27786	3	1	2	1	3	6	1	2
3920	392	6.45714	0	1	2	1	1	9	4	3	5	4	16	14	8.37963	1	0	1	1	2	7	6	5	3	10	12	18	8.52147	2	2	3	5	0	4	1	5	4	3	7	9	5.53154	2	1	2	2	3	6	2	3
3930	393	5.62985	1	1	3	0	1	9	5	4	4	11	15	14	7.37095	1	0	0	1	2	7	4	4	1	8	8	15	8.48266	2	2	3	4	0	3	1	5	4	5	7	12	4.88079	2	2	3	2	1	5	5	5
3940	394	5.18221	2	1	2	2	1	8	2	1	3	8	14	12	7.33251	1	1	0	1	5	4	2	5	2	6	10	12	8.82153	2	3	2	4	1	5	1	6	3	5	10	13	5.09629	1	2	2	2	2	7	3	4
3950	395	5.98213	2	1	1	2	1	7	1	3	6	9	16	15	8.06031	2	0	1	1	5	5	4	3	4	5	12	10	8.51087	1	4	1	5	2	2	3	6	4	2	9	7	4.96569	2	1	3	1	1	6	3	4
3960	396	5.31778	0	1	1	1	1	8	4	3	5	7	12	16	7.53085	2	0	1	1	6	6	2	6	4	9	11	11	8.87316	1	3	1	4	1	5	2	7	7	3	11	12	5.15613	1	2	3	1	2	6	2	2
3970	397	6.2694	2	1	2	2	3	8	6	2	5	11	11	15	8.32825	1	1	0	1	4	8	5	6	5	6	18	14	9.12069	2	2	3	5	1	4	3	4	5	3	6	12	5.1872	2	1	3	1	2	8	2	5
3980	398	6.61287	3	1	1	2	2	5	4	4	5	11	13	9	7.6274	1	1	0	1	2	4	4	4	2	8	15	13	8.61279	1	5	2	3	1	4	2	5	4	4	7	10	5.04161	1	2	2	1	3	7	3	5
3990	399	5.48355	1	1	2	2	1	7	2	3	4	12	14	10	6.94581	1	0	1	0	3	6	4	8	4	6	10	15	8.07934	1	4	4	3	2	5	1	5	6	4	7	11	5.18331	1	2	2	3	1	8	4	3
4000	400	6.86034	2	2	2	2	2	9	3	4	4	8	16	12	7.85711	0	2	0	0	3	5	4	6	5	7	8	16	8.60676	4	3	2	5	3	3	4	5	4	3	9	6	5.24436	1	2	1	3	2	7	4	5
4010	401	7.2418	2	1	2	2	2	6	6	6	6	10	12	13	7.90167	1	0	1	1	3	5	4	3	3	7	16	15	8.89331	4	3	4	4	2	3	1	5	3	5	10	8	4.66777	2	1	2	1	3	7	3	3
4020	402	6.12703	3	1	1	2	3	7	3	3	7	6	15	15	8.25618	1	1	0	1	4	5	5	5	4	7	13	14	9.12268	2	1	3	6	3	4	3	5	4	3	7	5	5.1113	1	1	1	2	2	7	3	4
4030	403	6.10889	2	3	1	1	3	9	4	2	6	11	11	18	8.34059	1	1	0	1	1	7	4	7	3	6	9	12	8.35735	1	3	4	5	2	4	2	5	5	4	6	8	5.82924	2	2	2	1	1	7	2	6
4040	404	8.10152	3	3	3	1	3	6	6	3	5	8	16	15	7.86627	1	1	0	0	2	9	5	4	4	5	11	13	7.91337	1	2	2	4	2	4	4	3	5	2	9	8	6.53012	0	1	4	4	1	5	2	6
4050	405	5.54296	2	1	2	4	3	7	4	2	8	8	12	19	7.74674	1	0	0	1	2	6	4	3	2	6	15	13	8.51198	1	2	5	5	2	5	1	5	3	1	7	14	5.79754	1	2	3	3	3	3	3	5
4060	406	6.70936	3	1	2	2	2	7	6	5	6	10	15	18	6.52927	1	0	1	1	2	7	4	3	4	9	11	12	8.42173	3	1	3	3	2	5	1	4	4	5	11	4	5.10628	1	1	4	5	1	6	5	4
4070	407	6.31681	3	2	2	3	2	6	5	5	5	11	15	21	7.33324	1	0	1	1	5	4	3	7	2	11	13	18	8.34832	3	1	4	3	2	4	2	7	3	3	8	10	5.29144	2	0	3	3	2	5	6	4
4080	408	6.20174	0	1	1	4	4	6	3	5	5	11	18	13	7.57637	1	0	2	1	1	6	4	6	4	11	14	13	9.00129	3	1	4	2	5	6	1	7	3	3	10	7	4.24987	2	0	3	3	3	4	3	4
4090	409	4.58482	2	1	2	2	3	6	2	3	6	10	14	17	8.39036	1	0	0	2	5	3	6	2	4	6	20	13	8.30454	1	4	2	2	3	4	2	5	4	4	8	12	4.42793	1	1	3	3	2	5	4	5
4100	410	5.41173	0	1	2	1	2	7	6	4	3	12	11	19	7.18699	1	0	0	1	5	2	5	5	4	10	13	12	8.87724	1	1	3	2	3	4	2	5	7	2	9	10	6.83638	2	2	1	4	2	6	4	5
4110	411	7.29118	3	1	1	2	3	7	3	5	8	13	19	14	7.74528	1	1	0	1	6	3	3	6	4	5	14	14	8.45499	1	2	2	5	2	4	3	6	3	5	3	9	6.25443	2	1	3	4	3	5	2	5
4120	412	6.85086	3	1	1	1	3	7	6	7	3	11	20	14	6.65899	1	0	1	2	4	4	3	8	2	10	14	15	8.92857	1	2	1	5	2	4	1	4	6	5	8	12	6.37258	1	2	3	2	3	7	4	5
4130	413	6.35044	2	0	2	1	2	9	4	5	8	8	20	14	8.18207	1	0	1	1	2	8	5	4	4	10	17	15	8.73194	4	2	3	3	2	4	4	5	3	5	8	3	3.85026	2	1	1	3	3	5	3	4
4140	414	6.61931	1	1	1	2	5	8	5	4	8	7	20	11	7.24061	1	0	2	0	1	6	3	5	4	8	17	17	8.43579	4	2	1	3	3	2	2	5	3	6	6	13	5.64969	2	1	1	3	4	6	4	3
4150	415	6.37949	2	1	1	2	1	6	6	5	4	12	18	15	7.18066	1	0	2	0	5	4	3	4	5	10	14	12	8.21903	3	2	3	3	0	5	1	6	4	7	7	9	5.03862	0	1	1	3	2	6	3	3
4160	416	7.28551	1	1	2	2	2	11	4	4	8	16	15	15	8.34823	1	2	2	1	2	6	5	8	8	9	12	21	8.63818	1	2	2	4	1	3	2	2	1	5	8	8	6.39915	1	1	1	3	3	5	2	3
4170	417	6.99322	2	2	2	3	4	10	2	6	8	11	20	16	7.71539	1	2	1	0	5	3	4	8	5	11	15	17	8.6454	2	3	4	3	2	4	3	4	3	6	6	10	5.49676	0	1	1	3	3	6	3	4
4180	418	5.82755	2	1	1	3	1	8	7	3	9	10	17	19	7.36974	1	1	2	0	4	6	4	6	5	10	17	20	8.58345	1	1	1	4	2	7	2	3	3	4	8	7	4.03806	1	3	0	3	3	6	3	3
4190	419	5.27812	1	3	2	1	2	8	6	2	7	12	17	16	6.93808	1	0	2	0	2	6	4	4	2	11	16	16	8.45254	3	1	3	2	2	3	3	5	6	4	7	8	4.97295	2	2	1	2	2	4	4	3
4200	420	5.00353	1	3	1	2	3	6	4	2	7	12	15	20	7.39876	1	0	2	0	2	6	1	3	1	10	16	17	8.78101	0	3	2	2	3	6	3	5	3	5	7	12	4.29163	2	1	2	4	3	5	2	3
4210	421	5.60096	2	1	3	1	3	7	2	5	7	14	16	9	7.29227	2	2	0	1	4	6	2	6	2	7	12	9	8.67108	2	1	1	4	2	5	3	4	5	4	7	10	4.7923	1	2	1	3	3	5	3	5
4220	422	7.05277	1	1	1	3	3	8	2	6	7	13	17	16	7.20138	1	1	1	1	4	6	3	6	5	14	10	15	8.23355	1	2	1	4	2	4	4	7	2	3	10	8	4.50338	1	1	2	1	4	7	3	3
4230	423	6.40869	1	1	3	2	2	8	3	4	9	9	15	12	7.2698	1	0	2	1	5	5	1	3	4	7	19	14	8.03924	1	1	2	2	3	5	2	4	5	3	7	9	4.60685	0	1	3	1	4	8	1	4
4240	424	6.01361	3	1	3	3	3	8	3	8	6	9	13	17	7.93908	1	0	2	1	5	5	4	6	5	7	10	13	9.22993	1	0	2	2	1	3	2	6	3	6	8	13	4.38196	1	1	3	3	2	7	0	6
4250	425	5.76205	1	2	1	3	3	9	5	6	6	11	20	15	7.71247	1	2	0	1	4	6	3	5	5	10	11	17	8.15876	0	1	1	3	2	2	5	4	3	5	7	8	5.45741	0	1	1	2	2	4	4	6
4260	426	6.66944	3	1	2	2	4	8	1	5	6	11	15	14	7.6746	1	1	2	2	4	5	4	5	6	9	14	16	9.02134	1	2	2	4	1	4	2	5	3	4	8	7	3.9272	1	2	3	0	4	6	1	5
4270	427	6.60402	1	1	1	1	2	8	6	6	7	8	18	17	7.35033	2	0	2	1	3	6	4	3	5	11	8	22	9.01968	1	1	2	2	2	3	2	7	4	7	5	8	3.84712	1	1	2	2	3	6	2	4
4280	428	5.86275	0	1	1	1	1	9	4	3	7	12	15	19	7.09791	2	2	3	1	5	4	2	5	6	10	11	12	8.27648	2	1	1	4	1	3	5	3	4	4	5	8	4.50527	1	2	2	2	3	7	4	5
4290	429	5.89449	0	1	1	4	5	8	2	2	9	5	13	13	7.91384	2	1	5	3	5	4	1	5	11	6	15	18	8.67563	1	2	0	3	3	5	1	7	3	3	11	5	4.91715	2	2	2	2	3	6	4	5
4300	430	6.20281	2	3	2	1	1	9	5	3	9	10	17	14	6.97949	1	2	2	3	4	2	2	4	8	12	15	17	8.56073	2	2	2	3	1	3	3	5	4	5	7	7	6.81252	1	1	3	2	3	4	1	4
4310	431	6.33592	2	1	2	2	2	9	3	5	7	10	13	23	7.28342	2	1	3	3	6	3	2	4	6	10	13	13	8.69827	3	2	1	3	1	2	3	6	6	1	9	11	5.69619	1	1	1	4	2	8	0	3
4320	432	6.63534	1	2	1	2	3	10	7	4	8	11	12	18	6.5879	0	2	5	4	4	3	2	4	5	13	12	13	8.46355	1	5	2	3	0	5	1	4	6	4	9	7	5.65316	2	0	2	3	3	3	1	4
4330	433	5.74283	1	1	2	3	1	10	3	6	6	7	14	15	7.105	1	2	5	4	6	2	3	4	9	9	12	16	8.82009	0	3	1	3	1	3	5	4	7	6	8	12	7.25136	1	0	4	2	3	4	2	5
4340	434	6.14224	2	1	2	2	3	9	5	4	7	11	15	19	6.72073	2	3	3	4	4	4	1	5	5	12	12	15	8.23688	0	2	0	3	1	3	1	7	5	3	10	9	6.65632	1	0	2	3	3	4	1	5
4350	435	6.89325	1	1	2	1	1	6	6	6	7	8	15	13	7.37117	1	3	1	4	3	6	2	5	7	11	15	16	8.65382	1	1	2	4	0	5	2	5	2	6	5	10	8.40503	1	1	4	2	2	4	3	4
4360	436	6.0789	2	1	1	1	2	8	7	6	4	13	16	19	6.93966	2	1	4	5	5	3	3	3	8	14	13	22	8.39667	1	0	1	3	1	5	0	7	5	5	9	9	6.27446	2	0	4	1	3	3	3	6
4370	437	5.09538	1	1	2	2	3	8	4	3	7	11	15	19	6.76458	1	3	4	3	2	7	3	4	4	9	10	20	8.76247	0	2	2	1	3	4	2	3	5	5	13	12	7.82022	1	1	3	2	7	3	2	3
4380	438	6.22629	0	1	1	2	4	8	5	4	9	9	16	20	6.97722	1	2	6	2	5	5	2	5	6	11	15	19														6.75615	1	2	3	2	2	4	1	5
4390	439	5.63923	1	1	2	1	4	8	6	5	6	10	14	16	7.24017	1	3	2	3	4	3	4	6	8	9	18	13														7.33753	0	0	4	4	3	5	0	5
4400	440	6.83031	2	1	2	2	4	6	4	7	8	11	19	17	6.68569	1	2	2	3	3	5	2	2	3	12	15	16														6.48287	2	0	4	3	1	4	2	2
4410	441	5.46279	1	1	1	2	2	5	7	8	5	7	21	19	7.05801	2	3	1	3	5	6	2	3	3	8	13	14														6.46483	1	0	4	2	3	5	0	5
4420	442	6.38713	2	2	1	2	2	6	5	9	8	12	17	19	7.21968	1	2	2	3	4	5	1	2	5	10	12	16														6.54039	0	2	3	3	4	4	1	4
4430	443	6.42487	3	2	2	1	1	6	6	6	7	7	19	18	6.86082	0	4	1	2	6	2	2	2	4	8	15	12														6.93263	2	0	4	1	3	5	2	5
4440	444	5.6045	0	1	2	2	3	7	4	2	5	10	17	15	7.1632	1	4	2	2	4	5	3	3	5	11	13	15														7.68597	0	1	5	2	4	5	2	4
4450	445	5.87413	2	0	3	2	3	2	6	3	9	10	18	18	6.28842	3	3	3	3	5	4	1	3	4	11	13	14														6.52727	1	0	3	2	2	4	2	5
4460	446	6.09922	2	1	1	2	1	8	2	7	7	7	16	17	6.98765	2	3	4	1	6	6	0	3	7	10	10	13														7.05104	1	0	3	1	2	5	1	3
4470	447	5.19808	0	1	1	3	2	6	3	5	5	13	20	16	6.89189	2	2	3	5	3	4	1	4	4	11	12	14														6.65517	2	0	4	2	3	3	1	5
4480	448	4.9021	1	1	1	1	0	8	4	7	5	9	19	22	7.29147	2	4	2	4	4	5	1	2	6	14	6	19														5.80208	1	1	3	3	3	3	2	4
4490	449	5.10467	2	1	1	1	1	10	1	6	8	10	19	14	6.48452	1	3	3	3	3	5	2	1	4	9	13	19														7.11299	1	1	2	5	1	5	2	4
4500	450	5.23594	2	1	0	2	3	6	2	2	5	13	12	14	6.79545	2	2	2	4	3	7	1	3	7	10	17	19														6.97944	1	2	1	3	3	5	2	3
4510	451	5.10509	4	2	2	1	2	8	3	1	4	7	17	16	6.9084	1	3	2	3	3	7	1	2	8	10	14	18														8.66731	0	0	2	4	6	3	1	5
4520	452	6.66033	2	3	1	2	3	8	4	3	7	14	14	15	7.17726	1	2	2	2	4	4	3	2	8	8	12	21														8.18101	0	2	3	5	4	4	0	4
4530	453	6.5985	1	2	2	3	2	7	1	4	7	12	15	17	7.15995	1	1	3	4	4	3	3	2	5	13	13	11														7.92193	0	1	3	5	3	2	2	7
4540	454	5.90087	2	1	2	3	5	6	1	2	11	11	14	18	7.14806	4	3	0	2	3	3	4	5	4	7	13	20														7.29089	0	2	4	3	2	3	1	7
4550	455	7.35753	2	1	2	2	4	4	4	2	6	11	12	17	6.79957	3	2	3	3	6	5	4	5	9	14	15	18														9.25007	0	1	2	5	3	3	0	6
4560	456	7.36274	3	1	2	2	3	6	3	6	5	14	16	14	7.43394	2	1	3	2	5	7	2	2	5	17	13	22														8.04004	0	1	2	5	3	3	2	7
4570	457	5.34612	1	1	2	3	3	5	3	3	8	15	12	14	7.99751	1	2	3	1	6	6	2	5	8	13	17	14														7.19668	0	1	4	3	2	4	4	6
4580	458	6.83043	3	1	1	3	2	7	2	8	5	9	14	12	7.00099	1	3	3	5	3	5	1	1	7	11	15	15														7.01038	0	0	3	3	5	4	1	6
4590	459	6.27985	2	1	2	2	2	5	4	4	6	11	13	15	7.64368	1	2	4	5	5	5	1	3	10	15	13	20														7.85003	1	2	2	2	3	4	4	3
4600	460	6.55815	2	0	3	2	3	3	6	5	7	8	14	10	7.52376	1	3	4	3	6	6	1	4	8	9	17	7														7.70492	1	0	2	2	4	4	1	5
4610	461	6.28854	3	0	2	2	3	6	3	6	7	11	15	17	7.65523	1	2	5	2	5	5	2	2	10	13	12	14														6.37817	0	0	2	2	3	4	2	3
4620	462	5.62978	2	1	2	2	3	6	3	4	5	14	13	14	7.27489	0	4	1	2	3	7	4	1	10	7	16	16														6.59717	1	0	2	3	2	5	0	1
4630	463	6.33481	2	1	2	1	3	7	4	4	6	11	14	19	6.6638	2	4	2	4	7	5	3	1	8	10	14	19														5.79839	1	2	3	1	3	5	3	3
4640	464	7.20046	2	1	2	2	2	4	6	5	5	10	15	10	7.09863	1	2	3	3	3	5	3	0	7	15	13	19														4.99795	1	1	1	2	2	6	4	1
4650	465	6.95463	3	1	2	2	4	9	3	8	6	11	19	11	6.7479	1	3	5	1	6	1	2	1	6	14	14	17														7.051	0	2	2	4	4	2	2	4
4660	466	7.54499	3	3	1	3	3	6	3	8	6	12	15	13	6.89647	1	4	4	5	5	4	1	2	6	10	12	16														7.74349	0	1	2	3	3	3	1	4
4670	467	8.98989	3	1	1	2	1	5	6	7	5	10	13	15	7.00061	0	3	4	1	5	2	4	3	8	11	13	13														6.48535	1	1	2	2	5	3	0	4
4680	468	6.12696	2	2	1	3	2	6	3	5	8	10	14	18	7.14203	0	4	3	2	4	6	1	1	6	12	13	15														6.82616	0	2	4	3	2	3	0	5
4690	469	6.92934	3	2	1	2	2	5	3	6	4	13	19	11	8.08447	1	2	2	4	4	4	5	3	8	9	18	15														5.98897	0	1	1	4	3	5	1	5
4700	470	6.2775	2	1	1	3	4	6	3	2	6	12	18	13	7.25097	1	1	4	5	4	4	2	3	11	12	16	19														6.51377	1	2	3	1	2	3	2	5
4710	471	5.65896	3	2	2	2	3	5	4	4	9	9	16	15	8.08668	2	1	2	3	5	3	3	4	8	15	15	19														7.13442	0	2	2	3	3	4	1	7
4720	472	5.9117	3	3	1	3	2	7	2	5	7	11	17	16	7.6234	1	1	2	3	6	1	3	3	9	12	11	16														5.78316	1	1	1	4	3	3	0	4
4730	473	6.0485	2	1	2	3	3	6	2	6	7	13	15	13	7.63831	2	2	3	3	3	8	2	2	11	12	16	22														6.14626	1	2	2	3	2	3	3	3
4740	474	6.63861	3	2	3	3	1	7	3	5	8	10	17	13	6.82411	1	2	4	3	3	4	0	3	6	12	19	19														6.80392	1	2	2	2	3	4	2	5
4750	475	6.04487	3	3	2	2	4	6	5	5	6	14	12	14	7.1902	2	4	2	5	3	5	0	1	9	12	15	20														6.57658	0	3	3	2	2	4	2	4
4760	476	5.7445	3	1	2	2	1	9	2	5	6	11	15	15	7.3867	0	3	2	2	4	2	2	5	8	8	21	17														7.88701	0	1	3	3	3	4	2	7
4770	477	4.75581	2	1	3	3	3	9	5	5	7	10	16	16	8.51686	1	1	4	5	2	7	4	3	10	11	20	14														6.8181	0	1	5	2	2	4	0	5
4780	478	5.20093	4	2	2	4	4	6	4	6	5	13	16	11	6.88387	0	2	3	2	3	4	1	2	6	11	15	23														7.03039	0	2	4	3	2	4	1	5
4790	479	6.19162	1	1	2	3	3	3	4	7	8	13	15	8	8.42429	1	2	3	3	3	6	2	2	8	8	14	23														7.65764	1	3	1	3	1	4	3	4
4800	480	5.45631	2	2	2	2	2	6	3	5	6	10	16	9	8.49426	2	2	2	3	5	3	3	5	12	10	14	20														6.87719	1	2	2	1	2	4	2	5
4810	481	5.6799	2	1	1	3	1	5	5	5	7	7	12	18	8.49462	1	3	0	4	5	4	4	3	9	11	14	15														6.4469	0	2	1	2	3	3	1	5
4820	482	5.4561	2	1	3	1	1	3	5	6	5	13	14	9	8.18903	1	1	2	5	2	5	5	4	11	17	11	16														6.13898	0	1	2	4	1	4	0	2
4830	483	5.4161	1	1	2	1	0	6	1	6	11	7	19	10	8.23552	1	3	2	3	5	3	3	5	9	16	12	17														6.91432	1	0	3	4	3	3	1	5
4840	484	5.30745	1	1	1	1	0	5	4	4	5	9	13	12	8.18446	1	4	5	2	4	4	3	5	4	13	17	15														7.14979	0	1	3	3	2	3	2	5
4850	485	5.79442	2	1	2	2	1	7	5	3	6	11	17	11	7.52594	3	0	7	4	5	2	3	5	9	16	15	21														5.9109	0	1	3	3	2	5	1	6
4860	486	5.32921	2	1	2	1	2	7	0	4	5	12	15	12	6.14689	1	3	5	3	4	5	2	3	8	9	15	13														6.57674	1	0	3	2	2	6	0	5
4870	487	5.61472	2	1	2	1	1	7	5	4	7	3	19	15	6.73963	2	0	3	7	3	3	3	4	6	11	12	19														6.50164	0	2	1	2	4	3	0	3
4880	488	6.39382	2	1	1	2	1	5	4	6	7	14	13	11	7.41116	0	3	1	4	4	4	3	4	9	11	16	16														6.8489	0	1	2	1	4	5	1	2
4890	489	6.09779	2	2	2	2	2	5	4	5	11	8	13	19	6.66619	0	0	5	3	2	6	4	2	10	13	15	21														7.12346	1	0	3	2	4	4	2	3
4900	490	4.9787	1	1	2	1	0	5	7	4	8	7	16	14	6.86689	2	0	4	4	3	5	5	5	8	14	16	14														6.79858	1	1	2	2	4	4	1	5
4910	491	6.38247	1	2	2	0	0	3	6	4	7	12	17	17	7.35759	2	0	2	3	5	4	4	4	8	18	18	15														6.87155	0	0	3	3	4	5	0	4
4920	492	5.53248	2	0	2	3	0	5	5	6	11	8	15	17	9.44355	2	0	3	2	5	6	3	6	10	16	19	23														6.8438	0	1	1	2	5	3	4	4
4930	493	5.70604	1	1	2	2	2	6	5	3	4	13	17	10	7.05718	2	0	2	4	3	3	5	3	11	16	17	14														7.26123	0	1	2	4	3	3	1	4
4940	494	5.34256	3	1	1	2	2	7	4	5	9	12	12	15	7.39121	1	0	2	5	4	5	2	2	6	12	14	18														7.66768	1	2	2	3	5	2	1	4
4950	495	6.04904	2	1	2	2	2	6	1	6	5	11	16	11	8.45684	1	1	4	4	3	5	5	3	14	15	14	11														8.50776	0	2	1	3	3	4	2	6
4960	496	4.32437	1	1	2	2	2	6	5	3	6	9	17	14	9.23794	0	1	4	3	5	5	7	4	6	16	19	20														6.91946	0	2	4	2	1	4	1	4
4970	497	5.81311	1	2	2	1	0	6	5	3	8	8	20	12	8.23825	2	1	1	3	4	6	2	3	9	15	11	18														6.99038	0	2	3	1	1	4	1	6
4980	498	6.06271	1	2	2	1	1	6	1	4	5	7	16	15	7.57856	3	0	3	3	7	3	2	3	9	15	9	24
4990	499	6.08058	3	2	2	1	0	5	3	4	9	8	16	13	8.29603	3	3	3	4	5	3	6	4	12	16	14	21
5000	500	7.45001	2	2	2	1	3	8	2	6	7	10	19	14	7.13211	2	2	2	3	3	4	4	3	9	11	14	16
5010	501	6.28424	0	1	1	1	2	6	6	5	6	10	15	12	7.83842	0	3	4	5	4	2	5	2	9	16	12	19
5020	502	6.46196	2	2	2	1	1	6	4	4	9	11	15	14	8.92472	2	1	4	3	5	5	4	5	12	13	9	11
5030	503	6.28384	2	1	2	1	1	6	6	7	5	13	17	12	7.78713	3	0	3	5	2	5	3	2	6	12	15	17
5040	504	6.37925	2	1	2	0	1	5	6	5	7	11	17	11	7.96232	1	2	3	5	5	6	4	3	6	14	13	16
5050	505	5.02437	2	1	2	1	1	5	5	7	8	8	17	20	8.35003	2	1	3	3	4	5	5	3	5	13	14	17
5060	506	6.00584	1	1	1	2	1	7	3	6	8	11	16	17	7.73634	2	3	2	4	5	3	6	4	6	14	19	13
5070	507	6.51761	3	2	1	1	1	7	4	4	8	11	17	18	9.00017	4	1	1	4	6	6	6	7	6	14	21	19
5080	508	5.97709	2	1	1	2	0	6	3	4	8	13	14	18	7.98841	2	3	3	4	6	4	5	5	5	11	15	20
5090	509	5.46507	3	1	1	1	0	7	3	7	3	13	18	19	8.02651	4	3	2	4	7	3	4	3	5	14	10	27
5100	510	5.96914	2	1	1	2	1	3	6	6	7	9	16	19	7.91128	2	2	2	2	3	2	4	2	7	14	14	19
5110	511	5.53112	2	1	1	1	0	8	2	7	5	13	18	12	6.88056	1	3	2	3	2	5	6	6	4	12	15	12
5120	512	6.51467	1	1	1	1	1	6	3	3	9	10	18	11	7.10218	3	2	4	1	2	7	6	5	5	13	13	16
5130	513	5.48092	2	1	2	2	2	6	6	4	8	12	14	19	7.5666	4	2	3	3	3	5	3	5	10	10	10	16
5140	514	6.5738	2	1	2	2	2	7	1	4	7	10	18	12	6.975	3	1	4	4	4	5	2	7	8	11	18	16
5150	515	5.39223	2	1	2	2	1	5	7	5	10	8	17	15	7.03191	2	2	5	5	3	6	5	5	9	8	19	14
5160	516	4.95719	2	1	2	2	0	3	4	3	7	8	12	18	7.75127	2	2	4	2	5	3	3	9	5	10	14	19
5170	517														7.42825	2	3	4	4	4	3	3	5	5	9	17	13
5180	518														6.89876	2	2	7	1	4	5	3	7	5	10	13	18
5190	519														7.20738	1	2	3	3	7	5	3	8	9	17	12	15
5200	520														6.66839	2	0	4	4	6	5	4	6	9	11	13	12
5210	521														7.25905	1	2	3	4	6	4	6	6	8	14	8	20
[truncated: 4 more columns]
