# Supplementary material for: Transport mechanism of DgoT, a bacterial homolog of SLC17 organic anion transporters
Source: EMBO J. 2024 Oct 25;43(24):6740–65. doi: 10.1038/s44318-024-00279-y (PMC11649914; doi:10.1038/s44318-024-00279-y)
Supplement: Supplementary file 6 — Source data Fig. 5 [file 44318_2024_279_MOESM6_ESM.zip]

Archive with 5 entries (2 files):
- Figure 5/
- Figure 5/5D/
- Figure 5/5D/5D.xls
- Figure 5/5C/
- Figure 5/5C/5C.xls
