# Supplementary material for: Transport mechanism of DgoT, a bacterial homolog of SLC17 organic anion transporters
Source: EMBO J. 2024 Oct 25;43(24):6740–65. doi: 10.1038/s44318-024-00279-y (PMC11649914; doi:10.1038/s44318-024-00279-y)
Supplement: Supplementary file 6 — Source data Fig. 5 [file 44318_2024_279_MOESM6_ESM.zip › Figure 5/5D/5D.xls]

## Sheet: README
The distance between F137 and W373 was measured for each frame of the trajectory (every 0.1 ns)
For simulations with galactonate bound, only part of trajectory before substrate dissociated were considered

## Sheet: Main panel
Frame	Distance F137-W373 (Å)
	D46[-] E133[-] apo				D46[-] E133[H] apo				D46[H] E133[H] apo				D46[-] E133[-] gal[-]				D46[-] E133[H] gal[-]										D46[H] E133[-] gal[-]										D46[H] E133[H] gal[-]
	Rep #1	Rep #2	Rep #3	Rep #4	Rep #1	Rep #2	Rep #3	Rep #4	Rep #1	Rep #2	Rep #3	Rep #4	Rep #1	Rep #2	Rep #3	Rep #4	Rep #1	Rep #2	Rep #3	Rep #4	Rep #5	Rep #6	Rep #7	Rep #8	Rep #9	Rep #10	Rep #1	Rep #2	Rep #3	Rep #4	Rep #5	Rep #6	Rep #7	Rep #8	Rep #9	Rep #10	Rep #1	Rep #2	Rep #3	Rep #4	Rep #5
1	8.14819	5.42348	7.13696	4.81456	12.4565	11.963	9.7263	10.1648	3.86613	6.78876	6.6851	6.55341	10.9961	9.89732	10.6071	10.7046	9.99275	10.6031	10.4477	9.90189	10.4291	10.3148	9.66339	11.9219	8.44259	10.6973	9.32842	11.1251	9.69129	8.49971	7.59709	8.79731	7.51672	11.2259	8.20054	10.9271	10.4915	10.4915	10.4915	9.68606	9.11417
2	7.92533	7.17695	6.77428	7.02352	12.3335	11.1502	10.5096	9.83583	6.25373	6.37719	5.63561	8.29759	11.7756	14.0113	9.85922	10.5359	12.473	10.4398	10.1517	10.0993	11.1734	10.3115	8.44634	10.474	8.72801	10.8321	8.2862	10.3448	8.62462	7.90355	8.22959	7.45888	7.35857	10.6725	8.07929	10.0727	11.7982	10.3808	11.4154	9.64002	7.93442
3	6.34187	7.93303	7.237	7.0041	11.9201	10.726	9.67976	11.1829	3.95637	4.6961	5.55252	5.68885	12.0961	12.1739	10.9182	11.1688	11.2626	9.89971	10.5416	9.0477	9.29637	11.0307	10.4131	10.9456	10.1066	12.4498	8.14156	9.65905	8.72377	9.10979	8.00966	8.19472	7.38074	10.1561	6.64944	10.2386	10.8134	9.78933	10.5675	10.5341	10.0677
4	6.9409	8.60838	5.8712	4.75662	11.4773	11.635	9.89265	10.6624	6.13737	6.51916	6.68172	6.09575	11.3652	12.6805	11.0622	11.6236	11.0335	10.1132	10.399	10.2656	10.3123	11.2367	10.5111	11.3306	10.938	11.0504	8.58959	11.2611	9.35017	8.16614	8.10558	7.34203	7.4867	10.3538	6.78435	8.96278	9.07957	10.4313	10.8232	10.0148	11.3623
5	6.22359	6.89133	4.34996	7.37034	10.5518	10.8433	9.66505	10.6935	3.84732	6.17047	6.32406	6.80121	11.6278	11.2024	11.1975	11.2586	9.7084	10.8471	10.3851	9.85977	11.1126	11.905	9.75655	10.2531	9.65422	11.4497	7.43556	8.03128	7.98604	8.10927	8.93771	6.71614	7.80884	9.35602	6.95996	10.2804	10.4455	11.1004	10.013	9.74744	10.8963
6	7.12217	7.4841	3.68651	8.84536	13.2079	11.576	9.49095	10.4802	3.52155	7.20124	4.05595	5.82966	10.8632	10.4737	10.2833	12.048	10.1342	11.2968	10.3389	10.3658	10.0582	9.70507	10.7123	10.048	9.71468	10.258	6.24416	10.4593	8.0879	7.06573	10.0441	7.04374	7.25747	9.49424	8.94741	9.92892	10.8526	10.1248	9.96695	9.06497	10.1364
7	6.28892	7.55561	7.94582	7.93464	12.9601	11.2572	11.3786	11.7724	4.47349	6.36432	6.7957	4.21372	12.4337	10.2938	9.68382	11.2054	9.63401	10.3674	10.277	12.2151	9.65868	9.08464	10.8764	10.1897	10.4915	10.4029	7.70155	8.25328	6.51812	7.21344	10.6239	7.06169	7.59918	8.89931	8.23878	10.5721	9.82278	11.7322	10.0916	8.80216	11.4165
8	7.00123	8.36161	6.99786	7.70194	11.4758	11.6395	9.53219	10.5273	4.82397	6.46433	7.71468	3.88779	12.2144	10.1222	10.4471	11.5215	10.8303	8.94672	10.4917	11.2135	10.8318	9.81869	9.91267	10.6006	10.1033	12.2763	6.85284	8.57558	8.18788	8.10058	10.1064	7.19821	7.83539	7.68211	9.05367	11.0476	11.2352	12.8621	11.6141	9.49246	12.1403
9	7.20635	7.36571	8.35054	6.68343	12.392	10.7304	8.3997	10.5254	4.17216	7.50694	7.90505	3.75908	10.7024	11.6681	9.75403	11.1108	9.27416	9.64468	10.7986	10.9263	10.0952	7.51301	10.5955	9.98177	10.5872	11.3418	6.67293	7.56763	8.20899	8.21435	9.10315	8.12661	7.99624	8.07209	8.61214	10.0482	9.53546	10.8606	11.0369	10.4428	11.4484
10	7.3412	6.27485	6.40366	7.3564	12.2776	9.89396	9.79305	11.5556	4.10571	7.42938	6.59779	4.1907	10.2412	12.5152	10.8494	11.1761	9.8313	10.3432	10.8098	12.6163	9.36735	8.42255	10.6747	9.94972	11.9756	10.7379	7.28589	8.18101	7.91814	7.0136	9.31749	8.1206	7.23744	7.93309	7.58634	9.28678	10.073	12.3741	10.5768	8.79553	11.3675
11	9.05408	7.64954	7.54036	5.43891	11.1987	11.0379	10.7001	12.4245	4.46677	5.94863	4.08128	3.97086	10.9902	11.2501	11.297	10.3983	9.05124	10.5168	12.0802	11.6189	10.0464	7.51383	9.80509	10.3287	9.68385	10.4024	7.66116	7.56003	7.27393	7.2771	10.3254	6.63646	7.08413	7.48522	8.04861	10.4258	8.37086	10.466	10.721	10.4321	9.98082
12	6.62713	6.98731	7.52705	7.41753	12.6382	11.4895	9.40322	11.8866	5.14647	3.42667	4.52517	6.35388	11.5948	10.0458	11.1668	10.5376	11.7458	10.9892	11.7903	11.1442	9.9557	8.63609	10.8502	11.833	10.9337	8.84942	8.03454	9.56838	7.40923	7.33405	9.07284	7.75026	7.36713	7.04453	6.48035	10.0379	11.4932	12.0438	10.5027	9.32336	10.9748
13	8.65636	4.47184	6.4859	8.05057	12.9605	9.22876	9.29121	11.3495	4.14296	6.46682	6.98457	5.65205	10.8504	10.8607	11.6117	12.6879	9.78062	10.8678	11.1079	10.9375	10.199	9.74405	9.55354	11.5873	9.88749	7.96361	7.47934	7.78876	7.8497	7.79113	9.39475	7.85267	9.31112	7.71654	9.54612	9.117	11.4035	9.82899	10.6542	7.91725	10.9126
14	9.22777	7.48344	6.571	6.56077	11.8848	9.08737	10.8751	11.062	4.48146	5.18979	6.58184	4.4198	9.84614	9.95937	11.3617	10.2233	11.0559	11.4335	11.3669	11.0606	9.92961	9.13364	9.58898	11.3501	9.94216	10.0474	6.5582	8.15815	7.0756	8.04499	9.23525	8.08943	9.44397	8.24473	8.07159	9.54287	10.5544	11.4592	10.2622	7.96319	10.0086
15	8.07911	8.09911	6.59976	7.16313	11.8236	12	9.37502	10.9377	4.23898	4.27717	6.88469	5.23018	10.6177	12.2123	10.5872	12.8924	10.8705	11.9325	10.4861	10.0783	9.28918	7.92715	11.1091	11.0021	8.5859	10.4209	7.06139	9.03028	8.04786	7.29531	10.2469	7.28799	10.3078	7.5813	7.79444	7.95768	11.1682	10.7005	10.5849	7.54775	10.4067
16	7.07275	7.35656	6.63789	7.8614	12.5386	11.3742	11.1431	10.521	4.37146	6.39197	7.15131	6.06895	10.1912	12.2255	10.7411	11.6014	10.9858	10.514	10.347	11.2324	9.41586	9.94413	9.60185	10.5779	11.4567	10.6689	7.58383	7.57993	6.94663	7.37661	10.116	6.87463	10.7616	8.31585	7.72087	8.40212	10.2311	11.9329	9.76117	9.92232	9.93469
17	8.13337	7.56069	5.94946	8.46703	12.8442	7.094	10.6832	10.8075	3.7363	6.00164	8.17627	6.14279	10.2319	10.7467	10.506	12.5991	10.0259	11.1498	13.0096	10.9573	10.5981	10.5531	9.20378	9.74145	9.26747	10.4854	7.71938	6.94107	7.7656	6.93372	10.1238	7.34605	10.5583	7.52849	9.11028	10.7068	10.578	11.0437	11.5789	7.63064	9.89245
18	7.42427	8.11002	6.3003	7.89839	11.6856	10.8055	11.3134	11.0143	4.52418	6.74499	6.25173	7.1	11.4032	11.857	10.3083	12.3173	10.8355	10.5009	12.8925	12.9973	9.60455	8.04541	9.70126	10.5377	9.21836	10.3126	7.1318	8.32188	6.57512	7.00561	10.2929	6.91177	10.3568	7.18406	7.89507	9.81122	11.1737	10.8667	10.4884	9.53852	10.8508
19	8.17691	7.36018	6.62008	6.36931	10.5118	9.66779	10.1059	10.1396	4.91004	5.40499	6.91226	5.51023	11.4273	10.1255	11.9384	9.96368	10.4455	10.7725	13.0591	10.3826	9.61947	8.52934	10.1011	11.0889	10.1179	11.027	6.95107	7.90313	7.29413	7.1032	10.5958	7.86439	8.79408	7.50479	7.92956	9.91525	9.87666	11.2841	11.6118	9.21669	9.52582
20	7.07466	7.70276	7.36202	7.64739	12.6566	12.095	10.6803	11.1095	5.12341	4.05374	7.49338	5.9703	10.3905	10.7816	11.2686	10.5814	8.92229	12.1337	11.0529	10.8364	9.80725	10.0675	10.3179	9.867	10.7582	10.9366	7.76507	7.87699	6.90317	8.62654	10.5215	7.68166	9.23278	7.59191	10.0655	10.9559	10.6501	10.5352	10.4747	8.04913	11.5212
21	8.64568	9.03119	7.11933	6.55113	10.2732	9.92494	11.5392	10.5158	5.30763	5.98901	6.35166	8.94751	11.0756	11.691	10.5729	10.2221	10.352	10.7961	12.8895	11.5027	11.2542	10.1837	10.2421	9.92553	10.2652	10.9219	7.01907	8.66982	7.33311	7.56632	10.4479	6.94817	8.52199	7.87298	8.73793	9.88951	10.5041	10.3547	10.5353	7.89378	10.2671
22	8.50419	7.92037	7.52519	7.62482	11.4479	9.70028	11.2606	10.1781	4.35952	5.19395	7.35699	4.05533	11.4643	11.0796	10.497	9.40841	9.91253	12.1212	12.6177	11.7365	10.5913	9.76082	10.2392	9.81286	9.33913	11.6476	7.38481	7.58656	7.36648	8.07739	10.6098	6.26125	9.16121	6.89917	9.39458	11.3835	11.1912	10.3625	9.82766	7.92463	9.5371
23	7.78773	7.01078	6.65443	7.57558	11.5685	10.7558	12.0843	12.2466	4.24171	6.06411	6.27481	7.48238	10.8355	10.2276	10.2272	11.6324	10.5362	11.7435	12.8561	8.91481	11.9444	9.18818	11.3097	10.0922	9.10883	10.4756	6.85335	8.96241	7.58258	7.7606	9.64197	7.74433	7.62618	7.15412	10.151	9.39215	9.13066	11.265	10.1592	9.19857	10.2361
24	8.24573	7.72775	7.60966	8.24955	12.2503	9.16155	12.2708	13.2253	3.96324	4.30493	6.85986	6.80451	9.86105	11.1353	11.6422	10.2918	10.1518	11.1818	12.1835	9.2917	11.0657	10.139	10.2565	10.7083	10.5331	11.4422	7.27919	8.35093	8.58212	7.35707	9.54535	9.32708	7.56773	6.47886	9.20221	10.3917	9.69533	10.7059	10.5218	9.49655	11.1451
25	6.88916	6.77751	7.25435	7.98408	10.8943	11.3586	12.0059	11.1235	5.2341	4.90138	4.75555	6.76901	11.3811	7.80249	9.96772	10.7787	10.248	10.9611	11.5641	10.6803	11.8281	10.9408	10.6331	10.18	10.4064	10.2609	7.13273	7.23305	6.98473	7.85237	9.69622	6.81379	7.362	6.71828	10.1923	9.86428	10.2677	10.4454	12.1945	8.11905	11.4015
26	7.4765	7.25375	7.20778	7.19356	11.5907	11.5338	13.0628	12.6364	4.72701	5.69579	6.12149	7.01465	11.3229	11.093	10.7554	9.64857	10.3521	11.8312	11.7967	10.7946	10.7873	8.74587	8.73731	9.24378	10.561	9.91188	7.18575	6.62549	7.99601	8.82062	10.3721	7.03522	8.73088	7.24011	9.59821	11.4092	10.0657	11.5739	10.9797	7.4002	10.81
27	8.41316	4.87791	7.66565	8.18214	12.021	10.7016	11.6208	11.8855	4.21016	4.71416	5.35871	7.92806	10.492	9.86527	11.3168	10.9316	8.0606	9.60573	11.5589	10.0188	11.1014	9.47813	10.7977	9.93602	10.3874	10.358	7.13449	8.4511	7.50032	8.23141	9.52248	8.05523	6.66529	6.88725	8.06082	9.71447	10.9416	11.8096	10.9277	8.91978	10.3193
28	7.96398	6.82643	6.93413	7.72511	11.6902	10.3892	9.52555	11.5495	5.04276	6.8423	5.6619	7.28094	9.62398	11.8793	10.925	10.7841	8.21328	11.6408	11.8227	11.7922	11.1558	10.4022	11.0446	9.63786	9.28675	8.1433	7.25807	6.8418	7.94986	8.48567	9.52303	8.09069	8.73344	6.87137	7.74629	9.28175	11.2749	12.6105	11.2361	8.87766	11.0371
29	7.15599	7.64286	8.21556	9.5733	12.0959	10.5887	11.6976	11.4223	4.73974	5.35475	6.12625	7.75509	10.3873	10.2614	10.5358	10.9134	9.44621	11.7067	11.9881	12.5097	10.3219	10.6541	10.1021	10.2539	9.28564	10.5318	6.61457	8.78497	7.97196	7.96325	8.82686	7.64702	7.73088	7.71132	7.42427	11.0774	10.8519	11.9214	11.3685	9.30588	11.199
30	7.93094	6.83166	8.40417	8.2448	11.1844	10.8616	12.4694	12.0556	6.46519	4.24644	6.7109	7.24397	11.1884	9.92791	11.8686	11.3492	9.02714	10.8713	10.1922	12.0414	10.946	10.2873	12.4853	10.7952	8.43263	11.3451	6.45502	7.8599	6.71841	7.34761	10.1328	7.3851	7.20248	6.82228	9.36416	10.9086	10.7398	11.7592	10.2149	8.8169	10.6326
31	7.79484	7.03939	6.35717	7.71734	10.9437	10.131	13.2788	12.1552	4.1448	3.59675	5.84857	7.22681	11.7191	12.1471	10.9274	10.6707	10.398	11.3733	11.7474	12.0674	10.8944	10.2939	12.0496	11.7933	8.50044	10.766	6.69654	9.73131	8.47445	8.56482	9.14969	7.47958	8.03277	6.70365	10.124	10.8123	9.59581	12.7072	10.6136	9.23559	10.8658
32	8.71516	8.00063	6.89378	7.65736	10.6129	9.79701	12.4393	11.7585	4.15137	5.51155	7.34422	7.07711	11.5902	11.253	12.0892	10.5702	9.61079	13.4619	12.1836	11.3823	11.548	10.1715	10.6155	11.5523	9.86649	10.1814	6.41532	10.8823	8.75582	6.83796	10.6306	7.50822	8.69237	7.0723	8.48157	9.78807	11.0289	9.45367	10.6233	8.70362	9.67759
33	9.88202	7.24526	9.32597	8.69824	10.9029	10.7766	10.7369	12.3107	5.8133	6.98033	6.68421	7.13595	10.5353	11.6189	10.7915	11.1808	9.85305	12.1464	10.4551	11.3486	10.4479	9.26015	9.42748	11.82	10.0541	9.54187	7.52948	8.6766	8.80223	7.72532	9.28383	7.58024	8.15353	7.58569	10.9387	9.67629	9.3448	10.123	10.5134	8.83902	11.1277
34	9.73789	7.17502	7.31998	8.65909	12.4065	10.1276	11.6949	12.0662	5.18256	4.72443	7.10359	6.29879	11.0666	10.6673	11.6997	10.2112	10.3494	10.3276	11.6476	11.4985	10.4464	8.88794	10.9152	11.0055	10.4334	9.02276	7.45261	8.56952	7.61452	7.07834	10.3685	6.91806	5.16435	6.82007	10.288	9.95242	10.6749	11.5613	11.4107	9.25589	11.852
35	8.30732	7.50936	7.26904	9.66528	12.4487	9.34966	11.4677	11.333	4.31874	5.92791	7.34285	5.93345	11.3054	8.45057	11.368	10.81	8.60355	10.105	11.7634	12.224	10.2329	8.74603	11.2134	10.5126	10.8672	8.89392	7.80196	8.01978	7.89512	7.87382	10.0611	7.38296	7.16325	7.41458	11.0434	9.96449	10.1172	12.0867	9.74516	8.77124	9.61717
36	8.29559	7.10534	8.67772	8.59304	11.3549	11.7334	11.9165	12.0601	6.33172	5.90691	7.3723	6.70466	12.0538	8.90599	11.9147	11.6759	9.62084	10.5691	11.2764	9.71546	10.5706	10.5349	11.0794	11.6006	10.016	8.82037	6.53301	8.12776	6.9793	7.96738	9.80243	6.95651	8.78329	7.07696	10.9917	8.70806	9.62758	11.0091	10.7992	7.90476	9.74836
37	8.87661	8.2329	5.64427	9.26074	10.348	9.81385	11.7147	11.513	5.24165	4.79202	7.33775	8.17014	10.7699	9.29539	10.3394	11.5652	10.0962	10.3607	11.7903	10.6679	9.81487	10.5942	10.2721	12.056	10.7502	9.31969	7.21727	10.1418	6.93398	6.90441	9.02698	6.90025	7.43187	7.50042	10.3126	10.328	11.265	13.3708	12.0249	7.17614	11.5173
38	8.49259	7.50939	7.13076	10.2628	11.9031	10.4565	11.3673	11.3487	4.37865	4.61576	6.65409	6.68747	11.0055	11.8114	12.1572	11.9116	8.7784	9.44018	9.51806	10.314	9.10144	10.7372	9.81937	12.1617	9.41095	8.25049	7.41127	8.11047	6.40241	6.78333	9.64021	7.58613	7.55387	7.26483	10.4535	9.76222	12.2341	12.1689	9.29854	7.88191	11.9594
39	6.40249	7.06519	7.25338	9.3342	9.79316	11.6457	11.4387	12.3755	4.33444	4.87845	6.24164	7.78066	11.9336	10.7148	11.8939	11.9459	8.71029	12.0397	11.1135	11.2386	10.3431	11.0551	10.3377	10.8197	10.4496	7.48211	7.55731	8.61207	6.57286	8.16951	9.45309	7.88774	7.05626	7.82758	9.65052	8.73011	10.3954	12.7855	10.4476	7.1138	11.1832
40	9.25618	8.68676	7.10872	8.99204	10.5486	11.5344	9.74625	11.1249	5.16699	4.30141	6.51491	7.90166	11.3621	11.2125	11.5457	10.6411	9.794	9.62419	11.2825	9.78819	9.96818	9.57312	10.0653	9.3888	10.1993	10.7097	6.40014	6.45075	8.02488	7.92031	9.97591	7.70412	8.38477	7.30061	10.2586	10.722	11.4742	12.2385	10.8825	8.39088	10.4255
41	7.92592	6.98834	6.70219	7.11017	11.9513	10.6131	9.76252	11.5621	4.04802	4.7874	6.65878	7.09471	12.0075	10.8564	11.1374	11.6257	8.62361	10.2611	10.1465	13.9827	11.5381	10.071	12.1443	10.9809	9.7721	10.3179	7.42815	9.22565	6.54072	8.44409	10.3296	6.79484	7.0906	7.19588	10.1613	9.79737	10.9812	11.2036	10.5154	7.62393	10.4576
42	10.5481	6.54582	6.9756	6.79633	10.9763	11.608	11.2285	10.8481	4.11317	4.40056	6.03328	8.34533	10.4378	11.8269	10.0158	11.0853	9.0814	10.4809	10.7412	13.3662	10.7045	11.2401	10.2343	10.5293	10.4108	9.65009	7.87924	8.79674	6.80519	7.79483	9.90958	7.2586	7.26422	7.25241	11.2587	9.36437	11.3671	11.5561	11.9138	9.02205	11.2198
43	8.07867	6.9343	6.9821	8.8014	11.2056	11.0308	10.209	10.8465	5.57803	5.6803	6.81832	8.1593	11.4533	13.4231	10.5145	11.348	8.69932	11.1967	9.56048	11.7813	11.0171	9.16263	11.8221	11.0624	10.7166	10.0772	7.25003	9.79128	7.54948	8.87703	10.6931	7.55954	7.12467	7.21375	10.0842	10.8155	11.239	8.98987	11.354	7.66077	11.3272
44	8.77268	7.41176	6.62759	9.63447	11.3822	10.6456	11.7822	11.2279	4.60111	6.436	7.35518	8.44304	12.4466	12.7431	11.0817	11.5539	10.8447	10.8537	10.1674	11.7365	11.2547	9.08435	10.4567	11.885	10.5514	9.96959	7.94494	8.84328	7.52081	8.29524	9.54898	7.06413	7.03921	6.92786	9.61075	8.32518	10.1795	11.9569	12.0848	8.04758	9.72748
45	8.99061	9.39738	6.27434	7.22839	10.2028	10.374	12.9274	10.564	4.71701	6.67708	6.86773	6.97941	11.6255	12.4378	12.0108	10.4529	10.0749	10.5774	10.3845	9.91937	10.2596	9.85593	11.5279	9.35741	9.87106	11.8359	7.39476	8.13772	6.72294	8.27244	9.91584	7.56203	7.70171	6.73974	8.75873	8.86437	10.8314	11.4493	11.5499	7.72966	11.3741
46	7.65133	7.92739	5.84685	7.64246	11.8127	9.62285	10.7586	11.8574	3.89229	7.05825	7.41278	4.65525	11.1587	13.3308	11.566	9.66126	10.4133	11.6465	11.1729	13.7045	11.4375	9.42469	10.7388	10.3379	10.8033	13.0533	6.81385	10.1539	7.19254	7.53939	9.64351	7.47511	7.22748	7.26698	9.35668	9.43761	11.5682	10.917	9.05642	8.03476	12.203
47	8.86317	9.14925	7.25492	6.98932	12.4341	10.899	11.5374	11.0782	4.80427	6.76212	5.81503	7.75285	10.7915	12.0217	10.9054	10.2187	9.12295	11.6065	10.2276	12.1622	11.2806	10.7171	10.0815	10.2884	10.2011	11.224	6.68493	8.82239	7.31659	7.16484	10.1288	7.166	7.47862	7.09769	10.3132	10.3881	11.8985	12.2646	11.4443	9.74052	10.0768
48	7.71187	8.441	6.79537	7.44901	9.9482	8.9795	11.5673	12.1142	4.12478	6.2621	7.16364	6.02898	12.0773	11.9706	11.5493	10.8088	9.13135	12.5421	9.13996	11.307	11.2614	11.6168	10.1818	10.7292	11.1381	10.6201	7.4115	9.45158	7.05675	7.21219	10.4586	7.36705	8.80098	7.14315	9.17918	9.52773	10.5048	11.8367	12.395	8.35298	11.2941
49	9.91486	9.52264	6.8393	7.30337	11.0244	8.88633	10.5784	12.0773	5.57607	6.65482	6.97534	6.68854	11.9247	12.4328	11.5002	11.3657	9.39645	9.20581	11.2389	13.2686	10.7287	9.5676	12.1047	11.8861	11.4581	11.6841	7.52868	9.32932	6.81325	7.09585	8.17617	7.07396	7.54719	6.94767	10.1204	10.4216	10.2435	11.4123	12.4434	8.35463	10.7898
50	9.71455	6.94213	6.48812	6.63084	11.5849	9.69622	12.0887	10.372	4.49108	6.69015	7.38903	6.06223	11.0679	10.9871	9.62474	12.9983	10.1659	10.5847	12.4434	12.4174	11.2524	10.5741	10.8077	11.2351	10.5695	12.4182	6.20386	9.54656	7.17499	7.14746	10.8818	7.31761	7.32389	8.00106	9.03575	10.0601	11.3947	11.2626	10.8748	8.66767	11.0264
51	8.46532	8.84211	4.66863	7.04755	11.4751	11.8267	11.594	10.732	3.95892	5.99709	6.73292	6.57207	10.8549	8.98426	10.4599	10.387	9.16045	10.9362	11.3453	13.5563	11.7695	9.37147	12.1345	10.5607	11.327	11.7862	7.01713	11.4822	7.35371	7.14837	10.2401	7.44076	7.24757	7.24486	9.81357	9.83057	10.8392	11.519	10.8347	10.4969	10.5525
52	7.71101	6.89302	7.23888	7.20653	11.933	9.09797	11.1923	10.6721	4.28193	7.86661	8.24377	6.47747	11.6767	10.6513	10.8837	9.8162	10.8761	10.1436	11.4693	11.5816	11.6577	10.1489	11.5066	11.4436	10.482	12.4385	7.51533	10.8049	7.19874	8.18772	10.1279	7.80399	7.01566	6.76619	9.61949	8.84564	11.0769	11.9052	11.5258	10.4716	11.0328
53	7.18088	8.53786	8.61506	6.58308	12.4892	11.1927	10.4825	11.6827	4.80899	6.20819	7.51741	6.29369	11.3515	11.2433	10.6702	11.3561	9.00943	9.68983	11.2801	11.78	10.7771	11.034	10.926	11.9593	10.8926	11.41	7.45671	11.2744	7.01446	7.71264	9.16169	6.85791	8.24859	7.72436	8.73945	9.61302	10.5157	11.5887	11.9386	9.22666	10.1978
54	8.00825	9.4406	7.64718	7.75256	9.67601	10.2785	10.1803	10.8611	3.8274	6.89241	7.35353	7.16739	11.3386	10.4246	10.3193	10.6481	10.088	10.636	11.3835	10.9708	10.5073	9.69831	11.621	10.6009	11.5346	12.9689	6.77751	10.5639	6.81408	7.39008	9.33317	8.03441	7.29321	7.46433	9.48237	9.59897	12.613	9.94033	11.4181	10.445	10.8586
55	8.26923	10.0713	7.92213	7.99433	12.9761	10.4044	10.4241	10.4597	4.00287	6.93026	6.43411	7.61778	10.3422	11.647	12.2307	10.7848	11.3098	8.4804	11.9513	12.6027	9.29371	8.82695	11.1841	11.5376	11.0779	11.5435	7.36588	10.3088	6.90186	7.52733	9.25844	7.55815	6.91353	7.23744	10.2636	9.88565	11.1918	10.7715	10.8322	9.49912	9.96689
56	8.15737	8.68427	7.39808	6.28779	11.3082	10.8901	10.4803	10.9806	4.24072	6.32605	6.38856	7.23296	10.4229	11.6188	10.1299	10.887	9.31411	11.1706	11.1477	12.7788	10.163	10.1997	10.9273	12.5307	10.3021	12.1955	6.79963	10.4985	6.58413	7.37668	10.335	7.18981	6.25895	6.46057	9.53267	10.17	10.6819	11.987	10.8395	9.55895	10.2054
57	8.0724	8.58688	7.06776	7.75832	12.4859	9.3633	9.78219	11.8598	4.037	7.47536	6.81193	6.95532	11.2287	12.295	10.6229	11.8414	9.91976	9.92308	11.385	10.1906	10.891	10.4976	10.0941	10.5583	11.1468	11.6922	7.69627	8.60371	7.35677	7.89036	9.09297	7.56059	7.18516	7.53696	9.79525	10.0049	10.0769	10.8196	10.8219	10.5521	9.60252
58	7.25944	8.61583	6.81811	6.85869	12.1859	11.4673	9.57432	11.5604	3.82645	6.9938	7.1665	7.13944	12.467	11.2915	9.57017	10.464	10.6472	9.04948	9.89013	12.9958	10.4387	9.99008	10.7667	10.8134	11.106	12.1907	6.60958	8.74898	6.59418	8.10177	10.399	7.78592	7.73432	8.57108	9.85906	9.89186	11.4192	10.8497	10.622	11.3562	10.3176
59	9.11147	8.45479	7.00292	7.68081	8.73578	10.967	11.3182	9.50534	4.20136	7.24426	6.70887	6.36935	11.3748	10.6917	10.1938	11.9102	9.38481	8.97839	10.9734	11.7537	10.7824	11.6718	10.7202	11.2315	10.1872	12.2163	5.98486	8.44206	6.59692	8.15526	8.79289	7.68871	7.20275	7.19194	9.28918	10.3459	10.384	13.4533	11.9413	10.4317	11.5285
60	9.02554	9.47422	8.16576	7.4273	12.1302	10.992	9.98098	10.88	3.8156	7.45158	7.12821	7.57217	10.1725	9.32719	9.85862	9.90292	10.3784	10.2387	10.8498	8.86743	10.3397	12.0534	10.4815	10.852	9.98699	11.0392	6.35668	8.83015	6.81582	7.29884	9.4911	7.72115	7.13559	7.26813	9.01615	8.78859	12.6067	9.94112	10.7313	9.17384	11.1898
61	10.8621	8.66486	7.16696	7.35905	11.5435	11.6179	10.971	10.0519	4.71905	7.11791	6.56988	7.94937	10.7657	10.6133	10.8128	11.0002	9.97491	10.1891	12.5773	12	10.1958	11.1378	10.8395	11.7729	11.3556	12.6064	7.85932	8.72968	6.45896	7.65837	10.0819	7.19929	7.78165	7.10951	9.64629	10.5899	11.8015	10.5593	11.8046	9.48039	10.8284
62	9.11535	8.07283	7.24222	7.74027	11.4895	11.0622	10.0065	11.192	4.17144	5.95961	7.03326	6.89265	10.3331	11.5541	11.0545	10.4498	8.65976	9.18663	9.89935	9.93598	9.09846	10.4364	11.579	10.9039	11.7903	10.1613	8.39658	10.6232	6.75992	6.93012	10.2593	7.64684	7.39243	7.40155	8.50654	9.81567	11.4545	10.733	11.005	9.67764	10.9039
63	9.81793	7.52772	8.75003	8.57149	12.2114	11.3814	9.56298	9.06334	3.91418	6.63753	5.01615	7.8248	11.673	11.7854	11.9193	10.7804	10.2994	10.3491	12.3551	11.2411	9.39892	10.6652	11.8857	10.8179	11.2217	11.9481	7.26283	11.8415	7.88866	7.39268	10.4662	6.85359	6.75611	7.15163	8.02394	9.80562	12.2077	9.85424	9.69182	9.7678	11.4247
64	7.06143	8.19163	6.88625	6.9856	11.1501	10.776	9.47486	10.1298	4.35019	7.53237	6.22117	6.78642	12.622	11.8905	10.5068	10.3442	9.59611	10.7254	10.0904	13.0616	11.5731	11.1024	12.0675	11.7838	9.21365	9.83376	7.37919	11.509	6.69493	6.53488	10.3698	8.35355	6.65992	6.97057	9.0287	9.62402	11.4022	10.4297	10.472	10.1393	12.078
65	10.0621	7.70581	7.19561	9.68688	12.2433	11.9812	10.8094	9.48605	4.28146	6.42132	5.1116	6.94042	11.3955	10.1883	10.7921	9.44391	9.13007	11.0543	13.3026	12.7904	10.1955	11.2546	13.4177	11.615	11.6558	9.99838	7.42418	11.6339	6.57399	7.41335	10.0373	7.70727	6.8133	7.79786	9.41042	8.18423	11.6806	11.1454	10.1446	11.5725	11.2394
66	9.15787	6.97829	8.69642	8.74631	11.5843	10.1197	10.922	12.5231	3.89887	7.01401	5.94332	7.4528	10.61	11.7591	11.1185	10.8395	9.64562	10.9257	11.8554	11.1237	9.56548	11.5496	12.1393	11.9801	9.61431	11.2825	6.42397	10.7331	6.96553	7.40094	10.5158	7.01253	6.87722	7.4296	9.77497	9.52371	10.5989	10.8363	10.2321	10.8579	11.5655
67	8.79701	8.56414	7.87636	8.12766	10.5319	10.0413	10.5856	11.0728	4.55004	6.80946	4.54622	7.15824	11.3481	11.1741	10.4798	10.627	7.13674	11.1576	11.6638	12.3209	9.48337	10.1985	12.0207	10.7609	10.7242	11.4495	7.06268	10.7131	6.24106	8.19374	10.5736	7.61354	7.47412	7.2817	9.49139	10.2167	12.3955	11.4378	9.02156	11.111	11.8359
68	9.79274	7.00641	7.31461	8.66299	11.5445	12.0211	10.7478	11.3837	4.88545	6.24777	7.30658	6.36284	10.9578	12.0231	10.9771	8.2284	9.71171	11.1407	11.4369	12.7077	9.48943	9.469	11.4319	12.1065	10.7239	11.0957	7.01439	10.7575	7.43883	7.54233	10.5865	7.25783	8.00121	8.39049	9.95885	9.07124	12.3591	10.647	11.401	9.12411	11.6427
69	9.52933	6.48285	7.89652	8.68033	11.9929	10.7655	9.26655	11.3517	4.52878	7.32443	6.79047	6.88878	12.0948	11.5354	10.4733	9.9128	8.09703	11.1349	10.2313	11.4388	8.57588	10.2489	11.2535	12.6003	11.267	9.95388	7.14517	11.5	7.99727	6.56311	9.76964	7.20102	7.18213	9.00909	9.47623	10.1123	10.7577	11.2828	10.2704	11.2663	12.1761
70	8.37358	7.54749	6.82017	8.78509	11.989	11.6525	12.9388	9.81043	3.72421	6.66979	6.71089	7.52934	9.57314	13.3095	11.5118	10.1305	9.9896	10.4159	11.4255	12.7002	8.61675	9.21726	11.931	10.7189	10.7278	10.8641	6.50365	11.1732	7.70645	7.15492	10.6915	6.98671	8.45731	7.46218	7.78571	9.36125	10.4735	12.1824	10.418	10.9268	10.9858
71	9.70774	7.10409	6.67541	8.51845	13.7821	10.3593	12.8617	10.5797	3.75757	6.84465	7.80754	6.77544	10.943	11.9494	11.9009	9.7101	9.6693	10.9605	11.5777	12.2769	8.66989	8.02403	10.5755	10.7353	11.9448	10.1122	8.36261	11.0496	6.43473	7.70198	9.84442	7.21665	7.63057	7.79188	9.44191	10.0665	11.4838	12.0739	10.2127	10.6717	10.9387
72	9.91414	8.51119	6.34055	8.50495	9.95233	10.6859	11.256	11.2788	3.59189	6.76985	9.40028	7.03279	10.4083	11.6677	10.0675	9.99312	8.92996	11.0642	13.619	12.5619	9.74803	11.1448	11.0587	12.4899	9.82042	12.2656	6.76725	11.5566	6.48252	7.62236	10.7005	7.55626	7.40696	7.76722	9.72355	10.2801	11.1985	11.6648	9.88019	9.89069	10.5152
73	8.95662	9.42935	6.72157	7.9415	9.9872	10.4632	11.2309	10.811	3.91155	8.23885	8.82477	7.15707	11.3929	11.8102	11.1378	9.82546	9.79768	11.8453	12.3523	13.0908	10.4173	9.85777	11.1273	10.9872	11.2101	13.0467	6.81476	11.6042	7.3454	7.61633	10.237	7.22444	8.85024	8.14279	9.39873	8.9844	11.2717	12.4045	9.9265	9.68468	12.4478
74	10.206	8.89691	8.0241	8.77098	12.1376	10.2041	11.0073	10.7687	5.75206	6.9607	10.835	8.18175	10.2869	13.5324	10.117	11.9791	8.64912	11.7929	10.0901	13.5119	10.1914	10.4335	11.2599	12.3193	9.69237	10.4792	6.94465	10.8795	7.53009	7.15873	9.16716	7.22432	8.72139	7.90639	10.6327	8.91894	9.81759	13.0456	10.1923	8.09728	11.2987
75	11.2356	8.52881	7.11379	7.96257	11.4558	10.0469	11.6351	11.7333	4.66584	7.30872	10.6073	7.73934	9.82993	12.9863	10.5345	10.7136	9.27708	11.2082	11.7661	11.913	10.9562	11.3318	12.5167	12.1946	11.6348	11.1623	7.19598	11.6516	8.84474	8.72609	9.18392	7.46535	7.4669	6.93065	11.4924	9.26577	11.2771	13.1191	10.9548	11.6798	11.1897
76	9.87116	7.5148	6.66167	8.0743	12.2019	10.7737	11.9465	10.429	4.33476	6.86285	8.96187	6.96217	10.1347	10.4476	11.1398	10.9576	10.5212	8.51811	11.215	13.2592	9.47684	10.053	11.9315	10.9925	10.2576	10.0592	7.91403	12.1337	7.96344	7.50693	10.4652	7.681	7.19404	6.97047	8.54394	9.45605	11.8159	12.6984	10.7856	8.93753	11.1494
77	10.5665	6.49778	5.69717	8.12847	12.1528	12.8296	12.0522	9.68732	5.3548	6.91538	11.3502	7.20187	9.5593	10.6416	10.0496	10.2814	9.39754	10.4323	11.9046	14.0682	10.2388	8.54359	11.053	10.7169	10.3713	11.2579	7.5155	11.1508	6.78477	7.22782	8.87574	7.36983	7.3992	7.67863	9.18637	10.617	11.7223	11.5629	11.4079	10.5222	10.4917
78	9.08483	8.33327	7.66744	8.35547	12.6384	12.2738	12.5535	11.5756	5.2459	7.30156	8.26166	6.84423	10.7837	10.9972	10.0502	10.4097	10.1332	9.61642	12.1553	11.2691	9.91775	9.49006	11.6875	9.79809	9.12931	11.8958	8.1033	11.8547	7.67178	8.10704	9.05075	6.83732	7.09085	6.99492	9.71966	9.53787	10.2015	11.8787	10.746	9.62332	11.8794
79	8.52581	7.30694	7.48808	8.12005	11.5091	10.651	10.8442	11.3214	4.41019	6.65709	9.06448	6.01729	9.72284	11.4738	10.712	8.86869	10.0938	10.0892	11.7239	11.1787	10.7141	9.93268	12.08	10.8199	11.0097	12.2439	6.63785	9.93214	7.56056	7.66316	8.94073	6.92206	8.0652	7.25057	10.1134	10.2449	10.6482	10.6562	10.5099	11.1367	11.7502
80	8.45292	6.38196	7.19926	8.55313	11.9336	11.1586	11.4327	11.4494	5.24316	7.51143	9.51475	8.00744	10.9825	11.981	10.3592	10.3546	10.2231	10.2318	11.0063	12.2629	9.94437	10.3703	12.3007	10.6545	10.5804	12.8188	7.5291	9.25813	8.12968	8.14217	9.55039	7.42987	8.40858	7.76161	9.36178	8.41145	10.3539	10.8704	9.28934	10.5795	10.9247
81	8.8807	6.7496	5.64005	7.29395	13.2743	11.596	12.3074	11.7985	4.12123	8.04882	10.432	6.75262	10.2059	12.7277	9.98707	10.8125	10.2052	10.0102	11.8683	12.7447	9.11235	9.77805	11.3383	10.5891	11.5148	11.5649	7.37302	9.36399	7.61838	7.80156	9.29291	7.45844	8.32046	6.80424	8.55907	9.76548	10.4278	10.3846	11.7334	10.2057	10.7887
82	8.22746	7.64009	8.67275	9.41622	11.6212	10.4789	13.1154	10.4603	3.65471	6.757	9.64054	6.22668	11.0042	12.3534	8.68833	11.2249	9.98889	9.94742	11.6814	13.729	10.488	10.1764	11.1289	10.4485	11.2867	11.0568	6.75648	9.17752	7.10797	7.7807	9.5349	8.42606	7.59822	7.84738	9.16579	7.91587	10.802	12.7669	10.1346	12.2908	12.0752
83	8.96076	8.13934	8.66429	8.50517	12.1323	11.1952	11.9655	11.5647	4.04016	7.67296	10.446	7.13422	11.272	10.8927	9.85004	11.0604	7.99603	12.3744	11.4108	13.4198	11.7673	10.4638	11.7042	8.47416	10.5115	11.2293	6.97838	9.3178	7.5071	8.89163	8.89743	7.51512	6.83138	7.06509	8.99932	7.43828	9.72217	11.4688	10.575	12.7048	12.1705
84	9.96976	7.33586	6.90714	8.00797	11.8876	9.99566	12.7333	12.156	4.03161	7.01505	10.7269	7.3577	10.6188	11.3272	9.59071	11.7544	9.46842	11.6479	10.0764	12.8246	10.7031	9.64201	11.7197	9.2764	10.8189	11.0251	6.32615	10.2971	8.18995	6.97018	10.3718	8.23314	8.22908	7.80034	10.6276	6.91487	10.692	11.8427	11.0412	12.0451	11.5532
85	10.482	7.3151	7.55626	7.74982	12.6296	10.4225	10.165	13.1271	5.12318	7.45299	10.1383	5.42876	12.1917	11.4675	10.9953	10.2568	8.52674	11.3748	9.84423	11.052	10.0819	10.2504	11.223	10.4218	11.2341	10.945	7.03265	11.321	7.81384	8.04233	10.3663	7.16853	6.91827	7.31401	10.2507	7.21288	10.9537	11.8641	9.56546	8.74762	10.2623
86	8.78625	7.12498	6.41345	9.44001	11.2584	11.2606	11.6793	11.9014	4.39804	7.81665	10.6767	6.45676	11.4197	11.6676	10.8332	11.5914	9.73056	11.0269	10.608	12.2409	12.6622	8.97052	11.7383	9.70687	11.0891	12.5852	7.06452	10.595	7.72739	7.50372	10.0417	7.12966	7.58062	7.02861	9.62811	7.31129	10.1571	12.0398	9.53894	10.0655	11.942
87	9.97323	7.62073	7.41712	7.35781	12.4432	10.7108	13.4846	11.5727	4.09986	7.71242	9.85814	7.05402	10.5099	12.6096	11.7428	10.9769	8.93238	11.439	10.5007	12.0461	11.4628	9.8849	11.2676	10.0779	11.1246	10.8487	7.22796	10.1192	7.63657	7.21855	9.56643	6.96891	8.22135	6.43103	10.4249	7.75132	9.20688	10.9532	9.70395	11.1008	12.5073
88	10.0497	7.78924	6.93889	6.71168	13.5359	10.4107	13.8591	11.5313	4.90834	6.61907	7.33608	6.84205	11.9432	13.1622	11.3932	10.5618	9.95704	10.86	10.7688	12.1182	12.273	9.8651	12.5069	9.46596	10.3932	11.4799	7.19903	10.7989	8.02742	7.12383	9.66688	7.90913	7.65304	7.02842	9.37842	9.57709	10.1105	12.4032	11.3683	10.6212	11.9536
89	9.37022	8.23691	8.27054	7.86499	9.88273	9.2318	13.2251	13.6959	4.86882	7.15937	6.87181	6.0666	10.0668	12.2635	9.78667	10.4243	9.39664	10.4878	11.5255	11.8751	11.737	10.3782	11.2091	9.68183	11.0399	12.7603	7.75891	10.7355	7.31279	8.46973	9.75693	7.07415	6.37795	7.27385	10.074	8.78334	10.2667	12.4777	10.6258	10.6727	13.0838
90	9.91676	8.2004	7.86096	7.63274	11.993	10.7732	13.0055	14.3471	5.67029	7.70486	7.08697	4.77345	10.6709	11.235	11.0154	12.4904	9.69846	10.5389	10.727	12.2842	10.8956	11.9589	12.8973	10.7235	10.5258	10.4208	6.94784	11.3344	6.99455	7.89827	9.99417	7.42565	7.26997	6.40269	10.605	9.96462	9.26362	10.866	9.98123	9.82784	11.3861
91	8.33744	4.04804	5.84128	7.30076	13.3487	10.5044	11.4928	13.3012	5.04442	7.22485	6.15475	5.8431	10.643	12.8647	9.78673	10.1148	8.91249	10.382	11.3041	12.8762	10.4933	11.6826	12.0965	11.4573	10.168	11.4455	7.01265	10.9061	6.36497	7.13472	9.60339	8.72529	8.61581	7.48	10.2324	10.1175	10.2969	11.2923	10.4759	9.59897	10.444
92	8.7655	5.116	7.21231	8.0661	11.0867	10.5583	13.3347	13.5103	5.27963	7.97367	7.388	5.20678	11.094	13.046	9.4257	11.6816	8.77028	10.4899	11.3887	13.1497	10.3607	11.927	12.1697	9.69412	11.425	12.4144	7.49259	10.9057	7.98618	7.73187	10.1725	6.70803	6.88077	7.23316	9.35533	8.84831	9.80737	12.2055	10.5286	9.96073	11.3254
93	9.99735	4.23142	6.72953	7.31704	13.1708	11.8511	12.1844	13.1816	4.42062	7.43502	7.14493	6.73886	9.14161	12.1665	10.0365	11.0107	9.49547	9.78653	11.8044	12.3736	10.5725	12.3765	11.6283	11.7798	11.8217	11.8475	7.27169	10.7965	7.37124	6.73571	9.21756	6.72025	6.97098	7.58749	10.1396	6.76333	10.5755	11.3272	11.9812	9.27601	11.3813
94	10.409	4.23685	7.45405	9.71204	12.3784	11.782	11.7037	13.2823	4.38349	7.12705	6.45432	4.05867	10.9806	11.484	10.5648	8.99436	9.5674	10.5392	9.8915	11.8824	11.3099	10.7107	12.568	11.051	12.4404	11.3685	7.02987	10.7439	7.02632	7.09398	9.15125	7.24705	7.41643	7.30806	10.682	8.30595	10.9711	11.0838	11.0181	9.62707	11.298
95	10.2843	4.3241	6.4509	7.3516	11.2391	10.3785	10.6314	12.3376	4.40501	6.23036	4.09944	5.52841	8.11818	12.3496	9.48171	9.75352	9.75808	9.42106	9.70277	12.5269	11.8074	10.8435	11.0567	9.88497	12.4453	11.0039	7.00213	10.8189	7.53048	6.62647	10.4766	7.09516	7.46054	7.14513	10.4951	8.65025	10.5848	10.5491	10.1275	9.8208	11.1313
96	9.82618	3.74619	6.76492	6.41761	11.0087	10.5154	11.3265	13.1187	5.82967	6.01948	7.19545	6.534	10.2295	13.0729	10.9159	10.873	9.2922	9.35727	10.1296	11.7571	11.3605	10.3922	12.1025	10.9639	11.5063	10.5645	6.74897	10.407	6.78706	7.65729	9.21013	7.08814	7.4931	7.33983	10.0918	8.99987	9.71171	11.5162	9.74044	10.1383	11.5349
97	10.388	4.21455	7.86499	8.0291	11.2306	11.5743	12.0417	13.3864	5.07001	6.07553	3.79243	5.67582	12.0617	12.488	10.8213	10.0107	10.6401	9.44066	9.82855	12.051	11.5932	11.7381	12.329	11.2662	11.2434	12.9111	7.72294	10.1613	6.90949	7.5874	9.73324	7.96118	6.69717	6.75401	11.1809	9.89394	9.46846	10.967	11.9242	9.44225	11.067
98	9.58689	5.09044	5.36039	7.53048	12.2067	11.1677	10.6105	12.31	5.09991	6.5421	5.64004	6.4984	12.0339	12.2627	10.188	11.8579	9.22358	9.24573	10.4308	10.5424	11.3275	8.46591	11.8609	10.6255	10.6527	12.8545	7.0267	11.1975	7.0825	7.11604	8.49808	7.65451	6.66004	7.19115	10.6912	10.117	7.93642	11.0178	10.196	9.3567	11.2375
99	9.58388	4.66731	5.44642	6.8041	11.513	9.98131	11.5845	14.68	5.758	7.93069	7.06717	6.54549	12.3526	13.1513	9.91274	11.1231	8.92965	9.28256	10.8031	11.4961	11.7045	10.87	12.7312	11.1066	11.3144	12.163	7.41078	10.3672	7.27221	7.36802	9.49963	6.95858	7.24658	7.44247	10.208	11.4434	9.14619	11.1396	11.3441	10.0221	11.1407
100	9.61359	5.45235	7.85436	6.3219	11.0474	10.3758	12.6797	11.9615	4.31572	8.00691	6.2709	6.7551	10.034	11.8806	11.4016	9.74915	8.90608	8.8465	10.7002	12.5278	12.0821	9.28519	11.7193	10.0651	12.568	13.0195	6.90409	10.0095	6.64352	6.95756	8.82743	6.64796	6.41368	6.82577	8.57264	10.0276	6.99221	11.1291	9.76594	9.84239	10.6219
101	10.81	4.58793	7.64037	7.71936	12.2326	11.7739	13.2449	12.0191	5.95689	7.0108	6.65873	6.60989	10.1046	12.6342	9.29685	11.2856	10.1821	8.43854	10.0112	10.85	13.1952	10.0257	12.8477	11.3432	10.8444	13.0455	7.53991	10.3198	8.15228	7.61415	9.30112	7.51801	7.15806	6.72278	9.86826	10.2434	10.8107	10.5063	9.74131	9.96419	9.2951
102	9.93296	4.3496	6.71731	7.97498	10.2755	11.2809	12.0767	10.9576	3.9543	7.35654	7.04833	6.69541	11.2031	12.7151	10.4762	12.3565	10.8967	11.3376	10.4217	9.97263	12.0194	8.21182	12.7761	9.18852	11.6536	12.4061	7.1907	11.2658	7.4978	7.38783	9.9715	6.94603	6.76808	6.50538	10.6585	9.84535	10.7587	10.9022	9.75456	9.43027	11.7933
103	8.72701	4.0234	7.92531	6.93496	9.69241	10.8523	12.258	11.4263	5.72015	8.45263	5.83974	6.65156	11.4809	12.769	10.0733	10.3883	10.4207	9.24107	10.1074	11.9237	10.0849	9.45242	11.5232	9.72055	11.5279	12.5264	6.69139	11.2181	7.38866	6.86319	9.26634	6.88387	7.34404	8.11548	10.3879	10.8097	10.2317	11.4354	8.44761	8.27696	10.3059
104	9.94222	4.89299	8.09758	7.72359	11.7709	10.0674	13.0284	11.4806	4.38497	9.45255	4.20567	6.97989	11.3807	11.8197	10.1769	10.5137	10.5902	10.0389	9.85696	11.3622	10.8081	9.70644	12.2729	9.2633	10.6674	12.9096	7.43493	10.7868	8.08322	7.0754	10.0922	8.30735	6.36939	7.5171	10.5559	10.2014	10.6697	10.477	9.38953	9.92776	10.1037
105	9.20945	5.08696	8.51175	7.31099	12.4838	11.6187	13.4276	12.7239	4.87501	7.82599	5.50085	8.27944	11.9048	13.0461	9.03519	10.9784	9.95909	8.86496	9.99059	11.5813	12.5743	10.0595	11.3833	9.84212	10.6884	11.7868	7.4496	10.3902	7.66293	7.27863	10.5056	6.59995	6.92264	7.70426	10.4859	10.4772	9.99382	10.8625	8.5801	9.50291	11.3631
106	8.99969	4.59245	8.4642	7.03837	12.2823	11.2875	13.1406	13.4314	4.76472	7.88503	6.11121	7.27963	9.98712	12.6859	9.24118	10.981	9.13579	11.6886	11.4388	11.8156	11.199	9.32191	11.5657	10.2115	10.6301	13.1911	7.06638	10.8011	7.82892	7.02341	10.1656	6.46296	6.48476	7.71894	11.4158	10.0892	8.96799	10.6681	10.0572	9.65349	10.3798
107	8.82153	5.80215	9.86676	8.32131	12.5126	10.7493	11.8827	11.1987	4.26725	7.28972	7.16702	5.95356	10.1601	13.6712	9.65117	11.2813	9.66944	10.8209	11.0679	11.793	11.216	12.0529	10.2711	10.4917	12.4817	11.8027	6.97351	11.1734	7.58269	8.20366	10.307	6.37903	8.09613	7.93142	10.9274	10.8389	11.4544	10.7016	8.56323	10.742	12.3958
108	8.73661	4.42848	7.69561	6.34758	11.1073	10.8187	10.8233	10.7698	4.8584	6.34055	6.88527	6.40973	9.92238	12.7488	10.6874	11.2364	9.96767	8.19882	11.499	10.1938	10.7127	8.85999	11.4197	10.8884	9.49717	11.7942	7.03458	10.7824	7.37096	6.85557	9.72639	6.46658	8.45606	7.59219	10.2671	10.3125	10.3813	9.09814	9.25163	9.47308	10.5442
109	8.47502	4.12885	9.84482	7.74973	11.3899	12.8308	11.9292	10.4261	4.80445	6.92114	5.081	6.11966	10.642	12.5449	9.66573	11.5606	10.8542	10.1937	11.1849	11.5085	9.24101	10.5086	11.6366	10.5507	11.9376	12.7001	6.46477	11.9962	7.4043	7.27058	9.27389	6.81205	6.94322	7.90102	11.2303	10.279	10.9577	10.3704	10.0551	8.59469	11.6236
110	8.78859	5.21542	8.20725	7.70622	11.7694	12.035	13.3529	11.2684	3.94973	7.06823	4.64378	7.5752	10.451	11.6482	10.0844	10.2341	10.0519	11.1173	10.8319	11.531	10.8443	10.1791	11.4585	12.6101	12.0527	12.7986	7.33698	9.77942	6.97715	7.51132	10.4996	7.19452	7.2866	7.7736	11.2004	11.5971	10.4739	11.0776	9.54463	9.65951	10.8714
111	7.76378	5.12384	7.90558	6.3034	10.8998	12.539	11.939	10.7798	4.45826	6.08826	3.99757	3.68095	11.7041	12.2061	10.6314	11.8464	9.65084	11.6451	10.7408	12.1111	10.6692	10.0853	12.6657	12.0167	12.4608	13.8214	6.45874	10.2559	7.10077	7.24804	11.6059	6.99253	7.27088	7.04341	9.38187	9.74211	10.0254	10.7282	10.9535	9.49657	11.7524
112	10.4982	6.46001	7.55392	8.29145	10.6468	13.0177	13.2305	11.2114	3.58433	6.79318	4.83102	4.60532	11.4255	11.6977	10.3634	11.4554	7.23948	10.4904	11.6254	12.1102	10.9969	11.6089	12.408	11.5522	11.793	13.5999	6.84687	9.33555	6.84111	7.77924	10.6351	6.55583	6.64133	7.21333	11.3942	10.7766	9.862	10.4962	11.0521	9.22328	11.8018
113	9.00965	5.43247	7.28715	7.53377	7.61245	10.8312	14.0166	10.4896	3.92705	6.87688	4.90564	7.08266	10.6438	11.4999	10.3076	9.81388	9.09895	11.1202	11.5243	11.0996	9.94297	9.67225	11.649	11.9347	11.965	11.609	5.92028	11.3956	7.12516	7.83839	10.4972	6.82479	6.88644	7.63	10.2598	10.663	10.778	11.0025	9.99712	9.69559	11.6867
114	8.65522	5.69247	7.17373	8.5551	11.2654	12.1534	14.3758	13.203	4.08239	7.05531	4.31199	6.95074	12.5983	13.3603	7.80017	10.9259	10.4603	10.8122	11.7641	12.3614	10.4026	10.2383	12.0299	12.0399	11.9042	12.5237	6.2612	9.81775	6.56103	7.24327	10.7327	7.40445	7.12203	7.70299	11.503	10.9725	9.90154	10.8829	10.3471	9.13124	10.4925
115	8.9634	4.85549	8.4456	7.4073	11.5116	11.238	12.911	10.9909	4.76602	5.39546	3.81404	6.1639	9.73295	13.7411	8.97569	10.7751	8.52255	10.0115	10.966	9.93623	10.698	11.7246	11.2677	12.5785	11.8992	11.8023	7.17581	10.3482	6.62537	8.04822	10.8725	6.77641	7.09189	8.28882	9.39451	9.91111	10.116	10.9421	11.1391	5.29704	11.178
116	8.93366	5.48337	7.25176	7.61473	11.0027	12.1954	12.9022	11.2861	4.19901	6.76225	3.44646	6.02797	9.57124	12.5408	10.2656	10.3627	8.75504	9.96608	11.0516	11.1155	10.4496	13.4821	11.278	11.7619	11.5976	13.0913	6.92313	11.1723	6.87966	7.47746	9.60754	7.87429	7.6987	6.79961	10.0306	9.91778	11.1069	10.8611	10.0867	4.35273	12.5411
117	9.84799	4.8424	8.97319	6.98224	10.2374	11.0975	11.3607	11.3381	3.75197	6.20626	5.9599	6.53271	9.82051	12.9772	8.90308	11.2058	9.7768	10.7042	9.5891	8.93168	11.0132	12.0128	12.2617	11.694	12.3338	11.7571	7.02638	9.45637	7.52986	7.23196	10.0062	7.05942	7.17556	6.92322	9.73754	9.89744	9.71511	10.4747	11.5797	4.53578	11.3139
118	10.455	4.14997	7.40355	7.08865	10.321	12.0118	13.3889	10.3984	4.32754	7.25024	3.99367	6.31573	11.8463	11.3948	8.48892	11.3526	10.4309	9.33414	11.1843	9.39063	10.1421	11.4344	11.4502	11.4498	12.2665	11.7108	6.81871	9.03215	6.81647	7.41276	10.6632	6.7031	7.10544	7.22152	10.2345	10.6827	10.9274	10.9459	9.93499	4.26256	9.85583
119	8.63598	5.21767	8.40444	8.23826	10.5804	12.5158	11.182	10.4228	4.09225	7.57233	4.14124	5.71223	10.4534	13.523	7.19434	11.0245	9.39102	10.1488	11.6663	8.02001	10.6581	11.8062	12.7989	11.7594	11.0183	11.3287	6.00514	10.3867	7.21478	6.9136	10.1663	7.58074	8.28831	6.88987	10.02	9.37098	10.1875	10.4321	11.0974	4.48585	11.3581
120	9.664	4.43843	8.22787	7.97552	12.3615	10.7944	9.65829	12.0162	4.11089	8.22311	3.62221	6.83776	10.4675	13.3713	7.4268	10.8182	9.60171	10.1031	10.2988	9.06167	10.5756	10.3656	11.4754	11.3616	11.9874	11.4992	6.37248	10.9077	7.38776	7.39976	9.68866	6.98653	7.94286	6.56419	10.6784	9.51405	10.6754	10.2368	11.5373	5.97047	10.4196
121	9.36451	4.76568	7.9348	8.12744	12.462	12.6465	12.9092	8.64237	4.26543	8.05804	3.53503	6.80769	10.4718	11.7187	7.07291	10.5387	7.43912	10.6782	10.715	8.42575	10.3716	10.1261	12.2409	11.4759	12.7645	12.0699	6.27134	10.3939	7.56779	7.60491	9.68873	7.55833	7.24477	7.23578	10.2987	9.44807	10.5646	11.2658	11.4777	5.92059	11.0849
122	8.65029	4.22059	6.36972	7.64807	10.9868	11.7759	11.8668	12.1827	4.73233	6.47903	4.2088	7.62922	10.8218	12.0804	8.02524	11.8126	9.57015	11.5985	10.4838	9.8271	10.0294	13.2422	10.5479	11.2571	13.4025	13.1081	7.36145	9.88107	6.24015	7.77512	9.70383	7.99857	7.2304	6.89949	9.55075	9.80606	10.8692	10.7606	12.1255	6.98493	10.8688
123	9.22923	3.7978	7.25914	6.03534	12.103	10.7772	11.6803	11.2191	4.52231	7.09813	4.22126	7.18746	10.3962	11.1824	7.60034	10.1603	7.98903	10.0845	10.0864	9.80007	10.1741	12.6348	10.979	11.378	11.9039	12.6437	7.34387	9.83617	6.69147	8.39316	9.22588	6.75156	6.84074	7.89108	8.07457	9.54688	10.3078	11.7503	10.4162	4.70009	10.0527
124	7.57536	4.04926	9.13885	6.7434	11.6013	11.8734	11.8882	10.8095	5.48368	7.895	3.93524	6.50401	9.90764	13.5719	7.33871	11.6055	9.38001	11.2242	10.0295	8.69978	10.8085	13.2185	11.0824	11.7046	11.8299	11.2968	7.65107	9.08587	6.54891	7.43304	9.36006	7.11276	7.86457	7.35906	9.10826	10.9662	9.93286	10.8996	11.1045	6.7599	8.4412
125	9.32056	4.10674	7.01359	8.89873	11.9712	12.3283	12.5673	10.3389	4.07028	8.13143	4.18452	5.65397	10.6603	11.3468	6.60826	11.9144	10.1259	10.5049	10.2852	10.1139	9.63191	11.0304	11.2625	10.7231	12.9394	12.093	7.47214	9.79288	6.48661	6.73437	9.5242	7.501	7.59784	7.53295	10.563	10.16	10.5261	11.0822	12.0424	5.44784	10.0762
126	8.5029	4.10846	7.47478	7.34469	10.9655	10.6844	12.333	11.7273	4.49695	8.06819	4.04624	4.78002	10.8259	11.7796	7.53045	10.1497	9.90585	11.296	12.1279	9.38491	12.0267	11.4382	10.6502	10.9335	10.5797	12.3108	6.50536	10.0418	7.1211	6.93389	9.56254	6.56945	8.15628	8.02256	9.18624	9.66035	10.9191	10.587	11.3655	6.73684	9.10865
127	9.23498	5.36053	8.5576	6.98081	12.5582	10.2824	10.4945	11.368	4.74327	6.14378	3.80821	6.03481	10.264	12.2237	7.81948	10.9301	10.3392	11.0463	10.712	10.2206	9.50635	11.0701	11.2553	11.7084	12.0023	12.8171	6.73235	9.53795	7.65919	7.1041	9.67056	7.15026	7.55913	7.82679	9.09162	9.59532	10.7806	11.2294	12.1057	7.0395	8.56227
128	9.18809	4.73364	7.64159	7.14482	11.5643	11.3801	11.8357	10.2547	3.98976	6.63882	3.82033	4.77021	11.162	12.024	6.64577	11.6462	9.66111	10.5225	11.7968	9.38494	10.5193	10.2847	9.97574	10.9929	11.8274	12.6563	6.9527	9.96483	7.01243	7.40366	10.0027	6.52001	8.21013	7.25166	9.68618	10.3248	10.9037	12.1065	11.7698	5.20972	10.0374
129	9.31769	4.12449	6.93706	6.95771	10.3887	10.4402	11.905	13.0669	4.28457	7.49109	3.66761	5.68838	11.156	11.5937	6.97063	11.1904	11.2103	11.9475	11.3063	9.27825	10.8974	9.98239	11.2578	12.4716	11.8589	12.6058	7.4036	9.67362	7.40806	7.69868	10.5109	7.67063	7.38768	6.8986	10.3996	8.71973	10.648	12.0476	11.6472	4.35869	10.5131
130	7.44914	4.1702	8.52524	7.7692	11.4667	10.2266	12.5331	11.1376	5.55026	7.05738	4.05236	5.33595	10.8936	13.1232	7.3782	11.873	10.1411	11.2546	11.355	9.10426	9.66856	11.277	8.99454	12.0045	12.0101	12.5644	7.49484	10.4222	7.98496	6.91551	9.82256	6.74135	7.28191	7.978	9.91767	9.96873	10.8954	11.4841	11.1136	6.18584	9.84509
131	8.98778	4.32493	8.93302	9.85135	10.2636	10.3826	12.6239	9.88603	4.26452	6.88086	5.04512	7.75992	11.0895	13.399	7.8883	11.0818	9.67509	11.2739	9.99981	6.78223	9.99305	12.522	10.8844	11.9407	11.904	10.7819	7.5206	9.24898	8.70587	7.8027	10.453	7.34173	7.30284	7.34633	12.2874	10.5857	10.5125	11.4262	11.2549	5.74257	9.83295
132	10.0385	5.03675	8.44174	6.85866	12.0395	9.8432	13.8121	12.0938	3.78349	7.00092	4.25677	5.32168	10.4253	12.8224	9.45901	10.3877	9.1066	12.9127	11.1989	8.62199	9.65429	10.5243	9.35567	12.5151	12.9066	12.4807	6.4876	10.0253	7.74391	7.53811	10.5685	7.15399	8.11405	7.13363	11.2352	10.6403	11.8518	10.8718	12.1648	5.12625	8.85199
133	8.41799	4.14893	9.04405	6.67821	12.5915	10.5626	13.3899	10.5331	4.59052	5.60676	4.4552	5.64289	11.3251	12.8556	8.45164	11.0586	8.86491	10.6221	11.224	6.8859	11.1694	9.87531	10.6668	12.5736	10.9354	11.7386	7.03643	10.0432	6.38803	7.95928	9.8131	7.17802	8.3095	7.20947	9.4203	9.72392	10.2525	10.139	11.9547	4.52924	9.05798
134	10.2192	4.82969	7.7614	7.33249	11.7264	9.07889	12.8695	10.5573	4.68681	6.71661	4.17245	4.55127	10.0796	13.247	8.34613	11.463	9.47872	10.0261	10.4647	7.0794	10.924	11.9579	9.36582	12.3562	11.6631	12.1618	7.30105	9.73042	7.37901	7.42711	9.45418	7.63318	7.67579	6.58207	9.46549	10.1687	11.753	9.9344	10.8644	3.93732	10.7116
135	10.3346	4.30117	7.0841	6.57296	11.9917	10.3517	12.4816	10.1036	4.67638	7.52502	4.59949	5.67269	9.90873	12.4281	6.66993	10.409	8.6354	11.4739	11.2177	7.72483	11.4632	12.0402	10.0095	10.1209	9.45351	11.4888	7.25696	9.85345	7.88728	8.25788	9.65663	7.00832	7.54043	7.6067	11.3953	10.6208	11.8166	10.3077	11.2267	5.52735	9.71784
136	10.0655	5.21185	6.80354	4.3664	12.5524	10.9763	13.4131	8.44444	4.18964	6.54139	3.986	3.72791	11.0525	13.6576	7.6089	11.3638	9.69068	11.7534	10.436	8.1475	9.98924	10.9719	11.2064	11.6206	9.2898	11.1138	6.52715	10.0444	7.24953	7.2928	10.2448	6.54674	8.05152	7.59868	9.6865	11.3023	11.3811	10.4099	10.7336	4.27614	12.1018
137	10.0131	3.87682	7.62188	4.28291	11.9572	9.96595	13.7081	11.111	3.93403	7.60135	4.34928	6.58964	9.96042	11.6928	7.71139	10.2488	8.92261	11.0582	11.7803	9.70123	11.5615	10.2547	10.7818	12.7912	10.6666	11.7205	7.05303	9.35835	7.21527	7.67042	9.68845	6.81015	8.08312	7.90473	8.84077	11.553	11.3213	12.0015	10.8519	4.68134	11.5935
138	10.0285	4.60267	7.97844	4.12323	12.4801	11.813	12.32	10.9869	4.12341	6.61881	4.2232	7.13823	11.3544	10.7243	6.65189	11.7047	10.1902	11.7947	10.5969	9.17312	10.2848	9.46711	11.9134	11.3837	10.016	12.3559	7.62421	9.71167	7.13881	7.30581	10.538	6.98954	8.47635	7.87071	8.97914	10.8228	11.9648	10.6608	9.85154	3.61101	11.9124
139	10.1301	4.70802	7.07973	6.63103	11.34	12.3554	12.5344	10.8798	4.19079	6.31612	3.75602	6.73365	9.93222	12.7167	8.16584	9.74877	10.2255	10.0304	11.5914	7.72255	10.9491	10.9112	12.175	11.3316	10.7634	12.3759	6.44813	10.5633	7.37681	7.26986	9.00603	7.24705	8.31772	7.59722	9.67921	10.2643	11.0813	11.1205	10.2137	6.16575	11.6
140	10.0294	4.14495	9.10177	5.92052	12.367	11.572	12.1661	12.0783	4.23378	6.97823	3.78492	6.42927	10.097	12.4412	6.56584	11.9421	9.58682	10.8502	10.6231	8.18675	9.13029	11.3506	11.4402	11.5207	10.9848	12.1131	7.26689	11.0772	7.88387	7.76924	9.28531	6.87996	8.10722	7.62936	11.1008	10.0411	11.4957	11.6571	11.6694	3.7268	10.9005
141	8.66184	4.25325	7.47076	8.06889	11.5535	12.1423	10.7053	10.4331	4.2966	6.57746	4.70639	6.72031	9.60648	12.5938	7.4749	11.0826	9.3763	11.0963	10.2607	9.92043	9.45889	10.238	10.672	11.2381	12.1481	11.9242	6.57112	9.75562	7.68926	7.48261	10.8099	8.13754	8.01904	7.43529	12.0555	9.02347	10.0453	11.6118	12.1501	3.91481	10.0235
142	9.25276	5.19416	9.03424	7.78217	13.2564	10.1173	12.4224	11.4516	3.85624	7.20274	4.26977	6.1467	8.34208	12.0017	7.12242	11.1457	9.35274	8.03427	11.4579	9.07225	10.0161	10.2	9.95573	11.8449	11.7606	12.8822	6.79454	10.046	7.03601	8.21736	11.0006	6.87847	7.62143	6.3178	11.4432	10.5148	10.8258	10.8874	10.4635	4.00672	10.4585
143	9.4216	4.36932	6.25219	7.78556	12.2838	10.9355	14.0176	9.80103	3.96614	7.57535	4.14224	5.81583	10.1607	11.1839	6.96369	10.2518	9.5002	9.26077	10.474	9.04395	10.538	9.57844	10.3174	12.4943	11.9286	12.5754	6.84395	9.98005	7.73639	7.54631	9.89467	7.41068	7.40649	7.22106	11.4154	10.3007	9.58032	11.5324	8.92942	3.95644	10.5618
144	10.1081	4.17877	8.00428	6.19934	13.6469	10.8855	13.5771	12.255	4.18618	7.78698	4.32955	5.70264	11.5276	12.1402	8.1079	11.3494	9.6208	9.06751	11.0303	8.52937	11.0155	9.34784	9.68342	12.1294	10.5907	12.5393	6.92776	11.1612	7.81748	7.7969	10.4005	7.56326	7.58462	6.7693	12.0492	11.5118	10.985	10.8952	9.99861	4.76392	10.9089
145	9.7573	4.64557	6.45581	5.45961	13.1191	10.2769	12.7743	11.308	3.76033	7.82013	4.61096	6.91161	11.3556	12.8274	7.65398	11.3929	9.83835	9.81904	10.8694	8.57882	10.0816	10.7399	12.3552	12.7609	10.5103	11.667	6.55392	9.58596	7.79088	7.44081	10.0218	7.33409	6.96961	7.87518	12.0137	11.5357	10.5463	10.3896	11.6036	3.60672	11.7054
146	10.1324	4.48091	7.6018	6.51247	11.6884	9.65697	13.6901	9.67146	4.53346	6.97986	4.9028	7.01831	10.7676	13.4359	7.31169	11.2202	10.5848	9.08336	10.838	8.1243	9.58072	10.0533	11.0476	13.0697	11.161	12.7679	6.95055	11.5944	7.34567	8.23158	9.82349	7.43875	7.13632	7.12285	11.6067	10.9159	9.45837	11.8485	10.392	4.49989	11.9182
147	9.35193	4.07183	7.60213	6.17312	13.3349	9.77323	13.6627	10.0384	4.73753	5.9136	4.29932	5.54333	11.6308	12.5461	7.26214	9.99936	10.2957	8.56896	12.472	7.74831	10.126	9.92747	10.0337	12.8545	12	12.4551	7.11048	11.2629	7.99121	6.75393	9.87494	7.12106	6.73562	7.76964	9.08133	9.49628	10.0897	10.9249	10.1215	4.6395	11.4561
148	10.2593	4.09065	6.31966	7.69907	11.513	10.3228	14.2423	10.8754	5.19471	7.03814	3.95	6.94462	9.43212	13.5538	8.3349	11.2947	10.859	9.67629	11.4548	7.74848	11.5993	9.02276	10.8121	12.0461	12.4893	12.5525	7.06083	10.1674	7.80283	6.87679	10.2223	7.16431	8.20433	6.93534	10.012	10.9738	10.7466	11.3962	11.3084	4.0658	12.3155
149	9.60125	4.19047	6.31783	7.53855	11.1872	11.7142	15.3321	11.4186	4.35268	6.51271	4.0236	6.35204	9.45258	14.2663	6.82588	9.83944	10.5767	10.3972	12.6592	8.56884	10.6656	8.54996	11.0936	11.0957	10.6557	13.4189	7.00918	12.145	8.20318	6.64509	9.47515	7.75445	6.68483	7.3161	9.83351	11.6222	10.6295	10.9655	10.4103	4.75823	12.3882
150	10.4169	4.06626	7.00988	8.02923	10.7273	10.5814	13.9176	7.87659	4.35412	6.5832	4.36462	6.75936	10.2885	12.6944	7.44124	10.3313	10.6252	9.93013	9.98668	8.28443	10.9045	9.32941	10.1948	11.8038	9.50357	13.2756	6.7295	10.7869	7.0759	7.02485	9.66786	7.6009	7.42625	7.30728	8.59751	10.2854	11.1101	12.4091	10.926	4.6863	10.9815
151	10.1247	4.20938	7.22843	6.72572	12.1831	10.0422	13.4002	9.37889	4.1187	6.94541	4.66334	6.07121	9.87411	14.2147	7.27955	10.6357	10.1828	9.13848	9.7554	10.8719	10.8339	9.86299	11.9801	11.9367	10.8589	12.7253	6.85251	10.6813	8.03324	7.43831	9.94039	7.87512	6.6528	7.67565	8.57292	11.6702	9.7011	11.6573	11.3871	3.83523	11.0312
152	10.4881	3.96612	6.21053	8.31393	13.4002	11.3554	13.6989	9.60472	4.38742	8.62143	4.23733	6.6667	10.7088	13.7966	7.48459	11.0472	10.1581	11.2047	12.4451	9.60232	10.6505	9.61267	10.434	12.6698	11.6656	13.3693	7.00087	10.146	7.44434	7.86279	9.46706	6.79153	7.17524	7.07207	9.03975	11.8516	10.6815	11.5777	9.47189	3.57871	12.3135
153	9.33005	3.99625	6.68869	7.23953	13.4548	10.5706	12.1728	11.109	4.24296	5.79736	4.23652	5.04969	11.0974	12.1567	7.07086	11.4063	9.6161	8.95079	10.1504	9.44427	10.8188	9.66916	11.2492	12.1968	10.7815	12.9008	6.48212	11.2777	7.33445	7.47737	9.78663	7.34652	7.93506	7.54468	8.95005	11.7145	10.1176	12.605	10.9004	4.28611	12.1288
154	10.1177	4.23354	6.7262	6.28729	13.7423	9.53488	11.2178	11.0243	3.63543	6.45334	4.87061	6.71323	9.60086	13.3656	6.57548	10.7444	10.5412	9.37448	12.2491	9.19714	9.7785	9.46798	11.0836	10.9085	11.4172	12.086	7.03364	10.7149	7.93025	6.89241	10.486	7.04845	7.45647	7.2008	9.99698	10.7769	10.3334	11.6601	10.4828	3.77016	12.2629
155	10.0095	4.17773	6.16497	7.48675	12.9067	11.2418	10.6514	12.7313	4.48342	7.18001	4.77762	5.48775	11.0012	12.7339	7.19586	11.7753	9.38282	10.8688	12.1771	9.91176	10.3712	9.87596	11.3655	11.6185	10.8043	12.6186	6.43132	10.569	7.32127	6.33747	9.97572	7.34812	8.42137	7.14425	10.3414	9.88596	9.34048	11.9139	10.3501	4.11301	11.5987
156	9.84517	4.86491	7.37323	7.7559	12.7087	11.1909	12.3758	10.8347	5.56986	8.66042	3.99864	6.18073	10.1315	12.2775	9.73503	11.7205	11.576	10.9873	12.2641	9.65166	10.0544	10.7753	11.1674	11.1842	11.8214	12.1683	5.81277	10.7151	7.66379	6.62788	10.1386	6.9122	8.03461	7.28259	9.25489	11.2083	10.3594	10.4512	11.27	4.2492	11.4295
157	10.0032	4.4331	6.56799	7.95088	13.3383	11.2783	11.9843	10.4345	3.96255	8.66702	4.99752	7.16667	9.94485	13.3863	7.2231	12.071	10.4388	11.6063	11.0555	9.53431	10.6958	10.6737	10.6884	11.9272	10.4849	13.1735	6.69275	10.7093	7.72133	7.1147	9.50388	7.47938	7.35805	6.69293	10.6203	10.9931	10.4045	10.727	9.93506	4.09847	11.7618
158	9.53138	4.3069	6.33434	7.95586	11.4416	11.3225	12.5979	9.86332	4.06784	8.40924	3.92589	6.8936	9.54658	13.2972	7.04199	11.798	10.0137	11.3655	10.9124	10.1439	9.53548	11.7302	11.6957	12.5139	12.6069	12.4903	6.94591	9.82056	7.16504	7.02123	9.61093	7.68682	7.69401	8.3478	10.0682	11.9701	10.017	9.44522	9.80663	3.67754	12.0535
159	9.33559	4.35533	7.09086	7.17283	10.9493	13.0994	11.1828	9.52846	4.48835	7.62749	4.27128	7.85996	9.78939	12.9853	8.63216	12.4874	10.5112	10.8285	12.403	9.58946	9.85664	9.09978	11.5015	12.7928	11.0497	13.575	6.98862	9.29533	6.93935	7.12295	8.9936	9.0375	7.00425	9.38858	9.89995	10.9829	9.33316	11.6081	10.6289	4.78779	12.572
160	9.14174	4.16936	6.18325	7.89618	11.7174	12.5643	9.97895	11.5039	4.07953	7.46706	4.80327	7.43092	11.744	11.1273	7.18742	12.6701	9.28169	10.1737	11.6805	9.88822	10.6236	10.3897	11.3116	14.0099	11.9747	12.5845	6.74052	10.3815	8.07876	7.1212	9.73662	8.78192	7.47062	7.69208	9.97009	11.9968	9.74209	10.4989	11.6325	4.69285	13.1545
161	9.25392	4.18493	6.031	7.24959	11.8787	11.975	11.0066	11.1733	5.54123	7.83325	3.72447	7.26489	11.6665	13.5382	8.57045	11.1459	9.91343	9.72293	11.4546	8.54596	8.76536	10.2307	10.8756	13.1392	11.5814	13.3989	7.0582	10.7212	7.80493	7.10818	9.42614	8.06098	7.13517	7.48535	8.00652	11.0961	8.55875	10.9043	11.3619	4.31185	12.1259
162	9.55496	4.21592	7.32799	7.79375	11.2965	10.5579	12.3752	10.0997	4.83633	7.51452	3.73985	6.61094	11.3612	13.254	7.94748	11.9236	10.0061	11.0027	10.3799	10.2114	9.18094	10.1517	10.4726	11.4024	12.7791	13.683	5.97266	10.8659	7.3877	7.39222	9.73688	7.22051	7.55385	8.42447	9.24331	11.6514	9.52234	12.334	9.41933	4.49731	12.2815
163	10.2828	4.68075	6.76391	7.33414	12.1556	10.9536	10.6973	11.1833	4.47398	7.97572	4.30368	5.78406	8.35569	11.8435	9.60087	12.2922	10.254	11.5495	9.84228	10.0091	9.19533	9.78409	10.665	12.6959	11.5871	12.9034	6.94269	11.3386	7.38372	7.68197	9.44092	7.65877	7.6798	7.71129	10.1604	9.59994	11.3166	10.7405	10.3749	5.936	12.4153
164	9.75894	4.28974	7.38481	7.08573	12.3128	11.7488	11.4214	10.4563	3.80749	6.51719	4.76871	4.63881	9.63048	13.5318	8.67803	12.7358	9.0618	12.3192	9.97032	9.34962	7.13936	11.059	10.3699	12.4561	11.7675	11.8913	5.94053	10.0827	7.35081	7.72827	9.04115	6.63522	8.2303	8.90192	10.3951	9.79311	9.32224	11.7351	11.6564	6.91021	12.3444
165	9.7096	4.05966	6.97407	7.94513	12.6247	11.6007	11.398	11.8599	4.67462	8.124	4.30602	5.58419	9.93174	12.6688	9.67187	11.7731	9.12848	11.5701	11.2766	9.61946	9.26354	11.5539	10.9504	10.5565	11.5674	12.8866	7.07826	11.1246	7.88189	7.53003	10.41	6.90949	7.9875	7.20878	8.41566	10.6598	8.80719	12.9083	11.5245	6.00577	13.1508
166	8.8028	4.52365	7.61896	8.05912	12.1727	11.5848	13.0907	11.0204	4.86402	7.75794	3.95442	4.94192	9.85051	15.5818	8.73209	11.4705	10.7338	12.1255	10.5169	9.2225	10.0507	10.718	10.2932	10.2839	12.4401	12.7256	7.24697	10.0444	8.42993	7.26728	9.8721	7.25393	7.79217	7.57133	8.70106	10.9918	9.99007	12.0502	10.2135	4.55549	11.8597
167	8.9821	3.98009	6.10529	6.94991	13.0986	10.1002	11.6567	11.9046	3.63193	8.14721	4.19635	5.57116	10.5302	13.7149	8.89043	11.0634	9.98121	11.5373	10.4448	7.87201	8.02946	9.9857	10.2284	13.4226	12.1328	12.2895	7.03489	10.7947	8.07687	6.58594	9.59418	7.0247	7.30348	7.30976	8.44129	10.9732	10.6353	11.2466	11.3248	3.93698	12.1752
168	8.15804	4.4744	7.52806	7.49723	12.2582	11.6192	12.3907	11.079	5.00058	7.90396	4.46406	7.46213	9.12706	13.4546	8.0509	11.2228	9.5393	12.0403	10.0404	10.6094	10.4074	10.3147	11.1069	11.4753	11.9002	13.7648	7.90457	10.9397	7.73523	7.75784	9.4268	6.908	7.93266	7.84719	8.79139	10.3704	10.812	10.6356	10.3889	4.2609	13.0763
169	8.92578	4.35323	7.38282	7.03453	11.8965	9.91822	12.589	11.3475	3.80383	8.97251	4.02997	7.36873	10.1017	11.9046	8.25787	10.9939	9.96366	11.4745	10.8553	10.8484	10.6441	8.60092	11.123	13.688	12.1875	14.2896	6.9347	11.0473	8.2384	8.17257	9.47157	7.21201	7.78659	7.6897	7.65094	9.99935	9.49309	11.8093	10.0422	3.25859	14.3827
170	8.34197	4.05815	6.79566	7.10694	11.4909	11.0691	13.7159	11.1931	4.53611	7.4144	3.90187	6.05477	10.1976	13.8225	8.51092	13.2687	9.4489	11.6661	9.79316	10.5691	10.7065	10.9739	11.8151	11.6611	10.8627	13.9204	7.21042	11.0966	7.86472	7.08599	9.0054	7.72463	7.29436	6.33228	8.17989	9.4482	9.21172	11.7243	9.14526	4.29298	13.5356
171	9.09736	4.99238	8.21635	7.0623	11.2385	9.70947	12.4178	12.5831	5.16653	7.90221	4.78684	4.13281	10.4179	13.0144	8.43764	11.6355	9.75649	11.7295	11.1676	8.79381	11.0394	10.0313	11.0561	11.5192	11.161	13.2892	6.58261	11.3197	6.63898	7.26582	8.79066	7.6257	7.26442	7.80931	9.32769	10.7408	9.99262	11.599	11.1781	3.76186	13.2413
172	9.35992	4.7347	6.85896	7.92258	11.3577	13.1614	12.7267	12.8592	4.0094	6.94312	3.503	5.57994	10.2076	12.6534	8.5615	11.6443	10.8944	11.79	11.7352	9.45314	10.8064	10.4126	9.77801	11.7926	9.81482	12.6731	6.6284	10.7491	8.31699	7.26578	8.93681	7.08943	7.70818	7.2604	9.44098	10.8657	10.8357	12.9322	10.5071	4.65048	12.4746
173	9.57934	4.81004	7.91808	7.01774	11.354	10.411	11.0465	12.1083	4.71693	8.16504	4.6176	6.39917	10.1233	12.0578	8.0214	10.2413	10.138	11.6591	12.2399	10.2012	11.9324	10.9402	9.2593	9.45466	10.5067	12.9513	7.02403	10.0189	8.03271	7.47891	9.50845	7.76731	7.77281	7.91701	7.75093	10.4013	11.0061	11.5296	12.22	4.13883	11.0843
174	9.69186	4.03913	7.42122	8.86527	11.329	10.0364	13.0281	10.6787	4.85969	8.38453	4.06997	5.70479	9.73678	14.0579	9.24733	10.9121	9.83822	11.6384	10.5206	8.89192	12.0697	9.77837	11.2813	9.74217	11.396	14.5298	6.832	11.4418	8.05502	6.9457	8.99905	7.46709	7.75823	7.51795	10.0949	11.2308	9.73541	11.2529	10.0147	4.42345	11.9887
175	8.46067	4.05825	9.29323	9.04651	10.9672	10.7995	14.1194	10.576	4.71454	6.42524	4.66837	4.88907	11.2188	13.5193	8.58185	13.4618	10.2139	12.6253	10.7966	11.045	10.2386	12.4876	10.7873	11.17	10.9369	13.7097	7.54484	9.56587	7.47217	7.3325	9.65597	7.69601	6.86596	7.79594	9.58829	11.3274	10.3976	10.1226	9.59823	4.2805	13.0201
176	10.0897	4.80181	7.45435	6.98807	11.5853	13.492	13.8701	10.4175	4.73186	7.51195	4.04417	3.93257	10.9318	13.583	7.38969	11.7883	8.98174	11.2336	10.5008	8.89669	10.7307	11.4337	11.4264	12.5614	10.8669	14.3421	7.26322	10.3248	7.84414	7.31944	9.05888	7.57225	6.85155	9.14874	8.98192	11.5372	8.71049	12.0675	10.7492	5.12977	13.6236
177	9.25448	4.17795	7.16045	7.3808	10.5554	11.6488	13.5502	10.6842	5.21331	6.90956	4.09895	6.32155	11.1318	12.6715	8.31223	10.1691	9.32996	12.0159	10.0675	8.74426	12.8126	11.1729	9.9537	11.1329	10.9209	13.0035	7.05517	11.3125	7.59792	7.05686	9.16893	7.25758	7.43676	7.82042	10.2394	11.0744	9.49489	12.3155	11.3958	5.07599	12.4319
178	9.12935	3.66449	7.28725	7.18983	12.5445	11.89	12.6516	11.5216	3.97082	6.47978	3.99416	7.79936	10.7887	12.8451	8.78984	11.6566	8.01198	12.2321	12.0956	8.98455	12.7771	11.0274	11.8791	11.7687	11.862	13.3071	6.7163	10.2752	8.04476	7.56646	9.90714	7.8325	6.74539	7.89302	9.47284	10.7966	9.12378	11.9187	12.274	4.18933	12.0353
179	8.7367	4.14676	8.10009	7.43673	11.7191	11.794	13.0266	11.7928	5.1476	6.8679	4.23551	7.90159	10.3644	13.0823	7.81759	11.6548	10.0593	11.6638	10.5697	9.51026	12.4138	10.5299	11.0703	9.99409	12.963	14.5028	7.7987	10.6105	7.75822	8.03162	9.70855	8.12993	6.41115	7.42138	11.1082	10.5715	8.65964	12.2409	11.4829	4.47854	11.3855
180	9.06009	5.27314	6.74285	6.04226	12.2594	12.5585	11.7358	11.1695	4.32845	7.5268	4.45684	7.61686	10.9484	12.54	9.98388	10.8027	9.67597	11.0928	11.5934	8.59089	13.0268	11.075	10.3649	11.5113	12.0902	13.0138	9.17288	11.2107	7.6338	6.88576	10.0536	9.81651	7.16738	8.82216	9.62261	10.9373	8.99436	11.3712	10.0641	4.70133	11.2842
181	10.0006	4.50112	7.43837	7.46471	13.2243	11.9258	12.4936	13.4994	4.47604	6.71727	3.88923	6.91882	10.9235	13.5533	8.02158	10.6491	9.19851	11.3193	11.1197	4.09558	12.5152	10.685	11.1968	11.0972	11.0601	14.049	8.79762	9.59077	8.6276	6.84185	10.4215	9.57267	7.56791	6.84364	9.45719	11.7128	9.35983	11.8083	10.8622	3.95222	11.4464
182	9.3648	3.91645	7.2159	7.1217	12.3169	11.1097	11.4729	12.7563	4.1637	7.40039	4.19129	6.03433	10.4804	12.9946	8.47486	10.2058	8.79748	11.4174	10.7808	4.64161	13.5872	11.1416	10.2868	12.1359	10.7908	13.7617	8.73236	10.7035	7.25891	6.71644	9.92449	9.31432	7.48781	7.29621	10.6588	10.4004	9.48441	10.3751	9.32761	3.66296	12.5507
183	8.13081	3.4175	7.06687	7.37312	12.1157	10.6285	12.6709	10.7828	4.37829	7.28794	4.8321	7.97462	11.8228	11.3562	8.47016	11.2063	10.3887	11.8559	12.4669	4.79819	12.4461	10.4424	10.6144	11.0241	10.3652	12.7726	8.51877	10.6748	7.74665	7.4112	10.2116	9.09593	7.12913	6.89648	10.1225	11.1166	9.34709	11.2141	11.4479	4.2541	11.9269
184	8.31169	4.45741	7.48339	7.80855	13.2499	11.595	12.3124	11.2787	4.54229	7.43713	4.33384	7.41445	11.7169	13.6714	9.68241	10.9584	10.81	12.3862	10.8062	4.62889	11.6273	9.47246	10.7417	10.948	10.3418	12.9288	6.41868	10.4226	7.40748	7.62628	10.192	7.86854	6.7721	8.06596	8.76598	12.089	7.45944	11.7772	11.7943	4.35829	12.1271
185	10.3812	3.64024	6.26358	5.89144	11.4278	11.7369	11.9801	12.7849	3.94602	7.34327	3.66232	6.87969	10.9027	12.1615	8.3108	12.0768	9.25031	11.9425	11.8321	4.51798	11.6361	9.74658	10.7317	12.1576	10.9456	14.009	7.14343	9.60551	8.13155	7.38963	10.5107	7.95518	7.12349	7.39855	10.4297	9.86256	9.2273	9.81445	11.8369	4.36974	12.1071
186	9.42956	3.80044	7.45131	7.03457	11.6216	10.7356	12.7101	11.4803	4.78695	6.40438	4.94787	7.97645	9.34502	12.6487	8.86003	10.594	9.85263	11.1458	10.318	6.88944	9.28033	10.3406	10.8735	12.4095	11.3449	14.0401	7.70162	10.6221	7.08339	6.94646	9.2598	7.87251	7.69045	7.23031	10.615	10.4543	7.92549	10.8289	10.2571	4.34244	13.4869
187	9.38613	4.11274	7.2709	6.3729	12.2088	10.7336	11.0331	12.136	4.49269	6.78559	4.17069	8.08786	9.83183	12.1245	8.75168	9.6212	11.1784	13.2186	11.1048	5.95564	9.49473	10.4547	12.4708	10.9619	12.4191	13.5446	7.49371	9.79902	7.82701	7.56125	10.4888	8.18545	7.16853	7.29412	9.06479	9.90535	10.6888	10.8637	10.0023	4.43318	12.1126
188	9.81237	3.88258	6.98877	6.25807	11.5132	12.9945	13.7695	11.2055	4.41576	4.64626	4.03512	6.81343	8.49893	12.414	9.35399	11.1073	11.324	11.8314	11.7889	6.0963	10.9184	8.70233	11.1643	10.0985	12.9541	12.6059	8.39854	9.92618	7.9265	7.20707	10.659	7.54175	6.93308	6.87517	10.2091	10.7507	9.61319	12.3848	9.83684	4.50416	12.164
189	7.68759	4.40519	7.94638	5.29265	11.6262	11.519	13.7003	11.9065	4.14167	7.24796	4.35998	6.30178	8.07763	13.7312	10.1336	10.155	10.249	12.0095	11.2176	5.40368	12.3953	10.0487	10.3156	10.725	11.679	12.1212	7.65866	11.4465	8.44162	6.54543	9.9927	8.02696	7.8565	7.45067	8.78416	11.0965	9.53252	11.4179	9.27992	5.26244	11.7151
190	8.64529	3.81865	7.8956	6.53001	12.1969	11.5459	14.1099	11.8256	4.18708	7.91315	4.75227	6.97115	9.64774	12.1888	9.25691	9.53609	10.8206	11.6984	10.94	6.749	11.0107	8.83695	12.16	10.9432	10.5668	13.1802	7.34632	11.1886	8.6912	7.46247	9.70474	8.03414	7.0477	6.59455	9.50108	12.3045	9.19419	10.407	10.0001	4.41577	11.8458
191	8.53015	3.53163	7.78781	6.30622	10.9597	11.1663	12.0435	11.7316	5.2107	8.20652	4.32697	6.71862	9.33307	13.1671	9.64956	11.685	11.3067	12.7049	11.4458	4.4173	9.4665	9.85267	10.8466	10.7536	11.7065	13.5186	7.46379	8.86703	8.53174	7.11861	10.7568	7.35807	7.72672	6.96814	10.1163	12.6771	8.99651	10.5836	9.88814	3.94063	12.2321
192	8.77078	4.15347	7.07309	5.1162	12.6431	12.2468	11.2401	12.7415	4.52774	5.52674	4.11963	6.30499	10.5697	11.7094	9.76525	12.1334	10.9257	11.4138	10.3434	3.91138	9.87209	9.44697	11.065	11.6916	10.5931	14.4095	8.32469	10.9229	7.96672	6.70495	10.1346	6.9442	7.61222	7.32477	9.45954	11.9535	8.91344	12.2837	9.51988	4.54528	11.4257
193	11.2406	4.76887	7.11018	6.62041	12.4768	10.2248	11.8468	12.0653	3.86042	7.00983	4.30352	8.03879	11.2732	11.6245	8.55286	13.1119	11.5349	12.1599	9.92982	4.17915	11.1344	9.27317	11.1508	12.0961	11.4219	13.3003	6.83185	8.37097	8.63971	7.5093	9.85383	8.67965	6.74535	7.56614	10.4573	9.82766	8.403	11.7232	11.9869	4.25651	11.5764
194	10.3227	4.03044	8.27632	4.87134	11.3551	10.3132	10.7462	12.318	4.9428	6.38301	4.74816	7.59014	10.302	12.142	6.5791	11.8127	9.50655	10.7562	11.4472	5.16048	10.2039	8.84599	12.4159	12.6159	10.83	13.5589	8.17358	9.61593	8.01696	7.48287	10.2517	8.33108	7.74979	6.89435	9.82846	10.5893	7.61579	12.6763	11.285	3.79126	10.2857
195	9.27818	3.35525	8.04717	7.07705	11.7197	10.6636	14.9005	13.9941	4.35528	5.42183	3.88512	6.37113	9.47794	12.6156	5.10131	12.2748	10.2386	10.441	11.5886	5.29541	10.4952	9.7877	12.6965	11.0279	10.9613	13.7204	8.54062	9.51147	8.43833	7.67917	9.74708	7.78846	7.22028	7.73649	10.3871	10.4338	8.93324	10.835	10.9538	4.339	12.3853
196	9.49603	4.08335	7.92599	6.39751	12.1859	11.9061	12.1824	11.8365	4.08174	6.20543	3.86929	6.69295	11.5241	12.1785	4.39156	11.9136	10.152	11.5487	11.4714	3.88276	11.1669	9.942	10.5469	11.9413	10.3898	14.5157	7.40346	10.002	7.35403	7.52778	9.27535	9.76043	7.60963	8.39837	10.2677	10.5957	10.2651	10.8286	10.3818	5.42272	10.6734
197	8.36804	4.32219	6.9473	4.75122	12.381	12.7279	12.338	13.6465	4.15815	6.49795	4.20364	5.09475	9.24517	11.1227	4.62905	10.245	8.65603	10.8293	12.4348	3.89748	10.5465	8.56443	11.6461	11.9507	10.5615	14.3849	7.55544	10.0495	7.42225	7.95038	8.93241	8.94685	7.24884	7.54159	9.81921	10.6384	9.48123	11.0643	10.2585	4.17949	11.9072
198	9.86488	3.86419	7.68742	4.46415	12.516	12.5515	12.6444	12.1534	4.56387	7.2725	3.63194	7.21998	10.4098	11.5524	4.08403	11.6187	9.03861	11.401	11.2123	4.48263	10.1361	8.09539	11.3129	12.0754	9.34405	12.5988	8.63074	10.0497	7.79915	7.21138	9.34656	8.7224	7.61732	7.1586	8.77151	10.1601	9.41187	12.6746	9.9089	4.237	11.5854
199	11.2673	4.69181	7.59721	4.99521	11.0014	11.4301	12.5756	11.5738	3.92123	7.42338	4.06326	6.6994	10.402	12.577	4.98834	10.6574	8.37021	12.4568	10.9954	4.15005	10.8145	10.2211	11.4388	11.3751	11.3769	13.4439	7.87627	10.2757	8.96666	7.14237	8.58195	7.6086	6.57005	6.82318	7.93949	11.3621	9.29078	10.5912	10.3475	4.30197	10.4522
200	8.22014	4.32464	7.92995	3.42214	12.9056	8.42117	12.8296	11.4956	4.88937	7.66912	4.13775	7.13711	10.4704	12.5954	4.46118	13.1041	8.83331	10.7724	9.77246	5.33867	10.7299	9.03275	11.1062	10.5178	10.1594	14.372	7.82542	8.721	7.38429	7.36605	9.73726	9.58872	7.6476	7.73511	8.07345	10.7166	9.05738	12.3608	8.49571	4.1932	11.2301
201	10.6835	4.01519	7.86392	4.39024	12.6809	10.4054	13.4388	10.9032	4.63157	6.85524	3.81315	6.17714	9.93034	12.6142	3.93483	8.85055	8.43709	11.617	10.59	3.92721	12.6001	9.78687	11.9102	11.1144	11.1338	13.4626	6.65063	8.53418	7.80203	7.74557	9.79022	8.82304	7.41346	7.716	7.92157	11.0939	9.67171	10.7685	9.31191	4.55888	11.4678
202	8.92966	4.49958	7.34558	3.87771	12.3323	10.6564	12.6987	12.556	4.17194	7.77301	4.06659	6.15723	10.4245	12.6745	4.19382	13.1177	9.98936	11.8818	11.1878	3.74664	11.7909	9.00734	12.2104	11.162	10.623	13.5207	7.94036	9.66285	7.82784	7.73145	9.62069	7.35077	7.3016	7.16404	9.63559	13.12	10.074	12.6287	9.2593	3.82735	11.2379
203	9.08433	4.07339	7.19696	3.80303	11.8871	11.4875	14.6264	11.3639	5.40223	7.186	4.01131	6.47668	9.98854	11.1733	4.46522	10.7385	11.3082	10.691	10.8561	5.31032	12.0457	9.58639	9.77432	11.8238	12.6856	12.636	9.74567	10.573	7.87885	7.03091	10.2892	8.8122	6.9058	7.80836	8.58546	12.2952	8.98832	12.3403	10.5143	4.49075	10.7907
204	8.98875	4.09266	7.93729	6.55647	13.659	10.2309	13.112	11.0289	4.94986	6.81563	4.05075	7.05924	9.92247	12.7063	3.64287	11.8282	9.38857	11.7968	10.67	4.24964	11.155	8.87976	11.3667	11.1046	10.6986	14.1819	7.49236	10.9355	7.77866	7.53862	9.60723	8.25221	7.12713	7.58365	8.41394	10.9533	10.1921	11.9227	8.29549	4.01993	11.4408
205	8.91013	4.21405	7.67865	5.07213	12.5355	10.6302	12.0244	10.0741	3.90029	5.58063	3.85504	7.11474	10.3359	11.2101	3.62465	10.9938	9.77313	12.3137	10.8771	4.57746	10.6731	8.82679	11.2569	9.53582	12.3763	13.6489	7.41696	11.2968	7.93546	7.02136	9.01888	6.99518	7.97685	7.04478	9.0091	13.5739	9.53202	11.1913	9.60243	4.33369	12.5291
206	8.6495	4.34458	8.37229	4.16651	12.755	9.14032	12.3577	11.1944	3.48775	6.19595	4.25855	7.04614	11.0476	13.2835	4.58001	10.9424	8.7757	10.9172	10.3003	5.71264	12.8615	9.80388	11.7671	10.7719	12.7133	13.5293	7.73447	10.2067	8.04396	7.17956	9.30056	6.54957	6.62085	7.98219	8.87514	11.6872	9.6942	10.8112	10.614	4.29733	12.3855
207	9.15123	3.97575	7.29072	4.68333	13.1514	10.2865	13.3839	11.4344	4.33763	5.00757	3.5868	7.22412	10.4694	12.3722	4.10129	10.613	9.03355	11.3586	11.389	4.09367	11.7678	9.2758	11.6718	11.881	13.2937	12.7979	7.90833	10.333	8.80899	7.4031	8.62825	6.98895	7.03121	8.51515	10.4725	10.8809	10.4796	11.0914	10.9304	4.86014	10.5227
208	9.61035	4.24573	6.48741	4.1028	12.9302	10.6792	12.6413	10.1957	4.7561	5.06404	4.51509	6.68894	10.2012	10.9634	4.19787	11.4557	8.54169	11.5472	9.74493	4.10194	11.2853	8.78182	11.5956	9.98843	12.4181	13.2464	6.47849	10.3808	8.20741	7.33296	10.0287	7.6528	7.54993	7.18989	8.58934	11.0818	9.46975	10.3352	11.0722	4.65276	10.2345
209	10.3943	4.04581	6.05407	5.96793	13.7623	10.7471	12.0015	10.4729	5.42246	7.60447	3.93478	8.16051	11.4941	11.9922	4.32236	9.9324	9.01377	9.21721	11.2442	4.16319	12.1694	7.82415	10.798	9.391	13.583	12.8611	6.15123	10.0332	8.34306	7.32303	9.03582	7.60059	6.6622	6.94333	9.84919	11.6686	9.77161	12.8134	8.74294	4.1555	11.0574
210	9.77244	4.87472	7.7551	4.45113	11.7231	9.56822	13.3504	11.573	4.43086	5.28316	3.55097	5.33071	9.46018	12.9128	4.25001	9.81175	9.43094	10.7074	11.6753	4.40791	11.4053	9.62957	10.7082	11.3291	12.2151	13.7444	7.14883	9.67897	7.6327	6.85248	9.75063	7.40338	8.16854	7.67391	9.98552	11.7015	10.0342	10.8389	10.1103	4.9682	10.495
211	9.76215	4.65254	6.3734	7.1353	11.141	10.5414	12.8531	11.5645	4.74774	6.94882	4.4719	6.94653	10.0658	12.791	3.67415	10.8428	10.1198	11.5777	10.9052	5.44027	10.9277	8.72365	11.3929	12.0058	11.7715	13.724	7.57492	8.82909	6.87014	7.15951	9.37118	7.92017	6.75899	7.54671	9.70159	11.035	10.2841	11.9849	9.49276	4.44696	11.1319
212	10.6604	3.49269	6.84331	7.07049	10.1692	10.7152	12.728	12.0542	5.3146	6.03739	4.79681	6.61808	11.4595	13.2752	4.10188	9.60974	10.5528	11.3176	11.9359	4.90723	10.6232	9.75086	10.1584	11.365	11.686	13.4006	6.48396	8.53634	7.41386	6.79672	7.25177	7.73745	7.16811	6.85009	10.0882	11.4031	9.63499	11.0454	11.6369	4.2482	11.7331
213	9.91574	3.53802	6.91518	10.7756	10.6431	11.6008	13.7766	11.8546	4.95151	5.68705	4.18008	6.38774	9.24652	14.2823	4.37334	11.1684	11.8172	12.0979	11.7683	5.20659	9.47931	8.54825	11.6327	10.1028	11.8232	12.3189	7.20541	9.81186	7.59994	7.07958	7.83895	7.87267	7.05085	8.6804	10.3062	10.8239	9.94034	11.8876	11.3967	4.27389	10.9846
214	9.54251	4.08454	6.81429	6.2927	11.2895	9.81736	12.7187	12.7215	4.00854	7.45786	4.29121	7.50677	11.8434	14.4901	3.6573	12.2007	10.366	11.959	12.7528	5.86475	10.4519	10.4154	11.9184	10.3402	11.8122	12.3615	6.97935	8.77055	7.69019	7.56011	7.55083	7.31293	7.23118	6.99972	9.88892	11.4866	11.874	10.5348	9.11274	3.98585	10.5503
215	9.70157	3.89765	7.57564	4.60638	10.234	11.5717	14.6513	12.281	5.10021	6.39229	4.08084	6.77429	10.5933	12.327	4.62716	11.9013	11.5492	11.4455	11.2148	4.25791	10.7687	10.2042	11.0293	9.69351	10.4485	14.942	6.50454	10.1387	7.39001	7.67672	7.92044	7.94698	7.66875	7.14311	9.09781	12.532	9.31451	10.8904	9.96158	5.54976	11.1012
216	10.1349	3.97113	7.52749	4.73515	10.6249	10.1411	12.4491	12.9694	4.2229	7.39569	3.97698	6.08018	11.4123	13.4328	4.04443	10.991	11.8716	11.5797	12.3681	5.21335	10.1167	9.99344	11.9476	14.3825	9.42707	12.9647	8.00775	10.4352	6.87971	7.64681	6.47115	7.92559	7.60203	7.18756	9.77035	12.7196	9.80263	12.5382	9.57302	6.49049	10.704
217	9.63524	3.80585	6.36881	4.55743	10.5121	11.1099	12.4464	10.4785	4.59357	6.73726	3.88574	7.21121	11.199	13.4803	6.35146	11.33	10.2227	11.7702	12.0036	5.06515	10.9066	9.11106	12.0215	12.9481	10.8673	12.7232	8.74256	10.0299	7.94795	7.76282	7.96656	7.64953	8.00556	6.98594	10.3453	13.165	10.1974	11.9436	9.74423	3.71819	11.3429
218	8.83827	3.96872	6.72818	4.97737	10.4979	11.6717	13.0652	11.8384	4.7675	5.87082	4.15395	6.26846	10.6798	13.7007	4.11108	10.3439	10.3474	12.1739	10.9549	5.2624	10.3562	9.16918	12.3923	11.4859	9.69147	13.2666	6.92114	9.44056	7.9412	7.60332	9.74813	7.25544	7.32275	7.97518	9.95422	12.3937	10.4489	12.0111	9.96083	4.26175	11.3444
219	9.25839	3.61476	7.77546	3.68633	11.306	10.5835	13.454	10.123	3.63584	6.39688	4.15645	6.47688	10.6298	12.9319	4.23457	11.0756	10.1527	10.984	12.7919	4.12725	11.2784	9.25867	12.3127	13.3308	10.2982	11.9591	7.51145	9.71404	8.60703	7.02003	7.80583	7.69865	7.01552	6.64315	10.4278	12.0928	11.2234	10.2303	10.3751	4.3834	10.2351
220	8.06617	4.10216	7.35843	4.22794	11.3726	9.68912	13.5055	8.34355	3.94834	7.65256	3.70464	7.28754	10.1278	11.136	3.74083	10.079	11.8308	11.5083	12.0732	3.74674	12.1943	11.297	11.323	12.5419	9.41523	13.7936	7.21336	10.4349	8.13385	8.01941	7.88044	8.85073	6.86452	7.69267	10.4886	12.5162	9.81752	12.0254	11.6369	3.8659	11.3173
221	8.40765	4.42928	8.10386	4.34815	11.2685	10.9286	14.5246	9.35755	4.09419	6.07417	3.45513	9.63773	10.6246	12.8302	4.64193	10.3501	10.8191	10.9717	10.0261	3.88419	11.1299	9.87495	12.2373	11.1588	9.33247	14.4802	7.66635	10.2433	6.58175	6.90748	7.97508	7.28765	7.77053	7.37109	12.2606	13.5534	9.51427	11.7377	10.1005	3.75474	11.6442
222	7.20512	4.03957	7.49832	4.38772	9.95993	10.2011	12.9996	9.84661	4.67632	7.12334	3.98583	8.65038	8.77734	12.9485	3.94161	10.2139	10.6199	11.1505	12.0144	5.37585	10.4793	8.19403	11.4632	12.2748	9.78658	12.3071	7.64608	9.67104	6.78249	6.76329	8.1103	8.14775	8.18854	7.71644	11.2788	13.6961	10.5222	11.1125	11.0957	4.09446	11.1501
223	9.09359	4.38071	7.94358	3.94398	11.3232	11.1485	13.4686	7.5291	4.43925	4.94245	4.00829	6.97402	10.5426	11.6643	4.60305	12.8899	10.3045	11.2545	11.1314	4.38088	10.6226	9.94224	11.5676	11.5487	9.58074	11.3343	6.38328	9.626	6.75319	7.38125	7.14272	6.90202	8.19488	6.98018	10.6519	12.5725	10.8907	10.233	11.1914	3.6711	12.6475
224	8.9139	4.28852	7.33127	4.62949	11.404	10.3919	13.7274	8.49462	4.02662	5.89178	3.99207	7.75889	12.147	11.2925	3.63307	11.1928	10.0733	10.4966	11.7595	4.62794	10.6283	10.0443	11.0539	13.2265	9.1954	12.3609	7.80805	10.2071	7.61893	7.40656	7.25109	8.30115	8.3901	7.92795	10.6913	13.3127	11.2082	11.4642	9.91008	4.54914	12.3771
225	8.77088	4.28752	8.87041	4.57275	9.96809	12.2066	13.5781	9.49708	3.9358	6.74526	3.54776	6.33934	10.76	12.2535	3.74287	11.9574	11.9135	12.4428	13.0885	5.25195	9.63155	8.46649	11.2951	11.8038	9.51192	12.7328	7.72625	10.1771	7.35339	7.05372	8.40554	7.67935	7.9424	8.04871	11.7771	11.6415	10.1101	12.2262	11.1682	3.73786	12.7364
226	9.80868	4.06588	7.92955	5.80405	11.3934	11.1016	12.2198	9.95145	3.75719	4.15997	3.61427	5.67184	11.9488	13.6442	4.3926	10.3484	11.0865	12.949	11.8617	4.29439	10.6828	8.89381	12.8129	13.2357	8.11805	12.4556	6.68346	9.62511	7.06114	7.60733	7.59185	7.81323	7.78777	7.5694	11.645	13.3356	11.2618	10.5688	10.0107	4.18802	11.5672
227	9.16961	4.34908	8.75871	4.1433	10.9052	11.2035	12.717	9.91554	4.84766	5.80535	3.88785	7.4582	11.7789	12.0421	3.74258	11.4294	10.3373	11.8969	11.4622	4.87838	9.90366	9.87213	11.592	11.4432	9.11923	11.1221	6.91717	9.58973	7.12423	6.90219	7.47704	7.36691	7.60085	7.25359	10.5676	12.2981	10.3173	10.9057	10.0388	4.22176	10.4647
228	9.0625	4.75165	7.39335	3.98736	12.6075	13.9816	14.57	10.1608	5.11175	5.27246	4.18441	8.33294	9.57526	12.5207	4.05829	12.0308	9.89301	11.5492	10.5738	4.64952	10.2672	10.0103	12.8221	12.3433	11.0138	11.6149	7.29779	10.3938	7.69843	6.89743	7.3619	7.26896	8.03684	7.96252	10.5105	12.2	9.52466	11.4527	11.2433	4.47158	11.8352
229	9.45673	4.00248	6.71791	3.71039	9.76607	11.0767	14.8928	10.3889	4.53724	5.74724	4.34669	6.22415	11.4313	11.8179	4.04937	14.6398	10.096	10.9107	12.5217	3.78183	11.4017	10.6339	12.9251	12.1875	9.58575	12.2523	8.01834	10.7059	7.57394	6.97669	7.32335	7.57252	7.41368	7.3399	10.7142	11.952	10.1431	11.1108	11.803	4.36609	10.6789
230	8.15309	4.35753	7.83696	4.7439	10.2024	12.1792	13.6418	9.56629	4.70469	6.02424	4.22145	7.95535	10.5774	12.297	4.0476	13.5167	9.74567	11.1408	12.2045	5.29913	10.9302	8.90639	13.6398	12.4001	11.1461	12.5073	7.06136	10.3207	7.65771	6.90376	8.09851	8.56982	8.05373	8.41328	10.847	11.6209	10.9462	12.1783	12.103	4.10184	10.9526
231	9.30324	3.99813	7.04561	3.95127	11.3684	9.35353	14.1242	11.3185	4.66845	7.12515	4.60935	6.7693	10.8124	12.2586	3.91569	13.1154	9.87466	10.6233	12.9202	4.91604	11.6683	9.93111	12.8119	11.1309	11.3364	12.4021	7.34769	10.0941	7.75046	6.84053	8.36056	7.13698	7.67376	7.28069	10.3118	12.6544	9.52761	13.2925	10.555	4.76984	11.3764
232	8.38789	3.93758	6.6062	4.23332	10.4389	10.3504	13.3926	9.68799	4.23577	6.80779	3.54944	8.6093	10.9773	12.7799	3.64508	13.3877	9.36321	11.3391	11.9441	4.21546	11.2264	10.7453	11.1542	12.3499	10.2108	10.3275	6.92148	10.8548	7.08455	7.0924	9.59663	7.93018	7.7955	7.6512	9.99719	12.9867	10.0669	11.6528	9.16962	4.46519	11.8558
233	8.87098	4.85298	5.55097	4.1509	11.1856	11.1264	12.8608	8.61829	3.62588	6.52091	4.57513	7.9906	10.899	12.7296	4.00082	12.3969	10.5293	10.5857	13.083	4.30825	11.6639	11.652	11.8045	9.53473	10.4942	11.7143	7.36796	11.3344	7.46672	7.38234	9.1836	8.02736	9.25087	6.97486	9.74109	12.5704	10.3369	11.6923	10.4898	4.09162	10.8811
234	9.24522	3.79952	6.52093	3.85934	9.31422	10.705	13.8393	11.2564	4.64043	7.24442	3.44833	7.08665	10.7735	12.5509	3.53532	12.3782	11.3344	11.0078	11.934	4.53789	9.85407	11.8386	11.0187	11.0661	9.5359	10.8035	7.85765	10.9203	6.76765	8.25829	9.69824	7.99814	7.89272	6.53351	9.18739	12.2097	9.64175	11.0416	10.7677	4.41725	12.1789
235	9.45176	5.20178	6.58332	4.99545	11.8481	8.03277	13.0288	10.0713	4.39643	6.69562	3.5386	6.61282	9.14262	11.6126	4.83484	12.669	11.4745	10.3204	10.9854	4.89027	11.2236	9.11917	11.8079	11.9502	9.90396	11.5116	6.25671	8.45536	8.18276	6.98685	8.44719	7.30766	7.214	6.73318	9.96168	11.464	10.0858	11.5722	11.0031	5.65391	12.1594
236	9.59302	3.98478	6.23863	3.81478	10.7294	11.2219	13.7723	10.0757	3.70924	5.11767	3.77403	7.23737	9.73323	12.0617	3.55934	12.2017	10.6526	11.1795	12.2475	5.97228	10.308	10.3231	10.8559	9.27072	10.6953	11.897	6.56937	9.70619	7.27655	8.52257	9.37876	7.54182	7.5993	8.26827	8.97678	11.6711	9.95637	11.3226	9.71247	3.78299	11.1673
237	8.57551	4.91444	7.99923	3.98224	12.0094	9.48136	12.8155	9.37226	3.94134	4.2864	4.29822	6.68058	9.90887	14.0146	3.97183	12.8911	10.2594	10.5761	12.2041	4.42405	11.7625	10.1957	13.5752	12.7387	11.2401	12.225	6.73574	10.7752	7.10056	7.68246	9.43605	7.00952	7.81476	8.6987	10.5546	13.7659	9.25971	11.6543	10.7587	3.71609	11.3455
238	9.11843	4.52337	7.09087	4.10026	10.4279	10.2815	13.3437	10.7781	4.4853	5.48589	4.06362	7.38732	11.1339	13.4835	3.30585	13.3404	10.5496	11.4201	11.1193	4.82975	10.2272	10.0271	12.5448	11.0467	9.8085	11.2177	6.53313	8.68554	8.1623	7.20583	10.1883	8.79022	6.45995	7.26978	9.85443	12.4412	10.3236	10.6988	11.6665	3.89823	12.7318
239	9.13165	4.41571	7.62321	4.73208	8.4878	10.4994	13.3038	9.80654	3.53221	6.38376	5.78666	7.40914	10.1454	11.8457	4.11657	12.5775	11.5463	11.4999	12.2428	4.30804	11.1133	9.58908	12.4048	10.0153	10.4043	12.3534	6.29682	7.95412	7.21561	8.36523	9.90384	8.90592	7.46495	7.2889	8.95296	12.6783	8.59854	11.9416	12.6258	3.98669	12.4194
240	8.22793	3.74834	7.56726	4.32953	10.113	9.89846	13.3221	9.58442	5.04656	6.79712	3.79709	5.87801	10.1645	12.1812	4.34581	11.9471	10.9018	10.7654	12.5436	3.9633	9.90435	12.0358	11.8564	11.8803	11.2977	11.9916	6.83464	10.4269	7.56957	6.94191	9.35539	8.93221	7.58285	7.24143	9.59742	12.8834	9.98077	11.7413	11.5691	3.50479	12.0928
241	7.99096	5.43862	6.29216	4.10831	10.3127	9.9175	11.3075	9.54041	3.54384	6.79622	4.14898	7.2419	10.5391	11.844	3.84726	11.7387	10.8126	10.1768	12.6893	4.94298	10.5303	11.6995	11.5205	10.9723	12.0649	11.8538	6.37968	10.6873	8.24032	7.34419	9.23928	7.30796	6.84955	6.69431	10.104	11.7305	9.60086	9.9048	10.9206	3.57364	11.1379
242	8.35841	4.85964	6.96133	4.02562	10.5746	9.45548	13.3542	8.26053	3.97263	7.34102	5.62264	7.35079	10.0798	12.6753	4.37568	12.0313	12.2855	11.2806	11.4728	4.91126	10.6857	9.6556	10.6718	11.3898	10.7008	13.8051	7.41602	8.933	8.62484	7.95943	10.0932	7.24405	8.84822	7.19787	10.6618	12.2258	10.0348	11.1813	11.5936	3.47507	11.3493
243	8.40797	3.89647	8.07695	4.48587	11.5249	12.8186	12.236	9.82769	3.82127	8.18192	3.6397	10.4094	9.72177	11.9496	4.38457	12.3219	12.3559	11.1155	12.3259	4.81379	12.0155	10.6174	10.6278	11.5609	11.1192	13.8735	6.70815	10.0639	7.68603	7.14132	9.19765	7.49353	6.37932	7.11783	9.99837	11.7896	9.29452	12.5325	11.0734	4.0673	11.2074
244	6.52523	3.38408	7.27013	3.89668	10.9064	8.88357	14.6208	10.2283	4.22897	6.68535	4.60794	7.30787	10.9637	11.6795	4.25439	12.0605	12.3462	10.9329	11.0092	4.55752	10.7598	10.9021	11.8556	12.3886	12.7532	12.0712	7.93237	8.77574	7.39413	7.25785	8.79488	7.57333	6.91518	6.48322	9.69632	12.5751	9.96878	11.5169	10.4784	3.74978	11.1332
245	7.62709	3.82818	8.02919	4.4226	10.7209	10.9458	12.5211	9.61695	3.93915	6.52669	4.71375	6.70386	9.68093	11.7775	3.94589	13.4619	11.2611	11.55	11.5841	4.6095	10.8368	10.1962	10.5815	9.07623	12.5658	13.4232	7.32536	9.08587	6.9187	6.63111	10.1231	8.20752	7.39901	7.4595	10.4148	11.5312	11.1203	12.3311	9.92523	4.84401	12.1155
246	8.08605	3.85887	8.55354	3.78018	9.80766	10.0572	12.8806	8.36062	5.14021	6.45707	3.85169	6.5656	10.6074	12.2402	4.17815	12.4527	9.52326	11.5593	10.8902	5.79785	10.787	8.9924	10.7797	12.2314	12.1665	12.6687	4.79175	10.0456	7.04972	7.17809	10.2503	7.53104	6.83372	6.72014	9.59226	11.8695	10.8334	13.1762	11.9138	4.01873	11.3664
247	8.70062	4.26586	6.89891	3.76592	9.80144	11.1704	14.53	9.77944	4.47676	6.70866	3.5064	6.91678	10.969	11.5085	5.44247	13.0384	8.47627	11.9763	12.3862	5.18009	12.8287	9.02412	11.7946	12.1726	10.1126	10.4492	7.19418	8.41459	8.74735	6.65993	10.124	8.58047	7.74322	6.77821	10.447	11.1441	11.0143	11.9759	10.8313	3.77212	11.1578
248	10.5061	4.80952	7.16822	4.09314	9.42188	10.9793	13.3046	8.99885	4.81523	5.94757	3.96779	5.33361	10.6578	10.6886	3.53872	11.0016	9.7895	11.0452	11.8466	5.35813	13.6892	10.7171	12.1441	12.4681	12.2942	13.2521	7.27859	7.96775	6.97697	7.69973	9.46241	7.50618	7.04688	7.07192	9.58171	10.7604	9.52925	12.3386	10.9358	4.49687	12.2142
249	9.59638	4.63373	7.76798	4.04674	9.50893	10.3708	13.4109	9.3913	4.57246	5.78209	4.20474	5.18192	10.788	11.0024	4.06364	11.9543	10.8105	11.4012	10.2372	4.52396	11.1827	10.5473	12.1181	11.2052	10.4044	12.7002	8.21716	6.61219	6.61173	7.16564	10.099	8.1964	7.25935	7.78526	9.25392	9.65013	9.53946	10.8104	10.5824	4.06688	10.5535
250	9.61947	4.38704	7.63105	4.30889	8.0421	11.2606	13.2501	8.4477	4.60181	7.08983	3.95309	3.81506	11.3235	12.7379	3.86996	12.8685	10.8799	10.0768	11.5544	4.09073	12.1746	10.1182	11.5213	10.426	10.7459	12.9834	7.45088	7.11689	7.89945	7.61927	9.41582	8.61545	7.20218	7.62883	10.4903	10.6022	10.8841	9.80472	10.6156	4.05939	11.6946
251	9.84755	3.82771	6.93886	4.25568	9.63389	11.7088	13.1955	9.94398	4.47869	7.36794	3.67253	5.02404	11.2852	13.0932	3.62286	11.7777	9.91913	10.1881	11.8002	4.69081	12.0083	9.39198	12.2125	12.5317	10.8153	12.9674	9.33565	8.59585	8.3498	7.16636	10.327	7.08867	8.70168	7.40947	11.0143	9.70346	9.83453	12.0963	10.5412	4.0516	11.2581
252	9.60594	3.8988	8.28416	3.97755	8.93852	9.1604	11.7266	10.2732	4.21419	6.46678	3.77978	4.28917	10.7455	14.1034	3.96479	12.61	8.95409	11.8277	10.9369	4.41837	10.2333	9.85274	10.8092	10.5009	11.3525	13.1199	7.08019	8.607	8.0964	7.46652	10.3221	8.31274	7.66381	7.08901	10.5749	10.5996	10.3289	11.6287	10.2446	4.63557	11.5146
253	8.56942	4.3461	8.90884	5.19008	10.433	10.854	12.7716	11.0367	4.37931	6.84215	3.65314	5.27988	10.0876		3.87661	10.3199	10.5381	11.3405	11.9358	4.50745	10.8933	11.8459	10.4827	11.2705	11.2122	12.3065	6.97728	7.56457	7.46893	7.25107	9.87662	9.38613	7.15784	7.30483	11.3925	9.02763	10.892	11.7699	10.8358	5.80391	10.8906
254	7.73291	4.11732	8.77051	3.99095	9.81726	11.6091	11.735	10.4414	4.4951	6.79535	4.02653	4.63963	9.23708		3.49379	11.7349	10.6283	10.9037	10.6243	3.91409	9.85791	9.56497	8.9872	12.2549	9.60552	12.8511	6.62013	7.04495	7.24452	7.36645	10.5625	8.18088	7.08994	7.14804	12.0614	10.9675	10.3507	13.148	10.6087	4.14133	9.71065
255	10.0926	4.63682	7.87198	4.55173	9.97911	12.7424	12.9643	8.94638	4.61131	6.7131	3.80597	5.52008	10.1145		4.09754	10.6412	10.8278	12.0809	10.6261	4.54136	10.9565	11.0953	8.77026	12.0156	10.045	12.7489	8.35323	8.52339	7.97634	6.92402	11.5913	7.87377	7.64071	8.02872	11.2598	11.3592	10.5138	11.7795	9.8641	4.18035	10.0981
256	11.7026	3.73815	7.37891	4.34679	9.16001	10.182	10.6603	9.48732	3.61402	8.1444	4.16626	6.4466	10.4744		4.53213	12.3202	9.81782	11.3445	11.4679	4.16353	10.2251	9.72572	10.4347	10.3807	9.93312	12.2902	7.26673	7.19419	8.009	7.52761	10.4974	8.03202	7.25788	7.53939	11.8504	10.6454	11.0012	12.2783	10.2509	4.63865	11.4796
257	9.09783	3.96999	7.15402	4.45419	8.71517	11.3479	13.3639	9.55772	4.69682	6.43858	4.38618	5.77483	9.66622		4.25804	12.2966	9.24595	11.5448	11.9884	3.8181	11.045	11.3	9.96499	11.1273	10.3725	12.4529	7.09296	10.5358	7.66618	7.08564	10.6133	8.21513	7.43006	8.47803	10.3464	10.5361	9.61537	11.2451	10.5608	4.42511	10.9494
258	9.83496	4.37997	7.43501	4.19564	9.67592	11.357	13.008	10.36	4.22255	6.60552	4.11807	7.09314	10.1819		4.00785	11.5215	9.4369	12.0408	10.9277	3.80292	10.9181	11.521	10.8818	11.0012	10.7848	13.1197	7.64341	11.0072	7.01654	7.5553	11.2483	8.17202	6.99792	8.11573	10.1011	10.3866	9.84471	12.1378	11.0798	3.92313	10.1637
259	8.88655	3.9424	6.81719	4.11084	11.4981	10.9122	12.6049	9.38596	4.3629	6.94346	5.06032	7.81594	9.86078		3.75406	11.1852	10.0952	10.0196	13.8264	4.01053	11.1143	10.4889	9.83718	11.5888	6.81655	12.38	8.63394	9.6651	7.81955	6.86007	12.4849	9.01111	6.87169	7.92331	9.28031	10.1055	9.62246	12.5443	11.0023	4.00795	10.8558
260	8.79548	4.78189	8.76293	4.38322	8.97781	11.2211	13.5403	8.61841	4.41026	5.86497	4.99886	5.76036	10.7449		3.48015	12.9189	9.23249	9.61081	13.8495	3.86065	11.8908	11.3043	11.0019	12.3089	7.35014	12.9983	7.56086	11.1833	7.06842	7.90061	11.9127	9.11161	6.76186	7.57351	9.86173	11.1402	9.2534	11.9181	9.81702	3.9077	10.7014
261	9.56906	4.36299	9.30365	4.07392	10.4459	9.98668	13.9824	11.2867	4.01786	7.5235	4.59987	6.57152	9.30736		4.01428	11.3742	10.7192	11.2101	11.8306	4.26018	12.5689	8.56977	10.9568	10.9584	7.86007	13.1421	6.708	10.6935	7.80839	6.83826	11.709	7.91608	7.40358	6.79575	11.4224	11.4796	10.0755	10.5911	12.0695	4.19387	11.3621
262	8.05478	4.37988	7.6222	4.44127	10.701	11.0883	13.6681	10.6731	4.26264	8.23529	3.83972	7.99888	10.2917		4.23274	11.1675	11.1056	11.6025	13.5401	4.97042	11.7395	10.4621	10.5187	10.186	6.15563	12.7309	6.61423	10.4494	7.70394	6.75743	10.2388	7.73626	6.69381	7.87626	10.7196	10.5683	10.4536	11.3286	9.72513	4.22604	11.0242
263	10.0031	4.43059	7.13729	4.47723	11.2658	11.6262	11.9108	10.7005	3.86608	6.91134	5.34558	7.45435	9.26212		3.80678	11.4544	10.4429	10.8533	10.9965	4.32931	11.4041	9.4092	9.36056	12.8115	6.64946	12.3962	7.5741	10.5471	7.73171	7.36805	10.1638	8.84414	7.42635	6.61983	10.2651	10.4687	9.12726	10.3621	11.219	4.70551	11.7733
264	9.69488	5.15591	8.73364	4.69852	11.0789	11.8731	12.155	9.80799	5.20177	7.29428	6.33592	5.40685	7.93813		4.08375	13.3891	11.6391	9.79621	12.2703	5.02196	11.2001	8.98269	11.1998	11.0359	6.48545	13.3116	7.58206	10.8981	7.6332	7.34842	9.65419	7.87158	7.37977	6.94035	9.70557	10.9156	10.094	10.83	9.52375	3.61619	10.724
265	9.92254	4.21593	7.80961	4.11261	10.7073	9.89225	15.5228	10.0722	4.24266	6.31374	4.50815	6.43143	9.28131		3.51649	13.241	10.5129	10.8098	12.2385	4.66125	11.0038	10.2227	9.98051	10.3199	6.75891	11.2237	10.4583	10.3945	7.05857	7.2209	9.39048	8.83623	7.43328	7.81403	10.4032	10.2579	10.2429	10.9586	10.2456	3.85401	10.9328
266	8.14585	4.4315	7.10095	4.81961	10.8978	11.9418	13.8954	10.9638	4.70018	7.30235	3.99625	6.69911	10.1223		5.54278	11.681	11.7492	11.1044	10.8075	3.92176	10.5701	10.7853	9.93617	8.96354	6.29667	13.7154	10.5017	9.78111	6.69995	7.68774	10.5554	7.24169	7.44512	8.5914	10.598	10.0351	10.4475	12.402	10.354	4.31742	9.72717
267	9.9762	3.86421	7.52851	4.73018	9.66798	13.5436	11.2443	9.62612	4.72144	7.31514	4.49305	6.88681	9.82628		5.09926	11.6155	10.7963	9.95286	11.8724	5.53204	12.0131	9.83029	9.32719	10.7394	6.71685	12.137	11.8831	11.3679	7.80163	7.47339	10.9073	7.61271	7.40887	7.53237	9.72545	10.2967	9.70221	12.9625	10.5137	3.68555	11.2278
268	9.8663	4.42706	7.37451	5.10569	9.8065	11.3301	12.6587	10.3801	4.46409	6.44029	4.1577	7.83048	8.54931		4.85335	11.3336	11.3134	10.2138	11.1228	4.74764	11.6783	10.3282	9.88463	10.4622	7.99223	12.6343	11.1028	10.5759	7.36113	7.50817	11.891	6.78703	7.2497	8.01954	9.81576	10.5241	10.863	10.8535	11.0502	4.40158	10.7962
269	10.5976	4.28237	7.10018	4.50799	10.0608	10.7872	12.0977	11.2081	4.00767	7.26235	3.93578	7.9868	8.21414		4.38245	7.06145	10.2443	11.0916	13.1497	4.50494	10.9658	8.34422	10.0632	10.5142	5.65887	12.4772	10.4823	10.0475	8.05643	7.61082	10.619	7.51122	7.7433	7.23435	10.9167	11.0407	10.4656	11.9092	10.5532	4.22547	10.2799
270	9.54022	4.43286	8.75771	4.97482	8.6754	10.1455	13.9245	8.66759	4.02555	7.23771	4.00411	6.95963	9.88256		4.5073	8.07672	10.0353	10.051	12.1255	4.76036	12.5102	9.85879	11.198	10.56	9.04255	12.7832	11.7011	10.4435	7.06857	8.22413	12.2512	8.70141	7.17385	7.85944	9.71291	10.5499	10.0506	12.2785	10.9718	4.43447	10.6846
271	8.91681	4.47312	6.6807	4.68694	9.7519	11.1671	14.8593	8.92834	4.35216	7.46486	3.93041	6.10545	8.9025		4.44871	8.00606	11.1824	10.4246	12.946	3.80557	12.1909	9.28566	11.3498	10.1471	10.7032	11.6209	9.70878	10.2551	7.08007	6.94042	10.0213	7.63742	7.41191	8.02201	11.9137	11.0142	9.79453	11.9483	10.9656	4.38783	10.2054
272	8.58181	4.35992	6.82201	4.65507	7.89157	11.4066	14.7284	9.26719	4.09694	6.53626	4.13734	6.76072	9.36953		3.88945	8.18407	11.9681	11.5904	10.4543	5.2196	11.2204	6.85073	9.95938	11.1619	12.3619	12.9868	9.20606	10.1	8.19349	7.4065	11.0771	7.53469	7.12182	8.4682	11.7106	10.7261	9.67881	10.1539	11.6181	4.15347	11.0717
273	9.13758	3.95095	7.36013	3.85659	8.41068	10.6423	15.0429	10.1662	5.10499	6.98103	3.51541	6.89744	8.76285		4.03793	7.2546	11.0653	11.7635	13.1878	4.083	11.9387	8.29076	11.4592	9.70127	10.6603	12.4477	9.16876	10.208	7.89716	6.56991	11.0586	8.22393	7.12737	7.45854	9.88021	10.3193	8.91822	10.0744	10.5931	3.61791	9.39828
274	9.69297	4.26879	6.71887	5.10718	8.32868	11.9787	14.6235	9.53434	4.39706	8.00675	4.14915	6.4571	8.31474		3.74676	8.41298	10.9647	10.6581	11.687	4.10021	11.1505	8.57823	11.1418	10.7719	11.4958	12.5154	9.28199	10.0591	8.47133	7.60245	11.3298	7.25318	7.56166	7.99075	12.2582	10.3661	9.45434	11.794	9.50139	3.97916	10.5627
275	12.2467	4.79765	7.07147	5.37131	10.7808	13.6222	15.0466	9.22012	3.64199	8.02007	4.66554	6.7654	8.14739		4.82636	8.20474	11.6117	11.5586	10.6706	4.9428	11.9479	8.50855	11.4417	10.6569	10.4621	13.2058	8.28634	10.7602	7.70131	7.04978	10.8045	7.63724	6.5384	7.26705	11.1184	10.8693	9.84474	13.1075	10.9454	4.69387	10.1737
276	9.60253	4.09785	9.29457	5.34974	9.67329	11.6288	15.8355	9.42019	4.40863	6.86496	3.40129	5.87622	9.85918		3.97897	8.74191	10.3606	11.8412	13.2709	5.3034	10.7005	7.88138	10.9878	11.4242	11.5453	12.2845	8.49839	10.1528	8.58012	7.37751	9.76529	6.92016	7.53499	6.98023	11.7963	10.2199	10.7672	13.5954	9.27635	4.6236	10.4054
277	10.0359	4.74521	7.23284	4.28707	12.0915	11.2676	15.6589	8.8499	4.23545	7.7313	3.97372	5.47966	9.72916		4.08131	8.91917	11.7521	12.1042	10.5907	4.57662	11.7079	7.60592	10.0257	11.7207	13.0327	12.5683	9.66712	10.2037	7.30175	7.12355	11.5253	6.82364	7.46041	7.08051	11.0502	10.9569	10.9226	11.1445	9.81463	3.79933	10.2411
278	8.5535	4.13576	6.7114	4.37005	10.9076	11.7622	15.5984	9.62404	4.21205	6.50004	3.82545	6.87115	9.03245		4.79264	9.87843	11.9601	10.894	10.2261	4.57888	12.2647	7.77775	10.7824	11.583	13.0878	12.6164	7.97326	10.5013	8.6593	6.69154	11.0097	6.50782	8.03476	7.92066	10.4944	9.43114	8.83054	12.3302	9.45749	4.45688	11.7805
279	9.69114	4.42543	7.3096	4.25125	10.9368	12.4292	15.5653	9.29291	3.72061	6.84142	7.38211	7.07539	9.41139		4.46566	10.0403	12.4209	11.4775	10.7628	4.31766	11.8697	6.71448	11.0699	11.3768	11.2975	11.8903	8.93655	10.6239	7.32864	7.00383	11.3784	7.04348	7.11634	7.27371	11.7084	9.02402	8.65837	11.1404	9.27264	4.10763	11.6167
280	9.70672	4.34006	8.68719	4.64876	9.4991	10.3939	13.2774	10.3135	4.44315	7.49086	5.55546	7.05854	10.1423		4.176	8.85783	10.9381	11.9892	10.1155	5.72582	10.2671	7.09354	10.1566	11.8674	9.88772	11.78	6.9426	10.472	7.92372	8.12302	10.6851	7.15496	7.04786	6.5096	10.6884	10.3397	10.9037	12.0085	10.5144	4.19707	11.7127
281	8.54453	4.0356	7.57857	3.92334	10.6658	11.8188	12.1747	10.5132	3.85204	6.64682	6.7973	7.09709	8.87368		4.46001	9.69139	12.1584	11.9734	11.1659	4.16464	11.8517	10.9368	10.0641	10.25	13.1066	12.4681	6.69847	10.3418	8.06613	7.13215	11.3252	7.73446	7.21436	7.88108	11.6542	8.74075	10.623	11.6522	10.9062	4.0089	10.5627
282	8.42043	4.0548	8.364	4.54749	9.24438	10.7033	12.4941	8.85827	4.33439	7.53152	3.72004	6.32584	8.47016		4.56983	10.3161	11.2861	12.5091	10.1906	5.21605	12.023	10.1249	11.5287	10.1879	10.0975	12.0813	6.59392	10.5823	8.05348	7.66814	10.8753	7.06736	7.62802	8.36246	12.7567	10.6574	10.3582	11.1299	10.3451	3.28496	10.7271
283	8.32823	4.03745	9.02621	4.81003	9.79395	10.7135	13.1186	10.8973	4.39896	7.35161	6.54338	6.61369	9.03438		4.56997	8.13017	10.4065	12.5237	12.1099	4.39138	11.5134	10.1363	11.0871	10.603	12.3025	12.4024	6.70276	9.70674	8.03255	7.57875	11.0327	7.35654	7.87358	8.20001	12.4576	9.79094	9.94265	10.9577	9.00817	4.17791	10.8958
284	8.28319	3.77043	6.65947	4.69221	10.1775	10.8219	14.1936	10.1342	4.17575	7.2252	7.88097	7.33355	9.08539		4.23907	8.90904	11.9824	12.4758	11.0202	4.53311	10.7602	9.74234	10.9127	11.7131	13.2182	11.7432	6.62724	10.6458	8.18744	7.07614	10.9016	7.57558	7.37927	6.63791	11.2305	9.45991	10.6591	12.5106	9.97066	4.55523	10.8873
285	9.92937	5.0298	8.90188	4.44065	9.18083	12.1713	12.9046	10.2044	4.2121	7.41694	8.49523	6.03717	8.87502		4.36707	8.83978	11.1067	11.5415	10.1314	4.27956	10.9739	9.54887	12.0139	11.0745	14.2435	11.7854	7.79458	9.4703	7.98029	7.21846	10.8191	7.69927	7.80885	8.01724	12.3342	10.6015	9.55274	11.3132	10.7124	3.89755	12.6779
286	10.2637	4.33791	7.81285	4.46378	9.44663	10.0566	12.3906	9.85169	3.87146	9.15118	9.97921	6.85205	9.84373		3.88357	10.025	11.6268	11.7513	11.3063	5.30069	9.8454	10.5957	10.0426	10.8786	11.8206	12.2291	6.76619	9.81687	7.94485	7.3292	10.9064	7.96856	7.24406	7.61549	11.3171	9.44589	10.2506	11.6122	10.3615	4.48538	12.312
287	10.3866	4.38135	8.36329	5.07444	9.88236	12.8415	12.6203	9.9252	3.99226	8.23386	9.05438	6.35549	8.5002		3.93738	10.5094	11.1627	11.8921	11.5177	3.95802	10.8084	10.4331	10.5504	10.5973	12.2273	12.9399	7.12333	9.8078	8.35134	7.44823	11.3681	6.91383	7.5914	8.11267	12.2724	10.0272	11.6277	12.8311	10.1548	5.1119	13.1932
288	9.85617	4.42996	8.27515	4.28524	9.01893	10.9466	14.5311	8.73032	4.34779	8.14425	4.99403	7.65571	10.03		4.49911	9.52838	11.2691	10.5703	13.013	4.37102	10.046	11.673	9.71559	10.523	10.9957	12.5208	6.65558	10.6936	7.62903	6.93843	10.2668	6.87565	7.34131	6.8233	10.5486	9.9458	11.0624	12.4033	10.0648	5.20584	13.0775
289	9.79254	4.26535	7.84735	4.96608	8.96186	11.9029	13.0256	8.90183	4.14674	7.40166	7.30011	6.09013	8.05537		4.70324	10.3498	9.79511	10.8649	11.8054	3.99294	10.3528	9.94598	11.8468	12.7245	11.5803	11.7272	6.79898	10.1783	8.85864	7.10778	9.62266	7.55884	7.79083	6.65163	10.4619	9.45161	10.4082	12.0148	11.1159	4.33418	11.5087
290	9.63936	4.53137	8.04613	4.42352	8.72819	12.9348	12.4297	9.27041	4.36554	7.33868	7.19682	7.17268	9.40656		4.53169	7.76827	10.5956	9.80487	13.1468	4.48038	10.0359	12.0521	10.2016	10.4806	11.6226	11.8729	7.69968	10.2507	9.47933	6.71986	10.1787	7.30663	7.39529	7.67265	11.6946	10.2608	10.1009	12.2273	10.3359	4.23614	11.5251
291	10.8445	4.15774	8.6789	5.17784	9.89316	10.3376	13.9519	8.4722	4.21665	8.92304	6.92044	7.69388	7.24879		4.22376	8.13778	12.295	11.1139	12.1957	4.27429	11.693	10.5897	11.4177	10.3943	10.3234	12.058	7.2342	8.90266	9.78482	7.93942	9.10324	7.7255	7.77466	7.51277	10.6705	9.29797	9.91622	11.7225	10.7892	4.75648	13.1998
292	9.77595	3.50971	6.75888	4.46527	9.0255	11.7915	10.6185	9.18714	3.86875	7.36113	8.5364	5.88119	8.57015		5.47659	9.39973	12.0646	10.4056	13.7441	4.00227	11.5174	11.2131	11.665	12.1373	11.175	13.1663	6.86849	10.4792	9.30168	8.69723	11.3855	7.1441	7.53486	8.95622	11.2399	10.6974	11.2099	12.739	12.0053	4.73508	11.9512
293	10.3187	4.18249	8.39738	4.08652	9.03834	11.093	9.48672	8.85621	4.32152	7.12496	7.91183	6.03358	8.00038		4.44307	9.77406	9.93745	10.4365	11.9994	4.31566	10.1175	10.5241	11.3594	10.5704	11.1021	13.593	6.7457	8.97941	7.69203	7.74304	10.2353	7.96792	9.65067	7.83924	9.3724	12.1906	8.70868	13.9089	9.83432	4.66106	11.5751
294	9.60419	4.08951	7.88116	4.52699	8.94443	9.29446	9.55578	9.61729	4.28754	7.7165	6.33965	7.03113	6.5873		4.02211	9.05511	11.4754	10.6295	14.2598	4.84657	11.1019	11.3752	10.352	9.14289	11.6841	12.8665	8.14306	9.76364	8.72099	6.8239	11.6249	7.89074	7.41234	7.77707	10.3542	10.2909	11.0856	14.0389	11.3471	4.00487	13.2216
295	10.0353	4.20755	8.1829	4.56776	7.93285	10.6751	9.51364	9.16553	3.90699	7.36675	7.67857	5.62311	7.59864		4.52417	8.87915	11.5954	9.53784	14.0293	3.85958	10.7201	11.2091	10.0367	9.83002	10.7701	12.587	6.7771	10.3765	7.83495	6.56796	9.63073	7.55741	7.7466	7.61754	10.2402	10.1442	11.0723	11.3455	10.9763	3.70315	12.6814
296	10.5221	4.09635	8.28033	3.67627	10.1059	10.5332	7.96109	8.84157	4.15875	8.3575	8.41044	4.14643	8.45866		4.09816	10.4106	9.81532	10.8123	13.633	3.90335	11.737	10.6932	9.87665	11.378	11.4091	11.7995	6.94693	10.1796	7.07305	7.67122	9.39389	7.05272	7.52223	8.27282	9.89333	9.79176	10.4169	11.2368	10.9269	3.79723	11.6253
297	9.55589	3.77827	7.22081	4.37389	10.2195	9.935	7.34442	8.55984	4.18512	8.17076	6.97023	6.1259	9.49148		4.05761	9.43346	9.80199	11.2661	13.81	4.65021	11.5026	8.74827	10.8903	11.4712	9.83851	12.7245	7.22347	10.4422	6.32974	7.09029	9.54456	6.63134	6.96891	6.64604	9.7204	8.99494	10.2029	11.1352	10.9928	3.94525	10.829
298	7.15238	3.77789	7.24677	4.55101	9.67164	10.5482	7.86604	10.3234	4.19718	8.03864	6.42312	5.02399	8.61758		5.09072	9.82484	10.9752	10.4324	13.9921	3.93876	11.4862	10.7507	9.43888	11.5423	8.72709	12.508	7.39963	10.1805	8.63512	7.73665	9.23191	6.72968	6.98004	6.79619	10.2963	10.3701	9.7189	10.5671	10.4468	4.07069	12.0647
299	8.49787	4.1448	7.45239	4.53988	10.55	12.9347	9.66928	8.80328	4.20701	7.53002	8.13773	6.22239	7.12901		4.73595	10.7895	10.4822	10.5164	13.6259	3.95263	12.1607	10.573	10.5948	10.8883	10.5028	12.9313	6.82732	10.7668	7.69611	7.07681	9.66626	7.92922	6.79242	7.05635	9.98965	10.5692	11.5286	10.724	10.7526	4.05085	12.1615
300	9.56758	4.40394	7.01788	4.11992	9.90766	11.6468	8.79955	9.6722	4.33097	8.00905	8.69214	5.4892	8.63926		4.70875	9.42701	10.7691	10.7364	13.2001	5.77966	11.0409	10.6014	9.97094	10.4651	11.1829	11.905	7.26996	8.45662	7.62938	7.33087	9.62365	6.87102	7.72694	8.02285	9.88616	9.33263	11.4997	10.6698	10.3352	4.12456	12.1187
301	10.5201	4.52881	8.33618	4.30465	9.32143	11.6357	12.278	9.81619	3.92866	7.96935	6.26216	6.66115	7.94937		4.59951	9.49546	10.796	10.8953	12.1238	4.18765	10.6317	9.41036	11.1548	11.0015	10.6709	12.6186	6.58488	9.99818	8.82973	6.90463	9.55867	7.76452	7.40111	6.46166	9.80491	10.3098	11.1749	10.8517	10.6816	4.24676	13.6797
302	8.5559	4.43499	9.24343	4.19974	11.2197	11.6343	14.1965	9.39714	3.97701	8.51543	6.87023	6.4389	7.2981		4.32846	9.34529	9.6413	11.8411	12.5294	4.37822	10.7072	9.52442	10.5272	10.2206	10.8956	12.9914	6.23752	9.62239	7.73365	7.21704	9.51301	6.95365	6.98778	7.01669	10.6336	9.16156	10.7239	10.4797	10.4907	4.02738	12.0696
303	9.13665	4.30891	7.886	4.24639	10.5568	10.123	14.0556	8.54663	4.52186	7.09967	5.79429	6.56653	7.65016		3.95234	9.61822	10.3592	10.6724	12.1351	4.17026	10.9563	9.27686	8.32818	12.5647	10.6766	11.9491	7.83396	8.99286	9.15469	6.88721	10.4972	6.1241	7.63501	6.31348	9.80961	10.5025	10.7709	11.5786	9.71169	4.45821	12.6709
304	8.70873	4.25382	8.70304	4.03691	10.5241	11.6255	13.8009	9.01685	4.75895	7.82024	8.12021	5.12675	8.75192		4.32385	10.1172	10.6079	10.1595	12.5887	5.27001	10.5216	9.65416	5.16757	11.2264	11.4539	12.8294	7.55854	9.07004	8.67611	7.11872	10.3766	7.07441	6.51461	7.99103	9.83625	10.8332	10.6023	11.6778	9.31395	4.43848	11.47
305	10.4177	4.12658	7.41394	4.36757	11.394	10.7108	12.9507	9.68223	4.7319	8.88398	6.57436	6.68805	6.64066		4.32827	9.13259	9.78187	9.799	12.9848	4.53472	11.6928	10.5732	6.22422	12.8593	10.3959	12.3822	7.21989	9.62819	8.80393	7.72737	9.75476	7.5219	7.40295	7.889	10.0863	10.0906	11.4708	11.728	10.4596	4.42568	11.5604
306	9.55479	3.9821	6.93375	4.3595	11.0378	10.982	11.151	8.45038	4.34993	8.7922	6.9903	7.49667	8.30141		4.08226	9.63479	11.2912	10.8903	13.0356	3.89348	12.2702	10.2538	5.0354	12.4572	11.8965	13.2487	7.9671	9.91948	9.28321	7.94543	8.82557	7.0642	7.34283	7.41655	9.84251	9.24897	10.2069	10.3306	10.4881	4.34365	10.6151
307	9.15436	3.98438	7.80129	4.77121	11.617	12.1434	11.9373	9.11584	5.21663	7.86589	7.38036	6.70075	8.03779		4.40215	9.29516	10.3792	12.1724	12.1518	4.16685	11.2038	11.0675	6.79486	13.5126	11.9298	12.6922	7.13888	9.16385	8.36173	7.08902	10.199	7.78442	8.14958	7.25963	10.9752	8.85563	11.7111	9.89439	10.0235	3.94929	10.6178
308	9.40719	4.24117	8.00162	4.52669	10.4213	11.6365	12.7331	9.85634	5.18792	7.24578	8.26964	4.72683	7.39313		4.23071	9.42534	10.6606	11.3696	12.368	4.72687	11.1579	10.0907	6.71632	11.8129	12.8609	12.8073	7.32447	9.8048	9.73466	6.88734	10.4938	6.38432	7.30847	8.13487	10.0989	10.7702	9.85855	10.9617	10.7308	4.66739	11.1205
309	8.89912	4.12917	8.46503	4.56677	12.3219	12.6048	14.1859	11.2699	4.74109	8.42171	6.73113	6.22618	8.02277		5.68585	8.34742	10.1889	11.6765	13.0793	4.92001	11.3982	10.4383	6.14948	12.1986	9.70549	11.9598	7.28183	9.21165	8.66475	6.66983	11.4988	7.78761	6.77704	7.43495	11.5574	10.1097	10.8865	9.99566	9.65431	4.82338	11.286
310	10.0388	4.18609	7.2789	4.74921	11.5544	11.4464	12.6792	8.70286	4.32232	9.51158	7.07733	6.28364	7.23225		4.60551	7.04967	11.8285	11.5745	11.9458	4.29163	11.5897	9.45241	6.00112	12.0259	9.59296	13.778	7.93367	10.1064	8.15576	7.54159	10.6488	7.32109	7.41815	7.3074	10.3814	10.653	11.9445	11.5479	10.3905	3.96765	12.0681
311	10.1746	3.80755	8.37235	4.12909	9.88779	12.2562	13.0017	9.73299	4.50419	10.0252	3.87684	5.06896	6.97744		5.25116	7.08953	10.2383	10.7586	11.9705	5.19258	12.0432	9.12196	6.5767	13.2994	10.7519	13.5253	6.87665	10.2956	8.00885	8.03148	11.3267	6.57628	7.31473	6.73019	9.77211	11.245	10.883	10.3246	11.0928	3.99441	11.3002
312	7.98166	4.44218	7.91363	4.30207	11.2592	10.0559	14.6835	9.99078	5.1109	7.79781	5.67121	4.20716	7.35828		4.36816	8.57188	10.6455	9.82164	12.0635	5.61318	11.1221	10.0472	6.91452	12.8081	9.80112	12.4684	8.03844	9.35623	8.28855	6.84076	10.9767	7.21209	7.81034	7.46038	9.43836	11.523	12.0044	10.3867	9.6394	4.03869	12.1582
313	8.73188	4.5942	7.56493	4.82905	13.5005	10.6635	12.1896	9.64326	4.8401	8.24078	7.57201	4.97158	7.61683		3.98475	7.46138	10.0883	11.1964	12.42	4.41365	10.8513	11.2456	8.02831	13.1153	10.0433	13.0235	7.89774	8.7021	8.70438	8.13466	11.0527	6.8584	7.49774	7.7041	9.94087	11.4657	11.5993	10.5746	9.8474	4.03792	12.8714
314	6.98672	4.09723	8.8592	4.83914	12.8847	11.423	12.6086	9.69357	4.76011	7.96496	6.77356	4.9413	7.51241		5.67033	9.52876	10.4201	11.5755	11.8094	4.85874	12.5596	9.94538	7.18557	12.0737	13.0095	13.7983	6.92564	10.0604	9.0314	7.08252	11.2963	7.7858	6.99588	7.58974	9.83441	12.2644	10.2294	11.6838	10.3215	3.75939	12.9047
315	7.28318	3.90156	6.79088	4.95024	13.2031	9.76928	13.1787	7.91062	4.9601	10.1079	6.67767	5.2168	8.66504		4.3113	9.15505	11.243	11.2009	12.4547	4.42615	8.84523	10.6654	6.95245	11.5118	11.0316	13.1498	7.26989	10.0136	7.95812	7.60206	10.0521	7.44692	8.44801	7.00026	10.7287	12.2217	10.2588	10.3667	9.41371	4.28386	12.6291
316	8.55945	3.86938	7.36254	4.95312	12.8252	9.14307	12.8813	9.98202	4.97121	7.71851	9.00381	5.33191	8.7893		4.3012	8.9075	9.96829	10.6342	12.4641	4.78449	12.9055	10.1939	7.41077	11.7722	10.2668	11.2783	7.43565	9.88582	8.16219	8.12715	11.3115	7.50831	7.45049	7.30562	9.70756	11.7228	11.6613	10.9046	10.8292	4.85166	12.3533
317	8.62346	3.78815	8.90839	4.33425	12.9514	10.3486	15.5006	8.73381	4.65891	8.64871	7.35437	10.4025	7.41893		4.76707	8.24681	12.6201	11.5085	11.8267	4.19635	12.3978	10.3477	7.29607	13.1214	12.3035	13.1189	8.3034	10.481	10.0117	6.90923	11.3386	7.64496	7.28361	6.72272	10.0979	10.8474	10.5391	10.6917	10.0678	3.99964	13.0387
318	7.39642	4.91603	7.86726	5.04831	12.1812	11.6814	15.2363	9.16574	4.43834	8.77365	5.7161	8.97098	8.54262		4.66843	9.18603	11.4066	11.288	11.9302	4.19915	11.3278	10.2772	6.88568	12.8281	10.512	10.875	8.26054	9.92585	9.25079	7.37061	10.8626	7.35959	7.58022	7.06576	9.82552	10.3156	11.26	11.8525	9.74352	4.20481	14.3529
319	9.51591	4.29467	8.68906	4.06096	12.0022	10.3192	13.4539	10.0558	4.60246	8.94028	8.83489	9.15188	6.63663		3.88203	9.70416	10.7834	10.2472	11.4028	4.21196	11.9962	9.95888	7.055	12.504	10.3149	10.7463	7.65047	10.1595	9.06497	6.96235	10.9976	7.26109	7.22533	7.47498	10.1331	11.2064	11.974	11.667	9.26258	4.1828	13.875
320	10.6365	5.34327	7.4624	4.57634	12.257	9.80921	13.4527	9.31815	4.61621	6.45202	7.4654	9.28002	9.74266		3.83913	8.30876	10.6708	10.5631	12.9679	4.49667	12.0806	10.6381	6.79315	12.5053	9.50935	12.8729	7.89887	8.81738	8.34664	7.78147	10.9561	7.34467	7.62844	7.06426	10.1916	10.7041	11.1839	11.4978	11.0421	4.1794	12.3479
321	8.46506	4.71122	6.95356	4.60786	13.8274	9.14793	12.3592	8.15795	3.5999	8.31928	6.70568	7.79991	8.8871		4.40074	7.63471	10.8868	10.3062	11.7643	3.89868	12.6807	10.4249	6.73602	12.1127	11.4411	11.3477	7.61686	9.26058	8.02382	7.63572	11.3814	6.62285	7.44713	8.01587	9.47977	9.66789	11.9183	11.5358	11.1316	4.43217	11.9576
322	9.8203	4.96588	8.98917	5.26601	13.1322	8.82511	12.1699	7.80367	3.57863	9.03763	7.29418	8.81377	10.1585		4.97556	7.20448	11.9372	11.395	11.5625	5.30986	12.3056	11.6848	8.86977	11.0323	11.7698	11.4291	7.21267	8.72095	8.80996	6.93758	9.72821	8.24106	7.58223	7.3722	9.93859	11.2245	10.0661	9.70744	10.4198	4.41978	13.2706
323	8.89297	3.90565	8.12863	4.7174	12.5496	11.37	13.8573	7.3995	4.27903	8.53319	6.46264	8.7276	9.36731		4.47974	8.64422	11.5931	10.6039	12.6505	4.54521	11.1481	10.7426	8.11023	13.0531	9.57277	13.1001	6.57184	10.1152	8.74383	7.07447	11.1629	6.90983	7.08262	6.8972	9.61884	10.0941	10.6761	10.7754	10.8815	4.05134	12.1951
324	8.90787	3.86051	9.59165	5.88411	12.2725	11.0612	12.334	8.10759	4.78442	7.51616	6.33931	9.16323	8.83934		4.47501	6.80408	10.726	11.9474	11.4845	4.39647	10.669	9.34123	8.63916	10.666	10.0977	12.3058	7.76068	10.8297	9.46476	7.19233	10.1119	7.07325	6.73986	7.36892	10.0877	10.1152	10.9513	11.5567	11.8324	3.83295	12.2988
325	9.53044	4.30402	8.1906	5.13145	11.3954	9.49964	12.1849	8.47814	4.39629	9.56436	6.58222	8.90544	8.65457		4.95699	6.78247	10.0441	11.4816	12.9948	4.24305	11.4264	10.1411	8.19537	12.7223	11.2203	12.7838	6.89404	9.21936	9.88395	6.48106	10.8618	7.49808	7.71038	8.06099	9.81777	8.97278	10.8556	10.7583	10.0918	4.44671	13.2172
326	9.10882	3.69402	8.51026	4.71975	8.19117	12.0636	13.0864	8.80278	3.57548	9.49091	6.5756	10.6699	8.34019		3.8966	6.43043	10.31	12.4502	12.4031	4.8132	11.1075	9.34521	6.84861	12.0008	10.9451	12.3367	7.82164	8.66843	9.30045	6.77251	12.1117	7.4964	7.58863	7.83859	9.93516	9.90651	10.7476	12.1591	11.914	4.47147	12.0108
327	7.36516	4.47135	9.29606	4.88128	8.54305	12.6119	12.5748	8.51846	3.77096	9.34189	6.27702	10.2536	9.2646		4.36377	6.49745	10.7169	12.1306	13.155	4.35299	12.3845	10.6747	7.52863	12.3912	11.0945	13.3299	7.72815	9.97527	8.54645	6.83539	11.2034	7.21789	7.05604	7.50483	11.7851	9.39027	9.72517	10.6798	11.6555	4.45595	11.3423
328	8.48779	5.59455	8.25068	4.98379	7.26522	11.5504	12.7193	8.27266	4.88165	8.36257	4.55937	10.6024	10.122		4.39488	6.84776	9.95448	12.1651	12.0451	4.6775	11.154	9.12532	7.16018	11.3623	9.72116	13.0425	7.02323	10.0941	9.16592	7.04699	10.9362	6.18962	7.61631	8.33523	10.8321	10.0765	10.1712	11.9019	10.938	4.32659	11.6579
329	8.194	3.41128	8.84422	3.99854	6.42743	11.3469	14.7478	8.2536	3.76304	6.70045	5.22938	9.72619	9.84872		4.75262	3.48093	12.3242	11.0761	11.3708	4.3201	12.4689	10.1498	7.6565	12.6968	11.0267	11.5834	8.09286	10.1766	8.5499	7.2333	11.1856	6.8742	7.27079	7.12499	10.1038	10.0328	10.9851	11.297	11.3498	4.30192	12.734
330	8.07418	4.4682	8.73276	4.40164	7.70855	11.613	12.5924	9.66872	4.07551	8.33325	4.45989	10.1444	7.54433		3.98112	3.70007	10.5516	11.3403	12.7908	4.05032	11.3224	10.0283	6.96438	11.7989	10.916	12.3183	7.68039	10.2202	9.1788	7.1519	11.5548	7.50518	7.24621	7.2919	10.3278	10.5545	11.0422	12.1288	10.5069	3.47261	11.501
331	10.1936	3.99573	8.24069	5.17572	6.04327	10.4857	14.9443	8.6427	5.15772	8.39277	7.2123	11.0966	7.98755		4.1305	6.01569	12.3078	11.3578	12.6217	4.43114	11.1917	10.7877	7.35185	11.5941	12.2196	11.5566	7.84345	10.2482	8.79132	7.33774	12.1039	7.38164	6.96693	7.58952	10.3676	10.6066	10.8969	9.80256	12.6271	4.31177	10.9473
332	7.47727	4.35392	7.2623	4.92124	6.92314	11.7065	15.6902	8.86345	5.5995	8.1282	6.53639	10.8838	7.26566		3.95041	3.97315	10.7681	11.2715	12.679	4.19975	11.0765	9.53404	6.61554	10.1463	10.9723	13.6604	8.03278	10.4647	7.83204	8.02699	10.9905	6.73726	7.42953	7.5102	10.9512	9.1411	10.4825	9.1503	11.5447	4.14643	14.1637
333	11.1087	3.70931	7.23526	4.24044	4.26123	10.475	13.453	9.38071	5.19402	7.05666	8.49972	8.60259	8.69796		4.3619	4.23573	11.2198	11.8922	12.4783	4.76675	10.5534	9.86189	6.60014	10.9683	12.8666	13.4599	6.52049	8.99256	8.19078	6.739	11.0871	8.18524	7.87127	8.97909	10.6965	10.5951	10.5962	10.5671	11.0594	4.43686	12.4962
334	9.1093	4.2689	6.84083	5.79611	5.88539	9.93896	14.157	9.50447	4.34517	8.03573	8.29871	11.2904	8.40613		4.71208	4.09854	12.1571	10.9548	11.8896	4.3491	11.7447	9.32776	7.73704	10.6746	11.8945	12.4251	7.76054	8.78281	8.32819	7.12807	10.8016	7.3216	6.97821	8.07756	11.2491	9.66832	10.9871	10.3646	11.6809	3.81766	12.4645
335	9.44181	5.28687	7.30923	5.00909	3.827	11.921	14.0575	7.37798	4.78136	7.7742	5.41733	10.2432	9.00711		4.17231	3.60225	11.7424	12.3542	13.3831	5.0444	10.5883	10.1291	7.01116	12.1747	11.6681	14.1632	6.46657	9.30318	7.79016	7.49044	11.2956	6.79783	7.4759	8.35189	10.2004	10.0973	10.1223	11.4972	10.6545	3.99229	10.9205
336	9.51859	4.53974	8.77418	4.93698	4.16071	12.653	14.5306	8.92947	6.8041	8.88679	7.33736	10.9197	8.53521		4.43737	3.87744	9.92549	10.9553	12.2599	4.51642	11.538	10.1203	6.47615	11.1139	10.1583	12.7446	7.4328	10.2321	7.9538	6.70001	11.9666	7.51651	7.6592	7.73518	10.6529	10.4419	10.7874	9.74467	10.9852	4.02537	11.642
337	10.1173	4.15031	8.64568	4.50203	4.05455	11.9469	11.8193	7.4052	5.02946	9.06601	7.67216	11.3346	9.38167		4.05647	4.34015	11.8205	11.6346	12.2328	3.76097	11.5246	10.6667	6.8842	11.1338	11.3259	12.4669	7.9878	9.87698	8.34107	7.03475	10.9409	9.51736	7.42747	7.87224	11.212	10.742	10.8376	11.6178	11.3965	3.51845	11.7943
338	9.3021	3.85877	8.94659	4.82654	4.47224	10.773	10.43	7.59493	4.85115	9.11965	4.00903	11.6929	9.5986		4.07934	4.04458	11.3814	12.2942	13.2926	4.96183	10.9491	11.3496	6.84709	12.1708	11.9042	12.6767	8.38821	9.31745	8.51731	8.0503	10.691	8.55517	7.3946	10.2124	11.1959	10.1958	9.58475	11.1997	10.5118	3.92426	12.4607
339	9.54847	4.43147	6.56735	4.59754	3.83017	11.0879	10.2711	8.73854	5.2312	10.048	4.9698	10.2124	8.682		4.06972	4.37872	11.4566	11.2115	12.2455	5.03549	11.0457	10.325	6.3052	11.0346	10.9173	12.4884	7.57671	9.89223	7.8889	7.05068	11.8039	8.15003	7.36569	9.0657	10.1439	9.54282	9.36011	9.92594	10.7497	4.52787	12.9002
340	7.88448	3.8077	9.24328	4.45621	4.10739	10.7052	11.2904	9.30738	6.08038	9.50244	4.29615	10.64	9.24067		3.87604	6.15939	10.3348	11.9565	12.2756	4.40667	12.7831	9.17895	4.81166	12.0632	11.2464	12.6271	6.53105	9.62414	8.10487	6.99892	10.8135	6.52652	7.20199	10.3967	10.9974	10.8821	10.3401	10.0892	11.6974	3.93389	11.2222
341	7.4184	4.29877	9.32974	4.92802	3.45678	11.2679	12.3044	8.97771	4.31466	10.2255	3.92613	9.44441	9.73398		4.26551	7.4494	11.5032	10.5838	12.3272	4.38827	11.5091	10.203	4.88747	10.7624	12.296	12.7257	7.49825	9.10254	8.0165	7.80541	11.8039	7.32154	7.89012	7.92003	10.8721	9.35922	10.85	10.2731	11.6614	4.15475	10.8476
342	9.5082	3.70645	9.84946	4.60045	4.00386	11.4483	13.6136	9.08238	4.72763	9.49319	4.82085	10.6039	8.5178		4.01729	7.74652	11.7205	11.4683	11.6374	3.93885	12.6286	10.09	3.93739	11.2671	12.0898	12.9941	8.02053	9.35618	8.08558	7.862	12.241	7.81285	7.63321	8.77403	10.5119	10.0873	9.81932	12.0217	11.3852	3.87593	11.3575
343	8.64405	4.02505	8.2589	4.55804	3.68397	10.0245	13.5521	9.46691	4.88945	8.4229	3.80435	10.494	9.62647		4.15618	5.48767	11.7113	11.1933	13.6927	4.66106	12.9546	11.0857	5.15615	10.6837	10.2131	12.5612	7.97332	9.28334	8.79617	7.0899	11.7048	7.85131	7.59829	9.37258	10.6446	9.40325	11.4208	11.7397	10.5177	3.92762	12.4432
344	9.68764	3.95904	8.4957	4.56729	4.7562	10.6468	12.873	9.04561	5.22974	9.4032	4.94875	9.71737	8.17482		4.68761	4.85208	12.2148	10.9635	11.8572	4.31377	12.2623	9.88094	4.49448	8.65015	11.1838	14.3321	7.84823	9.01424	8.28544	7.05312	11.27	7.3436	7.70699	9.75043	10.4125	9.74998	10.4754	10.3671	10.899	4.01493	12.7158
345	9.01273	4.32798	8.07936	4.02906	3.9337	9.99403	12.3988	8.95385	5.22476	9.04345	6.9833	12.5517	7.22181		3.68836	3.96094	9.79225	11.3145	11.7726	4.15565	13.2952	9.02195	3.93707	10.5894	9.95093	14.1009	7.27546	9.75892	6.94349	7.74243	11.7481	6.36347	7.59971	8.24994	10.5171	9.57319	11.1251	11.5829	12.0687	3.76926	11.138
346	8.90064	4.17486	6.83436	4.15994	5.03334	10.4841	11.7842	9.74319	4.28633	9.80914	7.25836	11.3068	9.38911		3.6262	4.4196	10.8969	10.9107	11.4492	4.48804	11.726	9.28389	5.56978	10.2325	10.6082	11.7524	6.53757	10.2532	8.81812	6.89062	11.3223	7.94716	6.86794	9.768	10.2788	9.7789	11.1577	11.9836	10.3404	4.01699	11.3667
347	9.60257	4.0121	7.28523	3.57466	4.55312	10.5578	11.1189	7.88584	4.94743	8.63795	5.82309	11.9675	9.24751		3.31606	4.26634	11.36	10.913	12.8925	5.24636	11.3817	9.90534	6.89409	10.0537	11.7746	13.1873	7.28794	9.69074	8.66054	6.76966	12.0154	7.69624	8.06219	8.69911	10.0059	10.0275	9.35266	10.4152	11.1995	3.68308	11.6079
348	9.81096	3.85022	7.34462	3.68384	5.23336	11.6549	11.0749	7.78448	3.63968	8.69313	5.68057	10.7745	8.99812		4.30964	3.8129	12.5641	10.6395	13.6724	4.10864	11.4249	9.60818	6.43008	12.035	13.4768	13.7677	7.50841	11.111	9.02604	7.2221	11.6575	7.78515	7.97349	8.7194	10.645	9.69992	10.8466	12.4707	12.5185	4.38805	12.439
349	8.97413	4.13532	8.31626	4.48297	6.00836	11.913	12.2295	6.98745	4.04492	8.69932	5.58409	11.672	8.71944		4.13445	5.1015	11.8554	11.5427	12.2073	4.46781	11.7765	9.2758	8.55305	11.4313	10.877	13.5694	9.05482	10.0818	8.78304	7.44437	11.0613	6.60398	6.97434	7.63446	10.3526	9.88773	11.6283	11.2602	10.4756	3.9642	11.7991
350	9.56959	4.20105	8.03372	4.62259	5.00164	12.0965	12.7973	7.45296	4.49757	7.81988	4.69439	12.1819	9.71472		4.38808	4.48863	10.3246	10.2442	13.2317	4.10605	11.3468	10.7648	6.21898	10.8132	10.3264	13.2086	8.14064	11.1597	8.39405	7.87544	12.5763	6.24592	7.35094	9.10065	9.8971	9.73879	10.7631	9.849	10.9394	4.19124	11.388
351	9.57546	4.30204	6.54533	4.70975	4.16073	11.7229	12.3098	7.2331	3.99123	6.32112	5.67234	11.1833	8.71019		4.5788	4.22113	6.76175	10.3614	12.6644	4.32903	11.0406	11.1576	6.05722	10.0736	10.3523	12.6589	7.92798	9.92652	9.92522	7.1062	11.7372	7.87051	7.12789	8.68403	10.412	8.8324	10.1548	11.7912	11.4514	3.99325	12.2244
352	10.0049	4.11433	7.58149	4.39305	4.23275	12.8795	13.4089	7.34438	4.62927	8.22234	5.63147	11.8067	8.99334		4.39525	3.95101	6.55785	11.7949	11.0337	3.85597	11.2052	10.6837	5.88141	11.5379	10.8177	14.8128	7.75202	9.29687	9.88838	7.08133	10.8149	7.29096	8.20143	9.67763	9.45079	9.89794	11.0573	10.9524	10.7036	3.71481	12.0577
353	10.2236	3.97806	8.25236	4.03844	4.2867	10.1775	12.5184	8.79055	5.07923	8.40087	7.39196	10.2132	7.8552		4.26832	4.21091	6.61885	11.9431	11.0058	4.18465	11.4859	11.6738	6.53267	11.3655	10.76	13.4295	3.87744	9.98536	9.78902	6.74188	10.9939	6.53277	7.79314	9.12926	9.79729	8.99916	10.1911	10.4524	11.0331	4.32673	11.7359
354	9.34603	3.86096	7.03057	3.99294	4.5202	13.6557	13.1104	6.50177	4.43316	7.50099	4.44891	10.6369	9.11831		4.11516	4.15363	7.75935	10.9117	12.2823	4.14054	11.0144	9.6573	7.32094	11.8619	9.85825	13.1009	4.56167	9.23449	9.50381	6.52701	11.4015	6.58521	7.37733	8.57314	9.53651	10.7598	10.4298	12.3992	10.081	4.19317	12.4517
355	9.36552	4.03825	7.93608	4.42698	3.80913	11.2736	11.7357	7.50906	4.47441	9.27582	6.39777	9.81334	8.74333		4.19345	4.06805	8.64867	11.7086	12.2822	4.98885	10.8286	10.0881	8.50914	10.8469	10.9305	13.1323	4.35162	9.52307	8.43749	7.35061	11.4666	7.84889	8.12023	9.53844	9.76805	8.99712	9.98447	10.8287	11.3668	4.17233	13.149
356	9.3243	3.96445	7.96837	5.24422	4.64353	11.8946	13.1151	7.70225	5.294	7.45261	4.84555	9.80269	9.25088		5.9215		7.11171	11.3589	12.4546	5.0958	10.3008	10.9558	8.18736	9.63115	9.71472	12.5185	5.02625	9.4025	8.4962	7.23964	11.4748	7.1339	7.90105	9.6674	9.7433	9.49798	9.85841	12.0329	10.9059	3.66483	11.9767
357	10.2836	4.0572	7.30157	4.35914	4.0496	11.7214	10.092	7.93575	4.97239	8.02143	4.51241	11.4607	8.3289		5.07537		7.64618	11.2248	10.8102	5.19805	9.79027	9.44979	6.51859	10.5734	10.1445	12.1954	4.55243	8.2928	8.90365	6.93877	11.9606	6.58089	8.74659	8.79603	10.3118	9.37463	10.2645	10.7717	11.205	4.02403	11.6802
358	10.3595	4.43154	7.11501	4.23742	4.01888	12.2737	10.7101	7.00575	3.78781	6.86901	4.01828	10.4318	7.1369		3.59278		8.14739	11.2763	12.454	3.74651	11.217	10.092	7.30127	9.60053	9.81685	13.3494	4.67552	8.95089	8.62658	7.24018	10.3248	7.03496	8.94217	8.71753	9.83075	8.76441	10.7684	10.3911	11.0874	4.00323	13.5013
359	9.80476	4.41816	9.06363	4.17897	4.09035	13.1299	13.7264	7.58336	4.83846	8.90452	4.72503	10.6853	9.01347		4.23251		9.0501	11.5151	11.5684	3.8483	11.4285	9.71968	6.88271	10.3443	11.2872	13.7264	4.20991	8.11821	8.81619	7.21874	11.3281	7.54921	7.39222	9.14517	10.0959	10.2111	10.8673	10.3308	11.918	4.16497	12.578
360	10.2234	3.83629	7.55804	4.35665	3.52087	12.8958	12.5635	8.21107	5.72177	9.70849	4.26515	10.028	8.83857		3.47312		7.20969	12.6492	13.9626	3.85234	12.0616	9.97514	6.93815	9.78514	10.3106	13.8354	4.67769	9.46787	9.44603	7.24691	11.1624	8.32878	8.21823	9.4467	10.2067	11.072	11.6709	11.8861	10.7613	3.76257	11.1278
361	8.19895	4.01638	8.0227	3.97409	3.93673	10.2519	13.1951	7.54248	3.82225	8.51977	5.42752	11.6055	7.4463		3.74466		6.5867	11.5157	12.4026	4.67307	12.1821	9.48393	7.75852	10.8634	12.5703	12.9384	3.90929	10.0775	8.59594	7.3033	11.0881	7.14829	7.80449	8.56268	10.0527	10.3445	10.9127	12.2117	10.7677	3.89623	11.5106
362	9.18113	3.76291	5.33543	3.95377	4.66591	11.7234	11.1787	7.86379	5.43988	9.64129	7.19911	9.89962	8.25545		4.05143		6.97545	12.314	11.615	3.87434	10.7561	9.68079	6.59	10.1774	12.7805	14.2247	4.27189	9.32269	9.37914	7.09959	10.6209	6.57738	7.11391	10.0715	10.1502	9.38725	10.2456	12.4663	10.9549	4.3705	13.3075
363	9.21328	4.44343	7.00029	4.14706	4.46127	12.3056	10.5512	7.49572	4.26837	8.0255	5.9541	11.5237	9.03713		3.87594		6.61621	11.1967	11.7652	3.62871	11.3428	9.32843	7.03505	9.35562	11.386	13.1165	3.9854	9.27839	8.90025	7.97023	11.8402	7.62576	7.57761	8.68885	9.7898	9.75756	10.4067	13.5267	11.4649	4.53002	13.1389
364	7.53067	4.0005	8.06825	3.65977	4.2852	12.9204	10.1767	6.74849	5.54672	7.31673	7.21439	9.59846	10.2111		3.83533		6.98886	10.4349	11.8905	3.80585	10.7528	10.0221	7.97462	9.26819	9.66566	13.4533	3.89293	9.74366	9.54992	7.41023	11.0816	6.4549	7.98288	8.1612	11.2244	8.74043	10.855	11.6196	11.3717	3.69616	12.1548
365	7.91537	4.79447	6.85789	4.09637	4.20506	12.7042	10.751	7.5437	4.19406	9.22848	6.34572	11.7476	8.00841		4.15482		7.37068	10.6321	12.4723	4.03268	11.1705	9.01187	7.22315	10.8937	10.9884	12.9236	4.122	10.3326	9.57942	6.77837	11.1468	7.32803	7.7003	8.60482	9.96296	11.4818	11.2602	10.8748	9.99927	3.61885	11.8636
366	8.88511	4.27918	7.91761	4.32953	4.08716	11.5855	10.5859	8.70586	4.56137	10.3545	6.71033	11.3937	9.7141		3.96884		6.74197	9.80584	12.1002	3.84388	11.9334	8.85249	7.00121	9.04929	10.2825	13.4115	3.84465	8.59075	9.23074	7.85482	11.6015	7.23479	6.9502	7.75693	10.5413	10.5717	11.3399	12.1081	10.539	3.95106	12.2377
367	10.2085	3.86386	5.01664	4.01185	3.98709	12.6052	11.5151	8.24314	4.02295	6.76334	5.35531	10.2202	9.00659		3.73593		7.34986	11.2977	13.4706	4.12003	11.9492	10.0745	6.27008	8.78078	11.3199	12.8955	4.974	9.43219	8.50138	7.28102	11.8587	6.36962	7.16459	9.85956	10.2968	10.7625	11.6949	11.7209	10.6416	4.14054	11.4964
368	8.44717	4.04709	6.51577	3.58547	3.87313	11.8021	10.7417	7.71435	4.78164	8.3115	6.70652	10.3249	11.3579		3.81301		6.41624	10.51	11.1094	4.05912	11.8862	9.85891	7.813	9.10392	11.1789	13.1453	4.10473	9.73286	8.78685	7.95098	10.6398	7.18652	7.4316	7.30563	10.134	10.9216	10.5016	11.7316	9.9611	3.64731	12.0957
369	8.85623	4.6659	7.7489	4.13422	4.85194	13.7218	11.2991	7.38467	3.74066	9.03332	7.21859	11.1225	8.35422		4.03517		6.89293	11.4834	12.8043	4.47403	12.3943	10.8018	7.07173	8.91917	10.9395	14.0465	4.66713	10.5099	8.33124	6.79909	12.3181	6.51181	7.45131	8.67729	9.97912	11.4408	10.9165	11.7094	10.1382	4.60115	13.2876
370	10.2055	3.96895	6.32791	4.18403	5.32189	14.1208	11.9987	7.19312	4.25119	8.51545	7.65751	10.386	8.79642		4.29702		7.7957	11.7497	12.916	4.50312	11.6094	9.85708	7.3904	8.98771	9.24439	14.7762	4.53579	10.9149	8.56643	8.3403	11.5176	7.00909	8.12333	8.41979	10.4857	9.48034	10.3812	11.6508	10.749	4.34006	13.1176
371	11.054	4.61387	6.20804	4.79668	4.2103	12.5207	10.4681	7.23745	4.11527	9.8173	6.67942	10.8147	9.13351		3.78013		6.18041	11.6775	13.0881	5.38685	11.3794	9.58172	6.46972	10.9915	9.24081	14.078	4.05677	10.1899	8.74699	7.21704	10.9254	6.96889	8.6276	9.74463	9.68967	11.0602	9.91559	11.1899	12.0647	3.59146	12.0649
372	9.27063	4.33815	5.14038	3.82698	4.55559	13.5295	11.4758	8.28312	4.1752	8.69387	6.78122	10.0418	9.55716		4.37852		6.74716	10.3159	11.8473	4.0661	12.6578	8.96973	8.20811	10.999	10.3681	11.9652	4.25612	10.8104	9.66521	6.99098	11.7769	6.8514	7.06962	8.93288	9.92505	11.0285	10.7161	10.3408	11.8916	3.93986	13.1695
373	10.1234	3.87114	5.42761	4.69708	4.5909	14.0185	10.5985	7.7142	4.23208	8.74552	5.8625	10.9184	8.4701		4.26035		7.44099	10.9732	11.3247	5.26511	13.9399	9.5476	7.21097	10.939	10.8246	12.5171	4.18533	10.8207	8.00838	7.54418	10.8792	7.14108	8.0432	8.96295	10.2999	11.5273	10.0451	10.7953	10.4972	3.53668	12.3139
374	10.7574	4.19955	4.43678	4.32634	3.94961	12.3089	11.1964	7.68128	4.45396	8.15189	4.96591	11.2742	7.44227		4.08415		6.60404	10.7916	10.6858	3.82127	11.8339	10.6598	7.07072	10.8757	10.9942	14.1552	4.40294	9.82219	7.73114	7.74468	10.9952	7.23069	7.22447	8.91311	9.98691	10.6003	10.3163	11.4326	9.36985	4.20174	12.7557
375	9.84612	4.8929	5.55267	5.74208	4.06784	10.55	9.39654	7.02343	4.28058	7.50853	7.22177	13.3974	9.65527		4.28451		6.86605	10.8701	11.1539	4.00462	12.6872	8.75224	8.23037	10.5325	10.041	11.9681	4.17369	9.47546	8.81569	7.69661	11.1895	7.09426	7.79033	9.139	11.3357	10.1627	9.85234	10.7554	12.3764	3.90356	11.88
376	10.0215	4.73173	3.87661	4.49931	4.61265	11.6326	10.1615	7.8193	4.36533	6.51311	6.23145	10.5655	9.6945		4.58472		7.31837	10.6906	13.2394	3.87418	12.5367	10.5737	8.93202	12.0731	11.5969	13.1133	4.49667	10.7856	9.97772	7.20683	10.9556	7.69817	7.0848	8.9696	10.8111	10.4059	9.6925	11.2135	12.704	3.66258	13.4898
377	9.19604	4.36318	4.06332	4.44284	4.70685	10.1437	12.3465	8.24105	3.78502	7.89925	5.14359	10.4704	9.68228		3.9595		6.91358	10.4313	11.4846	4.23777	12.7784	10.4757	8.77133	9.27	9.91635	11.7956	4.17905	10.1372	8.78482	6.92189	10.8822	7.53871	7.15038	8.59368	9.47577	10.0638	9.95169	11.0155	11.6587	3.72935	11.8693
378	9.66171	4.04804	5.72945	5.05604	4.88231	10.9373	11.3559	8.97927	5.14265	7.66359	4.55054	11.9069	8.2847		4.26269		7.92595	10.6587	13.4001	6.98216	10.7604	9.43892	10.8088	10.0548	10.4959	14.3347	3.89549	11.5341	8.9328	6.40613	10.9658	6.54075	8.28334	9.10394	9.80635	9.47612	10.6616	10.9073	11.0621	3.98844	11.4044
379	10.2252	4.17852	4.68439	4.33614	4.64295	11.2781	10.6538	9.08343	3.68176	8.41714	4.20026	10.8283	9.84803		4.91686		10.8734	8.6535	12.6788	7.12311	11.9823	9.89977	11.1368	11.2199	11.3209	14.9996	4.2597	9.49158	9.26522	7.29501	10.6339	8.27527	8.49345	9.29867	9.7017	10.8748	11.3243	12.0211	10.4014	3.70273	11.9818
380	10.4323	3.66674	4.21158	4.03962	4.73426	12.7254	12.6706	8.35791	4.40936	7.26154	6.33401	10.9461	10.5461		4.24004		6.66454	10.7811	12.7429	5.09196	12.8022	9.51364	11.3758	9.20667	10.8475	14.016	4.13571	10.2539	8.75558	7.59793	10.6435	7.15319	7.29338	9.71867	9.80524	10.3834	10.1468	12.2289	11.1783	4.12311	11.9211
381	10.5456	3.80553	4.50689	4.36844	3.82007	10.3505	14.455	7.0884	4.91695	7.48424	7.6467	12.0306	9.68309		4.98102		6.91595	9.68032	11.7745	3.84502	11.2628	10.043	9.08864	9.55262	11.7612	14.1355	4.03581	9.62062	8.80732	6.96652	11.41	6.91541	8.16864	9.18805	10.2946	10.8267	10.1471	10.9284	10.0837	3.63628	10.7505
382	11.7913	4.01121	4.15648	3.7617	4.36263	12.1054	13.5759	8.32574	3.87363	8.65095	6.5457	10.8856	9.64476		4.67831		7.22226	10.434	11.3442	4.13382	12.2827	10.2778	9.34402	8.93065	11.6332	14.1866	4.04597	9.28315	9.25888	7.65775	11.0047	7.45775	7.44717	8.13414	9.72377	10.0835	10.4063	13.059	9.49424	3.80764	12.3047
383	10.7396	4.32658	4.90176	4.12372	3.92394	10.5792	13.6907	6.51854	4.87313	7.02439	6.46642	10.0747	6.58423		4.90592		7.3962	8.7049	12.2815	4.27644	11.8541	9.68115	9.43999	9.86757	12.5719	11.7714	4.05029	9.86311	7.99803	7.28042	11.4018	8.41975	6.96925	8.80466	10.5349	10.9961	9.31794	11.5262	10.8215	4.02995	12.5609
384	9.85627	4.33965	5.39104	4.28296	4.06382	11.8823	10.0747	9.44926	4.73582	7.03102	7.003	10.2086	7.82555		4.27876		7.59797	10.4661	12.0089	3.77377	9.07571	8.71569	10.3382	8.5892	9.86224	12.9115	4.32673	9.61845	8.18522	6.72848	11.0823	6.88525	7.67261	8.30201	9.69191	11.627	9.49766	11.5544	10.8065	3.84059	12.7558
385	10.1923	4.98689	4.61247	4.12954	4.00934	11.9974	12.9531	8.25255	4.43717	7.90178	6.69432	10.8041	8.40863		4.69469		7.45859	10.6274	13.1059	4.68726	11.7196	10.0233	10.2595	7.93495	10.4797	13.0595	3.50584	9.48765	9.36724	8.60015	11.081	6.42587	7.13451	9.29699	10.2926	9.11235	10.4445	10.9528	10.1651	3.71082	12.0494
386	9.99427	4.16697	5.13724	4.82172	4.30402	10.7371	12.4452	8.36403	4.05168	8.31256	6.54545	10.1023	7.89955		4.34809		7.17882	10.4624	10.7203	4.03708	10.1596	9.66926	9.67483	11.2898	11.095	13.8641	4.28958	9.4268	9.03093	7.02061	10.9336	6.77679	7.17647	9.18551	10.3499	10.4043	10.4009	12.1018	10.3054	4.28464	11.3921
387	9.2656	3.82794	5.46067	3.57918	3.9827	11.5466	12.84	8.03486	5.30216	8.35963	6.767	11.1304	8.45399		4.41507		8.75375	10.9841	11.1108	4.51258	11.3554	8.95838	8.88982	10.9419	12.2506	12.9059	4.19463	9.48616	9.62965	7.06974	11.3937	6.92715	7.76158	9.55927	10.6783	10.6226	10.319	12.0668	9.67301	4.30062	11.31
388	10.574	4.17313	4.52717	4.96602	3.95198	11.0974	12.1488	7.46612	3.86517	7.56873	7.39036	11.0868	9.96372		5.05431		8.32068	9.72279	13.1001	4.03436	11.0392	9.9625	9.34315	10.2667	12.9136	14.0009	3.96345	9.91128	9.4424	6.70264	11.4225	7.51887	8.47317	9.83991	10.6015	10.2074	9.22484	11.6386	11.5619	4.06005	12.6149
389	10.7344	4.29732	4.99205	4.25011	3.48622	11.2535	10.8838	7.98715	4.49723	8.10661	6.33075	10.5859	7.76065		3.96085		7.14215	11.172	12.2622	4.49106	11.0267	10.1812	9.6605	10.2979	12.6046	12.6814	4.37834	9.39636	9.34158	7.02653	10.9906	7.62884	9.13887	9.35766	10.1644	10.7001	10.0484	12.4542	11.2217	4.61174	12.6777
390	11.3125	3.39637	5.36557	4.15054	4.42542	9.54631	11.0737	7.60591	4.69959	7.28661	7.88064	11.5364	9.30498		3.8159		6.94707	10.3353	11.2721	4.22646	12.5317	10.3064	9.78111	9.25867	12.5398	14.3872	4.44991	8.30375	8.47089	6.83665	11.4725	7.53776	9.32653	9.3518	10.2112	10.7611	8.96038	12.0387	10.7574	4.65509	12.8292
391	10.2182	3.63172	5.05318	4.48679	4.21898	12.8942	11.8631	8.86275	4.6784	8.08335	9.14972	11.5906	10.3678		4.45376		7.04075	11.3041	13.4674	4.98069	10.2126	9.75446	10.2456	9.47051	12.3114	14.3392	4.05271	9.51974	9.14721	7.14475	11.4345	7.48436	7.49968	9.7858	9.92138	9.60882	9.10772	11.0191	11.7649	3.63792	14.0637
392	11.3236	4.78105	4.20657	4.23564	4.03932	10.8006	12.0537	9.73852	4.75498	6.78302	9.02895	9.66442	9.46079		5.7213		9.89552	10.1274	10.7953	4.49749	12.5453	9.36439	9.70018	9.20107	11.6127	12.8171	4.09688	9.96267	7.69543	7.40219	11.6475	8.78563	7.38552	10.4535	10.1007	11.3779	11.4807	10.9421	12.5595	4.43384	13.9413
393	10.1841	3.2948	3.44624	4.24204	5.31252	12.9838	10.757	6.57789	4.41033	6.47959	6.64025	12.0107	10.195		4.65353		6.7826	10.8343	11.2199	5.2684	13.0737	8.8006	8.63223	9.9633	11.221	12.2519	3.8056	9.55273	7.48563	7.06774	11.8577	7.35884	7.15417	9.99524	9.26652	10.37	10.0298	10.2602	10.8138	4.71823	13.2209
394	10.6028	4.33998	5.16369	4.48147	4.98323	8.99601	12.4869	8.57125	5.1444	7.21646	6.72798	13.908	11.0878		4.36015		8.53809	9.64449	10.5863	5.63402	12.7642	10.4225	10.2157	8.93229	12.4399	12.7361	4.56768	9.57316	7.38042	7.70957	11.9388	7.53202	7.9392	9.28393	10.5298	9.77081	10.0031	10.7705	13.0449	4.43641	12.7207
395	11.6973	4.39137	4.85984	3.80575	4.15271	11.3512	12.835	8.71567	4.20374	7.43281	7.45035	11.5274	10.7223		5.26113		7.59898	9.10671	12.8192	4.4392	11.7635	8.8133	10.2757	8.73138	11.7	12.4848	4.27334	9.59532	7.76011	7.72757	11.2379	6.91998	6.64498	9.74096	9.69378	9.87893	9.41927	9.87664	12.1158	3.85525	14.2374
396	9.62518	3.95496	3.70011	3.806	5.1573	11.0885	13.0604	7.62718	4.21354	7.06307	6.60028	12.764	10.748		4.67714		7.29908	10.0428	11.829	4.76879	10.3012	9.57312	9.97153	9.38932	10.7632	12.7796	4.35606	8.41454	8.81783	7.14079	10.1213	6.32968	6.78237	8.99176	10.4168	10.6787	10.3009	10.6862	10.9524	3.87413	13.2433
397	10.5599	4.0176	4.3953	4.63238	5.27669	10.4951	12.3559	7.60678	4.5773	7.4263	6.36537	11.2679	9.28448		4.40896		7.43508	9.11446	11.2475	5.04609	12.1864	9.59529	10.7816	7.9202	12.416	13.2335	4.14163	8.29577	8.11683	7.7806	11.6656	7.20242	7.06988	8.4252	9.78274	11.2153	10.1719	10.1414	10.3105	3.91075	11.3322
398	10.2708	4.63847	3.69805	4.17739	4.33591	11.5357	11.8983	8.7282	4.53634	7.9632	7.49541	11.0217	9.32243		4.28026		7.47147	10.1712	12.6891	5.56825	9.86556	10.0827	9.29699	6.46882	11.7231	13.4857	3.91514	8.28653	8.30469	7.22671	11.1512	6.21782	7.62253	8.49127	10.18	9.86444	10.8575	9.42027	12.9643	4.20375	12.984
399	10.1942	3.73796	5.17759	4.50939	4.57448	10.7765	12.9639	7.05074	4.69695	6.72174	6.83337	10.3783	9.49998		3.89033		7.70833	9.32477	12.4748	3.86814	11.4099	10.2992	10.9319	6.81757	13.2844	12.1238	4.01243	9.6177	8.96961	7.0053	10.8732	6.67217	7.20693	8.63329	10.1559	9.88003	9.95597	9.91168	10.3042	4.18194	12.2554
400	10.4276	4.1105	4.63372	4.27235	3.74446	11.945	11.4238	8.88397	3.93468	7.56707	7.24742	11.004	10.6282		4.21107		7.13914	9.70642	12.116	3.96143	10.5361	11.1362	10.4415	7.26326	12.9293	12.3239	3.99833	10.0838	7.97229	7.23393	12.129	6.48865	6.63321	9.32038	10.5307	10.4634	9.32725	11.0709	10.7953	3.91097	12.8868
401	10.4495	3.89916	4.35585	4.2768	3.84879	10.1247	10.9719	7.60912	3.93877	6.19458	7.69866	11.2618	9.71449		4.3364		7.3936	11.1961	12.3201	5.29724	12.2175	10.5192	10.7305	7.83238	9.98235	12.3483	4.04062	9.97374	8.93506	7.24716	11.0761	7.17951	9.11194	8.03402	9.72523	9.49531	9.26023	12.2149	11.2315	4.21038	13.4272
402	10.003	4.14012	4.15802	4.83099	3.95987	12.2653	11.0062	7.05026	4.54204	7.31711	5.59212	11.5947	9.77442		3.66482		7.97435	10.1998	11.3209	4.92767	12.9647	12.0279	10.1595	7.88128	10.1782	11.9804	3.6658	9.35481	9.28908	7.48487	10.7379	7.38435	6.95744	7.57873	9.6699	9.43276	9.80174	12.2764	11.4444	4.51386	10.2649
403	9.87426	3.92268	4.51152	4.80047	4.23095	12.2951	10.6514	7.7529	3.85903	8.08298	6.95978	10.9302	10.932		4.83426		7.54673	9.25847	10.7469	4.89663	12.6658	10.532	10.5976	7.88889	11.7747	11.7404	3.9426	8.69424	8.13905	6.88248	9.43619	6.36093	7.1075	8.29883	10.3361	10.2799	10.0209	12.3508	10.5056	3.79697	11.6701
404	8.51376	4.21778	8.57363	4.44263	4.28058	13.9965	9.82422	8.26122	4.23525	7.39985	7.56157	11.3094	10.9423		4.35464		7.19482	9.24555	11.1923	4.67789	12.8685	9.99567	9.12506	8.50297	12.5416	11.9433	4.11084	8.46585	8.29223	7.68167	10.5388	7.34562	7.85064	9.02501	10.014	9.8555	8.93782	11.2294	10.6945	4.26062	11.5773
405	9.91388	4.0537	7.11138	3.67241	4.10933	13.3822	10.9747	7.39765	5.12251	7.98667	6.92025	11.1807	10.707		4.66761		6.5731	8.37566	10.3722	4.2122	11.4191	10.2466	8.96453	8.44054	10.5994	11.9417	3.51723	7.48961	8.44011	7.64519	11.1982	7.45792	8.0155	8.60249	9.40733	9.96398	9.63799	10.1112	10.0472	4.65918	11.3697
406	8.81462	3.73703	6.70512	4.11667	3.92441	12.2828	11.5077	7.72773	4.50093	7.86101	8.19362	11.9631	10.5664		4.41903		7.16067	9.93577	12.0046	4.57897	11.5343	9.57506	7.58257	8.76961	9.80105	12.6338	4.62084	9.64065	7.50632	7.36706	10.9623	6.72097	6.68779	8.55208	10.2485	11.1738	10.9548	11.6169	12.2152	3.9644	12.5916
407	9.88308	3.92697	7.3362	4.06598	3.88508	12.8984	9.76932	7.32351	4.28295	7.88452	6.62882	11.2851	9.55831		4.43751		6.78332	9.79638	10.6663	4.50792	11.5067	10.3816	8.1336	8.20861	8.81738	13.1298	4.50503	9.53384	8.99967	7.28711	10.2462	7.47969	7.53436	9.51728	9.90631	9.84769	8.66808	11.6039	9.58247	4.17685	11.1585
408	9.43182	4.02228	6.61805	4.07945	3.95563	12.5575	10.247	8.32467	4.17614	7.79576	4.59988	12.6441	9.70813		4.52886		8.15566	9.68913	12.6527	4.05233	11.1565	9.18101	7.93557	9.05891	11.6761	13.0256	4.10079	9.04494	7.01918	7.51666	12.0967	7.58832	6.76791	8.72217	10.2496	9.59819	9.3963	11.4769	8.77576	4.29778	11.3599
409	10.1414	3.8265	6.50098	3.81341	4.20867	12.4344	9.82822	9.02004	4.07511	7.23749	3.85048	11.8075	10.8467		4.4418		7.85175	10.4056	10.8178	3.69174	11.5927	9.80552	8.53143	8.15658	10.5591	12.3793	3.81551	9.57393	8.11276	7.48665	11.8963	7.92761	7.51307	10.3855	9.95563	10.2047	9.61575	10.391	12.4071	3.79102	12.1622
410	10.8054	4.68958	8.19877	4.14511	4.30817	12.1316	10.5743	8.88448	4.02921	7.41518	6.49229	10.8576	11.9294		4.3432		7.89013	10.7723	10.7768	3.68983	11.8229	10.0286	10.9047	8.82754	12.5719	13.6731	4.64848	9.53191	7.76884	7.1554	11.5783	6.89604	6.94033	9.86482	10.3201	9.57894	10.8274	8.32283	12.049	4.3838	11.3463
411	10.0364	4.13863	7.48348	4.38635	5.08019	12.6762	9.58353	8.41899	4.16096	6.77705	6.35667	11.4059	10.5776		3.90694		5.0244	10.8246	12.0153	4.3669	11.9407	10.4459	7.89736	7.99744	11.3288	13.8336	4.19223	9.97158	7.90216	7.2347	11.5393	8.0763	7.42197	9.54919	10.046	10.7153	10.0675	9.74226	11.5872	4.10728	12.2803
412	10.5469	4.32197	7.20905	4.46324	4.82353	12.8374	10.2848	7.78805	4.3788	7.84187	6.53781	11.3754	9.22875		4.20739		7.76679	9.84465	10.6539	4.01111	11.8498	10.5605	8.85909	7.05535	11.9136	13.8894	4.7538	8.0451	8.52564	6.92719	10.5192	7.90885	7.20565	10.1434	10.1854	10.7257	9.95674	11.2786	11.6468	4.35412	11.8963
413	10.1522	4.4342	8.99349	4.06002	4.12787	12.9195	9.87746	9.03621	4.53108	7.89439	5.07423	9.22954	10.5777		4.58905		7.0073	11.2336	11.1265	4.50991	12.4004	9.81413	7.32791	6.8097	11.8951	15.3866	4.05193	8.90781	8.94021	7.07644	12.0792	7.49329	8.07955	9.93315	9.98302	10.7011	8.70983	10.6966	12.3454	3.82833	12.1961
414	10.1341	4.50604	6.79983	4.47805	4.17433	13.8227	11.9737	7.6146	4.27967	9.25648	4.29755	10.3797	11		4.33248		6.87352	9.68918	11.9958	3.82734	11.6135	10.1108	8.9192	6.17905	10.989	12.5086	4.39994	10.0328	9.73089	6.92083	9.32781	8.16469	7.20417	9.38339	10.6433	11.3845	8.51574	12.185	13.3593	4.33444	12.5872
415	9.0511	4.13381	7.24174	3.85608	4.23749	13.3431	9.56094	7.48901	3.8722	8.13105	4.42453	11.2971	10.9846		4.71309		7.46194	9.35033	11.5495	3.78498	11.6584	8.67275	9.30852	6.98811	11.524	14.2604	5.89699	9.79791	8.3	7.79006	10.7953	7.53235	6.56272	10.1395	9.78009	10.4841	9.36381	12.4844	13.3023	4.11274	12.4631
416	7.45749	4.18218	7.54716	4.97016	3.86406	14.6252	10.292	8.20952	3.69646	8.23905	5.16489	11.9031	10.7274		5.41506		7.16621	11.1381	11.0767	3.96566	11.9759	9.99869	7.72483	7.98815	13.1199	13.4742	4.37304	10.0099	8.09482	7.45301	11.6944	8.31876	7.22842	10.1085	9.45498	9.70219	9.48366	10.4745	12.9752	3.72834	12.0059
417	10.0875	3.6985	7.52811	4.35635	3.55957	13.4859	10.322	9.02324	5.28717	7.22656	5.32303	10.7819	10.8027		4.7084		6.56896	10.1974	11.2427	3.83579	10.2655	9.90496	8.053	8.30878	11.807	13.4803	5.09443	10.7471	9.25171	7.08614	11.1796	7.84131	7.28677	10.5595	8.97099	10.3133	10.5785	9.5128	13.0625	3.91939	12.489
418	9.40163	3.98097	5.53326	4.05062	4.31818	12.3656	10.5299	8.1477	4.78566	7.94952	4.48199	11.3057	11.1477		4.55676		7.79372	9.99273	11.0137	4.42567	12.156	10.1692	9.03557	9.55951	11.8614	13.6114	4.79718	10.6327	7.38989	6.92474	9.71204	8.25573	7.4412	9.18052	10.4181	10.8167	9.72143	11.2191	11.9823	4.47988	11.9427
419	9.40497	4.0875	6.43547	3.92124	3.78589	11.7981	13.3178	7.26654	4.41529	6.91611	5.2092	11.7068	10.6186		4.39751		7.28485	10.0012	11.3147	4.38777	13.2473	10.1638	8.73224	9.69467	10.5349	14.4065	4.87744	9.36419	7.87995	6.82117	10.6063	8.02425	7.38337	8.7267	10.5497	11.2534	9.71103	9.91881	10.9968	4.27352	11.4168
420	9.26817	3.93643	7.44791	3.80075	3.97952	12.2972	11.6236	7.79475	3.97671	7.71873	5.33685	10.5466	11.1558		4.60549		7.23923	9.35209	10.0926	4.52125	12.2376	10.1726	8.88339	9.32724	10.7136	14.1173	4.54917	9.9536	8.99234	6.86272	11.8689	7.79228	7.02995	7.58753	9.83631	9.55635	9.4085	11.1605	12.1843	4.19003	12.5763
421	9.24972	3.77334	5.57231	4.94945	4.13098	12.4141	11.0025	8.26192	4.28507	7.61838	3.86766	11.3165	10.0888		5.06433		6.16267	10.2291	11.3634	6.08151	12.9029	8.64373	8.01276	8.18052	12.3186	14.7218	4.45399	10.2075	8.3568	7.12147	9.68956	8.46159	7.07476	6.4696	10.6514	10.8481	9.22814	9.93504	10.8777	3.91627	10.3597
422	10.067	4.14551	5.21464	5.36604	4.15331	12.9507	11.2293	7.57896	4.06367	8.03883	4.83258	10.2753	10.8921		4.76158		9.7206	9.82688	10.7586	4.12064	11.6377	8.29584	8.46141	8.71987	11.8235	12.2284	4.95097	9.4164	7.56755	7.26346	10.9066	8.28478	7.11316	7.86206	9.70747	10.6113	7.61783	11.0256	11.4415	4.21105	14.078
423	10.4321	3.87098	7.08587	5.62116	4.74325	11.0955	10.9996	9.61466	4.40307	8.11279	5.50779	10.4886	10.0579		4.27096		8.78215	9.52418	10.7798	4.08874	11.35	9.79942	9.54021	9.29406	11.716	12.7252	3.71551	10.3677	7.2226	7.10857	11.2127	8.01426	7.75416	7.2777	10.3028	11.0073	7.58613	9.50266	12.0877	3.71091	11.7886
424	10.1844	4.11297	7.71286	4.55299	3.83709	11.805	11.3722	9.30857	3.37089	8.26944	6.49295	12.0593	9.58248		3.92847		9.52828	10.6658	10.7358	4.61115	12.2332	10.5035	10.4143	8.36677	10.3415	13.3539	4.02564	10.2986	9.82478	7.09223	11.4811	7.73622	8.34589	8.45701	10.6287	8.88302	9.13714	10.3936	11.0544	4.41956	12.3048
425	9.99965	3.90498	4.48725	5.1754	3.89955	15.2724	10.9034	9.66992	3.90337	7.6787	6.05047	9.87337	11.3791		4.89199		7.14902	10.1292	10.5229	4.08519	9.87543	9.43325	9.09547	9.18644	11.7675	13.2935	4.50969	10.4078	7.6383	7.7611	9.57221	8.92392	7.61489	7.45261	10.2337	10.6382	8.05199	8.56833	9.86079	4.73866	12.0859
426	9.23911	4.13447	5.0092	4.49907	4.46976	13.6977	10.8355	10.5042	4.35139	7.76799	5.31821	10.5301	7.84561		4.44705		6.74654	9.71645	11.6726	4.32724	11.7007	9.49316	9.25645	9.15811	12.573	11.9433	3.96799	10.5572	7.74351	7.79059	10.5255	7.54683	7.24224	8.97827	10.3868	10.4832	8.61614	9.29196	10.8765	4.37646	11.1473
427	8.90596	3.96527	6.79086	4.34889	5.13817	13.3889	11.8978	9.51536	4.03656	9.85504	3.87021	11.8187	8.98776		4.35626		6.57079	8.90717	10.7013	4.74567	11.0771	7.74356	8.57778	9.98692	12.2998	13.6633	4.18819	11.2092	7.50852	7.16717	11.2162	8.15131	8.61307	8.48206	10.4816	11.0368	6.27072	10.5388	12.7276	4.42608	11.262
428	9.76918	4.33652	5.88973	4.83612	4.31992	11.8354	10.2496	10.4427	4.3932	7.7834	4.34126	10.3857	10.8627		5.20217		7.09317	9.59891	10.9806	4.13843	9.25502	6.66051	8.16856	10.3755	10.908	14.6521	4.2611	10.6315	9.23197	8.13198	11.4175	7.79785	8.06263	8.83458	10.4729	9.54278	6.62276	10.5786	13.0502	4.30761	11.7015
429	8.72522	3.37541	7.70663	4.36684	3.68213	11.7388	10.6289	10.775	4.699	7.95474	3.86858	11.11	10.767		4.45396		8.24909	9.61101	10.6925	4.17571	9.99249	9.70926	8.84855	9.45766	11.1787	14.9969	4.55728	10.6284	7.14373	7.81585	10.8917	9.37101	7.5315	9.38525	10.3167	10.2186	7.7529	9.1113	11.7455	4.12861	11.9853
430	9.50229	4.33502	7.02625	3.8517	4.25419	11.9979	10.2666	10.3608	3.57762	8.12469	4.452	10.4206	10.8721		4.38225		7.83542	9.95504	11.6738	4.4674	10.6009	10.1386	9.49754	7.98432	11.008	15.2663	4.65628	10.3307	7.75968	7.0888	12.1786	7.84588	7.52384	8.14209	9.93566	10.6266	8.76416	9.69664	13.0751	4.65521	11.1864
431	9.60426	4.03958	7.32515	3.878	4.18191	11.8077	9.27011	9.65007	4.07228	7.86731	4.88232	11.1192	11.0421		4.21056		6.37579	9.88571	10.0222	7.45384	12.2805	10.3838	7.42987	9.16417	10.696	13.8441	4.38098	10.8354	8.59285	6.87846	11.827	8.04098	8.63313	8.6745	10.7505	11.0199	7.93557	9.48001	13.5992	4.32701	11.8559
432	10.2494	3.57704	8.03285	4.14923	3.88002	14.1641	8.38487	10.6396	4.21781	7.66962	3.93332	11.6797	11.017		3.8695		8.25257	10.0913	10.3912	6.63299	12.055	10.2279	6.86427	8.38471	11.985	14.2281	4.56287	10.5985	7.93461	7.74258	10.3794	8.63812	8.31458	7.20019	10.5573	9.97955	7.2913	9.68803	11.5067	4.22169	11.8655
433	8.71338	3.86205	6.52616	4.36331	3.88752	12.4557	8.60522	10.6977	3.88488	6.95348	4.55957	11.0893	7.73874		4.73786		6.17599	10.8209	10.1491	7.28412	11.3975	9.65545	7.26	8.7345	9.87948	15.5745	4.92027	10.9006	8.20988	7.33868	10.6265	8.02463	7.37233	7.98051	10.3265	11.0282	9.56453	10.853	10.2407	4.31433	12.4572
434	10.4268	3.5355	7.64144	3.67664	3.68935	13.6376	9.11145	9.06846	3.62009	8.29441	3.86382	9.44461	10.3843		3.89904		6.51329	10.6877	9.03122	6.69374	11.792	10.0653	6.48895	9.90831	12.383	14.9448	4.38831	10.5254	8.36481	6.89458	12.3273	8.93522	7.64617	8.93755	9.57103	9.34296	9.53036	10.5784	10.9902	4.43462	10.8569
435	11.0066	4.39601	7.88674	4.35969	4.16466	12.4261	9.7445	10.4217	4.64518	10.5932	4.45019	11.0631	11.8529		4.28669		5.51813	9.11722	9.74855	6.7583	11.7055	10.2655	8.40746	7.59355	11.4681	15.5635	5.2028	10.1416	7.83978	7.89798	12.1623	7.85531	8.06286	10.1494	10.1007	10.2309	7.20406	10.1034	11.0165	4.9218	11.4949
436	8.63356	4.26672	7.74499	4.37801	4.19911	12.228	9.65689	10.0773	3.85618	9.95887	4.07977	10.5085	11.1144		5.0417		6.06647	9.39537	9.98862	5.94732	11.7835	9.77209	7.33486	8.29382	11.3793	14.8445	4.23927	9.89473	8.58528	7.33949	11.0128	7.91463	7.87274	9.87892	10.0726	10.7009	9.29214	9.25481	11.8532	4.23833	10.8602
437	9.26204	3.75132	7.52353	4.03736	3.7032	13.1689	9.69483	11.1596	3.80822	9.08814	3.71851	12.1073	10.2826		4.20299		5.93967	10.1916	11.5643	6.10581	12.9823	10.2834	4.36826	8.17198	11.6692	14.6821	4.62417	9.93624	7.85201	7.51093	11.25	8.17118	7.3281	9.07103	9.72171	10.1743	9.38281	9.17019	11.0554	3.96381	10.889
438	8.74096	4.48408	7.73386	4.60679	3.83158	8.9803	9.27078	11.006	4.41443	9.13359	4.35785	10.8042	10.0984		4.54474		7.80024	9.789	10.2598	6.75762	11.4027	8.29433	5.96555	8.07242	11.2361	13.7791	4.8214	9.59851	8.44285	7.17708	10.9681	6.72638	7.85912	8.52351	10.3818	10.1765	7.34256	8.92032	11.878	4.43872	11.8523
439	9.37007	4.18475	8.16684	4.62902	4.02039	12.7733	11.3573	9.51288	4.43759	7.84333	4.94054	12.0386	9.04397		4.36242		6.88238	10.0842	8.65214	7.19685	11.2879	10.4292	5.62418	8.52554	10.6114	12.866	4.55968	10.5575	7.37296	7.60537	12.1985	7.72355	8.37237	7.72838	10.2036	9.85102	7.77743	11.1221	11.902	4.33221	12.0037
440	8.20513	3.5137	6.71316	4.13033	4.76278	12.8863	9.17314	9.78481	4.53384	7.80177	3.841	10.5339	11.1776		4.01873		6.1417	9.11041	10.0462	6.66912	10.6894	9.35056	5.88617	8.35128	11.1908	12.9168	4.61439	11.0447	8.61314	6.93585	12.0745	7.96967	8.62941	9.08762	10.1844	9.1724	6.99122	11.7001	11.5607	4.29328	12.1557
441	9.56144	4.32003	7.89102	4.36562	4.2509	12.8884	9.78931	10.6014	3.83481	7.76084	4.30704	10.2511	10.4185		4.58036		6.36889	10.1753	9.99095	6.76858	11.4568	8.77598	6.59656	9.37099	11.883	13.398	4.97656	10.2295	7.77897	6.88076	11.0945	7.86807	7.5144	9.37985	10.0614	9.01259	6.74366	11.1633	9.87359	3.8933	11.5871
442	9.71107	4.34891	8.72824	4.59022	4.65756	10.2771	9.71733	8.9383	4.83247	8.83376	3.81943	10.4341	9.40449		4.62461		6.32479	9.73611	9.76649	5.81579	10.7968	9.22434	6.40979	8.51114	12.5314	13.3824	3.7321	10.2615	8.53062	6.74239	11.2905	8.95439	8.64691	7.71161	9.61048	9.76435	8.34118	11.3209	11.6072	4.13173	10.6106
443	8.23614	4.02172	7.89522	4.72292	4.27749	12.5561	9.5721	8.00644	3.74852	8.28576	3.48634	11.2707	10.1373		4.014		7.00029	9.72579	10.633	6.33984	11.0782	9.0203	7.41724	9.54211	10.8209	13.5839	3.95101	9.95211	8.07359	7.96195	10.5814	8.34485	7.5011	8.62181	9.88382	9.29086	8.52248	10.8511	11.7959	4.02515	10.4773
444	9.52026	3.85981	7.06315	4.65074	4.05022	12.0019	9.75776	6.89238	3.74383	7.25482	4.70796	12.1032	10.8048		4.69412		7.53407	9.51066	9.36778	6.38432	11.7574	8.34521	8.66871	10.034	11.5103	14.4256	4.56584	10.2855	7.66689	7.26356	11.2514	7.54344	6.77993	9.06875	10.3691	9.96396	7.7281	11.7957	7.32961	4.639	10.5016
445	8.80264	4.45651	8.32741	4.43046	4.40709	12.5243	9.79014	9.17273	4.10553	8.83639	5.02341	9.19849	9.75198		4.29815		7.31188	10.4944	8.15204	7.17537	12.5859	7.46494	5.688	9.40291	11.8358	14.0115	4.46023	11.289	6.88444	7.55726	11.6634	8.24323	7.36832	8.08939	9.4313	9.06486	8.79826	12.6944	7.68296	3.45411	11.4114
446	9.28564	4.37379	8.34368	4.76727	4.1563	11.4813	10.1346	9.07725	4.14963	9.27461	4.16904	10.212	9.93244		4.15674		7.51745	8.67081	10.8484	5.02343	12.0381	6.84764	8.87514	9.5924	13.2777	13.4601	4.1242	9.7533	7.33126	7.66173	12.4009	6.75564	7.25976	9.68747	10.5408	9.69598	7.40611	11.9914	7.25281	4.01945	11.1643
447	9.53663	3.80258	7.8441	3.94478	3.96006	13.2482	10.2961	9.24404	3.63139	10.1102	5.37412	10.8381	10.0058		4.8728		5.49805	9.46718	9.79947	3.9629	10.4838	6.19158	5.78394	9.79257	12.1979	13.9757	4.14108	9.76037	8.13822	6.76129	12.2207	6.24111	6.98004	9.49449	10.6197	10.6197	8.3929	12.0294	7.09684	4.06828	11.1322
448	9.99034	4.04606	7.87604	4.08847	4.11925	12.006	10.3828	9.84913	3.69765	8.16487	4.95457	10.3728	9.5645		4.61149		6.96851	10.5414	9.47577	4.73686	10.2163	6.61974	6.03698	10.3814	11.7044	14.389	4.54566	9.44835	8.31116	7.14751	11.7012	8.96475	8.11718	8.51204	9.98418	10.5964	8.32227	11.7281	6.79686	4.12704	10.7685
449	8.8298	5.57628	9.00724	4.18259	4.31734	9.28665	10.3921	9.99606	4.49607	12.2266	4.51542	11.6002	10.8998		4.04318		7.29088	9.72916	10.079	3.79903	11.8578	7.37006	9.46726	10.0477	11.3638	14.8152	4.3153	9.82125	8.2086	7.16934	11.872	7.76934	7.34323	9.47554	9.97417	9.25843	8.78771	12.1272	6.76474	4.10893	12.1773
450	9.20053	4.235	8.5131	4.24786	4.11016	10.4534	10.6458	9.08767	4.36881	9.05453	3.92572	11.3575	10.6932		4.22765		6.46893	10.0015	11.4666	4.66007	10.9204	7.61601	6.75302	10.1312	11.9421	13.084	4.78089	9.4734	7.2534	8.13836	11.5304	7.85708	7.22937	8.11297	10.415	9.99681	8.77882	10.4943	6.72029	4.28572	12.2485
451	9.52249	4.78005	8.55237	5.13043	4.13321	9.56989	9.47108	8.88452	3.71847	7.16629	5.01197	10.076	8.96273		4.64067		6.82731	9.19219	11.2296	4.95336	11.7051	6.82988	7.07623	9.4083	11.4609	13.8936	4.53472	10.2154	8.04531	7.2276	11.9768	8.11548	7.30456	8.87136	10.6822	10.7286	8.71381	12.3296	7.32277	5.11487	11.4793
452	9.53422	4.29668	8.11163	4.4406	4.40573	9.5202	10.2561	9.52076	4.37103	9.2207	4.46719	11.3444	9.95406		4.5514		6.40692	9.21916	11.2292	4.3502	10.9166	6.45487	7.08456	10.1237	11.7558	13.5933	4.11826	10.1515	9.50738	6.94542	12.3188	7.03677	7.65592	9.26383	10.1957	9.16157	7.67537	8.99624	7.20022	4.19834	12.3546
453	9.08712	4.75131	6.91071	4.01806	4.83	10.2913	10.563	9.36403	4.15221	7.5503	3.92307	10.1642	9.99234		3.76178		6.59149	10.074	9.98604	6.54007	12.4952	8.24103	6.81021	10.2593	12.1286	13.5276	4.40815	9.63041	8.74419	6.75498	11.7598	7.12874	7.12928	9.63333	10.427	10.6709	6.60554	9.72667	8.28877	4.20156	12.6419
454	10.2661	4.34426	8.48558	4.16602	4.22463	9.84472	8.54803	9.94144	3.60442	9.08007	4.18236	10.7749	8.96636		4.96299		5.80364	8.98961	11.482	4.21429	11.9756	7.2451	6.45777	9.93642	11.4111	14.0453	3.94093	10.2755	7.84534	7.83639	11.4584	7.14244	8.29582	9.87072	9.59138	9.20336	6.99377	6.32473	7.92493	4.53861	12.9948
455	9.74798	4.18179	8.56942	4.57883	4.23934	10.7993	9.47287	9.25582	4.09903	9.21435	3.9059	10.3595	9.64735		4.11274		5.85359	9.84626	9.38148	5.19053	11.1881	5.92912	8.98151	10.3641	10.6988	13.4562	4.45544	9.50876	7.67285	7.46411	11.047	7.93903	7.00258	9.98037	10.2654	9.79839	7.07221	6.69945	7.35731	4.35289	11.1403
456	10.5893	3.83596	7.83457	4.71708	3.83219	11.6111	9.79032	9.2661	4.34595	9.34299	3.96164	9.49448	9.02442		5.1186		6.36815	9.82639	11.5021	4.58704	12.111	6.39516	9.48257	8.73196	11.1855	14.5079	4.23198	9.14132	8.48399	7.22904	11.6532	7.89486	6.81811	9.62017	10.2608	10.2448	7.43597	6.90879	6.93007	4.16923	13.0134
457	10.6713	4.18438	7.53734	4.5002	4.02682	11.085	9.6296	9.31382	4.28204	10.4039	3.50174	10.6206	9.82414		4.80724		6.2634	10.2518	9.20159	4.7466	11.3926	7.87936	11.3403	9.63977	10.4653	14.8003	4.36018	9.84254	7.8608	7.10189	11.8405	7.71	6.6816	8.60162	11.1554	9.89683	6.84011	6.2743	6.86907	4.50174	12.863
458	10.841	3.99567	7.55918	4.69306	4.55146	10.6218	10.0742	9.93222	3.63953	10.2667	5.05432	12.0782	8.44187		4.65756		4.65627	10.3893	10.2651	3.69786	12.286	6.84548	11.2091	9.94273	10.3143	13.6522	4.50485	8.25054	10.1367	7.39249	11.4225	8.67	7.16542	8.89464	9.34019	11.2579	8.61013	6.48615	6.90707	3.89818	12.0727
459	9.16832	4.41128	7.83215	5.0232	4.21604	12.7542	9.15098	7.59818	3.89408	8.56506	3.62537	8.94017	10.0363		4.6875		6.69461	9.49344	9.87694	5.07395	12.7999	7.28594	11.116	9.3028	10.076	13.7756	4.44961	9.78426	8.71438	6.40783	12.4022	8.17491	7.02735	8.97909	9.71826	10.8039	6.74998	7.24499	7.6028	4.21361	12.8422
460	8.60714	4.62356	8.61739	4.87658	4.1377	9.60251	10.7751	6.67549	3.66384	9.18105	4.31788	10.4278	10.2506		4.93325		5.06769	10.5747	9.59314	4.69402	11.4093	7.60508	9.72217	9.6552	11.3289	12.7886	5.14374	10.4284	7.77733	6.96756	12.8551	8.32126	7.22233	8.53566	9.2091	11.5139	7.07963	4.45059	6.49913	4.77279	13.5244
461	9.30409	4.05528	8.32806	4.23304	4.22119	9.72299	9.91434	7.47913	3.81514	9.58809	7.42736	9.36176	10.6349		4.64695		6.85329	9.89419	9.4468	4.2715	10.5316	7.35215	11.9244	10.3942	11.2477	13.5901	4.79135	9.39514	9.19834	7.02867	12.248	8.26921	7.68142	8.75582	10.0154	11.199	7.3444	4.47326	7.34967	3.77546	12.6726
462	8.51595	4.62944	7.16584	4.23874	4.42368	11.3902	8.78272	8.1924	4.30406	9.45776	5.14691	10.0021	9.58552		4.25999		7.12063	9.91407	10.2064	5.01967	11.5828	6.89096	10.8187	11.0892	12.1225	11.888	4.17689	10.4057	8.52753	6.7788	11.5229	7.33128	6.80139	9.57489	9.54574	9.20027	7.14302	4.13063	7.02461	3.96874	12.3135
463	9.54217	4.20563	7.7874	4.60114	4.24708	10.0218	10.4804	8.60173	3.95823	8.87205	6.32623	10.1586	9.27623		4.22239		5.53778	9.81704	9.9708	4.83995	11.2564	6.82516	10.7113	10.5445	10.845	12.2577	3.96048	9.78222	7.46343	7.45081	11.4769	7.33107	6.96995	9.25965	9.79136	10.6275	8.01789	5.59711	7.11484	4.11283	11.3197
464	8.10109	4.6547	7.86138	4.23638	3.91804	10.146	10.8337	10.063	3.48967	7.63119	6.7225	10.0402	7.87483		4.42324		6.68938	10.3583	12.0653	3.90971	10.8671	6.93958	12.5413	10.0952	11.4876	14.2549	4.54738	9.3814	8.52761	7.04053	10.8641	7.95978	7.04624	9.63846	9.94737	9.88497	8.15904	4.2283	7.11442	3.87303	11.3631
465	8.84327	4.02804	7.39505	4.08615	4.31997	10.0142	10.6178	10.4172	3.76752	8.49857	8.43092	11.3366	10.3943		4.1177		7.75111	10.0463	11.2434	6.27042	10.3248	7.48262	10.1872	9.99386	12.1515	13.7403	3.70412	9.43607	6.91153	6.8126	10.4494	8.30775	7.81333	10.1419	10.364	10.6192	7.19867	6.2108	6.19107	4.05049	11.823
466	9.42993	4.05391	7.74275	4.701	4.76237	9.84771	10.9529	9.20388	3.536	8.29406	7.62381	9.71624	9.33073		4.57979		5.86936	9.58763	10.6852	7.2158	9.82646	7.77249	10.9183	10.2979	10.4442	14.365	4.28599	10.1607	7.44429	6.82421	10.6386	8.63698	6.94581	8.83217	10.1571	9.52094	7.54625	6.39035	7.82505	4.45405	11.4746
467	8.3658	3.76331	8.53994	4.1587	4.54934	11.8063	9.55233	8.44508	4.1432	8.16114	6.82673	11.4738	8.62493		4.9305		5.47494	8.94204	11.3762	6.84495	11.0286	7.41897	12.395	10.6054	11.6045	13.6828	3.96794	9.60491	8.06304	7.7277	11.643	7.84259	7.41202	8.96709	10.4697	11.0775	7.21486	6.51454	8.03063	4.25523	10.569
468	8.52811	4.41927	8.40098	4.22938	4.15525	10.6969	9.93871	7.7042	4.06006	7.85247	6.58669	9.37939	11.5309		3.81793		7.34938	10.7447	11.373	3.63663	10.7632	6.78963	12.5313	9.25323	11.1408	14.7108	4.09476	10.4658	7.63268	6.49573	12.1441	7.18854	7.30352	10.076	9.89332	10.8347	6.41259	5.16863	6.67877	4.14223	11.7837
469	9.63832	4.69354	7.82819	5.03752	4.28029	13.404	10.1615	7.85423	3.62393	9.39605	7.17014	10.4964	10.5792		4.05061		7.02335	10.0807	11.7078	4.74449	9.93147	6.62644	13.8805	10.7548	11.6673	14.0797	4.00492	9.94126	7.5229	7.30495	12.141	7.96945	7.99552	8.98313	11.4955	10.3041	7.47672	4.2893	7.55969	4.09831	12.1297
470	8.84392	4.1205	7.59381	3.45581	4.43845	11.5812	9.58608	8.1285	4.54098	9.38028	5.95656	9.70316	11.446		4.65779		7.4086	10.5855	11.8464	4.52926	11.3694	7.06989	12.4356	10.7085	10.9986	12.6396	4.96723	10.2208	8.21454	7.28492	12.103	7.89584	7.96254	9.47134	9.88428	9.81974	8.48862	4.73491	7.69773	4.08334	11.6952
471	8.37719	3.73562	7.74606	4.38555	4.70209	12.8373	9.02839	8.759	4.25875	9.69149	6.16725	9.70687	9.96318		4.3524		5.50308	10.2708	11.6819	4.14337	12.1692	7.52281	12.5155	9.92212	10.9562	13.1721	3.93494	10.4776	8.27173	7.06743	11.6709	7.48045	8.01791	8.63597	10.5494	10.0787	8.80571	6.12694	6.50007	4.15362	10.1251
472	8.94309	4.21905	7.76955	4.40352	5.26242	12.5517	9.46687	8.94357	3.69023	9.29272	5.69952	10.6273	9.26558		4.98707		7.40791	10.6192	10.1078	5.56328	10.7247	7.00999	11.3667	9.87546	11.4944	13.3151	4.54879	10.6871	6.74696	6.69963	11.5233	8.20081	7.18884	9.48507	11.1409	10.5551	8.75766	7.69169	7.02212	4.02806	12.3145
473	9.22378	3.97961	8.75521	4.32866	4.50978	11.8523	10.2697	7.90318	3.78813	8.84605	5.73552	11.242	10.3812		4.0735		6.04462	10.0037	10.0792	5.349	11.1559	7.15512	12.1208	9.96642	10.0723	12.5406	4.1245	9.69117	7.36277	7.37591	11.4827	8.42218	6.85496	9.73217	10.0493	10.4656	7.41073	7.04892	8.31787	3.65724	12.372
474	9.84895	4.14112	6.51899	4.88576	4.83212	12.3418	9.85133	8.77826	4.25551	9.2082	4.03403	10.7762	10.7359		4.87641		6.86688	9.39616	11.4922	4.6981	9.95792	6.6611	14.1682	11.0234	10.5962	13.1285	3.84962	9.87594	8.0066	7.30493	11.1286	7.064	6.47801	10.1523	9.82494	10.3073	6.75824	6.67132	6.91151	3.71895	11.7395
475	9.59343	4.04047	6.96674	4.57405	3.70433	13.2513	11.1721	7.39705	4.60204	9.59608	7.05302	10.3845	10.4937		4.24807		5.5074	9.85672	10.1009	4.28823	12.094	8.59043	13.5231	11.0552	10.7872	11.3121	4.28743	10.3885	8.93977	7.39685	11.7284	7.59191	7.4532	9.36492	9.25537	10.1217	6.59379	5.32592	9.92067	4.51886	12.0423
476	8.89234	4.41565	8.46066	5.79587	4.20034	11.6137	11.0279	7.96484	5.02588	8.91187	7.25906	10.6184	9.38452		5.08887		3.86069	10.1397	10.002	5.57212	10.3532	8.36404	13.6821	10.1311	11.5031	11.634	4.73106	10.1056	7.78693	7.288	12.0446	7.55441	6.67623	9.38474	10.2014	10.362	8.06159	7.96082	8.80859	3.80212	11.6283
477	9.71945	4.31648	7.47615	4.55001	5.0026	12.7457	11.9656	7.17871	4.29062	8.04625	4.27609	9.83077	9.56063		3.74925		5.38406	10.3691	9.9082	4.53432	10.8182	7.26789	13.4736	10.3621	12.763	12.2907	4.22457	10.8573	8.56125	7.33238	12.3802	8.85027	6.3218	9.02159	10.6382	9.58117	9.81724	11.8218	7.5616	3.83246	11.5129
478	9.19324	3.7041	9.43875	4.51523	4.1064	10.8648	10.3146	8.97254	4.04301	9.03953	6.2111	11.2749	10.4267		4.44816		4.65027	9.5128	10.5553	3.98946	11.632	7.45209	13.5884	11.0136	11.1518	13.3352	4.4994	10.0931	8.28438	7.57771	12.2541	8.78331	6.96042	7.73113	10.7646	10.6913	9.5128	10.4444	7.25885	4.11925	11.5487
479	9.60845	4.17618	8.7753	4.39138	4.197	11.9388	10.772	9.46112	4.2198	7.36174	6.88499	10.046	10.2128		4.67481		4.15588	10.7647	9.91963	4.06067	10.718	8.32461	12.9473	10.4757	12.2305	13.4549	4.14257	9.56823	7.60983	7.64029	12.1078	6.83355	6.9483	9.77701	10.5737	11.3225	6.79324	9.61912	8.06397	4.1002	11.8882
480	9.69707	4.48836	7.45854	4.39301	4.32108	11.9164	9.87168	8.90312	4.94814	9.46058	6.1338	10.8661	10.6433		3.95779		5.19786	10.5053	11.0444	4.74103	11.1573	7.64699	14.3861	9.4387	10.4985	12.7893	4.50029	10.0559	8.71464	7.92412	12.2911	8.59862	7.69729	8.50271	9.38196	11.4148	7.93343	10.6181	8.94962	4.6169	12.3302
481	9.96037	4.16063	7.98231	4.28255	3.69391	11.7028	9.30747	8.13874	4.646	6.82574	6.18128	11.0303	8.72649		4.48117		4.23647	10.5417	10.0941	5.51999	10.1257	7.87196	12.2478	9.48655	11.4189	12.7729	3.86106	10.4035	7.78674	6.95706	11.7022	9.14347	7.63714	10.2629	10.9521	11.8032	7.71535	9.16524	8.52623	4.90523	10.1968
482	9.8818	3.91783	7.96696	4.65396	4.89322	10.3308	10.1951	7.79042	4.45643	7.40004	6.02143	9.98145	10.6839		3.61715		3.74222	11.2669	9.71221	6.45762	11.506	7.55425	12.275	9.22961	9.13728	12.3627	4.96497	10.0967	8.83702	7.95735	11.9042	7.74872	7.38671	8.9998	10.5439	10.7406	7.1891	12.3159	8.5434	3.754	12.7953
483	9.71744	3.89855	8.21094	4.82308	4.65756	11.0449	11.291	8.66854	5.19983	8.45739	6.73443	11.5933	10.364		4.05667		4.29821	10.0245	8.759	4.49285	11.0868	8.36661	12.7127	9.95191	10.0886	13.8373	3.61461	10.4361	9.55575	7.69661	12.6183	6.27281	6.93704	7.76495	9.94717	10.6211	7.47303	11.003	7.62529	4.35781	11.6314
484	9.45354	4.02087	8.86297	4.77165	4.17814	11.573	11.3138	9.05232	4.23255	8.07035	5.94678	11.187	9.2084		4.65173		4.33359	9.83703	10.2542	4.33328	11.294	9.6215	13.61	9.82281	10.4512	14.5324	4.45406	10.6951	8.39377	7.59381	11.3848	7.79598	7.63472	8.92872	10.68	10.2912	6.84004	11.8972	8.19498	3.99571	11.3344
485	9.97479	3.86601	7.87668	5.08177	3.7163	12.8261	10.1874	9.56988	5.02858	8.26796	6.99856	9.2034	9.59603		3.94022		4.40274	8.9378	7.27846	4.67952	10.4651	7.4431	13.3582	10.5043	11.4052	12.095	4.13616	10.5924	8.04063	7.41589	10.2621	6.68206	7.22381	9.40078	9.87219	9.93407	6.7033	10.2048	9.52149	4.16684	12.5734
486	9.07168	4.72105	7.37288	4.26785	4.76175	12.6219	10.3404	9.04712	3.73391	7.78667	3.79132	9.4962	8.83384		3.97284		4.19491	9.72557	9.26925	5.30989	9.83953	7.205	12.0866	10.7191	10.3798	12.9095	3.94733	10.473	8.67058	7.4185	12.333	8.46345	8.01614	9.90165	9.92254	10.9579	6.50275	9.91136	8.32952	4.26519	12.5645
487	9.62794	4.05913	6.81987	5.11941	4.28711	13.672	9.88739	9.60494	3.92785	8.88611	4.20607	10.3826	9.37327		3.94042		3.96358	9.55248	11.0155	4.10927	9.04223	6.76294	12.3252	11.0638	10.6355	13.9736	3.99621	10.6926	8.89229	6.52167	12.7378	7.49443	8.08575	10.5235	9.69704	10.7749	7.03317	11.4086	8.35145	3.92114	13.5311
488	9.5645	3.99204	8.23151	4.11695	4.04196	11.4302	10.6946	10.4992	3.50374	8.69108	3.94606	9.9969	10.1004		4.73583		4.9634	10.5253	10.0175	3.92945	9.90984	7.09843	11.8309	10.5882	9.81467	13.3087	3.70077	9.9324	8.54771	7.02129	11.7718	7.18917	7.05784	10.6878	9.74413	11.0778	7.0298	10.6948	7.70805	4.13746	11.5964
489	9.66947	4.0158	7.92524	4.10334	4.26721	11.0424	10.8744	9.07494	3.95802	6.74844	3.63208	10.1482	9.55312		4.1135		4.07522	11.2331	9.19187	3.94413	10.0834	7.162	12.3216	10.5305	10.7939	12.7875	4.34735	10.8293	8.57904	7.3093	12.2237	7.93385	7.91643	9.26524	10.2726	10.0415	7.52544	11.1045	7.6913	3.82731	11.6907
490	9.26338	4.20635	7.50603	4.40796	4.19012	11.0467	9.54904	8.93782	3.61738	8.70153	4.45563	9.20677	7.91465		3.9346		4.34515	11.5432	8.51492	4.59398	11.0234	7.69083	12.2915	10.5436	11.1531	14.3156	3.77228	10.4737	8.17012	6.71889	12.2561	7.82945	8.64113	10.9849	10.1605	12.1019	7.64848	11.4282	7.11093	3.79318	12.3516
491	9.47551	4.83028	8.49063	4.72862	4.04057	11.1361	9.99327	10.1573	3.76715	9.72114	4.21257	11.557	10.8134		4.48443		5.01512	10.8062	10.3476	4.67363	11.0912	6.45867	11.0313	9.08539	10.3492	13.192	4.12732	10.0414	8.08518	7.63167	12.0596	7.35876	7.7817	9.90689	10.3049	11.2225	7.05406	11.9367	7.72752	4.06405	12.405
492	9.78768	4.88005	9.03722	3.96916	4.57176	11.3014	10.0803	7.74473	3.87054	7.9989	4.83613	11.751	10.1914		3.58356		4.22807	10.2026	9.49253	3.58619	9.91052	6.7344	11.4191	8.03934	10.2964	12.8685	4.00661	9.3153	8.61707	7.45495	11.9786	7.7768	7.79816	9.85552	10.8429	11.2442	7.28557	11.9842	7.48675	4.42487	11.4216
493	9.90047	4.51524	8.05802	4.35263	4.70957	12.0745	11.9298	9.74321	4.47536	7.27239	4.78178	10.8091	10.9471		4.12342		4.04087	10.6608	10.2189	5.98677	9.87276	7.22071	12.0092	11.5272	9.93481	13.8904	4.20994	10.1482	8.08882	6.79731	12.0568	7.17315	8.75856	10.1316	10.9228	11.4552	6.79868	13.3406	6.42503	4.07639	11.2724
494	9.53701	4.13732	7.94362	4.71766	4.49554	11.339	9.67523	8.68161	3.84445	9.41552	4.56694	12.4387	9.45588		3.63888		3.63828	11.2533	9.8997	4.83326	10.2519	6.66352	13.3203	9.5536	11.0442	12.6903	4.36838	9.89364	7.76465	7.54754	11.7895	7.50527	9.16636	10.5591	10.1035	9.82461	7.83477	11.5989	8.8737	3.97127	12.9652
495	11.1447	3.52187	8.30134	4.82492	3.86874	12.9278	10.311	9.17245	3.77997	9.2153	3.95658	11.7466	10.4562		3.79776		3.73211	10.0041	9.26878	7.5494	10.4992	7.66906	11.9935	9.13231	10.4302	14.137	4.04788	10.9213	8.18432	7.40958	12.4614	7.14694	6.64287	10.3594	10.181	9.48507	7.84008	11.9871	7.7307	4.21247	13.7738
496	10.9979	4.04032	7.71626	5.42772	4.51703	12.8016	12.7041	8.91737	3.84586	8.30355	3.83846	11.142	10.5687		3.5704		4.21622	10.8546	10.8461	6.2213	10.7412	7.96377	11.6468	10.0105	10.2584	13.6467	3.99867	9.642	7.8032	7.89957	11.5244	7.33661	7.28935	10.1939	10.2281	11.1702	8.26541	11.2824	6.73024	5.00574	11.5918
497	10.54	4.39336	7.80813	3.70776	3.83256	12.2981	11.5894	9.70668	3.72302	7.0562	3.64244	10.5376	10.0504		3.59831		5.2599	10.9215	8.51968	5.39335	11.3899	7.46678	10.6881	9.75267	10.2891	14.6133	4.28047	9.49105	8.33058	7.29567	12.0435	7.73229	7.09198	10.404	10.9435	11.7161	6.81099	10.2979	7.32243	4.13807	12.395
498	10.4599	4.31718	8.76497	4.09344	4.02599	12.2981	10.2284	9.08186	4.15367	7.99731	3.40547	10.1461	10.0567		3.40966		3.96127	10.3005	8.85748	6.53573	11.7129	7.84109	10.7321	10.6178	11.7135	13.3799	4.3414	9.79211	7.63118	7.0205	12.4728	7.3637	8.16939	9.34367	9.86927	11.2313	7.06231	11.9016	7.11005	4.94718	12.6508
499	10.7762	4.18699	7.77627	4.27731	4.34592	11.8742	11.0971	8.72952	4.22985	7.21339	4.03784	10.3387	9.69403		4.11637		4.83229	10.0786	9.494	6.89604	12.1598	7.24444	11.2705	10.3184	10.8285	14.6379	4.08777	10.4077	7.22192	7.64252	11.1954	7.69112	7.48915	9.73045	9.73892	10.9731	8.10917	12.2525	6.93601	4.30339	13.8663
500	9.1889	4.699	6.79587	4.66469	3.74516	13.1984	9.67172	8.97673	3.93464	7.36647	4.32832	10.8753	9.52666		3.91115		3.83283	10.2651	9.10664	6.88746	11.1773	7.3716	12.0172	9.02287	10.3512	13.8558	3.80692	10.7652	8.05789	6.29252	11.7638	8.03978	6.68567	9.68569	9.61367	10.942	8.46643	11.28	7.42763	4.77445	13.5185
501	10.6639	3.97052	6.92085	4.84109	4.51448	13.1367	9.71478	9.73951	4.21698	6.27555	3.66418	9.99235	10.8429		3.83565		3.69531	9.89364	9.30849	6.45508	11.0845	7.21812	13.2914	10.1482	11.2019	12.3943	4.03113	9.78694	9.2042	7.36202	12.8785	7.15491	7.77137	9.83649	10.3154	10.9443	8.0315	11.1959	6.5763	3.74973	13.6104
502	10.1785	4.50991	6.78514	4.47631	4.70235	12.9529	12.0078	10.0936	3.93603	8.59447	4.0114	11.1612	9.72939		3.97949		3.98901	9.60524	8.54876	5.68467	10.8608	7.05503	12.4975	9.71978	12.4827	12.743	4.56538	10.5409	8.66058	6.97143	13.2526	8.17136	7.16379	9.46034	11.1458	11.3093	8.79519	10.3692	8.71727	3.86794	12.922
503	11.0961	4.30449	6.26917	3.76138	3.79669	10.973	11.3637	11.0369	3.9504	6.73429	3.84923	8.89626	10.4083		3.65813		4.25305	9.36132	8.40974	4.77621	10.1597	6.96364	10.0138	10.3791	10.3185	10.8448	3.99203	10.3779	8.70122	7.00465	12.0231	8.96365	8.60756	9.26925	11.0785	10.6985	7.29443	11.9771	7.15564	3.8597	13.4204
504	10.417	3.5607	8.54305	4.77202	4.17773	13.319	11.3313	10.1624	3.81693	7.42734	3.62134	10.9962	9.21436		4.05135		4.22018	10.1449	9.45864	5.10584	11.5536	7.76215	11.245	9.2312	11.2113	11.7026	4.15685	10.0076	9.23281	7.46322	12.2415	8.25239	7.90464	9.50533	11.7332	9.89227	6.89427	10.3256	7.17257	4.14601	13.3291
505	10.205	4.39858	7.56483	5.37897	5.00589	11.9019	10.7742	9.49549	4.86072	7.30968	4.04501	11.1616	10.1188		4.1209		3.69915	10.0689	9.56052	4.72048	11.6611	6.73175	11.3424	10.3328	11.5317	12.5437	3.69117	10.0538	8.33354	7.41093	12.4643	8.11732	8.27167	10.4086	10.5273	10.6695	7.60516	10.53	6.76954	4.16794	13.5612
506	9.57322	3.9404	7.73063	4.71123	4.62939	12.6291	10.857	9.16058	4.93442	6.6355	3.94008	10.3292	8.94076		3.56141		5.58799	9.61994	8.08333	4.20339	12.462	7.63162	11.3289	9.89989	11.1733	11.9066	4.852	9.90771	9.79659	6.93539	11.9836	8.85992	8.58711	9.85649	9.51574	9.93932	8.41655	12.1189	8.71647	3.99945	11.6422
507	10.7817	4.73107	6.96717	4.90474	5.12072	13.0008	11.161	10.0246	3.83252	8.67372	3.93166	10.257	9.42428		3.43979		8.34924	8.99036	8.78597	4.21057	13.7697	7.82858	15.2029	10.8772	11.537	13.5105	4.65334	9.86392	7.09887	7.14761	11.6913	8.40039	6.92119	9.43243	9.631	10.4634	7.82266	10.5323	6.69751	4.53434	13.2662
508	7.50769	4.42467	6.5758	4.40189	3.96502	12.4557	10.7558	10.0951	4.21897	8.48213	3.79868	11.2411	10.3753		4.92174		6.22975	9.63099	9.13758	4.05386	11.3659	8.33718	14.8422	10.7629	10.3824	14.8804	3.69027	9.99513	9.21969	7.45594	12.5695	8.94693	7.62797	9.59967	10.093	10.1704	6.96584	10.6915	6.49614	4.08102	13.9973
509	8.56188	3.9354	7.74218	4.85712	3.84444	12.4374	11.032	9.40227	4.08625	9.0211	3.73985	10.9935	9.01338		3.70692		6.91165	11.0849	8.60229	4.49065	10.5429	7.15171	13.9544	10.7779	11.94	15.5195	4.0771	11.2941	9.10307	8.03586	12.6458	7.2118	6.79511	10.2141	9.41155	10.7099	7.27195	10.3174	6.51671	4.50001	14.9044
510	8.18068	4.77734	7.53161	3.70482	4.87407	13.3114	9.89966	10.2596	3.81161	11.0754	3.48302	11.3793	9.93677		4.2555		6.98055	11.0416	8.63281	4.04699	9.95503	6.45573	11.1326	10.5719	9.7823	14.514	4.18459	11.5884	6.81294	6.9886	12.605	7.25252	7.64692	10.0617	10.874	11.0155	8.16422	10.2862	6.31521	4.44101	13.4997
511	8.44764	3.9545	7.60826	5.02201	4.84712	11.2968	10.7837	9.73631	4.04443	14.0682	4.07141	9.31752	10.3176		4.14603		6.02821	9.50353	7.43242	3.89176	11.3305	6.91991	12.6176	9.97045	10.8722	15.4637	3.71476	10.2831	8.60426	7.31656	11.6396	7.457	6.86524	10.5007	10.1533	9.75753	7.00877	10.0555	7.50335	4.2044	13.5848
512	8.40532	3.74135	7.03302	4.06684	4.67857	12.082	10.8423	9.82145	4.28609	8.91111	3.76262	12.0072	9.16896		3.93122		6.25148	10.161	6.66943	4.51675	11.9078	8.30236	11.5513	11.8237	11.3158	15.321	4.06548	10.6826	8.84862	7.10933	12.2046	6.87934	6.8046	10.2567	8.88971	10.7551	7.43036	10.8651	7.1724	4.61585	15.2572
513	9.61732	3.86298	7.30727	4.03172	3.95158	12.3908	10.388	9.05535	4.50455	5.79495	3.82536	10.9617	8.32329		4.83473		5.98745	10.316	7.21458	4.28403	11.379	7.92864	12.2711	10.9325	10.6764	13.9136	4.3753	9.32827	8.89367	7.20769	12.237	7.39966	7.61505	9.02784	10.7533	11.6698	8.0221	10.5315	6.59286	4.50282	13.4728
514	8.80426	4.26881	7.21416	4.11886	3.94782	13.2197	11.0243	9.53137	3.75742	7.86136	4.28366	8.52824	8.35765		4.27579		7.2658	9.72498	7.11419	3.97787	11.4666	7.23644	12.412	11.0028	11.8947	14.2432	4.65582	10.9708	8.24399	7.77553	12.6365	7.13125	7.77238	9.59743	10.8491	10.6081	7.16219	9.79589	7.35657	4.03179	13.4172
515	10.0022	4.17664	7.3942	4.21619	3.93327	10.7444	10.2659	9.076	4.60669	8.5574	4.16455	10.1086	8.32695		4.02692		7.14235	9.17705	8.65911	4.63919	12.2366	7.47244	13.0567	11.3225	12.1505	12.2531	3.85975	10.3621	8.82879	7.42811	11.3725	7.38884	8.3162	10.2584	10.9793	10.7613	7.65865	10.6513	6.40181	4.5375	13.9119
516	10.4796	4.47993	8.07133	3.66962	3.83476	11.3008	10.3313	9.80284	4.40124	7.24418	3.65547	9.90734	8.16271		3.91255		7.05901	9.68101	7.39673	3.6961	11.8162	8.00756	12.641	10.5802	11.1421	14.2871	4.42616	9.41105	8.17754	7.29193	11.8547	8.59132	7.99309	8.37855	10.2011	10.8917	7.34033	10.9012	7.33267	3.86938	13.7241
517	8.04779	4.27798	8.04653	3.71639	4.0115	12.2152	10.7639	10.9802	3.52121	9.23021	5.40138	10.1822	9.31757		3.15304		6.44597	9.64408	8.51212	3.83483	12.5348	7.49305	13.1138	9.3214	11.8951	14.2797	4.38432	9.76895	8.16643	7.26948	11.9641	7.66492	8.11193	10.242	10.0157	9.86485	7.50953	9.26772	7.15048	3.86852	15.0709
518	8.27253	4.38148	6.6444	4.66439	4.77463	11.9268	11.376	9.96873	4.31975	7.95262	7.09984	10.2799	7.61292		3.99503		6.99355	8.98139	7.69772	4.64401	10.8873	7.57914	12.2891	10.3757	10.4109	15.0944	4.20917	10.6192	7.78021	7.85812	12.2212	8.9439	8.3429	10.0091	10.2638	10.6702	6.8684	10.5972	7.31948	4.86413	12.1619
519	7.99077	4.34332	8.05067	4.38936	4.57661	13.0981	10.4065	10.2263	4.0373	7.1196	6.25258	10.6905	7.85603		4.45203		7.22914	9.56365	7.98156	3.81485	10.4587	7.74148	12.7619	9.77694	11.9116	13.7809	4.31595	10.0238	7.65102	6.98428	11.9417	7.28067	7.75012	9.5943	9.37718	11.7479	7.40558	10.1125	8.39526	4.02117	13.2689
520	8.82887	3.98022	6.93753	4.52172	4.58081	11.148	10.1576	9.94834	4.25133	6.85579	5.71408	8.23577	7.99707		4.38339		8.04889	9.00691	7.66798	4.51542	12.1235	7.61143	12.2836	9.32655	11.2603	13.0629	4.59235	9.32166	7.76048	7.49673	12.1766	7.74293	8.61037	9.2692	9.98097	9.46513	8.63603	9.25204	5.3692	4.79374	13.1378
521	8.63061	4.25078	7.20447	3.83475	4.53585	11.4517	9.86174	10.9082	4.32738	8.53364	5.99905	10.0334	8.50059		3.76028		6.99362	8.95702	8.48555	4.95621	11.2011	8.48934	13.5912	8.06219	11.9963	15.9371	4.5629	9.95595	8.78731	7.11868	11.7346	7.34653	7.50783	8.50017	9.47976	10.6574	8.32155	10.3186	6.63251	4.00151	13.1344
522	9.31475	4.29374	7.418	3.78305	3.98791	11.6485	10.2624	10.0251	4.38053	7.03421	5.36204	9.97107	7.67965		3.70213		7.16352	8.77552	7.69694	4.20184	11.242	7.83623	13.5751	8.98996	10.2961	14.5583	4.15127	10.4882	9.07429	7.53553	12.5511	8.40537	7.87627	9.014	9.8548	10.3066	7.4438	11.5185	4.93855	4.41195	14.1415
523	8.89947	4.08766	6.51461	4.04722	4.13803	12.2799	11.1562	9.37645	4.21011	7.94951	5.86336	9.73298	7.18185		3.62403		7.31778	10.5424	6.98991	5.4295	10.0477	6.73276	11.1676	8.99556	12.0772	14.2371	4.23992	9.6418	6.99604	7.1703	12.8932	7.47484	8.38665	10.2453	10.6527	11.4337	7.13727	10.4293	5.0335	4.23129	13.3911
524	7.36929	4.49749	7.04893	4.00531	4.31141	13.2354	11.1375	9.95308	4.3379	8.22391	4.33122	10.8888	7.0878		4.6017		7.30735	10.57	7.01454	5.05484	11.6718	7.64125	12.044	11.0258	11.505	14.25	3.96108	9.84338	8.73186	7.77785	11.6528	7.58817	7.7692	10.4602	9.81006	10.3197	7.82735	10.1561	6.80845	4.28248	13.5564
525	7.93487	3.81876	6.89586	4.476	5.23803	11.7331	11.0807	8.71102	4.10266	7.44384	4.05118	10.8966	6.49897		3.97717		7.45299	10.2114	7.54293	5.41026	10.6174	6.81173	13.3522	10.2225	10.4311	12.896	4.65696	9.43194	9.08006	8.31079	11.4437	6.58771	8.504	9.36323	9.67279	10.3574	8.26563	10.8087	7.38694	4.30109	14.2404
526	7.45703	4.13088	7.96628	3.96072	4.27704	10.4008	11.6428	9.78212	4.08801	7.93048	4.95171	9.13178	7.32407		5.29964		7.18986	8.60184	8.20098	5.26743	12.0677	7.6272	13.5783	8.99403	10.6631	13.9043	4.74145	10.3914	8.66211	7.32924	11.4184	8.70212	8.24734	8.70699	9.62782	10.5211	7.14808	10.6354	7.03464	4.76017	15.1282
527	7.67786	3.91733	7.71135	4.93345	4.04289	10.8885	11.4147	9.27659	4.37672	8.28939	4.14025	10.8284	8.76126		3.97867		7.26558	9.35949	7.27726	4.82739	11.0007	7.48325	14.4852	8.85581	10.597	13.7828	3.62432	10.7678	9.48078	7.51277	11.5836	7.6327	7.72399	10.5191	8.84151	11.0221	8.41138	10.7059	8.92714	3.87074	13.3622
528	7.96821	3.66047	7.02956	4.06346	4.44533	10.1383	11.0236	8.57429	4.44343	9.85269	3.52648	9.98614	3.58935		4.43167		6.89366	8.64847	7.00096	5.356	11.5349	7.90907	14.3922	10.1975	10.0711	14.7648	3.63486	9.78859	7.16415	7.30426	11.1346	7.60251	7.40623	10.3427	9.3562	9.99643	7.18322	9.74823	7.14358	4.17744	14.0661
529	8.859	4.00813	3.92588	4.42991	4.5478	11.5073	10.8483	9.2876	4.17317	9.24631	4.00218	10.7213	4.0217		3.74249		5.48735	9.316	7.49477	4.25974	13.3456	7.61191	14.3592	10.276	10.9389	13.0771	4.31401	10.5547	9.11795	6.95958	11.3937	7.39536	8.55253	11.2923	9.79139	10.5215	7.43506	10.3428	8.88838	3.97926	13.6999
530	8.51487	4.9815	4.25032	4.01091	3.86071	10.8337	11.038	9.39741	4.31926	9.19685	3.98796	11.6718	3.55058		3.84169		5.59498	9.40499	7.21433	4.52068	12.0478	7.2914	13.2531	10.2017	12.0496	13.326	4.20508	10.5718	8.4013	6.65482	9.67376	6.71902	8.44735	9.11509	10.7857	10.0024	6.83305	9.71088	8.79794	3.9409	13.1964
531	8.65761	3.8624	4.16291	4.12643	4.69244	10.7811	10.6453	7.9764	3.90283	9.66882	5.61187	10.168	3.6757		4.11061		4.60151	9.20057	7.81603	4.23907	11.5882	8.4241	12.4685	8.85341	12.1579	13.681	4.05607	9.5495	8.53783	7.41033	11.131	7.41248	7.57577	10.0785	10.7584	9.13829	6.34058	9.22771	7.65099	4.12366	14.8425
532	8.70836	4.14292	3.91659	3.75429	3.76444	11.7084	10.7561	8.83437	4.25176	8.88643	3.9153	12.0256	4.45369		3.66798		5.39193	8.59086	7.78165	4.34978	10.9624	7.74207	15.4266	9.86554	11.7535	13.2812	3.63684	9.06669	8.49415	7.46997	12.818	7.34213	7.40327	10.0389	9.60078	10.6948	6.08442	8.00638	7.37879	4.02664	13.6892
533	7.34704	3.8928	4.70259	3.98804	4.04696	12.5358	10.5602	8.04012	3.84799	8.79496	3.52584	10.879	3.63718		3.89837		5.47352	9.73987	7.23906	4.30359	12.4278	6.73192	13.828	8.80938	8.64071	12.5276	3.70528	8.66366	8.70476	7.37728	11.9075	8.03683	7.60031	9.45241	8.88998	10.0574	7.75362	8.47413	7.0044	3.436	13.0581
534	6.99526	4.62321	3.86638	4.08308	4.65482	12.0474	10.4137	10.2013	3.58433	8.49702	3.92781	9.63889	4.15371		3.6795		4.35703	9.35665	9.28203	4.46269	11.6919	7.8186	12.548	8.64335	11.2916	12.8074	3.90574	10.3118	8.43296	7.22115	12.6747	7.04212	6.98864	9.18522	9.41487	11.2682	7.47316	8.39637	6.01749	3.88404	12.7337
535	6.63139	4.30953	4.29598	3.76595	3.9827	11.6879	10.5888	9.89993	4.11641	7.87888	5.12239	9.98489	3.74002		4.19105		4.2558	8.87112	8.27636	4.37334	10.9479	7.99501	13.0847	10.1408	11.0567	14.745	4.19406	10.5759	10.1142	7.54827	12.6958	7.81105	7.75128	10.2592	10.8534	9.20906	8.43587	10.0069	7.18051	3.59441	13.1276
536	9.03601	3.88571	3.53562	4.5021	4.55921	10.1521	11.3546	9.40104	4.89586	6.92329	6.7542	12.1123	4.43523		3.75678		4.4545	9.71136	9.12353	3.88343	11.9877	8.63169	14.5902	10.6823	10.3322	14.934	4.06311	10.2313	9.41142	7.31711	11.3371	6.69939	7.64939	10.2983	9.82391	10.9568	7.90929	10.0825	8.5566	4.30132	13.4495
537	9.44445	4.65157	4.1454	3.99616	4.06099	12.1066	10.8537	9.01859	3.84324	8.31503	6.3539	10.1748	4.80683		4.04735		4.14501	7.57421	7.69104	4.37622	12.1324	7.45601	11.9667	9.63041	11.4024	14.6053	3.87858	10.1591	8.69692	6.97545	11.2419	7.46743	7.72291	9.51725	8.80906	10.4041	7.00364	10.0495	7.17949	4.90007	15.0654
538	10.5291	4.169	4.0874	4.42842	4.40455	11.3592	10.0013	10.5497	4.02679	8.41183	7.12069	11.6001	3.72477		4.29816		4.42856	8.21398	7.56673	4.652	11.0557	8.05584	12.3993	9.84041	10.7404	14.8625	4.22908	10.0944	9.37573	7.46248	11.5302	7.23084	7.70868	9.10765	8.94905	10.6755	8.28061	9.08998	6.78465	4.36698	13.5837
539	8.81595	3.96839	3.77751	4.83703	4.09592	11.0007	12.6073	9.1258	4.85341	8.67695	6.54701	10.9623	4.47108		4.20139		4.71699	9.14959	7.93277	4.13175	12.4436	6.72841	12.6308	11.4704	10.6371	13.8376	3.76831	9.96035	9.09009	7.03675	11.7233	6.99817	8.37996	10.4091	8.35647	10.5605	8.23772	9.35486	7.83702	4.751	13.3245
540	10.1968	4.24154	3.78518	4.18948	3.59596	10.24	11.3251	9.37224	4.08863	9.60637	7.29897	10.0229	3.7443		5.70155		4.75352	9.77768	6.8213	4.26878	10.6794	8.25036	12.8148	10.8364	10.5499	13.5182	3.98058	10.0522	7.83191	7.20703	10.2644	7.49313	7.41077	8.692	10.1645	10.5068	7.6659	10.4419	7.19787	4.26179	13.3698
541	8.86741	4.09753	4.14691	4.27212	4.52808	11.6011	10.5634	8.41958	3.8539	9.65216	6.4102	10.5997	4.11643		3.48083		4.39102	8.49297	8.30338	4.46863	11.8126	7.27705	12.6483	9.62415	10.5744	13.7102	4.26438	9.19226	7.63337	7.42136	10.5857	8.30844	7.23777	9.64023	9.79429	10.518	7.19514	9.33592	7.98526	3.9667	12.6551
542	9.24029	4.07452	4.77296	4.44429	4.59228	9.35105	10.454	8.55629	4.08074	11.3178	7.1683	11.6916	4.1619		4.62703		4.1745	7.60025	7.73178	4.47581	12.3165	8.02128	13.6853	10.2534	10.1582	13.1567	4.20076	10.2491	8.86649	7.01503	10.1595	7.59023	8.64633	9.81646	9.79834	11.1097	8.57088	9.81074	7.09576	4.08433	12.9927
543	9.82916	4.17859	4.30224	4.19032	4.2601	10.3368	10.3923	9.3741	3.99665	10.3906	7.28331	11.7316	3.9953		3.77314		4.11098	8.63258	7.3469	3.9269	10.962	7.86612	11.0901	11.832	11.0786	13.4834	4.5155	9.65675	10.2759	6.57132	10.2692	7.16378	7.58673	9.59574	9.80161	9.57178	7.38218	9.59967	6.94755	4.34434	12.4401
544	9.01956	4.02059	4.19421	4.72418	3.79879	9.38073	8.77536	10.1002	3.94651	9.07433	6.78152	10.9076	3.9356		3.79132		4.30811	8.32411	7.26132	4.45621	10.87	7.20559	12.2851	10.6107	10.5361	14.3447	4.22069	10.4671	8.31883	8.03578	11.6665	7.61265	7.92806	9.93989	10.3611	8.62297	8.29605	9.54131	6.38327	4.5946	12.9469
545	9.64915	4.4588	4.04659	3.8275	4.45041	9.22248	10.2365	8.74315	4.58889	8.62445	7.72224	10.409	4.47934		3.79069		4.12512	8.995	7.73509	3.69	13.2456	7.34411	12.7556	9.83271	9.51638	14.4335	3.86152	8.30771	8.37599	7.99404	11.5928	7.62893	8.77097	9.00325	10.0104	9.86205	6.82351	9.3117	7.72168	4.16944	11.1515
546	9.33259	3.94608	4.91892	4.44223	4.18447	9.60173	9.92518	9.77514	4.41077	7.20851	5.61932	10.8876	4.11061		4.64986		4.15607	7.42025	6.88797	3.92124	13.1118	7.35931	12.1759	8.15584	11.3546	16.0568	4.56149	10.6716	7.05455	6.58535	10.8991	7.29858	7.26238	8.60113	10.4433	8.51059	8.34068	9.63478	7.29733	4.25351	13.3002
547	9.63828	4.55299	3.7149	4.72688	4.20954	10.845	9.84886	8.7666	3.51761	9.01733	6.69022	11.1149	3.69066		3.99658		3.78253	7.52118	7.06709	4.51974	12.476	6.87727	13.2236	9.15583	11.629	15.5848	3.85415	10.0058	7.81039	7.2814	11.4166	8.0323	7.51831	9.71844	9.93995	9.70434	7.61084	10.5301	6.25525	4.5241	14.3503
548	9.90209	4.17394	4.2159	3.79372	4.46507	10.6631	9.30172	10.1963	4.05554	8.4474	6.29058	11.6484	4.63272		3.8923		4.25213	9.16898	7.95209	3.75965	10.262	8.10522	13.165	9.2264	12.2508	13.0374	3.63124	9.64572	9.20279	6.85081	10.2324	7.47263	8.29397	9.57938	9.69963	9.7673	8.38854	11.8847	7.1713	4.10382	12.8647
549	7.19857	4.3841	4.15976	4.78859	4.26686	10.3538	9.08989	10.3834	4.29146	8.30421	6.63239	11.1658	4.24529		4.08223		3.93788	9.56613	7.7106	4.06898	12.4136	8.43766	13.0293	8.52036	11.6646	12.6339	4.26026	8.89648	8.34515	7.12162	11.3953	8.20365	8.04013	10.555	10.5697	10.8817	9.09704	11.8806	7.21951	4.67883	13.0933
550	8.1701	3.61946	3.79232	4.12472	4.24822	11.3353	9.00154	9.60112	5.58293	8.27346	6.91281	10.1963	4.5026		3.84907		3.93126	7.8932	7.73527	4.00336	12.2461	8.27943	13.0944	9.32928	11.139	14.2984	4.79503	9.44124	7.52552	6.87629	10.7975	7.49437	6.23169	10.2605	9.952	11.1502	7.56917	10.5167	6.16218	4.31419	12.6504
551	8.9007	4.47292	4.70664	5.23377	3.60407	10.8349	10.9839	9.50129	3.66537	8.52774	6.89279	10.5101	4.34158		4.13005		3.63237	8.90486	8.23099	3.73749	9.16102	8.00503	12.7154	9.9376	11.8068	16.214	3.80769	10.0522	7.62276	7.98028	11.6725	7.71726	7.55966	9.16503	9.57568	10.5439	7.63838	10.9888	6.50764	3.99232	13.3585
552	8.993	4.77537	4.47452	5.54942	4.37539	11.2154	11.0426	9.22446	5.06543	6.68032	6.04045	11.2052	3.71123		3.56585		4.05075	8.72805	6.08886	4.30578	12.0557	7.21739	13.0635	10.1366	11.132	15.6217	4.64515	8.67398	7.31567	7.12955	10.8979	7.3571	6.94716	9.03266	10.0936	9.97879	7.58329	11.6011	7.74794	4.19487	12.1622
553	10.0591	4.73844	4.24963	5.0991	4.11316	10.0289	11.5163	9.47627	4.42223	7.50194	5.99932	10.7974	3.70957		3.75908		4.64371	8.22403	6.92763	3.71863	11.4469	7.0956	13.3014	9.5381	12.067	14.4188	4.13895	10.0577	7.08145	7.04052	10.2411	8.49038	8.22188	10.2143	9.72173	9.47441	7.1284	10.3462	7.09114	4.00524	12.3717
554	9.61196	5.27061	4.72557	4.48032	4.22493	10.4674	10.6653	9.72984	4.55722	8.57032	4.85318	11.3	4.3673		3.90402		4.73793	9.09617	7.51019	3.98734	11.8949	7.82042	12.2385	9.70176	11.2051	14.8959	4.84233	9.82593	8.62184	6.54377	11.612	7.13578	8.25047	10.2625	10.2	10.2541	8.04257	9.94683	6.9398	3.84799	12.0033
555	8.88052	3.81426	4.85259	5.03155	4.26151	9.87746	11.1556	9.93482	4.21474	8.84313	5.5999	10.6869	3.61809		3.68775		4.27198	9.10434	8.38504	4.06313	10.6254	7.74768	12.478	10.1648	10.4041	14.742	4.13239	10.0886	7.77657	7.29419	11.4031	7.10287	6.77284	8.9052	10.5944	8.87584	8.92614	10.5778	8.24817	4.37961	11.1853
556	8.28479	4.40452	4.02185	5.28882	4.90932	8.64945	10.5832	9.43562	5.7212	7.65899	5.91796	8.96859	4.47208		4.27411		4.36176	9.24064	7.58391	4.05421	12.4327	7.17309	12.3392	9.69105	9.7135	13.4909	3.84156	9.71174	7.92021	7.01112	10.8196	7.14423	7.76145	8.74532	10.2281	10.4997	9.14729	10.9735	6.8896	4.38516	11.8375
557	9.28022	4.10145	4.54775	4.67362	3.98067	10.05	11.2073	7.9391	4.18503	8.83845	6.36728	11.4263	4.07443		4.26128		4.56239	8.91068	6.82882	4.60155	11.4104	7.63814	13.0165	9.73056	11.4351	14.0878	4.12452	10.5961	8.19613	7.20173	10.9538	8.1083	7.21768	10.778	9.88478	9.84385	7.45636	11.3813	7.57687	3.72828	11.812
558	7.67387	3.87198	4.36836	4.76534	4.3602	10.6754	10.1829	9.39848	3.92389	9.11062	6.36745	10.3091	3.98247		4.58987		4.11083	9.96179	6.8509	5.19841	7.90363	7.36715	12.3895	10.0606	11.0493	14.741	3.70683	9.00779	8.22797	6.78753	11.3431	7.52166	8.1435	9.94075	9.20798	9.72618	7.76306	11.3086	7.38492	4.01724	12.2974
559	6.93307	4.08257	4.35438	4.43523	4.77321	10.1889	9.82485	9.30504	4.13301	5.86748	7.16708	10.7644	3.34475		3.55417		4.67638	8.81846	6.36629	4.62395	9.43036	7.42524	12.3078	10.573	11.3905	13.4693	4.08148	10.0434	7.77145	6.96071	10.5747	7.3443	7.66682	10.5955	10.0113	11.1835	7.14171	10.651	6.51734	4.63874	12.7042
560	7.895	4.95172	4.20188	4.4986	4.20137	11.678	10.4039	8.42345	3.96708	7.92657	7.56231	9.46993	3.89007		3.49785		4.1673	9.08452	8.16388	4.4845	11.0382	7.2522	11.1621	9.33347	8.07963	13.7007	4.42228	10.0412	7.01511	6.63269	10.9679	7.84697	6.89726	8.44816	9.89722	10.169	7.32285	11.8712	6.69383	4.09104	12.5284
561	7.97433	3.94371	4.95175	4.45598	4.20624	9.41159	10.9142	9.01994	3.63462	8.98891	6.6667	9.70221	3.73435		3.79643		4.51044	9.08846	7.71417	4.33251	10.5855	6.86607	10.4021	10.0476	8.86619	15.4661	3.98478	10.125	9.20829	7.67411	11.4518	6.9633	7.2654	9.8993	9.62346	8.87365	7.71832	10.9953	7.10373	4.25304	14.1186
562	8.16354	4.12278	3.93114	4.04838	4.08394	10.1957	10.71	9.53032	3.69284	7.83057	6.48891	10.4966	3.79116		3.80359		3.71362	7.83225	7.58258	5.20855	10.5897	8.13687	11.0022	10.7547	9.76334	14.9284	4.74119	8.9665	6.85652	6.89815	11.0573	7.80711	7.66328	10.3169	9.69031	9.9377	7.31003	10.3677	7.94887	4.5281	11.3065
563	8.35844	4.34002	4.21977	5.04885	4.54333	10.9069	10.8315	9.16074	4.00226	10.127	6.42098	10.3196	4.00602		4.45354		3.61172	9.23686	7.37208	4.31255	11.4045	8.26979	11.1209	8.59344	9.86056	14.9524	4.45184	9.96123	8.21364	7.41146	10.9988	7.50202	7.97525	10.1203	9.26948	9.87452	7.90853	12.4979	6.40904	4.05998	13.3537
564	9.13405	4.03248	6.31419	4.96981	4.13977	12.4395	10.9568	9.66585	4.11554	5.61413	6.35639	12.0638	3.81783		4.61183		3.76102	9.3262	7.60973	4.83034	10.0126	8.02737	12.9917	9.97234	10.9383	13.9006	3.95299	10.7038	8.17013	7.89154	13.1019	6.84457	8.07726	9.56933	9.40764	8.95341	8.0824	13.154	7.11444	4.9251	14.0407
565	8.32862	3.86518	5.42545	5.48119	5.12941	11.8095	9.88291	8.92989	4.48243	8.38297	6.6688	11.1433	3.9565		4.25053		4.53144	10.9056	6.75279	5.04218	11.5502	7.19164	12.1829	10.5597	11.4907	14.4102	3.94705	10.8487	10.3591	7.14096	11.6451	7.03466	7.4002	9.62138	10.0513	10.4175	7.25703	12.6928	7.40614	4.52288	12.0342
566	8.31099	4.22888	4.43445	4.57189	4.03362	12.0253	11.9341	10.2273	4.00033	7.43421	7.36077	9.64115	3.76113		4.34836		4.67578	10.4026	6.96807	4.42599	10.0778	7.67961	12.4505	9.41499	11.9899	13.4469	4.29681	10.3022	8.22916	7.18174	12.742	6.99743	7.37774	10.4109	9.91931	9.90213	7.43229	11.5866	4.514	3.79017	12.4712
567	8.61825	4.18972	3.96153	4.38291	4.4863	12.0914	10.8374	9.4772	4.53544	6.21619	7.49162	9.54749	4.48515		3.30902		4.06966	10.6062	7.76173	4.79738	10.1104	7.87265	12.5594	8.51071	10.3932	14.5519	3.7065	10.7463	8.00263	7.66288	11.8911	7.50107	8.24009	10.358	10.9174	9.49427	7.08611	11.448	3.48627	4.46759	12.7605
568	8.13876	4.23746	5.03196	4.26899	4.56676	12.2406	10.8701	9.59229	3.62123	4.55361	7.48386	10.8637	4.23387		4.11007		3.38806	8.98874	7.11622	3.99643	10.555	7.26561	13.105	11.0417	11.2461	13.1912	3.99337	11.2159	8.56483	7.27744	10.5619	7.14688	7.6272	10.3453	9.87557	9.37943	6.78638	11.2041	3.77183	3.89565	13.0354
569	7.63761	4.34679	4.7999	5.00294	5.17041	13.2744	10.4472	9.27763	3.56856	7.48101	5.39366	10.7553	3.92669		4.02168		4.0236	9.48157	7.2533	4.60194	10.1792	7.55242	13.7964	10.4726	10.9181	12.9174	5.01288	10.6288	8.17	7.00714	10.9558	7.87982	7.79211	9.51913	10.561	9.881	7.67193	10.6781	4.10805	4.26181	13.5542
570	8.97115	4.44583	3.69574	5.20097	4.46521	11.9097	10.4537	8.76147	3.78148	6.93494	6.8806	10.7958	4.40284		3.96558		4.45894	9.49114	6.76658	4.89662	10.9859	6.80777	12.9159	10.92	10.2887	12.9962	3.8776	10.7997	7.91504	6.77409	11.1146	8.19874	7.64261	9.85684	10.0211	9.92435	8.14325	11.141	4.94478	4.17513	14.0489
571	9.69968	4.79828	4.6233	5.10225	4.94508	11.9987	11.7886	9.71367	3.67206	6.40341	6.01729	9.39194	4.20246		4.12307		5.08642	8.51175	7.06231	3.87564	10.4158	7.14615	12.8261	10.3219	10.8305	12.919	3.90069	9.51644	7.66032	6.95737	11.576	7.70541	7.08978	10.4762	11.7004	10.0337	7.43565	11.336	4.52263	3.79876	13.0516
572	9.01686	4.65853	3.43233	4.18242	4.61199	7.44199	10.7559	9.42646	4.10797	7.21274	6.50479	10.7654	4.40192		3.93163		4.57497	8.61238	7.02925	4.39232	10.878	7.20639	13.2095	11.9636	10.6156	13.4043	4.10042	9.87203	8.81275	7.4228	11.7266	7.12451	6.83428	10.8212	9.97258	9.75392	7.75163	10.6656	4.1679	4.14887	14.3826
573	9.45458	3.61415	4.90259	4.4486	4.97676	9.6133	9.89155	9.96786	4.61581	7.97492	4.20279	10.0382	4.77181		4.19006		3.93215	7.75161	7.64253	4.2382	10.9066	6.63501	12.4488	11.4312	10.9656	13.3268	4.37361	10.0688	7.83397	7.05301	11.8131	8.38859	7.307	11.0523	9.64708	9.40737	7.20395	11.2888	4.12777	3.83278	14.5713
574	8.60713	4.41349	5.19426	4.19345	4.76412	7.6831	11.1041	9.97968	3.80534	8.02719	5.27176	11.3427	3.9969		4.2972		4.39339	9.46913	7.28069	4.75241	10.0801	6.84145	12.0879	10.7563	9.96972	13.2492	4.31222	10.0466	8.97825	7.40289	11.9746	7.18293	6.85001	10.8481	10.806	9.6046	7.15715	11.3781	3.60274	4.45958	13.9681
575	8.92101	4.41105	4.81097	4.34463	4.32765	9.85542	11.076	9.68839	3.62334	10.5039	5.33218	8.65122	3.65987		3.94995		3.92986	8.44501	6.7832	4.62056	10.0446	7.60214	12.4074	10.2944	11.111	15.2663	4.30528	9.99214	7.14566	6.43525	12.2949	7.67644	6.5752	9.96651	11.5515	10.4263	7.02753	11.615	4.63503	4.41238	13.5278
576	7.69015	4.10446	5.14564	4.81634	5.09998	8.48087	10.0425	10.1063	4.19611	6.51458	6.87071	10.1459	4.17268		4.28175		3.79286	9.65336	7.29415	4.57001	11.7988	6.90369	12.3437	11.9896	10.8608	13.2304	3.98499	10.4247	7.7419	8.19588	11.2315	6.9551	7.644	10.5735	10.0696	9.59657	8.43152	11.9563	5.26321	4.43385	13.5646
577	8.28601	3.66762	4.86334	4.84949	4.6595	8.12214	7.51885	9.16709	3.75961	7.99969	4.17374	8.01072	3.52802		4.16331		3.80544	8.72687	7.07613	4.2814	11.7206	6.93067	12.6771	10.2425	10.8255	14.0464	4.07914	10.2435	8.5915	6.91133	12.9844	8.49519	6.96165	10.6647	7.87294	8.96697	7.41734	12.7894	5.28354	5.30993	13.6099
578	8.88516	4.49534	4.67076	4.32172	4.19155	8.97776	10.3981	9.19949	4.02374	4.77709	3.52444	9.3276	3.92833		3.68963		4.25777	8.72634	7.59762	3.82665	11.2462	6.77389	12.6784	10.702	11.2961	14.2732	3.4463	10.4551	8.20233	7.55633	11.5041	7.5361	7.07467	9.55315	9.69436	9.70534	7.02563	10.9695	6.82744	4.84521	13.6643
579	8.6982	3.91547	4.85021	5.24425	4.36359	9.08615	9.21521	9.26046	4.54521	5.89666	7.45921	9.94156	4.02027		4.32606		3.51239	9.0823	7.29987	5.28011	10.9176	8.28967	13.171	10.3753	11.5024	13.9304	4.38869	9.70104	9.47748	6.88171	12.7327	7.37188	7.50426	8.62668	10.8788	10.2063	7.94919	12.5048	3.92473	3.66479	13.4997
580	8.86522	3.70848	4.69963	5.96192	4.4351	9.48246	11.0785	9.82947	4.34222	4.40031	7.27572	9.19764	3.9874		4.22466		4.02737	9.36561	7.72358	4.9051	9.46368	7.34414	12.5593	10.5763	11.6864	13.7549	4.28806	9.80339	8.82301	7.26555	11.552	7.07872	7.36335	10.544	10.3499	10.5037	6.6836	11.4484	4.66262	4.66236	13.6638
581	7.94776	4.3288	5.54396	4.69171	4.61213	7.30777	9.92107	10.9845	3.83523	6.24546	6.41372	10.3113	4.0417		3.50779		4.76177	8.73117	7.51615	4.34431	7.15615	6.45488	14.2567	10.4829	10.3124	14.6516	4.59787	10.2861	8.09277	7.07142	11.308	6.83688	8.00722	10.3951	10.3304	9.73152	7.65677	11.8838	3.99095	4.11482	12.6156
582	9.19142	3.86897	4.15377	4.71739	4.92322	7.64077	9.76597	9.67712	3.39137	4.78306	4.4072	10.2168	3.64291		4.18385		4.36149	9.45907	7.60449	4.7112	8.4089	6.25578	11.3185	9.32771	10.2503	14.4557	3.64797	9.93454	7.40101	8.17779	12.2457	8.05206	7.57827	9.62091	9.86306	9.77276	7.70898	11.991	3.96964	4.09544	12.8136
583	7.88493	3.63531	4.60702	4.3133	4.68548	8.52356	10.114	8.75224	3.7664	5.96742	3.89312	10.2671	3.96986		4.27714		4.02553	9.91001	8.93593	4.69153	9.99915	6.83864	13.014	11.4865	11.2305	13.817	4.24783	9.31249	8.46842	7.58483	11.83	7.1416	7.08946	8.33202	10.3749	10.3033	7.5549	11.6096	4.64835	4.40645	13.4437
584	7.56912	4.47885	3.63534	4.09627	4.93419	6.30822	10.6807	10.3626	3.93225	6.72593	5.0346	11.207	4.39302		4.15973		3.88528	9.66175	7.89486	5.49557	9.93674	7.35123	13.6977	7.77496	10.3214	14.0551	3.98079	9.9857	7.66322	6.74459	13.3435	8.0757	6.95705	10.1443	9.70269	10.3333	8.59355	10.7223	4.22822	4.32867	14.0176
585	9.54625	3.92817	4.42011	4.60376	4.6666	6.8805	10.4443	10.5922	4.08024	7.09267	4.28384	10.7568	3.96053		3.83763		4.93628	9.91444	7.05869	4.44529	10.5361	7.83409	13.6719	9.91942	9.79038	13.3287	3.99701	10.498	9.23127	6.95755	11.7027	7.7316	6.88817	10.0356	10.4519	9.98681	7.89928	13.753	3.94469	3.94284	13.1058
586	8.52861	4.37603	5.66279	4.56011	4.88959	7.71195	9.2765	11.0064	4.72331	6.28685	4.32253	10.5564	3.87405		3.85235		4.58372	10.1992	7.69525	4.62014	10.5311	7.366	12.6777	10.9107	11.0543	13.6748	4.60022	9.5453	8.36632	6.93073	12.6052	6.7495	8.61759	10.1145	9.28685	10.0638	7.82412	12.5245	4.32978	4.75152	13.4817
587	8.32866	4.48836	4.99906	4.49785	4.22372	7.17063	10.7258	10.0148	3.95356	7.11425	3.94992	10.5007	3.89383		3.79128		4.15189	9.93792	7.42096	4.38789	10.2493	7.47865	13.3966	10.711	9.4894	12.2472	4.11847	9.41319	7.66034	7.07351	11.8211	7.47193	7.04533	9.11425	9.99724	9.97775	7.56066	12.8754	4.66961	4.20921	13.0295
588	8.33827	3.75731	4.6574	4.28418	4.16065	7.22677	9.66412	10.5595	4.08094	6.55208	4.36153	12.422	4.23985		4.1472		4.42738	8.60383	8.22043	4.19367	10.6734	6.63237	13.908	11.2297	10.258	14.4401	4.83849	10.8097	9.01755	7.7235	11.9757	7.79295	7.68423	8.81324	10.0358	9.86613	7.88783	14.7582	3.87646	4.53883	13.3542
589	8.78903	4.00068	3.95755	4.14707	4.48376	6.97599	8.84674	9.8576	4.27086	5.96524	4.51179	10.3088	3.7476		3.52836		4.16333	9.3882	7.44844	4.44352	10.7666	7.67435	13.6198	11.0233	11.1419	12.5113	4.43468	9.81927	8.89273	8.10021	11.4172	6.99234	7.56261	9.69315	10.2011	9.78051	7.21427	14.3569	4.43782	4.24243	12.8703
590	7.88653	4.06114	4.73554	4.31549	5.12797	8.2488	9.64497	10.7175	4.46824	7.23261	5.09423	9.75751	3.93071		4.13455		4.33863	9.82129	6.95478	4.49068	12.1876	7.71195	14.1336	11.0611	10.1481	13.3042	3.7169	9.84114	7.85597	7.83774	11.6519	7.7289	6.87378	10.0255	10.7706	9.62575	8.45861	14.0095	5.02867	4.18622	13.2887
591	7.7262	4.17607	5.34257	4.44543	4.61324	7.01544	10.5936	9.41664	3.84313	6.30642	5.17999	11.2738	3.78634		3.82362		3.94269	8.46377	8.35144	4.32228	10.7076	7.39441	14.0905	10.113	10.2039	12.7001	4.21688	10.6019	7.41276	6.52326	10.9344	8.00291	7.94716	9.96041	10.5414	10.3292	8.96487	12.9605	5.36736	4.03849	13.0385
592	8.2562	4.30699	4.32066	4.834	3.45216	5.69454	11.0859	10.4486	3.51325	6.22809	3.97339	10.7933	4.26029		4.22084		4.12079	10.3208	7.38215	4.80023	11.3514	7.43147	13.3051	10.6748	10.9044	12.7239	3.77392	10.4456	7.54892	7.90515	11.2398	7.16521	8.00177	9.88564	11.0911	9.48642	8.12049	12.375	4.14277	4.40856	12.1018
593	7.93073	5.01026	5.39266	3.87672	4.21029	7.71364	12.0899	10.6697	4.29806	6.43709	4.3962	10.1263	4.67752		5.46934		4.44119	9.83488	8.12254	4.28563	10.6334	7.51673	14.1652	10.4215	10.645	14.2235	3.8277	10.4121	8.77794	6.64245	11.9073	7.56836	7.08552	10.9634	9.48865	9.53434	7.53821	13.5439	4.54785	4.27688	12.756
594	8.4869	3.97882	4.18078	4.08276	4.28278	7.17954	10.2867	9.5642	3.95158	7.20973	4.90099	11.1604	3.62708		4.62817		4.79184	9.19453	7.17938	4.1715	10.0143	7.85352	13.3967	10.7032	10.8556	14.7805	4.86269	11.4034	8.63529	7.26777	11.5247	7.06475	7.66409	10.5642	10.1362	8.98212	8.26067	12.2267	3.98577	4.26961	13.7079
595	7.70148	3.94484	5.11498	4.5856	4.02902	6.67144	10.7666	10.3082	3.97458	6.72127	4.45998	10.2656	3.70087		4.00037		4.28012	8.13187	7.84577	4.01719	10.6257	9.10376	13.8571	10.5815	9.11075	14.9222	3.77449	9.97582	7.52798	7.4841	11.9303	6.28067	7.5432	10.8611	9.72294	9.63912	8.49605	12.0571	5.03065	4.01784	14.1996
596	8.19265	3.61692	4.09817	4.50639	4.22168	7.36602	10.727	10.0171	3.3231	6.91966	4.09755	10.5903	3.75464		3.96067		4.38211	8.76754	7.17869	5.0631	10.4147	8.268	12.1801	12.1683	10.1367	12.8624	4.14369	10.0984	7.36031	6.84742	11.8302	8.33483	7.74239	9.96158	10.4354	10.4671	7.4915	12.7875	5.14714	3.89924	12.2676
597	8.42754	4.02862	4.67919	4.50744	4.23487	8.15734	9.25707	10.1184	3.92995	7.99153	4.12308	9.18826	4.09422		4.5314		4.45717	7.69104	8.74725	4.12438	11.0357	8.29078	10.9904	10.9274	11.0155	13.721	3.63189	9.78743	7.62234	6.66205	12.5319	7.43653	8.05922	10.7599	9.58352	9.74821	7.73647	13.2966	4.85258	3.71842	11.2399
598	8.89286	4.45602	6.08955	3.84463	4.24174	8.42863	11.1633	10.0295	3.94919	9.52137	4.35689	9.01854	4.40184		4.92928		4.13837	8.33557	7.26948	4.63441	10.7391	9.30678	11.9315	11.3939	11.0425	13.2229	4.61608	9.5293	6.79669	6.84482	10.7375	7.50737	8.41067	10.0448	10.7199	11.0837	7.87041	12.1694	6.09494	4.06569	12.1898
599	8.8047	4.2963	4.22471	3.99822	3.96461	7.53404	11.1423	9.76359	3.68896	8.26863	4.51835	10.987	4.2475		4.14971		4.3627	8.0502	7.94968	4.67929	10.1672	8.90562	9.64749	10.3262	10.0305	12.8326	4.05819	10.7082	8.29659	7.10206	12.2002	8.50362	7.93785	10.3738	10.0657	10.1088	8.18202	12.5003	5.12658	3.90689	10.8371
600	7.29528	4.06902	3.65986	4.01021	3.93001	7.11132	10.5086	10.4711	4.22059	7.60459	3.58292	11.441	4.50123		4.43824		4.41477	7.79875	7.35785	4.28281	9.95738	10.4065	9.39801	10.1526	10.4823	12.5853	4.08741	10.5965	6.9361	6.54031	11.0761	6.47217	8.43928	10.9234	9.66169	10.4141	9.02717	12.7663	4.73145	4.1047	11.716
601	8.20568	3.84315	5.85547	4.48334	4.89525	7.42919	10.6469	8.5436	3.63197	8.63491	3.89014	9.64532	3.89267		3.9483		4.09635	6.83585	7.92369	4.08369	9.3618	8.81027	9.33599	10.1553	11.4388	12.4488	4.21782	9.616	6.65814	7.25989	11.3414	7.98382	7.57623	9.84827	9.77053	10.609	7.43699	12.6667	4.09656	4.37531	11.6977
602	8.60454	3.2789	4.12085	4.80464	4.9843	6.82322	10.6463	7.74112	4.35127	9.41195	3.72023	7.05508	4.47717		4.02424		4.4518	9.36826	7.59672	4.42164	10.557	10.1646	10.0513	10.1799	9.35306	13.611	4.40318	9.571	7.97622	6.85313	10.3676	8.09825	7.6951	10.6548	10.3129	10.313	8.21892	12.6785	3.77902	4.14655	10.803
603	8.38497	4.4136	4.3789	4.65563	3.67062	6.38351	11.6089	7.72244	3.89177	8.44137	3.62727	7.1739	4.39761		4.41467		5.18827	10.2679	7.72954	4.2091	9.94332	10.031	11.1472	10.2225	11.0567	14.0849	4.3138	9.42478	7.51182	6.72161	11.173	8.03695	7.84513	10.9493	10.8804	9.52945	7.72158	12.4232	4.12326	4.44064	11.7433
604	8.81368	4.36025	3.80372	4.45633	4.27175	7.39709	10.979	9.53526	4.1898	7.48365	3.55551	5.63594	3.89426		3.31173		3.79353	10.738	7.12091	4.04802	10.6089	9.67083	9.62249	9.7673	11.012	14.0012	3.88579	9.21076	7.92185	7.79232	10.9114	7.51972	7.44334	10.2192	10.056	10.4387	7.65587	14.3579	4.68905	4.35425	12.4723
605	7.44264	4.4101	5.13317	4.05036	4.00136	8.98473	11.5184	9.85468	4.42289	7.39359	5.7285	6.91527	3.66021		3.99502		4.61557	9.27219	6.92943	4.44745	10.3808	10.4242	10.1142	10.6523	10.0734	12.1843	3.84135	9.71115	8.32153	6.87102	11.2456	8.03033	7.64571	10.3781	9.32068	9.61913	8.23274	12.7591	4.41616	4.78916	10.7561
606	8.57339	4.3427	3.43852	4.16189	4.51784	6.95354	10.3332	9.07435	4.08595	7.76276	3.93739	7.09345	4.0434		4.28272		4.3703	8.90401	8.0463	3.83044	10.6274	9.5855	9.66918	11.5905	10.4333	13.26	4.00931	9.62008	8.10164	6.92168	11.6075	7.61126	7.27374	9.52249	9.53443	10.1701	7.70828	13.9382	4.4575	3.89535	11.4263
607	8.07251	4.15272	5.21464	4.41403	3.79068	6.86081	11.1728	10.583	4.32663	8.62167	4.10284	6.8279	3.82102		4.52255		3.92758	10.1947	9.21313	3.58345	11.6226	11.4094	10.9569	11.2908	8.75855	13.0998	4.71698	11.0956	8.07736	6.75297	11.9303	7.34304	8.57636	9.86743	9.8423	9.78417	8.09498	10.1385	4.85849	4.15914	11.5783
608	6.58662	4.86902	4.96688	4.57507	4.3538	8.07416	9.7053	10.1791	3.9296	6.95187	4.05889	7.39893	4.24761		3.74605		4.23085	8.86339	8.47306	4.15689	10.8763	9.654	9.33294	10.1922	11.1045	13.557	4.74493	9.58608	9.26633	6.60746	11.5567	8.14988	8.70505	11.34	10.5896	10.3357	8.50196	12.4672	5.21295	4.13962	11.5764
609	7.7069	3.55197	6.915	4.20867	4.00876	7.61781	9.82553	9.94286	4.21603	6.47397	6.15794	7.13262	4.20695		3.59516		3.79892	9.11654	7.98562	4.30768	10.6866	11.9436	9.34744	9.33288	9.79137	13.634	4.48761	9.88908	8.62648	6.73796	10.2838	6.91934	8.00556	10.0238	9.79788	10.7263	6.85126	13.5858	4.36116	4.53904	11.2311
610	8.31892	4.03803	5.19112	4.11606	4.29366	7.66772	11.0521	9.07398	3.6204	7.82331	4.44336	5.90102	4.31005		4.34971		4.82505	10.3267	8.57978	4.21429	10.0046	8.39964	9.51358	11.658	10.9075	12.6588	3.96328	8.82525	8.11799	7.52313	9.80725	7.66109	7.70486	9.91412	10.4641	9.62237	7.52263	12.4827	4.18126	4.64458	11.1085
611	7.3125	4.26175	4.94926	4.59818	4.76668	8.79487	10.9425	8.08197	4.08256	7.10033	4.21845	5.92416	4.03512		4.46773		5.10275	9.70622	8.41421	4.56611	12.6189	4.45194	10.4876	10.717	10.4231	14.6281	4.37705	9.15055	7.80209	7.26234	11.019	7.34777	7.42704	10.0108	9.46703	10.028	8.43458	12.1685	4.88665	3.9328	12.0288
612	8.76089	3.93149	4.46715	4.21243	4.11381	7.26307	11.1141	8.9627	3.46158	5.8573	4.353	6.0212	4.26345		3.7862		3.88846	9.09243	9.15769	4.73976	12.0737	8.47754	11.1963	10.2066	10.8709	13.1838	4.1712	9.98024	8.10207	7.40112	11.0249	6.68925	8.06701	10.013	10.6857	10.2967	7.44221	13.0374	4.12626	4.4409	11.2124
613	8.83256	4.23865	3.86416	4.74026	4.60413	7.99516	11.2111	8.52869	4.68304	6.54512	4.51839	6.52347	4.90226		3.75468		4.3353	9.20823	8.29873	4.15727	11.8792	5.59047	10.7339	12.0603	10.2342	14.0158	4.38694	9.43974	7.6998	7.76976	10.1692	6.78358	6.85972	9.7851	9.93453	10.059	8.7346	13.7252	4.03595	5.46313	13.4293
614	8.85471	4.45484	4.38582	5.04984	5.22682	10.5324	9.9981	8.89113	5.66891	7.68753	4.45128	6.75257	4.04387		3.35683		4.23814	8.75391	7.01007	3.9392	12.7287	7.10424	11.2881	11.5403	11.2799	13.8925	3.89094	10.3367	7.72366	6.57301	10.3312	7.29307	7.38418	8.7641	10.1794	9.5164	7.27401	12.379	5.13772	4.56958	13.5706
615	8.78798	3.97728	4.03689	4.11331	4.07592	10.7101	10.9613	10.3247	4.64303	8.145	3.88605	11.5713	4.05504		4.00926		4.25664	9.06077	8.72943	3.84313	11.7004	6.30272	12.1406	9.08773	10.4366	14.1346	4.4424	9.7771	8.08722	6.76983	11.704	7.10334	7.58658	9.84982	9.8871	10.0607	7.98642	12.9392	5.98227	4.68258	11.5816
616	8.86168	3.98058	4.05887	4.28909	4.70682	10.736	12.0364	9.91222	4.2196	6.48992	4.83629	11.1395	3.95081		3.81781		3.77361	10.6625	9.13458	5.15865	10.5688	3.90549	11.5795	10.368	10.0382	13.786	4.10305	9.68492	7.10843	6.89228	10.599	6.95892	8.23502	9.68036	9.38076	10.3419	7.79688	13.6565	4.20516	4.31411	11.9068
617	10.3067	4.01435	3.86188	3.59189	4.03983	12.9583	9.87009	9.91913	3.89741	7.74342	3.99372	11.0213	4.18532		4.30675		4.87394	9.07239	7.79185	3.84387	11.6294	7.71033	11.077	9.80986	9.85986	14.2738	3.99906	9.54739	7.20825	6.82242	10.155	7.79581	9.07454	9.67265	11.3984	10.487	7.76718	12.6515	4.43902	4.41945	11.1244
618	8.48941	3.97161	3.74126	4.3302	4.16996	11.2355	10.7926	10.0891	4.47569	7.03538	4.38801	10.6908	3.82606		3.94242		4.11531	9.26008	9.71838	4.49462	11.955	5.91928	12.5439	11.2154	10.4825	14.4133	4.00556	9.3616	8.15402	6.36586	10.5692	7.60433	7.40389	11.1323	9.78229	11.2839	7.38722	13.4693	4.14384	4.4709	12.5758
619	7.06717	4.43752	5.42507	4.37814	4.45095	10.8927	10.0515	9.83209	4.15263	7.24437	7.08986	11.7615	3.65937		4.79234		4.23162	10.1305	7.62971	4.34539	11.3354	7.21705	14.051	11.5741	9.53735	13.6299	4.27171	10.4585	8.15226	7.30633	10.2888	7.02963	7.77942	10.0797	9.92706	10.9984	8.6277	12.7229	3.95253	4.50694	12.8552
620	7.94832	3.88914	3.85964	4.2327	4.15525	10.3859	9.59382	10.2589	4.72443	7.72881	3.96196	12.1536	4.1817		4.7179		3.81829	9.39687	8.9509	4.44727	11.9536	5.13944	12.718	11.21	10.1121	12.8507	4.97462	10.6153	7.1789	6.34354	10.7247	7.3239	7.66309	10.1925	9.42759	10.7931	7.20548	13.86	3.83097	4.39907	10.7015
621	7.68408	4.08081	3.59345	4.26278	4.55808	12.6842	8.43956	8.26057	4.48881	8.53715	4.58421	11.1112	4.08109		4.278		3.87378	8.56216	7.52007	4.56071	10.8827	7.04223	13.4896	9.86668	10.4582	14.2777	3.69173	9.00289	8.82586	7.87165	11.3052	8.52399	7.14397	10.2692	9.566	11.1902	7.92648	12.7516	4.16579	4.9225	11.591
622	6.0522	3.90132	4.70193	5.11782	4.75715	11.1199	11.8271	10.0249	5.14806	6.20106	4.78762	11.5932	4.07888		4.24794		3.9199	10.5341	8.9175	3.55005	11.9939	6.96932	13.6805	11.1043	10.2256	13.4477	4.16685	10.4971	7.62626	8.02627	11.1873	6.61494	8.62138	9.15861	10.2309	10.8947	7.15146	11.5037	4.27234	4.32191	11.2423
623	8.48519	3.96794	4.01274	4.36246	4.05081	11.7474	10.0184	9.00996	4.98303	6.86586	4.48416	11.0853	4.46803		4.3484		4.18645	9.31977	8.69519	4.21794	12.3195	7.2133	11.6442	9.55692	10.5234	12.5676	4.65908	11.1042	7.55003	7.60724	11.5701	7.91334	7.28738	9.9931	10.6898	10.4615	7.34635	11.856	4.91974	3.81536	11.6996
624	8.44209	4.1282	4.38942	4.54543	3.81368	12.4144	9.80769	8.33741	4.03436	6.97149	4.32783	10.2587	3.86049		3.88084		4.1591	9.48458	7.06636	3.89328	11.1887	7.86171	12.3964	10.8903	9.86826	12.7812	3.62124	10.0496	7.63155	7.95595	10.7763	7.22181	7.25515	9.16088	9.45098	10.6716	7.62714	12.5407	4.68045	3.77479	12.0832
625	8.27059	4.2578	4.2187	5.09216	4.21712	12.1064	10.9427	9.46524	5.41926	6.83966	3.93441	10.5865	4.26269		3.98021		4.40786	9.04957	9.47717	4.39391	11.0891	7.85346	12.4869	8.47761	10.028	12.6582	3.51167	9.87096	7.30318	6.9934	11.3479	6.55193	6.79537	10.1039	9.6963	10.7976	7.50739	12.2876	4.30283	4.27959	11.0516
626	9.5575	3.7629	4.66879	4.73338	4.19763	11.0217	10.524	10.1099	4.11738	7.66614	3.52563	11.2256	3.97134		3.89171		4.22662	9.38569	8.18282	4.16824	12.4604	8.9017	9.07336	10.513	10.2032	12.3866	4.13489	10.3943	7.63017	7.3944	11.0225	7.22807	10.088	9.59799	10.4363	9.84661	7.98332	10.9336	3.76951	4.16101	9.52451
627	9.40307	3.97679	3.9534	4.01607	4.87456	11.9824	11.675	10.3202	4.6784	8.27383	4.04115	11.7933	3.56635		3.93732		4.56696	10.1596	9.20043	4.20217	11.5204	8.02963	10.2421	8.99188	11.4814	12.707	3.98253	10.2887	7.53971	6.93214	10.926	7.6556	7.42708	10.6034	9.33485	9.51081	7.20706	12.3477	4.65061	4.48533	10.9427
628	8.47694	4.1912	4.29155	4.2738	4.08923	11.7836	10.8587	9.844	3.89212	7.1413	3.52031	10.5093	4.07573		4.07452		4.37913	10.4852	9.00042	3.97635	11.7689	9.05247	13.5448	10.1427	9.685	12.7903	4.25146	10.3868	7.39774	7.54829	10.8008	6.40177	6.96347	10.6383	10.267	10.3169	8.43593	10.4433	5.30073	4.46972	10.8165
629	8.978	4.61523	3.53249	4.15103	3.66726	11.4339	11.7454	10.082	4.02081	7.82014	4.02801	11.1789	3.94828		4.94253		3.81846	8.96008	8.95344	4.44622	11.2428	6.65409	12.8996	9.48691	8.80799	12.3792	3.82529	9.80935	7.11138	7.72579	10.9429	6.85625	8.38611	10.7235	9.51321	10.2772	8.24263	11.8694	4.48951	4.37196	12.5184
630	7.46815	4.06483	5.64647	4.17499	4.15757	12.1407	11.3072	10.2048	3.79804	7.09122	4.18131	8.81519	3.78528		4.50925		4.24465	9.78324	8.63948	4.3195	10.1651	6.97113	13.3562	10.0453	10.076	12.6704	4.61595	8.9705	6.20314	7.80384	11.845	6.01689	8.34267	10.4774	10.3285	10.6275	7.43584	12.1433	4.42006	4.21974	11.7794
631	8.64546	3.98812	5.16969	4.19598	4.36291	10.6608	10.7068	10.4676	3.82017	6.9132	3.93971	9.9028	4.57483		4.84336		4.56597	9.32238	9.83913	6.45466	11.8465	4.26653	11.4543	8.87268	10.6252	13.7866	4.52063	9.61618	7.27999	7.99446	11.6405	6.50889	7.77806	9.82402	10.0999	11.7025	7.31888	10.7177	5.26502	4.35087	10.8381
632	8.73504	4.023	5.04473	4.51691	4.51307	11.9819	10.847	10.4752	4.24284	6.22879	3.45326	11.2748	3.94792		4.5255		3.95488	8.47887	6.64211	3.85709	10.2737	6.58701	12.0113	9.14555	9.96126	11.9789	4.00707	9.72976	6.54212	7.41234	10.4459	6.4799	8.26719	9.23332	10.5023	10.1754	7.40499	11.8569	5.1786	4.20479	11.0516
633	9.36988	5.09704	4.0504	4.38162	4.26639	10.0242	10.4024	10.5768	4.71172	6.57908	3.55429	11.161	4.03466		4.22566		5.58447	8.62586	7.04356	4.72663	10.2012	8.00329	11.917	10.939	9.96395	15.3171	4.53895	10.8238	7.53636	7.21816	10.3704	7.35273	8.81387	9.97187	10.3891	10.9025	8.41051	12.39	4.6467	4.2452	11.4075
634	10.3305	4.30815	3.7464	4.09363	4.43578	11.5477	10.0883	9.6355	4.58319	6.53315	4.15632	10.5906	3.76448		4.6871		4.16429	9.16677	6.73703	4.16784	11.56	6.8924	11.7159	10.054	11.0803	12.5989	4.59153	10.9176	6.51655	7.33349	10.2911	7.10029	7.42781	10.3165	10.0528	10.963	7.24929	12.604	4.28328	4.70363	10.7358
635	8.43405	3.76152	3.78467	3.72999	4.20956	12.0437	10.5395	9.83364	3.76314	6.44748	3.51178	9.35326	4.32978		4.05879		4.36819	8.80048	7.8567	4.52816	13.4133	6.60074	14.0164	9.04182	11.4555	12.8713	4.72773	10.8989	7.46743	7.75766	11.0669	7.78782	8.13047	9.92805	10.4777	10.1336	7.98826	12.3675	4.58373	3.9498	11.2935
636	8.64436	3.82271	4.52444	4.79558	4.8319	11.9053	11.3739	9.83442	3.94216	8.31455	4.6114	10.9384	3.63667		4.02822		3.85017	10.6303	8.92247	3.79837	13.0831	4.17183	12.6116	9.36629	10.1567	11.8317	4.43585	10.3849	7.78721	7.22444	11.2482	7.04765	7.71633	9.90138	10.2248	10.3288	7.74699	12.5483	4.24839	4.53277	9.32061
637	9.31619	3.86289	3.56267	4.13854	4.72716	12.754	10.4863	9.80209	3.84544	7.30983	3.53413	10.5507	4.24863		4.65131		4.00174	9.48709	6.32768	3.73678	13.4388	6.9093	12.7899	10.7788	9.96147	13.4074	4.28403	10.2091	6.82316	7.16572	11.2899	8.10487	8.11437	9.85501	10.5059	11.1277	8.3677	11.4666	4.23496	4.67441	10.4054
638	9.10954	5.11005	3.83497	4.91736	4.6377	12.1915	10.9157	9.14259	3.88022	7.64739	3.90371	10.23	3.71961		4.36739		3.86647	8.16951	7.75241	4.15338	11.731	5.7579	12.052	10.2171	10.2614	14.205	4.74221	10.6007	7.47831	7.09559	10.7705	6.69953	7.56392	10.9954	10.4023	10.2167	7.91418	11.7188	3.82927	3.8937	11.4364
639	8.74877	4.00911	4.12073	4.65434	4.66178	11.9668	10.7236	8.45653	5.08843	7.59961	4.18973	12.4501	4.0755		4.45575		3.84757	9.7316	8.98355	3.88408	13.1345	6.40036	11.4056	11.6535	10.7935	12.8857	4.41425	10.867	7.69444	7.39384	10.8592	7.15501	7.7199	10.3035	9.35903	10.8389	7.81719	11.5095	4.23203	4.27393	10.7565
640	7.58306	3.65518	3.9939	4.77071	4.51404	13.3776	10.1255	9.78052	3.73339	7.85222	4.08933	11.3558	3.81966		3.88952		4.35258	9.05693	7.14801	4.00174	12.1956	8.28934	11.8483	10.7431	9.64131	12.63	3.93886	10.4423	8.86955	7.45008	11.6788	7.00593	7.50287	10.4853	9.69836	9.54186	7.38215	13.2973	4.27938	3.89793	9.60366
641	8.77379	4.10343	4.25795	4.55268	4.6096	13.0809	10.938	10.1016	4.54979	8.14593	4.85591	10.6353	3.70893		3.72796		4.39111	9.36682	8.42227	5.11908	12.1998	5.96478	10.7665	11.3895	10.8552	13.4011	4.07183	10.1938	7.54561	6.6041	10.8954	7.15778	7.77816	9.54324	10.5723	10.2402	7.88671	13.8846	4.92968	4.6894	11.504
642	8.08855	4.51825	3.72038	4.86764	3.89208	11.6982	10.0706	9.98109	4.11668	8.1419	4.29444	11.0644	4.6081		4.21636		4.16743	8.8043	8.80893	3.89695	11.3578	6.41025	11.9762	10.7839	10.2814	14.5245	4.2926	10.6748	7.66134	7.54399	11.1751	7.39079	8.49276	10.9307	10.513	10.3292	7.57666	10.7961	4.17865	4.57109	10.2364
643	7.16876	4.3403	3.51001	4.47157	4.34454	12.8015	10.438	9.23956	3.68213	8.0808	3.98348	10.6542	3.82211		4.22296		3.92377	9.43833	8.09174	4.43823	11.8626	7.29418	13.2789	9.13307	10.544	14.1721	4.16156	10.3994	7.86173	6.80722	11.4764	6.86041	8.51722	11.0231	9.48174	10.1775	8.14319	10.9058	6.04455	3.7577	10.5382
644	6.92978	4.10713	3.96094	3.95552	4.0674	10.918	9.71599	9.87249	3.8578	7.05969	3.50798	11.1656	3.9328		4.23946		3.68061	8.13688	8.09644	4.4794	11.7431	8.04541	14.0425	8.84921	10.1317	12.2712	4.10001	9.4047	6.96806	7.0574	10.9875	8.11838	6.98228	10.6749	9.81061	9.95466	7.59986	12.5443	5.14924	4.50273	10.8835
645	7.84584	3.87625	3.71264	4.6721	4.51319	11.261	11.8494	8.99416	3.56153	6.7089	3.52761	9.79837	4.42884		4.41267		4.01208	8.50017	6.57862	4.06689	12.2357	6.72867	10.6527	9.86919	8.825	12.0297	4.44815	10.7727	7.38993	6.8744	10.7193	7.21045	8.01582	10.5426	9.58646	10.4053	6.89978	12.0395	4.13508	5.00858	11.4368
646	7.16071	3.64331	3.95825	4.40223	4.16924	12.8713	9.2182	10.5377	4.15745	6.82339	3.43594	6.90753	4.0859		4.26457		3.87048	8.9953	7.94559	4.19205	12.4646	5.23546	12.0575	8.11145	10.2222	12.5276	4.20126	10.0683	8.51598	7.13926	10.4439	7.77059	7.49254	10.4665	10.4513	10.4779	8.14159	13.0639	4.16945	3.90987	11.2457
647	8.2732	4.22007	4.14002	4.5632	4.12685	12.8875	10.8875	10.8486	4.28436	8.48062	3.76692	10.7794	3.74821		4.54481		4.61237	8.24744	8.35481	4.34567	11.1796	6.33831	12.7537	8.57879	8.51191	13.0328	4.06928	9.69371	7.3922	7.24117	10.5974	7.40293	6.94036	10.5489	10.5243	10.7696	8.67814	12.2595	3.99262	3.89987	11.3111
648	8.94929	4.23458	4.60974	4.5582	3.92665	11.7328	11.3373	10.2359	3.59819	6.49296	4.90695	10.0285	3.96516		4.33176		4.03273	8.70166	7.74737	4.43367	11.887	7.7239	11.7985	8.99641	8.16413	13.5702	4.02056	11.913	7.29049	8.40539	11.0347	8.43019	7.8459	10.9986	9.51064	10.8987	8.36977	12.8592	4.54337	4.28207	11.7291
649	7.56019	4.2735	4.13118	4.40438	4.49503	11.9745	10.6166	10.4808	4.70644	8.16263	3.6755	10.1819	3.72647		4.81764		4.58343	9.16068	7.81256	3.86582	11.6909	7.03026	13.3557	9.05294	8.35455	10.6966	3.95268	11.3115	7.27806	7.10815	10.6567	7.56972	8.3039	9.78572	9.1645	9.79054	8.86358	12.5433	4.26316	4.33999	10.0023
650	9.12726	3.99521	3.95426	5.23812	4.04461	11.3519	10.9042	10.3159	3.73934	6.97078	4.36848	10.3193	4.2767		4.52824		4.36178	8.76755	9.56724	3.93437	10.1967	7.908	11.049	9.05904	8.78194	12.4004	4.18596	9.60104	7.63513	6.87571	11.53	7.23777	8.3645	10.0454	10.8226	10.2454	7.48693	12.9359	5.52978	4.84212	11.8025
651	6.90152	3.92287	3.87613	3.8129	3.75887	13.2934	10.1197	10.5783	3.9473	7.11232	4.26354	11.0499	4.07271		4.75838		4.47113	10.3109	9.62593	4.67522	12.5563	6.13143	13.436	9.22844	10.3932	13.7543	4.23363	11.0181	9.26037	7.43006	10.2084	7.19714	8.3399	9.47362	11.6682	10.7437	8.02609	12.3175	4.88627	4.38913	11.2568
652	7.18869	4.23184	3.35001	4.60471	4.72464	13.5978	9.71617	10.2916	4.24549	7.99462	4.10498	10.2496	4.47465		3.87509		3.38838	10.4993	8.17475	4.16853	12.0494	7.3247	13.8068	9.92418	9.30416	12.7714	3.80207	9.92898	7.42474	7.17737	11.5453	7.48434	8.74054	10.0046	9.48711	10.5396	7.71334	12.555	5.15452	5.0904	11.83
653	8.40262	4.09153	4.70942	4.12656	4.50898	12.9894	10.9412	11.2396	4.52586	7.48312	4.18155	10.8137	4.06145		4.27449		3.67006	9.03607	7.65957	4.22983	11.4111	6.84503	12.9775	9.47777	8.23192	12.8237	4.17093	9.91594	8.153	7.67733	10.8372	8.04398	8.00591	9.61419	10.1546	10.2482	7.79149	13.1308	4.80876	4.62282	9.98742
654	7.4213	4.19298	4.85268	4.06406	4.10094	12.3313	11.2956	10.6939	4.40869	7.70344	3.72351	10.8729	3.82152		4.45184		4.52207	9.28272	7.44412	4.11608	12.3901	6.69176	11.0309	8.61717	9.32537	12.7866	4.27225	10.0766	7.31889	7.83675	10.7737	9.09359	8.40729	9.53481	9.78989	10.6471	6.43847	11.8794	4.35508	4.53834	10.8474
655	7.30882	3.59493	4.10159	4.37992	4.49619	12.5317	9.80536	10.0408	4.36313	6.76522	3.64936	10.6507	4.43953		3.69661		4.21846	11.0461	8.04581	4.56572	11.9285	8.14285	11.264	8.98574	8.70374	13.3505	3.93765	9.5977	8.76961	7.57447	11.9179	7.9221	8.85906	9.38017	10.6022	10.7621	8.10907	12.388	4.5489	3.86965	10.1754
656	7.52983	4.5405	4.19574	4.39228	3.91342	12.6244	9.45519	10.4744	4.28502	9.16491	3.88991	10.7058	3.93458		4.10184		4.38704	11.5375	7.82272	4.28604	10.2863	6.94552	10.3854	9.25953	9.09258	13.6536	3.79369	10.4556	7.66293	6.70465	10.7755	8.24491	9.3161	10.1151	10.1248	10.6925	7.75622	11.4503	4.58277	4.55441	11.7924
657	9.33196	3.84422	3.97193	3.7995	3.93412	12.5231	11.0392	10.2003	4.23587	7.61087	3.66574	11.6183	3.78602		4.95417		4.48877	10.5163	7.70976	4.47599	11.1129	7.79173	11.6243	9.06864	9.44046	11.7547	4.03422	10.1188	7.61261	7.9426	11.2306	8.50688	8.44461	10.2478	10.5634	9.7896	7.10821	10.9904	3.94556	4.1009	12.0772
658	9.55658	3.79903	3.77923	4.26842	4.19243	12.1953	12.1196	9.27934	4.08217	8.64252	4.44344	9.47282	4.15765		4.76064		3.67512	10.8463	7.81223	3.97623	11.9461	6.79301	10.326	9.63704	9.77825	14.1352	3.67587	10.525	7.93238	7.0337	10.4422	8.59169	8.68984	10.7587	10.4619	10.5314	7.72505	10.2479	3.83026	4.45525	9.85978
659	7.42728	3.9046	4.00064	3.69295	3.94463	14.3319	10.8335	10.399	3.82005	7.8913	3.51244	9.07161	3.67577		4.79818		4.31417	12.4777	9.20093	3.81283	11.2037	7.09763	12.2474	10.3029	9.20178	13.7022	3.897	10.2989	7.06106	7.02834	11.1599	7.21345	7.60154	10.7904	9.88996	10.9864	7.9839	10.9995	3.99855	4.19778	9.93727
660	8.94413	4.09946	4.0879	4.75194	3.68156	13.4639	10.6	9.55611	3.92477	9.44555	3.86319	10.5326	3.99067		4.44387		4.05455	11.3215	7.39254	4.00147	11.1236	7.53118	11.4488	8.95728	9.79004	13.6828	3.97736	10.2751	7.27657	7.42101	10.3381	9.30892	8.39334	10.0542	9.8415	9.98932	8.50483	11.0824	5.13515	4.18219	11.5685
661	8.73088	4.32448	4.05115	4.56071	4.35909	13.6311	10.6201	10.5745	4.04032	7.67993	3.93071	9.13935	4.566		4.71896		4.56567	10.6865	7.60792	4.0123	11.6889	6.52456	11.9918	9.21349	9.32831	13.2881	5.19108	9.9905	7.29705	7.15531	11.7292	8.01884	7.98515	10.018	9.64119	10.5848	9.34545	11.4891	3.97348	3.98881	11.4026
662	8.66886	3.99452	4.13118	4.39206	4.5335	13.8625	9.72106	8.19927	4.0985	8.57217	4.06518	9.29047	4.10243		4.07802		4.29158	10.7815	7.05142	5.19913	12.2977	6.18426	11.1296	9.89759	10.8286	14.2829	4.3117	10.9131	7.93018	6.75651	11.3118	8.41902	7.994	11.1956	9.28135	9.33557	8.2492	12.3208	4.08249	4.45236	10.8435
663	8.2346	3.97133	4.78996	3.81746	4.13615	13.3529	10.2305	9.07219	4.2122	8.84866	3.55196	9.44026	3.9838		3.89199		4.39883	10.6176	7.10427	4.69522	12.7781	7.59821	10.6588	10.1201	10.1805	15.1734	4.1094	11.2164	7.48426	7.50671	10.0955	7.29177	8.55424	10.572	9.82403	10.0837	7.62251	11.4736	4.3431	4.36434	11.9582
664	7.39905	3.94819	5.11626	4.51475	4.56292	12.0509	10.2081	8.93118	4.05518	8.40271	3.40244	9.58549	3.99226		4.06671		4.34333	10.8225	6.79536	4.57369	11.8625	7.27261	12.1052	8.49394	9.72063	13.9195	4.65344	11.0289	7.64761	7.40101	10.5866	8.20616	8.21779	10.8291	9.97535	11.1769	7.02175	11.84	4.86092	4.65248	12.3134
665	7.9622	3.70856	4.1798	4.1891	4.72303	13.0907	10.7452	9.79426	3.81515	7.299	3.50602	8.32736	4.15947		4.03823		4.23375	9.80013	8.42493	4.92931	11.2941	6.42145	11.4484	8.86879	10.255	13.3669	4.16074	10.407	8.16877	7.07818	10.3581	7.09916	8.76216	11.3547	10.331	10.3986	7.49556	10.9734	4.6207	4.76278	11.5137
666	7.79547	4.19764	4.76712	5.26735	3.87699	13.0937	10.1786	10.403	3.88089	9.11339	3.53238	8.43095	4.20911		4.04984		4.18823	10.1994	8.15116	4.21465	11.7911	8.44552	10.3729	9.48349	11.0987	14.2406	4.36018	10.7734	7.13592	7.11485	11.1933	8.32376	9.02646	10.6338	9.75878	9.81348	8.42122	11.4402	4.52913	4.27994	12.7922
667	8.17509	4.42526	4.22617	3.76017	4.61803	12.8103	8.66708	9.23747	4.33624	6.97952	3.78344	8.74809	4.52986		4.00095		3.85384	11.1878	7.48896	4.82578	11.3131	8.77543	11.1699	9.19753	10.5675	13.7794	4.28848	11.119	7.29462	6.67279	10.7786	7.28924	9.75065	9.24359	9.91597	9.77929	8.17159	9.99677	6.31812	4.75501	10.9333
668	7.93257	4.0454	4.27282	3.95893	3.89013	11.1203	10.6173	10.191	4.01909	8.34771	3.96388	7.88891	4.70239		4.23406		3.97624	10.922	7.06728	3.99081	11.8054	7.36441	12.6905	8.50747	9.89883	12.9686	3.74178	9.7333	7.50475	7.21688	11.5847	7.73083	8.99854	10.6027	9.7632	9.03748	8.42038	10.2632	5.14515	4.04617	12.2546
669	8.62335	4.50786	4.06859	4.84085	4.03954	12.0032	11.2101	9.25676	3.85966	8.52072	4.36042	8.67499	3.75585		4.29071		3.72651	11.6393	7.03316	4.24383	9.52215	7.51057	12.1461	8.58545	10.7468	12.9017	4.36664	10.5693	7.11135	7.15775	11.1923	7.38993	8.09332	10.6352	10.5181	10.6666	8.34424	11.4197	4.96391	3.88259	12.1916
670	8.45791	4.16831	4.08306	4.39291	3.98468	13.6003	10.7877	9.34743	3.87058	8.14432	4.16272	8.35298	3.69068		4.06715		3.71726	11.3261	7.52222	4.66845	11.717	6.9828	12.4502	8.73152	10.4379	12.5939	4.72325	9.48453	6.90818	7.20217	11.0667	8.30247	8.35141	10.8982	9.3835	10.3212	8.45134	10.8974	4.37595	4.94543	11.0387
671	7.43617	4.6179	3.8696	4.1499	4.37715	12.3757	10.9185	9.99017	4.42896	7.82847	4.75383	8.64106	4.63908		4.46468		3.93388	10.5882	6.96467	4.03343	9.58399	6.85173	12.364	9.3508	10.0753	13.0636	4.61697	10.9009	7.50111	6.97311	10.5448	7.53239	9.93459	9.80312	10.4657	9.07866	8.14662	10.3971	4.44516	4.65775	11.6002
672	8.69768	4.1562	3.80534	4.74946	3.63486	12.8085	9.39435	9.89292	4.39649	8.06871	3.97956	8.41857	4.16676		4.42218		4.10748	8.59046	6.79255	4.85289	11.8395	8.14176	12.5447	9.28175	9.04622	14.8541	3.76609	10.5392	7.63325	7.31851	10.6985	7.85923	8.99084	10.0214	11.0841	10.1858	8.16156	10.3051	5.08544	4.35151	12.1235
673	7.64337	3.68882	3.5446	4.9123	3.97031	13.9718	10.814	9.64085	4.65863	8.43993	3.90927	9.61179	4.02856		3.71524		4.06207	10.0235	6.71451	3.93362	11.7729	6.08674	12.4404	8.52104	7.96238	13.8119	3.93464	10.1496	7.83074	7.56557	10.8482	8.14697	9.54163	10.4727	10.6411	10.2505	9.09014	11.4003	5.40818	4.20945	11.4679
674	8.3115	4.13677	4.19806	4.04477	3.40803	13.4086	10.6088	8.94003	3.78018	8.49543	3.88827	9.08683	4.18476		3.80158		3.72168	10.26	6.92191	4.40434	10.4481	7.59061	14.5636	8.38866	8.19523	13.7652	4.22471	10.4617	7.73067	7.88742	11.0738	8.52295	9.15709	11.0306	9.27788	10.3979	9.23824	10.7204	7.23786	4.28866	12.0714
675	7.84564	3.93695	4.49446	4.17241	4.38857	14.2627	10.9735	9.46853	3.73546	9.20607	4.43138	8.91711	4.07708		4.16283		3.66629	10.6206	6.9201	5.21455	9.30606	7.41643	12.6968	9.1782	10.9472	14.3789	4.12467	10.5202	7.96204	7.70269	11.2145	7.77631	9.20838	10.1222	11.2276	10.6965	8.56626	11.1588	6.01645	4.64966	15.1111
676	6.80472	4.19228	4.47417	4.79525	4.01648	13.5748	11.2629	9.30288	5.1462	7.49134	4.11084	8.27066	4.01939		3.92787		3.74142	10.5447	7.15095	4.40705	10.4392	7.54227	12.306	9.04817	9.52668	13.416	3.80327	10.802	8.51473	6.61967	10.9965	8.08416	9.39082	10.8492	11.018	10.9765	8.58405	10.6372	4.28432	4.19749	12.7624
677	7.02522	3.81935	3.70734	4.54644	4.55133	12.2415	10.6422	9.80757	4.18084	7.26111	4.03055	8.85311	4.04111		4.8011		3.80717	10.0874	7.33443	4.81375	11.178	7.39523	12.9892	8.60866	9.24787	13.1886	4.33043	10.8967	6.96084	7.5074	10.3796	8.39748	9.25132	10.9812	9.39846	10.1578	7.85412	11.3738	3.98279	4.06527	12.2968
678	7.66739	4.18247	3.74836	4.7418	4.1644	12.0737	10.1848	8.64649	5.03636	6.94007	3.5317	7.30077	4.08345		3.81022		4.49789	10.6094	6.81634	4.63419	10.0827	8.31094	11.9605	8.49485	10.1902	12.706	4.06758	11.2855	6.82578	7.1729	11.6113	7.33068	8.5034	10.0837	10.0509	9.48474	7.54793	11.0663	4.4071	3.90436	11.8077
679	6.84318	3.8145	3.92533	3.84617	4.07491	13.0158	10.9485	9.06387	5.38059	8.80894	3.39295	8.50658	3.88241		3.65037		4.09212	10.4379	7.46525	4.3403	10.6305	7.50865	12.9378	8.66854	9.67342	12.9532	3.9636	11.3281	7.24647	6.96144	10.4218	7.5162	9.3956	10.3181	9.41613	10.25	7.04062	10.8028	4.08473	3.99967	11.9034
680	7.88849	4.25824	3.79054	4.59908	3.77207	11.1508	11.8987	9.00845	4.25354	7.05954	3.61873	7.98141	3.65783		4.25536		4.18347	10.825	8.03202	4.30118	11.0583	7.92102	11.7837	8.49768	11.4527	11.7149	3.82427	10.9579	6.96525	7.40966	10.1334	7.70451	8.67269	10.9641	9.68881	11.2354	8.63216	10.8808	4.84623	4.02748	11.1383
681	7.8683	4.05188	4.30755	4.05805	3.77869	12.2307	10.0505	9.36557	4.42093	8.95442	3.65465	9.28546	3.65691		3.95138		3.7788	11.0671	7.34061	4.19907	9.92776	7.8697	12.6223	9.7943	10.1321	13.1384	4.8174	10.7708	6.49885	7.70221	10.917	6.42207	9.05275	12.2609	10.7338	10.4967	7.54862	11.9187	4.2111	4.19622	12.6527
682	8.10301	4.34896	4.18935	4.79936	4.15394	11.8515	10.1614	7.42268	4.3473	9.16103	4.70983	7.52714	4.44138		4.36313		3.91083	12.1711	7.16836	3.99776	10.7133	7.91179	11.599	9.02773	9.84019	13.3917	4.62493	11.3926	7.50639	7.09754	11.3182	7.79068	8.05289	10.078	11.2826	10.0321	7.44068	13.1028	3.56218	4.16071	11.5437
683	7.88588	4.0411	3.95982	4.24562	4.01813	13.8153	10.5494	8.68153	4.65267	8.40539	3.94144	7.29112	3.63458		4.38441		3.93051	11.9809	7.12373	4.12566	11.3496	6.42284	11.0026	9.58626	9.55034	12.3528	3.72391	10.1295	6.5553	7.29935	10.1782	7.85006	9.45577	8.62534	10.1582	10.3869	8.35863	13.318	4.29466	4.00113	11.6793
684	8.69503	3.7421	3.66843	4.60692	4.71839	11.8045	9.61882	8.42974	4.5279	8.12046	4.22623	8.02016	3.95198		3.59067		3.74238	10.5188	8.41852	4.76547	11.9246	6.73983	11.0164	8.50902	9.49826	11.5287	4.32353	11.2148	7.61056	7.8193	10.3495	6.92576	10.4297	10.8164	9.95303	9.88316	8.46953	11.4356	4.0339	4.37906	10.88
685	7.83342	3.97495	4.19899	4.89933	4.43198	12.5269	10.6996	8.84589	4.72894	9.60409	4.25832	10.0274	4.4294		4.08107		3.67949	10.8322	7.49635	4.28218	10.9879	6.52865	10.0514	8.05747	9.56953	11.0376	4.26956	10.3197	7.06539	7.11205	10.7051	7.78274	10.0733	10.1273	10.1713	10.5343	8.88657	11.2405	4.53675	4.43056	11.333
686	7.6676	4.15964	4.27179	4.7159	4.57815	12.6488	10.6444	9.36941	3.79537	7.79299	3.77477	8.07932	3.83012		4.06091		3.76847	11.5467	6.54258	4.02355	11.0707	6.49342	11.5562	8.05802	10.283	12.5232	4.5721	10.034	6.99004	6.60842	10.6676	7.35294	9.42108	11.1057	10.1052	10.5448	8.48456	10.8735	4.1677	3.82948	11.941
687	8.94078	4.06429	3.9756	5.13087	4.5105	11.9492	11.1388	8.90182	4.69546	8.09725	4.56524	9.46879	4.26484		3.55241		3.78055	12.3617	6.96446	4.47353	11.1992	6.21377	11.8299	9.07117	9.88265	12.1434	4.0807	10.1594	7.56397	6.9995	11.4697	7.40733	8.61082	9.39081	9.86793	10.4083	8.57368	12.2837	3.5798	4.0401	11.6094
688	6.83861	4.69687	3.76631	4.11488	4.0898	11.944	11.1389	9.18887	3.83437	8.84848	4.46866	9.53821	3.87425		3.84565		4.20677	10.918	7.45969	4.8635	11.5673	7.12452	11.7132	8.56458	10.7176	12.9783	4.37933	10.3971	7.81053	6.63215	10.5688	7.42216	9.09107	11.4701	10.3268	9.71197	8.78286	11.1166	4.07644	4.36111	11.6717
689	8.93066	6.05183	4.32821	3.59818	4.88322	13.7079	11.5689	8.88403	4.08946	8.03369	3.76592	9.47617	3.97184		3.78275		3.96616	10.8829	6.80307	5.04478	11.2627	7.97414	12.2972	8.03306	10.9298	12.7236	3.92585	10.4778	8.50875	6.38054	10.0123	8.22521	10.2104	11.1303	8.8558	10.4308	8.81566	11.0744	4.71332	3.70035	12.8079
690	7.39939	5.2951	3.76772	4.65278	3.89396	14.7114	9.88643	8.71725	4.47507	10.1926	3.9788	10.3981	3.77802		3.51731		3.94407	11.0697	8.89259	5.03597	10.487	8.5722	11.3306	8.69572	10.2126	13.2234	4.76871	11.014	8.00805	6.97706	10.9393	7.8375	9.48895	11.3282	9.16859	10.2887	8.11025	11.4137	4.97681	4.25326	12.1132
691	9.42983	5.10979	4.10543	4.16331	4.49558	13.5983	9.71596	8.41804	4.02131	10.4104	3.76767	8.97071	3.80024		3.81404		4.12825	11.599	6.87948	4.17529	11.3022	8.47553	12.39	8.53391	9.99049	13.2803	4.49254	10.9958	7.66525	7.37415	10.6386	7.0185	8.57605	10.7831	9.91746	9.89834	7.44302	11.513	6.05562	3.93667	11.1098
692	7.02483	4.4484	3.89319	4.00793	5.08352	12.3563	9.47547	8.42189	4.01066	8.49504	3.9792	10.5398	3.9888		3.71531		4.05015	10.6889	7.11879	4.17063	10.8523	7.09246	12.9944	8.29024	11.577	12.9602	4.34318	11.8819	7.80808	7.48278	10.0189	7.60017	10.0862	10.5466	10.0278	10.277	8.02935	11.7513	4.68015	3.67599	12.4952
693	6.03796	4.01684	4.00431	3.71987	4.21125	12.8307	10.5071	9.71739	4.65895	7.87414	4.0977	10.0536	4.03907		4.31284		4.73112	10.5499	7.66307	4.25424	12.6854	6.50359	11.4461	8.36954	9.25464	13.1458	3.80943	10.1735	8.19206	7.39854	10.4905	8.11415	9.48037	11.5694	9.68146	10.1752	7.11627	12.7331	3.90234	3.80932	11.1367
694	7.97828	4.97425	5.61926	4.61585	3.78038	12.908	11.1923	8.89891	4.45386	7.42316	3.59106	10.1254	4.21546		3.68881		4.11031	10.2074	7.0456	4.61556	11.7233	7.69773	10.7684	8.52452	10.7108	13.3518	3.77287	10.0626	7.62037	7.21824	10.6948	9.08585	9.14857	9.94145	9.47203	9.72726	8.09565	11.9609	5.07927	4.16779	11.0429
695	6.67447	4.55344	5.09908	3.92398	4.369	13.0159	10.868	9.27257	3.61881	7.14937	3.63341	10.0603	3.84637		4.06111		3.72017	9.87482	6.08924	4.85075	11.7153	8.69582	11.2846	9.08336	10.0003	12.1084	4.49332	11.3184	8.58639	6.78766	10.0156	8.1819	8.73213	10.3481	10.0809	10.9315	8.71304	11.965	4.92176	4.24937	10.9061
696	9.81388	4.67268	4.20048	4.24195	3.76859	12.5775	10.1214	8.69884	4.01351	7.9357	3.78611	10.7838	4.13732		3.78841		3.83045	9.41317	6.69353	4.21194	10.6391	7.01703	10.4228	8.9627	11.0015	12.581	4.46096	10.7825	7.8411	7.01498	9.86015	7.82238	10.1563	9.39399	10.0789	10.9627	8.49384	12.1082	6.32026	4.05667	11.4612
697	8.97453	4.42224	4.57275	3.71619	4.36252	13.0603	10.3004	9.27617	4.4519	7.18627	3.93977	10.0365	3.87665		4.12409		4.5519	10.109	7.44067	5.51741	11.2005	6.7744	10.2133	8.40815	8.91323	12.0565	4.06833	9.88139	7.97051	7.12028	11.0224	7.60413	9.27242	10.4629	9.40953	10.7152	7.67254	11.6382	5.53781	3.74458	11.6826
698	7.62074	4.24779	3.69102	4.74421	4.27874	11.7827	10.9179	9.42723	4.2203	8.0782	4.48251	10.9154	4.0002		3.96427		3.94144	9.36084	6.83078	4.65263	11.0862	8.49576	10.7824	8.52589	11.0403	13.1538	4.75628	10.78	7.8348	7.53718	10.6171	8.81132	10.2316	11.0658	10.3848	10.4677	7.66633	11.6568	5.45309	3.82236	13.3962
699	6.88147	4.51556	3.68458	4.07426	3.717	12.6624	10.6381	7.56379	4.39956	9.36411	4.14615	10.1577	4.25033		4.24539		4.34708	10.2259	7.01254	5.57045	11.551	7.03361	10.6466	8.2378	10.7747	11.9159	3.60675	10.3157	7.88333	7.02548	10.3179	7.56173	10.1571	10.6172	10.852	9.20528	7.96234	12.4102	3.98031	4.14834	12.4311
700	7.69847	4.17193	5.01412	4.2903	4.05858	8.30231	10.5666	9.05771	4.47623	8.68291	4.3195	9.88042	3.72989		3.8892		4.62356	10.6281	6.97615	4.16088	12.3669	7.75615	12.341	9.06696	10.0488	13.2895	4.12023	10.0726	7.81804	6.62976	10.316	7.65377	9.07811	10.5004	9.75058	10.5683	7.52461	11.2313	5.40015	4.49485	11.9906
701	7.23174	5.83679	3.88331	5.03701	4.35418	9.06658	9.35144	8.45876	3.68502	8.49515	4.70193	8.8219	4.21211		4.4861		4.33372	9.2717	7.50326	4.60332	11.1565	8.17169	12.2286	8.78018	9.39342	12.4843	3.56842	10.7684	8.04675	6.68135	9.2338	8.20725	9.45172	10.4573	10.9852	9.6312	7.17007	11.7056	4.37526	4.67504	12.8998
702	7.22995	4.62876	4.49175	4.15873	4.01275	9.53053	10.3325	8.90331	5.38847	8.01378	4.7369	10.2414	3.90224		3.72297		4.4644	10.8903	7.70068	4.16142	11.1001	6.82434	12.6022	8.6659	11.1316	13.2814	3.91535	10.0471	6.91625	7.28643	11.223	6.87364	9.71956	11.7142	9.91133	9.43391	8.01473	10.185	5.29806	4.19326	12.7022
703	7.56097	4.00584	3.61393	4.58207	4.57752	7.48922	10.4945	8.5814	4.5274	7.80765	4.22444	8.61904	3.76152		3.66945		3.69272	11.1029	7.65193	4.41009	10.4121	6.6531	10.7701	7.10624	10.2099	12.2975	3.92592	10.8949	8.69284	7.532	10.3138	6.46098	9.24089	11.4666	10.2333	9.60205	8.871	11.5264	4.28396	4.04847	12.242
704	6.70768	3.59173	4.0085	4.9139	4.1306	6.59982	9.63915	9.12506	3.63461	7.779	4.97049	9.72359	4.16336		4.05513		3.72092	9.32887	7.07506	4.24356	10.0319	6.71119	11.245	6.67755	10.4335	12.3721	3.77692	9.3675	7.89063	6.34186	9.61093	7.57674	9.22639	11.4933	9.30507	11.5335	8.11301	10.8424	5.42491	3.74071	11.7577
705	7.09894	4.3992	3.50059	4.53084	4.01283	8.37738	9.33919	9.64644	4.3312	7.92793	4.40233	8.49339	4.5441		3.43937		3.78908	9.97017	7.80296	4.39919	11.0127	7.34456	11.9905	7.28705	9.51119	12.2272	3.88173	11.0473	8.07675	7.45855	11.0577	7.99811	10.4987	10.7198	9.66402	10.812	7.68491	11.4925	5.14087	4.48257	10.9675
706	9.05892	4.71268	3.97901	4.00999	4.14643	9.27758	9.61107	8.25115	4.41453	7.49911	3.93113	9.29878	3.84933		4.19149		4.00053	10.7214	6.60598	4.6912	10.9265	7.20443	11.4973	6.73252	8.24676	13.1453	3.73969	9.88251	6.53472	7.19945	10.6908	7.27289	9.24605	11.2396	10.0096	8.82838	8.59522	11.3753	4.85691	4.24713	11.3763
707	7.96558	4.14856	3.77053	4.41864	4.29872	7.40013	8.89994	10.2719	3.90218	7.07368	4.48922	11.5033	3.97118		4.02349		3.77921	10.4906	7.26062	4.05181	11.1789	7.2335	10.4906	8.64022	9.78969	13.6778	4.0806	10.158	7.10749	7.27431	10.7899	7.94532	9.73807	11.3299	9.44746	10.3555	9.26906	9.58669	4.44813	3.69986	10.8735
708	8.1435	3.92416	4.03893	4.87316	3.97193	7.51352	10.2958	8.70155	4.56158	8.55765	4.12098	9.66034	4.46302		3.80786		4.12889	8.80165	6.88091	3.71151	10.6779	7.44842	12.8767	7.86149	10.3327	13.0952	3.70783	9.57533	6.94946	7.28046	10.1601	7.58597	9.45087	11.3788	9.83643	10.0183	8.18371	12.1151	4.84714	4.28171	11.1274
709	7.73644	3.84412	3.97327	4.32371	4.1098	10.0353	10.1261	9.21142	5.06631	8.6265	5.40682	10.7259	4.05287		4.03639		4.62148	9.69971	7.4083	4.06068	10.5525	7.00739	11.8338	8.53971	9.72111	12.8519	4.28129	9.97819	6.76648	7.60051	10.4234	7.79632	9.61231	10.2228	9.28978	9.90404	9.36539	12.3185	5.04986	4.16054	11.7147
710	7.6811	3.87016	4.34295	3.69161	4.07271	7.6561	11.3463	8.81791	4.29867	7.25441	3.59305	6.27683	4.16953		3.70768		4.41685	7.80511	6.5953	4.10096	11.8273	6.72552	11.7069	8.11616	10.5004	13.6143	4.57612	9.94303	7.2307	7.53008	10.3504	7.11801	9.42253	11.6316	9.32396	9.42387	9.11823	11.5614	4.72893	4.35138	12.5966
711	8.65265	3.82928	4.32527	4.68826	4.13963	7.0354	11.1641	9.48269	4.78618	7.05465	3.91569	6.77774	4.13141		3.95992		3.96718	8.90009	6.91556	4.26269	11.8758	6.55269	13.2454	8.29965	10.1022	12.3809	4.81399	9.15647	6.88289	6.6082	10.7974	7.58403	9.26328	10.4125	9.72572	9.75925	7.7071	12.0418	7.06255	4.34485	12.9365
712	9.38536	3.99655	4.58032	4.18247	3.73592	8.75714	11.2494	9.30154	4.67132	6.75303	4.51242	6.46894	4.20587		4.07032		3.44478	8.11913	7.20035	4.70176	11.0694	6.18128	11.6813	8.47704	7.03171	12.4055	3.86432	8.55034	7.76702	8.12312	9.90142	7.44324	8.92858	9.74537	9.40915	10.357	8.07331	14.0247	4.75927	4.85935	11.493
713	7.20424	4.21718	4.53832	4.50896	3.76778	8.26742	10.3271	9.78179	4.59575	7.6342	4.47292	6.7065	4.29496		4.61692		4.25152	9.54762	7.62321	3.78683	11.4592	6.2937	11.2636	8.41049	8.63049	12.8325	3.63865	9.99137	7.33028	7.50103	11.598	6.3179	8.73951	9.71995	9.7516	10.1206	8.09134	12.357	5.21248	4.67211	12.0324
714	7.20889	4.4451	4.03109	3.82242	4.37864	7.78949	10.3215	8.98432	4.27517	7.27588	3.93047	7.07747	4.54067		4.44838		3.65992	9.70149	6.97705	4.14094	11.3946	6.78141	10.8888	8.70612	9.51289	14.4728	4.24691	9.38787	7.70805	7.11057	10.9759	7.21214	10.8194	9.28807	9.85311	9.39909	8.21906	12.9478	3.61733	3.80919	12.5306
715	7.29923	3.84181	3.78076	4.43924	4.03701	6.54496	11.309	9.35963	4.51453	7.43178	4.64622	6.31913	4.84342		3.65022		4.19356	8.26359	6.90402	5.1166	10.8157	7.21167	10.9139	6.92186	9.8493	14.1787	4.15746	9.43406	8.03665	7.3626	10.5199	8.1182	7.42621	10.3754	10.541	10.6133	8.67082	13.0754	4.71149	3.9637	11.8854
716	7.98127	4.55019	3.90883	3.98765	4.3195	8.0419	9.18406	9.16787	4.00811	8.17572	4.95836	4.28078	4.99657		4.25763		4.13536	10.926	6.92204	4.6373	12.0179	6.57943	10.3616	8.31467	9.04603	13.5885	4.21964	9.21988	7.40742	8.65227	11.038	7.26986	9.50018	9.64461	10.4636	9.65168	7.91867	12.6304	5.08446	4.44209	12.4045
717	8.24681	4.61729	3.64863	4.17293	4.18158	7.02699	9.98123	10.962	3.56228	7.63681	3.64766	5.28918	4.15705		4.48417		4.04893	10.4345	8.11243	4.85317	10.6841	6.7212	9.30134	8.67712	7.71478	13.5706	4.66162	10.2857	7.87498	9.02247	10.6553	8.29034	10.7043	10.486	9.95769	11.2208	8.98179	13.5799	5.00554	3.51455	11.5658
718	6.71325	4.16155	4.413	4.79319	3.8916	7.36107	12.9208	9.08762	3.82394	7.81012	4.48182	4.08021	4.78004		3.95873		3.85255	8.65642	6.81121	3.59801	12.2071	5.98284	10.4973	9.36084	7.6469	13.2879	3.74001	9.21426	7.41158	7.95167	9.9267	7.18816	9.70931	10.7077	10.1148	10.5546	9.10093	12.8361	4.42201	4.44546	11.3676
719	7.30073	4.04844	4.57306	4.35054	3.964	8.71593	10.0884	8.75562	3.66348	8.81606	4.46277	4.03832	4.41066		3.75885		4.4942	8.36302	9.24924	4.14788	13.2034	6.3505	10.7929	8.01115	7.41022	13.1388	3.75174	10.5951	7.18745	9.45622	9.66395	7.58323	7.65365	11.4114	8.98178	10.729	9.22213	12.2334	5.34769	4.34582	11.5036
720	7.03908	4.04287	4.27576	4.29963	3.70014	8.22527	10.7384	9.18741	4.65211	6.73268	3.99056	8.89026	4.1982		4.71909		4.18303	8.76715	7.33208	3.92344	12.3512	6.25934	9.07014	8.11079	6.36208	11.9051	5.04153	9.90909	6.51078	9.50052	9.90292	7.37228	8.33312	9.4419	11.0792	11.2078	8.90717	12.5215	5.15094	4.97901	10.5733
721	6.66029	4.3504	4.67997	4.39149	4.1931	7.60762	10.5312	9.79256	4.04868	8.45074	4.50375	9.82259	4.27577		4.36126		3.98239	9.15232	8.79297	3.88681	13.6191	6.99367	10.3945	8.7169	6.09296	14.773	3.96664	10.1049	7.64963	9.53404	10.0026	6.82634	8.54503	11.3248	9.8049	10.5042	8.98575	13.1658	3.97409	4.25395	11.2232
722	8.05142	4.51427	4.64816	3.96195	3.63123	7.77667	9.80697	8.90669	4.14561	8.57977	4.05918	8.8825	5.24385		4.59923		3.95632	9.97887	9.133	4.01011	13.8594	6.8578	11.5281	8.9536	8.07228	12.8378	4.3302	10.4318	8.27423	9.29247	9.81088	6.27659	9.22889	10.3985	11.025	8.9483	8.47946	13.4373	5.32063	4.7052	12.5345
723	8.15921	3.87529	4.17843	3.97825	4.10155	6.98854	11.4269	10.1713	3.48049	7.14709	4.71862	10.4429	4.51727		4.53969		4.31683	9.52296	8.36791	4.32334	11.6503	6.71402	10.997	10.1582	8.18849	12.0015	3.81074	10.1542	5.18877	9.46915	10.2139	7.11474	9.84133	10.8789	9.56638	10.5029	7.95315	12.9304	4.9154	4.26759	11.1799
724	6.68997	3.92231	4.93869	5.06922	4.32446	6.51239	10.7748	9.21602	4.08883	6.37705	4.187	8.75023	3.63032		4.59989		4.15714	10.1574	8.68676	4.25163	12.1116	6.12291	11.3525	9.99437	7.87032	12.8798	3.73777	9.66741	6.62398	8.25792	9.20383	7.23805	8.89123	9.75005	10.1588	10.3018	10.1165	13.2173	4.04032	4.44985	11.1893
725	7.57297	4.0103	4.50659	4.16957	3.55048	6.70881	9.9808	9.75621	4.72276	8.3787	4.19953	10.2663	3.86731		4.27309		5.01835	10.0417	9.56883	4.4381	9.35874	6.02041	9.6433	8.84306	7.02676	13.3	3.70797	8.92605	6.68128	8.97591	11.054	6.85339	9.19381	11.2123	10.3938	10.0768	8.78597	12.4373	5.50271	5.03116	13.2221
726	7.83638	4.81953	5.02492	4.79605	4.38526	7.4331	11.8474	9.62266	4.84199	7.36829	4.6089	11.0132	3.55331		3.85551		4.42336	10.4396	9.52861	3.90525	10.3031	6.95883	9.97427	8.61207	7.22337	12.1902	4.13612	9.64294	8.0245	9.2721	9.67439	7.40647	8.81781	9.45125	10.0644	10.1114	8.82907	11.9994	6.10703	4.3956	10.1582
727	7.78679	4.34063	4.46339	3.92548	3.75678	7.22044	11.1179	8.90473	4.19134	7.88734	4.03498	10.6234	4.33754		3.91756		4.4576	10.0822	9.34572	4.18139	11.6873	6.40966	8.52299	8.50066	6.96575	11.8351	3.74632	9.95179	8.03268	9.48545	10.6632	7.88571	7.85716	10.1225	10.1122	10.363	8.49487	13.0548	4.76307	5.00896	10.7162
728	6.43015	4.27857	4.76586	4.02882	4.30001	6.49987	10.8212	10.1015	4.76426	6.99631	5.09329	9.20005	3.92201		4.27856		4.85063	9.79917	8.79287	4.07778	12.0905	6.66814	8.09299	8.91824	7.75957	12.2276	3.8001	9.32484	7.97572	8.94805	10.0618	6.86028	8.28906	10.0649	10.11	10.3523	9.12727	12.6194	4.49436	4.65745	9.978
729	7.63975	3.46402	5.49158	4.97045	4.01485	7.68184	10.0128	9.39095	4.23	6.57463	4.30708	9.88245	4.1067		4.46697		3.80836	9.59288	9.28577	3.61154	10.8566	6.03988	6.68808	8.19439	7.60206	13.1158	4.12694	9.44616	7.34823	10.2009	9.18584	6.71357	8.1011	10.2829	11.0511	10.5136	8.46348	14.2629	3.80297	4.38011	10.8031
730	6.26537	4.71106	5.08936	4.31515	4.19221	6.44839	9.46069	8.66669	3.88438	8.29669	3.84586	9.8673	3.90791		4.38828		3.88585	9.03446	9.44264	4.71639	12.4279	8.63727	6.39193	7.91714	6.61995	11.6594	4.4034	9.95347	8.016	9.40027	10.7406	7.24218	8.59317	10.4749	10.5426	10.6421	8.73236	11.9925	6.70146	4.64747	10.498
731	7.55361	4.20065	5.17425	3.7855	4.06204	7.61289	10.6519	9.90845	4.40788	7.38583	3.91405	11.7194	3.86817		4.37271		4.66654	9.93785	9.26286	5.06576	11.0749	6.74873	6.12233	7.97941	8.13613	12.304	4.23975	9.50015	6.53591	9.5628	10.8139	8.0964	7.70762	11.0185	9.77274	11.7623	8.63677	13.6326	4.72979	4.81369	11.3583
732	6.99123	4.7643	4.32932	4.6799	3.90734	7.94949	11.3056	10.1174	4.36312	7.39184	6.38376	10.381	4.06371		4.51425		3.90653	10.4037	7.16537	4.44937	11.0181	7.15061	7.11164	8.1826	6.79129	12.1447	3.57563	8.78029	6.68992	8.81646	10.8273	7.33416	7.41484	10.6343	9.33402	10.0048	8.25179	12.6666	3.73411	4.52532	12.0209
733	9.08408	4.24256	4.58881	4.31391	4.26263	7.34038	11.0022	8.98181	4.04892	6.57202	4.63243	8.61353	4.32727		4.42928		3.93899	11.3709	7.31572	3.79947	12.4101	6.57181	7.79044	8.58766	4.68369	10.6637	3.91327	10.03	6.90739	9.3518	9.78297	7.50558	8.22978	11.401	10.2791	9.90109	8.48763	12.0586	4.0314	4.55268	12.0167
734	5.7148	3.88978	3.55424	4.66052	3.82552	7.2536	10.0352	8.02545	4.47894	7.29529	4.98803	7.15968	3.93281		4.27935		4.12006	11.2514	7.00044	3.91829	12.1583	6.76296	8.47567	8.94166	6.98672	11.9639	3.92637	8.97004	6.59317	9.40885	10.7365	8.01595	8.48178	10.8608	9.66346	9.99885	8.74747	12.6135	4.43767	4.4209	11.6701
735	6.67542	3.75838	4.07443	4.21149	4.0969	6.78044	11.7565	9.17631	4.38075	6.22235	3.97355	7.8359	4.2081		4.95892		4.53923	10.0494	7.13158	3.69011	13.1014	6.93613	8.63476	10.0174	7.04378	12.9719	3.98569	9.5062	7.16026	9.01444	10.3368	8.55191	7.78708	10.258	10.3888	10.5313	8.56882	12.5729	4.50899	4.63684	10.5664
736	7.2879	4.37121	4.31349	4.17893	3.97122	7.93323	11.0824	8.09002	4.95764	5.45122	5.43301	7.94186	4.11403		4.08796		4.36672	11.1884	7.06774	3.64989	10.8706	5.04077	8.99665	10.5064	7.91163	11.4911	4.14972	9.00918	7.04077	10.7156	10.6171	7.08571	7.72455	11.0904	10.3392	10.2591	8.56105	11.3889	3.94131	4.02218	12.0889
737	6.84322	3.93265	3.55349	3.71659	4.17916	6.61546	12.0791	8.9268	4.67653	6.86739	3.84878	8.41906	4.22319		4.00147		4.00327	11.4652	7.99783	3.52649	12.3536	4.8048	7.80842	9.3444	6.84515	11.463	3.88001	8.5515	7.70808	10.1829	11.449	8.20064	7.05818	11.2919	10.2931	9.13461	9.01921	12.5469	3.58734	4.5159	11.8768
738	6.9314	4.05039	4.65749	3.80187	4.01523	8.71656	11.6923	7.86024	4.41749	6.88036	4.00855	8.9711	4.11444		3.88578		3.70899	10.723	7.28191	3.57617	10.8919	3.96703	8.02442	8.75731	7.03409	13.9058	4.59705	9.54832	7.333	9.59293	10.9931	7.03319	7.5257	11.2573	10.0635	9.75217	9.506	12.6394	5.32396	4.45167	12.058
739	7.80617	4.23222	4.23799	3.8206	3.95181	8.49719	12.0133	9.08149	3.85356	6.93343	4.12669	9.74704	5.15447		4.59646		3.70151	10.2783	7.48172	4.18746	11.1971	3.69912	8.28284	9.09053	6.41203	11.8233	4.13915	8.88912	7.69174	10.4451	11.1899	6.19505	7.5842	12.2725	11.0889	10.3263	8.44136	11.3507	3.76523	4.06618	11.3097
740	6.54655	4.46323	3.47023	3.86473	3.98197	7.28578	9.97377	8.81171	4.82878	8.34526	3.60841	10.2614	4.34411		3.86754		4.26653	9.2049	7.28402	3.88203	11.1719	4.67858	9.21378	8.92399	5.91968	12.0318	4.42703	8.79047	7.48004	9.67362	10.0322	6.36989	8.2705	11.8855	9.47558	9.81428	7.5314	12.1213	4.15276	4.10065	12.255
741	6.94134	3.91649	3.76326	3.99391	3.74053	6.6616	9.18387	9.44001	4.0837	7.4511	4.09179	9.48802	4.10114		4.23468		3.72368	9.88622	6.93932	4.33211	11.3483	4.08522	9.40308	8.72773	7.07133	12.503	3.76613	9.07886	7.03777	9.54813	11.4337	6.24315	7.90553	12.1318	10.3812	9.73948	8.54323	11.2615	4.20088	4.095	11.7623
742	7.8272	4.11977	4.31766	4.3143	4.00533	8.17472	11.0065	8.88748	4.41848	7.73326	4.08223	9.57038	3.91093		3.95843		4.24652	9.58526	8.79038	3.38551	11.4163	3.90504	8.10209	8.3066	7.58474	13.8432	4.13469	9.45673	7.29115	9.31535	10.1985	8.17607	7.44328	11.4478	10.0968	10.299	7.94049	12.6351	3.81077	4.48737	9.58326
743	5.378	3.85572	3.72822	4.45859	3.84227	7.04699	9.89264	9.21083	4.80193	7.77377	4.98789	9.79159	3.81954		4.15317		4.83803	10.8995	6.61771	4.57045	10.1161	4.85943	7.7247	11.0166	6.48467	14.4929	4.44189	10.1057	7.68032	10.2687	10.5477	7.37965	9.23901	12.7251	10.026	10.7167	8.97723	11.005	4.46627	4.51407	11.4506
744	6.59489	4.01254	4.13	3.9827	4.06784	7.77175	11.6004	10.2408	4.08308	7.8142	4.14868	9.58327	3.81665		4.45531		4.17682	10.8806	7.98307	3.87632	10.3199	4.40587	7.91122	10.9848	7.06571	12.7157	4.58409	7.66239	7.87833	8.87143	10.6226	6.933	7.34393	11.7093	11.2103	9.89408	7.90913	12.2134	4.56608	4.58631	10.4417
745	7.6224	4.98315	3.8299	4.06027	4.00061	6.19382	9.80208	9.23366	4.5722	8.49297	4.59415	7.16227	4.32381		4.26709		4.32376	10.3675	7.2777	4.18428	9.85209	7.13426	8.73765	11.7487	4.801	13.3689	4.22584	7.66907	7.77667	9.19174	9.41085	7.13197	9.18153	11.8993	9.94924	11.1511	8.0074	10.5079	4.44169	4.75863	9.79007
746	6.62241	4.07633	3.27469	4.12408	4.25249	8.31614	11.4486	8.80588	3.73949	9.73941	4.16492	8.54572	3.91119		4.44298		4.17977	11.093	6.98809	4.28604	10.6401	6.53717	10.2554	10.862	6.01699	13.6287	4.02734	9.03428	7.56694	8.74963	9.82831	6.8491	7.26227	11.1115	10.4173	10.8831	8.462	12.8932	4.42661	4.47576	9.3327
747	8.2749	3.94007	3.75346	4.08637	3.68721	7.79506	11.5439	9.68434	4.44859	7.22832	3.8335	4.80282	5.00379		4.30137		4.45494	10.5852	6.98018	4.83149	11.8304	6.5059	8.59438	10.6956	7.13561	12.6274	4.26485	7.49908	7.00379	8.78591	11.0276	6.45815	7.15052	11.4744	9.92677	10.5534	8.64001	12.8048	5.63268	4.58927	11.5492
748	8.49275	4.24836	3.65679	4.3853	4.31207	6.55516	9.25722	9.68721	4.71564	7.34262	4.27135	10.0541	3.98251		4.56436		4.4428	10.0719	7.06602	3.54617	12.3855	5.9462	7.62573	10.8511	7.61617	14.0413	4.71719	8.59442	6.42717	9.83879	10.8254	7.53411	7.90249	12.2184	10.0668	9.95213	8.07076	12.902	4.37151	4.11219	10.7502
749	7.88888	3.83134	3.92889	4.10553	4.18054	7.91426	11.595	7.60932	4.83791	8.80538	4.50713	10.6213	4.10206		4.57437		4.57368	10.7003	7.21449	4.17739	12.1079	6.61185	8.72565	8.95525	9.77395	13.6717	3.53276	11.3366	7.00531	8.91469	9.33971	5.90385	7.1645	11.2323	10.6239	11.3987	8.32943	12.5219	4.19086	4.35121	12.1565
750	6.82408	4.55655	3.99041	4.41183	4.10903	7.2036	10.37	8.90831	4.49939	7.81955	4.58757	9.12937	3.47092		3.85692		4.56453	10.6167	7.26522	4.06917	12.32	7.55279	7.27027	10.1224	6.59667	14.6151	4.54318	8.80844	6.73618	9.21297	9.30043	7.07155	7.83792	11.5412	10.7264	11.2068	8.24866	11.3687	4.34819	4.90543	11.1604
751	8.9341	3.96527	3.90197	4.63302	3.95885	7.94588	10.8929	9.58684	3.9872	8.11099	4.63474	9.11098	3.73825		4.03596		4.79177	10.2056	6.95555	4.5014	12.9796	6.98989	8.78837	9.82327	7.36105	14.3447	4.15358	11.0308	6.44619	7.65124	9.52369	6.43308	7.19139	12.424	10.5831	11.0056	8.27866	12.3245	3.65256	4.82406	12.534
752	8.71277	3.78126	3.82843	4.32432	4.80874	7.1005	11.5927	9.45866	4.28707	8.98978	5.04239	9.68988	3.95314		4.24835		4.52811	10.053	7.77814	5.12751	13.213	7.68381	6.90264	8.63282	7.19764	13.0541	4.55259	10.6999	6.9148	10.0716	9.98125	7.46148	7.54222	12.8293	10.0178	10.8877	8.73513	13.4739	4.36042	4.60689	11.0183
753	7.68993	4.33826	3.68066	4.95937	4.38382	6.99629	11.0964	8.88515	3.85539	8.3538	4.0095	9.53157	3.72953		4.77634		4.59178	10.347	7.0661	4.22003	12.9722	5.70812	8.65417	9.39831	7.46417	12.6845	4.52649	11.629	7.27495	8.19501	11.2747	7.23427	7.44961	12.0918	10.6218	11.4304	8.66848	12.2945	4.3657	4.79848	10.6979
754	8.86029	4.03161	4.17731	4.14188	4.43921	6.36996	10.9221	7.88546	5.28842	8.20425	4.06928	9.70339	4.1992		4.05199		4.50259	8.48121	7.11332	4.51253	13.5262	6.75995	8.88516	9.13831	6.71228	11.8601	4.14209	10.5421	6.97648	8.48277	11.6743	6.72507	8.02003	11.9749	10.1996	10.7752	8.50965	12.9866	3.87374	4.83038	10.5994
755	8.51002	4.2063	3.83428	4.45584	4.87451	7.81195	11.3988	9.81691	4.34564	10.9464	4.44888	7.8003	4.19831		4.15417		4.52648	9.67427	6.8106	4.03201	12.1631	6.75009	7.76753	9.8343	7.51756	13.5253	4.27814	10.6283	7.73246	7.49878	10.2118	7.56654	8.22494	12.5599	9.98987	10.3277	8.8081	12.3312	3.92018	4.68039	11.6889
756	7.03076	3.71688	3.9868	3.79255	4.65949	7.88729	10.506	8.79228	4.7193	10.7957	4.20658	8.57183	4.88371		3.85913		4.43978	10.2508	8.03266	5.25182	12.4785	5.01731	7.1678	10.9661	6.68453	13.5035	4.56581	11.1296	7.91361	8.5026	10.7444	6.2962	7.30411	12.3109	10.4746	11.6123	8.27025	12.4156	4.25437	4.63491	11.1544
757	6.87515	4.57291	3.87615	5.17689	4.23927	8.6178	10.452	10.1518	4.32016	11.0312	4.4564	10.2437	4.02634		4.47697		3.80928	9.923	6.64877	4.42667	13.4714	4.28899	8.11461	10.1041	7.26588	12.819	5.05871	10.2694	7.49027	8.79832	9.86086	7.67699	7.47028	12.0289	10.3018	10.3943	8.92969	12.7554	3.82766	4.25287	11.514
758	8.3277	4.18298	4.05415	4.36791	4.08678	7.97643	10.6875	8.96628	3.98314	8.19722	4.19277	8.13916	3.76412		4.06597		4.86451	9.1903	7.14598	4.19344	13.4905	4.34706	6.99726	10.9879	7.48152	12.1123	4.01639	10.9435	7.00277	7.73073	9.23157	7.30666	6.83329	12.4959	10.0735	10.7474	9.00257	11.249	4.17465	4.83115	11.5761
759	7.25565	4.3838	4.4276	5.03955	4.17475	7.03584	10.4064	10.5027	3.88006	10.1988	5.02336	7.46049	3.96139		3.79943		4.30544	9.88903	7.39434	4.71735	11.9542	5.86669	8.91769	10.1138	6.35606	12.5722	3.8955	10.8992	6.66276	7.44092	10.2922	7.3661	8.01869	11.9209	11.0174	10.3111	7.55837	11.715	4.62482	4.79083	10.4957
760	9.17548	4.50282	5.45496	5.07395	3.74177	7.05387	10.1079	8.88222	4.39958	8.09766	4.4953	7.77736	4.03098		3.96748		4.27833	9.36206	6.80096	4.19874	12.0001	5.88363	8.45878	10.285	8.19035	13.111	4.34619	10.9344	7.51013	7.8089	10.5307	6.82013	8.2071	11.5058	10.3447	11.6452	8.32311	12.2019	4.13613	4.30188	11.1646
761	8.24683	4.01089	4.61653	4.13698	3.8896	6.19258	11.566	9.81212	4.24325	9.35933	3.66085	9.28347	4.37321		4.1585		4.97555	9.3209	6.15732	3.93139	12.5965	4.91969	7.46482	10.4808	7.28973	13.83	4.17117	10.6114	7.33788	7.77742	9.94511	7.25174	8.83136	10.9436	9.51007	10.4635	9.00979	10.8755	4.19248	4.54103	10.5444
762	6.46001	3.65692	3.75154	3.6817	3.76285	9.71153	11.8359	8.60964	4.87626	7.85485	4.40372	9.99415	3.91419		4.22106		4.48172	9.38297	7.83884	4.03651	13.038	6.84189	7.33076	10.0802	7.21717	13.8428	4.05095	10.3143	7.87869	7.69994	8.97956	7.18688	8.47293	11.6396	11.1596	10.2211	8.91299	11.7374	3.86986	4.54529	11.3796
763	7.69587	4.36032	3.94119	4.92132	3.77934	8.09158	10.4912	9.70618	4.26622	8.04436	4.04841	10.4567	3.58582		4.53717		4.57085	9.25664	8.37373	4.26588	12.5833	7.06721	8.35638	9.39538	6.44336	13.0055	4.14368	9.47807	6.77913	7.39439	10.8756	7.28953	7.5293	12.0658	10.0502	12.428	8.56404	12.6333	4.10188	4.58001	10.4987
764	7.22537	3.74205	4.17833	4.45373	4.55953	5.87089	9.99444	9.46052	4.93406	7.47559	5.05649	9.0875	3.6661		4.32633		4.62742	9.79821	6.76069	4.9028	12.6684	7.6216	7.47652	9.81773	6.62445	12.8604	4.05337	10.6647	7.40987	8.15589	10.9314	7.50671	8.19304	12.0433	9.12234	11.1821	8.16702	11.1072	4.69436	4.2394	10.6395
765	7.78966	3.79358	4.09288	4.0887	4.10381	7.73133	11.3974	10.6312	4.13457	9.29254	4.12109	9.47847	3.57741		3.78901		4.64617	9.98491	7.57053	5.5023	12.7913	5.97348	7.77773	9.72524	6.9135	12.2197	4.04107	10.1514	7.28775	7.03092	10.0403	7.34407	7.40571	12.2154	9.95387	11.3524	8.07434	12.4498	4.22253	4.90744	10.4972
766	7.0974	4.3818	4.10445	5.18985	4.0829	7.38606	10.615	10.7435	4.18943	7.58934	3.94631	8.5294	3.83233		3.97414		3.67902	7.91243	7.85799	4.50024	13.1485	5.00722	7.77242	11.0891	8.35716	12.0122	4.25463	10.7047	8.47379	8.55733	10.7096	6.91154	7.45468	12.4065	10.1324	10.8843	8.69436	12.0236	4.30847	4.19977	10.695
767	8.37338	4.73724	5.20467	4.14788	5.01164	7.95053	9.66864	11.0679	3.92644	8.11276	3.91737	9.13699	3.78527		4.10894		4.36983	10.2045	6.61563	4.57335	11.8671	5.38199	7.17591	9.22738	6.19607	12.3802	4.37039	11.2079	7.1922	8.23678	9.97429	7.17909	8.00095	11.6046	10.0794	10.9862	8.70739	11.4812	4.09987	4.78829	10.6368
768	7.33377	4.57474	5.2449	4.24407	4.13442	7.75037	10.8865	9.62119	4.38249	9.45412	3.76592	8.34347	3.62608		4.26728		4.7448	9.4809	7.46348	4.10366	11.9062	7.32129	7.20312	9.82606	6.27418	11.3271	4.74347	10.997	7.60066	9.12067	11.1531	7.25543	7.90701	12.5275	9.59411	10.3042	8.48767	10.4218	4.15458	4.77621	12.1503
769	7.29069	4.60542	3.60592	4.73707	4.22481	9.82383	9.52361	9.55497	4.96462	7.54383	4.00737	8.47915	3.89263		4.22739		4.44799	9.37237	6.78968	4.06153	12.42	6.62079	8.82177	10.1252	7.37763	12.1083	4.76695	9.67308	7.75142	7.61644	10.5543	7.34826	8.22623	12.0349	10.3637	10.565	8.93451	11.6538	4.6348	4.64324	10.9559
770	7.31528	4.1691	3.91515	5.00906	4.09391	8.08689	10.5368	10.2924	4.11216	8.50912	4.7551	8.51628	4.64723		3.61371		4.77803	10.4661	7.42695	4.73762	12.379	6.75847	6.52878	9.69848	7.36159	13.1333	4.4605	7.17113	7.08315	7.1538	10.6996	7.05764	7.89282	12.0669	10.8116	11.6611	9.60248	11.1879	4.93257	4.42544	11.2956
771	10.0653	4.92066	3.85026	3.99416	4.02871	7.22852	9.61541	10.1453	4.41734	7.54466	3.59453	8.78151	3.86085		4.33288		4.19559	10.1099	6.61971	4.24087	11.7004	7.57711	7.0136	10.005	6.84633	12.4122	4.07776	9.63258	7.89021	6.94628	10.1627	8.4487	8.24389	12.5384	9.16403	9.67959	7.72976	12.4163	5.43065	4.59232	11.0214
772	8.10572	4.27687	4.8238	4.19304	3.75461	7.5233	9.16095	10.6616	4.64675	6.90369	4.03367	8.45745	3.52167		3.85456		4.34497	9.86169	6.3614	4.3185	12.7815	4.63468	8.25713	10.3221	7.31067	12.9139	4.47005	10.2057	6.91324	8.18858	10.9443	8.87183	7.74977	11.6921	9.54559	10.5415	8.46856	10.7535	4.15685	4.62249	11.5762
773	6.89584	4.8028	4.0087	3.79804	4.40375	7.16917	9.53175	10.0059	4.85999	7.41761	3.87268	8.15984	3.9424		4.21175		3.59334	9.14429	7.21062	4.2971	12.0703	4.3858	6.40864	10.4806	9.02597	13.1626	4.13328	10.485	6.88564	7.07541	11.2999	7.35335	7.72877	11.5968	10.1111	9.40879	8.67205	11.6493	4.02204	4.35897	10.9263
774	7.05412	4.04517	3.7285	3.96115	4.44561	7.54955	9.54855	9.91049	4.94713	7.90669	3.92528	9.60146	4.047		3.70471		4.92606	10.0393	6.66929	3.82755	11.1214	6.84036	6.88226	10.7095	8.82358	11.8633	4.07364	9.55511	7.00041	9.21571	10.0665	7.82729	7.84209	11.907	9.25629	10.7406	7.55272	12.4395	3.81725	4.22689	10.9326
775	8.37098	4.4699	4.61979	5.16676	4.75026	7.1348	9.78396	9.78097	4.8182	7.31005	3.86709	9.01552	3.64751		3.87661		4.10879	10.5993	7.73497	4.42517	13.4524	7.0621	7.75692	8.83095	7.58446	12.3684	4.06352	8.82924	8.33682	6.91972	10.0782	9.20449	8.28432	12.1508	9.06251	10.7327	8.39567	11.4208	4.37909	4.69408	11.2841
776	7.90105	3.99366	4.09758	3.96568	4.6769	7.38736	11.1785	10.5484	3.50794	9.08763	4.12342	6.768	4.01363		4.37444		4.05761	10.332	7.74687	3.75931	11.6226	7.24876	7.2612	9.07135	8.41168	12.6871	4.41606	10.1783	8.31048	7.37749	9.11345	8.20421	8.22642	12.8378	9.46557	8.7241	8.13238	11.1205	4.63911	4.15356	10.8457
777	7.89001	4.15869	4.84596	4.21382	3.7156	8.279	10.5155	10.4784	4.48558	8.25276	4.34386	10.246	4.07129		4.84927		4.38358	9.98628	8.25715	4.26232	12.4402	8.30304	9.71572	9.39465	7.17113	12.2662	4.90751	11.2065	6.77063	8.08006	10.9463	8.236	7.78442	12.7866	8.65125	8.91244	7.75939	11.4284	4.16629	4.33019	11.3556
778	7.11136	4.55664	4.64398	3.87796	4.19735	8.00991	11.7546	10.5133	4.16026	8.96601	3.78739	8.45561	4.4037		4.57955		3.95365	9.90124	6.60083	4.3385	13.0429	7.82967	8.02247	8.69103	7.44945	14.1161	4.16896	11.6969	7.96997	6.87722	10.7393	8.93808	7.81448	12.2606	8.64813	9.65803	7.72625	11.1303	3.92914	4.83667	11.4108
779	8.98418	4.44839	4.55659	3.9758	4.27294	7.14717	11.9054	10.7655	4.71699	7.61208	4.05075	9.79145	4.21907		4.02021		4.30733	11.1294	7.24319	4.71319	13.0966	4.94402	7.62355	10.414	10.1735	11.7642	4.21753	9.46442	8.31561	7.46911	9.79122	9.12424	8.14644	11.5285	8.40496	9.1095	7.6284	11.7212	5.0662	4.62365	11.7709
780	8.14495	3.76996	4.28874	4.10065	3.71	8.95131	11.2347	10.1482	3.68945	8.63067	4.6388	8.66036	4.14498		4.33606		4.44433	10.7914	7.93677	4.0456	11.9944	7.74231	7.48895	8.11349	7.19033	12.7886	3.44356	11.1624	7.01213	6.80449	10.6381	7.43361	8.34619	11.683	9.29046	9.96086	7.56425	11.9643	5.00724	4.40908	11.2699
781	7.30636	3.85675	3.86343	3.57785	3.91375	7.14245	11.3051	8.48517	4.7143	7.72871	3.95816	9.16273	3.98679		3.60856		4.38194	9.92223	7.18909	4.04769	10.7505	4.56257	7.86368	10.8243	6.79061	12.4421	4.02912	11.1991	7.84033	6.94862	10.3196	8.72501	8.6869	12.4676	9.9498	9.40111	8.29495	11.4253	5.91382	4.53948	9.74922
782	7.70022	4.39159	5.30566	3.73391	3.95054	6.97635	12.133	8.70615	4.49535	7.85986	4.18037	8.58248	4.1849		3.68645		4.04525	8.42534	7.61562	4.06805	8.60473	7.31347	7.49825	10.6023	7.86303	12.7234	4.20886	11.3074	7.59756	7.08668	9.68375	8.50358	7.35289	11.1886	9.52465	9.63785	8.60588	12.1344	5.27839	4.25293	11.9178
783	7.55008	4.47327	4.54583	3.85578	3.99561	7.09767	11.6209	9.43836	5.25845	6.79772	4.25705	9.92038	4.10688		3.40848		4.10849	9.1165	9.77176	4.14402	11.7976	4.51922	8.12879	10.6034	8.71239	12.0226	3.53742	10.6831	8.07032	6.74915	9.31537	9.3254	9.2767	11.6907	10.1029	9.47464	9.15656	12.4969	5.1186	4.33383	10.9832
784	7.60824	3.71911	3.7182	3.80995	3.95467	5.66485	11.495	8.54281	4.22243	6.77319	4.32336	7.90597	4.1001		3.83347		4.33555	11.6569	7.48052	4.46369	11.7178	4.46893	7.42922	11.3478	8.4424	11.4211	4.22062	11.4637	6.87422	6.66641	10.3316	9.70035	8.70693	12.1901	9.24204	10.1392	8.25066	11.4163	4.94309	4.62956	11.0885
785	7.8632	4.8121	4.08571	4.06005	4.4406	8.48439	12.0868	10.1898	5.38049	8.13943	4.41981	8.32078	3.87574		4.74495		4.42576	10.7407	7.30814	4.22153	12.8046	6.85835	7.69994	10.7326	9.12045	12.5972	4.79512	10.5908	7.09026	7.10978	9.99959	8.43229	9.03098	12.6379	9.41173	10.0621	8.216	11.9114	5.51591	4.79522	11.3461
786	7.8434	3.73131	4.0859	4.29247	4.60583	6.96547	11.7409	9.47085	4.88195	6.58081	4.44317	7.74367	4.38531		3.89286		4.24519	9.44799	6.99829	3.53409	12.328	7.73613	8.71042	9.04184	9.3213	13.3815	4.51617	10.3321	8.33927	7.12192	10.6226	8.08588	7.45958	12.0409	9.33892	10.3104	9.1974	10.2183	4.37864	4.5287	11.2514
787	6.98923	4.14643	4.24601	5.11693	3.67087	3.73671	10.1387	9.88669	3.86867	6.22561	4.07504	8.04414	4.34882		4.83971		4.25241	10.3411	7.19439	4.16286	12.2246	6.72658	7.97232	9.72163	8.8092	12.2061	3.90372	9.86585	7.88095	7.65756	9.93924	8.55538	8.7742	11.2189	8.25718	10.6884	7.00145	11.4103	4.74154	4.48866	11.2517
788	6.48449	4.88059	4.37856	3.92165	4.01993	7.9749	9.60738	8.91584	4.59645	7.34453	3.96502	8.52409	4.57382		4.24747		4.26504	11.1911	7.03918	4.68705	13.0509	8.07417	8.03695	9.71139	10.0789	11.3393	4.57425	10.1893	6.88141	8.34325	10.0568	9.52349	7.69328	12.3107	10.5759	12.225	8.96466	10.2645	4.18115	4.41425	11.3087
789	8.23788	4.76757	4.25669	4.11462	3.8623	7.16102	10.8041	10.199	4.24203	7.63574	4.25894	8.88145	4.55064		4.09133		4.19144	10.2401	7.723	3.46769	11.0598	6.65675	7.11534	8.8235	8.90264	12.322	4.34515	11.4198	7.07088	7.01941	10.0006	9.12498	8.77244	13.3135	9.29947	10.9969	7.78708	10.921	3.74078	4.51361	13.0768
790	7.22915	4.67438	4.95223	4.29817	3.5992	6.89746	11.309	10.116	4.09357	6.99502	4.327	8.98896	4.04802		3.62465		4.13013	11.0678	8.1535	4.27029	13.2675	7.02472	7.25476	8.83168	7.25761	12.2888	4.48278	11.5072	7.6327	7.38234	9.8849	8.33885	8.06987	12.5187	8.8688	9.4106	8.06767	10.8869	3.92888	4.17274	11.3694
791	7.47883	4.11189	4.32086	4.52569	4.173	7.0895	12.0512	9.40535	4.96876	7.24036	3.64125	8.66783	4.02937		5.11336		4.13102	8.95433	7.13541	4.01158	11.5162	6.60842	7.98621	9.66477	8.37391	14.5773	4.53526	10.1799	7.94721	6.41605	10.485	8.3966	8.47264	12.5698	10.0424	10.1206	7.47393	9.81639	5.07552	4.3067	11.2708
792	9.4489	4.22091	4.07967	4.09089	3.97323	6.30444	10.4993	9.79968	4.48889	8.62176	3.68809	7.89072	4.14523		4.65972		4.03898	10.8259	7.23809	3.59793	13.239	7.15209	7.159	10.3072	7.91385	11.7906	3.70053	9.90933	7.27698	6.93836	9.51466	9.09917	7.70601	11.6429	9.33799	10.3125	8.7532	11.6998	4.19669	4.30644	11.5602
793	7.49566	4.65262	3.76729	3.74323	4.17398	3.84778	10.7271	10.1824	4.51076	7.01966	4.28712	8.23364	3.77542		4.11434		4.37622	9.64614	7.01992	4.09211	12.5765	7.61411	8.85421	10.2376	7.81938	11.8578	4.20935	10.518	10.2064	9.45855	9.86635	9.09012	7.73549	11.706	9.59089	10.0796	8.0709	10.5806	5.28349	4.91686	11.0176
794	7.67073	4.05059	3.78106	3.90662	4.26006	7.06537	11.4419	9.89894	4.27871	7.15115	4.55347	9.98809	4.05624		3.56014		4.25673	10.0892	8.00202	3.74206	12.8715	6.94035	6.83481	8.61778	7.5675	11.7847	4.28274	10.3142	8.09446	8.90354	10.0905	8.63473	8.68467	11.9291	9.45357	10.0264	7.87567	10.8207	5.07253	5.04842	9.43629
795	7.51298	4.13286	4.13208	4.48903	4.1477	6.43977	10.9627	9.47398	4.05644	7.18689	3.70202	9.32432	3.70947		4.17672		4.45379	9.95085	7.85842	4.47292	11.7536	6.58713	7.58739	9.71208	8.0887	13.7285	4.13746	9.95041	8.26904	10.1186	10.0526	8.95627	8.22471	12.9664	9.56174	10.3977	7.62184	10.3907	3.84179	4.25673	9.66915
796	8.21279	3.94863	4.70218	4.42244	4.18245	7.46568	10.2178	9.92942	4.40168	6.38419	3.96602	8.84587	3.60914		5.05621		4.51825	9.97783	8.01083	4.38956	10.5501	7.1785	8.56732	9.08581	8.06971	14.162	4.2098	9.77141	8.48119	9.8175	10.7717	10.1024	8.19371	11.5307	9.61005	11.2778	8.35649	11.1528	4.32303	4.15223	9.61427
797	8.11755	3.84148	3.8012	4.45571	4.10533	6.81861	10.2842	8.60993	4.04392	6.83512	3.97475	9.72712	3.81116		4.30792		3.75407	9.31329	6.86184	3.9626	11.2629	6.89165	9.31249	10.881	7.72349	13.6658	4.35233	9.70509	7.16783	10.2273	9.98494	8.43617	8.16515	12.3685	10.038	10.5706	9.01784	11.6938	4.13641	4.07434	11.806
798	7.2419	4.25974	4.71334	4.52767	4.54384	5.94781	10.6828	9.61534	3.65908	7.02758	4.21917	6.90195	4.12515		3.78991		3.735	9.51298	8.46197	3.8495	10.4724	6.47439	6.89499	10.3664	7.83812	12.7795	4.64512	8.27494	6.68076	9.18143	10.2516	6.96347	7.74721	12.3811	9.52224	10.7947	8.16423	12.0523	4.91053	4.48795	11.0958
799	8.02689	5.37049	3.86793	4.73128	3.49384	6.49236	9.67956	9.02446	5.07829	7.75705	4.50445	9.84723	4.59849		3.82544		3.79533	9.11494	8.27861	3.80195	12.2912	7.58512	8.57675	9.99991	7.42087	12.3072	4.72611	9.73885	6.7493	8.80781	11.6701	7.66936	8.29774	11.9771	10.1016	11.0336	7.40874	10.9646	6.18168	4.29923	10.8323
800	7.92799	4.10791	3.59662	3.99192	4.12326	7.02585	10.4183	9.38692	5.62349	7.62874	4.04855	8.33096	3.77383		4.52851		3.89006	10.2719	7.75566	4.00276	12.9432	7.48546	8.28501	9.41123	7.63404	14.4883	3.92812	9.24192	7.43417	8.96704	10.6985	7.80222	9.36297	12.4193	10.0908	10.9226	7.45765	10.4899	4.22444	4.49384	9.76566
801	7.77856	4.68754	4.65044	4.33382	4.47851	6.12438	9.48225	9.12766	4.71158	7.5948	4.34167	7.09381	4.22404		3.98739		3.72673	9.74916	8.18344	4.04044	10.312	6.32589	7.91656	9.62153	7.47671	13.8366	3.82399	9.43017	7.30154	10.554	10.9024	6.6975	8.7173	11.2556	9.76186	9.48262	7.76134	11.302	3.92439	4.55709	9.2193
802	7.91223	3.81981	4.34421	4.23286	4.10656	7.57214	11.6019	9.20071	5.5077	7.06483	3.79402	4.1245	4.35414		3.94444		4.27913	9.10493	6.7342	4.16408	10.5247	5.9806	8.11361	9.76676	8.22894	13.0635	4.57861	11.0349	7.55119	9.53166	10.7976	8.96538	8.7875	10.9992	9.47512	10.6055	7.6911	11.0333	4.68912	4.52435	9.75292
803	7.57433	4.14165	4.0292	4.38417	4.44202	6.81955	11.2672	9.14643	4.10233	8.43224	5.02435	4.52475	5.04845		4.09601		4.27713	10.3182	7.38335	4.35551	10.3177	6.14815	8.68484	8.82769	8.0864	14.6747	4.05863	10.1248	7.84929	10.7071	10.6581	7.93424	7.23025	12.3643	9.00172	11.0841	8.92714	11.1153	4.77164	4.7032	9.70587
804	6.25269	4.10909	4.04469	5.05947	3.9425	6.22556	10.1544	9.15489	4.29192	6.85306	4.75597	4.54068	4.05108		3.97413		3.74702	10.0151	7.28773	4.09258	9.48475	6.58996	8.62077	9.85592	8.99906	12.9437	4.41463	10.809	7.4456	10.7339	11.0616	9.10176	8.73973	11.4704	9.90863	9.70627	8.05095	12.0015	4.87427	3.94872	9.11089
805	7.29873	4.9789	3.92741	4.47689	4.38682	7.90084	11.008	7.10877	4.36852	6.78332	3.87103	4.52982	4.34903		3.84352		3.9905	9.78411	8.2082	3.60708	9.81544	5.01524	7.01066	9.14442	8.37621	12.3419	4.1951	10.221	7.41262	10.5778	11.5525	9.40849	7.54063	12.551	10.1631	10.2808	8.38235	12.245	5.50928	4.00046	9.59655
806	8.31079	4.67906	4.05746	3.73659	3.84444	8.55763	10.7505	9.22285	3.84722	7.54678	3.94144	4.29769	3.94899		3.8894		3.72306	9.86651	7.91795	4.10056	8.98168	5.13678	7.86927	9.9756	8.10676	12.5119	4.67746	9.35825	7.38033	10.3975	10.4854	7.82314	8.317	12.6162	9.46116	10.2012	8.18063	11.8741	4.66734	4.46315	9.38731
807	7.00842	4.97088	4.03322	3.74347	4.63748	6.87486	9.07229	8.73465	5.54478	6.90247	4.42396	3.69256	4.38054		4.75601		3.70946	9.56323	7.84477	4.38002	13.0566	6.27985	8.06107	9.38226	6.91139	13.7074	4.07085	10.9246	7.00353	10.8311	10.3872	6.80908	7.49188	12.7717	10.47	10.4775	8.8823	12.0136	5.74972	4.72362	11.3973
808	7.53777	6.60731	3.94942	4.02915	3.96101	6.12354	10.2703	10.0424	5.48659	6.23667	4.04229	4.29105	4.36263		4.66204		4.28306	10.07	7.77369	4.19518	10.9989	7.22671	8.20903	10.1211	7.18975	13.2829	3.75699	9.53925	7.69172	10.6792	10.781	6.57712	7.56286	12.4552	9.51028	10.067	8.79367	12.8469	5.53556	4.15089	11.5328
809	7.02067	4.67245	5.12731	3.99761	3.97739	7.47048	11.6007	11.0217	5.15312	7.19493	3.98349	4.40429	4.37368		4.06746		4.13442	9.93773	8.21802	3.91967	10.0862	7.18348	7.76214	9.66637	7.59667	13.3842	4.65241	8.80961	7.95308	11.4209	11.4211	6.86047	8.28704	12.086	10.4159	10.1125	7.11432	11.8153	4.39058	4.33923	11.2603
810	7.98484	4.32672	3.64228	5.08874	3.85781	7.37981	10.9905	8.74264	5.04439	9.10339	3.93561	3.62884	4.19413		4.55378		3.94443	10.4007	7.92693	4.38692	10.7821	5.91555	9.17822	9.83866	8.31062	14.6787	4.12143	9.68843	7.27581	9.30753	10.6109	7.29906	6.82792	12.1021	9.71917	9.93093	7.65374	10.3078	4.24983	3.99994	10.7592
811	6.97817	3.79992	3.9776	3.91211	4.40911	7.45559	9.54407	9.8965	4.07466	8.4788	3.96814	4.29216	4.05025		4.41332		4.25471	10.09	7.83442	4.56531	12.6005	6.89178	7.06759	10.5365	8.96402	12.3745	3.88573	10.3294	6.37243	10.1427	10.5287	7.9098	8.54357	13.5926	9.9349	10.7506	7.24986	10.6107	4.63218	4.03568	10.6513
812	7.54117	4.2719	4.10766	4.37871	4.07859	6.46487	10.3944	9.29501	4.93933	8.38324	4.11107	3.67263	3.91016		4.11987		4.01128	10.3416	7.93555	4.65735	12.9487	6.79414	7.46093	10.7028	8.34915	12.1416	4.01058	9.30022	8.08176	9.66303	10.202	9.45899	8.78179	15.2729	9.21672	10.9911	7.04913	11.4323	4.16262	4.41286	10.7711
813	7.46558	3.73761	3.86385	4.05404	4.41907	7.1917	11.4914	8.15913	4.32465	7.55241	3.97454	3.55705	3.83678		4.63343		3.79202	10.7385	8.32046	4.8637	12.2786	6.95444	6.90964	10.811	7.32752	13.1748	3.75022	9.54556	7.51533	9.29091	11.118	10.1168	8.58504	11.7879	11.8088	11.0157	7.67157	11.1475	4.42446	4.44924	12.0163
814	8.08975	3.97175	4.25616	4.7289	4.45804	6.86054	8.94781	9.7063	4.5002	6.53314	4.66984	4.0331	4.08885		3.87544		3.96899	10.1325	8.60803	5.44137	12.5406	7.71358	8.17172	9.15799	8.54907	12.2597	3.98037	10.0446	9.01941	8.58068	11.4804	8.616	8.69456	11.0252	8.78103	9.49137	9.06538	10.3283	4.39587	4.32208	10.4352
815	6.96431	4.3545	4.09677	4.09259	3.99025	6.68102	11.2044	10.0584	3.88546	7.06604	5.18144	4.61304	4.14596		5.81004		4.44151	9.55438	7.71452	4.05804	11.6471	7.03603	6.71858	10.4374	7.6951	12.6389	3.4716	10.3325	6.83214	9.52048	12.535	8.31557	7.75543	13.0454	8.55587	9.78387	7.07246	9.7955	6.79269	4.87172	11.7223
816	8.93406	4.83133	4.04639	4.51349	4.31093	8.07467	12.0631	9.98198	3.83586	8.25953	4.00406	4.0248	4.50655		3.88941		4.03263	10.2302	7.85728	4.48834	11.9687	6.7003	10.9139	9.41623	8.80096	12.8578	3.79986	8.50616	6.95413	9.29815	10.0072	7.26315	8.1486	11.8438	9.04455	9.97586	9.16358	9.43623	5.44772	3.91093	9.56934
817	6.97152	4.12925	4.68868	4.73568	5.1587	6.81184	12.3368	9.49657	3.52569	7.13196	3.95673	4.06518	4.26161		3.54639		4.54751	9.023	7.8848	4.07185	12.0433	6.06823	8.15575	10.4969	8.0758	12.6739	3.77721	8.31471	6.903	9.46341	11.0415	8.42161	8.17867	12.5161	9.36716	9.84777	9.1314	10.5284	5.90402	4.85681	9.64165
818	7.61797	4.66251	4.23826	4.05831	4.17251	6.10185	11.2967	9.61677	3.78274	6.80736	3.4701	3.42494	4.21357		3.53053		4.53146	10.2355	7.87544	4.27089	10.584	6.89026	8.07318	10.6459	7.24436	12.1775	4.42988	8.92037	7.68032	9.63612	11.0468	7.64278	7.46933	12.0211	8.63649	10.5595	7.46352	11.4181	5.73078	4.34277	10.5596
819	8.15476	4.58867	4.04753	4.64564	4.58906	8.18196	11.0768	10.694	3.49143	7.50259	4.10642	4.44475	3.9269		3.5826		4.4522	8.73751	7.70833	5.11028	11.6447	7.48421	8.66574	10.6995	7.27123	12.7242	3.71347	8.63948	7.8139	10.2491	11.4803	8.90727	7.30165	12.1449	9.18678	9.46974	8.2336	12.6189	4.68518	4.44767	10.7758
820	9.08534	4.89243	3.71664	4.37009	4.37764	5.70286	9.73671	8.54399	3.50555	7.62368	4.70808	3.55422	4.12975		4.86881		4.58983	9.96053	8.0774	3.5616	12.0583	7.0829	8.00735	9.61572	9.09947	11.3587	4.3505	7.94589	7.66017	10.0901	11.2134	8.13772	8.14677	12.6799	9.71939	10.2188	8.5296	12.0288	4.0899	4.06721	10.4754
821	7.01546	4.98968	3.78086	3.76755	4.20344	8.01771	11.1952	9.42877	4.81409	7.57498	4.18001	3.90613	4.239		3.92227		3.55222	9.76972	7.40595	4.48305	12.3879	6.4061	8.71487	9.48314	7.62145	13.7849	3.69704	8.05527	6.95391	9.93204	11.3164	7.98186	7.61411	12.9249	9.60014	9.44129	8.72132	12.1818	6.89466	4.22097	10.6714
822	7.67393	4.41299	4.71833	4.41561	4.55334	7.74613	10.0142	8.24587	3.81936	7.99952	3.84219	4.11593	4.17299		3.77077		4.81483	9.64653	8.39207	4.3235	10.7545	6.38304	8.1582	10.6562	9.15336	12.713	3.96047	9.21838	7.54498	10.5641	11.4145	8.79765	8.16358	12.0076	9.72874	10.0072	8.57475	11.3749	4.9367	4.03719	11.5423
823	8.26984	4.96264	4.36513	4.21051	4.09601	7.17513	11.6229	10.1903	3.83691	8.23139	5.07993	3.72388	3.73628		4.59392		4.06164	9.74111	7.97146	3.83184	10.9949	7.44947	7.31733	9.06513	7.54412	12.6868	4.15636	10.0349	7.05858	10.7425	10.9201	9.33068	8.25567	11.5735	9.94164	10.7743	8.28639	12.5226	5.6882	4.56523	10.4341
824	7.43665	5.16872	3.95014	4.59167	5.07386	7.9659	12.4619	10.0087	4.38803	8.17035	4.05628	3.99664	4.43208		4.18033		4.5598	9.86688	7.71085	4.14384	11.5974	8.94021	7.14177	10.5411	7.61058	13.1991	3.89822	9.66493	7.13026	11.0274	10.2256	6.83651	8.3184	12.8089	10.1105	11.0437	6.74348	11.4464	4.60754	4.51009	9.65808
825	7.47926	4.5329	3.61255	4.80589	5.24013	7.63356	11.7149	10.3867	3.73616	7.71033	4.52643	3.64348	3.73247		4.39695		4.09778	9.57272	7.33652	3.96956	10.925	8.27119	8.08922	10.4063	7.78733	12.2495	4.40847	9.92864	6.98214	9.17386	10.8611	7.47014	8.21536	12.1815	8.67568	9.98289	7.45091	11.7058	5.5409	4.31846	9.88396
826	8.60124	4.82575	4.09775	4.19649	4.11896	7.62767	11.0331	9.99747	4.13766	7.05693	4.39302	4.16436	4.20974		3.62498		4.28721	8.19631	8.2477	4.29001	12.0177	6.58445	6.50031	10.3224	9.42092	12.5067	4.80197	11.0894	7.6353	10.5411	11.6473	8.28872	7.30755	12.9016	9.26003	10.958	7.03396	10.9958	5.16203	4.22374	10.1368
827	7.47276	4.46683	3.87185	4.29951	3.77863	7.00112	11.262	10.2965	4.40389	7.50837	5.01213	3.35763	4.06569		4.06861		4.04937	8.95441	7.10556	4.73996	11.3579	8.28967	7.54198	9.86181	7.35991	13.6078	4.20962	10.0345	6.51173	10.3817	11.5516	8.53244	7.92891	12.4199	9.93985	9.52365	8.11972	10.7174	3.65155	3.97697	8.68049
828	6.6681	4.89969	4.64414	3.67888	4.26408	6.22364	13.2934	10.6867	4.57246	6.81629	4.32787	3.74382	3.99631		4.23746		3.88393	9.32494	8.26102	4.06425	11.9605	8.83657	6.92296	10.4708	8.86468	11.4625	4.25926	10.9819	7.92349	10.2737	9.54868	8.27376	7.94893	11.8649	9.6083	10.4023	7.49711	11.2983	5.37797	4.49526	11.098
829	8.02129	4.50158	3.991	3.72281	4.23328	7.17742	11.6792	10.6674	4.11482	6.52677	4.40673	3.90684	3.61182		4.8337		3.69843	9.78976	7.21603	4.37389	11.1255	6.85948	8.48441	11.0116	8.42229	11.8289	4.32325	10.8278	7.64414	11.1317	9.87446	8.00221	8.73345	12.5852	10.0686	10.4779	8.43316	11.0512	5.09476	3.84841	10.3733
830	8.10751	4.54483	3.51993	3.97916	4.25009	7.89381	10.9173	9.44884	3.84331	8.24236	4.58482	4.76462	3.90461		4.21779		3.97685	8.75691	8.77217	4.87878	12.0925	6.98719	7.71716	9.48332	7.21286	12.3807	3.82373	11.0797	7.372	8.71615	10.0509	7.96762	7.81085	11.4819	9.50134	11.1308	7.46765	12.2647	5.93078	4.6769	9.95894
831	6.87919	4.40233	3.79041	4.01857	4.37122	9.21803	11.316	9.805	3.91322	8.30786	4.94617	3.73793	4.17869		4.14919		4.13194	8.66418	8.34011	4.83549	10.9799	6.71063	7.90757	9.75903	7.98831	12.1771	3.98081	9.604	8.64737	9.53539	10.4981	7.04002	8.01946	11.9392	8.98934	9.8797	7.48707	11.5302	4.92545	4.82627	9.72692
832	7.9505	4.92667	4.20477	3.86312	4.09952	6.957	12.5153	8.69285	3.76937	8.85254	4.14865	3.63202	4.11259		3.72044		3.90423	10.13	8.43472	4.47861	9.9013	6.5013	8.29122	10.2399	7.75104	11.9039	4.49017	10.8089	6.92469	11.0268	11.5609	7.0926	7.82783	13.0904	9.46794	10.9905	8.57373	13.1224	4.41077	4.45513	9.23757
833	9.25231	4.18866	5.40264	4.06952	3.82301	7.24301	11.1605	9.83997	3.70238	8.57472	4.74346	3.99616	4.22006		3.88688		3.94887	9.86964	8.18859	3.76141	12.0621	8.2333	8.54696	10.2584	9.32129	12.4295	3.94446	9.50119	8.05308	10.5011	10.5593	8.15502	8.89802	10.8802	9.25602	9.8797	8.02791	11.4548	5.31386	5.11626	11.0136
834	8.40789	3.87499	3.83367	3.64485	3.94353	7.32564	10.3049	8.64089	3.57567	7.22835	5.01527	3.71192	3.81158		3.93193		4.01185	11.2842	6.89351	4.01226	11.0319	7.22443	7.35132	10.0511	11.6821	12.2225	4.67104	10.7444	8.22418	10.1121	9.00008	7.76426	8.44328	12.3726	9.52078	10.6493	7.86563	11.968	4.61118	5.04188	11.0261
835	7.66646	4.6804	4.23227	3.46415	3.97021	7.92698	11.1863	9.39349	3.58847	7.23174	4.58401	3.3735	4.63066		4.25405		4.17929	10.2871	7.64254	4.24505	10.9158	7.11621	7.51887	10.7992	10.7258	12.5173	3.87487	10.1193	6.61899	8.50851	11.1832	7.27979	8.11124	12.0145	8.96944	10.1625	7.64012	12.4234	5.32368	4.50775	10.1754
836	6.98033	4.19454	5.93674	4.27636	4.88964	8.63091	11.3036	9.66442	3.67344	7.24424	3.91262	4.32171	5.12646		3.87616		3.66085	9.71673	7.22326	4.20261	10.127	6.45747	9.19268	10.9326	9.95625	12.3785	3.79899	9.94858	6.90443	9.67089	10.934	7.25464	8.73598	11.0401	10.0018	10.6664	7.70357	12.1084	5.61164	5.48994	11.3974
837	7.71148	3.82045	4.32485	4.10664	4.46255	9.34797	10.4362	8.38497	3.55041	8.29427	4.74894	4.20397	4.30006		4.06296		4.08682	10.4566	7.9362	4.09016	8.98653	8.42485	6.78788	8.77641	10.9478	13.1197	3.66193	10.2181	7.33976	10.7668	9.3293	6.41343	8.45053	11.9198	9.39986	10.9071	7.27502	12.2019	5.16288	3.9901	10.3694
838	6.90541	4.93689	4.87259	4.09739	4.85117	11.045	12.2576	10.2691	4.00087	8.3915	4.57004	4.1486	3.76724		3.97045		3.91037	9.17618	7.66149	4.36066	8.43923	6.67174	6.93519	9.85406	10.6024	12.6243	3.84558	10.1962	8.78748	10.0925	10.5119	7.29722	8.84821	12.2408	9.79227	9.99549	8.14074	11.7738	5.33813	4.21342	11.3559
839	8.44266	5.09109	3.8914	3.48868	3.81887	10.0722	11.5965	8.81329	4.04812	9.397	4.73687	4.31496	4.99597		3.58411		4.61534	10.0673	7.44493	4.96788	12.0927	6.55178	7.97339	9.44624	11.1221	12.8839	3.75408	9.83192	8.15581	10.5314	10.3987	7.36419	8.22462	12.2987	8.74974	10.3225	7.54494	12.5007	4.25969	4.70103	10.3005
840	8.21868	4.95821	5.05941	3.40654	4.14788	7.50018	11.3783	9.6327	4.05391	8.88837	4.94875	3.8499	3.7549		3.91521		4.87823	10.5837	7.99375	4.23474	12.7973	4.2263	7.42086	9.73317	10.307	11.5677	3.93804	10.7112	8.37469	10.5659	10.39	6.89547	7.08896	13.4132	10.3482	9.86739	7.92978	12.211	5.16978	4.65831	10.5366
841	8.79442	4.29756	4.16013	3.5673	4.43309	7.59558	10.3578	9.78105	4.25774	7.65745	5.04873	4.1239	3.87492		3.87151		3.83929	10.8755	7.01004	4.51182	10.4699	5.90617	7.34249	10.3896	9.3662	12.8279	3.86633	10.7693	8.12855	9.6584	11.7913	6.52823	7.75873	13.1694	10.0459	9.29136	8.51389	12.1048	4.42551	4.70669	11.6335
842	8.17946	5.74054	4.06615	3.53838	4.28674	7.03828	10.8769	8.8346	4.62781	9.84569	4.35914	3.98589	4.28465		3.73756		4.21639	9.33134	9.89877	4.26912	11.8395	4.02774	8.00172	10.683	10.5009	12.6029	3.85256	8.97952	8.23191	10.3544	10.6192	6.95618	8.16639	12.419	11.2798	10.2714	8.8626	12.5416	4.1179	4.33295	9.83889
843	7.75804	4.97267	3.94143	4.35197	4.24465	7.05105	11.4565	9.44977	4.17963	7.43171	4.53631	4.37536	4.68909		4.26036		4.34895	9.7602	7.68992	4.3462	10.1505	7.98685	7.59038	10.3705	11.4012	12.1956	4.2153	9.92916	7.12678	9.83963	10.749	7.39602	7.49342	11.6343	9.84803	10.7459	8.31991	12.3144	3.76323	4.49605	12.1343
844	7.13298	4.89287	4.01184	4.41346	4.25174	7.78328	11.6749	8.20178	3.9925	8.69283	3.80552	5.86325	4.34333		4.43136		4.19863	11.1412	8.55262	3.93154	11.0208	7.72245	8.23253	10.7194	10.6455	12.5908	4.08891	9.90917	7.47089	9.91066	10.8387	6.97241	8.79797	12.3128	9.67507	9.7967	8.7538	12.0847	4.17456	4.16065	12.3404
845	7.89649	4.84696	4.92947	3.865	4.00057	6.96322	11.6673	9.53382	3.9695	8.53297	3.90498	4.62425	4.68523		4.0171		4.50938	11.1931	7.92519	4.39439	11.5088	5.00757	8.24404	10.8908	11.8988	12.186	3.78477	10.2976	7.22981	9.14958	11.1508	7.19664	8.12331	12.749	9.21282	9.99653	8.71694	11.5523	4.59763	4.95073	11.0997
846	6.86271	4.76177	4.71445	5.14237	3.48847	7.81402	11.7135	7.38425	4.22444	9.55431	5.3662	3.8358	3.97428		4.43132		4.7377	11.8531	7.59542	4.20995	10.2358	5.91147	6.98049	10.8316	11.4146	12.0114	3.95063	10.2498	7.88025	9.78616	10.955	7.3508	8.29205	12.9225	9.1206	9.54366	8.39036	13.0584	4.44319	4.2124	11.793
847	7.2457	4.54033	4.65157	3.7057	4.04649	7.78307	11.8416	9.81469	3.7581	8.91031	4.26316	4.15954	3.9975		3.7759		4.45585	10.6765	7.89667	4.00432	11.5263	6.64553	7.12674	10.2248	10.4764	11.0679	3.86866	9.23609	7.47545	9.19045	11.0576	7.04189	8.36642	12.0794	9.67791	8.97615	8.68531	11.2836	4.85867	3.85254	10.4649
848	8.08993	4.29863	4.91376	3.79855	3.79796	6.91993	11.0881	8.28349	4.09397	10.1339	3.57663	3.86872	3.94883		3.53044		4.52973	10.1222	7.97814	4.5365	10.9998	8.3459	7.59817	10.9111	10.1253	11.8035	3.85388	9.08263	7.21103	10.0964	10.8434	6.86185	9.69807	12.7022	9.89698	9.41184	8.54139	9.88326	4.51031	4.52684	11.6495
849	8.08424	3.83068	4.51329	4.51603	3.85858	7.62374	10.9726	9.44383	3.87969	9.65579	3.73568	4.06691	3.90053		4.42579		4.1652	10.0102	7.81678	3.81362	9.7906	7.66369	8.31658	10.9465	10.9251	10.9194	3.83076	9.2183	7.0489	8.43923	11.0401	6.92946	9.82137	11.816	10.6174	9.31142	8.90377	11.677	5.28933	4.47112	8.7434
850	7.93953	4.50605	4.67045	4.00632	4.114	6.81184	10.6776	9.70044	3.74064	9.96052	3.9691	3.95624	4.01903		3.72392		4.27693	11.0923	9.75933	3.87684	11.3145	7.52121	8.3183	10.7869	12.0028	11.8767	3.80218	9.23066	7.26517	9.89085	10.4863	7.2611	10.1923	12.3584	9.55809	9.84947	9.36138	10.8281	4.00837	4.55834	11.525
851	7.16264	5.15112	4.39657	4.21173	4.12045	8.10999	10.4775	7.82684	4.36987	9.31604	4.25992	3.81777	4.89434		3.55664		4.77262	10.2841	7.02796	4.44474	11.3452	8.71087	8.79579	10.5308	11.421	12.2692	3.97577	8.97398	6.94194	9.5019	10.9234	6.84274	9.55581	11.9865	9.29582	9.41152	8.09426	10.9585	5.8741	4.87004	10.4545
852	7.57207	5.16505	3.8865	4.8411	3.94249	7.32383	11.5927	8.67255	3.82986	9.77925	4.54198	3.66243	4.06372		4.14205		4.47018	11.085	7.44609	4.57133	9.63586	7.17469	7.38318	11.3561	13.2425	12.5134	3.55869	10.2198	8.44248	10.0158	9.58066	7.84972	8.96094	12.0037	9.71215	9.97127	9.00863	12.2208	5.54827	4.61167	11.1314
853	8.63711	4.08079	5.12434	4.90016	4.33964	6.56394	11.6973	8.35204	3.73727	8.72329	3.5522	3.81872	3.8887		4.10398		4.6159	11.0321	7.72665	4.58546	13.5943	7.02351	8.22891	10.3891	13.3426	12.9509	3.9641	9.76315	6.52411	10.477	10.5601	6.69864	10.3092	11.9235	9.36759	10.9357	8.25116	10.0339	5.82172	4.97109	9.02912
854	6.9868	4.4001	4.15515	4.67952	4.46863	4.44438	11.4972	9.4584	4.10079	7.99078	4.49913	3.99876	3.42894		4.81213		4.49569	10.544	7.66176	4.6876	11.416	8.32897	7.90869	11.8279	11.0586	13.0822	4.17771	8.93802	7.36135	10.3165	10.5659	6.66277	9.75238	10.9943	8.86626	11.0059	7.99681	10.5664	4.66619	4.24666	11.645
855	7.71413	4.50996	4.44318	4.35467	4.52127	6.53977	12.3175	9.15749	3.47724	8.38779	4.56707	4.06373	4.05713		3.68767		3.90167	9.78657	8.11289	3.98343	12.4066	7.35025	9.43823	11.3262	11.5298	12.0348	4.5522	9.76067	6.8377	8.1657	10.7684	6.94384	9.0009	12.093	9.69761	10.9499	7.45948	10.6116	4.72657	3.68478	10.5735
856	7.09694	4.65953	4.45594	4.47867	4.14753	8.76259	11.6861	9.34914	4.19798	9.23602	4.1943	3.97369	4.34575		3.96052		4.12289	9.74696	8.36552	4.36602	10.8506	7.68823	7.65082	10.6591	10.4705	11.6652	4.01862	9.50958	7.60611	8.04193	11.3871	7.91734	9.66031	12.3473	10.1005	10.8669	7.59917	10.3475	3.59923	4.73287	11.4086
857	7.19195	4.64458	3.92976	4.00372	4.89389	8.32665	11.7045	9.16164	3.72759	7.84335	4.43262	3.94488	4.67763		4.32756		4.33122	9.99201	8.2667	3.71359	10.6671	7.17491	7.88621	10.8778	11.9338	12.0146	4.03789	8.90621	7.06078	10.6248	11.1184	6.90344	8.78427	12.4874	10.1604	9.26488	7.33766	10.7238	5.50805	4.28244	9.47807
858	7.44344	4.18332	4.31575	4.40457	3.57567	7.06156	12.693	9.376	3.93183	7.74803	4.11505	4.04902	4.55185		3.98313		4.05301	9.79832	7.70551	4.43978	11.4047	6.72871	8.34188	10.6689	11.2683	10.9257	3.44931	10.1228	6.53699	8.7933	11.1265	6.69717	8.49756	12.9922	10.3651	10.9627	7.54725	8.45097	3.85739	5.00402	8.89811
859	7.85553	4.62071	4.97729	4.48832	4.40297	6.76944	12.4004	8.2093	3.44779	8.72478	4.07389	4.27402	4.29978		3.70734		4.74284	9.47402	7.84039	4.70241	11.7908	7.67894	8.80598	10.0935	11.9711	11.7532	3.96043	9.44695	8.49719	8.95177	11.4548	6.59502	9.94615	11.6159	10.1072	9.3515	7.43151	8.60519	5.2173	4.84265	9.76776
860	7.4806	5.11717	5.20849	4.47393	4.73367	6.64342	10.8538	11.2195	4.37122	7.93456	3.91727	4.13084	4.19488		3.87716		4.23649	10.3713	6.79084	4.24925	11.4618	7.60969	6.4327	10.7425	10.5823	13.4347	3.69763	10.1013	7.09757	9.92999	10.9123	7.35374	9.34608	12.2041	9.86116	9.99214	6.82913	8.15913	5.42668	4.83381	10.4853
861	7.42793	5.09424	4.4554	4.51626	3.80705	7.24887	10.3353	10.3115	3.67887	9.08304	4.295	4.20967	4.63632		4.00797		4.68625	9.90363	6.90996	4.59641	12.3457	9.03869	6.70072	10.9687	11.7146	12.0319	3.82879	8.4056	7.78245	8.74266	10.9101	7.30929	9.47768	13.1566	9.60291	10.9978	7.45064	11.034	5.21315	4.62591	11.519
862	7.99168	5.1014	4.86045	4.01455	4.46713	7.11939	11.8935	10.8499	4.06588	7.58998	4.5316	4.42658	3.70701		5.09095		4.55792	9.11057	7.35575	4.09151	13.0976	7.1668	8.26212	11.747	10.9914	13.2401	4.22618	8.22925	7.78072	8.9915	10.2483	9.39631	8.8812	12.1808	8.9961	9.4922	7.59868	9.94849	6.58023	4.40178	10.5417
863	7.29893	4.92429	4.91371	4.47349	4.31863	8.55552	11.838	9.34972	3.81128	6.87994	4.56249	4.58008	4.82122		3.96206		4.76464	10.1773	8.15964	4.63184	12.9766	7.33856	9.16359	10.7373	12.288	11.3081	4.15644	9.86005	7.44517	10.44	10.2273	6.62355	8.75832	11.5522	9.38574	10.0679	7.7208	11.9291	4.34765	5.59927	11.703
864	7.93215	4.69079	5.85787	4.06012	4.52552	6.74611	11.5154	9.23118	3.72716	7.05219	4.43068	4.42522	3.64151		4.07163		4.57621	10.4932	6.81303	4.36835	11.9628	7.50463	7.50045	10.9452	10.4778	9.4161	4.27402	9.60005	7.04203	9.39856	10.4298	6.68633	8.70109	12.0266	9.27497	10.3601	6.97752	10.413	4.08855	4.84531	9.91337
865	6.28029	4.92855	3.52799	3.75034	4.14124	10.9069	11.3618	9.04749	3.85079	8.61103	4.71705	3.37624	3.83305		4.02598		4.71764	11.9851	7.8788	3.88917	12.1782	7.17414	8.72185	11.0398	11.1451	6.72375	3.81736	10.0174	7.0433	10.0549	10.4371	6.77373	9.3808	13.4628	9.78975	9.29562	9.08131	10.6425	4.25102	4.7001	10.6211
866	8.14438	4.22201	4.08447	4.38698	3.97735	11.282	10.7032	8.92779	3.82254	7.55097	3.75789	3.99573	4.07148		4.05055		4.87608	10.5646	7.49993	4.83936	11.7729	8.01487	6.33886	10.4132	10.5914	8.80799	4.76572	9.7638	6.11833	9.73604	10.4258	6.81307	8.83947	11.7634	9.63667	10.3506	7.07397	11.4022	4.87164	4.7237	10.4168
867	6.93969	4.0102	4.10273	4.28238	4.31735	11.303	10.9501	10.1799	3.89329	7.74354	3.76317	3.8027	3.70797		4.14232		3.77572	10.0021	8.03909	4.31604	12.4271	8.0904	7.77322	11.5458	10.5751	7.89568	4.07301	9.59738	7.21752	9.93069	9.72725	7.02228	10.2491	12.7367	10.5044	10.5307	9.59899	10.5073	3.86406	5.02699	11.4008
868	7.89689	4.7412	4.2491	5.85219	5.0712	10.5811	11.0944	9.83469	3.89682	7.65422	4.05766	4.17758	4.01955		4.90376		4.6121	10.9794	8.47851	3.879	11.0711	7.58549	7.46537	10.9729	11.6116	6.72662	3.62624	9.64364	7.08004	9.34736	10.5799	7.31852	9.30326	13.2506	9.8555	11.0539	9.15316	10.8089	4.61591	5.00514	9.72478
869	8.24593	4.89846	3.94833	3.97014	3.59753	9.96817	10.3135	9.70726	4.03697	7.19182	4.03691	4.25559	3.65281		3.95579		4.16656	11.5147	7.64764	4.2139	12.7206	6.9388	7.51315	11.8305	10.4542	8.14443	3.54268	9.0066	6.62602	9.46412	10.5771	7.61334	9.39326	11.9009	9.52769	8.95366	7.59698	11.3811	5.2718	4.16732	10.6967
870	7.44006	3.87538	4.00205	3.93901	3.959	10.6893	10.54	7.99966	3.81548	8.18769	4.35079	3.71481	4.17446		4.36012		4.84373	10.3685	7.54265	3.95639	11.8666	6.85616	8.1554	11.2192	9.48627	7.22459	3.69912	8.62308	6.85228	10.1314	11.6701	6.61194	9.10712	12.5418	10.0702	10.1637	7.16738	11.5553	3.72002	4.80106	10.0113
871	7.36993	4.68552	4.00206	4.55234	4.00101	11.6345	11.3349	8.67064	3.50574	7.25524	4.84724	4.32272	4.07635		3.77174		4.03114	10.4157	8.06855	4.10148	12.2109	5.97211	9.27725	10.4629	10.4699	7.00981	4.2328	9.57932	5.68624	9.67825	11.7925	7.7483	8.7159	12.9775	9.46916	9.91399	7.1266	10.5235	4.21855	5.34398	9.99497
872	7.75673	4.14132	4.41472	4.5272	4.47935	11.9409	12.4687	9.54873	4.04083	8.16967	4.34771	3.34334	4.87842		4.04418		4.15656	10.6086	7.8143	3.81503	12.7511	6.32273	8.76761	10.5535	10.0578	7.65901	3.65658	10.1983	6.57915	10.1708	10.8377	8.29948	8.78969	11.8509	9.37681	10.0108	6.8271	11.4862	3.63556	4.9886	10.4343
873	6.46979	4.41372	4.19594	3.61247	5.17422	12.4199	12.0425	9.22491	3.87426	7.31912	4.03264	4.06656	3.78387		3.87522		4.58691	9.29572	7.53643	3.57137	11.8023	7.25044	8.93514	11.0297	9.90851	7.837	3.97191	9.47925	7.10559	10.8518	10.8089	7.18816	10.3754	10.7318	9.57046	9.97464	8.12426	11.7629	4.13266	4.52731	9.47191
874	7.59604	3.70889	3.29659	3.87472	3.9702	11.72	12.5159	10.348	4.61004	6.96879	3.49205	4.29439	3.60391		3.82394		4.21908	9.96167	8.1476	4.07046	11.564	9.22741	9.0765	10.4451	10.501	8.42023	4.06081	9.06592	6.51541	9.53569	9.01121	8.50777	9.91303	10.8378	10.423	10.7259	7.20234	11.8757	4.124	4.26077	11.3316
875	7.44491	3.90001	4.29105	3.6977	4.29654	6.77946	11.2607	9.68365	4.11758	8.90814	3.78811	3.9382	4.38883		4.89361		4.22005	10.553	9.32768	4.37251	12.5788	6.65134	7.65458	9.77364	8.37906	6.49284	3.814	9.66183	6.74025	11.5515	10.6936	7.28399	10.1635	11.577	11.5999	10.0074	7.23451	10.0719	4.06107	4.85482	11.499
876	7.93262	4.84994	4.59176	3.87106	3.94619	9.62911	12.1482	7.38226	4.51275	9.82792	3.75027	4.60366	3.71809		3.9462		4.12023	11.4271	8.13892	3.73496	12.9964	4.14006	7.74145	9.41982	6.64706	7.30378	3.62963	8.59218	6.80325	10.6204	11.1474	7.80227	8.98622	11.9065	10.3137	11.2802	7.99382	10.1875	3.8638	4.60275	11.3446
877	6.89908	3.63227	4.35749	4.03407	4.33788	8.66304	11.3131	10.2768	3.67744	9.8286	4.11033	3.88482	4.03745		4.16883		4.07532	11.243	8.1653	4.56515	11.8895	4.45203	6.85126	9.83204	6.74766	7.00296	4.35995	9.771	6.47414	8.84706	9.33461	8.37345	9.99084	11.4186	10.7217	11.3618	7.14796	11.3244	3.86814	4.45128	11.5927
878	7.89552	4.21576	4.12992	4.50825	3.85083	9.40162	12.8003	10.8761	4.037	9.23453	3.9535	4.58661	3.91694		3.80033		5.3283	11.2525	7.81144	4.24129	12.9554	7.38395	7.22303	10.8359	6.59958	7.92778	3.78901	10.2846	6.96414	9.79786	10.7492	7.33211	9.85404	11.7951	11.6351	10.5337	7.69177	11.5089	4.62991	5.01598	10.2811
879	7.53594	4.84427	4.40637	3.64923	4.25121	6.90795	11.5097	8.04202	4.32548	7.92604	4.27017	3.95579	3.68084		3.68003		4.5284	11.3657	8.564	4.35096	12.7947	6.77033	7.71326	11.0717	6.98362	8.01203	3.86204	10.5615	7.28822	9.44201	11.2839	8.70987	9.32741	12.324	10.9337	11.5961	8.3823	10.7501	5.73902	4.84878	10.6559
880	7.61957	3.78847	4.63023	3.9452	5.08001	11.3923	11.5461	8.72688	4.21326	6.99882	4.18538	4.0609	3.847		4.13795		3.95319	11.311	7.62788	5.02944	11.754	7.01499	6.56732	10.854	7.54214	7.59796	3.88652	9.46069	6.65961	9.5646	10.2024	7.1335	9.1888	12.0979	11.3956	9.35561	7.27187	10.3119	4.24051	4.33538	11.2915
881	4.22337	3.61655	3.88999	4.02226	4.00532	11.5722	11.3648	9.43747	3.68272	7.2542	6.83191	4.20558	3.86367		3.74013		4.52142	10.7488	7.32122	3.89404	12.2874	7.38619	7.73789	11.7685	9.16472	7.71545	3.77462	7.55231	8.06259	9.3593	11.4665	7.55174	9.32481	11.8484	9.97989	10.6051	6.98841	10.7764	4.72145	4.0927	11.4983
882	7.66612	3.81122	4.47354	4.292	3.64512	11.5282	12.3764	9.53651	4.22415	7.0856	5.73614	4.36756	3.73498		3.73242		4.36142	10.532	7.3127	3.74051	10.7048	7.83503	8.39346	10.7184	7.55082	7.53958	3.75464	10.7803	6.66757	10.0124	10.8329	8.17858	9.3342	11.1646	9.13201	11.613	8.24128	11.423	4.25745	4.74933	11.5261
883	7.50762	4.12388	4.50944	4.04438	4.23633	11.8974	10.6016	11.0067	3.7834	7.47558	4.90809	3.96416	4.13189		4.89334		4.53958	10.9843	7.58782	4.95227	11.5708	7.91524	7.02809	10.3129	7.37834	6.98939	4.10933	9.3772	6.80032	9.29605	11.2466	7.81447	8.68937	11.9328	8.94484	11.3893	7.64814	10.3372	4.71801	4.54337	10.4409
884	6.64625	4.06027	4.0539	3.71296	3.7976	10.492	11.2283	7.647	4.50097	7.63865	4.55409	3.91285	4.10679		3.38068		4.3344	11.8803	7.39874	4.19261	12.4689	7.43304	8.14416	8.47	6.63045	6.15709	3.91664	10.4202	7.22183	10.1726	11.2011	7.51844	9.49544	11.3168	11.7421	9.4274	7.5225	11.6026	4.17495	4.00086	10.4016
885	7.78088	4.51032	3.84962	3.78345	4.15617	11.9301	12.3516	8.52382	3.43165	7.78726	4.5442	4.62265	3.52484		3.56119		3.82855	11.9301	8.13618	4.24567	11.5497	6.83454	6.73495	9.16335	5.78503	7.10141	4.38187	9.65654	6.4517	9.84502	11.4733	7.07037	9.26591	10.6405	11.5153	10.7238	8.79011	12.5905	4.29699	4.71624	10.4928
886	7.87277	4.45622	4.74478	3.86922	4.25175	10.9875	9.57846	9.90264	4.04616	7.89175	5.14458	4.06297	3.88435		3.84285		3.87162	11.8416	6.7328	4.20049	10.687	8.21653	8.75505	10.8394	6.36127	7.45183	3.97767	9.45282	6.693	9.4498	11.206	6.68028	8.71194	11.7743	9.77862	10.1978	8.76234	11.1551	4.24881	4.88919	10.8196
887	7.67253	4.52205	4.02553	3.86825	3.75422	10.1087	10.9561	10.4666	4.95817	8.36138	4.83589	3.95801	4.21146		3.84964		4.06257	11.7042	7.91198	3.69599	11.2615	6.9477	7.03658	9.45369	6.16462	6.77828	4.24554	10.1862	7.67003	10.6047	10.8335	7.88748	9.00423	11.1096	9.38089	10.4926	9.26545	10.434	4.02943	5.16606	9.91245
888	7.40726	4.72679	5.35023	3.78314	3.70585	11.4171	11.7971	7.94261	4.50805	8.09545	4.48532	3.72426	3.82295		4.06109		4.18705	11.3587	8.36869	3.99287	10.8344	7.22201	7.57556	9.49015	6.39357	6.8044	3.65877	9.92373	7.22458	8.63353	9.50127	8.42932	8.59357	12.4914	10.5275	11.0349	7.24904	10.8781	5.4733	4.86594	10.5821
889	4.29813	4.57904	4.58171	3.5649	3.86713	10.6057	11.0693	9.17373	3.71463	7.87088	4.93269	4.2986	3.67745		3.34918		4.58019	11.1948	7.42839	3.94589	11.1742	7.71216	6.01645	9.66195	5.72404	5.69006	3.85612	8.05911	7.53168	10.0459	10.0932	9.5562	10.4352	11.7905	9.58683	10.3753	7.7024	11.7119	3.73016	4.51637	11.164
890	7.77136	4.19917	4.88395	4.3021	3.93166	11.5172	12.2328	9.34854	3.6905	8.11707	4.30565	4.19946	4.17073		4.51747		3.59158	11.2754	6.29654	4.17484	10.8222	5.78927	7.55565	9.70188	5.91527	7.03282	3.62143	10.1481	6.34781	9.11533	10.3828	8.03345	10.2474	13.6309	10.1759	9.5236	7.79093	11.2991	3.51324	4.85957	10.2064
891	8.08016	3.75141	3.66708	4.46459	3.63018	10.6769	10.2847	9.28367	3.56204	6.68285	4.33471	4.16045	4.48224		3.90186		4.23889	11.9516	6.58268	4.29161	10.8028	7.21898	7.94197	10.0352	3.76438	6.67204	3.93199	10.9543	7.17621	9.14943	11.2374	7.48936	9.71607	11.8494	10.4246	10.0067	7.61191	10.3442	4.09446	5.43254	10.9623
892	6.93085	4.99261	3.76747	3.98872	3.88069	11.1372	10.0105	10.1972	5.58046	8.3523	3.72896	4.24595	3.65385		3.99431		4.57268	11.3751	7.50048	4.51541	13.5365	7.85552	7.73268	10.8611	4.6773	6.46382	4.35378	9.63096	7.43226	9.28512	10.3722	6.96138	8.86915	11.6582	10.3262	10.7233	7.46546	10.3463	3.81556	5.065	9.86349
893	4.80814	4.80008	4.22252	3.4828	3.71793	10.3784	11.5245	8.04282	5.58665	8.03503	4.52006	4.43073	4.6104		4.1305		4.26045	11.9748	5.82376	4.54994	12.0355	6.84773	9.69731	9.72191	6.1771	7.17633	4.09309	9.44261	7.24728	9.68705	9.37564	8.11853	9.07642	12.6989	10.4204	10.5675	8.5507	11.1315	3.85518	5.29492	10.2934
894	6.21258	4.98644	4.67754	5.16741	4.42343	10.8793	10.5778	8.82902	4.24105	8.54046	4.1953	4.80359	3.43702		3.69541		4.47721	12.6368	7.1028	3.97755	10.9996	7.17925	8.70105	10.3226	6.3712	6.91417	3.86084	9.08352	8.41852	8.9249	10.9323	9.17087	8.28614	11.4157	9.95242	10.8315	8.7123	12.445	4.58123	4.98893	13.2086
895	7.28346	4.20962	3.42463	4.3189	3.96533	11.1954	10.6497	10.6641	4.15102	7.83518	3.90734	4.3489	3.97224		3.66777		4.22779	11.8112	5.88502	4.47568	13.0495	7.71205	9.59788	8.9121	4.45634	7.30151	3.67845	9.38204	7.36323	10.2747	10.6784	7.98941	8.87901	12.3523	9.94816	11.2279	7.81237	11.5478	5.25575	5.0335	11.1587
896	7.09716	5.30621	4.07767	4.29303	4.89945	11.4505	11.7729	10.8691	4.66776	7.61482	3.86331	3.65704	4.94062		3.73798		3.89067	12.2481	7.64331	4.478	12.8209	7.29494	7.65896	10.4424	4.91004	7.10038	3.97196	10.0085	7.69604	9.67306	11.5028	8.06738	7.41252	11.5929	9.81545	10.1997	8.33107	12.1291	4.31111	4.72241	10.7191
897	7.45527	6.38843	3.87212	4.36812	4.31894	11.4806	11.0404	12.1816	4.31427	7.25549	4.16584	3.86333	4.83631		4.23888		4.65294	12.864	6.86143	4.67531	11.4868	6.24887	8.36056	9.02565	6.60743	7.56869	3.68345	10.1256	8.46601	9.32756	10.6189	8.28204	9.20797	12.5343	11.4156	9.84574	8.06004	12.4979	4.00408	5.16485	10.2183
898	6.7689	5.79662	4.51853	3.63271	4.26378	12.5479	10.4257	10.9008	3.88151	7.31614	3.90016	4.03589	4.38869		3.81363		4.45338	12.084	7.52555	4.24898	11.4932	7.09326	7.61439	9.29556	7.24777	7.35007	4.0431	9.49972	7.45639	9.91028	11.9827	7.63247	9.04045	11.9178	11.8381	10.3648	7.37352	10.9278	5.52982	4.51197	10.3711
899	6.85974	4.74019	4.00451	4.445	4.38783	10.761	11.5891	10.5702	4.49886	8.75035	4.98592	3.86187	4.33052		3.88758		4.74809	13.3942	7.48712	4.49183	10.9506	7.60158	7.438	9.89902	8.4082	7.55238	4.12402	9.89908	6.70726	9.67371	11.8362	7.94515	9.29052	12.461	10.6406	9.98163	8.08751	12.0682	5.16237	4.34113	11.311
900	5.98869	5.72292	4.90945	3.9907	4.24826	11.6818	11.0122	10.0394	4.0729	6.53506	4.56039	4.27538	4.31886		4.16682		4.95432	9.32428	8.18367	3.73071	10.6776	8.0013	6.80292	8.87476	5.62803	7.53251	3.58341	8.84972	8.06361	9.51787	11.3369	7.21981	9.05491	12.158	10.6958	9.64206	8.10536	12.4111	4.52664	4.86549	11.3436
901	5.72137	6.1752	4.11517	3.94716	4.41591	13.6191	9.73424	10.4719	4.18543	9.39799	4.45579	3.76731	3.88962		5.00699		4.03614	8.95103	7.83608	4.34183	12.7114	6.5827	7.34731	9.9905	6.87145	6.36303	3.81294	8.26355	8.55544	9.06751	10.5037	6.95126	9.33348	12.5961	12.2319	9.27888	8.9026	11.0043	5.0293	4.96935	10.3399
902	4.90789	6.03146	3.94417	4.44253	4.55479	11.4692	11.2979	10.8916	3.7777	8.66241	4.64945	4.24686	4.046		4.21723		5.20057	11.581	7.77602	3.78119	12.5177	6.98909	5.80245	9.62138	5.56175	6.02349	4.42323	8.53521	6.81109	8.72415	11.8706	8.20688	9.36774	13.6484	9.95763	10.2353	8.69853	11.1918	4.65297	4.8342	10.7173
903	7.08783	5.50413	4.00337	5.05169	5.05202	11.6684	9.51258	11.4526	4.63246	8.4131	4.07545	4.38468	4.34094		4.20905		4.81316	7.7001	6.76026	4.47334	12.5247	7.90353	8.66685	11.261	6.7713	8.10664	4.12257	7.63027	6.51958	9.12733	11.3264	7.94728	9.06478	14.0537	10.7312	10.6621	7.44049	11.6141	4.3742	5.15159	9.78416
904	7.22228	5.08634	4.09137	4.18715	3.91757	11.3736	9.99113	10.3865	4.72725	7.02855	4.56137	4.43903	4.23171		3.83789		4.27277	8.55071	7.52016	4.01888	10.9428	7.12322	7.2752	10.0645	10.3673	6.74663	4.09869	7.51821	7.73005	10.2089	11.0915	9.64229	8.83351	13.8512	10.1197	10.4512	8.09976	10.8896	3.7255	3.88847	10.5772
905	6.83491	4.71992	3.83889	4.84438	3.78483	11.7838	9.98816	10.5875	3.75738	7.85407	3.88083	3.86716	4.85894		4.38409		4.77855	11.5912	6.82438	4.57552	13.3915	6.05835	6.26243	9.64586	8.78	8.46055	3.99743	9.78984	7.65448	9.6906	11.7206	8.34751	9.00519	12.0138	9.49624	9.61054	7.24366	10.5263	3.96064	5.16242	7.44182
906	7.18467	4.26761	3.97147	4.51584	4.04951	10.0446	10.6245	9.71793	4.27118	9.12733	3.82615	4.14524	4.46203		4.1337		3.93788	11.6251	6.53832	4.00434	11.7252	6.82663	7.5828	8.99374	10.0192	6.2191	4.0397	8.51071	7.25406	9.35946	11.4858	7.68673	9.22157	14.7627	10.7314	9.9516	7.69393	10.1396	4.07643	4.94911	8.66056
907	5.81929	5.20171	3.76789	4.64062	4.06189	12.0757	10.0586	11.2255	4.74798	8.27108	3.55	3.78245	3.8829		3.81434		3.68872	11.5082	7.14336	3.87889	12.4133	6.50442	8.0733	10.2425	8.00668	7.51422	4.1962	9.02901	7.28071	10.1205	10.9284	8.60796	8.64221	14.486	10.6324	10.1191	7.91079	10.5772	4.07051	4.79794	8.46474
908	4.72848	4.16501	4.01269	4.864	4.1499	10.3548	10.2701	11.7911	4.17776	7.97082	4.04154	4.66348	3.81383		4.57988		3.97369	13.0974	7.9529	4.53156	12.4489	7.40516	7.97695	9.95008	9.59246	6.65628	4.10652	8.78684	6.72335	10.0945	11.2474	7.65698	7.3579	14.5877	9.91732	9.52681	7.62823	11.4008	3.91473	4.46661	8.00578
909	4.54437	3.79211	4.39445	4.25291	4.00541	11.748	10.0417	10.4518	3.76852	7.84099	3.93864	4.28605	4.28527		4.46775		4.46883	12.1861	7.82372	4.33759	11.6546	7.16642	6.87459	9.49738	9.27412	6.40217	3.63276	8.65451	6.07308	9.76113	11.8515	8.22668	8.17761	14.1201	11.2258	9.79131	8.94536	10.2995	4.4356	4.73129	7.46577
910	5.57604	4.17357	4.10471	3.80501	4.28331	12.0964	10.4301	11.6444	4.43134	8.13413	4.20439	4.18528	4.61916		3.7373		4.13811	11.4488	7.47687	4.21578	13.0833	7.39018	7.17686	10.2657	10.3036	7.46	4.40606	9.01322	7.52927	10.0313	11.4	6.98602	9.63122	14.4837	11.16	9.46922	9.55763	11.4181	5.01128	4.65577	7.17229
911	4.65478	4.75014	4.36176	4.17692	4.12758	12.2683	10.7537	10.707	4.30104	8.92935	3.96607	4.43523	5.07206		3.95871		4.55647	12.0351	6.68919	4.57861	11.8563	6.3529	7.30069	9.51024	9.00102	6.06041	4.73842	9.36141	6.52032	9.6189	11.4993	8.84809	8.83032	15.1375	9.49975	10.841	9.87022	11.6044	4.21749	4.57066	7.90573
912	4.584	3.6429	4.31568	3.99465	3.93065	12.7702	10.0349	10.5554	3.78963	9.22781	3.69747	3.45349	4.1923		3.80333		3.81336	13.3984	6.63636	4.13019	12.9815	6.03557	7.7014	9.73092	11.0657	8.18723	4.27857	8.05287	8.06513	9.44928	11.6558	7.93037	9.49559	13.4003	9.70346	10.5832	9.25643	9.91836	4.21668	4.97194	8.06173
913	3.99284	4.22877	4.16416	3.92775	3.85482	13.4477	9.79949	11.4166	4.65509	8.7073	4.42792	3.71624	4.57165		3.99662		4.41015	12.0808	8.54644	3.82549	12.3677	6.97924	8.22475	9.73999	11.5904	8.58408	3.76077	7.03657	6.99892	9.77346	10.9577	6.48677	9.95885	12.3458	10.1856	10.3804	9.51702	11.5292	4.28496	4.54791	9.49499
914	5.21846	4.69874	4.23201	3.71713	4.17101	10.1473	12.0587	9.82336	4.07388	8.28219	4.15251	4.6649	3.80442		4.28768		4.4916	10.9561	7.4696	4.33075	11.5577	6.62129	6.94898	10.2052	11.1285	6.65103	4.52365	8.13602	8.10256	9.5938	11.2375	8.33827	9.57048	12.0758	11.2718	10.5247	9.28467	10.2829	3.95476	5.03807	8.79992
915	4.2805	5.19003	4.4585	4.33409	3.79643	11.7799	10.6278	12.0165	3.79132	9.15298	4.12072	3.74675	5.01532		4.76947		4.57415	12.5997	6.69278	4.10411	11.8266	5.97239	6.55392	10.6587	11.4169	6.85237	4.00364	7.55541	8.45823	10.3237	10.7575	9.40197	9.66745	11.6405	9.70427	10.1572	9.65245	10.699	3.75035	4.81238	7.21133
916	4.1141	3.92812	5.04678	4.79142	3.99081	10.9515	10.4171	10.6873	4.8505	8.44305	4.36507	4.01132	4.2143		3.65252		4.33633	12.4461	8.08246	3.87932	12.1297	6.722	7.21543	9.99885	11.3257	6.51562	3.69125	9.42589	7.5648	9.82067	11.5166	8.1911	9.01617	14.6012	9.4707	9.30837	9.78223	10.7843	4.34751	4.38939	6.75687
917	4.97517	3.66461	4.86487	4.95608	4.29522	12.279	10.7192	10.2725	4.51616	8.57859	4.4075	4.23389	4.40458		3.81131		4.41312	12.0483	6.8008	4.30321	11.4159	7.26767	7.73634	10.4761	10.925	6.66689	3.92798	9.49129	9.15818	8.95489	11.0026	7.47211	9.3838	13.2544	10.1204	10.5986	9.36658	10.4894	4.37212	4.3758	7.91147
918	4.71444	5.93312	3.89472	4.82429	4.06131	10.9387	11.265	11.5633	4.32793	9.12615	3.701	3.88221	4.44228		3.88375		4.29458	11.5902	8.07162	4.18546	11.5814	6.94949	7.48247	9.96059	11.2887	7.10924	3.51879	9.08474	6.51818	8.84175	10.2601	8.12612	9.17999	15.3864	9.88651	9.84061	9.38746	11.0392	4.30021	4.88617	6.42176
919	4.63477	5.19736	4.23105	3.95442	3.63077	12.405	10.8733	10.9831	3.35167	7.35754	4.06477	4.94172	3.64794		4.07923		4.31975	12.5869	7.47661	4.47019	11.1274	7.33389	8.18915	11.6281	11.6569	6.54004	3.93105	7.81033	6.73126	9.08842	11.3383	8.71332	8.23449	13.0127	10.287	9.44855	9.78831	11.4067	4.28519	4.19482	7.47204
920	4.10567	4.89409	4.69503	3.51861	3.94171	10.4649	12.0936	12.363	5.60555	7.58109	4.28482	3.76651	3.78423		3.85526		4.04536	12.299	7.97989	4.19129	11.2289	7.69507	7.31362	10.7121	11.3865	6.51743	3.74662	8.71907	8.69679	9.22185	11.1033	9.57929	10.0673	13.6031	10.0135	10.0958	8.62411	12.3345	5.5947	4.77866	6.42431
921	4.10629	4.46091	4.5187	5.15839	3.7683	12.239	10.7986	11.0037	4.16619	8.22536	4.46858	4.7232	4.02845		3.529		4.14509	11.5903	7.18801	4.56835	11.5313	5.46299	9.4098	10.5531	9.63595	4.99798	4.09948	9.81901	7.37369	8.70699	10.6242	9.43441	9.44839	12.0275	10.2461	8.93633	8.78843	10.6233	5.76608	4.29205	7.04753
922	5.07765	3.75767	4.29541	4.44411	4.67954	12.6813	10.1626	10.8383	3.60939	7.01328	3.71369	4.42711	4.09849		4.31785		4.40747	11.8203	6.97356	3.68334	10.9238	5.9021	7.74345	9.72778	10.3237	5.87574	4.2772	10.0374	8.51559	8.50843	10.5186	8.34954	9.28306	14.2412	10.6381	9.85261	9.19185	10.9548	4.04026	4.14514	7.31619
923	4.09178	3.82389	4.08663	4.00977	4.051	13.03	11.2099	11.8981	4.12491	7.59217	4.89429	4.0643	4.29028		3.80219		4.47056	10.4742	8.96179	4.616	10.2918	6.22873	7.96968	9.93013	11.2023	6.85804	3.62831	9.94986	6.72221	8.71058	9.06016	8.58432	9.62255	13.1376	11.2706	9.36861	8.72794	10.7236	4.48229	4.89716	7.30107
924	5.0037	4.86516	4.18799	4.71258	4.59008	12.8582	11.6272	11.1736	4.29764	7.88412	4.55338	4.54209	4.15193		3.97332		4.53541	11.3322	6.98974	4.19605	11.2308	7.28618	7.61275	9.42003	12.141	7.70275	3.78549	8.83471	7.64383	9.49906	10.3811	9.01522	8.74795	11.2875	9.44702	9.98211	8.94613	11.4906	4.02353	4.06256	6.34316
925	4.10464	3.73193	4.54574	4.29727	4.23274	12.4554	11.02	11.0583	4.32617	9.33249	4.32326	3.74988	3.87169		3.88433		4.26499	11.6402	7.53058	4.19908	10.2056	4.69216	5.80552	9.81977	9.81699	7.83499	4.16718	8.88735	7.83414	9.06169	10.4904	9.84852	9.37459	12.5423	8.97876	10.0003	7.51124	10.6551	3.83772	4.54355	6.58516
926	4.71986	4.95779	4.11653	3.86337	3.64971	12.2089	11.269	10.8598	4.87255	9.03333	4.68752	4.92615	3.94515		3.68054		4.77547	10.0627	7.15688	3.85851	10.8824	7.14767	6.86132	10.492	9.93054	6.9288	3.88245	9.77491	7.31325	9.716	11.177	7.85731	9.01826	11.896	10.7264	11.2416	7.03946	9.32435	4.75462	5.02302	7.23374
927	4.59104	5.72249	4.26211	3.8276	4.01913	11.1701	11.0729	9.53549	3.88005	7.56892	4.63237	5.69183	3.90901		3.72208		4.73449	11.086	6.74045	4.26175	10.2947	6.16694	7.26426	10.5439	10.7655	8.19677	3.73075	10.0055	7.38313	9.33202	11.4779	8.52468	8.81935	11.7904	10.1429	9.86649	6.94045	9.65947	4.42513	4.61506	7.14745
928	4.04373	4.22716	4.53265	4.30537	3.8008	11.6636	10.8464	10.4514	3.49465	9.05613	4.61703	3.50468	3.99611		4.01999		4.5995	11.9057	6.50745	4.39575	10.5545	6.00269	6.83787	9.88371	10.2619	9.03803	4.03462	8.9717	8.5142	9.26426	10.9561	9.45683	9.50369	11.5707	10.0994	9.67572	6.97157	9.88701	3.72374	3.91711	7.69179
929	6.4819	4.32012	4.00061	3.75267	3.71035	10.0219	10.0897	11.9231	3.81607	8.05487	4.75711	4.12744	4.11158		4.17461		3.90341	10.4527	6.38342	4.57175	10.5644	6.06961	7.06311	8.15824	10.7146	6.76125	4.16488	9.2219	7.59327	8.38861	11.2215	8.45287	9.28862	11.7586	10.5957	10.0878	8.23258	11.6014	3.68866	5.1129	6.86791
930	5.45473	5.4466	4.07669	4.31933	4.08173	10.9413	11.5944	10.2626	4.46982	9.93517	4.55202	4.2703	3.89036		4.25871		4.09132	11.3042	6.83417	4.85932	11.6852	5.95921	7.6548	9.667	9.99172	7.33983	3.54462	10.0004	8.1429	9.31117	11.6534	7.87407	8.88719	11.4129	10.315	10.2647	8.19393	10.8275	3.61305	5.40144	6.07005
931	5.11297	4.23658	4.24869	4.23478	4.23311	9.50933	11.0525	11.5994	3.92165	9.06883	4.48038	5.00059	4.62154		5.15369		4.76724	11.1427	7.76982	3.8582	11.6462	6.58693	7.5157	8.59566	9.38149	7.38816	3.69709	9.8448	7.12463	10.3495	10.9248	7.08104	9.56693	11.133	10.9171	11.0806	6.69764	9.06135	3.71038	5.18129	6.51695
932	5.22714	4.31414	4.61764	4.13537	4.25766	10.892	10.7974	10.384	4.58469	7.13999	4.25472	4.75354	4.19877		4.30449		3.88077	11.8928	7.19843	3.67307	12.1192	6.5503	6.69787	9.85401	10.3614	7.81724	3.8955	9.74703	7.58528	10.464	11.1453	8.59974	9.13789	12.4379	10.7108	11.113	7.65509	10.609	3.93859	5.35276	6.54297
933	5.06768	4.76044	4.15963	3.83053	4.03536	11.6235	10.1449	10.0328	4.79347	8.03888	4.35662	4.45448	4.75742		4.49643		3.89077	10.821	6.46007	4.54605	11.899	6.54853	6.17941	9.71204	10.4226	9.51813	4.19521	9.82842	6.99326	10.9441	11.0786	7.3642	8.89376	11.4625	10.0915	11.0652	6.65318	11.1385	4.34426	4.85335	7.63645
934	4.31964	4.681	3.75716	4.0102	4.22301	11.0559	10.1037	12.0109	3.89104	8.48305	5.99489	4.66186	4.47466		4.65242		5.09358	11.2998	7.24459	4.54332	11.0501	7.2538	6.91709	8.77977	11.328	10.2476	3.72218	9.24542	6.31317	10.4565	10.1271	6.74632	7.80084	13.3167	9.68447	10.1129	6.85008	11.0823	3.66537	5.39379	6.95239
935	3.81117	3.76831	4.41753	3.62554	4.39442	11.422	11.7104	11.4058	4.14778	6.86167	4.69737	4.37917	4.18643		4.16148		4.59815	11.6298	7.38064	4.63787	10.9883	6.62204	8.10996	8.69788	11.3079	9.53808	3.78721	9.27959	6.52075	10.565	11.0058	6.35451	8.57936	13.3184	10.2936	11.172	8.24516	11.4027	4.19177	4.72122	6.56202
936	4.54512	4.25785	3.57673	4.16501	3.8795	9.98909	10.8683	10.7197	4.39159	8.758	3.89679	4.24719	3.86741		3.7744		3.97908	11.2207	7.66458	4.42335	10.1972	6.64112	8.1337	9.40843	12.0336	8.90611	4.23445	9.67721	6.69203	10.0424	10.2296	7.22931	9.35065	12.7517	9.55178	10.0841	8.48909	11.7778	3.98186	4.55457	7.26264
937	3.69045	4.62429	3.56912	4.03392	3.68904	10.4482	10.4816	10.8298	4.16829	7.61626	4.77924	4.29824	4.44379		4.19708		4.3574	12.3693	7.40349	4.70771	12.5808	7.30935	7.71359	10.5982	12.3932	8.57359	4.32237	9.75769	7.57619	9.25543	11.1622	6.39551	8.47009	13.0037	9.70716	10.4385	8.14275	9.87421	3.83178	4.22816	7.67928
938	4.18257	5.09201	3.76736	4.8862	4.17973	12.2318	11.4251	10.6258	4.20502	9.19709	4.27231	4.85777	3.47974		4.55154		4.74891	11.5408	6.76195	4.864	10.6149	7.40063	7.81504	10.0525	9.84323	8.32392	3.94394	8.64928	6.77945	8.80548	10.7877	7.01978	9.90525	15.188	9.82554	11.0965	9.40926	10.437	4.47268	4.66953	7.27257
939	3.97698	4.0181	3.77573	3.59229	4.61243	11.1671	10.6466	11.5822	4.0761	7.81924	4.55874	4.50011	5.14056		3.70126		4.6586	9.90082	8.00881	4.0222	12.4543	6.92025	6.64194	10.4927	11.4279	10.0235	4.0965	9.59152	7.0209	9.77184	10.3656	7.5215	9.35843	14.5908	9.98059	10.6981	8.40062	10.8537	3.72534	5.13126	5.83323
940	4.69873	4.2589	3.38953	4.08331	4.27856	10.8214	11.2083	10.6626	3.56977	8.29355	4.24505	3.99389	4.26311		4.2075		4.40543	10.5904	7.44778	4.58351	12.9201	7.25648	7.73496	9.5571	10.0247	8.61308	4.53118	10.236	7.99106	9.07312	11.4058	7.74564	9.1766	14.9813	10.4985	10.515	8.90368	10.1924	3.88785	6.04083	7.04975
941	4.38993	4.2719	4.55958	4.40084	3.87987	13.2127	11.5189	11.1023	5.65847	9.18828	3.96347	4.27611	4.44189		4.46247		5.0539	10.8427	6.58008	4.38467	12.3343	6.59916	8.18712	9.95316	10.568	10.5015	3.62544	8.88984	7.72856	9.28897	10.4244	7.86162	8.95177	14.0549	10.0478	10.256	9.25088	8.88766	3.989	4.60446	6.46023
942	5.06836	4.53243	4.53859	4.54947	3.83902	11.8021	11.4503	11.4175	4.00473	8.63385	4.39951	3.79563	3.89633		4.02808		4.01754	12.4899	6.7493	4.05198	12.2163	7.56725	7.74956	9.32637	11.854	11.4714	4.08832	9.67267	7.00504	9.62071	10.9616	7.99281	9.40278	13.7437	10.2553	9.45629	7.49834	10.9055	4.37367	4.62452	7.01723
943	4.31086	4.64376	4.29918	4.14142	4.51115	12.2362	11.0936	11.2004	4.33753	6.97296	4.89111	4.65628	4.09397		3.61964		4.80019	12.4249	6.8929	4.0925	11.5686	5.87264	8.08293	10.2851	10.7195	10.7239	3.87635	9.9238	7.83869	10.8531	11.4027	6.89137	9.58087	14.5245	9.77918	9.95213	8.02574	9.22871	4.24709	5.08463	6.93644
944	4.0236	4.24435	4.39329	4.62589	3.89331	11.8101	10.2122	11.6475	4.05209	8.99947	4.46231	4.26815	3.5707		4.34528		4.79948	11.2073	6.86104	4.45803	12.4917	5.24816	8.81976	10.4522	8.66604	6.44376	3.88219	8.87536	8.41326	10.5053	12.4189	7.78493	9.56214	15.0376	10.5649	10.39	7.92589	9.47581	4.11998	5.17256	8.53958
945	4.52383	3.71513	3.94838	4.97792	3.69283	12.3219	10.9341	8.51795	4.20762	9.09828	5.0399	4.39716	3.83683		4.60779		4.67442	11.0937	7.18547	4.53416	11.2471	7.02366	9.9319	10.3865	11.4794	7.73949	4.25213	10.1607	8.27399	9.23999	10.7468	7.38807	9.56064	14.6463	11.6596	10.2105	9.17173	10.313	3.93005	4.6485	5.67142
946	4.40251	4.86462	3.98294	4.73931	3.45503	11.35	11.7681	10.1098	4.13612	8.09501	4.49173	4.16227	3.59122		3.9857		5.38299	10.2549	7.89672	4.11478	11.9502	5.58629	9.43911	10.266	8.50726	8.24327	3.93007	9.56246	6.72418	10.7716	10.5119	8.33478	9.68784	14.7913	11.5916	9.70652	8.2938	10.6079	4.04427	4.72255	6.29574
947	3.87527	4.54873	3.83314	4.77117	3.96276	12.605	12.1637	11.1595	4.53901	8.20597	4.1392	3.9384	3.58399		3.76905		4.82064	11.6238	8.12385	4.18982	11.9684	3.71882	6.09474	10.7206	10.9472	7.85627	3.82888	9.58783	6.76424	10.1865	11.5646	9.13735	9.15555	15.2057	12.5107	10.1999	8.73172	10.1214	4.02525	4.79118	7.32739
948	4.35745	3.98846	3.5877	3.93064	3.78452	11.0847	11.196	11.8991	3.78526	8.56066	4.90774	4.41322	3.43251		4.09691		4.68297	11.3938	5.95769	4.1837	11.2586	4.81191	7.76561	9.82648	11.6154	7.18369	4.54791	10.0365	7.14429	9.48348	11.3674	8.09321	9.24204	14.8204	11.6466	9.00474	8.00012	9.92608	3.84534	5.17741	6.8867
949	4.14711	4.58486	3.97877	3.8782	3.61886	11.9013	11.5234	10.5495	3.94895	7.86449	4.01046	3.80239	4.91367		3.65521		3.59547	10.3681	7.36171	4.50243	12.6132	6.82254	7.91466	11.2224	10.8823	7.16821	4.31312	10.0083	6.024	9.37585	11.2187	7.35519	8.71791	14.0743	10.9206	10.1464	8.49226	9.25033	4.36528	4.97074	6.95139
950	3.94345	4.30885	4.36111	4.44659	3.75475	12.2568	11.6457	10.8217	3.79359	7.25227	3.86572	3.69792	4.32335		4.14021		5.14821	11.0622	6.64809	3.98201	12.9477	5.84406	7.60033	10.5756	10.4901	6.8059	3.64071	10.1118	7.06265	9.32854	10.7562	8.93113	8.72383	16.2219	10.0111	10.6771	8.19586	10.0781	4.24704	5.18101	8.16836
951	4.11331	4.84794	3.79017	4.13554	3.79638	11.4522	11.1971	10.6951	4.77461	8.1996	4.86369	4.38443	5.19626		4.41753		4.58019	10.1739	7.26869	4.24638	11.299	6.75805	8.65929	10.213	10.967	7.33993	4.22896	10.0953	6.41955	9.59736	11.242	6.80038	9.13055	15.4561	9.97943	10.2048	7.74161	9.93938	4.18266	4.79428	6.86902
952	3.95841	3.94758	4.41957	4.14657	3.92451	12.4637	11.907	10.8697	4.1083	8.39069	4.3782	4.66168	4.4328		3.6256		4.20559	11.1254	7.49259	4.21749	12.4915	6.23174	8.73149	10.6952	10.1908	8.55641	4.5331	9.25891	7.84134	9.52062	11.4729	8.03309	9.98659	15.6359	9.72009	9.0045	7.68027	10.4255	4.57912	4.07816	6.70414
953	4.83976	4.33581	3.51319	4.18923	3.91945	12.3823	11.0043	11.1837	4.29014	8.5478	4.44789	4.20662	4.84351		3.63949		4.19465	9.90116	6.83488	4.0877	11.2379	7.2407	7.08331	10.6795	11.259	7.38468	3.80964	10.1003	8.03596	10.1522	10.853	7.75635	9.6264	14.6528	9.76802	9.85629	7.42195	9.60734	4.47334	4.42672	7.32823
954	4.00593	4.00661	3.55294	4.74572	3.75859	12.6349	10.2996	10.1267	4.21739	8.1243	4.12336	4.32433	4.61737		4.63622		4.296	10.1701	7.7164	4.76317	10.7798	6.56111	9.05511	11.4793	9.85144	7.56526	4.24558	9.72762	6.68927	9.66797	11.2624	7.68658	9.79528	13.5303	10.4848	11.1892	7.80109	10.0047	3.93723	4.02379	7.43883
955	4.94878	4.49592	3.90325	4.27052	4.06927	12.8215	11.4564	10.3302	3.9273	9.12748	3.73702	4.2974	3.86003		3.54195		4.06598	10.0846	6.28558	4.3413	12.0274	6.18651	8.79046	11.0174	9.57097	9.23905	4.54595	10.1353	7.11661	9.89699	10.7226	7.95279	9.32125	12.4028	10.5194	11.6339	7.71598	9.96606	4.00167	5.02625	8.04006
956	4.22614	5.0539	4.20834	4.19554	3.78401	11.4338	10.9776	10.3095	4.2267	10.1589	4.38649	4.5519	4.28986		3.78827		4.4633	9.10831	7.16531	4.23993	13.7065	6.821	7.24498	10.5392	10.2532	8.37241	4.15564	9.2593	7.60123	9.46709	10.2196	8.26565	8.90985	11.5705	9.87309	10.6181	8.13088	10.8224	3.51814	4.28516	6.86785
957	3.74666	4.54345	3.79186	4.12205	4.08726	13.0406	10.9474	11.6472	5.34897	9.07995	4.93962	4.26674	4.39748		4.10544		3.98292	9.88528	7.4314	4.5256	13.1174	6.71045	6.41375	11.972	11.7931	10.3325	3.62654	8.72913	7.3866	10.3112	10.855	7.66035	8.44362	11.6095	9.95609	11.3748	6.95806	10.0026	3.72764	4.99878	7.7405
958	5.09696	4.20477	4.26622	4.12238	4.86331	13.999	12.0397	10.482	4.97292	6.81623	4.63609	3.98951	4.2034		4.11729		4.78888	9.83653	7.46085	4.1542	12.713	6.13653	7.01989	10.8342	9.33343	8.54699	4.02528	10.8107	6.94868	9.61913	11.1772	8.30474	10.2992	11.461	9.42845	10.6536	8.31297	9.50923	3.74556	4.8727	8.62765
959	5.03611	4.98996	3.82533	4.2007	3.80471	13.5889	10.2914	10.4709	3.84321	6.76303	5.1286	4.37654	4.34257		5.04202		4.67981	10.4142	6.48517	4.10408	12.7398	6.8453	7.3809	9.21917	11.0241	9.62052	4.00116	9.15997	6.88342	9.7335	10.6663	7.61606	10.3328	16.0655	9.55373	9.89056	7.55148	6.69956	4.0318	4.6447	7.29102
960	4.2311	4.23824	4.17638	4.7388	4.10846	11.9591	11.6724	10.0283	4.67304	8.88483	4.92847	3.75075	4.34314		4.20709		4.06996	10.6343	7.79357	4.62414	12.9702	6.12704	8.16884	9.53497	10.2922	8.55131	4.21481	9.02966	7.76204	9.91296	11.6084	7.37248	9.26068	15.2358	10.1225	11.0022	8.39234	8.0997	4.10602	4.88666	7.96699
961	3.69873	4.77269	3.82897	3.50789	3.78982	12.5293	11.0461	10.6783	3.97879	7.46562	5.0041	3.99717	4.42842		4.06186		4.88469	9.14055	7.41368	4.92453	13.007	7.59898	7.36248	9.75452	11.8383	9.66231	3.57427	10.0789	8.27619	10.5307	11.2173	8.60261	9.05469	12.5825	10.074	10.5779	7.95006	8.51195	3.87012	4.38298	6.36096
962	4.414	4.19011	4.07617	3.77929	4.16145	11.3286	10.7198	9.88729	4.23814	8.4198	4.57591	4.39214	4.33235		4.505		4.72056	10.2839	8.3196	4.58194	12.7951	6.84429	9.14164	11.0306	10.3863	8.48177	3.97956	10.2996	6.42235	9.36327	10.9278	6.81843	9.87066	15.2216	10.0562	10.1909	7.7418	9.46062	4.12245	4.19405	7.57175
963	4.30299	4.36346	4.93426	3.54358	3.88735	12.05	11.4658	11.9719	5.54553	7.87399	4.41743	4.00158	4.27546		3.54764		4.55286	10.2057	7.2415	4.06816	11.3782	4.23054	6.93607	9.93037	10.1013	9.46243	3.99067	10.1356	6.8767	8.97065	10.624	8.74951	9.40492	11.2365	10.7354	10.9188	7.18647	10.8745	3.84387	4.54554	6.45558
964	4.41545	4.34624	3.85667	4.35964	4.50109	11.7927	11.3163	11.1889	4.08572	7.28048	3.91717	3.8069	4.80281		4.19559		4.56189	10.7897	6.13938	3.86142	12.0059	5.56033	8.47579	9.71552	10.394	7.97248	4.02669	9.76339	7.90452	10.1094	11.768	6.80463	9.94703	11.5793	9.61873	10.4983	8.74262	8.23114	4.24741	4.58747	6.57222
965	4.53565	5.64381	4.18478	5.06721	3.97136	12.4423	11.0062	12.2841	5.32688	6.92427	3.70872	3.50372	5.1138		3.70327		4.1603	11.3008	7.097	3.87687	12.4807	7.34545	7.99955	10.3841	9.76554	7.99168	3.57673	10.2327	6.50608	8.25327	10.7758	7.86193	9.74352	10.9646	10.9214	10.6369	6.89701	10.4835	4.48608	3.72787	6.94309
966	4.18317	4.50201	4.34638	3.90662	3.37014	10.5776	11.5234	10.4637	4.52894	9.51834	4.06886	4.60071	4.2936		4.66084		4.9157	10.9969	6.53258	4.06164	11.4853	4.58807	8.51437	10.7692	10.1899	9.51276	4.00657	9.50467	7.83228	7.84994	11.2355	6.68836	10.0855	12.4292	10.4842	10.9029	8.12973	7.34853	4.01873	4.40507	7.28122
967	4.28691	4.99627	4.56943	4.61368	3.79828	11.6972	12.044	10.0498	4.42069	7.35862	4.15252	4.04125	5.48214		4.04684		4.57962	10.7585	6.95561	3.77822	13.1747	3.89914	7.70454	10.0016	8.92537	9.11031	4.17284	10.0696	7.25956	8.01826	11.2897	6.87816	10.3023	11.4248	9.92179	11.3641	8.17022	9.62537	3.92399	4.53853	7.7
968	5.09967	3.93989	4.52217	4.50227	4.10323	12.901	11.3511	10.7488	4.24073	8.49462	4.57918	3.76853	4.18612		4.38471		3.79543	9.37634	7.08781	4.12962	11.5284	3.87487	7.85778	10.9814	9.33421	8.76214	4.3503	9.79621	7.16798	8.43496	11.1484	8.06221	9.2988	11.5942	9.48207	10.38	7.5273	10.4333	3.7	4.44365	8.13288
969	4.1199	4.34651	3.38392	4.94493	3.80585	11.9699	10.6813	10.904	3.85137	8.14635	4.11632	4.83874	4.83361		5.07473		4.3294	10.0045	7.29672	4.29792	12.3091	4.15186	7.53741	10.8257	10.8008	8.37037	4.54841	9.88124	9.89631	9.40099	11.5111	7.04907	11.0726	12.8007	11.2178	10.209	8.36929	9.93323	3.97725	4.91645	6.28639
970	3.97123	4.33243	3.74447	4.50473	4.23889	11.5496	11.4158	11.129	4.53775	8.1766	3.95267	4.82419	4.42576		3.99687		3.87405	9.95463	8.24993	4.76273	11.9442	4.6358	6.43563	9.8237	12.9859	7.89727	4.62931	9.64417	7.20919	9.56605	11.7719	7.24135	10.1098	12.3984	10.9668	10.1371	8.54338	8.80826	3.98009	4.36253	7.04356
971	4.64676	3.64488	3.79934	4.93245	3.72039	12.2576	10.34	9.97366	3.87687	7.68106	4.24136	3.91942	4.29513		3.74881		4.50389	10.5462	7.37721	4.24182	13.3836	6.6194	7.07306	9.17786	13.2589	8.82619	4.1633	9.10282	7.22708	9.30016	11.1664	7.19037	9.4112	13.1517	9.73993	9.67291	8.45321	10.25	3.81188	5.07809	7.54555
972	4.71048	4.04669	4.66058	3.63654	4.60115	12.2857	11.6198	10.752	3.98722	8.27878	4.68849	4.39478	4.82562		4.08425		4.65086	10.0566	7.52823	4.33259	11.1512	5.50299	8.47794	10.9055	10.0555	9.31521	4.77758	9.75097	7.16699	8.97301	11.0887	8.24845	9.69815	13.5773	10.8774	9.07831	8.31987	9.49305	4.44698	5.07071	7.4318
973	4.58389	4.45724	3.99012	3.43462	4.10928	12.0447	11.4469	9.97211	3.85011	9.29775	4.71463	3.85161	3.90801		3.86856		4.83224	10.3521	9.06082	4.11186	12.4489	5.47217	8.11358	11.1603	10.4669	7.54222	4.05978	9.29097	7.29588	9.5729	10.8762	7.57563	8.96647	12.4381	10.4401	8.86904	8.66378	8.09495	4.27524	5.01651	6.58063
974	4.23106	4.23162	4.50018	5.01746	4.00857	11.9327	12.5455	10.9407	3.50824	7.40935	4.61451	4.18448	4.0103		4.27637		4.45464	10.0401	7.25707	4.4697	10.7855	7.27221	6.91263	11.3333	10.9309	7.85396	3.97654	9.47695	7.00869	9.20499	9.32569	7.03239	9.93422	12.0084	10.3458	9.85203	7.36299	8.83739	3.76671	4.59571	5.5876
975	4.07879	4.41981	4.19334	4.27164	4.58145	12.592	12.1966	10.416	4.3061	9.31952	3.93046	4.34562	4.36818		4.59778		4.85734	10.9745	7.00664	4.58194	10.4905	6.54568	7.84125	10.3669	9.11974	7.89301	4.23623	9.42905	6.63737	8.94332	12.5182	6.87958	8.59403	12.4582	9.74436	10.2348	8.24927	9.86462	4.99065	5.23609	6.35033
976	4.6091	4.54626	3.47016	4.90063	4.49526	11.2091	10.9988	10.1863	4.20644	8.91698	4.34328	4.09195	3.89536		4.95352		4.92756	10.4694	7.93438	4.88607	11.8115	6.93583	7.19181	11.0856	10.4993	9.27304	4.81484	8.90518	7.75497	9.29136	11.1345	8.09183	9.98741	12.8542	10.6658	10.3919	8.21573	11.1587	4.0097	5.09093	7.72617
977	5.02724	5.13472	3.75374	4.31948	4.23666	12.4323	11.5565	9.81245	4.30773	7.94444	4.38072	4.28688	4.35351		4.44094		4.83868	10.3373	7.51859	4.14744	10.9817	5.9053	6.74436	10.4993	9.21851	8.00066	4.14866	9.54343	7.11623	8.15966	12.4409	8.14544	9.81787	12.3165	9.65606	10.2303	8.61855	8.93175	3.8312	4.37329	7.78471
978	4.03881	5.0873	3.87616	4.63667	3.95621	12.2748	11.3223	11.0149	4.27781	10.3887	4.46538	3.72285	4.14918		5.13172		4.60102	10.6102	6.20037	3.73429	9.55777	6.51561	7.03297	9.9948	10.9085	6.61454	4.39669	9.87689	7.78243	9.7287	11.4443	6.98388	10.0674	11.3735	9.54653	9.75808	8.31144	9.0336	3.39627	4.99565	6.46241
979	5.58293	4.62573	4.29401	4.12404	4.48292	10.6119	11.5194	11.3713	4.12657	9.97602	4.46895	3.71906	4.39456		4.78043		4.0849	10.7079	7.23461	4.44056	10.7119	7.70298	7.22244	9.99208	10.9141	7.14654	3.92293	10.4857	7.53305	9.20953	12.5301	7.56059	9.35291	12.9087	9.76675	10.1606	7.41791	8.68775	4.03634	4.87567	7.01829
980	4.20711	5.19164	4.16517	4.40583	5.14528	11.2774	11.3661	11.4187	3.87858	10.1659	4.93782	4.24274	4.16964		4.0969		4.67254	9.62443	7.62972	4.0604	10.6642	8.05737	8.28622	9.73732	10.3081	7.41225	4.40138	9.84091	6.9713	8.77433	11.2596	7.20603	9.58281	11.9363	10.9811	9.72634	7.93042	8.25563	4.10845	4.31917	6.52313
981	4.35864	4.22743	5.21943	5.43662	4.96083	13.1294	11.5201	10.3118	4.13767	10.5703	4.434	4.45193	4.31347		5.06218		3.88395	10.6952	7.59335	3.84053	11.3377	6.89908	7.4726	9.26712	10.3561	8.12663	4.34679	10.1431	7.06188	9.29935	11.3007	7.20708	9.56891	15.9048	11.4772	9.96282	7.77546	8.54331	3.70548	4.77329	7.13618
982	4.51081	4.46107	4.23165	4.48427	4.70738	11.9587	11.547	11.7127	3.93571	9.81828	5.20787	4.49438	4.35361		4.68707		4.39438	10.2581	6.62452	4.69286	10.0892	7.3534	7.05457	9.09319	9.23304	7.35122	3.72248	10.0873	6.9591	10.3127	12.2865	6.71706	9.83297	14.4881	12.2707	10.6083	7.07283	8.9118	3.42095	4.73245	6.43958
983	3.53772	4.8455	4.82736	4.36336	5.81266	11.6201	11.4814	12.2403	4.10383	9.68191	5.36704	3.71257	4.02946		5.23437		4.60273	10.3808	6.68397	4.37115	11.0141	6.42098	6.63653	10.4968	10.8501	7.85161	3.93822	10.8394	7.05142	10.5114	12.4892	7.29862	9.95356	16.1533	10.542	10.0539	7.62358	8.02312	3.76814	5.00053	7.84577
984	5.09864	4.18876	5.2522	4.76892	4.54715	13.4357	11.2742	10.8445	3.75048	9.37085	4.75231	4.07998	3.69026		3.96834		4.70445	9.90685	6.54794	4.30508	10.5572	6.76905	7.08819	9.20657	9.82305	7.53267	3.77562	10.8307	6.87822	10.6297	12.6347	7.57269	9.53985	14.3268	10.0171	11.1144	7.59493	6.848	3.6234	5.1512	7.51149
985	4.06494	4.29255	4.17153	4.03673	3.65904	12.1815	11.7695	10.3303	3.49497	9.88361	4.49121	3.90007	5.05045		4.40602		4.29802	9.00898	7.04395	5.19294	11.5058	6.5206	7.8225	9.64292	9.45107	8.71115	3.98413	9.83652	7.18104	9.97133	11.5037	6.94568	9.53181	14.4115	11.1844	9.91646	7.65946	6.29661	3.42891	5.12708	8.27877
986	5.20319	4.11321	5.02105	4.37229	4.14462	13.0091	11.56	11.8476	4.112	9.76818	4.60263	3.74815	4.10235		4.46142		3.99906	9.00514	6.99907	4.46594	10.0242	7.00695	8.21239	9.54804	9.24605	8.17873	4.40478	10.0333	6.96654	7.99303	11.0149	8.08706	10.1502	14.9608	9.76546	8.85877	6.77942	5.23062	4.14054	4.79034	7.62603
987	4.4881	3.94546	4.17463	4.06778	3.55553	13.201	12.4063	12.3293	4.41042	10.3094	4.87859	4.31466	4.52864		3.86068		4.6077	9.98627	6.71484	4.19267	10.5308	6.8737	9.05717	8.83271	9.40535	8.74284	4.06995	10.3714	7.44018	8.00862	11.5197	9.00431	9.4759	16.2764	10.7415	10.4447	7.51287	3.83706	3.72426	5.21295	6.35241
988	4.69574	4.30331	4.51304	4.75631	4.76834	13.2447	12.0246	10.5158	4.1069	8.05755	4.71994	5.22938	4.4671		4.39767		4.86594	10.3453	7.50118	4.28086	9.85882	6.52495	7.74188	9.17125	11.0772	8.62753	4.92494	10.0791	6.78228	9.4012	10.9576	7.40226	9.15649	15.7015	11.8529	9.91339	8.27722	3.92556	3.96237	4.81815	6.38779
989	4.30987	4.2997	3.89245	5.46846	4.42515	11.8557	12.0175	9.06168	4.7292	9.60578	4.38622	4.05257	4.22264		4.24353		4.17294	9.63229	6.86479	4.95456	8.81626	6.34439	8.06572	8.92159	10.39	8.23478	4.56638	10.241	7.73613	6.91067	11.1504	7.29234	9.58295	14.6299	9.30894	11.0605	7.73851	3.91431	3.46286	4.71725	7.67752
990	4.00133	4.12812	4.0697	4.40405	4.01188	11.8935	11.3098	11.7534	4.35538	9.65245	3.92339	4.36449	4.22072		3.90771		4.31921	9.42702	7.54475	4.24158	11.9825	7.17106	7.47561	10.6832	8.71866	7.55405	4.45727	10.1251	6.98766	9.75589	11.1945	10.0023	8.88726	13.9963	10.2782	9.98543	7.42395	4.4151	4.13998	3.96457	6.90455
991	3.63805	4.20747	3.94438	5.09576	4.46707	12.0849	11.0933	11.5033	3.73125	8.90288	4.90136	4.18436	4.24017		4.17455		4.41103	10.0932	6.83671	4.98603	12.0493	6.94997	7.22015	9.22408	11.025	6.36907	4.11841	9.62518	7.86334	8.00747	11.1435	9.28981	9.92492	15.647	10.8415	10.0838	8.68871	3.45375	3.84108	4.33734	7.70748
992	4.23309	3.8979	5.39457	4.79785	4.37253	12.6501	11.3805	11.3156	4.21316	9.28359	3.94133	4.27969	3.81163		3.75123		4.15833	9.31647	7.03063	3.82909	12.7503	6.99805	6.81093	8.74899	10.4115	7.2016	3.68209	10.1663	6.96771	8.4689	10.7469	7.09648	10.1484	14.7225	10.6452	10.4713	6.77558	4.75632	4.14629	4.32977	6.99169
993	4.13847	4.38427	6.24852	5.02691	4.73764	11.0516	12.5342	10.7376	4.77781	9.46527	4.91134	4.87517	3.96385		4.36419		4.83391	8.89711	6.20707	4.33379	13.0808	6.67968	7.43051	9.05576	11.719	7.70047	4.4139	9.03913	7.81107	8.37304	11.362	7.68511	9.17092	14.9751	13.3763	11.1362	7.66685	4.87576	4.10032	4.38098	7.79267
994	4.8402	3.98557	5.89516	4.62492	4.47072	13.9666	10.9908	11.2869	4.09562	9.78745	4.53446	3.88134	4.09065		5.42139		4.85454	9.14523	6.58007	3.90073	11.6888	3.9884	6.88236	8.5198	12.0769	9.08213	4.05133	10.443	8.17142	8.25471	9.29408	7.65027	9.80857	12.8828	10.1719	10.7386	7.98294	5.04426	3.91589	4.47133	6.64172
995	4.05736	4.3401	4.96922	3.92256	3.54577	13.1485	11.6943	11.1042	4.72078	7.37814	4.22447	3.9571	6.53551		4.27413		5.13097	9.75378	8.19476	4.55845	10.8028	4.85413	11.783	9.32619	10.6163	7.21423	4.33181	8.66325	7.18874	8.00342	10.9189	7.57971	9.36348	14.6151	9.62551	9.79996	6.79332	4.61447	3.7638	4.70865	7.94025
996	4.5437	3.86269	9.21019	3.92124	5.19985	12.821	10.9865	11.0371	4.15581	9.4982	5.3169	4.22111	4.26147		4.92164		4.65792	10.7177	6.55562	4.41077	11.2573	7.05111	12.3621	9.52755	11.3473	6.21521	3.95719	10.1728	7.15494	10.1866	10.7453	8.69762	9.79316	15.317	10.8347	9.86522	8.34298	3.57901	3.70229	4.59972	8.48008
997	5.77187	4.10173	7.12443	4.31753	3.99577	10.7044	11.4721	8.92569	3.9181	8.98512	4.1336	4.3855	4.75885		4.39569		4.55725	9.64137	9.17164	4.7196	11.9957	6.87001	10.7767	9.19463	11.4963	7.61929	4.13996	9.51177	6.31215	7.86223	10.506	6.52917	9.91632	14.2389	11.6761	10.1809	7.79798	3.80376	4.3993	3.94064	7.70808
998	4.71034	4.3714	8.43019	3.95909	3.46119	10.9967	11.8048	11.0261	4.14408	9.21862	4.36923	5.53475	4.13363		4.95036		4.42689	7.65676	7.82465	4.2346	10.0937	6.29128	8.71649	8.28555	10.5682	9.48336	4.62693	10.0903	7.62711	9.19713	10.8988	7.78832	8.91721	14.086	9.86032	9.59547	8.08751	5.47337	4.29199	4.92791	7.47428
999	6.03773	4.55308	7.20814	5.05799	4.34475	11.9829	11.5896	10.5412	4.90321	9.30029	4.09583	4.27468	4.22245		4.44291		4.68566	9.17951	8.12472	4.18916	10.7622	7.42165	11.6103	8.97386	10.9862	10.0155	3.87543	10.4251	7.42462	8.41392	10.1276	6.86071	9.89459	14.3026	11.3649	9.87706	6.27702	4.8454	3.47943	4.72071	6.75034
1000	4.65348	4.5335	8.73985	4.497	3.81985	12.485	10.4412	10.1742	3.88281	9.65038	4.59457	3.88282	4.54533		4.78122		4.87643	9.11738	7.99928	3.76931	11.0814	6.11633	9.91605	8.84318	12.1237	9.65126	4.01004	10.6208	8.26229	7.89522	9.89831	6.96424	9.82556	14.1812	11.0839	10.2922	7.4342	5.91302	4.23474	4.48413	8.63353
1001	4.31071	4.23351	8.03189	4.414	4.15089	12.2401	10.8569	8.98874	4.43714	9.76017	5.23749	4.90506	4.12069		5.03442		4.78054	8.93776	7.67143	4.9118	12.6371	5.70894	10.5473	8.96308	11.417	9.63997	3.80828	10.3609	7.30516	8.54408	9.73591	8.23733	10.0493	14.8308	10.7125	9.33645	7.47435	3.81117	4.48066	4.50112	8.40501
1002	3.68035	4.56725	10.1147	4.44082	3.95006	11.9566	11.3304	10.8152	4.25945	9.29656	4.0218	4.61507	3.65022		3.88525		4.55812	9.13403	8.07563	4.45729	12.694	6.85082	11.3365	9.09434	10.6432	10.2802	3.94869	10.9628	6.90283	7.77618	11.0631	7.21536	10.8055	12.9439	11.2495	9.56975	8.13507	4.17144	4.8887	4.74951	7.45278
1003	4.38162	4.29011	9.50324	4.43858	3.74695	11.5033	10.651	10.6011	5.39453	9.67156	4.58302	4.18573	3.72592		5.36624		4.51483	9.231	6.11011	4.82434	12.4864	6.11088	11.2099	8.26652	12.2552	9.76773	4.58757	10.934	8.22778	8.15878	11.1126	6.78252	9.9598	14.1837	10.7107	9.57933	8.3096	3.84053	4.6531	4.73317	6.94501
1004	4.50188	4.56625	9.20312	4.03863	3.86891	12.0537	10.9677	10.3383	4.58006	8.8078	4.51493	4.06449	3.88465		3.67962		4.25538	8.79405	6.67048	4.6152	11.8404	6.12438	9.06557	9.02639	12.0193	9.56326	4.11054	10.4817	8.20192	7.14318	10.7088	6.5302	9.62635	14.5462	10.8177	8.62097	7.38882	4.10918	4.7773	4.87364	7.06241
1005	3.92239	4.90153	9.98724	5.11301	4.98159	11.804	10.4376	11.0121	5.69044	8.66715	4.71815	4.38082	3.91401		4.94565		4.6629	9.93349	6.31638	4.68429	11.9202	6.34399	10.3702	8.66392	10.9011	10.4764	4.25439	9.72165	7.30272	8.15656	10.5342	7.41499	8.93171	11.9557	9.77937	9.23899	8.10265	3.61291	4.55861	4.7619	7.04839
1006	4.32228	3.57336	8.72391	4.55663	3.36406	11.8225	11.8353	11.6735	4.25513	8.27783	4.7786	4.64226	3.89811		4.59263		4.85371	9.88588	6.1068	4.03412	12.1456	6.37982	10.5223	7.79136	11.8305	9.06407	4.24252	10.2882	8.04196	7.98537	11.1628	7.71959	9.5128	12.8548	10.1796	9.7411	9.87667	3.89171	4.20636	4.73577	6.56237
1007	4.70878	4.5363	7.94985	4.63094	4.29009	11.4634	11.0802	13.0055	4.30226	9.51732	4.43058	4.71057	3.80351		4.18474		4.19459	9.75026	7.42286	4.52969	12.1037	6.33483	11.1677	8.65927	10.342	10.6259	4.63045	9.76145	6.84417	8.0059	10.8502	7.69178	9.96808	11.9044	10.0346	9.94335	8.15282	4.52775	4.73801	5.22783	7.0234
1008	4.08473	4.93876	8.25947	4.48788	3.76874	11.1821	10.1411	12.5427	3.95401	9.21585	4.19349	4.72907	3.42511		3.9202		4.5332	10.2175	7.66152	4.55724	11.5777	6.75174	11.8011	9.10306	11.0357	9.96028	4.20815	9.41659	6.47801	9.10315	11.7259	7.96647	11.0052	12.0187	10.7482	9.43837	7.82763	4.67134	4.1136	4.49378	6.71788
1009	4.12777	4.43568	8.36959	5.13843	3.94305	12.2497	10.8611	10.9255	3.82803	8.78592	4.18744	4.31313	3.48822		4.15165		4.46234	10.0016	6.73101	4.29729	11.9743	6.71588	12.0969	10.1724	11.0763	10.7497	3.77908	10.7742	7.24257	8.55542	11.5244	7.66599	9.6095	12.4908	9.52587	9.67184	7.77455	4.42469	5.41063	4.72934	6.96467
1010	3.85903	4.1029	8.64689	4.83003	3.58398	11.8232	11.2792	12.1717	4.42563	8.57101	5.08274	4.71212	4.21714		4.5595		4.69863	9.54779	8.31152	4.21006	13.276	6.31453	10.9309	8.84657	10.9365	11.1982	3.71831	9.8898	8.3074	8.22701	9.97733	8.43958	10.8417	12.4341	11.6533	9.36498	7.39003	3.78615	4.12198	5.21453	7.72214
1011	4.19758	4.39797	9.76452	4.68087	4.02251	11.1649	12.3291	10.2304	5.2388	8.08721	5.4367	4.29765	3.80887		4.49153		4.91798	9.5103	6.54845	4.348	12.6514	6.34706	11.9233	9.28243	11.4351	10.8966	4.09573	9.00446	7.27018	10.8058	11.32	8.27926	9.44676	10.9914	10.6132	8.99802	7.93338	3.88583	4.72364	4.20674	6.83222
1012	4.15705	5.46492	8.24846	4.93317	4.08316	10.0938	11.7641	11.6086	4.73693	8.23837	4.94957	3.97611	3.70391		5.13858		3.79454	8.10107	6.6812	4.20487	12.2946	6.32412	11.6011	8.48298	13.1659	10.3462	4.30647	9.14194	8.26554	8.69371	11.6859	7.97806	10.026	11.7266	10.0895	10.1229	8.77695	3.92813	4.41566	5.04537	7.10373
1013	3.9872	3.74478	8.86711	4.45837	3.63432	12.1067	11.5315	11.227	4.55607	8.73431	4.36807	4.41136	3.61433		4.69078		4.48232	9.26383	7.79015	4.35888	12.7664	6.81024	12.7352	7.8665	13.7298	9.75776	4.46413	8.98938	8.14031	9.16875	11.1558	8.75219	8.56945	11.6785	10.4282	9.28195	8.67319	3.74633	3.98933	4.80061	6.13043
1014	4.23733	4.54346	8.40488	4.55988	3.94488	11.1294	11.1493	10.6925	4.30602	9.05409	5.74702	4.27472	4.15853		4.40555		4.83088	9.56327	6.75992	3.83789	10.8409	5.51034	13.1476	9.84952	13.0038	9.90448	3.97851	9.8312	8.385	9.77065	12.2126	8.60058	10.0067	11.8821	10.3012	9.56176	7.30086	4.37404	4.94576	4.70448	7.80635
1015	4.41106	4.13412	9.40922	4.54666	4.11298	11.8423	10.4587	9.59902	4.32201	9.68002	4.54404	4.68396	4.42739		5.28903		4.3387	9.03125	7.07701	4.32962	11.6735	5.31056	13.469	8.7959	12.8474	10.8233	4.17407	9.41926	7.0306	9.57114	12.6392	9.35814	9.8831	12.8801	10.378	10.1246	8.45201	4.01722	4.30927	4.90391	6.94184
1016	3.89498	3.97801	9.01649	4.93072	4.19107	11.3506	10.5114	9.39861	4.34203	8.74939	4.29963	5.36955	4.35931		5.10299		4.98018	9.87075	7.41963	4.59063	12.9756	6.86356	12.6512	9.52601	10.5257	10.7013	4.222	10.1497	7.01832	10.3593	11.3465	7.55403	9.84641	11.3759	10.032	9.00043	8.03042	4.14128	4.08397	4.19273	6.56897
1017	3.53551	4.42946	8.58437	4.67789	3.87435	11.0819	10.5989	10.6137	4.4192	8.53677	4.94624	4.21531	4.35107		3.92269		4.49196	10.0856	8.48411	4.55581	12.3581	7.70305	13.2047	9.53999	12.3727	10.9301	4.62512	8.52782	6.46681	9.6025	10.7156	6.92608	9.46137	12.9882	10.4365	9.38558	7.49285	3.88258	3.69146	4.73212	7.53554
1018	4.87386	5.00373	9.01238	4.82712	4.83763	12.0782	11.6355	10.1915	4.55782	9.32512	4.49323	4.81716	4.73894		3.89465		4.54288	10.6717	7.17165	4.36693	12.081	6.6216	11.6107	9.35561	12.4052	10.4098	3.87424	9.43865	5.97157	10.1235	11.4849	8.78858	9.2013	12.0117	11.3868	9.57678	7.97126	3.70714	3.82586	4.65653	6.66301
1019	3.77247	5.11549	8.22782	4.98952	4.97679	11.7658	11.029	10.2297	4.51732	9.24997	3.92411	5.55106	4.51842		4.8607		4.13698	8.52255	6.8746	4.23053	13.625	7.0315	13.9418	8.94858	10.9317	10.5385	4.11147	9.36714	6.73476	9.69532	11.3723	7.08187	9.14004	13.2419	10.0674	9.14568	9.05509	4.38384	4.40856	4.69707	6.624
1020	4.26638	4.0873	8.84457	4.56515	4.08357	10.5172	10.3227	10.2466	4.28239	9.37445	4.0658	4.18758	3.86965		4.06573		4.52966	9.44733	7.84229	4.67355	11.6358	7.58273	13.6925	8.81306	10.6935	9.10904	4.18652	9.58168	6.40273	9.18679	10.372	8.07447	9.54795	14.7658	10.5174	9.91896	6.38069	4.10604	3.68485	5.06963	7.00147
1021	4.49396	4.60838	8.63294	4.94794	4.06459	9.66582	11.2527	10.2502	4.37612	9.96675	4.46146	4.15998	4.52103		4.52498		4.83162	9.55369	6.94239	3.93026	12.1234	4.91245	11.3857	9.80255	11.4058	10.2371	3.68942	9.65938	7.5366	8.98055	10.9913	9.42256	9.86038	12.5271	10.8915	7.10303	7.72437	4.14725	4.10279	4.79718	7.01668
1022	5.68103	4.32468	8.83799	4.89	5.67783	9.58471	11.1822	11.0801	3.67229	9.23698	3.99157	3.8448	3.6757		4.28656		4.38002	10.0152	6.59595	4.38255	12.3027	5.66881	13.9492	8.7452	10.4429	8.73519	3.98108	10.5849	6.45778	8.60115	10.7543	8.98317	9.25033	13.5911	9.77862	8.72924	7.53669	4.16837	4.6792	4.68855	6.99892
1023	3.84939	4.67849	10.6105	3.77967	4.88796	9.90543	11.1432	10.5399	4.84781	8.05725	4.63221	3.79676	3.75806		4.65449		4.57721	8.54932	7.34127	4.69896	10.0981	4.70231	13.0393	10.4241	11.6666	10.3298	4.45182	8.82502	7.88908	9.19227	11.6905	9.20564	10.3222	13.2088	9.87584	9.61018	6.76244	3.95516	4.36771	4.49571	6.90805
1024	4.67807	6.046	10.1259	5.02611	4.06986	12.3841	9.90829	10.1493	4.81973	7.29045	4.18111	4.6737	3.79533		4.49771		4.48771	9.27496	6.753	4.44019	10.7737	6.17503	14.2635	9.86294	10.5238	8.9562	3.92619	9.74159	6.69001	9.28203	10.9772	8.4309	9.85853	12.9846	9.77888	9.77718	7.58436	3.82996	3.73229	4.8167	6.73995
1025	3.93261	6.12435	10.3113	4.4884	4.09202	12.5473	10.8601	10.4376	4.69794	6.71191	4.24295	4.17178	4.47563		4.11812		4.6269	10.2367	8.9403	4.28226	11.4672	7.45057	13.382	9.13206	12.9187	9.70533	3.95359	8.08283	7.10792	9.4408	11.4605	9.39172	9.81063	12.1893	10.0509	10.3304	7.3016	3.95392	3.95821	3.86948	7.18488
1026	4.49259	6.51844	9.51049	4.89167	3.86144	12.3396	10.7084	9.3775	4.40423	7.29238	3.54573	3.95265	3.58187		3.55231		4.2485	8.71567	7.60858	4.25244	10.8134	6.3927	12.757	9.62802	11.4147	9.96261	3.72459	7.81554	7.01886	10.0815	10.4933	9.16111	9.81196	12.6333	12.0179	9.60229	8.10616	5.29798	3.98535	4.3229	8.1603
1027	4.2732	5.43334	9.03051	4.52599	3.96466	11.1376	10.381	10.1723	5.07677	8.47313	4.69431	4.81964	4.79359		4.14553		4.5386	9.86992	6.27403	4.14101	11.0294	6.75347	12.2919	10.0928	11.4766	10.6436	3.64935	8.84892	7.51689	8.58688	11.0171	9.08283	9.93882	11.8482	10.6231	10.0074	7.21612	4.08183	5.04556	4.63839	7.19391
1028	4.79765	5.27862	9.86644	4.95001	4.87234	11.3551	9.57054	11.0625	3.81052	8.8058	4.10273	4.06592	4.09474		4.76593		3.99206	9.57173	7.2872	4.58297	12.9612	5.9381	12.8447	9.54177	12.1415	10.8827	4.15757	8.69213	7.16235	9.97475	11.4596	8.58318	9.63146	11.7099	10.8555	9.29771	8.1024	4.63052	4.81631	4.35185	6.1332
1029	4.55449	4.64282	9.05836	5.0083	4.84996	12.8018	9.96387	10.2822	5.03426	7.73572	4.62884	4.14765	3.74436		4.65257		4.52621	9.58157	7.17898	4.03814	12.5705	4.70921	13.5937	10.0483	10.5283	8.75571	3.92181	9.90948	7.48253	9.10086	11.4544	9.25759	9.68965	11.4935	11.5272	9.84925	8.82436	4.01965	3.70514	4.09451	6.92877
1030	4.77722	4.885	8.58529	4.41509	4.73998	12.2607	9.87631	10.4105	4.92099	7.16272	4.8747	4.59093	4.50274		4.50251		4.03532	10.758	7.71641	4.3819	12.8601	5.39174	13.1897	9.45142	10.0666	9.13362	3.8219	9.04401	8.13571	9.59646	11.8695	9.34193	10.3137	13.018	11.0953	11.1223	8.3095	4.44083	4.68259	4.14977	5.65309
1031	5.2726	4.39994	8.43608	5.07169	4.39204	13.1979	8.63422	9.4725	3.92319	6.74378	3.8861	4.85082	4.13605		3.99172		4.33503	10.9753	6.03042	4.19094	12.1963	5.86725	13.304	9.19888	11.2966	8.51437	4.50374	6.70331	8.34138	8.98854	11.0606	8.9111	9.03267	12.3404	11.013	9.62006	7.2962	4.61244	4.16707	4.77413	7.1486
1032	4.59078	4.05248	9.98819	4.85103	4.04668	11.672	8.92389	10.3673	5.03562	8.71907	4.24304	4.71518	3.76326		4.39678		4.78183	8.80675	6.62114	4.00894	11.2668	5.78385	11.8635	9.39249	12.8587	9.73394	3.94266	9.85859	7.55628	9.3312	10.8132	8.81258	7.99809	12.7259	10.3234	8.55468	7.54327	3.5672	4.36345	4.18408	6.52422
1033	3.73928	5.26693	9.81434	4.82602	4.83866	10.9384	10.3938	10.6156	3.72079	8.90439	4.12477	4.57616	5.36334		3.81457		4.18257	9.63684	7.44371	4.44429	10.6225	6.5908	13.2206	9.79282	12.644	9.24866	4.05476	9.21641	7.33748	9.32984	10.9823	10.0236	10.0519	12.0048	11.751	7.7443	6.9028	4.84187	4.13258	4.30806	7.04288
1034	5.34963	4.77588	9.91656	5.06424	4.39575	12.017	9.29654	10.3467	3.73488	7.56606	4.33008	4.25612	4.90165		4.51161		4.62215	10.0969	8.61351	4.3216	12.1014	3.76667	12.187	9.1871	11.3844	10.2639	4.63876	8.13851	7.39384	9.41557	11.4639	9.15112	9.12689	12.0056	10.8157	9.28184	7.48817	4.16948	4.47532	4.35196	8.5902
1035	4.22825	4.32635	8.18755	4.12168	4.40387	11.9594	9.60423	10.7007	3.97156	9.55641	3.96451	4.36208	3.75464		4.16944		4.2949	9.48356	7.26646	3.95964	12.6423	5.39351	12.2171	9.56444	10.5956	10.5684	4.18311	8.79335	6.97036	8.17607	12.1759	9.72682	8.57435	12.949	12.2709	10.0362	7.72489	4.13981	5.10072	4.59501	6.88786
1036	4.78536	4.89053	9.88227	4.54359	3.98841	12.378	9.52323	10.3576	3.9773	8.54959	4.17677	4.42107	3.79539		4.12099		4.30633	10.9095	7.10359	4.17977	12.5529	5.94564	11.558	9.23171	11.4717	6.39528	5.1277	9.14512	8.55749	9.06323	11.4437	10.0916	8.09015	12.2586	11.3016	8.57933	8.42982	5.94479	4.4239	4.52899	6.55555
1037	3.7728	4.36881	8.88602	4.31835	4.18364	12.6149	9.71673	10.3862	4.68812	8.74983	4.53028	4.41091	3.83971		3.93867		4.23165	10.5779	6.71939	4.26905	12.4664	6.08047	11.349	9.69735	10.9789	7.21436	4.72647	9.86684	7.1491	9.43405	11.6499	9.95322	9.36385	12.5789	11.2213	10.3934	6.89745	4.61082	3.72116	4.12324	6.68466
1038	4.23682	4.0579	8.46856	5.23081	4.78863	11.3812	9.10159	10.6733	4.58669	9.13139	3.88727	4.14765	4.59423		3.88701		3.80702	9.70253	7.63152	4.00413	9.60644	5.84364	12.079	9.55767	11.9166	7.37893	5.48458	9.99085	6.9667	9.14857	10.9598	8.35087	8.79999	13.2659	12.6465	9.69786	8.12483	4.13284	4.43979	4.09142	6.85835
1039	4.08109	4.03527	7.83534	4.64759	4.31677	11.4812	11.1856	10.1263	4.8835	8.37059	4.34653	4.48492	3.96279		5.12004		5.04905	10.3219	7.65218	3.86017	10.3168	6.03021	11.3245	8.96336	11.0537	8.37037	4.12493	7.99539	6.35275	9.46726	10.9118	8.96124	9.26282	12.0783	11.4697	8.74855	8.41022	5.72714	3.80281	4.55897	7.61639
1040	4.4035	4.59446	9.39803	5.73915	4.37804	13.2039	10.0466	10.7704	5.38313	9.1321	5.13776	4.38371	4.41907		3.70132		4.6425	9.64451	6.39632	4.36768	10.6931	5.02184	11.5169	8.37437	11.1258	10.2039	4.54429	9.62887	6.20357	8.82459	11.7207	8.55451	8.74476	12.8287	11.56	9.05156	8.30177	4.60115	4.65305	4.344	7.53561
1041	4.14609	4.11872	8.37936	4.40101	4.14151	13.157	10.358	11.1276	4.94752	8.42797	4.76539	4.16743	3.9278		5.17279		4.74604	9.00094	6.70478	4.04813	10.6992	6.11439	9.48884	9.0782	12.0409	8.66816	4.09317	9.70753	6.32902	9.28674	10.6074	8.34758	8.91435	11.8847	10.6816	10.0472	6.90537	5.5943	5.11305	4.79865	7.25452
1042	4.2804	4.86877	8.53543	4.40192	3.67757	13.0427	9.39563	10.8155	4.46485	9.1922	4.47575	4.5842	3.76452		4.04631		4.24185	9.70783	7.29255	5.03509	7.63286	4.78611	11.0557	9.45817	9.9319	9.91795	4.0604	9.60784	7.09323	8.25637	11.1941	8.82132	9.90867	11.5672	10.6168	8.62986	9.17681	4.50557	4.57137	3.98424	6.66259
1043	4.14796	4.25658	8.45889	4.38855	4.8972	11.3883	8.98488	11.0751	3.99342	8.40786	4.87115	4.91878	5.19921		4.10444		4.85018	10.001	7.25932	4.08295	9.3396	3.86413	10.5689	10.4601	10.266	8.24034	4.05104	10.809	8.77275	8.8453	10.6286	9.87936	8.95171	11.2371	10.2535	8.75642	7.29429	4.48648	3.6245	4.51032	7.00609
1044	3.76864	4.33825	9.73925	4.21811	4.46387	10.6741	10.3737	10.7299	4.73477	9.33207	4.88379	3.79121	4.33725		4.18905		4.16272	9.17079	6.54591	4.52923	7.84496	3.72223	10.91	9.24747	11.1796	10.6142	3.7746	10.5396	7.15873	8.58981	10.8064	9.40711	9.1653	12.144	12.9357	9.40524	7.69166	4.23654	4.6561	4.2647	7.42819
1045	4.78435	4.69785	8.17798	4.09675	3.90533	11.5511	8.59299	10.0126	5.24355	9.17189	4.97991	3.88451	4.73478		4.13887		4.13993	9.39415	6.41852	4.52268	8.836	4.22509	11.8187	10.7698	11.3065	9.80996	4.0469	7.58674	7.48688	8.45327	10.4519	9.1393	9.40382	12.6998	12.1189	8.50831	7.24473	4.63286	3.95957	4.55545	7.11935
1046	4.90952	4.56638	9.73052	4.38476	4.27778	11.3995	8.06602	8.76249	4.38786	8.51554	4.63459	4.38554	4.69606		4.17874		4.38503	9.5129	6.38043	4.40493	8.87129	4.50028	11.877	8.50849	11.6091	10.5544	4.09763	9.30842	7.29662	8.01031	10.9124	8.2181	9.26876	11.4625	10.8893	9.64299	6.98145	4.45335	4.86208	4.53535	5.91761
1047	4.67656	4.56653	7.39825	4.09685	4.13833	12.5069	9.44637	11.5247	4.91148	7.34064	4.33188	4.58332	4.0095		4.28193		4.61248	9.52199	7.04387	4.50419	9.08515	3.99592	9.81622	9.93492	11.8397	9.64889	4.46352	9.45626	7.56664	7.78981	11.1352	8.42099	9.6303	12.0166	10.912	8.89031	6.70508	3.47708	4.03137	4.1915	7.50437
1048	4.43889	3.70892	9.42129	4.84171	4.50694	11.0786	9.03996	9.64409	5.26708	7.45944	5.40709	3.96791	4.31524		4.20492		4.62438	10.4575	7.88041	4.67291	6.49315	4.26766	10.0332	10.6754	11.1185	8.88204	3.7073	9.72548	8.61173	7.34883	10.46	8.79635	9.84484	11.0951	12.4753	10.4199	7.74559	4.12863	4.31976	5.21177	6.91264
1049	4.19631	4.24764	7.92688	4.53843	4.16088	12.0331	9.29752	10.634	4.86179	6.72751	4.04595	4.62889	4.38695		3.81739		4.24741	10.3242	7.36305	4.13795	7.08966	4.71422	12.7147	8.72688	11.5104	9.22034	3.9099	9.88369	7.35681	7.90004	11.0652	7.323	9.51687	12.9786	12.6147	8.83751	7.67555	4.29084	4.33923	4.39456	8.58218
1050	4.26686	5.34054	9.39359	4.78484	3.81076	12.2217	8.73365	9.84072	4.1406	7.485	4.40393	5.42412	4.63734		5.0263		4.17133	10.1262	7.25586	4.44398	6.90675	3.61657	13.1406	9.67575	13.5865	8.68961	4.14977	8.61312	6.61418	8.11676	10.3761	8.60341	9.0431	11.2767	12.1101	8.36574	8.26381	3.9813	4.25114	4.87341	7.28013
1051	3.97321	4.4693	9.64708	4.46152	4.30091	11.7209	9.23892	11.2225	4.41591	8.2361	3.70656	4.07362	4.52603		4.66117		4.28488	10.4411	6.14954	4.52065	6.40426	3.70053	13.0869	9.31529	11.3506	9.92225	4.98635	9.78774	7.68985	8.19446	11.2132	8.86931	9.46889	11.7738	12.8014	8.03493	7.57324	4.09882	4.10782	4.49608	6.53112
1052	4.43402	4.09407	6.40952	4.45957	4.17476	13.0125	9.88662	11.4197	4.16718	8.13477	4.61659	4.2063	4.7799		3.99025		4.50589	9.68216	7.13551	4.02685	7.07104	4.09177	12.4748	7.99903	11.0626	9.43243	4.03526	9.90822	6.4234	8.2537	10.4392	9.02291	9.55768	11.6783	10.7767	10.0749	7.66969	4.50728	3.74172	4.48546	6.93481
1053	4.6736	4.93316	6.91487	4.30421	4.17709	13.8516	10.2207	10.9672	4.21935	9.69314	3.98119	4.06717	4.70856		4.17082		3.94712	11.2116	6.84909	4.32616	6.40364	4.2155	13.8734	9.1709	11.5675	9.02049	4.00256	9.90274	6.1941	7.83837	10.9871	7.18598	10.6508	11.2674	11.6404	9.25626	7.64963	3.71808	4.09608	4.47137	6.39051
1054	5.44354	4.89037	4.47693	4.56897	4.71035	11.5759	9.44717	10.5069	4.64429	8.88949	5.19852	3.54322	3.80557		4.56408		4.36261	9.74937	7.09148	4.11454	7.10422	5.32301	14.7881	9.9608	12.2686	9.24098	3.72591	10.3568	7.1306	8.13458	10.7908	8.55596	9.74616	12.1191	11.9462	9.01875	7.55287	3.93783	3.77056	5.03704	7.01224
1055	4.12285	4.75819	4.31144	4.47072	3.80131	12.4807	9.00596	11.6706	4.38208	8.15683	4.92603	4.03214	3.38097		4.02086		4.55088	10.28	7.12487	4.20596	7.65624	4.49966	13.4693	9.48375	10.6072	7.52317	4.42577	9.86676	6.45265	7.08002	11.0707	8.88795	9.95023	11.9972	12.5274	8.74609	7.82548	4.51976	3.96891	5.06483	7.49267
1056	3.99536	4.14276	4.04922	4.23718	3.62087	12.0425	9.84099	10.6743	5.01424	8.49389	4.63646	4.65444	4.08178		5.04811		4.98305	9.20151	7.42567	3.95013	6.28479	5.40523	13.3999	9.10825	10.7903	9.83902	4.56252	10.4075	6.3413	7.79801	10.3481	7.78766	9.64022	13.3014	11.8495	10.1485	8.38814	4.33966	3.41217	4.91343	8.05634
1057	5.01582	4.7978	4.29308	3.91859	3.88842	12.9923	10.7	11.2254	5.17371	9.58213	4.1789	4.0461	4.53927		4.66233		4.89863	10.6974	7.25368	4.22202	4.10089	6.81437	14.306	9.59989	9.52854	10.4448	4.08863	8.13802	7.36566	7.85736	11.401	6.78465	10.073	11.7336	10.6074	6.99933	8.07055	4.27673	4.94644	4.74695	6.94771
1058	5.13817	4.46722	5.3485	4.24441	4.5225	10.4804	10.8593	11.8245	4.86059	9.23057	4.0104	4.5281	4.18503		4.75129		4.39153	10.0716	6.28412	5.30046	4.83019	7.86576	13.3636	9.61282	12.0116	9.93277	3.71788	9.56477	7.04677	8.3317	10.6278	7.99572	10.0024	12.0246	9.92865	9.91059	6.615	4.31289	4.41426	4.41187	8.43529
1059	4.21774	4.21665	4.05296	4.02947	4.36383	12.1219	12.0769	11.3297	4.67687	9.99922	4.62049	4.13351	3.7278		3.91214		5.02192	9.73667	6.94607	4.33623	6.14204	4.19239	13.6178	9.3813	10.0181	9.60029	4.87986	9.16843	7.60109	9.43485	10.7924	8.45871	7.87732	12.0909	9.62289	9.48117	7.90883	3.93603	4.21354	4.93573	7.3819
1060	4.49028	6.08324	3.93977	3.80638	3.78357	11.9442	10.0442	12.0777	4.6408	10.7019	4.29366	4.21341	3.48564		4.77634		4.10805	9.52363	6.48277	4.41244	7.34633	5.36182	13.8793	9.17366	11.2641	8.81091	4.20976	10.0004	8.44202	8.94292	10.8354	8.47354	8.64936	12.395	9.45124	8.25745	8.693	3.65781	4.98692	4.36287	7.41279
1061	4.08582	4.35955	4.30377	3.71516	4.14141	11.0618	10.5697	10.758	4.31492	7.75229	4.26015	4.19625	4.47072		4.91069		4.90136	9.97755	6.85593	5.43257	6.87539	4.00352	14.4977	10.1337	11.1224	9.17545	4.27497	9.37207	9.47574	8.24506	10.5889	8.69748	9.55238	12.0548	10.6469	9.28314	7.37743	4.09998	4.12393	4.37271	7.29962
1062	4.51872	4.49535	4.03311	3.85676	4.93952	12.0478	10.7672	11.1585	6.19805	8.23795	3.42586	4.55784	4.2983		4.8126		4.63152	10.087	7.19481	3.81026	6.78989	5.03243	12.5669	9.28357	10.9251	9.53814	4.31076	9.43159	8.07031	8.59163	9.81818	8.01218	9.80398	11.9062	10.7686	9.28544	7.8286	3.82164	4.16733	4.54494	6.99478
1063	4.56607	5.57366	4.09455	4.34888	4.63963	11.0633	10.4387	9.86005	4.21467	10.8245	4.68232	4.41947	5.09629		4.09827		4.86364	9.93922	7.09387	4.33929	6.73003	5.7176	12.6267	8.25194	9.43037	11.2838	4.67855	10.0365	7.43586	8.0094	10.0553	7.61039	8.18982	13.7072	12.242	9.46785	7.54586	4.93077	4.67608	4.07064	7.57797
1064	4.76702	4.83018	4.24295	4.19272	4.4294	12.2773	9.93959	10.1626	4.34864	8.90145	4.27373	4.01342	4.55864		3.70309		4.59805	9.8424	3.42945	4.9663	6.83107	4.96448	13.9473	9.50666	9.70209	9.34857	3.98511	9.36425	8.1462	7.73312	10.3726	8.75894	9.8991	11.7061	11.1229	9.20244	7.21848	4.41163	4.05957	5.09883	6.84179
1065	5.00898	4.87246	4.31176	4.98554	3.99294	12.9741	10.9921	9.9166	4.46038	10.2667	4.47577	4.13942	5.06047		4.18974		5.46094	10.061	4.11712	4.23218	6.78307	5.59659	12.5369	10.3477	10.6017	9.47241	5.01183	10.2647	6.29377	8.04282	11.1387	7.77015	9.31563	12.392	10.6928	10.5698	9.42638	3.85497	4.30306	4.21466	7.37424
1066	4.20503	4.36312	4.15098	4.18973	4.43433	11.4916	11.4973	10.2426	4.06696	7.96422	5.17126	3.80912	5.23534		4.12634		4.34818	10.2154	3.90264	4.7612	6.93213	6.02782	12.677	9.38465	9.6344	10.1608	4.57675	10.2324	7.57924	9.15326	10.9679	9.86576	8.38485	12.3189	11.063	8.51579	9.782	4.3562	4.28852	3.92475	8.01946
1067	3.71344	4.70963	4.01085	3.87326	4.98021	12.0407	11.262	11.6236	4.86502	8.29059	4.85967	4.66959	4.67697		3.91963		4.84509	9.54459	4.28555	4.32743	6.86333	6.17029	13.0458	8.91747	10.9425	9.07968	4.40257	9.9757	7.11917	7.69929	10.621	8.85559	8.73502	12.7601	13.0717	10.3245	10.5245	4.50806	3.87216	3.8198	8.30634
1068	5.74061	4.89757	5.21187	3.97036	4.40938	12.2939	10.77	12.0188	4.13277	9.57481	4.18757	4.50905	4.8604		4.4584		5.06163	10.4842	4.23626	4.92822	6.04633	4.12638	13.5737	8.96078	10.869	9.22786	4.65425	10.0071	7.92817	7.78919	9.65208	8.32631	10.2492	12.0652	13.1303	9.68757	10.2799	4.09288	4.27171	4.71098	8.16281
1069	3.99476	3.92311	4.86418	3.8397	4.24011	12.7038	10.6248	11.5634	4.06224	9.78188	5.44124	5.09942	3.84241		4.96852		4.95904	10.3054	4.42071	4.16698	7.15131	6.67911	12.7924	10.7225	10.2768	10.5002	3.86837	10.291	6.78234	8.09429	11.3541	7.44249	8.98116	12.0346	12.5159	9.25491	9.34988	4.00282	4.1069	4.97772	9.23761
1070	4.24077	4.53049	4.46159	4.401	4.32926	12.391	10.531	11.9321	5.11151	8.56876	4.23369	4.17342	4.7127		5.2503		5.06688	9.71367	4.17322	4.05682	6.92869	6.51498	13.0421	9.16267	10.6149	10.2809	4.25509	10.6664	8.12675	8.05475	10.9953	7.77892	8.82981	11.4356	11.8918	8.58106	9.218	4.87349	3.91964	4.86577	7.64285
1071	5.16754	5.2604	4.40576	3.98732	4.2829	12.5499	10.1964	10.8555	4.77083	8.15753	4.40003	4.52262	3.86458		4.92342		4.39241	9.69415	4.05621	4.72759	5.78462	6.49672	13.5944	9.14758	11.2115	10.4981	4.21363	10.048	7.18356	8.5582	11.679	9.11036	9.17524	12.8729	12.1555	10.2924	7.81285	4.15184	4.18085	4.90528	7.01687
1072	6.03749	4.6892	4.34847	4.27816	4.34219	11.7218	11.4274	10.7473	4.50432	9.37465	4.59854	4.46911	3.62001		4.12362		4.83896	9.3132	4.24487	4.76536	9.01467	6.85177	12.5759	10.2248	11.0187	9.72552	3.60386	10.8576	7.75085	7.97826	10.5596	8.69635	8.56928	11.676	12.7502	9.36061	8.38531	4.74179	4.37729	4.30777	6.92108
1073	3.65576	5.13506	5.16551	3.44187	4.5964	13.5618	10.2281	10.0499	4.39387	8.73637	4.18895	4.05391	4.08149		4.4239		4.17739	9.77505	3.95021	4.27479	10.083	6.75717	12.7343	8.82819	11.3591	9.08455	4.36297	9.78842	6.85386	8.49109	10.8097	7.96916	8.66517	11.6392	11.9464	9.63612	7.49214	4.82471	4.34655	4.48229	7.09358
1074	4.52611	4.62837	4.20072	3.92582	4.79648	13.5126	11.4082	11.0357	5.24136	8.76033	4.78373	3.91442	4.10866		4.09782		4.56584	10.0343	4.10662	5.23537	11.1589	5.7192	12.5726	8.30423	12.3128	9.78546	3.58851	12.0746	6.83367	9.39094	10.2741	9.02329	9.05937	12.0151	10.5358	9.52256	7.30557	4.62218	4.41897	4.59725	7.31666
1075	5.73994	4.59392	4.11334	4.01693	4.3372	12.2757	11.0642	11.8086	3.85079	7.98249	4.13571	4.02053	3.98493		4.47314		4.92375	9.83566	3.95563	4.71805	9.1894	6.56821	13.1309	8.38013	10.4377	9.43735	4.73318	10.2671	6.78033	8.17289	9.88102	8.2787	10.1846	12.7911	9.97579	9.2401	8.73325	4.33066	4.39715	3.97476	7.22527
1076	4.11497	4.62008	3.94281	4.5539	3.98374	11.14	10.4453	10.3796	4.45796	7.24985	4.43392	4.06751	4.63557		4.40115		4.36962	10.4653	4.39761	4.70932	11.9045	6.35683	12.7474	8.49782	10.6638	9.10935	4.07129	10.6391	7.8072	8.30247	11.4366	8.86445	9.28821	11.8362	10.7229	10.814	6.61018	4.27208	4.03138	4.62656	7.4838
1077	4.17832	4.16987	4.19182	3.91952	3.98063	12.9601	11.8667	11.3035	4.35822	7.01396	5.47391	4.15468	4.39989		4.441		4.84949	10.1757	4.28216	4.26477	11.8168	6.12367	11.8319	9.35644	10.6352	9.2766	3.65553	9.93766	7.32108	7.20281	10.0772	8.30651	7.78042	15.0644	11.4493	9.95544	7.66894	4.47754	3.87482	4.51489	7.43811
1078	4.5721	4.7923	3.63993	4.1567	3.43223	12.4687	10.678	11.7268	3.9264	6.69977	4.41214	3.99612	4.11907		5.09471		4.40221	10.5659	3.73755	5.02052	12.3109	4.66851	12.2259	9.57072	10.4301	9.41715	4.2819	10.5299	7.09348	8.42873	10.9668	7.94001	9.14604	12.16	9.75138	10.3044	7.20288	4.46189	3.98749	4.53337	8.83329
1079	4.90258	5.35044	4.27225	4.26619	4.54935	11.6121	10.5873	10.6333	4.8739	8.49686	4.14011	4.58473	3.93633		4.15164		4.3021	10.4621	3.87036	4.58028	12.3111	6.15256	11.6595	9.83006	9.73854	9.7598	4.75993	10.5271	6.78499	8.62725	11.8384	8.30853	7.93757	12.6521	11.1766	11.0448	7.51309	3.999	3.8273	4.73822	8.95304
1080	4.19296	4.53156	3.93027	4.478	3.79775	11.9047	10.6093	10.1571	4.96006	6.99617	4.81923	3.63087	4.1377		3.86827		3.95001	10.8974	4.32177	3.63729	12.414	5.89217	12.2201	8.9317	10.2333	9.87071	3.87595	10.2349	7.61446	8.29314	10.735	10.1858	8.94265	13.1252	13.04	10.1564	7.62139	3.58727	4.6559	5.70233	7.84069
1081	3.61537	5.09174	3.8527	4.20478	4.12621	11.6245	10.3617	10.6985	3.92772	8.01002	4.14987	3.67208	3.71592		4.82633		4.33476	11.3247	4.72641	4.49055	12.1937	4.52868	14.0431	8.51816	10.6844	10.1716	3.6149	10.062	6.52477	7.98912	9.80206	8.29295	8.83712	12.0913	11.9082	10.799	7.13052	4.00467	3.63297	4.88836	6.99339
1082	4.73211	4.41812	3.98502	4.1257	3.80471	11.7477	11.8413	10.9679	3.89187	5.87449	4.9708	4.31885	4.76555		5.16316		4.73148	9.9463	4.44258	4.20039	11.8313	4.2443	13.2413	9.17887	11.2254	11.6983	3.47714	9.97993	7.91464	7.95611	11.5928	8.6751	8.41467	13.3829	11.777	10.6464	7.26637	4.31293	3.68102	5.32244	8.42347
1083	4.26265	4.88629	3.68572	3.96738	4.11726	12.2191	11.0333	10.3703	4.55969	8.00693	4.09842	3.64545	3.69122		5.09908		4.27591	10.9442	4.04031	4.08179	11.0428	4.00743	13.0013	9.88839	11.7397	9.76202	4.48788	9.87824	8.19185	7.62111	10.3838	7.67277	7.79994	11.8159	12.6413	9.63013	7.82062	4.97732	3.96772	4.95846	7.10739
1084	4.62003	4.74725	4.55401	4.36703	4.07709	11.5575	11.1316	11.138	4.3065	6.98388	4.78904	4.59126	3.92491		4.77078		4.5522	9.30965	4.32228	4.2345	10.6581	5.30477	12.8913	9.27313	10.7872	10.3057	4.45889	9.82114	7.76846	8.13661	11.5605	7.9688	8.94291	12.6644	11.5115	7.86079	7.55411	4.14683	3.70763	4.409	7.90298
1085	4.04433	4.45163	4.78743	4.32835	4.31367	11.2868	10.5364	10.6771	3.74622	6.7668	4.78286	3.67468	4.87021		4.1796		4.44627	9.78378	4.2127	4.31576	11.8539	6.46025	13.8983	9.57179	10.174	10.6135	4.31259	10.0128	7.63089	8.22509	11.5412	7.46411	9.24624	12.3815	12.0079	9.70737	7.76741	3.80492	4.10104	4.70721	10.4067
1086	4.46246	4.90209	3.64348	4.90642	4.20082	12.0445	11.1982	11.042	4.64485	7.2105	5.74369	4.01059	4.62735		4.05697		4.6543	9.64183	3.88962	4.33628	10.4014	5.08548	12.996	8.93721	9.64973	9.39681	4.37063	10.9896	7.47918	8.65744	11.7644	7.8627	8.625	12.6283	11.957	10.2013	8.00683	5.45965	3.91154	5.26896	7.42276
1087	4.15395	4.72383	3.6559	4.00072	4.67412	12.6527	11.1467	11.7634	4.75973	6.83018	4.08301	3.92716	3.62243		3.87247		5.19586	10.2788	3.85843	3.95846	11.6028	5.01783	12.3224	9.60302	9.68276	9.56864	3.61215	11.0651	7.20845	8.06036	10.6417	8.55618	8.73962	12.827	10.8131	10.0867	7.03423	4.60957	3.7004	5.25685	8.20111
1088	5.09115	4.33135	4.16279	4.52828	3.73713	10.6519	11.371	11.7765	4.39073	7.21988	4.79698	4.1456	4.49574		4.52834		4.88304	10.2077	4.47406	4.78812	11.4402	6.65079	13.0574	9.5194	11.2168	11.5688	3.94104	9.08602	7.44401	9.56909	11.4353	9.48908	8.77413	12.5997	13.1233	8.94969	6.20951	4.47037	4.73217	5.18383	9.61788
1089	4.18037	4.43081	3.76715	4.6616	4.32899	11.4099	11.0781	10.7369	4.18687	6.9264	4.24069	3.97695	4.74781		4.08576		4.48107	9.99478	4.20958	4.2	9.97046	5.76396	12.8361	9.00949	11.6024	10.637	4.1801	9.65635	6.29916	9.49727	11.0102	8.85479	7.58766	12.2069	11.5142	9.87715	7.5705	4.9196	4.29151	4.53708	9.13712
1090	3.82853	4.57863	3.79965	5.72785	4.4991	11.8718	10.481	11.1116	3.86783	6.5312	4.55222	4.20972	3.95593		4.57369		4.32901	8.82968	3.58688	4.031	11.5849	6.7401	12.2057	8.39174	11.358	9.68287	5.02501	10.0812	7.88429	8.86544	11.1843	8.07706	8.06341	12.6278	11.686	9.89404	7.34319	3.66718	4.1174	4.78409	8.61076
1091	4.10689	5.19825	4.43465	4.2868	4.17805	11.7419	11.2097	11.1169	4.7226	7.11147	4.41903	5.09248	5.49768		4.22532		4.86598	9.80925	4.0335	4.4671	11.8798	5.15838	13.7371	9.37265	9.93324	10.0952	4.05218	9.36635	7.46986	8.53833	10.721	9.00533	7.74089	12.3926	11.6183	10.0855	6.31498	4.66945	3.64524	4.79886	9.44124
1092	4.80443	5.76866	3.87032	4.93346	4.52348	11.65	11.2054	10.6921	4.62293	8.56453	3.86917	3.91528	4.13757		4.57896		4.71455	8.94618	3.82363	4.48917	10.8543	4.88244	12.7246	8.72098	10.6631	10.5782	4.93748	8.26054	6.77567	7.58151	10.0202	9.55399	8.78991	13.9336	10.5007	10.7439	7.68309	3.93836	3.95147	4.8912	8.79872
1093	3.8639	5.13644	3.65531	4.19334	4.384	12.1808	10.3621	11.9608	4.18818	8.81365	3.8197	4.90717	4.04406		4.95892		4.25503	10.0731	4.20489	4.54222	10.9397	6.35016	12.8417	9.25293	12.0859	10.1576	4.35822	9.93293	6.51461	8.38451	10.3672	8.37126	8.01902	13.8785	9.39724	8.59519	6.86432	3.97045	3.70985	4.47288	6.92798
1094	4.24977	4.4952	3.89151	4.68092	3.95577	12.452	10.1737	9.8786	4.85026	7.47795	4.11778	3.63541	4.12812		4.8753		4.99926	9.97053	3.88951	3.98369	11.9787	6.4506	11.7882	8.83671	11.5228	8.93059	4.34361	9.86311	7.62883	8.22658	10.8694	9.25791	7.70795	15.1297	11.5311	7.92355	7.87464	4.02356	4.52602	5.43815	8.65821
1095	4.479	4.8657	4.86634	5.35428	4.84547	11.9431	9.9957	11.2923	4.46776	7.53792	4.34665	4.25294	4.2615		3.98389		4.55264	10.2468	3.87646	4.24387	11.6076	5.05909	13.2487	8.37684	11.5085	9.96848	4.37597	10.9803	7.6823	7.75268	10.306	9.37295	7.24639	12.0783	11.5393	8.69451	7.26609	4.32654	3.967	5.01487	6.69911
1096	4.03937	4.83745	3.67399	4.45504	4.24135	10.9808	11.7222	11.6976	4.33624	7.70907	5.02811	3.80692	3.68446		4.2073		4.29262	9.72346	4.1922	3.90497	12.8518	5.26565	13.0451	9.33917	12.2025	9.33373	4.03575	10.3974	7.48264	8.19847	10.9898	9.43002	8.51024	14.3681	12.1071	9.23793	7.1761	4.14591	4.97323	4.38481	7.38079
1097	4.55275	4.2036	3.98718	5.20559	4.02052	11.9088	10.4594	10.4686	4.32416	8.20242	3.52564	4.13331	3.72402		4.56091		4.63364	9.99132	3.80603	4.85453	10.9189	6.33992	11.8716	8.66971	11.3612	8.40256	4.41418	10.2053	8.34259	8.64696	11.1346	8.07	8.86424	12.1023	11.2673	8.82856	7.55368	3.86903	3.93149	4.67561	7.62608
1098	3.66232	4.09082	3.98453	4.35883	4.01643	13.6047	11.8065	10.4807	3.72345	7.1581	4.77282	3.70759	3.60846		4.44873		4.64815	9.97639	5.04847	5.00195	10.8137	5.09687	11.7633	8.98136	12.2252	9.71346	3.9466	9.79437	7.25995	8.07518	11.7318	8.03524	7.1348	12.6738	12.3648	10.0275	8.06155	4.35967	4.18955	4.74336	7.9281
1099	3.56049	4.55066	3.84917	5.29518	4.7928	11.354	11.5257	10.4705	3.97936	6.90139	4.2214	3.9096	3.989		4.39602		4.75631	11.0002	4.21324	4.91929	11.1721	5.66225	11.9046	9.7169	11.8569	8.00491	4.61835	10.3391	8.15163	9.27277	10.2904	9.36693	8.53361	12.4496	11.509	9.60784	7.62562	4.53072	3.87451	4.94442	9.23191
1100	5.03278	3.82708	3.77532	3.74985	4.1797	11.7237	11.1816	12.5389	3.66326	8.19928	3.95346	3.65519	4.60497		4.53459		5.43964	10.0531	3.8266	4.28351	11.1933	6.2952	13.2397	9.3153	10.8565	10.7745	3.67034	10.7974	7.75329	8.17213	10.9584	8.99264	7.79988	11.3753	9.5871	10.0871	7.86411	4.26834	4.22068	4.80227	7.16395
1101	4.75768	4.71334	3.65373	4.42093	4.33849	13.0758	11.3725	11.1994	3.45964	7.26696	4.14802	4.03551	4.26733		4.03733		4.54057	10.3587	4.43374	4.61673	10.8827	6.50977	12.6024	9.94752	10.9125	9.77422	4.08488	9.93582	7.98391	7.43364	10.9063	9.37973	7.82663	12.164	9.1809	8.97826	7.54693	3.79845	3.9216	4.84016	6.77549
1102	4.20383	3.98113	3.54766	4.65103	4.08936	12.5153	10.6819	11.3548	4.04388	6.80957	3.91247	3.59001	3.62051		4.03954		4.74787	9.77494	3.55001	4.78988	11.0473	5.78946	13.398	9.82795	10.6201	10.2096	4.59375	9.90802	7.91744	7.81184	10.6429	9.12517	8.44422	11.8885	9.57289	10.0214	8.48679	4.49022	3.59319	4.64932	7.99513
1103	4.38536	3.97562	4.04635	4.08168	4.14138	12.105	11.7433	11.8085	3.92542	7.52464	4.03954	4.33615	4.3885		3.92739		4.68893	10.0955	4.09942	4.1251	12.2293	7.48824	12.4617	9.75765	10.7426	8.9244	4.28796	9.96842	7.31805	8.35879	10.9119	8.96116	9.8678	12.1026	9.88808	8.43562	7.4496	4.13194	4.19097	4.52677	7.40057
1104	3.96226	3.83809	3.95456	4.01061	4.71611	12.157	10.4672	11.167	3.96779	7.37713	4.38029	4.12769	3.99642		4.35322		4.92594	9.26849	3.61924	3.63666	10.6341	5.79488	13.0186	10.2603	10.6952	8.38569	3.88212	10.1242	7.50563	8.49644	11.3309	8.84482	8.95027	14.0708	10.1501	8.13861	7.1311	3.57056	3.35978	5.08166	7.69376
1105	4.51944	4.91125	5.35442	4.89674	4.37402	12.1314	10.4255	10.357	4.48997	7.1614	4.53594	4.56711	3.91467		4.0855		4.82391	9.51034	5.00437	3.73632	11.1914	7.46078	12.1903	10.2593	10.7553	9.1301	4.28334	10.6614	8.11814	8.36681	11.9468	9.24001	8.58038	13.1694	9.95201	9.93095	6.84009	4.63985	3.9506	4.70545	7.31725
1106	5.02807	4.12292	4.75595	5.00013	3.72273	12.6776	10.2162	11.1963	4.1136	6.47732	3.79165	4.64592	3.94575		3.93219		4.86082	9.24096	3.84086	4.20435	10.8907	6.04908	13.4982	9.63368	9.55724	9.70362	3.68156	11.2906	8.97183	8.33907	11.0482	8.62863	6.97032	15.1086	11.7274	9.27492	8.27895	4.46028	3.83126	4.70313	7.22649
1107	4.07512	4.83927	3.99469	4.66478	3.86995	11.2789	10.8719	10.7354	4.26713	7.26764	4.39214	4.31139	3.74386		4.64825		4.82287	9.05137	5.01172	4.53218	10.9547	5.75893	13.4545	10.5674	9.53802	9.77823	4.77071	10.6492	8.60666	8.41138	11.3924	8.29659	7.24611	14.2049	10.9413	8.12112	8.02141	4.45117	4.15796	4.53539	5.75377
1108	3.89188	5.23378	3.87833	4.06747	4.59598	12.0915	9.69652	10.6277	4.5658	8.30881	4.44749	4.15648	4.0878		4.40424		4.33503	10.6987	5.07657	4.64392	11.6311	5.48493	13.5347	11.214	10.9488	9.95581	5.20881	11.2966	7.35613	7.90344	10.5601	8.54075	8.81302	15.4115	10.1232	10.1259	7.00517	4.3096	3.764	4.78419	4.83812
1109	4.31715	4.16985	4.32552	4.28708	4.23052	12.3392	10.5587	11.6752	5.22373	7.15258	4.50134	4.48037	4.44744		4.69508		4.799	9.17102	3.70704	4.42703	9.68597	4.02157	12.8046	11.3472	12.4159	9.17782	4.73368	10.3376	7.93926	7.95961	10.1731	9.50639	8.74772	14.5087	10.5715	9.11879	7.31532	5.11435	3.96341	4.69031	5.74009
1110	3.73901	5.14603	5.43612	4.74441	4.27278	12.5585	10.4611	11.7635	4.70363	7.59098	4.30843	4.37438	4.21941		3.82524		5.09284	10.125	5.20525	5.59165	11.6686	4.33721	11.3814	11.1462	12.5568	10.2339	4.84369	10.303	7.74099	8.49954	11.6968	7.37428	8.39364	15.1689	11.1731	9.93741	8.31026	4.69005	3.69818	4.88025	7.13828
1111	3.85919	5.70058	4.01555	4.05421	4.65967	11.9309	11.7131	10.5848	4.82848	7.6768	4.50763	4.79747	3.8923		4.59309		4.80258	10.1918	4.61893	3.91534	10.4643	4.50236	12.6096	10.2327	12.9377	9.97201	5.24605	10.2533	7.52717	7.98482	10.9794	9.19317	8.78281	12.1384	10.9123	10.6107	7.2465	4.18184	3.73612	4.89009	7.59909
1112	3.79885	4.45594	6.32893	3.79875	4.50085	11.5042	11.3434	11.0171	5.159	8.01447	4.20421	4.2564	4.10685		4.48018		4.98238	9.35209	4.92273	4.15491	11.1379	4.03304	12.9876	10.5341	13.3857	9.47657	3.99633	8.37541	6.93739	8.87724	11.853	9.15206	9.57344	11.6782	10.9733	9.62481	6.6445	4.49325	3.93632	4.40657	6.54169
1113	5.38762	4.70907	3.97862	4.60509	4.14127	11.5886	12.2377	8.99994	5.13903	7.38017	4.083	5.27452	4.29066		4.53923		4.66124	8.81874	4.51596	4.17423	11.8995	3.64503	13.4409	10.7667	11.8177	8.85277	4.24522	10.0618	7.44468	7.6486	11.8128	9.1536	8.74451	11.5078	9.51932	10.0195	7.37152	4.31386	3.69412	4.66164	6.7978
1114	5.48212	4.49133	4.01543	5.05475	3.94294	11.1209	12.0025	11.0471	4.83564	7.46395	4.07541	4.01757	4.00344		4.14393		4.52481	7.72759	5.92109	4.39518	12.0788	3.89418	10.6479	11.2752	11.4479	10.165	4.74504	9.56913	7.64966	8.55827	11.5373	8.39996	9.74501	12.7001	10.957	11.1323	7.31554	4.33821	4.3669	4.58982	7.17469
1115	4.42816	4.63649	4.70432	5.02969	4.27773	12.134	11.3202	10.3812	5.74881	7.76134	3.95521	4.38844	4.961		4.4803		4.56635	8.06244	3.63062	4.0969	9.58921	3.87011	12.8622	13.6101	11.2319	9.33579	3.99421	9.84042	7.47624	8.61067	11.2103	9.93481	8.71194	12.6335	9.92495	10.3487	7.94583	4.57631	3.70088	4.5544	6.47491
1116	4.97394	3.97942	4.38556	4.49936	4.34063	12.143	11.247	11.6175	5.65411	6.58922	4.01981	4.49773	4.42211		4.63243		4.26015	8.06311	3.81832	4.2735	10.397	3.66575	12.5556	13.8535	10.7255	9.9365	4.56414	10.8223	7.19958	9.12063	11.3104	8.69972	8.13344	11.7839	11.0601	10.6677	8.0646	4.40427	3.9693	4.75062	7.92549
1117	5.05655	4.76241	4.74575	4.9306	4.34982	11.505	10.2934	10.1384	4.73994	6.39477	3.76999	4.47988	3.68111		4.52939		5.50732	7.44509	5.61862	3.98571	9.85237	4.98428	12.3269	14.4069	11.9405	10.2011	4.60744	11.1134	9.34533	8.52719	11.3332	9.4301	8.05794	11.8374	10.3615	10.0841	6.6502	4.12506	4.00767	4.15749	7.44918
1118	3.73721	4.04164	4.1775	4.92599	4.155	12.7163	10.2778	11.823	5.16303	7.10925	3.98479	4.30359	3.84097		4.51989		4.32066	7.95729	4.4139	3.90541	13.3539	4.08002	11.7421	13.3034	13.0373	9.36336	4.08054	9.01649	6.95363	8.74284	11.1032	9.24525	8.50737	14.7306	10.5786	10.1958	6.53545	4.74774	3.80611	5.04307	7.56361
1119	5.26034	4.76916	5.50721	4.46269	4.33817	12.0491	12.2917	10.7892	4.02369	7.75307	4.08955	4.32269	4.01614		4.48617		4.87554	8.95065	4.15245	4.65474	12.253	4.71196	13.8655	13.5913	11.5782	11.0052	4.23804	10.584	7.93246	7.7261	11.2726	8.86588	9.49407	13.1035	10.3131	9.43269	6.74782	4.53914	4.11857	4.85223	8.27837
1120	4.92674	4.45028	6.93835	4.17061	4.93013	11.7334	10.4305	11.8872	4.09973	8.04695	4.48556	4.554	3.75598		4.21522		4.54675	9.27674	4.63405	3.99857	10.7313	4.06739	12.4487	13.6251	11.3125	9.69831	4.20493	10.7534	7.3685	7.0118	11.7115	9.58687	9.03557	13.1253	11.909	9.58944	6.47558	3.91702	4.35286	4.71722	6.98894
1121	5.03129	5.6836	7.16037	4.86741	4.15969	12.035	11.2568	10.768	4.61871	8.16534	4.88755	4.31701	4.35312		4.29876		4.25472	8.06613	4.41655	5.34444	11.2767	4.51661	11.1439	12.8569	10.2127	10.5354	4.03822	10.6746	8.90081	9.16381	11.0474	9.64575	8.5229	13.9814	11.2021	9.65691	7.40866	4.954	4.3195	5.12032	7.65759
1122	4.28073	4.24666	6.48238	4.56068	4.15003	13.6225	11.6921	10.7995	4.15321	7.58404	4.36841	3.97191	3.98339		5.66711		4.3575	7.88186	5.76094	3.90978	10.5092	5.92254	10.9897	13.0293	10.4358	10.2086	4.16981	10.7081	8.91636	8.81113	10.3549	9.15118	8.91879	13.7385	9.98342	9.68928	7.75451	4.49721	4.16041	5.12637	9.6463
1123	4.13184	4.52416	6.34205	4.20764	4.06669	10.6818	11.7549	11.0587	4.63536	7.34537	4.16305	4.6704	4.17891		4.20149		4.49651	8.03553	3.96961	4.23862	10.423	6.14177	11.1295	12.9381	10.2813	10.0676	4.65028	10.2167	7.9165	9.43321	10.93	8.65809	7.65646	12.1223	10.2546	9.61451	7.39717	4.21257	3.76344	3.77622	9.71324
1124	4.49215	4.61809	4.896	4.60148	4.48376	12.3822	10.683	11.2424	4.3496	6.44402	4.40953	5.01101	3.66499		5.00429		4.82424	7.46954	6.15166	4.66961	10.7373	6.18526	12.2915	13.1244	11.018	11.026	4.81858	10.5051	9.0592	7.77513	11.0184	9.11062	9.10858	11.4659	10.6892	9.12948	6.98137	5.15958	4.35184	4.39902	9.69126
1125	3.75586	4.53578	4.84465	4.39088	4.06576	11.9286	11.4101	11.5718	3.59169	7.81891	4.55141	5.06041	3.86475		4.7372		3.83073	8.94321	5.28244	4.41672	11.805	6.75726	10.73	13.224	11.7696	9.77819	5.23351	10.3213	8.56169	7.96016	11.1053	8.58584	9.85126	14.4882	10.3604	10.3717	7.64185	4.1581	3.87962	4.89616	7.46634
1126	4.6077	5.17253	6.09528	5.25209	4.39384	13.4095	11.9647	11.7005	4.42271	7.9189	4.08885	3.52648	4.1003		4.47926		4.34886	9.34075	5.66424	4.33877	10.0151	6.42056	12.8108	14.705	10.6568	10.3068	4.32568	10.3306	6.86055	8.24797	11.2355	8.58968	9.83413	15.2284	10.6373	8.3956	7.47407	3.76534	4.40737	4.0129	8.25618
1127	3.90832	4.60657	5.11973	4.74782	3.89119	12.5521	10.1541	11.5867	4.37458	9.09683	3.84736	3.96727	4.27479		4.31865		5.26646	8.70275	5.93346	4.60559	10.717	6.87015	13.4475	12.4924	10.6395	10.9873	4.02635	10.9532	6.59603	8.58812	11.8614	8.57123	9.98604	14.0615	9.99065	9.83236	8.71856	3.94722	3.68898	4.48693	7.29181
1128	5.42356	4.61796	3.49471	5.29448	4.82762	13.1025	11.843	11.6523	4.61174	8.3255	4.19321	4.82897	3.90217		3.78404		4.62881	8.40312	5.38222	4.92457	10.6965	5.72133	12.941	12.0566	12.0253	10.3538	4.34056	10.133	7.48929	8.29479	10.5365	8.44763	10.089	14.7524	10.8449	10.1065	7.56573	4.48394	4.11712	4.21704	7.51995
1129	4.6438	4.42268	4.82033	5.11698	4.46789	14.0828	10.7884	11.2629	4.80553	7.3034	4.46626	3.76411	4.08472		4.01312		5.39486	6.88198	5.96904	4.07692	11.554	6.79375	12.7405	12.7978	12.2036	8.21555	4.10504	10.3232	7.77104	8.26855	10.1375	8.40658	10.2528	13.6964	10.3768	9.54259	7.42017	4.41685	4.1171	4.64722	6.83821
1130	5.29353	4.53155	4.37932	4.38015	4.20546	12.83	11.2247	10.6977	4.26819	7.95258	4.59212	3.4308	4.00551		4.46892		4.72299	7.01019	4.5763	4.68335	11.8736	7.01609	12.9882	12.815	10.6609	10.153	4.79003	11.1214	8.35593	7.36909	11.0446	8.90493	9.36618	14.4293	11.0399	9.11811	7.60407	4.05307	4.23299	4.65791	7.38694
1131	5.04146	4.68086	4.50449	5.41943	3.96454	11.6418	10.6574	10.7233	3.95279	7.12934	4.55549	4.08153	4.0761		4.48343		5.0073	8.23717	5.65596	4.68438	10.7585	7.35601	14.1729	12.1641	11.8661	8.93589	3.86039	9.42605	7.99531	8.12757	10.4699	9.63611	9.10479	14.8119	10.5985	9.86521	7.10176	4.30591	4.47837	4.49691	7.77303
1132	4.41819	4.75422	4.28656	5.75796	4.32077	11.2671	10.7179	11.7297	4.97531	6.82309	3.60602	4.08276	4.40975		4.14179		3.99963	8.471	5.21829	4.03397	10.836	6.67612	11.6985	12.6006	12.4549	10.4472	4.21657	11.0095	6.15814	7.26442	10.2717	8.67746	10.268	13.6399	11.2796	10.7895	7.18416	4.7083	3.93934	4.44355	7.04632
1133	3.95791	4.56783	4.78742	5.6848	4.01031	12.6914	11.4811	11.6668	4.01283	7.26221	5.31415	3.93586	3.6568		4.44663		5.13912	9.37014	5.65096	5.54685	11.374	6.31357	11.7846	13.6049	11.9306	8.89002	3.87325	10.1735	7.24741	7.95948	11.166	8.96751	8.92423	12.6021	10.1491	10.9368	6.92346	4.54635	3.863	5.28322	7.04429
1134	4.33005	5.25671	3.86696	5.41768	4.41328	12.4854	9.94202	11.8662	4.10138	7.3173	4.30574	3.62665	3.7946		3.8636		3.91768	7.37001	4.99381	4.7409	11.2361	3.94828	12.7345	9.27572	12.2231	9.55542	4.1365	9.62899	6.66363	7.45328	11.1083	9.05937	10.3529	13.3437	10.3872	10.005	7.44152	3.98699	4.06272	4.84894	9.93509
1135	3.61572	4.42464	4.6662	5.17722	3.85608	12.3467	11.1128	12.0936	4.18837	7.6541	4.12245	3.51849	4.4636		4.25231		4.35479	7.62064	3.65449	4.39137	11.049	4.39487	10.7327	8.02358	12.5563	9.65135	4.34174	10.3059	7.1345	8.2084	11.1718	9.18519	9.6783	14.344	10.4376	10.5809	8.06859	3.79617	3.39003	4.34246	7.75349
1136	3.9816	5.29741	4.63056	5.04074	4.35937	11.6808	10.6198	11.8844	4.61074	8.34476	3.87053	4.44433	3.9305		4.13459		4.73763	7.77651	4.97926	4.16491	11.2346	4.95166	10.7713	9.63403	12.4727	10.6042	5.36114	10.819	7.00703	7.99673	10.6612	9.38026	10.7133	13.4561	10.8328	9.45815	6.89656	3.63398	3.61888	4.64015	8.94037
1137	3.89833	4.17177	3.69012	5.83408	4.01623	11.1973	9.9892	11.2442	5.53395	6.86162	4.4024	5.03664	3.65631		4.69244		4.82313	8.75449	3.88722	4.44958	11.2988	4.98708	12.5825	11.554	12.1457	10.7031	4.6737	11.1659	6.71054	8.02262	10.4436	8.96717	10.0221	13.8386	10.1585	9.76502	7.21806	4.85753	3.92205	4.47502	7.7396
1138	4.07694	5.34399	4.76451	5.32109	4.40924	12.0163	10.1866	11.9114	5.81323	6.97083	4.23785	4.17321	4.09591		4.81912		5.33555	8.27232	4.50543	5.04739	12.9921	3.93732	11.9312	11.3386	12.5874	9.45574	3.99448	10.1886	7.06236	8.23317	11.0015	9.35298	11.129	12.1399	9.78708	9.74958	7.60056	4.00801	3.91032	4.73109	7.73849
1139	5.25065	4.94138	4.1629	4.64097	4.39533	12.8313	10.2908	12.1849	4.47063	7.064	4.12156	4.30779	3.86393		4.5036		4.7977	8.46712	4.68592	3.95836	9.3875	3.99075	12.8675	11.3759	11.4149	9.44191	4.78509	9.75053	7.39157	8.98618	10.0885	8.70753	10.0385	13.7194	11.1861	8.46444	6.51268	4.45965	4.52993	4.89478	8.07609
1140	3.93682	4.82051	3.91522	4.81449	4.33673	11.4411	9.74454	11.8598	5.04823	7.24965	5.25681	4.66293	3.99601		3.63979		4.61109	8.43524	4.52472	4.00681	9.08694	4.42441	12.9043	10.9921	12.9451	9.54183	3.93318	10.8328	8.31263	8.51543	10.9357	9.5589	9.35518	13.4567	10.3084	10.5392	7.96995	4.40694	4.02576	4.64738	8.30635
1141	5.75167	6.56808	4.6223	5.3941	4.71308	11.6489	11.162	12.3235	5.00434	7.94611	4.51351	4.47344	4.38637		4.91508		4.82917	8.98605	5.28812	4.01148	10.2908	4.3573	13.3539	13.6852	11.8408	10.2843	4.0379	9.63553	7.48439	8.73659	11.0974	9.43398	10.2273	12.2997	10.4362	10.5265	6.45702	4.19358	4.34393	4.56392	9.96786
1142	5.37323	4.36598	4.84712	4.15048	4.21114	11.2555	9.85437	11.7103	6.71444	7.69861	4.05238	4.52496	4.66858		4.74296		4.33916	8.58783	4.48513	3.94083	9.80709	6.59694	14.019	13.2352	11.7773	9.66111	4.82353	11.1004	8.34866	8.97844	11.2978	7.9856	9.48056	12.7631	11.0441	10.1683	7.73422	3.85308	3.88878	4.28981	9.9589
1143	5.91536	4.58138	3.84276	4.69972	4.31273	12.2481	8.79284	12.0976	6.98015	6.90515	3.80404	3.70683	3.73829		4.25094		4.61946	7.72918	5.34436	4.09991	10.4846	6.23696	13.429	12.4254	10.8921	9.34213	4.58935	10.6611	7.74549	8.00028	10.3561	9.34495	10.2091	12.0537	11.2403	9.48467	7.45972	4.86056	4.08114	5.05032	6.86892
1144	5.85442	4.91695	3.84627	4.54386	4.3562	11.6149	9.13135	11.191	7.46435	7.49002	4.36721	3.97739	4.36509		4.28171		4.22361	8.0257	6.73877	3.90654	10.4716	5.30457	12.0868	12.7997	11.2151	10.4739	5.11189	10.0071	6.60007	9.19044	10.7736	8.85763	9.46933	12.3172	10.3316	9.21365	7.75187	5.87188	4.25467	4.94891	6.81799
1145	4.27529	5.0468	3.96225	6.23805	4.01719	12.5415	10.6615	11.1007	7.03371	8.54448	4.42201	4.09904	3.89453		5.03558		4.23174	8.33598	4.41776	3.93151	10.3399	4.52152	13.4665	13.7414	14.3127	10.9484	4.35171	10.1427	8.921	8.44382	10.3584	9.18284	9.0335	12.1331	10.3438	9.46959	8.37241	4.16214	3.96011	5.80956	7.78931
1146	4.93596	4.74095	4.09684	4.50485	4.39383	15.345	10.2949	12.2759	6.94098	7.09215	4.25268	4.31614	4.22156		4.31005		4.76178	8.29358	4.88143	4.02926	9.96064	4.21152	12.6737	13.1837	12.8674	10.0737	4.4949	10.1698	8.09885	7.88671	11.4096	9.04563	9.72569	11.6672	11.239	10.3574	8.26992	3.58177	3.66401	4.93953	8.69785
1147	4.2402	5.28851	4.37897	4.59493	4.0654	14.4146	10.0822	11.414	6.73527	8.00504	4.68604	4.25089	5.00298		4.76795		5.07063	9.53628	5.87013	3.99331	10.9223	4.65753	12.9778	13.646	11.4176	11.5374	4.45099	10.6986	7.72962	8.51147	10.0469	8.26879	10.2739	12.2482	10.5711	10.4467	8.49174	4.3191	4.14848	3.98077	9.0031
1148	4.2625	4.88125	3.73296	4.59692	4.81174	15.175	9.47855	11.4142	6.93313	8.66704	4.09712	4.61089	4.32991		4.2181		4.51839	9.06427	5.2499	4.51252	10.513	4.45736	13.2171	11.253	11.955	10.802	4.36414	10.3788	6.96087	8.42164	10.9528	8.96311	10.8122	11.3297	11.4528	9.68675	6.99144	4.08814	3.81674	4.29467	7.60753
1149	3.88239	5.7909	5.25138	5.25437	4.21289	15.0605	10.4962	11.2352	6.3051	7.32296	4.92907	5.0393	3.81733		3.96883		4.33729	9.37792	3.94581	4.4254	9.38635	3.88451	9.36554	10.9022	10.9056	8.66055	4.12576	10.373	7.32304	7.96662	10.6396	8.73863	10.2593	14.2107	12.1942	9.89179	7.4871	3.62117	3.39242	4.26121	8.78417
1150	3.63725	5.95881	3.9289	4.65	4.22399	14.9544	11.0566	11.3784	7.02334	7.8077	4.609	4.50809	3.91564		4.22471		4.9179	7.22391	5.99008	4.23167	11.2394	3.73708	11.7375	11.5044	12.1578	11.0694	3.95482	11.1391	7.7059	7.4781	10.5187	9.34439	10.6683	12.634	10.1063	10.7746	6.94309	4.35161	3.84381	4.44219	7.08994
1151	5.17356	4.47771	4.94742	5.30089	4.73749	14.5881	11.1206	11.5234	8.00518	7.92887	4.08256	3.91272	3.77816		3.98279		4.35116	7.78218	5.72661	4.25472	10.9893	6.76429	8.41397	11.5566	9.98244	11.2212	4.21651	9.50775	7.2989	7.84611	11.2295	8.34389	9.05515	12.8114	11.2686	9.47881	7.49577	4.17414	4.1713	3.99604	8.40034
1152	4.23539	5.4543	4.81166	4.82764	4.5601	13.9223	10.2842	10.6936	6.58593	8.50852	4.29196	3.72458	4.03621		4.89519		4.35119	7.03297	5.50528	4.06275	10.9461	7.03245	10.0232	11.0041	10.5462	8.49299	4.92892	9.09936	9.58318	7.85413	11.6143	9.64508	9.59583	12.5065	9.70333	11.0756	6.99341	3.46417	3.79307	4.34659	8.51074
1153	4.77468	4.81541	4.67598	4.4397	4.27028	13.6602	10.0627	10.9582	6.9999	8.50138	3.9716	4.18175	4.34563		5.37774		4.53543	7.78015	5.81482	4.14198	10.6637	6.18982	12.1394	10.757	11.629	10.1041	4.3896	10.8354	6.7589	8.0607	11.6438	8.76913	9.42255	12.4878	11.4166	10.246	7.48763	4.1464	4.05716	4.33665	8.38609
1154	4.42775	5.27933	4.40694	5.00949	4.67343	13.629	9.88374	11.8862	6.31271	8.31407	4.42289	5.02991	4.30047		3.99302		4.27433	7.77013	4.8923	4.51562	10.8957	6.29499	12.4678	9.81219	10.5539	10.508	4.62924	9.72199	7.7917	8.05621	11.4848	9.64874	10.3726	13.9142	10.8032	10.2306	7.53444	3.61963	4.44409	4.22129	6.5424
1155	4.345	5.24909	4.36163	5.53319	4.15002	14.1854	10.8217	11.2442	6.59652	9.75538	3.90802	5.58485	3.95628		5.65975		5.03519	8.54998	5.56663	4.59445	11.3159	5.83847	13.619	11.1004	11.7211	10.471	4.4451	10.0693	7.46829	8.13497	10.9367	9.20671	8.07657	15.2065	10.69	11.3374	8.16541	4.20595	3.66162	4.94058	6.8826
1156	4.19631	5.02733	4.37507	5.11331	4.46375	13.4712	10.0705	11.6777	6.68764	9.61072	4.7531	4.47523	3.71949		4.28282		4.33032	7.66245	6.43752	4.67302	12.381	5.96256	12.1886	10.6479	11.8217	11.7689	4.8771	10.4344	6.09502	8.12724	10.1747	8.73781	9.80076	14.1328	10.0598	11.2428	8.49556	3.56783	3.80696	4.97324	7.75014
1157	5.13273	4.82127	4.79126	4.71573	4.46888	14.2014	9.88511	11.6075	6.60679	11.4465	3.63948	4.48081	4.13731		4.64044		4.64063	7.2428	5.58914	4.57558	11.7124	6.04804	11.7596	8.08348	11.391	11.484	4.48679	10.2074	9.09849	7.76874	9.37026	8.71163	8.69396	14.6685	9.77467	10.66	6.6415	4.39097	3.91128	4.40965	7.21017
1158	4.52334	5.16375	4.67184	3.94111	4.36281	13.6404	8.86559	12.2284	3.9854	8.22596	4.46411	4.15323	3.74742		4.21029		4.90162	7.95187	5.79905	5.64787	10.1636	5.72361	13.0576	10.127	11.1854	11.3961	4.59521	9.94112	7.94141	8.56674	11.4871	10.0192	9.5903	12.7925	8.40708	10.3977	7.15823	3.96912	4.07947	4.50105	6.13793
1159	5.37184	5.31335	4.28331	4.71886	4.5116	13.2088	9.00388	12.2984	3.98434	9.8262	4.99525	4.00522	3.97449		4.36901		4.27015	7.44217	6.04153	4.51502	12.4348	6.30711	12.2569	9.07676	11.0671	11.4842	4.76307	10.4898	8.98395	7.45242	10.1998	9.10989	8.40032	14.3892	10.2002	11.1756	7.43398	3.89586	3.70953	4.52213	5.82712
1160	4.35589	4.07739	5.36426	5.5278	3.91859	13.3217	8.27737	11.1127	5.31788	10.7618	4.99998	3.76854	4.22435		4.65752		3.62134	7.37195	5.96813	4.98523	10.3657	5.82911	11.6831	11.1913	11.4737	10.755	4.89565	9.98113	9.518	8.47297	10.7065	9.98874	9.39756	13.3633	11.2096	10.2572	6.80198	4.03005	4.11178	4.24113	6.1785
1161	4.55212	5.43976	5.40815	4.62036	4.20869	12.7394	8.9592	12.1526	3.82713	11.2759	3.35829	4.63738	4.53825		3.70429		4.41133	7.72196	5.5727	4.24928	10.4987	6.30613	12.0134	11.8266	11.6046	9.53152	4.57561	9.96817	7.56815	8.42485	10.4567	8.52846	9.39995	14.3698	10.0461	11.0531	7.50127	4.05101	4.42219	4.54468	6.7289
1162	4.29537	4.63813	4.34827	4.65716	4.49727	13.0178	8.75489	11.7726	4.25106	8.48599	3.94421	4.10046	4.39256		4.68237		4.51089	7.57519	6.43917	4.33148	11.3305	4.2663	12.9484	10.9767	12.8727	10.1048	3.95001	9.89741	8.92182	8.27359	10.2979	8.1679	9.83472	14.3417	11.1963	10.2782	7.94696	4.0314	4.18928	4.69352	4.94843
1163	5.35599	4.26549	4.40892	4.5985	4.381	12.5712	10.5007	11.4569	4.38939	9.66153	4.10312	3.77812	3.71492		4.08341		4.3585	8.91617	5.88008	4.71693	12.1419	5.18392	11.7174	10.7327	11.9276	10.4646	4.45629	10.4579	8.82384	7.95982	11.8431	9.19561	9.98506	14.1503	9.83132	10.0313	7.32649	4.01987	4.0732	4.01266	5.82036
1164	6.08967	4.84259	3.77749	5.28683	4.23684	12.5904	8.55824	11.4849	4.3062	9.57653	4.18133	3.89741	3.79242		3.94332		3.38059	7.452	5.0038	5.36073	11.1514	4.17557	12.796	11.9177	11.15	11.4297	4.96235	9.92142	9.81681	7.51684	10.8455	9.67904	8.98058	13.9221	11.384	11.1751	8.23936	4.11488	4.03392	4.08025	6.00117
1165	4.03026	5.03418	4.00087	4.36647	4.69427	13.0456	9.37399	11.8002	4.14481	9.17177	4.65695	5.48881	4.85907		4.71505		4.91734	8.74474	5.83148	4.14143	10.8523	3.9438	14.2793	11.0013	13.3246	10.7741	4.38748	10.1945	9.38111	8.72809	10.9945	9.71749	9.56034	13.2208	10.9115	10.4314	7.74521	3.49276	3.99917	4.16549	6.02486
1166	4.82757	4.28663	4.79054	4.55521	4.25116	13.4405	9.16555	12.1425	4.18884	9.20723	4.47488	3.95733	4.11624		4.13641		5.0418	7.56964	5.72708	4.09278	12.1651	3.81169	13.6289	10.5653	11.7878	11.2561	4.18028	10.4183	7.39653	8.09948	10.5796	9.93793	9.70633	13.3651	9.99832	10.4701	7.24164	4.17815	4.13379	4.6023	6.64849
1167	4.05051	4.92043	4.42599	4.26864	5.29078	13.6063	9.92964	9.91009	4.45809	9.0876	4.74955	4.56355	4.58699		3.94877		4.13409	7.57398	4.8932	4.92152	11.1012	4.23298	12.8309	10.5319	11.5837	9.92875	4.40423	9.82388	9.15702	8.91848	12.0101	9.27473	10.1887	14.566	10.5581	10.4944	7.82889	3.51678	3.90675	4.57693	4.20619
1168	4.20614	4.68909	4.83738	4.58939	4.51936	13.7517	9.3403	11.2012	4.58378	8.32355	4.63463	3.95366	3.80212		4.368		4.49535	7.63029	5.52055	4.33143	11.6133	4.72653	12.6114	11.4448	12.1835	10.0714	4.1178	8.7102	8.91699	7.42292	11.5208	8.54737	9.73122	13.5718	9.87809	10.1903	7.16948	4.11458	4.23343	4.33431	5.10637
1169	4.84039	4.52775	3.80565	4.89753	4.70187	13.7201	10.7862	11.2297	3.86827	9.80672	4.42146	3.96456	3.60118		4.48671		5.13912	7.6903	4.8303	4.37533	10.9282	3.73739	12.3818	12.9151	11.7433	8.22368	4.28969	9.51595	8.29563	7.71247	11.9235	10.0703	9.68559	15.122	10.4942	10.6772	7.74282	3.86177	3.67924	4.37255	5.8359
1170	4.84897	5.26455	4.09071	4.39222	4.17513	13.4871	8.30611	10.8908	3.74059	9.13611	4.45553	3.68613	4.02449		4.89516		4.81072	7.41962	4.73195	4.02911	12.7969	3.82598	11.3271	10.5247	10.2694	10.2809	4.43529	10.6002	8.6129	7.15059	11.0173	9.90316	9.40429	13.912	10.4418	10.9405	6.95161	4.36709	3.74598	4.3212	5.95319
1171	3.71637	4.95656	4.57178	4.67099	4.3975	14.1611	10.5902	9.97498	4.21588	10.8985	4.69974	3.79636	4.01479		4.02802		5.10641	8.12344	4.80143	4.32377	11.007	4.09692	11.3882	10.7991	12.5054	7.02324	3.93398	10.9367	8.35805	7.7584	11.4956	8.45919	9.29414	12.6298	10.4395	10.8528	7.85978	3.86686	4.40906	4.64114	4.84075
1172	4.22895	5.14564	4.42324	5.00534	4.25287	12.7999	10.7885	9.92084	3.92523	7.6698	4.48369	4.34395	3.91094		4.33337		5.16757	8.19623	4.69675	4.85687	11.8325	3.70439	10.9849	10.3712	12.0381	8.47562	4.36539	9.66454	8.37458	7.76838	12.0203	9.71224	10.1602	13.3229	10.2447	10.7573	7.07687	4.12342	4.36859	4.26948	6.34456
1173	5.30869	4.74989	4.69469	4.7175	4.32932	12.0137	10.7518	10.6843	4.0753	8.61721	4.56731	5.09239	3.78367		4.36907		4.14837	6.60786	4.69862	3.99751	10.2176	4.15988	12.3819	9.99889	10.5626	7.36986	4.45624	10.8055	9.34698	7.32501	11.3939	9.57122	9.94216	11.8555	10.2173	11.1104	8.04406	4.30057	3.73729	4.44924	3.94158
1174	5.50382	4.75686	4.94153	5.04014	4.01061	13.9143	11.3581	10.9186	4.64521	8.55199	4.33924	3.88941	4.07339		4.14102		4.51936	8.06641	4.9138	4.51862	10.857	3.68569	12.5039	10.9169	11.4935	9.98687	4.35215	11.1894	9.00461	8.04761	11.5049	9.83733	10.2187	13.4	10.0831	10.1737	9.05097	4.93987	4.01747	4.4007	5.69513
1175	4.92731	5.32418	3.71825	4.43078	4.66066	11.8376	10.6639	11.477	4.17643	7.44828	4.32048	4.28843	3.64165		4.68609		5.2583	7.62832	4.4287	4.40529	10.761	3.83493	12.5453	10.9241	11.4426	8.78357	4.07354	10.995	8.86509	7.80196	11.1908	10.7508	8.85698	13.9408	10.3703	10.2082	8.30421	4.42363	4.22475	4.21094	7.31249
1176	4.61463	4.72729	4.94324	3.87766	4.47894	13.7781	12.0716	10.8852	4.30494	8.93992	4.01648	4.49997	4.55319		4.61023		4.85639	8.59259	4.04629	3.92909	12.0466	4.29438	12.6285	9.62914	11.3061	9.75779	5.32156	10.7172	9.08674	7.68111	10.9388	9.49371	9.45791	13.2225	10.2326	10.8867	9.06739	4.13146	4.51188	4.74789	6.09829
1177	4.39757	5.59255	4.37375	4.58682	4.35612	13.183	11.9324	11.0479	3.9543	7.18603	4.72975	3.79144	4.32344		4.45561		4.75346	8.96161	4.19414	4.85784	11.5981	4.39168	12.8649	10.2765	12.1997	8.72825	4.65134	10.5005	9.28234	8.28568	10.8894	9.63112	9.54598	13.1077	10.8352	10.813	8.72501	3.63091	3.65062	4.00526	6.81575
1178	4.958	5.20649	4.40575	5.12111	4.91997	14.0775	12.4555	10.6623	4.34954	8.68471	4.38691	3.80213	4.11079		3.97349		4.29931	7.32707	5.5983	5.13226	11.4096	4.23323	13.7592	10.6587	12.6205	9.44992	4.61473	10.545	8.74942	7.76115	11.9563	9.49211	9.64379	12.8874	10.2052	11.4389	9.9874	4.314	3.97705	4.94781	6.42428
1179	4.3764	4.68243	4.48091	5.77786	4.6166	14.4099	9.8966	11.1798	3.72226	7.18402	4.10407	4.18634	4.04496		4.00385		4.25248	7.86985	4.14243	4.49459	12.4032	4.10704	12.9979	10.2568	11.3403	9.79939	4.10129	9.75898	9.21834	7.55219	11.53	9.32083	8.54998	12.2987	10.44	11.3484	9.0679	4.65194	3.99693	4.88359	5.57125
1180	4.95601	5.15792	4.69653	4.71646	4.25353	12.8193	11.9283	10.6381	4.63978	8.4528	4.73098	4.04616	3.98048		4.97104		4.75655	6.84144	4.91798	4.25742	11.9082	3.73391	12.6411	11.2449	12.6112	10.8249	4.18994	9.76422	8.70805	8.27267	11.5985	9.40489	9.97317	13.2761	10.8903	10.1066	7.41067	4.09777	3.97755	4.97841	4.43762
1181	5.15063	4.53468	3.98358	4.96285	4.26523	13.9577	10.9747	11.4314	5.35843	7.63301	4.54384	3.60375	4.43059		4.67197		4.64871	6.59186	3.72744	4.92119	10.2822	5.00433	12.7044	11.8869	9.56289	8.70414	4.13695	10.9641	8.86934	7.61429	10.7912	10.1731	11.0372	15.0027	9.99726	10.3376	8.02144	3.98729	3.57645	3.94127	4.40683
1182	5.88265	4.94659	3.89554	5.04902	4.6944	14.3642	10.8226	10.9042	5.4476	7.5207	4.31087	4.50888	3.98067		5.03355		4.97399	8.04605	4.10147	4.23326	11.8107	3.89289	12.223	9.85887	12.6457	8.74938	4.27117	10.6436	8.97326	8.48925	11.6537	10.0265	9.34926	14.8	11.7315	10.6697	8.48187	4.05692	3.76963	4.7168	4.22405
1183	4.11156	5.4304	5.0716	4.8624	4.57098	13.8701	11.061	11.9794	5.31841	6.88675	4.53213	4.26959	4.05622		5.54109		4.53322	8.21006	4.41227	3.92703	10.0378	5.6646	11.7989	10.6063	13.8293	8.98178	4.45936	9.62187	8.30686	7.0048	11.076	9.67566	9.47311	15.5019	10.6956	9.31505	7.36229	4.32973	3.7211	4.54873	3.67985
1184	4.50766	4.75574	4.57635	4.84675	4.8359	14.8244	11.2305	10.7787	5.26876	8.25727	4.23038	4.40188	3.9342		5.39489		5.74169	7.76321	3.85344	4.61776	11.5707	4.76244	12.9417	10.7525	10.8889	9.09921	4.85574	9.51314	9.03155	7.4811	11.7136	10.257	9.05515	14.2774	11.3949	10.9298	8.90525	4.47453	4.12546	4.70639	3.55494
1185	3.96673	4.8955	4.35902	4.02979	4.18693	13.5185	10.9733	11.0003	5.16946	8.46882	4.38194	3.94478	4.48727		4.38813		4.23696	8.90865	5.03498	4.36249	12.1941	5.58998	13.1983	10.7465	11.5428	6.99504	4.46683	10.4296	9.17175	9.85894	12.3621	10.2257	10.1852	14.1903	10.7616	9.90059	7.89432	3.8029	4.01879	4.64295	4.58176
1186	6.23937	4.91468	5.02804	4.86449	5.10224	14.4401	13.0222	10.486	4.36056	6.60419	4.77734	3.67819	4.03864		4.67269		4.27048	7.98245	4.10601	4.3535	11.6688	4.54368	12.557	12.1105	11.7741	8.06737	3.9584	10.511	8.90432	8.39282	11.5363	10.724	9.24557	12.2583	10.8843	9.56813	7.16535	4.79655	3.80985	4.08164	5.66451
1187	5.145	3.84545	4.39084	5.02097	4.11779	14.1621	12.2988	12.7685	5.90543	7.54881	3.85357	3.91441	3.73328		3.95036		5.30787	7.96003	4.47435	5.02096	12.731	4.43699	13.8099	13.5594	12.8071	7.08489	4.6167	10.4823	8.44018	8.23972	11.7751	9.62015	9.90801	12.3981	11.2997	10.3558	7.82461	5.20656	4.09201	4.99013	4.48468
1188	6.74544	4.47386	4.62314	5.08635	3.82117	13.2142	11.4258	12.6318	4.04813	7.24721	4.34443	3.79316	3.82938		5.96846		4.56321	8.11166	4.24097	4.32872	9.52063	3.51033	13.3744	12.6135	11.7836	8.73983	5.02111	10.3217	9.33287	7.93308	10.815	9.19573	10.1689	12.7865	11.0874	11.2608	6.85426	4.23233	3.85939	4.77206	4.95131
1189	4.03882	5.46467	4.53931	5.11231	4.98523	12.6797	12.0329	11.899	4.81562	6.76085	4.29618	4.16952	4.12143		5.93436		4.7687	8.43063	4.07537	4.22939	11.4164	6.15147	12.8755	13.5995	13.577	8.09062	3.91385	11.4986	9.20889	9.13177	11.1683	8.08962	10.1477	13.7224	11.0567	10.7277	8.64515	4.08819	3.8751	4.36272	4.18533
1190	4.26624	3.96466	4.88668	5.10895	4.41692	14.2147	11.7662	12.2753	4.75658	7.92422	3.52982	3.73078	3.69564		4.71853		4.33396	7.76383	3.64676	5.26822	11.094	6.23411	12.9471	13.2988	13.0612	6.97692	4.35588	10.4473	9.43432	8.75336	11.4353	9.83433	10.1316	13.4469	11.348	9.16153	8.10411	4.09792	3.64546	4.99731	4.42354
1191	5.42329	4.54289	5.00577	3.99352	4.80611	14.8851	11.2193	10.7551	4.61587	6.78359	3.66363	4.07069	3.75		5.01678		4.3494	6.83162	4.3974	4.41014	12.026	5.41755	13.9473	13.6455	13.6201	7.12092	4.4667	10.1672	8.9193	8.06465	11.2019	9.56262	8.94575	13.8081	11.7049	11.3702	9.27135	4.64376	4.02258	4.45992	5.0157
1192	4.31705	4.32538	4.19994	4.54906	4.16298	14.5791	11.9723	11.0149	4.47958	7.16662	3.8025	3.76542	3.16021		4.57822		4.52372	7.08532	3.70655	4.39894	11.8201	4.37029	12.9709	13.4041	12.0766	8.53298	4.75029	10.4363	8.77867	8.13431	9.53483	8.19036	10.447	12.712	11.4116	12.061	7.61221	3.92198	3.47668	4.33943	4.71785
1193	4.23785	3.75241	3.89527	4.48749	4.13982	14.1927	12.5032	11.9752	4.04799	6.86945	4.04005	4.80464	4.17714		4.61401		5.0845	7.75871	4.86615	4.43506	10.0097	4.83827	12.2341	13.1406	13.3918	5.80187	4.66623	9.80812	8.45852	8.98134	12.1112	9.64229	10.4452	13.1045	11.8422	10.9675	7.39083	3.64122	4.07306	4.23515	3.95961
1194	4.49615	4.67224	3.78373	4.27012	4.26484	12.2398	10.7317	10.647	4.40471	7.98603	4.18413	4.50063	4.0213		4.28762		5.27436	8.02328	3.95006	4.08698	12.0866	4.41798	13.91	12.4666	12.4246	7.15377	4.66326	8.90769	9.76916	9.31131	11.6448	9.67799	10.2661	13.3423	10.6919	10.953	7.42096	4.52498	3.56143	4.75013	4.24611
1195	4.65761	5.40853	4.32769	4.79367	4.15568	14.6341	11.5867	10.3991	6.19323	8.03524	4.01116	4.83836	3.76631		3.6541		4.18751	7.58611	4.26483	4.35092	11.3319	5.09497	13.3941	13.5191	12.3908	7.28981	4.48326	10.2763	9.57757	8.20886	10.5824	10.031	9.29668	13.0648	11.4159	10.7235	7.44557	4.75409	3.58873	5.07152	3.90743
1196	5.03915	5.29953	5.09123	4.37201	4.29694	12.4662	11.3352	10.3879	5.43886	8.47115	4.42641	5.15398	3.56271		5.75066		4.85393	8.46793	5.2477	4.75219	11.7781	4.84782	11.0256	13.7529	11.4961	7.92467	4.99354	10.6095	10.0123	8.18124	10.0389	9.56275	9.39538	13.4162	10.8571	11.3359	7.95113	5.01045	3.81903	4.87346	4.10714
1197	4.93507	5.00526	4.76707	4.89921	4.7669	13.616	11.7627	10.2127	5.607	8.79976	4.28362	5.33533	3.7909		4.11677		4.10615	9.04297	3.97741	4.84799	11.1306	5.61528	13.8642	13.2586	12.1745	7.53274	3.97044	9.98736	8.19972	8.50423	10.3133	8.6659	9.88169	13.3996	11.8572	9.88655	6.87329	4.42798	3.9271	4.46704	4.35351
1198	4.60058	3.78645	5.10629	4.87383	3.73333	14.4589	10.8858	10.6674	6.29942	8.15119	3.94873	7.08606	3.55192		4.27482		5.60603	7.66606	5.04986	4.19101	12.009	4.0313	13.4317	13.7809	11.8362	6.38631	4.55709	11.7302	8.41416	8.50036	10.5494	9.68406	10.2794	14.4535	11.1238	10.485	7.67532	4.03895	3.69031	4.75464	4.14934
1199	4.48717	6.09618	4.10644	4.05273	4.00505	14.6005	10.5804	10.7176	5.15244	8.37743	3.98792	6.53107	4.60175		4.93366		4.49761	7.23522	5.29783	4.71242	12.3313	6.18747	13.2831	14.0902	11.6914	8.46899	3.66394	11.2365	8.78646	8.37801	11.0399	10.5401	10.1511	15.1274	11.1159	10.5054	7.46953	4.05759	3.78054	4.85218	4.37997
1200	5.65305	4.44666	5.09637	4.16204	4.2709	15.1424	11.3893	10.5922	5.54279	7.24595	4.32228	6.61894	3.86709		4.58629		3.85204	7.65265	4.31301	4.25993	11.1479	6.10438	13.0926	12.9269	12.8923	7.9786	4.22539	10.8018	9.32962	8.73314	10.5293	9.30717	10.0045	13.36	11.803	10.4684	7.69174	4.58208	4.08379	4.58555	4.35895
1201	5.38466	4.67412	3.90521	4.28047	4.44254	13.629	11.0996	9.89979	5.50472	9.12469	4.17227	6.54451	4.16754		4.57342		4.23445	8.10445	5.14705	3.77526	10.2494	7.70759	13.6305	13.0503	11.8619	8.33818	4.41241	9.45078	9.16316	9.61741	11.4247	10.163	9.31584	15.053	11.2494	9.35193	6.42987	4.68789	3.75145		3.84137
1202	5.11951	5.00325	4.42146	4.47698	4.49824	14.1709	10.7486	11.006	5.37444	8.08427	3.76529	6.81195	4.27949		4.62637		4.68875	7.40554	4.32996	4.86241	10.8538	4.8337	12.6625	13.5859	12.2647	9.26813	4.41893	10.2673	8.53514	7.62156	9.71213	9.91017	9.67379	14.7644	10.1168	8.99735	7.94799	3.7518	3.74947		4.37225
1203	3.52569	4.45048	4.45065	4.13619	4.81387	14.9893	11.2214	11.8041	4.42351	6.87332	3.75486	7.47307	3.8059		5.56602		4.20049	7.11993	4.56927	3.7936	10.4899	5.33233	13.6255	14.442	11.9271	11.408	4.80864	10.3594	8.84129	8.75823	10.4683	8.94517	9.69409	14.208	10.3526	9.06246	7.64294	4.04858	3.59986		4.40819
1204	5.22111	5.26868	3.67349	5.26425	3.90161	14.6241	10.9367	10.1877	5.47119	7.83765	4.96559	6.81603	3.63344		4.29248		3.91405	6.94946	4.02915	4.63915	11.8751	5.303	12.7959	13.9463	13.4948	10.2393	4.2418	10.8388	8.44008	9.4243	12.0862	8.93378	9.25949	14.4792	10.0946	10.1653	8.15277	4.36666	5.12758		3.78605
1205	4.84283	4.58424	4.4419	5.05725	4.17447	15.7061	10.7213	10.7424	4.46696	7.49863	4.56222	4.26981	4.0499		4.09614		4.39939	7.12137	4.58903	4.6206	10.8481	5.21743	12.4675	13.9582	11.6244	10.7766	4.73432	10.545	8.14432	8.35604	10.2392	8.93369	9.53816	14.3793	10.0873	9.06266	7.8487	4.67643	4.58255		4.21044
1206	3.91323	3.92839	4.55048	5.10335	4.08987	14.2145	12.2156	9.81777	4.22126	7.02239	3.8186	7.19612	4.36556		5.24601		4.42053	7.32651	3.9743	5.41411	10.5347	6.16328	10.2963	13.1103	12.8371	9.20984	4.78655	10.0218	9.18029	8.54094	10.6699	8.90737	9.96598	14.9398	9.40135	9.64948	8.04453	4.03957	4.41458		4.61838
1207	4.84983	4.32238	6.04777	4.75422	4.45742	14.9011	11.0509	11.5306	3.52836	7.00161	3.92799	4.40965	3.44606		3.82821		4.60141	7.968	3.59295	4.17556	11.6337	7.09652	11.0801	12.7282	12.2862	9.39686	4.56477	10.1795	8.94788	8.20431	9.29923	9.14568	8.75535	13.5209	9.97465	9.80748	8.27983	3.95147	3.68426		3.69639
1208	4.4926	4.68681	4.40724	4.99124	4.57684	12.9454	10.5652	10.3769	5.12941	9.5418	4.5914	4.07436	4.31278		3.79759		3.8817	7.57016	4.26414	4.46885	11.277	6.22307	10.899	12.2323	12.2692	8.44607	4.61179	10.8957	7.11686	7.9845	10.8997	8.30751	9.30979	14.7371	11.32	10.0515	8.36387	4.5446	4.28617		3.67006
1209	5.12302	5.5603	6.12389	4.68783	4.8391	13.6942	12.4692	9.5055	5.97205	9.18561	4.90556	4.02112	4.11924		3.65801		4.19625	6.97847	3.65057	4.61962	10.5113	6.98766	10.1956	12.0871	13.7022	9.74303	4.50127	10.7735	9.72895	7.86073	11.4047	9.89521	9.77635	14.993	10.0295	10.3121	7.2102	4.41775	4.35626		4.26358
1210	4.11055	5.23809	5.17693	3.91766	5.26469	13.0959	12.1932	12.4498	5.29443	9.50517	4.66831	3.56094	4.0643		4.66155		4.94175	7.2631	3.71653	4.58569	10.9394	6.93869	9.37453	13.0444	11.5384	11.2503	5.00715	10.1906	9.44801	7.64651	11.7221	9.55277	8.60622	14.8369	11.762	9.05747	8.87876	4.61335	4.23953		6.80583
1211	4.20364	3.73893	4.02379	4.77486	4.44043	15.5786	10.013	12.1508	4.3907	8.01734	4.8098	3.93736	3.62526		4.37622		4.84497	7.93374	4.1817	4.02424	11.5626	7.14709	11.3608	12.1708	12.4488	9.51173	4.20661	9.86443	8.84673	7.39942	10.9528	9.39465	8.79719	14.435	9.98209	8.90376	6.87163	3.83414	3.89343		6.94418
1212	4.64599	4.2247	4.59674	4.84184	3.92477	14.2399	11.8875	12.2575	4.81221	8.7439	3.91251	4.32672	4.06705		4.3618		5.15303	8.26144	5.19409	4.44123	13.187	6.77234	12.7658	12.2551	13.5783	7.56749	4.48225	10.4843	8.44314	8.77112	10.5994	9.12567	8.83702	13.7839	9.82019	10.5381	7.14055	4.09236	4.04065		5.47336
1213	5.97569	4.18478	4.68311	4.69131	3.73278	15.2053	11.5347	11.2504	4.20531	8.46882	4.04389	4.5457	4.18619		4.93592		4.73663	7.86563	3.84159	4.16563	11.8262	6.46969	13.5387	14.1433	12.2728	8.78094	3.9831	10.353	9.56927	8.26444	11.2867	7.82765	9.08421	13.7355	9.71819	8.79235	7.27663	4.26192	3.67028		4.50401
1214	4.84406	3.93132	4.07252	4.62956	4.48163	14.8235	10.3604	12.8218	4.49162	9.32241	4.10539	3.92736	3.97443		5.85651		4.38829	8.66577	4.21902	4.22375	10.9536	6.28902	12.3611	13.9146	12.1281	6.82682	4.58793	10.2191	9.43589	7.9659	9.17285	8.39254	8.66338	15.8822	10.1747	9.02752	7.97503	4.88237	3.5938		5.60657
1215	5.10547	5.34509	4.67649	5.15198	4.73635	16.2599	12.3009	11.3995	4.67643	8.00947	3.57282	3.91221	3.96491		4.5511		4.63648	8.26682	4.74162	4.97342	10.8376	6.17769	12.3148	14.2739	12.1401	7.45524	4.77227	10.4654	9.15333	7.81793	8.53063	9.3349	8.63764	14.0708	10.3971	9.58812	7.22838	4.42164	3.64309		6.32425
1216	4.95226	4.20076	4.80381	5.06062	4.22524	14.7633	12.024	12.7657	3.92981	9.70726	5.08202	3.72352	3.67316		4.31534		3.95707	8.31463	5.12134	4.10192	11.0491	6.20023	11.9396	13.7229	13.042	5.71727	4.07939	10.7431	8.95443	9.96063	9.02885	9.77737	9.20805	13.7087	11.0196	10.9763	7.87687	3.92402	4.07506		4.74664
1217	4.84818	3.97059	4.26946	5.01691	4.82778	14.3213	11.4551	11.9587	5.83036	9.79782	4.35285	4.43816	3.91596		5.48704		4.45307	7.25525	4.59012	4.38555	12.5562	6.08173	10.3722	10.5288	13.7076	11.073	5.21169	10.3777	9.86428	8.39551	8.32877	9.58985	8.32189	12.9992	9.78247	10.6845	7.3517	4.60458	3.5782		4.08415
1218	5.7584	4.5117	4.60976	5.32894	3.72701	15.8104	11.8452	12.2476	5.73436	10.0552	4.29986	4.22492	4.12838		5.3001		4.36066	7.69885	4.74474	4.14948	11.1303	4.62944	13.4225	12.2431	12.2054	9.40495	4.60464	9.78	7.90194	8.03601	9.70611	9.20237	8.69322	12.9021	9.97754	10.4244	9.25377	5.48289	4.3234		4.45906
1219	4.2258	4.45405	5.53395	4.62552	4.38936	15.4154	11.4838	11.7801	5.29345	10.6567	3.86733	4.16434	3.94852		5.47536		4.40116	7.35461	4.54156	5.04276	10.1861	5.66507	11.5621	11.9392	12.9025	7.11108	4.45152	10.7047	8.0783	8.59399	10.3512	7.60282	8.88553	11.8811	10.8117	9.68789	8.53147	4.74323	4.05953		3.98126
1220	4.59757	5.33792	4.67616	4.95129	4.35699	15.9012	11.4448	11.5812	4.4394	9.75785	3.60258	5.68995	4.42828		5.05685		4.41218	7.3306	4.03477	4.79146	11.0687	6.18412	10.2011	13.2951	13.1346	3.86193	3.99818	10.8849	8.50422	8.31531	7.38178	9.5316	8.5399	11.6835	10.8254	10.8121	7.75248	4.15522	4.0286		3.93845
1221	4.97936	4.44434	5.01225	4.51845	4.3283	14.8618	10.0018	12.0461	4.48269	10.091	3.55373	4.38431	3.94232		4.26634		4.45944	6.78383	3.7906	4.92383	12.7515	5.88001	12.016	12.463	11.4875	3.80194	4.60684	8.90072	8.33829	8.10991	9.28178	8.80798	9.28503	11.9643	9.98343	10.3483	8.37289	4.38902	4.23828		4.34399
1222	4.62888	5.95263	5.1503	4.94006	3.81233	16.2751	11.3869	10.7341	5.4643	10.4367	3.99244	4.10038	4.70289		5.29169		5.02548	8.09267	4.18475	4.38211	12.2539	3.51275	10.8979	11.8959	12.4654	4.74672	3.9415	11.1847	9.85124	8.29481	7.92081	8.1157	9.87549	13.5165	11.0979	11.2445	8.33821	4.21949	4.79863		4.75346
1223	5.26019	4.57959	5.14267	4.80271	3.66982	14.4957	11.4166	11.7516	4.01192	10.0424	4.04413	3.67072	4.07162		5.04104		4.22805	7.20347	5.14887	5.06539	12.3177	5.32362	11.5009	13.9377	12.7572	6.08442	4.35281	10.1801	9.40397	8.60833	8.38822	9.11123	9.12417	12.9911	9.92921	11.1966	8.69118	4.08232	3.74815		4.73321
1224	5.91863	5.22844	4.7596	4.93459	4.71225	14.1683	10.3796	11.7555	3.873	8.08848	4.15661	3.76652	4.52051		3.95739		4.84011	6.91541	3.63853	4.19747	12.0063	3.98259	12.7274	11.2991	11.4059	6.98229	3.63267	9.67329	8.94659	8.91914	9.79956	9.14857	8.92032	12.9885	10.2538	9.75577	8.63803	4.50366	4.1632		4.37288
1225	4.66007	4.39579	5.04276	5.02347	4.59832	13.6194	11.5959	10.3807	4.00318	9.4831	4.10103	4.70976	3.76702		5.67525		5.37351	8.54576	4.88334	4.1336	10.759	5.78649	11.8032	12.2634	12.6629	7.68189	4.81569	10.6109	9.65324	8.45777	9.69078	8.90421	8.81053	12.4106	10.9253	9.7298	8.77001	4.76853	3.75793		4.53597
1226	4.13033	4.10389	5.29744	5.1434	4.69469	15.6884	9.78616	10.1021	3.85489	8.95286	3.48016	4.19325	4.10021		4.59698		4.32382	7.66005	3.71308	4.39588	11.9493	5.49838	12.2297	9.71254	13.7295	8.98787	4.49875	10.4391	9.72579	8.04212	9.41136	8.26901	9.65544	12.2409	12.3172	10.7071	8.79042	3.92984	3.80275		5.09559
1227	4.72462	4.92161	5.76156	4.75851	4.17014	14.9598	11.1141	12.5517	3.84133	9.72038	4.22935	4.53883	3.71508		4.61746		4.2666	7.30532	4.85141	4.17312	11.3947	5.22029	13.3322	11.0578	13.8736	9.04668	4.05633	11.5998	10.1787	7.81764	9.26122	9.12187	9.31758	12.8612	12.0056	10.2179	8.36147	4.11998	4.7978		4.05347
1228	5.52411	4.27324	4.62827	4.98884	4.15276	15.6289	11.316	11.6685	3.5025	9.90189	4.57555	4.77871	4.38212		3.62693		4.28144	8.04923	5.93469	4.22746	8.99252	6.9878	12.8218	11.675	12.9735	8.98401	3.89013	9.58938	8.84183	8.23092	7.70903	8.53298	9.36657	13.5559	12.2239	10.3376	8.34531	3.78293	4.0877		4.1253
1229	4.94195	3.97447	4.92014	4.79858	4.54705	14.7375	11.0638	11.7776	3.9628	10.659	3.41412	4.24451	4.31195		4.74192		3.80603	8.26698	4.2231	4.16589	10.424	6.22474	13.6674	13.1544	13.6735	7.61994	4.25586	10.5788	10.214	8.6288	8.10078	8.3957	9.35861	11.6534	10.9079	10.3028	8.38252	4.23724	4.07738		5.30146
1230	4.48476	5.19121	5.19243	5.54598	3.99601	14.7384	12.1635	11.223	4.20673	10.2004	4.35616	3.79532	4.28128		4.50085		4.57844	7.59034	4.85347	4.07043	9.84606	5.9918	12.2532	12.6004	11.8367	9.39951	4.56882	10.5941	8.37939	7.77173	6.53318	8.43118	9.01005	12.3038	11.5882	9.73948	7.99248	4.06745	3.88497		4.42165
1231	4.78309	4.33115	5.74779	4.90291	3.94143	14.3026	10.1443	9.5789	3.61605	9.01606	3.81105	4.26006	3.45887		4.89073		4.52817	6.97553	4.25594	4.47349	12.0849	5.62559	11.74	12.2777	12.0883	9.94635	4.94274	11.1057	8.62636	8.96146	7.12995	9.75668	8.5834	12.0408	12.0453	10.441	8.53256	3.74872	3.95052		4.34165
1232	5.03822	3.86995	5.5219	4.94832	3.43038	14.5433	11.3586	10.8668	3.85873	10.0046	3.90694	3.71421	4.03744		5.34858		4.11366	8.61899	3.81016	4.58068	12.2442	5.42367	10.8984	11.8807	12.2592	10.1367	4.8925	10.6727	9.59695	8.50678	6.99032	8.89214	9.23915	13.187	11.2262	10.1587	8.28819	4.26671	3.50892		4.03985
1233	5.31575	3.77383	5.32103	4.62158	4.02834	14.0478	10.8487	11.8536	4.36748	10.2686	3.93277	3.44751	4.88057		5.24238		4.18292	8.22611	5.34275	4.12469	10.7941	5.96275	12.0997	12.4613	12.8517	10.0596	4.10143	10.4188	8.29002	7.71788	7.02852	8.58073	8.91799	11.6418	10.5972	11.017	7.03262	4.13494	4.17492		3.59073
1234	5.55648	4.17302	3.91252	4.62118	4.02152	15.6055	10.3694	9.86336	3.605	9.51345	3.9883	3.63241	4.74364		3.94542		4.34844	8.40558	5.27547	3.7091	11.2381	6.89563	11.622	12.2218	11.8388	9.94644	4.62666	10.2858	10.3049	8.45847	8.28191	9.21024	8.53047	12.4385	10.7232	10.0707	8.89281	4.27448	3.79908		3.91553
1235	4.84745	5.45375	4.9853	5.58818	4.79156	13.3997	11.1711	11.4052	4.0318	9.13723	3.58146	3.96023	4.98029		4.15493		4.80336	7.94487	5.35849	4.47582	10.6762	5.83097	12.2656	12.2546	13.1769	10.3611	4.51587	9.31312	8.76872	7.58937	6.84673	10.1411	8.18837	11.459	11.3939	9.52559	7.28554	4.95578	3.86457		4.10682
1236	5.02643	4.20977	5.92559	4.75804	4.09362	14.6532	12.2569	11.5101	3.84737	9.00589	4.09016	3.99391	4.34241		3.72323		4.029	7.29281	4.84339	4.9327	11.5661	5.12898	11.9942	11.8597	12.6908	8.71356	4.02336	10.6239	8.75764	7.74268	7.69211	9.41592	8.33382	12.5199	12.08	9.80949	7.84761	4.31234	4.21663		3.86782
1237	5.54553	4.49124	4.11724	4.2291	4.44508	14.9916	10.901	11.8877	3.82717	7.79438	3.75907	3.95309	4.53372		5.63779		4.11025	8.26852	3.80702	4.1031	11.5129	5.02057	12.2085	12.8626	12.0762	7.11172	4.2051	10.1996	8.71003	8.67487	7.08526	10.2077	9.26446	12.8765	10.4763	10.894	8.12725	3.56982	3.84631		4.21604
1238	5.4435	4.49067	4.82064	5.07296	4.62598	13.9835	10.6708	11.1299	4.08634	6.1694	3.59452	4.29596	4.1847		4.03076		4.12918	8.21135	4.08638	4.55174	10.8082	4.80489	12.325	13.4073	11.8376	7.07783	4.30848	10.1937	9.64491	8.13436	8.43107	10.0985	8.80568	13.0666	9.44043	9.92308	7.97781	3.64052	3.98147		4.15833
1239	4.74817	4.32331	4.44006	5.27243	4.2286	13.9503	11.1507	10.0858	3.98043	8.7481	3.78432	3.51269	4.4844		3.95954		4.80131	7.44108	4.06834	4.31354	11.2633	6.51061	10.9027	12.2276	12.2164	7.91603	4.51616	9.79319	8.70066	7.78498	7.20513	9.4557	10.0745	11.785	9.301	9.73974	7.25283	4.17999	4.20906		4.09142
1240	4.69474	4.86838	3.74632	4.69648	4.29243	15.1794	10.8239	12.0653	3.65022	7.66429	3.95491	4.18866	4.32031		4.69218		4.57527	8.5286	4.64225	4.28256	11.6419	7.17279	13.1035	11.6349	13.4414	7.60778	4.34355	8.83508	8.77097	8.07541	8.20814	8.85097	8.91403	13.1087	9.70456	9.14532	7.77416	4.34481	3.87474		3.67082
1241	3.81804	4.71582	4.58548	5.6766	3.93677	14.5456	11.3774	11.6998	3.8904	8.57435	3.96829	3.841	4.06842		3.93678		3.86866	7.55033	4.51195	4.53248	11.2661	6.47909	12.4631	12.2851	12.3688	6.35149	4.34513	10.0436	7.40002	7.5898	6.9424	8.56681	8.50835	14.3106	10.3843	9.03468	7.45275	3.67228	4.00151		4.21202
1242	4.43491	4.41033	4.71031	4.79617	4.4981	16.1509	11.3986	12.0096	4.02052	9.44842	3.61211	3.99237	3.50116		4.45488		4.08336	7.12891	4.72171	4.80576	11.0167	7.35392	12.4716	12.6154	11.8485	7.80479	4.23066	10.4621	9.59792	7.66369	7.61411	9.61664	8.74433	12.6134	13.0732	10.3778	7.10855	3.70416	3.49415		3.84636
1243	4.45215	4.42892	5.12754	5.04692	4.61594	14.521	10.0845	10.2053	4.45069	10.3649	4.16349	4.72115	4.35166		4.83496		4.60928	7.36857	4.54632	4.39128	10.8631	6.10761	12.2325	11.2718	12.0904	6.70953	4.75397	9.31099	8.10539	8.6996	9.27244	9.48838	8.46597	12.5249	12.5096	11.379	7.52878	4.38775	4.1299		4.05474
1244	4.38053	4.01809	3.79646	4.83548	4.24822	14.4905	10.044	11.0502	4.2775	8.60428	3.9418	4.47891	4.04409		4.23987		4.56869	7.99613	4.05385	4.26038	10.0986	5.64775	10.2819	12.4955	12.469	7.39675	4.37286	9.66023	7.70723	8.49275	7.76007	9.82939	9.04777	12.4631	11.7309	10.5368	7.25094	4.21551	4.72551		3.686
1245	3.93037	5.22232	5.12474	5.07128	4.43656	14.3455	10.1254	10.8033	4.07491	7.51099	3.86461	3.99061	4.06072		5.84604		3.834	6.79548	4.1652	4.51842	11.2267	6.57068	13.8395	10.9798	12.1547	8.85631	5.09538	10.4204	8.67293	7.8699	6.61729	9.69591	8.78955	12.9896	9.32085	9.35401	6.90815	4.85558	4.13663		3.63992
1246	4.63043	4.05722	4.90063	5.30654	4.69585	14.2791	10.416	9.22169	4.52439	9.16427	3.77491	3.76194	4.37999		4.1884		3.94671	7.04433	6.02548	4.61642	10.8247	8.23413	12.0485	12.1308	11.1308	9.68069	4.91145	9.37429	8.50139	7.38568	8.25461	9.91304	9.58729	11.4524	10.1241	10.0012	8.62761	4.59234	4.78711		3.62531
1247	4.07782	3.75522	4.88698	4.72264	4.26261	12.6265	11.0344	10.5118	4.34026	9.59562	3.62929	4.19635	4.12062		4.27199		4.14308	7.80467	3.75155	4.36484	10.1017	7.44838	12.9729	11.8082	12.5263	8.12036	3.84206	8.45629	9.00358	7.61769	8.37689	8.86763	9.62768	13.8423	10.6103	11.1768	7.74293	4.0925	4.57041		3.64029
[truncated: 6,528 more rows]
