# Supplementary material for: Transport mechanism of DgoT, a bacterial homolog of SLC17 organic anion transporters
Source: EMBO J. 2024 Oct 25;43(24):6740–65. doi: 10.1038/s44318-024-00279-y (PMC11649914; doi:10.1038/s44318-024-00279-y)
Supplement: Supplementary file 6 — Source data Fig. 5 [file 44318_2024_279_MOESM6_ESM.zip › Figure 5/5C/5C.xls]

## Sheet: README
For each 10th frame of the trajectory (i.e. every 1ns) number of water molecules in 2-Å sections along z-axis was counted. Only molecules with z coordinate between 30 and 54 Å and within 6 Å from binding site (defined as center of geometry of Y79, Y44, S370, Q164, N393, W373) in xy plane were analyzed
Only frames fulfilling the condition (distance between side chains of F137 and W373 < 8 Å for closed gate and > 8 Å for open gate) were considered
Mean number of water molecules in each 2-Å slice is presented

## Sheet: Main panel
z coordinate (Å)	Nr. of water molecules in slice
	Closed gate		Open gate
	mean	std	mean	std
31	11.4896	3.23418	15.673	4.12673
33	10.1634	2.94533	12.5474	3.92911
35	7.15786	2.90737	10.019	3.69126
37	5.72184	2.52177	9.07105	3.43916
39	4.09736	2.52916	8.06944	2.99145
41	4.02156	2.35044	8.48809	2.71963
43	4.05076	1.92511	7.46346	2.36206
45	4.1669	1.88729	7.22447	2.73712
47	5.03547	2.04592	6.10456	2.33921
49	3.80181	2.02256	5.44974	2.55034
51	3.65994	1.52647	3.76302	2.27108
53	3.08136	1.20196	2.33105	1.4562

## Sheet: Raw data (closed gate)
Frame	Time (ns)	Distance F137-W373 (Å)	Nr. of water molecules in slice with z coordinate												Distance F137-W373 (Å)	Nr. of water molecules in slice with z coordinate												Distance F137-W373 (Å)	Nr. of water molecules in slice with z coordinate												Distance F137-W373 (Å)	Nr. of water molecules in slice with z coordinate
			31	33	35	37	39	41	43	45	47	49	51	53		31	33	35	37	39	41	43	45	47	49	51	53		31	33	35	37	39	41	43	45	47	49	51	53		31	33	35	37	39	41	43	45
		Rep #1	Rep #1	Rep #1	Rep #1	Rep #1	Rep #1	Rep #1	Rep #1	Rep #1	Rep #1	Rep #1	Rep #1	Rep #1	Rep #2	Rep #2	Rep #2	Rep #2	Rep #2	Rep #2	Rep #2	Rep #2	Rep #2	Rep #2	Rep #2	Rep #2	Rep #2	Rep #3	Rep #3	Rep #3	Rep #3	Rep #3	Rep #3	Rep #3	Rep #3	Rep #3	Rep #3	Rep #3	Rep #3	Rep #3	Rep #4	Rep #4	Rep #4	Rep #4	Rep #4	Rep #4	Rep #4	Rep #4	Rep #4
0	0	10.4915	24	10	17	11	13	10	9	6	4	2	2	2	10.4915	24	10	17	11	13	10	9	6	4	2	2	2	10.4915	24	10	17	11	13	10	9	6	4	2	2	2	9.68606	17	10	11	6	14	7	6	6
10	1	8.37086	14	14	16	9	5	8	9	7	5	3	1	5	10.466	17	19	15	9	9	13	10	8	3	4	3	3	10.721	17	11	10	7	10	7	10	5	6	6	1	3	10.4321	17	11	11	6	8	7	7	4
20	2	10.5041	21	15	14	7	12	9	10	6	6	5	5	2	10.3547	20	17	14	12	9	9	10	6	4	4	4	3	10.5353	14	17	7	8	11	7	8	8	6	5	1	3	7.89378	12	10	9	5	7	6	6	4
30	3	9.59581	16	19	11	10	12	11	9	5	7	5	3	3	12.7072	10	17	13	12	11	12	8	7	8	6	2	4	10.6136	18	16	9	13	12	9	9	8	8	7	2	2	9.23559	14	8	9	4	4	7	7	3
40	4	10.9812	20	18	9	9	11	10	9	5	8	5	4	5	11.2036	17	17	11	8	10	11	12	6	5	5	3	3	10.5154	17	15	14	10	10	11	7	11	7	4	3	2	7.62393	14	10	9	4	6	7	7	4
50	5	10.8392	12	10	13	11	10	12	8	5	6	5	2	3	11.519	24	15	18	12	10	11	10	6	7	3	3	2	10.8347	20	12	12	9	12	12	10	8	9	2	3	4	10.4969	15	11	8	9	10	8	7	5
60	6	11.8015	13	10	12	12	14	9	10	6	6	4	2	2	10.5593	16	15	12	8	10	5	9	4	5	4	1	4	11.8046	17	16	12	12	8	9	10	7	9	3	3	5	9.48039	17	14	8	8	8	12	2	6
70	7	11.4838	11	13	11	7	16	10	5	7	8	2	1	2	12.0739	18	11	13	11	8	12	11	6	7	5	4	5	10.2127	20	13	15	12	8	8	9	5	7	3	4	2	10.6717	15	10	11	6	9	10	4	5
80	8	10.4278	16	11	11	10	9	10	8	4	7	4	1	4	10.3846	19	16	13	10	9	10	12	4	5	6	3	2	11.7334	19	17	13	14	12	8	9	4	7	6	5	2	10.2057	14	11	10	9	8	7	6	5
90	9	10.2969	16	14	7	9	7	8	12	5	6	4	2	3	11.2923	18	15	12	9	11	7	11	6	6	5	3	2	10.4759	19	18	13	9	13	8	11	7	8	3	3	2	9.59897	15	14	12	11	6	11	6	6
100	10	10.8107	16	9	18	6	8	12	8	4	5	4	4	3	10.5063	12	12	10	7	9	7	8	6	4	4	2	3	9.74131	21	20	9	12	8	13	9	8	8	5	5	4	9.96419	15	13	11	11	7	8	5	4
110	11	10.0254	12	11	12	10	10	6	12	7	6	4	2	3	10.7282	20	15	11	9	10	6	9	10	4	3	3	2	10.9535	19	16	12	10	7	12	7	12	5	7	2	2	9.49657	18	13	5	8	10	5	6	5
120	12	10.5646	15	12	9	9	12	9	7	6	6	5	5	5	11.2658	18	14	8	7	9	8	7	6	5	5	2	3	11.4777	18	13	14	8	11	12	10	7	6	7	3	2	5.92059	14	12	11	9	6	8	2	10
130	13	10.5125	14	9	13	9	8	8	11	4	5	3	3	4	11.4262	15	15	11	9	8	10	9	5	6	7	1	4	11.2549	11	17	9	11	10	6	12	8	7	3	3	3	5.74257	16	14	7	10	6	9	3	8
140	14	10.0453	13	8	11	8	8	8	10	8	3	4	2	2	11.6118	19	17	13	11	12	13	7	6	6	6	2	3	12.1501	21	13	12	9	8	10	11	6	7	3	2	2	3.91481	19	12	10	8	6	5	6	6
150	15	9.7011	9	11	9	12	6	9	8	6	6	6	5	4	11.6573	16	16	12	9	9	12	10	5	7	6	3	3	11.3871	13	17	14	9	11	7	10	8	9	4	2	2	3.83523	13	11	12	8	6	2	5	8
160	16	8.55875	10	10	13	9	7	7	5	7	6	4	2	4	10.9043	17	15	14	6	12	7	8	7	5	5	3	4	11.3619	16	10	10	8	7	7	11	8	4	5	4	3	4.31185	15	12	6	5	9	6	6	8
170	17	9.99262	11	7	10	9	5	8	10	7	5	4	2	3	11.599	17	12	13	8	7	8	9	6	7	2	2	3	11.1781	24	13	13	11	8	14	12	7	6	5	3	3	3.76186	12	11	8	11	7	7	5	5
180	18	9.35983	14	5	8	8	7	10	6	6	6	2	3	3	11.8083	16	17	14	10	6	10	9	6	6	4	1	2	10.8622	20	16	16	9	10	8	12	8	8	7	6	2	3.95222	15	10	12	5	5	6	4	4
190	19	8.99651	11	7	7	8	8	7	7	6	7	2	2	3	10.5836	14	16	12	11	8	8	7	6	3	4	2	4	9.88814	22	12	11	8	9	5	9	5	7	5	5	4	3.94063	17	9	9	6	9	3	4	6
200	20	9.67171	9	7	8	9	6	8	8	3	6	6	3	3	10.7685	17	14	10	10	8	9	9	6	5	4	3	4	9.31191	15	14	8	10	7	5	9	6	5	6	4	6	4.55888	16	11	9	5	7	5	5	6
210	21	10.2841	11	8	9	9	7	8	10	6	3	4	4	3	11.9849	17	14	11	13	10	10	10	5	5	5	2	2	9.49276	22	14	13	11	8	9	8	7	7	7	1	5	4.44696	15	10	10	6	8	4	5	9
220	22	9.51427	11	9	9	10	12	9	9	4	5	8	5	1	11.7377	19	10	15	7	10	10	9	6	5	6	1	2	10.1005	21	16	10	8	11	9	12	5	8	6	3	4	3.75474	13	13	10	9	6	4	5	7
230	23	9.52761	11	12	8	12	8	11	8	3	6	4	3	3	13.2925	17	14	12	11	10	9	11	4	9	4	5	2	10.555	19	15	13	12	10	8	10	5	6	4	7	3	4.76984	13	10	5	8	7	6	3	7
240	24	9.60086	10	9	10	10	8	6	11	3	5	7	6	3	9.9048	16	15	15	11	10	10	9	9	4	6	2	2	10.9206	15	13	6	14	7	7	9	7	4	6	2	4	3.57364	15	11	8	5	5	4	3	6
250	25	9.83453	9	11	6	10	7	8	11	4	6	5	5	2	12.0963	21	16	13	11	15	11	10	5	6	6	2	2	10.5412	15	15	10	12	8	13	8	5	7	8	6	4	4.0516	11	9	4	6	3	4	3	4
260	26	10.0755	11	6	6	9	6	7	9	4	4	3	7	3	10.5911	13	9	16	7	8	10	9	3	6	5	3	2	12.0695	11	20	15	13	7	9	10	5	6	5	7	5	4.19387	15	11	5	5	6	4	7	5
270	27	9.79453	13	8	13	6	8	7	12	1	6	5	7	1	11.9483	11	19	15	8	12	10	10	6	5	5	2	4	10.9656	14	17	11	10	11	13	9	5	8	5	6	5	4.38783	13	10	11	3	6	7	7	8
280	28	10.623	13	7	9	13	8	12	9	5	5	6	9	3	11.6522	15	14	15	8	12	9	9	6	6	3	3	3	10.9062	16	19	9	10	10	12	8	6	6	6	6	3	4.0089	8	6	7	2	7	5	5	5
290	29	9.91622	11	7	9	9	9	5	11	7	5	5	3	4	11.7225	16	19	11	14	12	16	9	9	7	3	3	3	10.7892	17	16	15	11	10	10	11	8	4	7	4	5	4.75648	14	5	6	4	4	7	3	6
300	30	11.1749	12	9	9	10	11	9	10	2	6	4	4	4	10.8517	19	19	12	14	7	8	12	8	5	5	4	4	10.6816	20	14	14	11	10	12	15	7	7	8	7	3	4.24676	5	10	5	6	3	5	4	3
310	31	10.883	10	7	9	10	10	7	12	5	4	7	7	1	10.3246	19	14	12	11	6	12	10	7	6	6	5	3	11.0928	19	13	12	11	11	8	6	7	7	6	5	4	3.99441	13	11	5	6	4	4	4	6
320	32	11.9183	11	5	8	9	9	8	8	7	6	5	4	4	11.5358	20	13	11	11	11	10	11	10	5	7	1	3	11.1316	17	11	11	10	10	10	11	5	7	6	8	5	4.43217	11	9	4	4	6	4	2	6
330	33	10.8969	9	6	7	9	9	7	9	4	4	7	3	3	9.80256	13	13	16	10	13	11	11	10	5	5	5	6	12.6271	16	14	14	8	10	11	11	7	5	8	6	2	4.31177	13	9	6	4	2	5	2	4
340	34	10.85	10	11	6	12	7	10	11	4	6	6	5	6	10.2731	17	10	9	7	10	9	11	7	4	6	7	4	11.6614	20	17	12	11	13	11	8	9	4	7	6	2	4.15475	12	5	7	4	4	4	7	4
350	35	10.1548	11	8	7	11	6	10	10	6	5	7	5	4	11.7912	16	17	16	7	10	9	8	5	4	5	6	4	11.4514	17	16	8	10	13	9	12	7	7	7	6	2	3.99325	11	6	5	5	2	4	4	6
360	36	10.9127	15	6	9	9	8	8	12	6	8	5	2	4	12.2117	16	18	14	9	19	10	11	7	9	5	5	4	10.7677	18	18	10	6	16	8	7	8	8	5	5	2	3.89623	13	6	4	3	5	4	2	7
370	37	9.91559	8	13	7	10	8	12	7	3	7	7	6	3	11.1899	17	15	13	10	12	14	11	7	6	6	3	4	12.0647	17	17	9	9	10	12	11	10	10	5	5	2	3.59146	11	10	4	4	1	6	5	6
380	38	10.1471	14	7	7	10	6	9	10	5	6	6	2	4	10.9284	15	14	15	11	9	13	9	7	5	10	5	3	10.0837	12	18	7	9	8	10	12	8	7	8	5	4	3.63628	10	13	3	5	2	2	7	6
390	39	9.10772	11	9	12	6	9	10	8	2	6	5	4	5	11.0191	18	16	9	11	11	9	10	3	8	7	6	4	11.7649	16	12	14	11	9	10	10	5	4	7	7	7	3.63792	11	5	6	5	5	4	3	6
400	40	9.26023	11	8	12	10	5	10	7	5	4	4	4	3	12.2149	16	23	14	17	13	6	12	8	7	8	6	3	11.2315	21	19	12	13	10	9	15	4	8	7	7	4	4.21038	10	6	7	3	3	3	5	5
410	41	10.0675	15	10	8	12	10	9	9	7	4	6	4	3	9.74226	21	14	14	11	11	11	6	6	5	11	6	1	11.5872	17	17	14	12	13	10	9	9	6	5	8	4	4.10728	11	8	7	3	5	4	4	7
420	42	9.22814	13	9	8	7	11	5	11	3	6	4	4	2	9.93504	20	15	9	10	10	9	11	4	5	8	7	4	10.8777	18	18	11	13	10	10	14	4	9	3	7	4	3.91627	7	9	4	4	3	1	3	6
430	43	7.93557	10	8	8	8	4	10	9	6	6	3	3	4	9.48001	17	15	14	12	5	11	6	6	6	6	6	3	13.5992	21	17	11	11	13	12	11	7	9	4	4	3	4.32701	9	7	3	4	4	2	6	4
440	44	6.74366	6	5	8	7	3	7	7	4	4	4	3	4	11.1633	18	16	16	9	10	12	8	9	10	4	5	3	9.87359	19	14	14	8	12	11	10	4	7	7	6	3	3.8933	10	7	3	5	5	1	4	7
450	45	8.71381	8	7	7	4	4	6	8	4	5	7	3	4	12.3296	18	15	11	10	13	5	8	12	10	8	6	4	7.32277	21	14	13	9	8	9	8	8	9	7	7	4	5.11487	13	6	5	2	5	2	3	5
460	46	7.3444	11	4	4	8	6	6	5	4	1	5	5	3	4.47326	17	16	16	12	7	13	8	9	7	9	6	5	7.34967	19	17	12	10	9	6	7	8	7	10	5	3	3.77546	11	10	7	3	5	2	6	6
470	47	8.80571	9	7	3	5	5	5	5	5	2	2	1	4	6.12694	12	16	12	11	10	12	10	6	4	7	7	3	6.50007	24	11	19	8	9	14	8	6	9	8	8	3	4.15362	12	6	7	3	3	3	4	8
480	48	7.71535	5	7	4	4	3	8	6	4	2	3	2	3	9.16524	22	14	14	11	11	13	10	5	9	10	5	3	8.52623	19	17	10	11	12	7	13	7	11	7	8	2	4.90523	16	7	4	5	6	5	1	7
490	49	7.05406	8	6	5	3	4	8	4	2	4	3	3	4	11.9367	19	17	8	9	11	12	8	6	5	8	6	3	7.72752	17	17	12	8	8	9	10	7	10	6	7	2	4.06405	11	7	5	3	6	2	5	3
500	50	8.0315	2	8	6	5	2	8	5	1	3	1	2	2	11.1959	18	16	11	10	9	11	11	4	4	9	7	3	6.5763	17	14	9	5	9	5	7	8	7	8	5	3	3.74973	9	9	7	4	5	2	6	2
510	51	7.00877	5	6	3	6	4	4	5	2	1	2	3	4	10.0555	21	16	14	10	8	9	11	5	8	7	4	4	7.50335	14	13	9	11	10	8	8	7	9	5	7	5	4.2044	9	9	4	4	5	5	4	2
520	52	8.32155	8	7	2	5	2	4	4	2	1	2	2	4	10.3186	26	14	15	8	12	13	11	6	5	7	6	3	6.63251	16	12	10	10	8	5	9	8	11	5	5	4	4.00151	11	10	5	5	6	2	4	6
530	53	6.34058	9	7	5	5	2	5	4	3	3	3	2	3	9.22771	17	16	13	13	8	12	6	6	5	7	8	3	7.65099	14	18	11	9	6	8	8	6	10	3	4	3	4.12366	9	8	5	4	3	5	6	4
540	54	7.19514	9	5	3	7	2	6	3	5	1	1	4	4	9.33592	21	18	15	14	5	10	11	9	5	7	8	2	7.98526	16	17	9	8	11	8	10	7	11	7	3	2	3.9667	12	8	5	3	5	3	2	5
550	55	7.63838	6	6	3	6	3	6	2	3	3	2	4	1	10.9888	21	17	12	9	9	13	9	3	4	6	4	3	6.50764	14	20	9	11	10	7	12	5	9	6	6	5	3.99232	10	9	6	4	4	4	3	7
560	56	7.71832	9	6	5	5	3	5	4	2	3	3	1	5	10.9953	20	14	18	12	10	13	10	6	8	6	6	2	7.10373	17	14	14	8	11	10	6	8	13	5	3	3	4.25304	12	9	4	4	5	3	2	5
570	57	7.43565	7	6	4	8	4	3	5	4	2	2	2	4	11.336	15	13	13	11	8	10	12	7	6	6	4	4	4.52263	21	14	10	8	8	7	6	6	10	5	5	2	3.79876	9	11	5	5	3	3	4	5
580	58	7.65677	7	5	5	4	3	3	6	1	2	2	3	6	11.8838	22	14	15	8	10	11	10	6	6	7	5	2	3.99095	16	16	8	8	11	5	7	6	7	5	2	4	4.11482	9	7	7	4	6	3	3	4
590	59	8.96487	6	6	5	6	5	6	3	2	2	4	3	3	12.9605	18	15	13	11	11	9	13	7	5	5	6	4	5.36736	13	11	14	9	3	7	5	4	7	6	3	6	4.03849	10	7	4	5	4	2	3	4
600	60	7.43699	6	6	4	6	1	2	5	5	5	2	2	3	12.6667	20	14	13	13	10	12	8	8	5	6	4	2	4.09656	11	12	10	8	4	3	8	5	8	4	5	4	4.37531	10	5	5	3	8	4	3	5
610	61	8.43458	8	3	7	7	1	4	8	3	5	3	3	4	12.1685	17	18	15	10	14	9	6	7	8	5	5	3	4.88665	14	12	12	5	6	4	3	9	7	3	4	4	3.9328	11	8	6	6	4	6	1	6
620	62	7.92648	7	6	6	6	2	4	4	4	3	3	2	4	12.7516	18	19	11	15	10	10	9	8	6	6	7	5	4.16579	12	14	8	6	5	4	5	6	5	4	7	3	4.9225	8	9	3	5	5	2	2	7
630	63	7.31888	7	7	4	6	2	4	5	4	3	2	2	4	10.7177	19	13	12	10	8	9	8	6	5	6	5	4	5.26502	12	12	9	6	4	5	6	5	7	3	4	4	4.35087	10	6	6	4	5	4	1	4
640	64	7.88671	8	8	4	5	3	4	4	4	5	2	2	4	13.8846	18	14	16	12	12	8	10	10	6	5	4	3	4.92968	15	14	10	7	3	6	5	5	7	2	4	6	4.6894	11	8	4	6	5	3	2	4
650	65	8.02609	4	13	2	8	2	4	5	4	4	2	3	3	12.3175	18	19	15	10	10	10	11	5	4	7	7	2	4.88627	10	14	9	8	5	3	5	8	7	5	5	4	4.38913	13	6	4	5	6	5	3	3
660	66	9.34545	8	5	6	8	1	3	7	6	3	1	5	4	11.4891	23	17	14	11	11	8	8	5	6	9	7	4	3.97348	10	11	11	6	4	2	5	8	7	5	5	4	3.98881	13	6	4	4	8	0	4	3
670	67	8.14662	7	5	4	6	2	6	4	4	5	2	3	4	10.3971	23	11	15	8	9	12	7	3	9	6	6	2	4.44516	17	11	11	10	4	5	6	3	5	6	5	5	4.65775	16	7	4	5	5	3	4	4
680	68	7.54862	8	6	7	5	1	6	7	4	4	2	3	3	11.9187	19	17	16	9	9	5	8	8	6	7	5	4	4.2111	10	10	10	5	5	3	5	4	5	5	4	3	4.19622	13	10	5	5	4	2	3	5
690	69	7.44302	9	4	6	6	2	6	5	3	5	2	4	4	11.513	19	14	14	10	11	9	10	6	4	8	5	4	6.05562	12	13	10	6	6	3	7	2	8	3	4	4	3.93667	16	8	8	6	5	4	4	4
700	70	7.17007	7	6	7	3	4	5	5	2	5	2	3	2	11.7056	15	15	15	10	7	9	11	6	5	10	5	4	4.37526	13	11	11	6	4	5	6	7	7	5	4	2	4.67504	13	12	6	5	3	4	3	4
710	71	7.7071	6	7	3	8	3	6	4	6	3	2	6	4	12.0418	16	18	17	10	7	11	11	7	2	10	4	4	7.06255	14	14	10	11	7	6	7	4	5	3	4	5	4.34485	14	9	7	3	5	2	2	4
720	72	8.98575	6	7	3	7	2	3	6	4	5	0	4	4	13.1658	17	21	13	13	10	11	9	7	6	8	6	4	3.97409	14	11	8	4	6	4	2	6	7	5	3	5	4.25395	11	6	6	4	3	2	2	7
730	73	8.63677	9	8	2	6	3	5	4	4	2	3	2	5	13.6326	23	17	15	12	11	14	9	6	6	6	8	2	4.72979	11	11	4	8	4	3	4	2	10	4	5	5	4.81369	13	7	3	2	5	1	0	6
740	74	8.54323	10	8	2	4	2	3	6	4	4	1	3	6	11.2615	22	16	16	10	9	7	13	7	6	5	6	3	4.20088	9	8	7	9	4	4	3	3	6	0	5	4	4.095	10	11	5	4	6	3	4	2
750	75	8.27866	9	6	6	6	3	6	4	6	5	2	2	5	12.3245	17	21	13	10	12	10	8	7	5	8	6	2	3.65256	9	8	7	9	2	5	2	7	5	4	5	4	4.82406	9	10	5	2	5	2	2	4
760	76	9.00979	10	9	5	4	4	4	6	4	3	3	2	4	10.8755	18	18	14	7	11	10	9	5	3	4	7	3	4.19248	10	7	9	6	2	4	1	7	6	3	4	6	4.54103	9	7	4	4	3	1	2	4
770	77	7.72976	8	5	5	7	1	6	5	5	4	2	2	4	12.4163	22	13	14	10	11	13	13	7	7	6	4	3	5.43065	9	11	9	4	4	4	4	7	6	4	5	6	4.59232	12	5	3	4	6	1	3	3
780	78	8.29495	7	8	3	6	4	3	7	5	4	3	2	2	11.4253	13	16	11	9	11	12	7	9	5	6	7	5	5.91382	12	10	6	6	4	3	5	3	6	5	4	6	4.53948	9	8	7	0	7	1	4	2
790	79	7.47393	7	8	3	8	2	5	4	5	5	3	2	1	9.81639	16	14	12	10	10	11	8	5	6	8	8	3	5.07552	8	12	6	8	2	5	6	6	4	6	4	4	4.3067	12	5	3	2	6	4	3	3
800	80	7.76134	8	7	5	8	3	3	6	4	4	2	2	4	11.302	15	13	12	13	11	8	7	6	5	8	9	5	3.92439	14	12	11	7	4	4	5	5	5	5	3	5	4.55709	10	9	4	4	5	2	5	5
810	81	7.24986	11	7	3	6	2	6	8	5	4	4	3	2	10.6107	18	16	11	12	9	13	7	5	11	4	10	3	4.63218	20	13	7	9	5	4	4	7	6	5	4	4	4.03568	9	9	4	4	5	1	3	5
820	82	8.72132	7	10	6	3	7	5	5	4	4	3	3	3	12.1818	17	17	12	10	13	8	12	6	10	10	7	1	6.89466	16	17	13	7	3	6	5	6	7	5	3	5	4.22097	10	5	4	4	5	2	2	6
830	83	7.48707	8	9	5	4	3	4	4	6	3	3	2	2	11.5302	18	19	12	12	10	9	9	9	10	11	6	2	4.92545	15	8	12	6	8	5	5	6	5	4	8	3	4.82627	11	5	3	2	4	3	2	2
840	84	8.51389	10	10	5	6	4	5	5	3	3	2	3	2	12.1048	15	20	12	12	11	10	8	6	9	7	7	3	4.42551	14	9	7	7	6	4	5	5	6	7	4	4	4.70669	10	8	6	2	5	3	2	5
850	85	8.09426	10	7	4	7	4	3	6	4	3	1	3	2	10.9585	19	19	14	8	11	8	7	5	5	7	6	4	5.8741	18	7	13	4	3	8	4	7	7	4	6	4	4.87004	10	10	5	2	4	4	5	4
860	86	7.45064	8	7	7	6	2	4	6	3	4	1	3	2	11.034	24	14	10	12	9	12	10	4	7	8	7	3	5.21315	12	12	10	8	5	5	4	8	6	5	7	3	4.62591	11	9	5	3	5	5	3	4
870	87	7.1266	13	5	4	5	2	4	4	2	4	1	3	2	10.5235	18	12	13	16	10	13	11	3	8	5	6	3	4.21855	14	13	12	8	4	5	5	6	9	5	4	2	5.34398	10	9	3	3	4	5	2	5
880	88	6.98841	13	7	3	5	2	5	5	3	4	1	3	1	10.7764	21	16	14	8	14	8	9	6	8	4	6	3	4.72145	14	10	10	7	5	6	7	7	3	4	3	3	4.0927	7	5	6	5	5	1	3	3
890	89	7.61191	12	6	6	5	3	2	6	3	4	2	2	2	10.3442	22	12	16	9	7	15	7	4	5	6	7	4	4.09446	9	13	15	4	5	3	6	6	7	5	5	3	5.43254	10	8	5	4	3	3	2	3
900	90	8.9026	9	8	5	5	2	5	4	3	3	2	2	2	11.0043	21	19	17	11	13	14	11	5	5	5	6	2	5.0293	13	12	11	5	7	5	6	4	6	2	6	1	4.96935	9	7	4	3	5	3	3	3
910	91	9.87022	10	6	3	4	4	7	7	6	4	3	1	2	11.6044	17	12	13	8	9	8	9	4	4	8	7	4	4.21749	17	12	14	8	6	3	4	5	9	6	3	4	4.57066	9	8	5	3	3	2	3	5
920	92	8.78843	5	9	5	7	4	4	6	4	5	2	1	3	10.6233	17	15	13	11	11	8	10	6	6	9	4	2	5.76608	12	11	10	5	5	6	8	5	6	4	2	6	4.29205	11	9	5	3	7	5	4	3
930	93	6.69764	8	4	6	5	3	2	7	2	4	3	1	3	9.06135	17	14	8	11	11	11	8	7	4	4	5	2	3.71038	14	14	9	4	7	2	7	3	9	3	3	3	5.18129	8	10	7	5	7	2	4	2
940	94	9.25088	10	4	6	4	2	8	4	3	2	3	4	3	8.88766	15	11	11	8	6	5	10	4	6	6	5	3	3.989	12	18	8	4	5	4	6	6	9	6	2	2	4.60446	7	8	6	3	5	2	3	3
950	95	7.74161	8	7	5	5	3	5	5	6	1	2	1	5	9.93938	11	13	14	8	7	10	6	3	5	4	5	3	4.18266	9	12	8	5	5	5	6	4	7	3	5	2	4.79428	9	7	5	3	5	2	3	3
960	96	7.95006	9	7	5	6	5	3	3	3	2	3	4	4	8.51195	18	16	10	11	6	7	6	4	4	4	7	3	3.87012	12	11	11	6	4	4	4	5	5	5	3	4	4.38298	7	9	5	4	5	2	2	6
970	97	8.45321	6	4	7	5	1	8	5	2	3	3	4	2	10.25	13	14	13	8	10	7	9	2	6	6	6	2	3.81188	12	13	7	4	2	2	4	3	7	3	4	3	5.07809	11	6	5	3	6	1	3	3
980	98	7.77546	9	5	5	6	2	6	4	1	3	1	4	4	8.54331	14	12	10	2	3	7	6	2	3	5	6	2	3.70548	7	16	7	6	5	4	6	3	7	5	2	4	4.77329	12	10	5	3	5	2	4	2
990	99	8.68871	7	6	3	6	3	6	5	2	3	3	3	3	3.45375	18	16	9	8	7	5	6	5	8	4	7	5	3.84108	8	12	4	7	5	3	4	1	6	4	5	4	4.33734	9	8	6	3	4	2	4	2
1000	100	7.47435	10	5	2	6	2	4	5	2	5	3	4	3	3.81117	18	14	10	7	6	6	8	4	4	4	5	2	4.48066	10	12	5	3	3	5	4	3	3	4	6	2	4.50112	10	8	7	4	2	5	3	5
1010	101	7.93338	7	5	3	6	3	4	5	2	4	2	3	4	3.88583	18	16	11	8	4	6	8	4	6	2	6	2	4.72364	9	10	8	4	2	3	2	3	5	4	6	1	4.20674	9	7	4	3	3	2	6	4
1020	102	7.72437	7	4	4	5	3	3	6	3	2	2	2	4	4.14725	16	13	6	5	7	7	6	3	5	6	5	3	4.10279	9	9	7	4	5	2	2	4	5	3	3	4	4.79718	7	7	5	4	3	3	3	5
1030	103	7.2962	10	6	3	7	2	4	6	2	2	2	3	3	4.61244	19	10	10	7	5	7	4	8	7	3	6	2	4.16707	8	14	3	7	5	2	2	3	4	2	5	5	4.77413	12	4	5	3	6	2	2	5
1040	104	6.90537	10	10	5	4	3	4	7	1	4	3	3	5	5.5943	16	8	12	6	5	9	7	5	6	6	7	2	5.11305	10	11	4	6	4	2	5	2	6	5	4	4	4.79865	10	8	8	1	5	4	3	6
1050	105	7.57324	8	7	4	5	3	4	5	3	4	3	2	4	4.09882	13	11	10	5	8	1	5	3	7	4	6	4	4.10782	10	10	5	4	6	4	3	4	4	1	6	6	4.49608	9	10	6	2	5	1	4	4
1060	106	7.37743	8	5	7	5	2	4	6	4	2	2	4	7	4.09998	11	9	6	6	4	3	6	3	5	5	4	3	4.12393	13	8	8	5	5	5	3	1	6	4	5	3	4.37271	12	7	4	3	4	2	3	4
1070	107	7.81285	7	8	4	7	3	3	6	1	3	2	4	2	4.15184	15	10	4	6	6	6	2	2	5	8	5	4	4.18085	14	11	8	5	5	3	4	5	4	3	5	4	4.90528	13	7	5	2	5	4	3	6
1080	108	7.13052	6	6	3	6	2	4	7	0	2	2	3	3	4.00467	11	8	6	7	6	4	5	3	5	8	3	5	3.63297	17	9	8	3	3	5	2	4	3	4	6	6	4.88836	12	6	7	3	4	1	4	5
1090	109	6.31498	12	5	6	7	2	4	3	3	3	2	2	3	4.66945	14	12	7	8	5	3	6	4	7	6	4	5	3.64524	16	9	7	4	3	8	3	5	5	1	5	6	4.79886	10	9	6	4	4	2	4	4
1100	110	7.54693	9	5	5	5	4	5	2	5	3	3	2	2	3.79845	17	13	12	6	8	5	6	4	5	7	3	5	3.9216	13	12	4	6	5	4	4	2	6	4	5	2	4.84016	7	11	6	1	5	2	4	4
1110	111	7.2465	7	5	7	4	2	6	2	4	2	2	4	2	4.18184	15	11	11	7	4	5	9	8	4	7	5	3	3.73612	15	11	6	8	2	4	5	5	4	4	5	2	4.89009	8	11	5	1	4	1	5	6
1120	112	7.40866	8	5	10	3	2	6	5	3	2	1	3	4	4.954	16	8	7	5	4	4	7	0	6	7	5	4	4.3195	14	14	7	7	5	4	3	2	7	3	6	1	5.12032	10	9	6	4	4	2	3	6
1130	113	7.10176	5	5	4	4	2	6	3	3	2	2	4	3	4.30591	11	13	6	5	6	6	4	3	5	6	4	2	4.47837	11	14	8	4	5	5	5	5	5	3	5	3	4.49691	13	9	6	3	5	1	5	5
1140	114	6.45702	6	5	5	5	4	5	3	3	4	4	4	2	4.19358	16	11	10	7	5	5	8	5	7	6	6	2	4.34393	11	14	9	5	5	2	5	2	8	3	4	4	4.56392	8	7	6	4	5	3	4	4
1150	115	7.49577	10	5	6	4	2	5	6	3	4	2	1	4	4.17414	17	11	10	5	8	8	6	3	9	8	5	3	4.1713	13	12	8	6	4	2	5	2	7	2	7	0	3.99604	15	8	8	3	3	4	3	9
1160	116	7.50127	9	7	5	6	2	5	5	3	2	2	4	3	4.05101	15	7	9	7	3	6	4	4	6	5	4	3	4.42219	12	11	8	5	6	2	4	3	4	5	5	2	4.54468	10	7	7	1	6	2	4	6
1170	117	7.85978	5	8	6	3	4	2	7	2	3	2	2	4	3.86686	15	11	7	10	4	6	5	6	3	6	4	2	4.40906	17	11	9	7	4	6	4	4	6	3	5	4	4.64114	9	12	5	4	4	5	4	7
1180	118	8.02144	6	7	7	4	2	4	3	3	6	3	2	3	3.98729	15	12	5	7	5	4	3	2	7	3	7	5	3.57645	17	13	10	7	3	3	5	4	5	4	2	5	3.94127	12	12	5	4	5	3	3	7
1190	119	9.27135	4	6	7	1	4	6	4	2	3	1	3	3	4.64376	11	13	9	5	5	4	6	2	3	5	5	4	4.02258	15	13	7	8	6	2	3	5	6	1	6	3	4.45992	13	9	5	3	4	2	6	5
1200	120	6.42987	9	7	9	4	1	6	4	2	3	2	3	3	4.68789	10	9	7	5	5	4	6	2	7	5	4	3	3.75145	13	13	7	7	4	7	6	3	7	2	7	4
1210	121	6.87163	9	5	8	6	3	4	3	3	2	2	3	3	3.83414	12	11	6	9	3	3	4	3	8	6	4	3	3.89343	10	14	8	4	5	6	4	3	4	5	5	5
1220	122	8.37289	10	6	6	9	4	5	3	6	1	3	2	3	4.38902	6	9	8	7	2	5	3	4	7	8	3	4	4.23828	13	11	10	3	4	2	1	4	8	1	3	6
1230	123	8.53256	9	5	9	7	2	5	5	4	2	2	4	4	3.74872	4	10	7	6	2	5	2	3	9	7	3	3	3.95052	14	12	13	8	3	5	5	5	6	3	4	2
1240	124	7.45275	6	10	7	5	2	5	3	5	1	3	4	2	3.67228	13	12	7	6	4	3	5	4	5	3	5	4	4.00151	10	15	9	7	5	4	3	2	5	4	4	3
1250	125	8.72689	9	8	5	3	4	4	4	4	2	4	3	3	4.10833	10	10	8	7	5	5	5	1	5	7	3	3	4.81625	11	8	9	4	2	4	4	2	6	3	4	5
1260	126	7.43146	6	5	3	4	2	4	4	5	1	2	3	5	4.69277	9	12	8	7	3	3	5	3	6	5	5	2	3.90429	12	10	12	6	4	3	5	4	7	4	3	4
1270	127	7.43152	4	8	1	6	3	6	4	4	2	2	3	2	4.78816	11	8	7	6	6	2	3	6	5	5	4	3	4.45613	15	9	6	6	2	3	3	2	6	3	3	5
1280	128	8.22509	8	5	6	6	2	5	4	5	4	2	0	2	3.94159	10	11	9	7	3	5	6	3	4	6	2	3	4.29933	6	12	6	5	3	4	7	4	6	3	4	4
1290	129	8.10719	7	5	4	5	4	5	3	3	2	2	4	2	4.71692	8	10	10	5	2	5	3	5	4	4	4	2	4.27056	11	13	7	8	4	2	5	2	7	3	5	3
1300	130	7.86594	7	5	2	5	3	2	6	2	2	3	1	3	4.69324	15	6	8	7	5	3	4	5	6	6	2	1	4.22105	12	13	6	9	3	5	4	2	8	3	5	6
1310	131	9.47895	10	5	4	6	3	5	3	3	2	2	2	3	4.39051	13	8	5	7	4	5	3	4	7	4	4	2	4.38355	11	15	8	4	5	5	3	6	5	4	4	3
1320	132	8.26756	6	5	6	3	4	5	4	2	2	2	3	3	3.90853	14	10	9	5	4	3	3	3	8	5	2	3	4.16752	12	11	6	8	4	4	3	4	5	5	5	4
1330	133	7.1524	7	7	2	4	2	5	5	1	2	1	4	2	3.80048	11	8	9	9	4	2	3	3	7	5	2	4	4.88974	15	10	7	6	2	4	4	3	4	4	4	5
1340	134	7.03427	10	6	3	7	2	4	3	3	2	4	3	2	3.93991	13	8	7	9	3	5	3	4	7	5	3	2	3.93991	9	11	7	4	3	3	3	3	4	3	5	2
1350	135	7.38223	7	8	5	2	6	3	4	1	2	0	3	2	4.79892	14	5	8	5	3	7	6	3	7	3	3	3	4.2968	10	13	7	5	3	4	3	3	4	4	4	2
1360	136	6.45495	10	5	6	5	2	3	5	2	2	4	3	3	4.68882	10	10	8	7	3	3	3	5	7	4	4	4	4.29828	15	11	6	8	4	6	4	1	3	4	4	3
1370	137	6.99463	12	6	5	2	4	3	4	2	2	2	2	4	5.10423	12	12	8	7	4	3	5	5	6	5	3	2	4.32095	9	16	4	7	3	3	2	1	5	3	3	2
1380	138	8.10391	7	4	6	4	3	6	5	2	1	3	2	4	4.60846	9	7	10	4	3	4	4	3	6	2	3	3	3.87364	10	11	9	4	7	3	4	2	5	3	3	2
1390	139	7.00624	8	5	4	5	6	4	5	2	4	2	2	4	5.69404	14	7	8	5	3	3	3	4	7	4	4	1	4.39279	9	10	5	2	3	4	3	3	5	2	5	5
1400	140	6.66878	9	6	4	6	4	5	3	2	3	1	3	4	4.378	14	8	10	6	3	5	3	5	8	4	5	3	3.82232	12	11	8	6	2	3	5	5	6	3	5	3
1410	141	7.27896	9	9	5	5	2	5	4	4	3	4	1	3	3.69922	12	8	11	6	4	4	5	2	7	5	2	3	4.47327	13	9	7	6	4	5	4	4	5	2	6	4
1420	142	7.22437	3	5	3	6	4	4	4	5	4	3	1	4	3.63849	11	9	6	6	4	3	5	3	5	5	2	3	4.33279	12	10	5	7	4	4	3	4	5	5	4	3
1430	143	6.52298	8	5	4	4	3	5	6	3	4	3	3	4	3.90389	14	11	9	6	2	4	1	4	9	5	2	2	4.26673	11	9	8	3	4	6	3	4	5	6	4	3
1440	144	6.74795	6	5	4	4	3	4	4	4	4	2	2	4	4.60332	12	9	10	4	5	4	3	4	4	3	4	2	4.04539	10	13	5	7	6	4	5	2	6	3	7	2
1450	145	7.11042	6	4	5	4	3	4	5	2	3	4	4	3	4.65495	10	11	8	7	3	4	3	3	8	6	2	2	3.83507	14	10	7	5	4	3	7	1	6	3	6	3
1460	146	7.52403	5	7	6	3	3	6	6	4	3	3	3	2	6.40169	17	10	5	7	3	5	4	2	8	6	3	4	4.52276	14	12	8	7	5	6	5	4	6	4	6	2
1470	147	6.51934	10	6	4	5	3	6	4	6	3	3	3	3	4.26776	17	10	10	6	8	2	3	4	6	4	4	4	4.7993	8	12	5	4	4	4	2	6	6	3	5	2
1480	148	6.86954	11	5	6	3	4	5	5	4	4	4	1	5	4.58043	11	13	8	5	5	6	2	3	8	6	4	3	3.82666	10	10	9	6	7	4	4	3	8	5	6	2
1490	149	7.66774	6	5	6	9	3	4	2	6	2	3	2	5	4.72637	15	10	5	6	5	3	5	4	7	8	3	3	4.47618	10	12	9	3	4	4	5	4	4	4	4	6
1500	150	7.89558	6	8	3	3	3	3	6	3	4	3	3	3	4.01953	11	12	5	9	1	7	2	4	5	7	5	4	4.11812	11	18	9	5	4	4	7	6	5	6	3	3
1510	151	8.59966	6	6	4	4	4	3	5	5	5	1	1	4	4.53022	12	9	6	6	3	1	4	3	6	6	4	2	3.75911	13	11	11	5	4	2	5	4	5	4	9	3
1520	152	8.84621	9	4	5	4	4	4	3	7	3	1	2	4	3.4772	13	9	7	7	5	4	7	2	6	5	5	3	3.81234	8	16	9	4	3	4	7	2	8	5	5	3
1530	153	9.10925	8	4	4	5	3	6	4	5	5	1	1	5	3.77053	8	11	7	7	4	7	3	4	6	3	7	2	4.12187	14	14	7	7	5	6	4	3	7	3	3	3
1540	154	7.36202	8	6	4	3	2	5	5	4	4	2	2	5	4.7828	12	8	3	4	1	4	3	6	5	3	5	6	3.94443	12	15	8	8	3	4	4	5	7	3	6	4
1550	155	9.49849	6	4	3	5	3	6	4	6	3	1	4	2	4.01648	16	6	6	3	2	3	3	4	6	5	7	3	4.49744	12	11	9	8	6	5	3	5	7	6	5	4
1560	156	9.06213	5	5	5	6	4	5	4	8	4	1	1	4	4.21201	12	7	8	5	3	6	1	5	5	6	6	3	4.43926	14	13	8	5	5	3	2	2	7	2	4	6
1570	157	8.52721	7	3	4	4	4	5	5	7	4	1	2	4	4.32691	11	9	7	7	3	3	3	5	3	4	6	3	4.47591	11	16	9	4	3	2	3	3	6	5	3	5
1580	158	9.12385	4	4	3	5	4	7	6	6	5	1	2	4	5.08296	11	9	5	6	4	3	4	5	5	2	5	5	4.41935	14	12	9	3	2	5	5	3	7	4	4	6
1590	159	6.71006	9	5	5	6	5	6	3	7	3	4	3	3	4.23268	11	7	6	7	3	3	5	1	8	3	6	4	4.51657	13	14	7	8	5	4	5	3	9	3	4	3
1600	160	6.4759	6	5	6	6	3	7	4	6	2	2	3	3	5.23341	11	9	7	6	4	4	5	5	4	1	6	6	4.39456	8	11	8	7	3	8	6	1	7	2	4	7
1610	161	8.87114	7	3	6	6	3	4	6	8	4	1	4	2	3.81383	13	10	6	4	5	5	3	6	2	4	7	4	4.53318	12	12	6	7	3	5	6	3	7	4	4	2
1620	162	9.10375	7	5	4	6	6	3	6	7	4	3	4	2	4.09918	11	9	7	7	3	3	6	4	8	3	6	3	3.90739	15	10	7	8	4	6	5	3	5	4	5	4
1630	163	8.65763	5	5	6	7	5	4	7	8	5	3	2	5	3.96798	13	9	7	9	6	4	4	5	8	3	6	3	3.98599	14	14	6	7	5	2	5	5	7	2	5	3
1640	164	8.94431	6	5	5	5	3	4	5	9	6	1	1	5	5.28584	11	7	6	7	4	4	3	3	6	2	5	4	4.12684	11	12	8	5	3	2	3	3	6	2	4	4
1650	165	7.85414	5	6	5	6	2	7	6	3	6	3	2	4	4.2859	13	9	8	7	4	3	5	2	7	3	6	2	4.00361	12	13	8	4	3	4	4	1	6	2	7	2
1660	166	8.53882	5	6	3	10	2	6	6	5	5	2	2	4	4.07993	11	9	3	5	5	6	3	2	7	3	2	3	4.76594	12	15	10	2	5	4	1	3	5	4	5	3
1670	167	7.26626	6	5	3	7	4	6	3	6	5	3	1	5	3.66492	12	8	6	4	4	4	2	5	6	4	4	3	4.48144	10	13	9	4	3	4	4	3	7	1	6	5
1680	168	6.56026	9	4	2	5	2	5	5	2	4	3	5	3	3.78245	12	10	6	3	4	7	2	5	6	3	5	3	4.64136	8	13	7	5	4	4	7	0	6	3	5	4
1690	169	8.53352	10	4	4	5	4	5	7	4	4	5	2	3	4.29835	14	7	6	7	3	5	3	3	4	4	4	5	4.60424	12	14	5	3	4	3	3	3	5	3	3	6
1700	170	6.62666	7	5	3	6	3	5	4	6	4	2	3	3	4.148	13	11	8	6	5	0	7	6	6	3	5	2	3.79508	13	12	5	8	2	2	4	2	5	4	4	6
1710	171	7.85642	6	5	7	4	3	6	2	4	3	3	2	3	4.50893	9	10	8	4	2	2	5	4	4	5	5	3	3.99831	13	11	7	4	3	4	4	3	4	5	4	6
1720	172	8.77978	6	6	2	7	1	6	3	5	2	2	2	3	3.61968	14	11	7	5	3	5	3	4	6	1	7	2	4.5074	11	11	8	5	3	4	1	4	6	4	3	4
1730	173	7.28869	10	8	5	6	2	6	5	5	1	2	3	3	4.23576	9	10	6	5	5	3	2	5	6	4	3	5	5.20302	11	12	7	4	6	1	3	2	6	6	3	4
1740	174	8.88461	8	4	6	6	2	6	8	3	2	3	4	2	4.25508	13	11	5	7	3	6	1	5	6	3	6	4	4.6658	10	12	8	5	3	3	4	2	7	5	3	5
1750	175	6.49019	6	6	5	7	1	5	5	5	3	2	2	3	4.29188	13	9	7	6	3	4	3	3	8	5	7	2	4.38485	10	18	2	6	2	3	3	3	7	2	4	5
1760	176	8.19753	5	6	5	8	1	6	4	4	3	0	3	4	4.15781	14	10	5	7	5	2	6	2	6	5	4	2	4.62129	8	9	5	5	2	3	3	1	6	3	5	5
1770	177	8.85217	7	3	3	6	3	5	4	3	6	2	4	1	4.0921	11	9	8	5	4	5	5	3	7	2	7	2	4.40357	7	9	8	2	4	5	3	2	4	2	7	7
1780	178	7.95409	6	4	5	6	4	6	4	3	5	2	3	4	4.47009	13	12	5	9	3	6	4	3	8	6	3	3	5.35184	10	12	5	4	2	3	5	4	5	4	6	4
1790	179	7.14948	7	7	5	6	2	6	3	6	3	4	2	3	4.12478	13	11	4	8	6	5	3	2	8	4	3	5	4.19094	13	12	8	4	5	2	2	3	6	4	5	6
1800	180	8.74648	4	5	4	6	5	6	4	2	6	5	2	4	3.67791	10	13	5	10	5	5	6	6	6	2	7	5	4.55071	12	8	10	5	5	3	5	4	5	3	5	5
1810	181	7.56023	4	6	5	3	2	5	5	3	3	4	3	5	4.24341	9	13	6	6	5	4	2	7	5	5	3	2	4.70189	7	15	4	4	3	3	4	1	6	1	7	5
1820	182	6.53089	6	5	5	7	2	4	4	4	4	5	3	5	4.42975	11	13	4	4	4	3	2	3	6	4	4	2	4.4051	10	5	6	4	5	4	1	3	5	2	6	2
1830	183	7.54418	9	6	4	6	4	7	5	4	4	2	6	4	4.09202	12	11	4	3	4	2	3	4	5	2	6	3	5.56844	8	10	7	3	4	1	4	2	4	3	3	5
1840	184	6.45236	9	6	5	5	5	5	4	6	3	5	2	3	3.77766	14	10	6	7	7	7	6	3	5	2	2	3	4.64434	8	11	5	4	3	2	4	3	7	1	5	4
1850	185	8.19988	10	3	4	8	5	6	7	5	4	2	3	4	3.98152	13	9	6	5	2	3	3	3	7	2	4	3	4.28538	12	11	6	2	2	6	5	1	6	5	4	5
1860	186	8.35408	7	6	5	6	4	6	6	5	2	2	3	5	3.97617	14	14	6	5	4	3	3	3	6	4	5	2	3.92074	8	16	8	7	4	3	5	3	5	6	6	4
1870	187	8.23014	10	5	2	3	5	5	6	4	3	2	3	5	3.91511	10	11	8	4	2	3	5	2	4	4	5	3	4.00807	12	10	6	5	4	4	6	3	6	4	6	3
1880	188	7.30546	8	6	2	6	3	5	6	3	3	3	2	6	4.64156	12	10	7	5	2	4	4	2	5	3	5	3	4.08668	12	15	6	6	4	1	6	5	4	5	5	4
1890	189	9.20905	8	5	3	4	4	8	5	5	3	4	3	6	4.16119	12	10	7	5	5	2	3	3	8	5	5	2	3.66836	8	13	7	6	5	2	4	5	4	5	4	3
1900	190	8.63001	5	5	3	6	3	4	7	6	5	3	2	3	4.18248	11	8	6	7	3	3	3	5	6	3	6	3	4.95026	11	10	8	6	3	1	6	4	5	5	5	3
1910	191	7.81883	7	3	7	4	5	5	4	3	4	6	4	5	3.65516	12	9	9	6	6	2	4	5	5	4	6	2	4.84464	9	14	6	6	3	2	6	1	2	5	6	5
1920	192	7.60506	9	5	4	7	2	6	4	5	2	4	4	2	3.54013	10	7	8	8	4	3	4	6	3	3	5	1	3.81435	9	10	6	4	2	4	2	3	5	2	5	5
1930	193	7.70648	8	2	7	5	3	8	5	4	1	4	1	4	3.80003	13	10	10	4	4	3	5	3	4	4	4	2	4.19721	8	15	8	7	2	2	3	4	5	4	6	5
1940	194	8.30541	5	4	7	4	3	7	5	5	2	4	5	5	3.89952	10	10	5	6	4	3	3	3	5	3	5	4	5.0749	15	13	3	3	3	4	4	4	3	6	6	5
1950	195	8.06725	8	5	7	7	4	6	10	4	2	4	4	3	4.58687	10	6	7	4	5	3	4	1	4	4	4	2	4.49035	11	16	9	3	2	3	4	2	3	4	7	4
1960	196	8.83607	8	6	4	6	4	4	6	3	5	3	2	4	3.97855	8	11	9	4	3	4	3	3	5	3	3	5	4.61425	11	10	6	4	2	2	3	2	4	4	4	6
1970	197	9.13957	8	5	5	5	5	5	8	3	3	3	2	5	4.7109	12	10	5	8	3	5	5	4	4	4	4	4	5.15679	8	10	9	6	1	1	4	1	3	3	7	4
1980	198	7.80233	6	8	5	5	2	7	4	4	3	3	2	4	3.76714	11	11	7	2	2	2	3	3	5	4	6	3	4.6501	9	12	7	5	3	2	3	3	4	3	5	6
1990	199	7.71645	8	4	4	5	4	6	5	4	4	3	2	4	4.09444	16	10	9	5	5	3	2	1	8	1	6	2	4.65031	10	16	3	4	2	2	3	2	2	5	4	4
2000	200	7.63488	7	4	8	5	4	5	4	5	2	2	2	4	4.95913	11	14	8	6	4	4	5	1	7	2	6	7	4.50285	11	11	8	2	2	3	3	3	3	4	7	1
2010	201	9.25775	4	6	4	11	4	4	4	7	5	2	3	5	4.0359	12	13	5	8	4	5	6	3	8	5	6	3	5.00366	9	11	6	4	3	3	2	2	5	4	7	3
2020	202	8.62403	9	6	3	4	4	5	6	3	6	4	3	3	4.1992	11	11	4	6	3	5	4	5	8	4	6	4	4.23091	10	12	7	4	6	4	3	2	4	3	6	6
2030	203	9.01078	6	5	8	8	3	6	6	7	5	2	2	2	3.87164	12	8	9	4	5	3	5	4	6	5	5	3	5.15849	13	10	8	4	4	2	4	2	4	5	6	3
2040	204	7.70066	8	5	6	8	2	6	6	3	4	4	1	4	4.00454	10	11	5	6	4	2	5	4	7	2	6	4	4.9624	8	11	6	5	3	4	7	0	6	4	7	4
2050	205	9.02197	8	4	7	3	4	7	4	8	3	3	3	4	3.68641	14	12	4	6	3	3	6	4	6	2	3	5	5.30793	11	12	4	4	2	1	4	0	5	4	9	3
2060	206	9.79184	7	2	6	5	5	3	8	3	7	4	4	4	4.12855	14	10	9	6	4	2	6	4	6	4	3	3	5.04852	10	12	4	4	3	3	2	3	5	4	7	3
2070	207	10.0396	6	7	3	5	4	7	5	4	4	3	0	4	4.18122	11	10	6	5	4	3	5	5	5	3	2	5	4.67913	8	11	7	5	4	3	2	3	4	4	4	6
2080	208	7.99437	7	6	5	6	3	5	5	6	2	2	2	4	3.99495	13	13	9	6	4	3	5	4	5	3	5	3	4.96372	9	13	5	3	6	0	5	1	4	5	4	4
2090	209	8.42105	6	6	5	4	5	5	4	4	4	3	1	4	4.27978	11	11	6	6	1	5	4	0	7	2	6	2	5.33684	12	10	7	3	3	3	2	2	1	2	6	5
2100	210	8.85849	6	6	5	6	3	5	6	2	3	3	3	3	3.89536	11	14	7	6	3	3	2	4	4	3	6	4	4.37837	10	12	5	7	3	3	5	1	5	4	5	3
2110	211	8.23389	7	9	4	7	4	4	3	6	5	3	2	4	3.92776	17	11	8	4	5	2	3	3	6	3	6	3	4.43526	13	8	7	6	5	3	1	0	2	6	3	4
2120	212	8.78337	5	8	4	6	5	5	9	2	2	2	4	3	4.448	15	9	7	4	4	3	2	2	6	4	6	2	4.22173	9	10	8	4	4	3	3	2	2	5	5	2
2130	213	7.42615	9	5	7	6	3	5	5	4	2	6	2	3	3.77396	17	19	3	7	5	2	4	2	5	3	6	3	4.88996	9	11	6	6	4	0	3	2	3	2	4	4
2140	214	7.23518	7	6	4	4	4	6	8	4	2	5	2	4	4.23213	13	12	10	5	2	3	4	3	7	3	5	3	4.51403	13	13	6	3	3	1	2	3	3	2	5	3
2150	215	8.28853	5	7	5	8	3	4	6	4	5	4	2	3	3.77387	17	12	8	7	4	3	2	4	4	6	4	5	4.51117	14	11	7	3	3	3	6	0	4	4	2	2
2160	216	7.21288	7	6	4	8	4	5	5	3	6	1	4	4	4.21557	14	12	7	4	4	4	3	3	7	1	2	3	4.92158	12	9	7	4	2	4	2	1	2	2	3	5
2170	217	9.85194	6	5	3	7	5	6	3	5	4	2	4	4	3.92541	14	13	11	4	4	2	3	4	6	3	2	3	4.33634	14	10	9	2	2	3	5	1	3	3	4	3
2180	218	8.95871	5	5	6	6	5	3	7	4	5	1	3	4	4.00376	12	10	8	6	2	4	4	2	6	2	3	2	4.13466	10	9	8	2	2	2	4	1	3	4	6	2
2190	219	8.23918	5	9	7	6	5	6	5	6	6	3	1	5	3.65014	13	9	8	7	3	3	3	2	5	2	4	1	4.58757	8	10	5	4	4	3	3	4	2	4	4	3
2200	220	9.55671	6	9	4	6	4	4	5	5	6	2	1	4	4.39124	10	14	3	5	4	4	2	4	6	2	3	2	4.04864	8	8	7	3	3	3	4	0	4	3	3	2
2210	221	9.5316	8	5	4	8	3	6	5	7	3	3	3	3	5.0536	11	10	4	3	3	3	3	3	8	2	3	1	4.70611	10	13	8	2	3	2	4	2	3	3	5	5
2220	222	9.03199	8	8	6	5	4	7	3	7	4	4	2	4	4.17509	11	9	7	4	2	3	4	2	5	2	1	3	4.80505	10	11	3	5	3	2	2	1	4	5	2	4
2230	223	9.83625	6	8	4	6	3	5	4	6	8	1	1	5	4.67737	14	12	8	2	2	5	1	3	6	1	3	3	5.01561	9	9	7	6	3	4	3	2	5	1	6	3
2240	224	8.48778	4	8	5	8	4	4	7	6	5	1	1	5	4.78002	11	12	6	5	3	5	4	1	5	1	4	1	4.79627	8	10	7	6	5	4	2	1	4	5	4	2
2250	225	8.74159	3	10	4	6	6	5	3	7	5	2	3	3	4.89312	5	11	7	5	2	4	4	3	5	2	3	3	4.73467	7	8	11	4	5	4	4	2	2	5	4	2
2260	226	8.5479	3	9	6	5	5	4	4	7	4	2	2	4	4.49654	11	12	6	5	3	5	5	2	7	2	2	2	4.05411	9	13	6	6	4	3	2	2	4	3	7	2
2270	227	8.67959	5	9	7	6	4	4	8	7	4	2	3	3	4.53303	16	13	7	8	2	4	7	3	6	5	1	3	4.65337	9	9	6	7	5	3	2	2	4	1	4	6
2280	228	7.80793	8	7	5	7	3	4	6	8	3	2	2	4	4.37212	8	12	7	4	2	3	3	3	7	2	3	5	4.61785	7	10	10	4	5	2	2	1	5	1	7	2
2290	229	7.22008	4	8	6	6	7	5	4	4	4	1	3	2	3.88723	15	10	5	6	3	3	4	2	5	4	2	4	4.36589	13	11	6	7	7	1	4	1	4	4	5	3
2300	230	9.06717	6	5	5	3	6	5	4	6	6	1	2	2	4.67907	13	8	6	4	3	3	4	2	6	4	3	4	4.31572	13	12	7	2	5	4	3	2	4	3	5	4
2310	231	9.56283	4	9	4	7	4	6	6	6	3	2	1	4	4.4585	12	15	13	7	3	7	7	2	5	2	4	3	4.39807	12	12	10	5	5	3	4	1	4	5	4	3
2320	232	9.60453	8	5	6	4	4	4	5	6	4	2	2	4	4.27198	16	17	9	8	6	3	4	5	5	3	5	5	4.44592	8	8	6	4	5	3	2	2	5	4	2	5
2330	233	8.70667	4	9	7	5	4	4	7	5	6	2	3	3	4.75919	11	12	6	7	5	4	5	3	5	4	3	2	3.73705	6	11	5	7	3	5	3	1	6	3	3	2
2340	234	8.06331	4	6	9	8	3	5	7	5	5	1	2	5	4.94123	9	13	4	4	3	3	4	2	7	3	5	3	4.33425	10	11	6	3	4	4	4	2	5	3	4	2
2350	235	9.58804	8	7	7	9	2	7	5	6	4	2	3	1	4.27798	13	10	6	4	1	6	4	4	3	4	4	3	4.23893	7	9	6	4	4	2	2	1	5	4	3	4
2360	236	9.94996	7	10	7	6	3	7	5	7	2	2	2	5	4.8636	7	16	6	4	2	4	4	3	5	4	4	5	4.05534	8	11	5	6	3	3	1	2	6	4	2	4
2370	237	9.97093	6	6	6	7	3	6	9	3	4	1	4	5	4.39722	13	12	4	4	4	3	3	5	5	3	4	2	3.96744	8	9	7	4	3	6	2	1	4	5	3	1
2380	238	10.2161	6	11	6	8	4	7	5	3	4	2	4	2	4.434	13	13	7	3	2	5	3	2	7	4	2	5	4.26827	13	9	9	6	4	4	3	2	5	3	5	2
2390	239	9.38142	9	7	8	6	5	3	6	4	5	2	3	3	4.41853	16	7	11	3	4	5	4	4	5	1	3	3	4.24242	10	10	7	7	1	6	3	3	4	3	5	4
2400	240	8.77897	4	10	5	3	4	8	4	4	3	1	3	4	3.71971	15	9	9	5	1	5	3	3	5	3	2	3	4.05799	8	10	7	4	4	4	3	2	6	2	4	4
2410	241	9.10532	8	11	5	4	5	4	7	7	3	3	3	3	4.59647	10	10	6	4	2	4	6	4	3	3	3	4	4.251	10	9	6	5	3	5	3	0	6	4	2	2
2420	242	9.5035	5	4	7	5	6	6	5	6	2	0	2	7	4.30052	9	10	5	4	3	6	3	5	4	3	5	3	4.42575	13	9	4	4	4	5	1	2	5	1	6	2
2430	243	9.03418	5	5	7	5	4	7	5	5	2	2	2	5	4.42833	11	11	8	6	4	5	7	1	6	2	4	4	3.88696	10	12	7	6	4	3	3	3	6	4	2	2
2440	244	9.38506	6	8	4	3	4	6	7	3	4	1	2	5	3.73701	12	12	7	7	5	4	4	6	4	3	5	3	4.5136	7	12	7	4	3	5	2	1	3	3	6	4
2450	245	9.02018	4	10	4	3	6	8	7	3	4	1	2	3	3.75473	12	7	6	4	3	4	3	5	7	2	5	3	4.94938	11	9	7	4	4	2	1	3	3	5	2	5
2460	246	9.46607	10	7	8	6	4	5	7	7	2	2	3	3	4.09484	12	11	4	4	4	5	5	2	7	1	6	3	4.17725	12	8	6	7	3	2	4	1	5	3	4	2
2470	247	9.75141	7	11	5	6	5	5	5	4	4	3	2	4	4.64612	12	11	3	4	3	4	7	3	7	3	4	3	4.56949	7	13	7	5	4	3	1	1	3	3	6	3
2480	248	11.2823	7	5	8	4	3	9	7	1	5	4	4	3	4.08114	12	12	5	7	4	4	3	4	7	3	6	5	3.82562	10	8	8	5	3	3	2	1	3	4	4	1
2490	249	10.0022	11	6	7	7	3	7	7	3	4	4	5	2	4.47274	12	8	6	5	3	2	6	2	6	2	4	4	4.47332	11	9	7	7	5	4	1	2	5	2	3	3
2500	250	11.5867	4	8	4	2	4	5	6	3	4	5	4	3	4.13324	13	12	8	5	3	4	6	3	6	2	4	4	3.82791	14	5	6	5	5	4	5	1	3	2	5	2
2510	251	10.3003	2	11	6	5	3	7	7	4	3	4	3	3	4.58871	14	13	8	5	5	2	8	7	3	2	4	3	3.73472	13	12	8	4	5	3	2	3	2	4	3	3
2520	252	10.96	7	9	4	4	6	7	7	3	1	2	3	3	4.24591	13	10	7	6	2	2	5	2	7	4	3	1	4.09288	12	10	5	8	7	2	4	2	3	5	3	2
2530	253	10.3379	8	6	4	6	4	4	6	6	3	1	3	3	4.08483	11	10	6	8	2	5	5	3	3	3	4	3	4.48192	11	10	9	6	4	1	5	1	5	1	4	1
2540	254	9.21388	6	6	5	4	5	5	6	5	1	5	2	3	4.41599	17	9	8	7	2	4	2	1	6	2	3	4	4.24158	8	10	5	7	2	3	3	2	3	1	5	3
2550	255	8.50711	11	6	7	4	4	4	5	3	2	2	2	2	4.28105	12	9	7	5	3	4	5	3	5	2	3	3	4.36585	8	11	5	7	1	4	3	1	2	1	5	1
2560	256	10.2497	6	9	5	3	5	2	5	4	1	1	3	2	3.78344	12	9	8	5	3	5	5	2	6	2	4	2	5.28831	11	13	4	6	3	2	2	4	2	2	4	1
2570	257	7.18925	8	7	5	4	1	5	4	4	2	0	3	1	3.90715	13	9	8	4	4	4	4	2	7	3	4	3	4.575	11	11	2	4	4	3	2	2	2	3	2	4
2580	258	9.75993	8	9	3	4	4	4	6	4	1	1	1	3	3.9847	15	14	7	6	3	8	7	3	5	4	1	4	4.73765	10	8	7	5	2	2	3	1	6	1	3	4
2590	259	8.5671	8	7	6	5	1	5	6	3	3	1	3	1	4.18164	14	14	7	5	3	5	3	3	6	2	2	4	4.07306	8	12	6	5	3	2	2	2	5	3	2	4
2600	260	9.06373	6	7	6	3	2	5	6	5	3	0	2	2	4.08478	12	10	11	4	2	4	4	4	4	2	4	2	4.63365	7	9	6	5	4	3	2	2	4	2	4	5
2610	261	8.95085	8	9	4	6	3	2	8	5	4	0	2	2	4.00156	17	11	7	5	3	3	3	3	6	4	2	4	4.98249	12	11	6	5	4	4	3	4	3	5	4	2
2620	262	7.9539	6	8	5	5	3	3	4	6	5	0	2	2	4.37746	13	12	10	4	2	5	3	5	5	2	3	3	3.93412	8	11	8	4	5	2	2	3	5	3	4	3
2630	263	9.07899	5	8	5	4	2	3	6	5	2	0	1	3	4.2421	11	13	3	7	3	3	3	5	5	4	1	4	4.20559	10	11	8	4	4	3	4	3	2	6	4	3
2640	264	8.67522	7	8	7	8	2	2	5	4	3	0	1	4	4.02116	13	12	4	4	3	5	5	3	5	3	2	4	3.94625	11	10	9	6	6	2	3	2	3	5	4	2
2650	265	10.4618	9	7	6	7	3	6	2	9	2	1	0	4	4.65612	12	10	8	2	2	5	4	2	5	1	4	3	4.60966	9	9	8	8	5	4	3	2	5	1	4	3
2660	266	7.86945	9	8	5	4	1	7	1	5	2	0	4	3	4.60333	10	10	6	3	3	5	4	3	4	2	2	3	4.87628	8	10	5	4	6	4	6	2	5	3	2	4
2670	267	9.25124	7	9	3	5	2	4	4	3	3	1	3	5	4.40575	9	12	5	3	3	3	7	4	4	3	3	3	4.19879	9	9	8	6	3	5	3	2	4	4	3	4
2680	268	8.98615	8	7	5	7	3	2	6	3	5	2	4	5	3.71761	10	13	7	7	4	3	5	4	4	3	3	1	4.19221	7	10	7	8	4	4	3	3	4	1	4	1
2690	269	9.57827	3	7	6	6	3	2	6	5	5	4	3	4	4.05805	10	9	8	4	4	2	4	4	5	3	3	2	3.84627	6	13	5	8	1	3	5	3	4	3	2	3
2700	270	8.30308	7	11	1	6	3	3	6	3	3	1	4	4	4.33301	9	14	5	8	4	5	4	1	7	4	2	3	4.77204	7	11	6	3	3	5	3	2	5	1	3	3
2710	271	7.38662	8	10	5	3	3	6	5	3	3	2	3	4	3.87352	8	14	6	3	4	3	3	3	4	2	3	2	4.21247	12	9	6	5	5	3	1	3	4	5	3	2
2720	272	6.60986	9	7	6	5	3	3	6	2	3	3	2	4	4.32117	11	12	8	4	3	5	2	5	5	2	4	2	4.20259	8	12	6	5	4	3	4	1	5	5	2	2
2730	273	7.28698	5	9	5	6	4	3	7	1	2	2	5	3	4.60528	11	11	7	4	3	5	7	4	6	3	4	2	3.9767	8	9	5	8	2	6	4	4	7	1	3	3
2740	274	7.10401	9	11	3	6	5	3	5	4	4	2	2	3	4.12186	13	12	5	4	5	2	4	2	7	1	2	4	3.7988	8	10	5	5	4	4	3	4	6	4	2	2
2750	275	8.26151	11	7	4	5	3	6	4	3	1	2	3	4	4.17172	13	11	5	6	4	4	2	4	6	2	4	2	4.10771	11	6	7	6	3	4	4	3	5	2	2	3
2760	276	10.8757	8	8	5	4	3	4	6	6	3	2	3	3	4.39264	13	8	7	4	1	3	4	2	6	3	2	3	4.5118	5	10	2	6	3	4	4	1	5	1	3	3
2770	277	9.24401	9	11	3	3	3	3	4	6	3	2	3	3	4.00386	8	12	7	4	3	3	4	3	5	3	3	3	4.29421	8	11	7	6	2	3	2	4	2	2	3	2
2780	278	7.30592	11	7	5	6	1	6	3	8	1	0	2	4	4.91053	9	9	7	3	4	2	5	3	5	2	3	2	4.11653	13	10	5	5	3	6	1	3	4	4	2	2
2790	279	8.21032	11	6	6	5	5	2	10	4	2	1	2	4	4.16289	11	8	6	5	0	4	3	1	4	3	2	2	4.13155	9	10	4	8	4	3	4	3	4	2	3	2
2800	280	9.6199	9	8	5	7	4	5	4	4	2	0	1	5	4.28401	13	12	8	3	4	4	2	3	4	2	3	2	3.99233	8	8	7	7	4	4	3	2	5	1	2	2
2810	281	10.095	7	8	4	4	1	7	5	3	1	1	2	3	4.09816	7	10	9	5	5	2	3	1	5	2	3	2	4.03883	4	8	5	5	3	5	3	3	6	4	3	1
2820	282	10.4562	9	6	5	6	4	7	6	2	1	0	3	3	4.56502	8	6	7	5	4	2	4	4	3	4	2	2	3.89248	6	13	5	6	3	4	4	2	6	1	3	1
2830	283	9.86406	10	11	5	4	4	6	5	3	0	1	2	4	3.97201	15	9	7	5	4	3	5	2	5	0	5	4	4.5013	9	9	5	7	3	5	5	2	5	2	3	2
2840	284	9.56112	6	5	3	4	2	6	4	5	0	2	2	2	3.64001	9	12	6	7	6	4	5	3	6	3	3	2	4.84052	10	8	4	6	3	6	3	3	5	2	2	4
2850	285	8.37263	10	7	5	6	1	6	6	4	1	2	3	3	4.07934	8	8	7	2	4	5	5	3	3	3	2	4	4.63408	8	11	9	5	2	4	4	4	4	3	1	4
2860	286	10.6296	8	6	7	6	0	8	5	4	0	5	2	3	3.94119	11	9	5	7	4	3	4	3	4	2	3	3	4.87741	12	9	9	4	4	6	4	2	4	3	4	3
2870	287	10.5088	12	5	7	5	2	5	6	5	2	3	2	4	3.92487	13	9	10	4	4	4	5	1	4	3	2	3	3.83913	10	10	7	5	6	4	2	3	5	2	4	2
2880	288	10.1721	9	6	2	7	2	4	7	3	2	4	2	4	4.08007	18	10	7	6	3	2	5	2	4	2	4	2	4.17866	10	10	7	3	3	3	5	2	3	5	3	3
2890	289	10.1522	8	6	7	4	3	4	3	5	3	3	2	4	4.48339	12	12	5	3	5	3	5	3	4	1	3	3	4.62392	10	9	8	5	6	3	3	3	4	3	3	3
2900	290	10.8481	8	10	5	5	3	5	6	4	1	3	2	4	4.10151	11	13	5	5	3	2	3	5	3	3	2	3	4.27371	8	12	7	6	4	1	4	3	3	3	3	3
2910	291	10.0163	11	8	6	6	4	5	4	3	1	2	2	3	3.75505	16	8	7	6	4	1	7	2	6	2	4	2	4.11667	10	11	7	6	3	5	3	4	3	4	2	4
2920	292	8.50582	11	6	5	5	4	3	5	6	2	2	2	3	4.39831	11	9	9	4	3	4	5	3	5	4	3	3	4.64885	9	12	8	3	2	3	4	2	5	1	3	4
2930	293	9.14873	4	7	5	8	2	4	7	4	1	2	4	1	4.12813	14	9	7	4	3	4	4	6	4	4	5	3	4.61108	10	11	6	7	1	4	4	5	4	3	2	3
2940	294	8.65255	7	7	6	5	3	3	7	3	1	3	3	2	4.19855	11	6	7	5	5	5	4	3	5	4	3	2	4.23136	11	8	8	7	1	4	1	3	6	2	3	3
2950	295	10.3381	7	9	4	4	2	4	7	2	2	1	3	2	4.28827	15	10	10	5	3	3	3	6	4	2	6	2	4.21015	14	11	8	3	2	5	2	2	8	1	3	2
2960	296	8.22828	10	7	5	8	3	6	6	3	1	2	5	1	4.60999	11	9	6	7	3	4	5	3	6	2	4	3	4.07634	11	10	4	6	5	2	4	3	5	3	5	1
2970	297	9.91236	7	10	7	8	1	7	4	5	5	2	1	2	4.00813	11	10	5	7	2	2	1	5	4	2	4	4	3.88361	11	8	5	5	2	3	5	1	3	5	2	3
2980	298	7.78538	7	8	3	8	2	4	6	4	2	2	2	3	4.2405	13	13	5	4	2	3	2	4	6	5	1	4	4.40441	12	8	6	6	3	5	4	3	3	3	3	2
2990	299	9.00856	9	9	4	6	3	3	5	3	2	4	4	3	4.50327	13	9	3	7	2	4	2	5	4	3	5	2	4.82853	7	13	7	6	3	5	4	2	5	2	2	3
3000	300	8.47673	8	10	6	4	5	6	5	4	2	3	4	3	3.49452	11	9	8	7	3	4	6	2	4	6	3	2	4.22169	11	7	9	6	5	2	4	3	5	5	2	2
3010	301	8.51557	6	7	5	6	3	4	4	3	3	3	4	1	4.35167	9	14	6	7	2	4	5	4	4	6	3	3	4.09603	10	14	5	6	2	4	4	2	6	3	4	1
3020	302	8.7454	5	8	7	3	3	6	5	2	2	2	4	3	4.26203	8	11	6	4	4	3	4	6	4	4	3	3	4.21632	10	13	3	6	4	4	5	1	4	5	2	4
3030	303	9.49538	8	7	6	4	3	5	7	2	3	3	2	4	4.46246	11	9	6	5	2	4	2	3	7	2	4	4	4.37733	8	10	7	4	4	5	3	2	5	4	5	2
3040	304	7.85447	9	6	2	6	3	3	5	3	3	3	1	4	4.52858	12	8	6	7	3	3	3	4	7	1	4	4	4.95333	9	14	8	5	2	5	3	3	3	5	3	2
3050	305	7.54752	10	8	3	4	4	5	7	2	2	5	2	2	4.10367	15	7	6	4	3	2	1	6	6	3	2	4	4.17596	15	10	5	5	4	6	2	1	5	3	2	3
3060	306	7.8358	10	7	5	5	3	4	5	4	4	3	4	2	3.81189	10	10	3	7	3	2	4	2	9	4	3	3	4.70852	16	9	7	3	4	5	4	3	5	3	3	2
3070	307	9.37233	6	6	6	4	3	7	4	2	4	4	2	3	4.25343	11	9	7	3	2	3	2	4	7	2	5	2	3.85698	9	9	5	5	4	2	6	2	4	3	2	3
3080	308	8.28778	5	5	4	3	2	5	2	5	4	3	3	3	4.84386	11	7	5	5	4	3	4	6	4	4	5	3	3.88629	12	9	7	5	3	3	3	1	3	5	3	2
3090	309	8.1493	7	10	4	5	4	5	3	3	4	2	4	3	4.79042	11	9	6	5	2	2	4	4	7	4	3	4	4.0572	7	10	6	6	5	5	1	2	3	4	4	4
3100	310	8.84907	7	8	6	4	3	6	3	4	4	2	3	2	4.29485	7	7	4	6	1	1	3	7	7	3	4	3	4.7816	9	8	6	6	2	3	1	1	3	3	5	3
3110	311	6.80665	12	8	4	3	4	5	5	3	5	3	3	3	3.64546	10	9	6	4	2	1	3	4	7	5	3	4	4.47207	10	12	7	5	3	3	2	2	5	3	4	3
3120	312	7.66092	11	8	3	5	3	4	3	4	3	3	3	3	3.77717	14	7	5	8	1	1	4	6	6	3	4	3	4.23184	11	13	7	7	2	2	5	2	5	2	4	3
3130	313	8.71632	7	9	5	4	2	7	2	4	6	2	3	3	3.44237	8	13	7	4	2	3	4	1	5	5	6	2	3.74722	8	8	9	5	2	4	3	5	2	4	4	2
3140	314	8.63885	8	7	4	6	2	4	4	6	2	3	3	3	3.95117	11	12	5	4	2	4	2	4	6	4	5	2	3.51986	6	14	5	6	5	3	4	4	4	4	3	3
3150	315	8.92497	8	6	6	6	2	5	3	3	3	4	4	2	4.18911	10	11	6	3	1	3	1	4	5	6	3	3	3.98411	9	10	8	6	3	3	3	3	2	5	5	3
3160	316	7.95259	6	9	4	3	2	4	5	3	6	1	4	3	4.27966	12	11	6	6	2	3	3	3	7	2	6	3	4.38331	10	9	7	4	3	6	5	1	6	3	4	3
3170	317	9.20615	6	7	6	5	2	3	5	5	3	5	1	4	4.07584	15	8	4	5	3	1	3	4	5	3	6	3	4.40737	6	9	4	5	5	3	3	2	3	6	3	2
3180	318	8.89385	7	7	7	3	3	5	4	3	3	1	4	3	4.35974	10	9	6	3	4	1	5	3	6	1	6	3	3.97609	9	7	6	6	4	4	2	2	5	2	5	1
3190	319	8.8097	6	8	5	6	2	4	5	2	1	2	1	4	4.17596	10	9	4	7	2	2	2	5	7	1	7	5	4.52638	12	11	5	5	4	6	1	4	1	5	6	3
3200	320	8.82567	8	8	3	6	3	4	6	1	5	1	3	3	4.34499	11	9	5	5	1	2	2	6	3	6	3	4	3.58777	14	10	4	7	3	2	5	3	6	2	8	4
3210	321	7.7599	7	8	3	6	2	3	6	1	5	1	3	3	4.0524	17	11	5	6	1	1	3	4	6	4	5	3	3.92353	8	11	4	5	3	1	4	3	6	4	9	4
3220	322	9.31393	7	6	3	6	3	2	6	3	4	2	3	2	4.05331	12	8	7	4	2	1	4	5	4	2	4	5	3.81887	8	9	5	4	3	3	0	4	4	6	5	4
3230	323	9.39584	5	8	4	7	1	3	3	4	4	2	3	1	4.13884	14	10	6	2	3	1	3	3	6	2	5	2	3.43143	8	9	7	6	3	3	4	4	6	4	6	1
3240	324	8.72155	8	10	5	6	2	4	5	3	3	3	2	2	4.20108	7	12	5	5	2	2	1	4	4	2	4	3	3.9836	7	10	5	6	3	3	5	3	4	6	4	2
3250	325	8.66534	9	7	3	6	2	3	3	3	3	2	2	3	3.89776	14	12	5	2	2	2	1	3	3	3	3	3	4.18938	7	12	2	6	4	3	3	3	4	4	5	2
3260	326	8.20673	7	8	6	6	0	2	4	5	4	2	3	2	4.02028	11	10	7	5	2	2	2	3	6	3	3	2	4.07467	11	11	8	6	3	3	4	4	4	4	3	3
3270	327	8.3119	12	6	3	5	3	4	4	1	4	2	4	2	3.97345	13	8	7	5	1	3	3	4	5	1	3	3	4.22687	11	10	4	3	4	3	2	3	5	5	5	5
3280	328	8.88393	5	10	3	6	1	2	5	3	3	2	4	2	4.56453	9	8	4	4	5	5	1	4	4	1	2	3	3.86209	8	9	7	3	4	2	1	3	3	5	5	3
3290	329	7.96385	7	7	3	4	0	3	5	3	2	4	3	3	3.97293	12	5	4	4	1	3	2	3	7	1	2	2	4.04945	11	9	6	5	3	4	3	1	4	4	4	2
3300	330	7.92098	9	7	3	5	2	4	3	4	4	2	3	2	3.95648	9	9	5	4	4	3	2	2	5	2	3	3	4.95204	11	4	9	5	5	4	4	0	4	3	4	2
3310	331	8.10662	7	9	5	6	1	5	4	2	5	2	3	2	4.53376	10	9	3	6	4	4	1	3	5	3	2	3	4.07118	12	10	8	5	4	2	2	3	6	3	2	2
3320	332	8.90776	11	10	5	5	1	4	5	3	2	2	4	4	3.83539	13	7	5	4	2	3	1	2	8	1	3	3	5.34715	13	11	8	5	3	3	2	3	5	2	2	3
3330	333	9.03729	9	8	4	3	2	4	4	2	4	2	4	3	4.68835	15	9	5	6	3	3	2	3	6	1	3	3	4.19273	11	8	6	5	3	3	2	5	4	4	2	4
3340	334	7.92169	7	12	5	5	2	4	5	6	2	4	3	3	4.74369	13	8	6	4	1	3	3	4	4	3	3	4	5.12115	13	6	6	4	3	4	3	3	6	5	2	4
3350	335	7.99333	9	7	5	3	4	4	6	2	4	3	3	4	3.74266	10	10	4	4	3	2	2	3	6	3	4	2	4.04358	11	9	7	6	4	2	3	2	6	4	1	5
3360	336	6.54451	9	9	4	5	2	2	4	4	4	3	3	4	3.86359	12	10	6	6	1	3	1	5	3	4	2	3	4.11954	10	10	4	6	3	2	5	3	6	3	3	4
3370	337	8.8213	10	8	3	6	3	3	5	2	5	2	2	4	4.82449	11	8	7	5	2	1	3	4	5	2	2	4	4.20553	12	8	6	6	5	2	5	2	6	4	4	2
3380	338	7.75467	12	3	6	6	2	4	5	4	3	2	3	2	4.00772	14	11	7	5	2	4	2	5	6	3	4	2	4.75652	9	10	6	3	3	3	3	6	4	3	3	2
3390	339	7.338	7	10	6	6	4	6	3	3	6	2	3	2	4.08775	14	8	7	7	2	2	4	3	5	3	3	3	4.77703	10	11	6	6	2	4	3	2	7	1	2	2
3400	340	7.62932	9	8	5	6	2	2	5	4	4	2	2	4	3.99763	11	10	9	5	3	3	3	3	5	2	2	3	4.53857	10	11	6	5	2	4	3	3	4	2	3	3
3410	341	8.54496	6	7	5	5	3	3	4	4	5	2	2	4	4.0836	12	7	6	6	1	3	3	5	5	1	3	2	3.48581	13	10	6	4	4	3	2	5	5	2	2	3
3420	342	8.503	8	8	6	8	2	1	6	5	4	2	4	1	4.33009	12	8	10	1	3	4	2	3	7	2	2	3	4.35437	7	9	6	4	1	4	5	4	6	2	3	2
3430	343	8.10279	5	9	3	7	1	2	6	4	2	2	3	3	4.37517	12	12	3	4	1	2	4	2	7	3	5	3	4.33707	9	10	5	5	1	4	3	4	5	2	3	2
3440	344	9.2153	8	6	7	5	2	2	5	3	4	2	5	1	4.32986	17	8	6	7	2	3	1	6	3	3	5	2	3.68028	10	9	5	6	1	5	3	5	5	5	2	2
3450	345	8.44595	7	6	5	5	2	4	4	5	3	1	4	1	4.12249	12	12	6	6	4	5	4	1	4	3	6	2	4.69555	9	10	5	5	2	4	3	2	6	3	3	3
3460	346	6.99753	11	6	7	8	1	4	2	4	4	2	3	3	3.86412	11	12	7	7	3	3	2	4	5	4	6	1	3.98924	7	11	6	4	1	4	2	3	6	4	2	3
3470	347	7.49083	8	7	5	7	1	4	5	4	3	2	4	2	4.19874	9	10	5	6	2	4	1	6	4	2	4	2	4.1829	12	12	6	6	3	3	5	2	7	2	3	3
3480	348	7.35033	10	9	6	5	1	2	4	6	4	1	2	4	4.36424	11	7	9	3	2	2	2	2	6	2	4	4	4.40419	11	13	6	6	3	3	4	3	6	2	4	4
3490	349	8.83096	9	8	4	4	3	3	6	4	3	2	3	3	4.98331	8	7	8	4	0	3	3	1	6	3	3	4	4.48836	15	11	4	5	4	3	4	3	4	3	3	4
3500	350	7.62537	7	8	5	5	1	1	6	5	3	3	4	2	4.40347	8	9	7	3	3	3	4	3	6	4	3	3	4.50547	11	11	6	5	2	3	4	4	5	4	4	3
3510	351	8.09087	6	8	6	6	1	4	4	4	4	1	3	3	4.40648	9	8	6	5	2	3	5	3	4	3	4	1	3.48277	10	8	6	5	4	1	4	3	4	4	4	3
3520	352	8.36791	11	8	4	7	3	4	3	5	3	2	3	3	4.47952	10	8	4	4	3	1	4	5	6	3	5	2	5.30298	15	8	10	3	4	2	3	6	4	2	4	4
3530	353	7.9505	9	10	6	7	2	3	5	3	5	0	4	4	3.61246	12	8	6	6	2	1	5	2	5	6	3	3	3.94738	13	12	6	5	0	3	3	3	5	1	4	3
3540	354	7.84467	12	11	3	6	4	4	1	8	3	2	4	2	3.75822	15	8	7	6	3	2	5	3	6	5	5	3	4.38817	15	9	4	2	0	3	4	2	6	4	2	3
3550	355	9.76965	5	10	5	3	3	4	5	4	3	2	4	2	4.10987	12	11	9	7	1	2	3	3	5	7	5	4	4.14936	11	9	4	3	1	3	1	5	5	4	2	4
3560	356	9.14373	11	7	3	5	4	5	6	3	3	2	4	2	4.43469	10	11	6	5	3	2	3	4	7	6	5	4	4.32543	13	10	8	2	2	2	1	3	8	2	4	4
3570	357	8.00043	9	6	5	5	3	5	3	5	3	3	4	3	3.59078	11	12	6	7	2	4	4	4	5	4	5	4	3.8729	13	12	7	4	3	1	1	4	7	4	3	3
3580	358	8.60621	7	7	4	5	3	5	6	2	2	3	4	2	4.50476	11	9	5	5	1	3	4	4	6	4	6	4	3.69146	12	13	4	4	1	1	2	2	4	2	4	3
3590	359	8.47118	11	9	3	5	0	3	6	2	4	2	3	3	3.96301	13	10	10	7	3	2	6	3	7	4	8	4	5.01151	11	6	5	3	2	1	2	4	3	2	3	1
3600	360	8.21783	6	8	4	5	1	4	6	3	4	2	2	3	4.60718	10	12	11	5	2	4	5	4	6	4	5	4	4.96678	9	10	7	2	1	2	1	3	5	2	2	4
3610	361	8.17697	10	8	3	6	1	2	5	4	2	2	3	3	4.62853	13	11	11	8	3	3	3	6	5	4	6	5	4.54352	11	10	7	4	3	2	3	2	7	2	3	3
3620	362	6.18425	7	10	5	3	2	2	6	2	4	1	3	4	3.97836	11	8	8	3	2	2	4	7	5	6	4	4	5.28656	9	6	6	4	2	2	4	5	4	1	2	4
3630	363	7.24271	8	7	6	6	2	2	6	4	4	2	2	2	4.04527	13	12	5	4	3	1	3	5	4	4	5	5	5.0799	13	10	6	3	0	2	3	4	6	2	2	3
3640	364	7.83761	12	7	3	6	3	6	4	2	4	2	3	3	4.05302	11	7	5	5	3	2	4	5	4	4	4	3	5.19663	12	8	6	4	1	3	2	6	2	2	4	3
3650	365	8.48762	9	9	9	4	4	3	6	2	1	2	5	1	4.19062	15	7	7	6	1	3	1	3	8	2	6	3	3.90951	8	15	6	2	2	2	4	1	7	2	2	3
3660	366	8.62119	7	9	5	6	2	5	4	5	4	0	4	4	3.50049	11	8	6	4	3	2	4	3	5	3	4	4	4.7808	9	12	5	3	1	4	3	3	4	2	2	2
3670	367	8.3515	9	11	6	7	2	2	5	5	2	1	4	3	4.03854	13	11	7	5	2	3	3	3	6	3	3	4	4.58046	10	11	6	4	1	3	2	4	7	2	3	3
3680	368	7.85545	9	10	5	4	3	4	3	4	2	1	4	3	4.07923	10	7	5	4	4	2	3	4	4	3	3	3	4.75001	7	9	5	3	2	2	2	6	4	1	2	3
3690	369	7.88951	7	8	4	6	2	4	3	4	2	1	3	4	4.28118	13	8	6	6	1	4	0	4	7	4	6	3	4.65038	8	8	7	4	2	2	4	4	2	4	1	3
3700	370	7.74235	5	9	7	7	3	4	2	5	3	1	2	5	4.79697	10	10	5	4	2	3	5	2	6	1	7	4	4.62284	8	9	7	4	1	1	3	5	3	4	1	4
3710	371	8.41833	7	7	5	8	2	3	3	6	3	1	4	3	3.78993	13	8	7	6	2	3	2	4	6	5	7	2	4.96791	7	4	6	1	1	2	2	2	3	3	3	3
3720	372	8.93815	9	11	7	6	2	3	5	4	1	1	3	4	4.68174	15	9	5	7	1	3	3	5	8	2	8	4	4.42364	9	9	6	2	2	2	1	4	3	4	2	2
3730	373	8.04766	12	7	3	3	2	2	4	4	4	2	3	2	3.8321	13	10	8	5	2	3	3	5	6	5	5	5	5.20379	7	10	4	2	2	3	2	3	4	2	4	3
3740	374	7.54216	9	8	4	7	2	3	5	4	4	2	3	2	3.96914	19	10	7	3	2	3	4	4	6	3	4	6	4.86116	9	7	6	2	3	3	2	6	4	1	3	5
3750	375	7.93252	10	7	4	2	4	1	6	3	3	2	2	3	3.62717	13	9	7	4	4	3	4	3	6	3	5	4	5.1674	7	8	4	1	1	3	1	5	4	3	2	5
3760	376	8.69292	9	12	6	6	3	4	4	5	3	2	1	3	3.97927	14	6	4	7	1	2	4	3	8	4	4	4	4.08241	8	7	5	3	1	5	3	2	7	2	2	3
3770	377	9.86878	8	12	8	5	4	3	5	3	2	1	4	4	4.23284	11	8	5	4	3	2	2	6	6	2	4	5	3.66994	5	11	3	4	1	3	2	5	4	2	3	4
3780	378	8.75368	13	8	8	7	2	7	4	1	3	4	1	4	3.84507	13	6	4	7	2	2	4	4	6	4	6	2	3.89247	7	8	7	5	2	4	2	4	6	0	3	2
3790	379	8.57606	12	9	9	4	3	2	6	3	3	1	3	4	3.80991	9	8	9	4	1	3	6	2	6	4	5	2	4.08153	14	8	10	3	2	4	2	5	3	3	3	3
3800	380	7.87138	6	10	6	3	3	1	6	5	3	1	5	2	4.76682	10	8	7	4	3	4	1	4	6	3	5	4	3.86126	12	8	7	4	3	2	1	5	6	2	3	3
3810	381	7.84115	10	7	6	4	2	3	5	2	2	2	4	2	4.30074	14	7	5	6	2	2	5	6	5	4	4	3	3.63842	6	9	4	3	2	5	1	4	4	3	3	4
3820	382	8.01824	13	6	6	7	2	3	6	4	2	1	3	3	4.04146	8	14	5	6	3	1	3	6	5	3	5	6	4.38513	6	8	7	4	1	2	2	6	4	4	2	4
3830	383	8.81845	10	15	2	6	1	2	6	2	3	2	3	4	3.88906	11	11	5	6	4	3	3	2	4	3	6	5	5.01799	12	6	7	5	2	4	1	7	6	1	3	3
3840	384	8.34806	8	8	4	3	2	3	3	5	4	1	4	2	4.20044	10	9	5	6	2	1	3	5	6	2	6	5	5.20855	11	12	5	2	4	2	3	7	4	4	3	3
3850	385	7.25287	12	12	7	6	1	2	4	5	2	2	3	3	4.43956	15	10	3	7	2	3	3	6	5	2	4	5	5.15606	9	8	4	3	3	2	6	4	6	2	4	3
3860	386	8.85844	11	7	5	5	2	4	5	3	3	1	4	4	3.87898	14	11	5	5	2	3	2	4	5	5	4	5	4.21129	12	9	5	5	4	2	1	6	5	3	4	3
3870	387	8.84876	7	13	4	6	3	4	5	3	3	2	4	2	4.33171	13	11	2	7	3	2	2	4	4	5	4	5	4.4272	12	6	6	5	3	4	1	4	3	7	2	2
3880	388	8.56395	12	11	3	7	3	4	5	4	2	2	4	2	4.27613	13	10	4	5	3	4	2	4	6	2	4	3	4.53612	12	9	7	3	6	2	3	5	5	2	3	2
3890	389	8.57766	13	9	7	6	2	5	7	3	2	2	3	3	4.55185	12	8	5	8	3	4	3	2	6	4	5	2	4.6447	9	8	6	7	4	3	3	6	3	4	2	3
3900	390	8.61922	10	12	9	5	4	2	8	2	3	3	3	2	4.04717	14	12	6	5	3	2	3	2	8	4	5	4	4.21204	12	8	7	4	3	4	2	5	8	2	2	3
3910	391	9.89853	13	9	7	6	2	4	5	2	2	1	4	4	3.89405	8	13	7	7	2	4	2	6	6	4	4	4	4.52333	12	12	4	5	3	2	4	4	7	2	3	2
3920	392	9.18423	11	11	7	4	2	3	6	3	3	3	3	3	5.07055	13	10	9	3	3	5	4	3	6	2	6	4	5.13921	8	7	5	6	4	2	3	6	7	4	1	3
3930	393	8.67669	8	11	6	5	2	2	4	3	3	2	3	5	3.82331	7	11	6	4	4	4	3	5	6	4	5	1	4.74828	9	10	4	3	3	3	3	4	5	4	4	2
3940	394	7.88273	14	13	8	4	4	4	3	3	2	2	4	4	3.90591	13	13	6	7	2	4	4	4	6	2	5	5	4.67348	7	12	7	4	4	3	2	6	6	4	4	2
3950	395	10.8285	9	13	6	6	4	4	2	5	2	3	2	5	4.01228	11	13	9	5	4	4	2	5	6	4	5	3	4.55833	13	8	6	1	7	2	3	5	3	3	2	3
3960	396	7.8795	14	9	5	4	3	4	6	3	2	3	3	2	3.75621	14	11	8	6	3	3	5	5	5	5	4	2	4.63783	9	9	3	3	5	3	2	5	5	2	3	3
3970	397	8.66896	8	9	5	7	3	3	5	5	2	2	5	2	4.28586	13	12	6	5	3	3	2	5	6	4	3	4	4.66505	11	10	4	3	3	2	4	4	3	4	3	1
3980	398	8.65104	8	14	6	5	5	2	5	4	4	2	4	1	4.17958	8	13	6	4	5	4	2	4	6	5	3	1	4.27281	11	11	6	4	3	2	5	5	2	4	2	2
3990	399	9.2421	11	10	5	6	2	3	6	5	3	1	5	3	4.36267	14	12	6	5	3	3	5	2	6	4	9	3	5.51437	13	8	7	4	6	0	6	4	3	1	2	5
4000	400	8.14288	9	10	8	5	4	1	8	2	3	0	3	2	4.36745	16	13	8	3	1	4	4	4	4	5	8	3	5.40535	14	8	6	4	4	2	2	4	5	4	3	3
4010	401	8.39096	10	8	5	6	2	3	4	3	3	3	2	2	4.24125	12	10	9	7	4	2	6	3	4	5	6	3	4.47235	10	10	3	5	3	1	2	5	4	3	5	2
4020	402	6.82821	11	11	6	5	2	3	6	2	5	2	3	2	3.58438	15	10	4	6	1	3	4	4	6	3	6	3	4.23437	12	11	8	4	2	3	4	5	4	4	4	2
4030	403	7.77952	9	9	6	5	2	4	6	3	4	1	2	2	3.8444	13	15	6	6	1	6	2	5	4	2	5	6	5.51159	10	8	8	4	3	2	3	4	4	2	3	5
4040	404	7.27253	8	9	7	6	2	4	6	1	3	2	3	2	4.35943	12	10	4	3	2	2	3	5	5	2	5	3	4.40475	10	11	6	7	2	2	2	3	4	4	2	5
4050	405	7.27713	9	6	5	6	2	4	5	4	4	1	3	2	4.53428	8	9	6	7	1	3	3	4	3	6	4	3	4.6777	13	9	5	8	1	4	4	3	5	3	4	2
4060	406	8.89904	8	7	5	6	1	2	4	2	5	1	3	3	3.87026	10	6	6	6	4	2	3	5	4	2	2	5	4.57542	6	8	11	6	4	3	2	5	2	3	4	3
4070	407	8.92115	8	6	4	3	3	3	5	2	6	2	2	3	5.62069	13	10	3	6	4	2	5	2	5	1	3	3	5.60222	8	10	8	4	2	3	3	4	3	3	3	3
4080	408	8.14445	7	10	5	5	2	4	5	2	4	2	3	3	4.85158	11	9	3	8	3	1	3	6	3	3	3	3	4.7789	9	9	7	5	2	2	3	4	3	4	2	4
4090	409	9.37212	8	9	5	5	2	3	4	3	4	3	3	3	4.56032	10	8	8	8	3	2	4	3	5	3	4	2	4.51913	11	9	6	6	4	2	4	3	4	2	4	2
4100	410	8.14037	5	9	6	5	2	4	5	4	3	3	4	4	3.70884	11	9	7	6	1	2	4	2	6	3	2	4	4.75502	9	11	7	7	3	1	5	2	4	3	3	4
4110	411	8.37158	14	4	7	4	2	4	4	4	5	3	2	3	4.09924	13	7	8	2	3	5	5	3	7	1	3	3	6.04366	11	9	7	8	3	1	2	5	3	3	4	3
4120	412	9.17101	8	9	7	4	4	5	3	6	4	2	4	1	4.63863	11	10	6	4	2	5	2	4	5	2	4	3	4.78434	10	11	9	7	3	1	3	3	5	1	4	4
4130	413	7.13106	13	9	7	2	4	4	6	2	3	4	3	3	4.37166	13	9	9	6	2	3	3	6	3	3	3	3	5.21872	10	7	9	5	1	2	3	4	4	3	2	3
4140	414	8.89452	9	7	4	6	3	3	8	3	4	2	3	2	4.71801	12	4	7	7	1	1	5	5	2	2	3	4	4.39137	15	5	9	7	4	2	2	4	4	2	3	3
4150	415	8.69389	9	6	8	4	4	5	5	5	5	1	5	4	4.92564	13	6	5	8	2	2	4	4	5	2	2	6	5.43778	12	10	6	3	3	3	3	4	1	3	1	5
4160	416	9.0194	13	9	6	6	6	7	4	5	3	1	4	4	4.26377	11	9	7	6	0	5	3	4	4	2	3	4	5.48844	12	10	6	3	3	2	4	3	4	2	3	4
4170	417	7.67701	9	9	5	3	2	4	3	5	4	1	5	4	5.05811	14	10	3	6	2	4	3	4	4	2	3	3	5.15446	8	12	9	5	2	2	3	4	2	2	5	2
4180	418	7.68493	8	10	6	9	1	4	6	4	5	1	3	5	4.36996	8	7	3	7	2	2	4	4	5	1	3	5	5.39335	12	10	9	6	2	2	2	4	4	2	3	4
4190	419	8.21056	10	9	3	4	2	4	7	1	3	4	4	2	4.41048	8	8	4	4	2	4	3	3	6	6	2	3	6.32565	13	6	6	4	3	3	1	4	4	3	3	2
4200	420	8.44322	9	9	6	4	3	6	6	1	4	2	3	3	4.22197	12	7	7	4	1	3	3	6	4	2	2	5	4.68412	13	9	7	5	3	1	4	2	6	1	1	3
4210	421	6.64538	12	9	2	6	2	3	3	5	2	2	3	4	4.19411	8	8	9	5	2	4	3	3	5	2	3	4	3.96941	11	11	11	4	3	1	3	4	5	2	3	1
4220	422	8.389	10	6	5	5	3	2	5	3	2	3	3	4	4.09812	9	7	4	8	3	3	3	3	8	2	3	3	4.55484	14	10	6	3	3	2	5	4	3	2	1	4
4230	423	8.44598	13	4	8	2	3	2	6	4	3	2	3	3	4.63232	10	9	4	7	2	4	2	5	5	3	2	4	4.26675	11	11	7	5	3	2	2	3	4	5	1	4
4240	424	7.14936	14	9	3	6	2	3	5	2	3	2	4	2	4.47319	11	9	7	2	3	4	2	3	7	4	1	4	4.62352	6	9	5	5	1	1	1	3	6	3	2	2
4250	425	7.06112	17	10	5	5	3	5	3	2	3	0	3	4	4.47492	15	7	8	7	3	3	4	3	4	4	4	3	4.714	8	9	7	5	3	0	3	4	6	2	1	4
4260	426	8.05626	11	9	7	5	3	3	6	1	3	2	3	2	4.30915	10	10	1	5	3	2	3	4	6	2	4	4	5.04632	5	9	6	4	4	0	3	6	5	2	0	4
4270	427	7.91285	17	9	7	4	1	2	5	3	2	4	2	3	4.38556	16	6	7	7	2	3	4	3	5	2	3	4	5.17929	10	10	6	4	2	1	3	2	3	3	2	4
4280	428	6.95708	12	11	8	5	4	3	7	2	2	2	3	4	4.02528	18	9	6	5	2	3	3	5	4	4	3	4	3.88341	9	6	8	1	5	0	2	4	1	3	3	3
4290	429	7.27629	12	11	7	6	4	4	4	3	4	2	3	2	4.11098	16	11	6	7	3	3	3	3	6	1	3	4	4.89887	11	11	5	5	3	0	3	4	4	2	2	2
4300	430	7.27143	13	9	6	4	3	2	6	3	2	2	2	3	4.07856	15	5	5	7	4	2	3	4	7	1	4	2	4.82056	9	7	8	3	3	1	3	3	5	2	3	1
4310	431	8.39554	12	9	3	6	3	3	4	1	3	2	3	1	4.45144	15	7	5	8	2	4	4	2	5	2	2	2	5.26698	8	10	5	4	3	1	3	4	4	2	1	4
4320	432	6.78055	16	10	5	3	3	3	4	4	4	2	2	2	3.77391	11	9	7	7	2	2	4	4	4	3	3	3	5.73748	9	9	4	5	3	3	3	4	3	2	4	1
4330	433	7.4174	16	7	5	5	3	2	6	2	3	1	4	0	4.18983	9	7	6	5	3	3	3	4	5	5	6	2	4.82329	7	9	7	4	2	0	2	4	4	1	2	3
4340	434	7.6236	11	11	3	4	2	5	4	1	3	1	3	2	4.77942	12	7	8	4	3	3	4	3	4	3	5	4	4.98576	8	7	6	5	2	1	4	4	4	2	2	3
4350	435	9.2466	11	14	6	5	5	4	5	5	2	2	3	3	4.47519	13	10	4	7	2	2	6	4	5	4	2	4	4.75652	11	6	11	4	3	0	4	5	3	2	2	3
4360	436	7.41281	15	11	5	6	5	3	4	4	3	2	2	4	4.01969	11	9	6	3	3	2	3	5	3	4	5	4	5.01553	12	8	8	1	3	2	3	5	3	2	3	2
4370	437	7.87597	11	10	5	3	6	5	4	3	3	1	4	4	4.39456	12	8	6	7	4	2	4	4	5	5	7	2	4.59792	11	14	6	4	2	2	4	4	3	2	3	1
4380	438	8.03284	12	11	4	4	3	3	8	4	4	1	4	3	3.78331	16	13	5	6	3	2	3	5	6	3	5	3	4.52403	9	11	6	5	3	3	3	3	6	1	2	3
4390	439	9.07115	12	11	5	7	3	4	4	4	4	2	2	3	3.93483	13	6	7	8	2	2	4	5	3	4	6	4	4.18748	5	8	8	3	2	2	1	5	5	1	3	1
4400	440	8.47559	12	10	6	6	1	5	6	2	2	2	4	2	3.56654	10	9	6	6	3	3	4	5	5	1	7	3	4.31039	12	10	6	6	1	2	3	3	4	2	3	2
4410	441	7.34025	14	9	6	7	2	3	5	3	4	2	4	2	4.77482	12	3	9	6	2	5	1	3	5	3	4	5	4.92368	9	10	6	2	2	2	1	6	3	2	2	2
4420	442	8.95314	9	9	6	5	4	3	5	6	3	1	3	4	4.08683	10	13	6	5	2	3	4	3	7	4	3	3	4.66568	7	5	6	5	0	1	2	6	2	2	3	2
4430	443	7.8486	16	12	5	5	3	5	3	2	3	2	3	3	4.87237	13	13	5	6	1	3	5	5	6	2	3	4	4.38162	7	9	3	5	1	1	3	4	3	1	3	2
4440	444	7.69822	10	13	7	6	2	4	3	2	2	2	3	3	4.25048	10	12	5	5	0	3	4	4	7	3	7	3	6.31279	8	7	5	3	2	4	3	3	4	0	2	3
4450	445	7.74375	7	10	7	6	3	2	7	1	3	2	2	4	4.34398	8	11	4	6	1	3	3	3	4	2	5	4	4.24651	11	10	4	2	1	4	2	3	3	2	2	3
4460	446	7.0566	15	10	5	7	3	5	5	1	3	2	2	4	4.52133	16	5	5	6	2	3	3	2	6	4	5	3	5.10437	5	9	6	4	3	0	5	5	2	1	3	2
4470	447	7.87247	12	13	6	7	2	5	3	4	2	2	3	3	4.62763	15	9	6	4	2	3	4	5	6	3	3	3	4.78921	9	10	7	2	3	1	2	3	4	1	3	2
4480	448	7.14077	10	10	3	6	1	5	5	3	1	2	3	3	4.15616	9	10	6	6	2	4	3	6	4	2	3	3	4.24713	7	8	4	4	1	0	1	6	3	0	2	3
4490	449	6.89182	8	11	7	3	3	4	4	3	3	2	3	2	4.14539	13	11	5	6	3	4	3	7	6	3	3	3	4.56395	13	7	3	3	2	0	3	2	3	1	3	2
4500	450	8.30278	12	10	6	4	5	2	8	2	5	2	2	2	4.61385	11	8	6	5	2	4	4	4	3	5	2	4	5.2202	7	10	6	2	3	0	2	4	2	3	2	2
4510	451	8.57369	10	6	6	6	2	4	6	2	5	3	2	2	4.73011	9	12	5	6	3	3	2	7	2	5	3	4	4.55954	6	6	4	4	2	0	2	5	2	1	3	3
4520	452	6.67806	7	8	7	7	2	4	3	4	5	2	0	3	4.6058	9	12	5	6	2	4	2	5	3	3	4	3	4.14809	4	7	7	1	4	2	1	4	3	2	3	3
4530	453	8.47543	11	8	7	5	3	3	5	6	4	2	2	1	4.12691	9	7	10	7	2	3	4	3	7	4	2	3	5.19712	7	10	4	5	2	2	2	4	1	3	4	1
4540	454	7.43402	16	8	6	5	2	3	5	3	5	1	3	3	4.39606	10	9	4	4	3	3	2	4	5	3	4	3	4.10294	9	9	4	4	2	1	3	3	6	1	3	2
4550	455	6.94748	10	8	7	8	3	3	5	5	2	2	3	3	4.25066	12	8	2	5	3	1	4	6	6	1	3	2	4.60288	7	10	6	2	2	2	1	5	5	2	3	2
4560	456	6.78108	10	11	7	6	2	5	5	3	3	3	1	4	5.4546	14	8	8	6	3	5	2	3	4	4	3	3	4.60398	6	9	10	5	2	1	3	3	5	2	3	1
4570	457	7.71808	10	8	7	4	3	5	3	6	5	2	3	2	4.72205	12	8	5	5	3	4	4	4	6	2	3	4	4.67079	10	11	7	4	5	0	3	3	6	2	3	2
4580	458	7.37967	6	12	7	4	3	4	5	3	4	2	4	2	4.5228	13	8	6	6	4	3	5	4	4	2	2	5	3.99115	9	8	6	3	5	2	3	3	2	2	3	2
4590	459	7.55312	12	11	7	8	1	4	6	3	3	3	2	3	3.4853	11	9	8	6	4	6	3	6	4	2	3	4	4.3034	11	7	8	3	5	4	4	4	4	2	3	2
4600	460	8.56454	11	9	5	7	2	1	7	2	4	2	2	2	4.79649	8	11	5	5	4	5	3	4	7	2	3	4	4.16621	8	9	9	3	5	3	3	5	6	4	2	2
4610	461	6.84354	12	8	7	4	2	3	4	3	3	2	2	2	4.27543	9	10	7	4	2	5	7	7	3	2	2	2	4.76907	10	6	8	3	3	3	2	3	8	3	1	3
4620	462	6.95325	10	11	6	5	2	4	4	3	3	2	2	2	4.32029	12	12	5	5	5	6	5	5	6	2	1	3	4.26425	11	7	7	3	4	4	3	1	6	3	3	3
4630	463	6.97661	13	7	7	3	3	5	5	3	3	2	2	3	4.27047	7	12	9	4	2	6	5	2	6	2	2	4	4.62553	11	7	4	3	3	2	1	3	7	2	1	3
4640	464														4.13824	14	9	5	4	5	6	3	5	4	2	4	3	4.47111	11	10	6	6	2	4	2	2	7	2	2	3
4650	465																											5.02865	11	6	7	5	3	2	2	6	6	3	1	3
4660	466																											5.5228	11	4	9	5	3	2	3	4	7	2	2	3
4670	467																											4.46755	9	7	6	4	2	2	1	3	7	2	3	3
4680	468																											4.77615	9	5	6	3	3	2	2	4	8	1	4	3
4690	469																											4.26023	13	6	9	3	2	5	3	3	8	3	2	3
4700	470																											4.44259	11	11	4	5	3	2	2	4	7	2	2	4
4710	471																											4.73432	10	7	7	5	2	3	4	3	7	2	2	3
[truncated: 17 more columns]

## Sheet: Raw data (open gate)
Frame	Time (ns)	Distance F137-W373 (Å)	Nr. of water molecules in slice with z coordinate												Distance F137-W373 (Å)	Nr. of water molecules in slice with z coordinate												Distance F137-W373 (Å)	Nr. of water molecules in slice with z coordinate												Distance F137-W373 (Å)	Nr. of water molecules in slice with z coordinate
			31	33	35	37	39	41	43	45	47	49	51	53		31	33	35	37	39	41	43	45	47	49	51	53		31	33	35	37	39	41	43	45	47	49	51	53		31	33	35	37	39	41	43	45
		Rep #1	Rep #1	Rep #1	Rep #1	Rep #1	Rep #1	Rep #1	Rep #1	Rep #1	Rep #1	Rep #1	Rep #1	Rep #1	Rep #2	Rep #2	Rep #2	Rep #2	Rep #2	Rep #2	Rep #2	Rep #2	Rep #2	Rep #2	Rep #2	Rep #2	Rep #2	Rep #3	Rep #3	Rep #3	Rep #3	Rep #3	Rep #3	Rep #3	Rep #3	Rep #3	Rep #3	Rep #3	Rep #3	Rep #3	Rep #4	Rep #4	Rep #4	Rep #4	Rep #4	Rep #4	Rep #4	Rep #4	Rep #4
0	0	9.99275	22	16	10	7	9	11	11	7	7	2	2	2	10.6031	18	13	10	11	8	10	10	3	2	6	2	2	10.4477	20	13	7	9	10	8	4	6	2	3	1	1	9.90189	13	15	10	8	8	7	5	3
10	1	9.05124	17	15	15	5	8	10	7	7	5	2	2	2	10.5168	18	12	11	5	10	9	8	2	5	3	7	2	12.0802	16	9	12	8	11	15	5	5	3	8	5	1	11.6189	13	11	14	10	7	10	10	6
20	2	10.352	16	14	11	7	8	5	8	6	6	4	2	1	10.7961	19	15	7	12	6	11	6	4	4	7	7	1	12.8895	20	16	12	9	15	9	10	7	7	2	3	1	11.5027	20	14	12	13	12	9	7	7
30	3	10.398	17	13	4	12	6	9	6	7	6	0	1	1	11.3733	16	19	7	12	10	11	10	5	5	5	7	4	11.7474	17	17	9	11	12	12	10	5	2	3	1	1	12.0674	15	13	10	10	12	7	8	7
40	4	8.62361	16	15	9	8	6	7	3	9	6	3	1	1	10.2611	16	11	11	9	9	9	6	3	5	6	5	3	10.1465	16	14	10	11	11	13	5	6	7	3	3	2	13.9827	13	15	14	7	14	10	7	3
50	5	9.16045	22	13	7	10	7	8	6	4	6	4	5	3	10.9362	19	16	9	11	8	9	10	5	3	5	6	3	11.3453	18	13	7	14	7	12	5	8	5	3	3	1	13.5563	15	7	15	10	11	9	4	6
60	6	9.97491	19	15	8	8	6	10	3	8	3	4	6	2	10.1891	16	15	8	11	7	11	7	9	5	4	8	3	12.5773	16	11	8	10	9	7	7	7	4	4	0	1	12	14	13	11	8	10	9	6	5
70	7	9.6693	17	14	11	6	6	7	5	5	4	3	4	1	10.9605	19	11	12	7	9	9	7	5	3	5	3	2	11.5777	17	16	14	9	10	12	5	5	7	3	0	1	12.2769	13	11	13	6	10	6	7	10
80	8	10.2052	15	15	8	9	3	7	7	6	7	4	2	1	10.0102	20	14	16	8	12	13	10	6	6	2	5	3	11.8683	17	12	10	13	10	9	7	8	7	3	1	1	12.7447	13	8	5	8	9	9	2	7
90	9	8.91249	17	11	6	8	4	11	5	6	6	5	4	1	10.382	10	13	11	6	9	11	7	8	4	3	4	1	11.3041	14	15	6	9	9	5	8	8	4	4	1	1	12.8762	9	12	7	4	5	8	7	7
100	10	10.1821	20	15	8	9	9	10	7	7	6	7	2	2	8.43854	12	11	5	7	5	4	4	6	2	5	5	1	10.0112	14	13	11	13	7	10	4	6	9	1	1	2	10.85	15	10	5	4	5	5	7	4
110	11	9.65084	16	11	8	7	6	4	3	2	3	2	4	2	11.6451	20	11	11	14	8	10	10	4	5	4	6	4	10.7408	15	11	12	13	9	6	7	6	7	3	2	1	12.1111	16	9	6	3	6	9	4	8
120	12	7.43912	20	7	8	6	6	4	5	2	5	4	2	2	10.6782	16	13	14	10	7	11	6	4	6	6	5	3	10.715	20	7	11	9	9	6	8	9	6	5	2	1	8.42575	10	6	8	3	7	4	6	4
130	13	9.67509	21	15	9	6	5	10	5	4	4	6	4	1	11.2739	14	13	11	9	9	8	7	6	7	3	4	3	9.99981	14	12	7	13	5	10	7	6	8	1	2	2	6.78223	8	7	4	4	4	4	3	4
140	14	9.3763	18	11	9	10	8	7	8	1	4	5	4	0	11.0963	18	15	14	9	8	8	8	3	5	5	5	4	10.2607	17	14	4	11	9	7	6	9	8	4	2	1	9.92043	11	3	4	4	3	3	3	3
150	15	10.1828	19	11	9	5	7	5	7	1	5	5	1	1	9.13848	6	8	9	10	2	5	5	4	4	7	7	2	9.7554	14	9	7	10	9	13	9	8	7	1	1	2	10.8719	10	7	7	4	5	7	6	5
160	16	9.91343	19	13	8	6	5	6	7	4	5	3	4	5	9.72293	11	12	7	7	6	7	8	4	3	5	4	2	11.4546	16	15	7	7	9	16	5	7	7	2	1	1	8.54596	12	9	5	10	6	6	8	5
170	17	9.75649	19	16	8	5	3	9	7	2	4	5	3	2	11.7295	11	8	10	4	6	5	6	1	5	5	5	4	11.1676	20	9	10	10	11	9	6	7	7	2	1	3	8.79381	12	9	8	4	5	7	5	8
180	18	9.19851	17	15	8	7	5	6	6	4	4	6	3	2	11.3193	11	9	9	4	7	8	6	4	5	5	6	2	11.1197	14	10	10	8	8	11	7	5	6	3	1	2	4.09558	15	7	12	5	6	6	5	8
190	19	11.3067	15	15	10	10	10	8	5	4	5	6	5	2	12.7049	10	10	6	6	7	7	5	5	5	6	3	2	11.4458	16	13	9	12	11	6	5	8	8	3	2	3	4.4173	12	8	6	7	5	6	7	9
200	20	8.43709	17	13	12	9	7	11	3	4	5	5	4	2	11.617	10	13	9	7	7	6	6	3	4	7	5	1	10.59	19	10	10	7	11	9	9	5	4	4	4	2	3.92721	13	9	6	4	9	5	6	7
210	21	10.1198	17	14	9	8	5	5	7	5	8	4	3	2	11.5777	11	11	6	7	7	5	9	5	4	4	4	2	10.9052	17	8	9	9	5	9	7	7	4	6	1	1	5.44027	10	9	5	6	2	7	6	7
220	22	10.8191	24	15	13	6	11	7	9	7	7	4	3	3	10.9717	9	12	5	5	7	8	5	6	5	4	5	2	10.0261	17	9	12	10	10	11	6	4	9	5	4	2	3.88419	8	7	6	5	4	3	2	12
230	23	9.87466	19	13	10	7	6	11	7	3	7	6	2	2	10.6233	11	11	6	8	6	5	7	6	5	5	4	2	12.9202	17	12	8	12	8	9	3	5	8	5	3	0	4.91604	9	9	8	4	4	7	3	7
240	24	10.8126	20	12	10	10	11	8	7	5	5	5	5	1	10.1768	8	6	9	5	3	10	4	6	7	7	6	1	12.6893	19	12	9	13	10	6	11	7	2	4	4	2	4.94298	10	7	6	4	3	4	2	7
250	25	9.91913	16	15	8	8	8	11	5	5	5	5	5	1	10.1881	13	8	10	4	7	7	6	3	6	5	5	1	11.8002	11	16	11	8	11	9	7	6	6	4	3	3	4.69081	12	6	7	4	2	4	0	7
260	26	10.7192	19	13	12	8	11	9	5	7	7	5	5	4	11.2101	9	12	7	5	6	7	4	3	7	6	4	2	11.8306	15	16	11	13	10	10	9	9	6	3	3	0	4.26018	11	11	4	5	4	5	6	6
270	27	11.1824	19	13	12	10	5	8	5	7	4	9	2	2	10.4246	12	7	5	5	4	7	4	3	5	2	5	1	12.946	17	17	10	9	9	12	7	8	5	3	3	2	3.80557	13	7	4	5	4	7	3	7
280	28	12.1584	17	14	8	8	12	13	6	5	7	8	6	3	11.9734	16	12	6	4	7	10	5	4	7	4	3	2	11.1659	18	10	9	9	8	10	7	5	8	6	5	1	4.16464	12	9	4	5	6	4	6	6
290	29	12.295	16	15	11	9	11	13	7	6	8	7	1	1	11.1139	9	13	8	5	4	6	5	3	6	5	6	2	12.1957	17	16	12	8	9	9	8	8	4	6	2	0	4.27429	12	6	4	3	4	5	5	9
300	30	10.796	21	14	9	8	8	8	9	4	7	4	3	2	10.8953	12	14	7	5	8	8	5	4	6	5	5	2	12.1238	16	15	12	9	12	8	7	8	7	4	2	0	4.18765	15	8	7	6	6	4	6	9
310	31	10.2383	15	18	8	12	11	9	8	6	5	6	2	1	10.7586	13	9	6	5	3	10	3	5	6	1	6	2	11.9705	12	14	10	6	6	12	3	8	5	6	3	2	5.19258	14	6	7	5	4	7	4	8
320	32	10.8868	19	16	15	11	11	9	7	10	4	6	2	1	10.3062	13	9	8	7	6	3	6	3	7	3	4	2	11.7643	12	14	11	9	9	11	8	7	6	5	4	0	3.89868	9	8	10	3	5	5	6	7
330	33	12.3078	22	11	11	13	6	8	8	8	6	5	3	1	11.3578	14	7	9	6	6	7	7	2	7	5	6	2	12.6217	16	11	9	9	11	7	6	9	7	4	3	2	4.43114	11	8	7	5	4	6	6	6
340	34	11.5032	21	14	9	8	9	11	9	7	3	6	2	2	10.5838	16	10	6	3	5	10	6	2	5	4	3	2	12.3272	13	13	14	11	9	12	7	7	9	5	4	1	4.38827	10	5	7	6	6	9	3	8
350	35	6.76175	19	14	12	12	9	8	6	9	8	9	2	1	10.3614	11	9	9	3	3	6	5	5	6	1	4	3	12.6644	16	11	10	14	7	10	5	8	9	4	2	1	4.32903	14	5	7	5	3	6	4	7
360	36	6.5867	22	10	13	14	10	10	3	10	4	6	3	1	11.5157	9	9	7	3	5	8	6	4	4	2	2	3	12.4026	15	15	7	10	11	9	5	9	8	3	4	1	4.67307	10	9	5	4	4	6	4	9
370	37	6.18041	19	13	9	10	7	10	6	10	10	4	2	1	11.6775	16	9	6	4	5	6	5	4	4	1	5	2	13.0881	13	16	13	13	7	8	8	7	6	1	2	1	5.38685	11	9	5	4	7	4	5	9
380	38	6.91595	18	16	11	11	11	7	10	10	8	6	1	3	9.68032	8	9	5	5	3	7	5	3	4	3	2	2	11.7745	13	9	12	5	9	10	3	9	5	3	4	1	3.84502	11	9	7	4	5	7	5	6
390	39	7.04075	19	11	8	9	10	8	10	6	9	8	4	2	11.3041	7	8	7	2	4	6	4	3	2	1	4	2	13.4674	16	14	13	9	8	13	5	8	6	3	2	1	4.98069	12	8	7	4	5	7	5	8
400	40	7.3936	17	13	9	9	12	10	8	6	9	7	1	2	11.1961	8	9	6	3	2	8	6	2	4	3	3	1	12.3201	15	14	11	8	12	12	8	8	4	8	3	0	5.29724	11	8	6	5	7	5	8	8
410	41	5.0244	16	12	9	6	7	6	4	4	8	3	1	0	10.8246	8	7	6	3	3	5	4	4	2	2	2	3	12.0153	16	8	10	11	10	9	8	5	7	2	3	2	4.3669	10	13	6	5	5	7	3	10
420	42	6.16267	23	13	10	8	14	7	8	5	8	5	2	1	10.2291	12	8	7	2	5	5	3	4	4	2	2	3	11.3634	10	13	11	8	10	9	6	3	6	4	6	2	6.08151	11	9	8	8	6	3	4	10
430	43	6.37579	20	16	13	11	10	5	8	12	9	3	2	2	9.88571	11	10	2	3	4	6	7	2	5	1	3	2	10.0222	16	11	10	13	7	10	5	7	6	5	3	1	7.45384	15	8	6	9	8	6	6	10
440	44	6.36889	24	19	13	12	11	9	9	7	11	7	3	3	10.1753	12	5	8	3	3	6	4	3	4	4	3	3	9.99095	11	7	7	4	9	5	7	5	5	4	3	3	6.76858	18	8	6	5	6	4	2	10
450	45	6.82731	17	16	12	9	9	7	4	9	5	6	3	1	9.19219	11	7	4	3	5	6	6	3	4	2	4	2	11.2296	14	12	6	10	9	13	6	8	3	3	5	0	4.95336	13	8	5	6	4	7	7	7
460	46	6.85329	15	14	11	7	9	5	8	5	7	4	2	2	9.89419	12	7	4	4	6	5	6	3	5	4	3	2	9.4468	9	12	5	7	7	6	9	5	3	3	5	1	4.2715	8	7	8	6	4	6	9	11
470	47	5.50308	14	11	12	9	7	7	8	6	9	5	4	2	10.2708	10	9	5	5	4	5	6	2	2	5	3	1	11.6819	13	8	9	6	4	8	6	8	5	2	3	1	4.14337	13	9	4	5	7	4	5	9
480	48	4.23647	13	15	10	7	5	4	6	3	13	4	1	2	10.5417	10	6	5	4	4	6	5	2	4	5	3	4	10.0941	11	8	8	4	8	6	6	7	6	2	4	0	5.51999	12	12	7	5	7	7	3	8
490	49	5.01512	18	9	8	6	4	7	4	4	9	5	3	2	10.8062	11	8	4	1	4	7	4	2	3	2	6	1	10.3476	11	10	7	8	6	8	8	4	4	4	4	1	4.67363	10	11	4	4	3	4	10	4
500	50	3.69531	7	13	10	7	4	6	6	6	7	7	1	2	9.89364	9	9	6	4	5	5	9	2	4	4	3	2	9.30849	12	7	6	4	8	5	6	3	4	5	5	2	6.45508	12	11	6	6	4	6	4	9
510	51	6.02821	20	10	16	12	8	9	7	6	10	8	2	2	9.50353	9	8	5	3	4	6	8	4	2	5	3	2	7.43242	12	7	8	3	6	6	8	4	2	3	7	1	3.89176	14	9	5	2	3	2	7	8
520	52	6.99362	20	16	11	8	9	8	7	9	5	9	6	1	8.95702	11	8	5	3	3	7	5	4	5	3	4	3	8.48555	12	10	6	6	6	8	4	4	3	5	5	1	4.95621	10	11	6	4	5	5	5	11
530	53	4.60151	14	13	8	5	3	5	7	4	8	6	3	3	9.20057	12	7	6	4	4	6	4	4	2	5	3	3	7.81603	11	5	7	3	5	5	4	6	1	3	7	2	4.23907	10	11	3	2	3	5	6	10
540	54	4.39102	12	13	6	6	4	2	3	1	5	6	4	1	8.49297	11	5	6	1	4	6	4	5	1	4	3	3	8.30338	8	12	5	5	5	10	5	3	3	4	4	0	4.46863	12	14	8	8	7	6	6	8
550	55	3.63237	13	10	7	6	5	5	2	3	7	2	3	2	8.90486	11	8	4	4	4	7	5	2	2	4	3	3	8.23099	11	7	11	4	5	8	6	5	3	4	5	0	3.73749	12	8	6	3	5	5	3	9
560	56	4.51044	15	10	9	6	2	5	5	5	6	2	2	0	9.08846	9	8	4	4	5	6	5	4	3	4	4	1	7.71417	12	7	6	5	3	6	8	3	4	4	2	3	4.33251	13	7	6	3	5	2	4	9
570	57	5.08642	14	9	5	5	2	5	4	3	6	1	4	0	8.51175	10	5	9	5	3	6	7	4	2	4	3	2	7.06231	8	8	8	5	3	3	6	5	1	4	4	1	3.87564	12	8	9	3	3	3	3	6
580	58	4.76177	14	14	5	5	6	5	5	3	5	2	4	1	8.73117	13	7	5	5	4	8	5	6	3	6	3	2	7.51615	11	9	5	5	4	6	7	5	2	4	3	1	4.34431	10	9	5	3	4	7	4	8
590	59	3.94269	14	8	8	5	3	4	4	4	6	1	4	0	8.46377	8	7	4	5	5	5	6	6	3	4	4	4	8.35144	11	6	6	7	3	4	7	7	5	4	3	0	4.32228	9	6	6	4	4	4	6	7
600	60	4.09635	16	11	8	6	8	4	3	6	6	2	4	1	6.83585	15	6	5	2	3	7	3	5	5	4	3	2	7.92369	12	11	3	5	6	6	5	9	5	2	4	0	4.08369	9	8	6	3	4	5	6	9
610	61	5.10275	16	10	6	6	8	3	6	3	4	3	5	1	9.70622	8	9	4	4	4	4	7	4	2	2	5	3	8.41421	11	9	8	5	5	5	6	6	4	5	3	1	4.56611	13	5	4	4	2	5	7	8
620	62	3.87378	13	10	7	7	4	8	1	5	5	3	5	2	8.56216	12	5	5	5	7	5	5	5	4	3	3	3	7.52007	13	4	9	5	5	9	5	5	6	3	4	0	4.56071	8	6	4	3	4	4	7	7
630	63	4.56597	11	11	6	5	6	3	4	2	5	6	3	3	9.32238	14	10	3	5	4	6	7	4	7	7	2	2	9.83913	10	9	10	4	6	6	5	7	5	2	3	2	6.45466	8	9	4	4	2	5	4	9
640	64	4.39111	14	9	6	4	2	2	4	3	3	5	4	1	9.36682	14	10	4	5	6	8	5	3	7	4	4	3	8.42227	12	10	7	7	5	4	8	6	4	2	1	1	5.11908	11	5	5	4	3	2	3	9
650	65	4.47113	14	10	9	3	4	2	5	4	4	3	6	2	10.3109	11	8	8	1	4	6	6	4	6	5	3	1	9.62593	12	8	9	5	6	7	6	8	4	4	2	2	4.67522	12	6	3	6	2	3	4	9
660	66	4.56567	14	8	8	2	6	3	3	2	5	4	4	2	10.6865	9	9	5	4	3	6	6	1	6	4	3	2	7.60792	11	10	5	3	5	6	8	5	5	3	3	0	4.0123	7	8	4	3	2	3	7	7
670	67	3.93388	15	13	9	4	5	3	2	4	3	3	3	3	10.5882	15	8	10	3	6	9	5	3	6	6	2	3	6.96467	14	8	7	4	5	6	5	5	6	2	1	2	4.03343	11	4	6	2	3	2	6	9
680	68	3.7788	14	8	7	5	4	2	2	2	3	4	4	1	11.0671	12	9	7	3	5	7	5	2	6	5	4	2	7.34061	11	9	8	6	4	8	4	4	4	2	2	2	4.19907	5	7	7	2	5	1	6	8
690	69	4.12825	15	10	9	3	2	2	4	3	7	3	3	2	11.599	11	7	5	6	5	5	6	3	6	4	5	2	6.87948	11	8	6	5	5	5	6	3	4	5	4	1	4.17529	12	7	4	3	2	4	1	8
700	70	4.33372	9	13	9	4	4	4	4	2	4	4	5	2	9.2717	8	7	7	4	6	5	3	4	6	4	3	2	7.50326	13	6	8	3	4	7	5	5	1	4	5	1	4.60332	8	6	7	3	3	5	5	11
710	71	3.96718	14	11	5	3	3	2	4	5	2	5	4	2	8.90009	12	5	5	6	6	5	4	3	6	4	5	0	6.91556	8	12	7	6	4	7	7	4	3	4	4	1	4.26269	6	6	4	4	3	2	4	13
720	72	3.98239	12	10	8	4	4	0	5	2	4	1	7	1	9.15232	14	7	6	9	5	6	5	4	7	3	3	2	8.79297	12	8	6	4	5	8	4	4	3	2	5	1	3.88681	7	8	5	4	3	1	5	10
730	73	4.66654	11	7	6	3	2	3	4	1	5	1	5	2	9.93785	12	10	5	5	5	8	5	5	6	4	4	1	9.26286	13	8	5	5	9	6	4	3	5	5	2	2	5.06576	10	8	4	4	5	0	3	11
740	74	3.72368	12	9	8	4	4	2	4	5	2	3	3	4	9.88622	14	9	8	4	3	7	5	5	6	6	5	4	6.93932	10	8	5	3	5	9	7	4	3	3	3	2	4.33211	12	6	6	4	2	4	5	9
750	75	4.79177	15	8	7	3	4	3	2	5	3	3	4	0	10.2056	13	11	8	3	1	7	5	5	7	4	5	2	6.95555	12	9	8	7	4	8	7	2	5	4	2	1	4.5014	10	7	3	3	2	2	2	11
760	76	4.97555	11	11	10	3	4	3	4	1	4	3	4	1	9.3209	16	10	6	4	6	3	7	5	6	3	5	5	6.15732	13	7	11	7	5	5	10	4	3	5	4	1	3.93139	16	5	7	2	4	3	5	9
770	77	4.19559	12	7	9	4	4	5	5	2	4	1	4	1	10.1099	13	7	9	3	5	7	4	6	4	4	4	3	6.61971	10	6	5	4	4	7	6	3	4	5	4	1	4.24087	11	8	5	3	4	1	4	7
780	78	4.38194	12	8	6	2	3	2	2	2	4	3	3	1	9.92223	15	9	8	5	3	9	6	4	6	2	4	2	7.18909	10	5	6	3	3	8	4	4	3	6	4	2	4.04769	12	4	3	3	4	1	6	7
790	79	4.13102	14	9	6	2	4	1	5	3	4	3	4	1	8.95433	10	10	7	7	4	6	7	4	5	4	5	2	7.13541	7	7	6	5	2	5	3	3	1	2	6	2	4.01158	9	4	7	2	4	2	5	7
800	80	3.72673	16	8	7	3	2	2	5	4	4	1	4	2	9.74916	10	11	7	4	4	5	5	4	5	6	3	3	8.18344	7	10	5	5	5	5	4	5	2	3	4	2	4.04044	11	7	5	3	2	3	4	11
810	81	4.25471	13	14	5	5	4	1	3	3	3	3	6	0	10.09	10	10	4	4	4	5	5	3	4	3	3	2	7.83442	11	5	5	3	2	5	5	3	4	2	3	3	4.56531	8	8	6	4	2	4	4	6
820	82	3.55222	8	15	6	4	3	1	5	5	2	3	4	2	9.76972	13	10	6	4	5	4	8	3	4	4	4	1	7.40595	4	6	3	5	4	3	5	2	4	2	3	1	4.48305	13	4	5	2	4	2	2	6
830	83	4.13194	11	10	3	4	3	3	4	4	2	3	5	2	8.66418	15	8	8	5	6	6	4	6	5	4	4	1	8.34011	7	7	4	2	3	7	2	2	3	3	2	1	4.83549	8	7	6	2	4	0	5	7
840	84	3.83929	15	11	9	2	2	3	2	3	4	2	5	3	10.8755	10	9	4	4	5	6	7	7	4	6	4	2	7.01004	4	5	8	5	2	6	3	4	2	2	2	1	4.51182	9	7	6	1	4	2	2	10
850	85	4.77262	10	12	7	2	4	2	4	0	7	2	6	0	10.2841	13	10	5	3	4	6	6	5	4	3	5	1	7.02796	8	4	6	5	3	7	4	3	2	3	2	1	4.44474	10	5	6	5	4	3	2	11
860	86	4.68625	13	11	8	4	1	5	3	3	3	2	5	1	9.90363	13	9	8	5	3	6	6	7	4	4	5	3	6.90996	9	8	2	4	5	7	4	5	1	3	2	1	4.59641	9	8	6	2	3	3	2	7
870	87	4.03114	11	9	6	6	3	2	5	4	2	3	3	2	10.4157	16	12	9	3	5	4	7	6	3	6	3	2	8.06855	10	5	6	6	3	9	4	4	2	1	4	1	4.10148	4	9	7	2	2	3	2	7
880	88	4.52142	16	11	3	5	4	3	4	2	6	4	3	3	10.7488	16	9	11	5	5	5	7	4	6	5	3	1	7.32122	6	4	6	6	2	7	5	2	2	2	2	2	3.89404	9	7	6	3	4	3	3	7
890	89	4.23889	12	11	6	4	4	1	6	5	4	5	6	1	11.9516	14	9	7	5	5	3	8	4	7	2	3	3	6.58268	7	9	8	5	4	7	3	5	0	4	1	2	4.29161	13	6	6	3	3	2	6	4
900	90	4.03614	12	12	7	4	5	2	4	2	6	7	4	1	8.95103	12	14	6	4	6	6	7	5	9	4	0	3	7.83608	5	6	5	3	5	6	4	4	3	2	3	1	4.34183	12	8	6	0	4	1	5	8
910	91	4.55647	15	12	5	4	4	3	3	6	3	3	5	2	12.0351	13	11	5	6	4	6	7	7	4	5	1	2	6.68919	7	8	6	5	7	7	3	3	2	4	4	0	4.57861	12	6	6	0	3	3	5	7
920	92	4.14509	15	9	6	4	2	2	5	3	4	4	5	0	11.5903	15	10	6	3	5	5	5	6	6	4	1	1	7.18801	8	5	4	3	5	8	4	2	3	4	1	2	4.56835	11	5	7	2	2	4	3	10
930	93	4.76724	11	7	7	3	4	2	7	3	5	1	4	3	11.1427	10	5	5	5	2	10	5	4	6	3	1	3	7.76982	8	3	6	4	7	4	6	4	3	0	2	2	3.8582	11	7	4	4	3	2	4	6
940	94	5.0539	14	5	7	4	2	2	4	2	4	2	5	1	10.8427	14	10	7	4	5	5	4	7	4	5	2	4	6.58008	8	8	7	3	5	8	3	2	4	1	2	1	4.38467	10	8	5	4	3	2	4	8
950	95	4.58019	8	10	6	2	4	2	5	5	3	3	5	0	10.1739	7	11	7	2	6	7	6	5	3	5	2	2	7.26869	7	8	6	5	5	6	3	3	3	2	2	1	4.24638	11	10	5	3	5	3	3	9
960	96	4.88469	9	10	7	7	4	1	6	5	1	1	4	4	9.14055	11	7	6	5	3	3	6	4	3	5	2	2	7.41368	6	5	5	5	4	7	4	5	3	2	2	0	4.92453	14	6	6	3	4	2	4	9
970	97	4.50389	9	10	8	3	2	2	3	6	1	2	4	3	10.5462	11	9	4	5	3	6	4	5	6	3	2	3	7.37721	8	6	4	4	6	3	4	5	5	2	2	1	4.24182	8	5	4	3	4	2	4	10
980	98	3.88395	11	10	5	2	3	2	3	2	4	5	5	0	10.6952	6	11	7	3	3	6	7	4	3	3	3	2	7.59335	9	6	4	3	3	7	5	2	3	5	3	2	3.84053	13	6	7	3	3	1	5	8
990	99	4.41103	11	9	7	6	2	2	3	3	4	3	3	2	10.0932	6	12	10	2	4	5	6	4	2	5	2	1	6.83671	8	8	6	2	5	5	5	3	3	4	2	1	4.98603	11	7	5	3	3	2	3	8
1000	100	4.78054	11	8	3	6	2	2	2	4	3	1	4	1	8.93776	9	13	9	6	3	6	7	2	3	2	3	3	7.67143	8	8	8	3	5	7	3	5	4	2	3	1	4.9118	11	6	6	2	5	3	2	6
1010	101	4.91798	11	6	3	6	2	3	2	3	2	1	4	2	9.5103	8	8	9	6	3	4	5	4	4	3	2	4	6.54845	6	7	6	3	6	5	4	2	1	3	2	2	4.348	8	8	7	4	3	2	3	9
1020	102	4.83162	8	12	6	4	3	2	4	2	3	3	5	1	9.55369	10	8	6	3	4	6	4	3	3	3	2	1	6.94239	8	7	6	5	3	10	3	4	3	1	3	1	3.93026	13	11	5	4	3	3	3	7
1030	103	4.33503	13	10	5	6	1	4	5	3	4	2	5	1	10.9753	8	13	4	5	3	5	7	5	3	2	2	2	6.03042	8	8	8	3	4	7	4	3	3	2	2	1	4.19094	9	7	6	1	5	1	6	7
1040	104	4.74604	7	7	5	3	2	1	3	2	4	1	6	2	9.00094	7	9	7	5	4	4	8	4	3	4	2	2	6.70478	8	7	5	5	5	5	4	3	2	3	2	0	4.04813	14	7	6	3	2	4	2	8
1050	105	4.28488	10	11	4	5	2	2	0	3	4	1	4	4	10.4411	11	9	12	1	5	4	6	5	2	4	2	2	6.14954	7	6	6	3	7	5	3	3	2	3	3	1	4.52065	11	7	3	3	3	4	3	7
1060	106	4.90136	8	10	6	3	3	0	4	4	2	0	6	3	9.97755	12	8	7	4	5	5	5	4	3	4	2	2	6.85593	8	9	6	3	4	6	5	3	3	5	2	1	5.43257	10	9	6	2	5	1	3	8
1070	107	4.39241	8	5	6	3	2	2	1	4	3	3	3	3	9.69415	10	6	10	1	4	5	4	6	5	3	2	2	4.05621	10	8	3	4	6	4	5	4	6	2	2	1	4.72759	12	6	6	4	4	2	4	8
1080	108	4.33476	10	6	8	6	2	1	4	4	2	4	2	3	11.3247	10	10	5	5	2	6	5	4	4	3	1	2	4.72641	10	9	3	5	4	5	5	3	5	3	4	1	4.49055	10	3	5	4	4	1	7	7
1090	109	4.86598	7	7	6	3	3	2	3	1	6	2	4	2	9.80925	10	13	4	4	5	2	5	5	1	4	2	1	4.0335	12	9	8	4	5	2	6	5	4	5	2	1	4.4671	7	8	3	3	4	3	6	6
1100	110	4.54057	9	9	3	5	3	2	3	4	3	3	4	2	10.3587	6	11	6	3	6	4	7	4	3	3	2	2	4.43374	12	10	8	3	4	5	2	5	2	4	4	1	4.61673	10	4	5	4	3	3	5	10
1110	111	4.80258	10	8	3	5	2	3	1	5	3	4	3	3	10.1918	8	12	6	3	5	5	5	6	3	4	2	2	4.61893	8	7	8	6	5	5	4	4	6	3	4	1	3.91534	9	8	4	2	3	3	6	8
1120	112	4.25472	6	13	6	2	1	1	1	4	4	2	5	3	8.06613	10	9	7	4	6	5	5	6	2	3	1	3	4.41655	8	7	9	5	5	6	5	6	6	3	4	1	5.34444	5	8	4	3	3	4	4	9
1130	113	5.0073	14	11	4	4	2	3	2	4	3	4	3	2	8.23717	10	9	5	5	4	5	5	4	3	4	1	2	5.65596	12	9	7	7	4	4	5	4	4	3	5	1	4.68438	11	2	6	2	3	6	4	7
1140	114	4.82917	10	10	4	4	4	2	3	3	2	3	2	2	8.98605	7	13	6	5	4	6	3	3	4	3	1	3	5.28812	10	8	5	4	4	6	4	5	4	4	1	2	4.01148	15	4	6	2	3	3	2	8
1150	115	4.35116	10	14	5	4	0	4	4	5	2	3	4	1	7.78218	10	7	10	2	6	5	5	4	1	4	2	2	5.72661	13	7	5	7	4	5	2	5	5	4	3	1	4.25472	9	5	7	2	3	2	8	6
1160	116	4.41133	11	7	6	2	4	2	5	2	4	1	4	2	7.72196	12	6	7	5	2	8	4	5	3	2	1	2	5.5727	14	10	7	4	7	5	4	4	5	3	3	3	4.24928	12	6	4	3	4	1	3	6
1170	117	5.10641	12	8	4	6	3	1	5	4	3	2	5	1	8.12344	9	9	7	4	3	6	4	3	4	3	1	2	4.80143	9	6	8	2	6	5	4	4	5	4	1	2	4.32377	10	7	4	2	5	2	5	6
1180	118	4.64871	7	10	3	7	3	2	2	5	3	2	6	0	6.59186	13	9	6	6	4	3	5	3	3	3	1	2	3.72744	12	11	6	4	3	6	4	5	6	2	4	1	4.92119	14	7	2	2	2	4	6	4
1190	119	4.3494	9	5	8	5	4	4	5	2	5	2	5	1	6.83162	11	13	8	2	4	5	4	4	4	3	1	2	4.3974	14	9	10	5	5	4	3	6	6	2	4	1	4.41014	14	7	7	3	3	4	4	8
1200	120	4.23445	10	12	5	6	4	4	5	3	3	3	5	1	8.10445	16	7	7	3	5	4	5	4	4	3	1	2	5.14705	12	6	6	4	2	5	3	5	4	2	3	0	3.77526	11	5	7	3	3	3	3	5
1210	121	4.84497	12	8	7	6	2	1	4	3	4	2	4	3	7.93374	10	11	7	2	4	5	2	3	6	2	1	2	4.1817	13	6	7	6	5	4	4	4	6	2	4	1	4.02424	13	7	5	2	4	1	4	8
1220	122	4.45944	8	16	3	4	5	3	3	2	6	3	5	1	6.78383	13	8	7	2	3	5	2	5	4	3	1	2	3.7906	15	9	7	5	2	4	5	5	4	4	2	2	4.92383	12	7	6	3	4	3	2	7
1230	123	4.52817	9	11	8	3	2	4	3	4	3	2	7	3	6.97553	8	11	6	3	2	5	3	5	3	2	3	2	4.25594	11	8	5	5	4	3	6	3	10	2	3	2	4.47349	15	7	6	3	3	3	4	8
1240	124	3.86866	7	10	6	4	4	4	3	4	4	2	7	2	7.55033	9	8	7	3	3	6	4	2	4	2	1	2	4.51195	11	11	9	4	6	4	5	5	4	3	5	1	4.53248	12	6	7	2	3	2	4	7
1250	125	4.06396	13	11	6	6	3	4	4	4	3	7	5	2	9.19049	10	9	8	3	2	5	4	4	4	2	1	2	4.02668	14	11	6	6	3	6	6	5	8	2	3	1	4.71199	10	7	6	1	4	1	3	8
1260	126	4.74346	9	13	4	4	4	4	2	5	5	4	4	0	7.4304	8	8	8	4	4	6	5	6	2	3	1	2	3.7835	11	10	7	4	2	5	5	5	4	5	4	1	3.99237	13	6	5	0	5	2	6	5
1270	127	4.78536	9	10	6	6	2	3	2	2	4	2	5	3	9.32968	10	7	6	4	4	7	2	5	5	2	2	3	5.4548	12	5	7	4	7	5	4	6	7	2	6	3	3.88759	14	8	5	5	6	3	3	8
1280	128	4.23627	9	7	4	5	3	3	3	3	4	1	3	3	10.1725	6	10	6	3	1	5	5	5	4	3	2	2	5.36354	14	8	7	5	4	6	5	5	7	4	4	2	5.22488	13	13	5	5	4	1	5	7
1290	129	4.76373	6	8	6	4	2	3	2	2	4	2	3	4	9.96079	9	13	8	5	3	4	6	5	4	1	4	3	4.51516	11	5	11	5	3	5	4	5	6	6	3	2	4.43908	14	6	5	3	4	4	2	8
1300	130	4.08375	7	14	5	4	1	2	2	3	3	3	6	2	10.6433	11	12	10	2	2	6	6	3	3	3	1	1	4.08873	12	7	8	5	2	6	2	7	5	5	3	1	5.31513	13	10	4	3	5	4	3	7
1310	131	4.00045	7	7	7	5	2	3	4	4	2	2	5	2	11.7942	8	7	7	3	5	3	4	3	5	2	2	2	3.93037	10	9	4	3	4	2	3	4	8	6	2	1	4.48563	12	8	6	3	4	2	3	8
1320	132	4.51404	4	8	4	4	1	3	4	4	4	1	6	2	10.6195	11	7	10	4	3	5	4	6	3	2	2	3	3.50457	10	11	4	6	4	3	5	5	5	5	3	1	5.48866	11	10	3	5	3	4	3	4
1330	133	4.95744	6	10	4	7	3	3	1	3	4	6	2	2	10.4401	11	7	5	2	4	7	6	5	3	4	1	2	4.71366	10	10	5	5	5	2	4	4	8	5	1	1	4.63644	15	7	6	2	4	3	4	7
1340	134	4.67557	9	7	6	6	1	3	4	3	7	5	4	1	10.3384	9	7	4	4	2	6	5	6	2	2	2	3	4.96969	10	9	8	5	1	5	6	4	4	3	4	1	3.88365	12	7	5	3	5	2	5	7
1350	135	4.7893	7	9	5	5	1	5	4	3	6	3	5	1	10.7906	9	10	7	3	4	5	4	6	4	4	1	3	4.63725	14	6	9	5	4	4	5	5	4	2	3	2	4.30992	12	9	5	5	4	3	3	6
1360	136	5.21554	10	10	8	4	4	3	5	4	7	2	4	0	9.58412	11	7	7	6	4	7	5	5	3	3	2	1	4.25153	10	11	7	7	2	4	3	5	7	5	1	3	4.82413	10	10	3	5	3	4	3	4
1370	137	4.99641	7	10	4	4	2	1	4	1	9	3	4	1	11.0893	10	8	5	4	5	5	7	7	3	3	2	2	4.7401	13	9	8	5	3	5	4	5	4	2	5	1	4.91481	10	8	3	3	4	4	2	7
1380	138	4.6949	6	8	5	4	3	2	5	2	5	4	3	1	9.75677	11	6	5	3	3	8	4	5	6	2	2	3	5.20288	11	11	6	4	5	5	3	5	6	5	3	2	5.31558	8	10	7	4	5	1	5	3
1390	139	4.70291	9	10	7	3	5	5	4	3	6	4	5	1	9.74796	9	8	7	6	2	8	5	6	6	2	1	2	3.9229	8	11	6	6	5	5	3	5	5	2	4	1	4.00657	13	9	5	2	3	3	2	9
1400	140	4.25397	8	9	4	6	3	3	3	4	8	5	3	1	9.9649	10	9	7	5	3	5	5	6	4	4	0	2	5.02017	15	9	7	6	5	5	3	4	6	4	2	1	3.83368	11	9	4	2	4	2	3	9
1410	141	5.38336	7	7	5	6	3	4	5	2	5	3	4	2	10.3907	10	10	9	4	4	6	8	6	4	5	2	3	4.37152	12	8	6	4	4	4	5	3	5	2	3	1	5.00259	12	6	9	5	4	1	4	5
1420	142	3.97217	8	12	3	5	2	4	2	3	7	2	5	1	11.1739	12	8	8	4	6	7	7	6	6	2	3	2	6.36568	14	9	9	5	6	5	4	5	5	3	4	1	4.70331	12	3	5	4	3	2	3	6
1430	143	4.80605	7	8	4	4	5	2	5	1	9	3	5	1	11.2227	12	10	5	4	5	6	7	6	5	3	4	3	4.32672	9	11	7	7	3	6	4	3	5	3	2	1	3.94378	12	10	7	3	6	2	3	7
1440	144	4.32616	6	10	5	5	3	2	4	1	7	3	5	1	9.85049	9	11	6	2	6	8	7	3	5	4	3	2	3.8141	13	12	11	3	5	3	3	3	5	4	2	1	4.57087	13	6	5	3	5	4	2	4
1450	145	4.91822	5	9	7	4	2	2	3	4	6	3	5	1	7.83758	9	11	6	4	5	4	6	5	7	4	2	1	3.73071	9	12	4	7	5	5	3	3	5	4	2	2	4.70561	8	10	4	4	3	4	2	6
1460	146	4.5584	8	9	6	6	4	2	5	4	5	3	3	2	9.30959	9	8	4	5	3	5	8	4	6	5	1	2	3.48317	11	8	5	6	5	4	5	3	4	4	3	1	3.73967	13	7	7	3	4	3	2	5
1470	147	4.73075	6	11	4	6	2	2	4	2	7	2	6	1	10.8972	9	12	5	6	3	6	6	5	5	4	2	1	4.38953	9	10	10	7	4	5	5	4	7	2	2	2	3.93167	8	8	6	1	2	3	2	6
1480	148	4.86559	6	6	9	3	3	1	6	3	5	3	4	2	11.5348	11	9	6	3	5	6	8	7	7	3	2	1	3.44217	9	10	10	5	4	4	3	3	6	3	3	1	4.56731	11	4	6	4	2	3	1	6
1490	149	5.26457	9	9	4	3	2	3	4	4	6	2	5	1	8.07902	12	14	8	6	4	8	5	6	8	4	3	1	5.67494	9	8	8	4	8	3	4	4	5	3	4	1	4.27562	9	9	5	3	3	2	2	4
1500	150	4.37733	6	9	9	2	5	1	3	2	5	3	4	2	10.2029	14	11	7	7	4	7	7	8	7	5	1	1	3.99185	11	7	9	5	5	4	2	4	8	1	4	1	4.7869	11	8	7	2	5	3	3	5
1510	151	4.38663	8	11	4	6	4	1	2	1	5	3	3	2	9.39828	12	10	7	8	5	8	4	6	4	4	2	3	4.35616	10	5	5	6	5	5	3	4	5	2	4	1	3.88013	8	5	6	2	2	3	2	8
1520	152	4.14065	7	9	7	7	1	2	3	2	4	3	4	2	8.22576	10	11	8	2	6	9	6	5	5	6	3	2	3.54397	10	7	6	4	4	6	3	4	8	2	2	1	3.94615	11	12	5	1	3	2	4	8
1530	153	4.08703	8	8	4	6	2	4	1	3	3	4	3	4	9.14637	12	10	5	5	6	5	8	6	3	6	1	2	4.17028	8	8	6	5	4	4	3	2	7	3	2	1	4.06155	11	7	5	3	6	3	1	8
1540	154	4.19125	4	8	5	4	5	4	3	2	4	2	4	2	10.9055	9	9	5	2	3	5	7	6	4	4	3	2	3.86559	9	9	4	3	4	5	2	4	6	2	3	0	4.00881	10	9	6	3	4	3	1	9
1550	155	4.47457	4	7	7	4	4	2	3	2	3	4	5	1	10.2043	9	7	7	5	4	5	6	6	4	5	3	2	3.68178	9	7	5	7	1	5	5	1	7	3	4	1	3.57494	9	10	4	3	4	2	4	7
1560	156	4.53305	6	7	8	1	4	3	2	3	5	1	5	2	10.9804	11	11	5	7	4	7	11	4	5	3	3	2	4.43249	10	10	8	6	5	2	5	6	5	5	2	1	4.11274	4	12	4	4	1	4	2	6
1570	157	4.35431	6	5	5	5	3	2	3	3	5	1	5	3	8.24836	11	15	6	7	4	8	6	9	4	3	1	3	4.31802	9	7	6	4	3	5	5	5	8	4	3	1	4.91115	13	8	6	4	2	2	4	10
1580	158	4.98892	6	9	4	4	1	4	4	3	1	2	5	3	10.3018	11	12	7	3	6	5	11	5	7	3	1	3	4.14788	8	8	6	5	4	7	5	6	7	2	4	1	4.2073	12	11	4	2	3	3	2	7
1590	159	4.05124	5	9	5	4	2	3	3	3	3	2	4	2	9.45604	11	11	3	5	2	6	8	4	4	3	2	3	3.96366	11	9	6	3	5	4	4	7	6	4	2	1	5.3985	12	10	6	2	5	2	4	5
1600	160	5.03409	7	8	2	7	2	2	3	3	3	3	4	1	9.33835	11	13	8	3	4	6	6	5	3	3	4	5	5.65264	8	8	5	7	4	3	7	1	5	6	3	2	4.21685	11	10	5	5	4	2	3	6
1610	161	3.61592	6	9	3	8	4	3	2	4	2	2	4	3	10.2331	12	10	7	6	4	6	6	4	4	3	2	2	4.10334	10	5	6	5	3	4	4	3	7	4	4	1	4.66298	12	10	3	1	5	3	4	6
1620	162	4.63088	6	7	4	3	5	2	3	3	3	4	4	2	11.0075	10	13	5	3	3	9	6	4	3	3	1	1	4.07958	9	7	7	4	4	3	4	4	9	3	4	1	4.41801	11	12	7	2	4	2	1	8
1630	163	4.52469	8	9	5	7	1	4	3	2	3	3	4	1	11.1903	8	10	6	3	4	6	7	2	5	4	2	1	4.78148	8	9	4	2	4	3	4	7	8	4	4	2	4.1104	12	9	6	3	3	3	3	10
1640	164	4.84777	6	11	6	4	1	4	4	2	3	2	5	1	10.3474	13	8	8	5	3	3	10	3	5	4	2	1	4.10098	6	8	5	4	3	4	5	5	8	6	2	2	4.33752	9	7	6	5	5	5	1	9
1650	165	4.50522	8	6	8	4	3	3	4	1	4	1	4	3	9.34723	12	12	7	4	4	7	8	6	6	5	2	3	5.02211	11	9	7	6	2	6	3	4	6	6	3	2	4.4755	12	7	6	1	4	3	0	10
1660	166	4.38767	8	7	4	6	4	2	4	3	5	1	3	1	9.40333	14	11	8	5	4	5	6	6	4	6	1	3	4.67667	10	9	9	4	3	5	4	5	7	5	3	2	3.79433	11	8	4	5	3	4	3	6
1670	167	4.28566	9	8	5	4	4	4	2	1	3	1	3	1	10.2481	12	11	6	4	4	6	6	7	4	5	3	3	4.32687	10	8	4	4	4	3	4	2	8	5	4	1	4.75083	9	10	7	2	4	3	2	3
1680	168	4.55079	10	12	7	5	3	1	3	1	4	1	4	2	9.61212	10	12	7	4	4	5	6	4	3	5	2	3	3.70869	14	8	6	5	2	3	5	4	6	7	2	1	4.22246	11	11	5	3	5	3	4	6
1690	169	4.56945	4	7	6	5	3	3	2	1	4	4	2	2	9.86352	13	11	7	2	6	8	5	8	1	4	4	2	4.25091	15	9	10	4	4	3	4	4	5	3	6	1	4.30559	11	4	7	3	4	1	6	5
1700	170	5.00058	10	11	7	2	4	2	3	2	2	3	4	1	10.0111	11	10	5	2	5	5	7	4	5	3	3	3	3.93165	12	11	5	4	3	5	3	6	3	5	4	3	3.97486	12	6	7	2	4	3	4	6
1710	171	4.1792	9	10	4	4	5	4	2	3	2	3	3	2	9.98439	11	12	8	5	4	5	7	6	5	5	4	2	3.88254	9	10	3	3	3	6	5	6	4	4	5	0	4.04223	15	8	8	5	3	5	1	9
1720	172	4.0142	5	12	6	8	3	3	3	3	3	3	5	1	11.8113	12	15	5	8	7	8	9	5	8	5	2	3	3.44455	8	11	3	3	5	4	5	3	9	3	4	1	4.20844	11	10	6	5	5	3	3	6
1730	173	4.3454	6	9	5	7	3	3	3	3	3	3	5	2	11.1582	16	8	5	5	4	8	5	7	5	5	3	2	4.03763	13	10	4	2	4	4	3	4	8	3	6	2	3.90951	15	6	7	3	3	3	1	6
1740	174	4.98547	9	10	6	2	3	2	4	2	5	2	4	2	12.4418	13	7	10	5	5	10	8	5	5	4	2	2	4.58695	8	7	7	4	5	4	3	7	8	2	4	3	3.9864	10	9	4	2	5	3	3	8
1750	175	4.25745	6	9	5	5	4	2	3	4	4	3	4	2	9.66335	14	12	5	5	6	5	10	8	5	2	3	4	5.32331	9	6	5	6	3	4	3	6	8	6	3	1	4.75867	14	6	3	3	4	4	2	9
1760	176	3.93068	6	9	7	3	4	2	5	3	4	2	5	3	10.265	9	12	3	3	4	4	5	5	6	3	3	2	4.17737	11	8	5	6	2	5	2	4	7	5	4	1	4.70562	12	6	4	1	5	2	4	5
1770	177	4.24408	5	11	3	5	5	1	3	4	2	5	5	2	10.2591	12	10	5	3	5	5	7	4	5	2	4	2	3.936	8	8	4	4	1	4	3	5	6	5	5	1	4.07673	10	7	4	3	5	3	5	5
1780	178	4.51785	11	8	8	3	4	3	3	4	3	2	4	2	11.0218	13	10	5	2	3	7	5	6	6	4	2	1	3.66521	14	9	3	5	2	4	2	3	7	5	6	3	4.59789	10	9	5	4	2	4	2	6
1790	179	4.4063	12	9	8	5	2	5	2	3	4	4	4	1	9.72386	12	10	7	2	2	4	6	2	5	3	2	1	3.64199	9	13	2	7	3	5	1	2	4	4	8	2	4.79631	10	10	4	3	5	4	3	6
1800	180	4.41892	9	13	5	6	5	3	4	1	5	5	3	3	10.6432	9	11	4	3	6	5	5	3	6	2	3	1	3.92042	10	12	5	6	4	4	2	2	5	3	10	0	4.79705	8	8	3	5	4	3	3	6
1810	181	4.53609	6	8	6	6	3	5	5	4	3	5	4	2	10.4153	10	8	8	3	4	4	6	4	4	3	3	1	3.49491	10	12	9	5	2	6	2	1	4	9	5	2	4.25273	10	10	8	3	5	4	2	6
1820	182	4.6653	10	8	6	4	3	2	4	1	7	2	5	2	10.3372	12	14	3	5	2	7	5	5	6	3	2	1	4.05773	10	10	8	7	5	3	5	2	6	3	4	2	3.88578	16	4	4	5	3	2	4	5
1830	183	4.39182	9	8	8	4	2	3	1	3	5	5	4	3	9.67775	9	11	8	4	5	6	4	7	5	2	3	2	4.17835	10	7	7	4	3	5	3	3	7	7	5	1	3.84377	10	9	7	3	4	3	3	6
1840	184	5.28206	10	11	2	6	2	2	3	4	2	4	5	4	9.48375	9	8	8	4	3	4	5	6	4	3	0	2	3.88193	11	7	8	5	5	2	2	3	6	6	7	1	4.25871	9	7	7	3	3	2	2	10
1850	185	4.69831	9	11	4	5	3	4	4	6	1	4	2	2	10.5011	10	8	8	3	4	6	8	2	3	4	2	2	3.59575	7	9	7	6	3	5	3	3	6	5	5	1	4.0144	11	7	4	2	4	4	4	6
1860	186	4.91693	14	10	8	6	1	2	2	4	4	2	5	1	10.0031	13	10	5	6	7	4	6	6	5	3	0	3	4.09441	11	14	7	6	5	4	3	3	5	6	4	2	3.95537	7	6	6	2	4	4	4	9
1870	187	4.57683	6	8	3	6	1	3	2	2	3	2	4	4	7.85191	10	10	8	5	5	7	6	3	5	5	1	2	3.66805	8	10	4	3	4	4	2	4	4	5	6	2	4.42624	7	6	4	3	4	4	2	8
1880	188	4.30379	7	8	6	3	2	1	2	3	4	1	5	1	7.31715	17	8	4	6	3	8	5	1	6	4	1	2	4.58402	8	9	4	4	5	5	4	4	4	5	6	1	4.53697	11	3	7	3	4	3	3	4
1890	189	4.7879	6	11	4	6	3	2	3	2	3	2	4	2	8.80475	15	13	6	5	4	10	10	5	7	2	2	1	4.5165	7	8	5	3	5	3	3	4	4	7	4	2	4.62088	8	9	8	5	3	2	2	8
1900	190	4.03096	10	8	5	6	3	2	5	2	4	1	4	3	10.8798	14	11	6	4	9	7	7	5	7	1	3	1	4.45581	10	7	11	5	3	5	4	3	4	3	5	0	3.76793	11	9	6	5	2	3	3	7
1910	191	4.12443	9	8	6	3	4	2	4	4	4	1	7	1	7.96293	15	8	5	5	6	4	7	4	4	4	1	1	4.01025	7	11	6	4	3	4	3	1	6	4	5	1	4.79201	8	5	5	3	5	2	3	6
1920	192	4.30542	10	10	5	5	5	2	5	4	4	4	4	1	8.36095	16	7	5	4	5	6	8	2	7	3	2	1	3.6218	10	6	6	3	4	5	1	4	5	5	6	1	4.43859	11	3	5	4	1	4	2	4
1930	193	4.16167	7	10	6	5	4	3	5	3	5	1	5	1	8.30159	12	10	7	1	4	2	5	3	4	4	1	2	4.02757	9	5	5	3	3	3	3	4	7	6	4	1	4.00725	11	7	4	4	4	4	1	7
1940	194	4.57516	10	9	7	4	2	5	4	5	3	1	6	1	10.6837	10	8	7	4	3	6	5	4	5	4	0	2	3.62938	6	10	5	4	5	4	4	5	2	5	5	3	4.58508	10	12	5	1	4	3	4	8
1950	195	4.48382	10	9	7	5	2	3	4	3	7	2	4	1	11.0409	12	10	6	4	5	5	8	5	6	4	2	2	3.86329	8	8	3	4	5	6	5	5	3	6	5	2	3.9682	13	6	7	4	4	4	2	11
1960	196	4.57598	7	8	5	5	3	3	3	3	3	2	5	3	9.9327	14	9	10	4	4	8	5	4	6	4	1	2	3.94711	9	5	7	4	2	6	3	5	3	6	5	1	4.19965	8	6	9	3	4	1	4	7
1970	197														10.3285	15	7	9	4	3	7	6	5	3	3	2	0	4.5413	9	7	6	4	5	5	4	5	3	8	3	3	3.88491	11	7	7	4	3	3	4	9
1980	198														10.6192	9	8	8	4	5	6	7	4	5	3	2	2	4.26828	6	9	4	3	5	4	4	3	6	7	4	3	4.39868	10	9	6	4	1	5	2	7
1990	199														10.918	13	11	6	5	1	7	7	5	5	3	1	2	4.83981	9	7	7	3	6	4	5	2	5	6	5	2	4.25173	10	6	5	2	4	2	3	7
2000	200														10.9653	13	10	7	6	1	8	7	5	4	7	0	2	4.23522	9	8	7	3	4	5	2	4	5	2	7	2	3.94619	12	3	6	4	3	4	2	7
2010	201														10.7341	16	8	5	5	7	3	8	6	3	6	1	2	3.72198	6	6	7	5	3	4	4	3	7	6	7	1	5.04059	10	6	2	4	6	3	2	7
2020	202														11.3043	13	13	4	7	2	5	9	4	5	3	2	2	3.91904	7	14	7	4	6	2	6	3	5	3	6	3	4.35447	14	8	2	3	5	4	1	5
2030	203														10.2583	16	7	7	3	4	6	6	4	5	3	2	3	3.74692	14	8	7	5	6	3	3	6	4	5	4	2	3.78813	11	7	4	6	2	4	3	7
2040	204														9.92981	17	10	4	5	3	4	7	5	4	4	2	2	3.7023	11	13	6	4	1	5	3	2	5	4	5	1	4.20213	13	4	6	1	3	3	2	8
2050	205														11.931	9	14	3	3	1	6	6	5	4	1	2	2	3.72134	11	8	5	4	4	2	5	4	2	3	3	1	3.9291	7	7	6	3	4	3	4	8
2060	206														11.0291	14	9	3	5	4	6	6	5	4	2	1	3	4.68915	10	11	7	5	3	5	3	4	3	2	4	1
2070	207														10.7244	16	11	7	4	6	8	5	5	3	3	3	1	5.12832	9	7	5	5	3	5	4	3	5	2	1	2
2080	208														11.5286	15	12	5	4	4	9	6	7	2	4	1	2	4.22548	5	8	1	6	3	5	2	3	4	3	1	2
2090	209														11.3151	11	11	4	3	6	7	4	7	5	3	2	0	4.47716	8	11	5	4	2	4	3	5	2	2	2	1
2100	210														11.8962	12	8	8	1	2	7	4	8	3	4	1	4	4.58924	10	9	4	5	5	3	3	4	6	3	2	1
2110	211														11.6809	14	8	5	2	4	7	6	6	3	4	1	2	4.14314	9	10	7	5	3	5	2	3	4	3	1	2
2120	212														10.2706	12	13	7	3	4	6	6	6	3	3	3	4	4.03514	9	10	4	3	4	5	2	1	5	2	2	2
2130	213														11.8471	12	9	6	6	6	5	9	4	6	3	3	3	4.75088	9	7	7	3	4	3	4	3	4	3	3	1
2140	214														10.5255	13	12	6	4	4	8	5	2	5	3	3	2	4.57561	9	9	8	3	5	4	4	4	5	1	3	2
2150	215														11.4362	13	9	11	4	2	6	7	3	3	4	1	2	4.257	12	11	7	6	5	4	5	2	5	3	3	1
2160	216														11.0522	12	7	9	5	6	4	8	5	4	3	3	3	4.13856	11	13	3	7	4	3	5	4	4	3	3	1
2170	217														11.2639	14	10	8	5	6	9	9	6	4	3	3	1	4.3083	12	10	9	4	4	4	3	4	5	2	5	1
2180	218														11.4002	14	10	6	5	6	7	9	5	3	4	3	2	4.19032	12	13	7	5	5	6	3	3	4	2	2	2
2190	219														11.7162	12	8	8	2	7	7	6	6	5	4	1	3	4.89223	10	14	6	4	8	4	5	3	3	2	3	1
2200	220														11.8426	8	11	7	3	7	7	7	5	4	4	2	3	4.13005	11	16	7	4	6	4	3	3	1	6	3	2
2210	221														10.3669	13	7	9	5	2	7	7	5	5	3	2	2	5.17968	13	13	7	4	6	4	5	1	5	5	5	2
2220	222														11.0152	13	9	4	4	5	7	7	4	3	2	4	1	4.02435	18	10	7	6	5	3	4	7	4	5	3	1
2230	223														11.0136	8	12	5	6	2	5	7	5	4	4	3	3	5.26472	10	12	8	3	7	3	6	4	6	3	6	3
2240	224														10.6749	8	10	7	4	4	6	7	4	6	3	4	3	4.65367	8	10	9	2	3	6	2	7	1	5	5	1
2250	225														10.8012	10	12	6	4	3	7	5	6	5	4	3	2	5.16548	13	11	7	4	7	4	4	5	6	6	2	1
2260	226														10.5579	9	8	7	4	1	5	8	4	4	4	2	2	4.42589	9	14	6	6	5	4	2	5	5	7	4	1
2270	227														11.1231	14	12	4	3	4	6	6	4	3	3	2	2	4.70545	13	10	9	6	6	6	3	5	6	7	2	2
2280	228														10.321	10	11	6	3	4	6	5	4	4	3	2	2	4.72658	11	13	8	4	4	4	6	4	5	6	4	2
2290	229														11.2984	16	9	5	4	5	7	6	5	4	4	3	0	6.33771	10	13	6	6	5	4	4	6	6	5	4	2
2300	230														11.2257	12	12	7	3	6	6	10	3	5	3	3	3	4.19902	11	10	6	6	6	4	5	6	7	3	5	2
2310	231														11.5895	15	15	9	6	7	8	8	5	6	4	2	2	3.94618	16	10	8	9	6	4	5	6	7	5	6	1
2320	232														11.686	13	11	9	4	5	8	8	3	3	4	3	3	3.90136	12	12	8	3	4	4	6	3	8	4	5	2
2330	233														10.9248	10	8	10	3	3	5	4	2	4	7	3	1	5.15523	9	12	8	5	5	4	3	4	4	4	4	2
2340	234														9.77754	15	7	6	1	2	4	4	3	3	3	6	1	4.31688	14	9	11	7	6	6	4	6	4	7	2	2
2350	235														11.2679	12	11	7	2	3	5	6	3	4	5	1	3	4.45695	12	13	8	6	5	4	5	6	6	3	6	3
2360	236														11.1207	11	11	6	5	1	7	4	2	5	4	5	2	3.87591	15	13	11	6	5	4	7	3	6	4	5	2
2370	237														10.1674	12	10	2	5	7	5	5	3	5	4	7	2	4.37386	10	13	11	10	2	7	4	4	7	6	4	1
2380	238														10.4978	11	10	5	6	4	4	6	3	2	6	4	3	4.69306	7	11	9	5	1	3	4	5	5	5	3	1
2390	239														10.0187	12	8	4	4	8	4	8	4	3	7	4	0	4.5065	10	14	7	7	2	6	6	5	3	5	2	3
2400	240														10.4975	11	10	7	5	5	7	8	3	1	8	8	2
2410	241														10.8192	6	11	3	3	7	7	6	4	2	7	6	2
2420	242														11.6361	13	12	7	4	3	5	9	2	2	4	8	2
2430	243
2440	244
2450	245
2460	246
2470	247
2480	248
2490	249
2500	250
2510	251
2520	252
2530	253
2540	254
2550	255
2560	256
2570	257
2580	258
2590	259
2600	260
2610	261
2620	262
2630	263
2640	264
2650	265
2660	266
2670	267
2680	268
2690	269
2700	270
2710	271
2720	272
2730	273
2740	274
2750	275
2760	276
2770	277
2780	278
2790	279
2800	280
2810	281
2820	282
2830	283
2840	284
2850	285
2860	286
2870	287
2880	288
2890	289
2900	290
2910	291
2920	292
2930	293
2940	294
2950	295
2960	296
2970	297
2980	298
2990	299
3000	300
3010	301
3020	302
3030	303
3040	304
3050	305
3060	306
3070	307
3080	308
3090	309
3100	310
3110	311
3120	312
3130	313
3140	314
3150	315
3160	316
3170	317
3180	318
3190	319
3200	320
3210	321
3220	322
3230	323
3240	324
3250	325
3260	326
3270	327
3280	328
3290	329
3300	330
3310	331
3320	332
3330	333
3340	334
3350	335
3360	336
3370	337
3380	338
3390	339
3400	340
3410	341
3420	342
3430	343
3440	344
3450	345
3460	346
3470	347
3480	348
3490	349
3500	350
3510	351
3520	352
3530	353
3540	354
3550	355
3560	356
3570	357
3580	358
3590	359
3600	360
3610	361
3620	362
3630	363
3640	364
3650	365
3660	366
3670	367
3680	368
3690	369
3700	370
3710	371
3720	372
3730	373
3740	374
3750	375
3760	376
3770	377
3780	378
3790	379
3800	380
3810	381
3820	382
3830	383
3840	384
3850	385
3860	386
3870	387
3880	388
3890	389
3900	390
3910	391
3920	392
3930	393
3940	394
3950	395
3960	396
3970	397
3980	398
3990	399
4000	400
4010	401
4020	402
4030	403
4040	404
4050	405
4060	406
4070	407
4080	408
4090	409
4100	410
4110	411
4120	412
4130	413
4140	414
4150	415
4160	416
4170	417
4180	418
4190	419
4200	420
4210	421
4220	422
4230	423
4240	424
4250	425
4260	426
4270	427
4280	428
4290	429
4300	430
4310	431
4320	432
4330	433
4340	434
4350	435
4360	436
4370	437
4380	438
4390	439
4400	440
4410	441
4420	442
4430	443
4440	444
4450	445
4460	446
4470	447
4480	448
4490	449
4500	450
4510	451
4520	452
4530	453
4540	454
4550	455
4560	456
4570	457
4580	458
4590	459
4600	460
4610	461
4620	462
4630	463
4640	464
4650	465
4660	466
4670	467
4680	468
4690	469
4700	470
4710	471
4720	472
4730	473
4740	474
4750	475
4760	476
4770	477
4780	478
4790	479
4800	480
4810	481
4820	482
4830	483
4840	484
4850	485
4860	486
4870	487
4880	488
4890	489
4900	490
4910	491
4920	492
4930	493
4940	494
4950	495
4960	496
4970	497
4980	498
4990	499
5000	500
[truncated: 82 more columns]
