# Supplementary material for: Transport mechanism of DgoT, a bacterial homolog of SLC17 organic anion transporters
Source: EMBO J. 2024 Oct 25;43(24):6740–65. doi: 10.1038/s44318-024-00279-y (PMC11649914; doi:10.1038/s44318-024-00279-y)
Supplement: Supplementary file 7 — Source data Fig. 6 [file 44318_2024_279_MOESM7_ESM.zip]

Archive with 9 entries (4 files):
- Figure 6/
- Figure 6/6E/
- Figure 6/6E/6E.xls
- Figure 6/6C/
- Figure 6/6C/6C.xls
- Figure 6/6B/
- Figure 6/6B/6B.xls
- Figure 6/6D/
- Figure 6/6D/6D.xls
