# Supplementary material for: Transport mechanism of DgoT, a bacterial homolog of SLC17 organic anion transporters
Source: EMBO J. 2024 Oct 25;43(24):6740–65. doi: 10.1038/s44318-024-00279-y (PMC11649914; doi:10.1038/s44318-024-00279-y)
Supplement: Supplementary file 7 — Source data Fig. 6 [file 44318_2024_279_MOESM7_ESM.zip › Figure 6/6E/6E.xls]

## Sheet: README
Free energy profile computed at the QM (BLYP)/MM level
Collective variable (C.V.) is the difference between (i) the distance between the carboxylate oxygen atom and the transferred proton of D46[H] and (ii) the distance between the same proton and the carboxylate oxygen atom of E133

## Sheet: Main panel
C.V (A)	free energy (kcal/mol)
-0.7406	0.168994
-0.66125	0
-0.5819	0.0321139
-0.50255	0.246254
-0.4232	0.606622
-0.34385	1.18029
-0.2645	1.95394
-0.18515	2.80528
-0.1058	3.53311
-0.02645	3.97081
0	4.06606
0.0529	3.8878
0.13225	3.73197
0.2116	3.63181
0.29095	3.67177
