# Supplementary material for: Transport mechanism of DgoT, a bacterial homolog of SLC17 organic anion transporters
Source: EMBO J. 2024 Oct 25;43(24):6740–65. doi: 10.1038/s44318-024-00279-y (PMC11649914; doi:10.1038/s44318-024-00279-y)
Supplement: Supplementary file 7 — Source data Fig. 6 [file 44318_2024_279_MOESM7_ESM.zip › Figure 6/6C/6C.xls]

## Sheet: README
Free energy profile obtained in classical MTD simulations after 140 ns

## Sheet: Main panel
Dihedral angle of D46 χ1 (°)	Free energy (kcal/mol)
-180.013	2.8165
-178.213	2.50168
-176.413	2.21623
-174.613	1.96571
-172.813	1.75406
-171.013	1.58157
-169.212	1.44504
-167.412	1.34317
-165.612	1.27968
-163.812	1.24634
-162.012	1.25087
-160.212	1.2801
-158.412	1.33091
-156.612	1.41373
-154.811	1.52463
-153.011	1.6504
-151.211	1.79067
-149.411	1.93792
-147.611	2.08952
-145.811	2.2382
-144.011	2.38645
-142.21	2.55631
-140.41	2.71594
-138.61	2.87087
-136.81	3.0317
-135.01	3.18818
-133.21	3.33892
-131.41	3.49376
-129.61	3.6398
-127.809	3.77904
-126.009	3.90476
-124.209	4.02237
-122.409	4.12557
-120.609	4.20143
-118.809	4.24323
-117.009	4.25609
-115.208	4.22054
-113.408	4.12858
-111.608	3.96649
-109.808	3.7483
-108.008	3.5028
-106.208	3.23221
-104.408	2.9517
-102.608	2.67377
-100.807	2.39909
-99.0073	2.13482
-97.2072	1.88424
-95.407	1.64922
-93.6069	1.43236
-91.8067	1.22411
-90.0066	1.02952
-88.2065	0.84748
-86.4063	0.667129
-84.6063	0.48786
-82.8061	0.313469
-81.006	0.13888
-79.2058	-0.0261592
-77.4057	-0.177636
-75.6056	-0.313236
-73.8054	-0.42631
-72.0053	-0.51484
-70.2052	-0.576592
-68.405	-0.608924
-66.6049	-0.611255
-64.8048	-0.584536
-63.0046	-0.524582
-61.2045	-0.433657
-59.4044	-0.311164
-57.6043	-0.160753
-55.8041	0.0182435
-54.004	0.226532
-52.2039	0.462853
-50.4037	0.719525
-48.6036	0.997693
-46.8034	1.29674
-45.0033	1.61379
-43.2032	1.95089
-41.403	2.30309
-39.6029	2.66804
-37.8028	3.03877
-36.0027	3.41993
-34.2025	3.8031
-32.4024	4.18922
-30.6023	4.57565
-28.8021	4.95836
-27.002	5.34214
-25.2019	5.72268
-23.4017	6.10865
-21.6016	6.48876
-19.8014	6.85947
-18.0013	7.22534
-16.2012	7.58459
-14.401	7.9362
-12.6009	8.29235
-10.8008	8.64355
-9.00068	8.98005
-7.20055	9.31201
-5.40041	9.63469
-3.60027	9.93512
-1.80014	10.2201
0	10.493
1.80014	10.7436
3.60027	10.9731
5.40041	11.1768
7.20055	11.3716
9.00068	11.556
10.8008	11.7058
12.6009	11.8236
14.401	11.9309
16.2012	12.0197
18.0013	12.0829
19.8014	12.1438
21.6016	12.1727
23.4017	12.1525
25.2019	12.1383
27.002	12.0909
28.8021	12.0122
30.6023	11.8655
32.4024	11.6875
34.2025	11.4682
36.0027	11.2043
37.8028	10.9117
39.6029	10.6087
41.403	10.2964
43.2032	9.98592
45.0033	9.69133
46.8034	9.41731
48.6036	9.1559
50.4037	8.90544
52.2039	8.67793
54.004	8.47543
55.8041	8.28251
57.6043	8.09195
59.4044	7.91723
61.2045	7.76647
63.0046	7.62133
64.8048	7.48178
66.6049	7.37873
68.405	7.29751
70.2052	7.21433
72.0053	7.15006
73.8054	7.10299
75.6056	7.08444
77.4057	7.05973
79.2058	7.0694
81.006	7.14395
82.8061	7.18656
84.6063	7.22868
86.4063	7.31991
88.2065	7.45806
90.0066	7.63017
91.8067	7.76709
93.6069	7.88181
95.407	8.07165
97.2072	8.27505
99.0073	8.43525
100.807	8.58935
102.608	8.72066
104.408	8.81161
106.208	8.92688
108.008	9.07926
109.808	9.19902
111.608	9.33238
113.408	9.43071
115.208	9.44284
117.009	9.46033
118.809	9.50693
120.609	9.62858
122.409	9.6324
124.209	9.57515
126.009	9.51198
127.809	9.46587
129.61	9.27363
131.41	9.07654
133.21	8.95554
135.01	8.83477
136.81	8.64503
138.61	8.48254
140.41	8.32945
142.21	8.10898
144.011	7.91322
145.811	7.75928
147.611	7.60983
149.411	7.44383
151.211	7.26623
153.011	7.13386
154.811	7.03564
156.612	6.92209
158.412	6.83523
160.212	6.69368
162.012	6.58731
163.812	6.45821
165.612	6.13196
167.412	5.76527
169.212	5.34501
171.013	4.87616
172.813	4.40884
174.613	3.9613
176.413	3.55119
178.213	3.16889
