# Supplementary material for: Transport mechanism of DgoT, a bacterial homolog of SLC17 organic anion transporters
Source: EMBO J. 2024 Oct 25;43(24):6740–65. doi: 10.1038/s44318-024-00279-y (PMC11649914; doi:10.1038/s44318-024-00279-y)
Supplement: Supplementary file 7 — Source data Fig. 6 [file 44318_2024_279_MOESM7_ESM.zip › Figure 6/6B/6B.xls]

## Sheet: README
Electrostatic potential was calculated for each frame of the trajectory (i.e. every 0.1 ns). Average values for each replica are presented

## Sheet: Main panel
Rep #	Average electrostatic potential (mV)
	D46[H]	E133[H]
1	1564.48	1997.54
2	1444.99	1917.95
3	1609.85	1877.02
4	1416.46	1994.4
	1427.93	2024.42

## Sheet: Raw data 
Frame	Time (ns)	Electrostatic potential on carboxyl group (mV)
		D46[H]	E133[H]	D46[H]	E133[H]	D46[H]	E133[H]	D46[H]	E133[H]	D46[H]	E133[H]
		Rep #1	Rep #1	Rep #2	Rep #2	Rep #3	Rep #3	Rep #4	Rep #4	Rep #5	Rep #5
0	0	1562.51	2135.76	1562.51	2135.76	1562.51	2135.76	1705.93	1781.43	1578.27	2384.46
1	0.1	2577.1	2277.81	1264.79	2462.8	1318.07	2714.78	1528.39	1802.35	989.24	1854.69
2	0.2	1579.71	2107.02	1586.03	1849.85	1614.97	2485.94	1169.8	2173.21	1679.72	2338.94
3	0.3	1881.43	1728.74	1169.15	1617.38	2226.84	2018.15	1428.04	2366.92	1574.82	1754.36
4	0.4	1780.62	2318.53	1280.13	2622.83	1147.06	1897.69	568.173	878.04	998.329	2060.85
5	0.5	2233.35	2277.62	1149.68	2537.87	1423.79	2371.5	1184.32	1902.03	1233.07	1614.97
6	0.6	1979.03	2268.15	1066.55	1353.03	1564.12	1879.02	847.543	1791.93	2303.18	2231.65
7	0.7	957.066	1999.84	1632.77	2052.08	1581.14	2017.69	1042.64	1557.21	2047.88	2248.7
8	0.8	748.239	2064.85	1641.03	1889.39	1830.82	2476.44	1397.72	2599.23	1231.65	1661.63
9	0.9	1880.94	1644.75	1730.19	1984.17	1136.68	2059.08	1489.11	1675.4	1515.6	1499.27
10	1	1775.37	2195.92	1254.66	2070.63	1683.11	2098.69	802.234	1597.03	1746.21	2288.11
11	1.1	1696.51	2023.12	991.126	1925.55	1619.57	2008.16	1249.31	1371.32	1273.84	2711.45
12	1.2	1139.44	1923.47	1367.08	2390.94	1499.79	1910.34	1832.67	1473.77	2015.83	2817.33
13	1.3	2381.14	2665.89	1693.48	1387.23	1392.02	1690.83	760.294	1453.7	905.019	2307.28
14	1.4	1334.53	2472.34	1224.39	1406.76	1532.1	2293.87	2157.12	2103.76	1173.61	2715.18
15	1.5	1318.47	1998.33	994.778	1345.03	2497.52	2493.99	1172.8	2097.71	1223.79	2179.8
16	1.6	922.991	2027.69	1182.04	1801.4	2049.08	2247.33	1619.07	1917.08	1025.62	2410.15
17	1.7	896.057	1791.89	1412.62	1861.5	1725.82	1667.32	1502.53	2032.65	1101.94	1872.15
18	1.8	813.07	1715.69	1881.83	2273.94	1827.66	2186.2	2052.26	2406.1	1332.22	2027.19
19	1.9	904.684	1687.06	773.825	1961.31	1370.79	2188.18	2032.98	2169.84	1393.9	2313.05
20	2	649.951	1957.74	2157.35	2382.61	1642.09	2386.22	1622.17	2318.31	1529.18	2312.58
21	2.1	1041.57	1679.08	1476.95	1918.91	1461.42	2593.69	1167.29	1959.15	1707.56	2457.8
22	2.2	1643.56	1827.99	890.979	2844.16	1468.33	2341.94	1277.68	1843.74	1305.76	2420.64
23	2.3	769.244	1453.47	1278.72	1896.27	1432.5	2056.16	1792.87	2323	1452.99	1847.32
24	2.4	830.255	2034.95	1676.43	2816	1365.41	1859.02	1651.07	2356.87	1574.22	2640.61
25	2.5	398.539	1702.84	1376.81	2196.16	1715.31	2565.32	1953.68	2358.13	1815.61	1470.74
26	2.6	1120.52	2100.09	1389.46	1731.02	1299.74	1273.34	1630.65	1681.96	1042.97	1787.38
27	2.7	1254.12	2031.42	1689.26	1950.28	1179.25	2141.97	2404.74	2459.03	1307.05	2185.88
28	2.8	1228.05	1795.72	1369.93	1598.61	1300.37	2233.73	1017.17	2063.82	1368.59	2056.02
29	2.9	1444.48	2182.74	1513.5	2671.92	1804.96	2196.12	1570.42	1863.87	1036.86	1745.56
30	3	966.731	2134.83	726.573	1629.04	1612.86	1795.05	1565.75	1515.62	1403.22	1966.73
31	3.1	2083.46	2027.02	1209.28	2773.86	1111.21	2137.87	1529.49	1710.44	990.274	2423.67
32	3.2	1300.81	2019.76	2006.52	2005.99	1344.3	2537.31	1930.71	2173.55	1212.6	2266.8
33	3.3	1066.05	1856.88	1255.99	2206.93	2063.93	2654.41	1702.64	1976.01	1125.53	2176.95
34	3.4	1516.89	2042.84	1137.49	1923.68	1463.76	2113.97	2312.29	1967.6	1541.32	1467.59
35	3.5	1641.21	2194.64	699.039	1763.64	1795.28	2784.04	1280.33	1819.32	2315.76	2659.54
36	3.6	1050.9	2440.55	1746.85	2119.98	2368.92	2803.55	1318.65	2142.13	1985.95	2796.97
37	3.7	1552.2	1977.36	1394.7	1844.06	1684.07	2003.99	2030.68	1706.77	1636.03	2745.73
38	3.8	1278.61	2197.5	1591.27	1944.38	1449.58	2500.39	1839.62	2236.46	1240.33	1764
39	3.9	1447.12	1840.24	1277.25	2097.26	1621.98	2275.86	1600.12	1903.59	1309.61	2045.53
40	4	1235.07	2070.07	1596.86	2331.13	1729.01	2098.58	1438.29	1925.59	1772.73	2277.58
41	4.1	1437.19	2129.8	1740.7	1893.37	1452.46	1945.7	685.395	2078.4	1799.07	2421.98
42	4.2	876.243	2132.52	1027.79	2963.44	1608.1	2189.94	1543.56	2328.25	1351.72	2429.78
43	4.3	1388.77	2324.78	1295.58	2225.68	2522.18	2372.58	1218.7	1947.37	1526.57	1489.21
44	4.4	1103.73	2132.61	1566.16	2449.4	1313.55	2272.94	1632.67	2171.81	1421.87	2170.83
45	4.5	621.776	1845.37	1232.03	1561.11	1733.07	2677.82	1065.15	1645.16	1470.41	2128.7
46	4.6	1293.01	2307.3	1439.75	1656.62	987.784	2164.18	2067.06	2054.86	2080.15	2602.82
47	4.7	1651.37	1870.87	1294.63	1636.48	1286.24	2098.3	2329.74	2155.65	2092.04	2683.29
48	4.8	877.155	1429.52	1569.74	1668.65	1453.48	2058.2	2100.89	2055.57	1363.93	2604.61
49	4.9	990.199	2183.58	1244.46	1921.82	1218.25	2236.59	1659.84	1981.82	1539.09	2765
50	5	1028.99	1534.26	913.273	1863	1309.83	2521.3	1972.95	1903.67	1478.72	1954.92
51	5.1	1400.75	2153.87	1416.73	1671.87	785.278	1932.15	1650.93	2525.85	1719.9	2170.58
52	5.2	977.056	1938.07	925.441	2007.4	1507.18	2686.71	1352.32	2244.96	1433.99	2529.51
53	5.3	1275.48	1565.16	917.684	1808.68	1549.95	2204.46	2193.87	1946.83	1742.03	2580.78
54	5.4	1450.65	1882.36	465.508	678.735	1713.38	2480.43	1244.21	2302	1534.58	2290.49
55	5.5	826.811	1506.48	1435.12	1762.16	1363.5	2748.6	1288.46	2003.75	1210.72	2027.66
56	5.6	714.736	1523.67	1869.02	2109.34	1923.75	2479.78	1969.59	2108.1	1446.65	1705.04
57	5.7	1166.7	2362.06	1398.89	1379.63	1434.67	2270.88	1890.91	2054.95	1146.7	1746.18
58	5.8	1150.06	2068.79	1074.82	1987.22	1973.89	2406.48	1591.33	2339.58	1648.42	2083.43
59	5.9	1388.7	1828.29	1502.68	1769.16	1576.74	2901.37	1450.9	2221.71	1911.05	2768.72
60	6	1920.85	2317.42	1032.13	1950.14	1700.69	2498.08	1213.79	2158.5	1011.7	2455.7
61	6.1	1355.7	2484.07	977.448	1538.73	2053.9	2292.52	2411.37	2161.4	1342.75	1942.98
62	6.2	897.049	2198.76	1079.51	1938.79	1559.36	2898.25	2167.51	1891.34	1810.34	1634.1
63	6.3	1128.82	1926.35	1281.2	1180.41	1611.32	2429.36	1706.03	1899.13	1337.97	2152.11
64	6.4	1121.57	2481.51	1350.59	2300.36	1333.04	2133.01	1552.39	2335.63	1575.43	2082.73
65	6.5	1574.95	2120.5	1282.08	1744.4	1533.54	2510.98	1100.59	1587.05	1389.61	1603.11
66	6.6	849.704	1667.54	1477.29	1630.4	888.094	2221.5	1295.79	1949.93	1647.35	2003.8
67	6.7	1127.7	1825.62	1752.59	1595.4	1000.27	2344.35	1293.77	2070.66	1498.84	1842.45
68	6.8	1467.78	2874.79	2018.99	1641.36	1615.3	2150.43	1512.17	2151.16	1410.37	1569.4
69	6.9	1812.38	2889.11	1393.15	1241.79	1755.07	2465.85	1433.52	1938.77	972.552	1432.54
70	7	1981.48	2449.93	1392.87	1804.07	1237.77	2425.36	1603.47	1813.22	659.18	1604.14
71	7.1	738.887	1774.11	2253.74	1064.63	1612.91	2314.41	1083.26	2213.59	1662.64	2040.02
72	7.2	1089.04	2001.3	1508.52	2317.56	1284.06	2155.4	2170.19	2174.22	1771.04	2244.75
73	7.3	1819.12	2253.48	1846.39	1693.01	1368.5	2560.92	1400.72	1918.85	1212.73	1325.86
74	7.4	1343.6	2025.45	1562.68	2506.51	1193.22	2035.17	737.096	2247.13	2139.58	1793.43
75	7.5	975.775	2043.65	1850.73	1850.42	1189.78	2200.61	1516.87	1438.17	1112.68	2236.83
76	7.6	1719.54	2297.25	2329.43	1683.86	1349.23	2319.48	1903.12	1610.95	1429.18	1735.64
77	7.7	1046.27	2043.88	2067.41	2060.09	2062.91	2863.2	1812.07	1722.46	1836.3	2415.96
78	7.8	939.1	2059.04	2337.46	1970.23	1213.72	2449.62	1086.58	1834.59	1278.97	1888.63
79	7.9	1548.28	2505.81	2117.3	2358.57	1148.48	2318.18	1380.9	2294.83	1659.48	2268.99
80	8	1452.77	2364.9	2005.2	2272.82	1814.95	2789.21	1799.81	1949.68	823.521	1959.23
81	8.1	1200.92	2186.01	1551.35	2443.17	1895.68	2100.06	1499.66	1760.63	1490.08	1693.57
82	8.2	1149.31	2382.71	1913.21	2114.84	1169.15	2102.61	1201.88	2070.81	969.075	1408.38
83	8.3	1118.72	2488.73	1935.01	1926.68	1149.91	1932.35	1451.73	1181.51	1519.82	2194.57
84	8.4	1485.93	3008.86	1858.67	2167.39	1407.53	2740.51	1882.69	1474.22	1549.21	1715.94
85	8.5	1584.34	1725.63	2187.79	1721.88	1114.75	1751.58	1309.88	1936.03	1217.6	1588.26
86	8.6	1173.42	2670.14	2233.89	2233.9	1103.99	1393.59	1427.66	2095.57	1180.79	1740.32
87	8.7	1365.96	2389.3	1618.31	2026.22	1191.69	2159.18	1313.01	1924.46	1331.93	1729.3
88	8.8	1273.33	2583.95	1384.25	1575.89	1548.3	2651.3	446.46	1167.11	1405.89	1900.87
89	8.9	1080.25	2341	1594.8	1825.93	1422.36	1896.37	1069.32	1724.22	1849	2058.05
90	9	1352.62	2870.94	1131.32	1787.31	1324.93	2059.34	1565.88	1789	1515.84	2047.19
91	9.1	1426.28	2071.84	1967.55	2310.11	1304.32	1630.89	1339.16	1233.63	1709.36	1901.65
92	9.2	1099.72	2979.13	1824.01	1558.34	1228.27	1394.53	1424.77	1476.57	1554.94	1863.67
93	9.3	1488.78	2536.08	1759.54	1859.46	1404.89	1867.34	1143.05	1633.82	1320.78	1428.44
94	9.4	620.451	1993.93	2078.86	2207.95	1545.29	2054.66	1576.13	1472.56	1703.15	1584.9
95	9.5	1755.61	2367.09	1993.74	2030.07	1182.55	1516.56	933.492	1611.78	1511.82	1862.79
96	9.6	1565.24	2666.12	2088.42	2112.13	992.256	1484.78	1472.61	1329.66	1903.12	1734.07
97	9.7	1105.39	1795.58	2038	1863.19	1343.68	1518.06	642.276	1708.3	894.012	2169.04
98	9.8	1221.64	2172.72	1556.45	2475.26	1615.24	2211.4	1861.28	2115.68	1318.56	1487.13
99	9.9	1357.09	2591.45	2425.47	2159.05	1436.06	1888.77	1349.31	2092.22	1098.25	1089.64
100	10	1364	1985.33	2352.42	2353.93	1088.19	2514.82	1163.38	1737.87	991.923	1477.94
101	10.1	1378.93	2271.69	2044.99	1921.22	1983.86	1943.63	1418.35	1947.4	1409.11	2110.68
102	10.2	1438.77	2571.63	1734.38	2698.69	1192.5	2174.3	1041.8	1316.96	1278.56	2125.77
103	10.3	1045.26	2064.75	1660.02	2108.39	1290.67	1917.16	1067.63	1899.65	1087.25	1937.63
104	10.4	1455.62	1918.05	2047.44	1737.95	1214.32	1547.07	1153.13	1563.34	1424.76	1430.08
105	10.5	908.983	2299.23	1777.09	2066.43	1495.42	1651.01	1684.65	1895.56	1372	1706.2
106	10.6	1588.62	2090.58	1734.26	1851.25	587.564	1443.45	1626.78	2875.51	1865.2	2159.74
107	10.7	1196.85	2026.68	1396.83	1228.55	1469.5	1723.17	721.792	1446.67	1006.73	1235.43
108	10.8	1827.3	2674.06	1534.77	2128.74	1686.22	2172.32	1468.12	1960.66	1323.76	1935.39
109	10.9	1274.71	2403.54	1937.84	1749.77	2092.48	2633.24	1433.1	1602.54	1465.16	1904.15
110	11	1305.24	2516.16	2031.71	1978.82	1389.32	2100.83	1582.72	1558.28	1512.1	1909.18
111	11.1	1496.13	2643.53	2203.82	1643.2	1334.09	1950.67	1273.65	1725.94	1443.71	1916.62
112	11.2	1684.49	2466.9	1453.45	2041.96	919.461	1819.83	893.758	1965.52	1401.39	2159.66
113	11.3	1693.91	2493.08	2054.26	2093.9	1386.03	2118.17	1328.79	1346.06	1540.98	1775.17
114	11.4	1815.13	2280.83	1200.74	1258.34	1731.57	2579.91	1334.19	2424.18	1251.88	2137.06
115	11.5	1325.99	2200.89	1361.94	1894.3	1474.72	1853.05	1292.26	1777.32	2494.02	2168.43
116	11.6	1131.32	2531.53	2095.48	2213.95	1377.91	2057.82	1428.9	1592.88	1331.53	1697.22
117	11.7	1509.69	2337.6	1342.04	2380.82	1356.8	2050.12	1455.27	1577.66	1899.18	2543.27
118	11.8	1272.47	2539.12	2196.96	1213.02	1459.21	2388.49	1987.74	2141.27	1396.37	1693.89
119	11.9	1535.58	2108.62	2616.31	2278.65	1448.99	2199.4	1396.51	1865.89	1961.67	2400.67
120	12	1590.37	2643.35	1938.41	1770.24	2279.03	2513.71	1114.46	1106.76	1366.18	2291.27
121	12.1	1022.35	2761.27	2094.71	1941.64	1915.07	2070.32	964.112	932.313	1177.26	1599.39
122	12.2	1773.55	2129.99	1316.3	2070.52	988.405	1530.47	1196.83	1676.98	1405.68	2067.63
123	12.3	1397.69	2121.16	1260.56	2009.87	1017.45	1756.6	962.84	1543.46	1579.75	1707.51
124	12.4	1364.3	2525.06	1588.85	1736.99	1348.97	1652.02	1052.94	1021.38	1588.66	2082.95
125	12.5	1400.49	2443.64	1173.05	1860.44	1601.11	2595.62	665.827	1613.82	1454.78	2422.13
126	12.6	1204.37	2093.81	2243.84	2015.21	1750.26	2021.29	1331.71	1848.15	1104.73	1706.04
127	12.7	1101.53	2392.76	2190.67	1915.35	1392.09	2583.35	1371.98	2138.85	1373.39	1584.5
128	12.8	1298.43	2145.41	2003.49	1965.66	838.542	2171.57	885.266	1144	1120.45	2261.72
129	12.9	1465.65	2468.46	1863.5	1795.74	1401.65	2071.25	1037.37	1534.05	1026.17	2016.52
130	13	1162.43	2029.24	1700.15	1211.71	1525.59	2235.15	1025.71	2255.1	790.259	1331.43
131	13.1	1536.04	2377.4	1456.14	1768.8	1228.96	2119.89	1411.89	1694.06	1261.07	1742.85
132	13.2	1370.95	3145.62	2190.46	2327.86	1392.89	2171.91	1430.15	2214.57	1193.42	2292.93
133	13.3	1432.42	2548.13	1227.36	1340.5	1491.34	1897.17	1517.77	1313.42	1420.26	2285.07
134	13.4	1158.01	2428.83	1973.43	2438.33	1364.88	2647.5	1472.87	1723.18	1415.15	1797.08
135	13.5	1627.74	2852.61	1644.92	1207.31	1277.61	2076.69	1096.57	1571.39	1133.72	2505.29
136	13.6	744.857	2562.14	2051.91	2351.29	1303.92	1847.58	1322.68	1798.09	1805.43	2116.23
137	13.7	1635.49	2403.21	1605.23	2430.28	993.471	2131	1353.2	2354.23	1328.5	2550.97
138	13.8	1193.59	2713.99	1773.69	1696.46	1569.95	2267.6	1799.35	2134.71	1771.39	2035.3
139	13.9	1529.12	2150.52	2212.11	2409.19	1296.43	1908.05	1605.19	1525.22	1194.78	1853.34
140	14	1412.17	2117.46	2100.9	2410.74	1948.32	2521.09	1225.95	1401.05	1606.51	1693.18
141	14.1	925.631	1845	1756.14	1858.49	1206.49	2201.81	711.65	957.773	1649.54	2624.67
142	14.2	1449.88	2289.82	2097	1827.3	1705.7	1982.27	1258.73	1901.52	1423.33	1728.69
143	14.3	1516.97	2657.76	1681.38	1553.03	944.929	1554.09	1872.79	2062.5	1098.55	1484.37
144	14.4	1879.19	2312.08	2462.58	2185.65	1077.14	2216.4	1389.5	1565.09	1460.32	1482.84
145	14.5	1296.53	2372.68	1178.37	1852.14	2467.75	2247.33	1379.61	2196.1	1328.39	1949.29
146	14.6	963.032	2417.67	1563.35	2065.74	1677.96	2228.59	2069.58	2345.23	1786.53	1706.29
147	14.7	805.438	1857.03	2008.34	1749.35	1371.53	2331.16	1657.17	2035.06	1251.49	1106.65
148	14.8	1600.54	2072.99	1944.78	1574.1	1934.52	2385.53	899.37	1511.85	1698.54	1915.51
149	14.9	1134.11	1375.8	2133.95	2461.97	2069.98	2037.84	1243.74	1940.02	1969.81	2013.77
150	15	1647.49	2499.21	2393.26	2085.69	2263.52	2482.9	1188.42	1385.97	1790.71	1546.31
151	15.1	1601.08	2219.71	1262.7	2521.88	516.444	1961.57	711.952	1269.04	1086.69	1613.3
152	15.2	1570.45	1900.79	1327.69	1981.44	937.045	2392.47	1429.88	1702.46	1204.17	1677.19
153	15.3	759.626	2001.2	1205.19	2172.36	1223.34	2046.66	1268.19	1786.29	1292	1530.68
154	15.4	1312.91	2218.13	1573.45	2017.65	888.364	2028.64	1848.99	1326.32	1597.82	1318.83
155	15.5	1193.34	2272.61	1150.52	2222.85	1372.57	2157.51	2564.22	2152.71	1162.65	812.413
156	15.6	1911.41	2861.24	1785.67	2111.35	1649.06	1827.8	974.486	1496.95	1520.89	1134.51
157	15.7	1624.11	2180.14	1410.69	2151.8	1414.25	1465.73	833.88	1750.17	1642.08	1895.34
158	15.8	803.799	2294.39	1821.6	2473.95	2579.55	2136.57	1463.32	1385.75	964.412	1586.4
159	15.9	1449.99	2278.07	1725.18	1645.99	1722.1	2134.5	1426.13	2026.71	2144.84	1521.44
160	16	896.986	1780.25	1798.17	1874.56	2660.11	2329.26	1706.92	2502.84	1529.53	1329.21
161	16.1	1407.92	2310.57	1061.31	2064.19	1620.36	2812.96	1436.64	1548.55	1419.85	1116.63
162	16.2	1236.56	2321.73	2611.5	2274.7	1325.69	2151.99	985.794	1136.47	1202.75	975.294
163	16.3	818.646	1809.49	2191.08	2514.24	1184.55	2461.77	776.766	965.607	1005.39	1435.68
164	16.4	1054.41	2537.32	921.197	1173.47	1924.59	1953.65	975.369	1503.03	1542.67	1671.56
165	16.5	1132.63	2074.06	1653.5	1918.49	1464.64	1729.5	1453.4	1902.88	1908.1	2199.79
166	16.6	2261.3	2181.34	2525.33	3029.87	1152.52	1481.74	1675.38	1660.6	1944.25	1490.16
167	16.7	1043.25	2321.07	1385.78	2336.69	1756.25	1879.82	1311.42	1545.4	1220.8	1616.68
168	16.8	1357.72	2449.65	1924.89	2441.83	1353.06	2087.25	1394.27	2242.49	1794.89	2304.62
169	16.9	1155.94	2111.32	1654.66	2281.44	1598.51	1864.8	1325.66	1532.81	1446.85	1980.07
170	17	1399.39	2661.3	2236.71	2507.7	1734.7	2099.6	1049.86	1672.21	2121.4	1655.95
171	17.1	771.886	2169.34	1361.75	2504.81	1371.9	2286.07	1593.69	934.602	1554.22	1744.88
172	17.2	1061	2453.54	1679.05	1812.33	1664.96	2090.93	1768.67	1574.18	1403.95	1811.47
173	17.3	1655.12	2611.82	2112.28	2580.42	1363.62	1561.78	2143.22	1671.51	1025.7	1979.04
174	17.4	1287.63	2079.52	2350.77	2723.86	1564.27	1543.33	2004.86	1362.23	1077.29	1154.47
175	17.5	1194.12	2051.69	1661.56	2113.79	2069.52	1664.43	976.897	1883.35	1947.9	1610.82
176	17.6	1300.01	2104.06	2244.56	3002.34	1422.9	2187.57	1184.63	1815.49	1471.34	1532.69
177	17.7	1380.27	2517.37	1957.19	2182.21	1356.56	1761.14	1585	1377.37	2022.4	2088.2
178	17.8	1303.51	2100.35	1709.46	1667.68	1542.08	2109.25	496.091	1317.04	1952.65	1925.51
179	17.9	1158.54	2546.25	1930.08	2097.51	1249.45	2049.26	1879.24	1602.5	1480.05	2526.65
180	18	1435.44	2517.67	1851.38	2019.14	1779.01	1832.97	693.344	1523.91	842.718	1466.81
181	18.1	1352.65	2285.19	823.242	1626.14	763.744	1483.06	1081.77	1545.52	1797.55	2306.06
182	18.2	1156.66	2631.08	2108.93	1854.55	1582.73	2186.25	910.702	1320.97	2250.71	2189.76
183	18.3	948.687	2193.57	1597.57	2387.28	1862.52	1927.68	1821.89	1433.18	1414.65	1672.86
184	18.4	1518.12	2413.38	1119.39	1425.7	1645.87	2075.65	1899.56	1722	1282.91	1661.79
185	18.5	1095.55	2404.89	1510.44	2110.83	1586.11	2200.67	1774.31	1816.02	1620.12	2012.8
186	18.6	1907.67	2846.01	1684.95	1800.08	1333.05	1784.18	1562.99	2092.96	1949.43	2295.43
187	18.7	1073.68	1926.42	1501.04	1828.99	1352.19	1858.45	1770.19	2492.39	692.771	1708.85
188	18.8	1300.02	2516.63	1493.58	2158.56	1273.86	2376.9	1505.51	2592.68	901.541	869.747
189	18.9	999.375	2533.51	2034.8	2158.3	1182.8	1798.91	1256	2391.78	1319.22	1727.73
190	19	1487.44	2435	1765.21	1193.85	1528.53	1908.65	1166.06	1493.64	1863.55	1447.48
191	19.1	1817.06	2723.07	1577.31	1472.49	1167.03	2204.05	1474.79	2088.9	1470.09	1524.14
192	19.2	713.798	1896.19	802.121	1467.36	1209.85	2272.61	1095.34	1938.51	1788.14	1663.21
193	19.3	1469.91	2129.76	1818.3	2146.86	1745.87	2773.76	1331.04	1658.44	961.424	1572.39
194	19.4	1254.45	2773.7	1393.36	1684.61	1077.8	2013.69	949.511	1321.71	1561.43	2116.35
195	19.5	1335.73	2430.11	1381	1853.62	1221.23	1992.99	160.258	1729.24	1647.39	1918.62
196	19.6	1338.4	2629.29	1217.41	2033.32	1392.04	2169.18	1445.74	1686.82	1983.73	2270.1
197	19.7	1158.92	1990.65	1586.16	2715.64	1164.73	1424.3	1346.92	2091.38	1553.98	2208.99
198	19.8	1204.7	2334.53	1453.46	2176.38	1578.82	2316.54	721.8	1474.12	2088.73	2636.32
199	19.9	1622.58	2321.76	1381.06	2066.21	2732.76	2779.39	629.061	1074.33	1928.68	2042.84
200	20	1216.46	2078.68	1319.92	1884.8	1446.75	1987.03	855.526	1666.58	1997.85	2503.58
201	20.1	1206.03	2576.17	1362.83	2112	1328.87	2200.64	1444.26	1970.38	1711.31	2082.95
202	20.2	1352.36	2698.01	1670.66	2038.19	1129.75	1489.32	1117.12	2240.91	974.646	2227.37
203	20.3	1326.44	2388.73	1395.31	1757.4	1591.31	1466.79	1120.87	1357.32	1374.24	2103.69
204	20.4	1297.99	2303.49	1866.53	2066.31	2003.49	2034.43	1591.08	1582.18	1093.63	1416
205	20.5	1407.37	2014.49	1088.71	1465.89	1678.49	1977.71	1692.28	1611.38	1640.46	2166.13
206	20.6	1303.12	2388.65	1788.97	2662.08	1522.11	1863.14	850.744	1722.39	1878.37	1795.89
207	20.7	1254.96	2590.18	1299.32	1747.66	1343.69	1777.79	1433.6	2001.13	1363.1	2247.85
208	20.8	1410.57	2400.61	947.886	1715.81	1356.04	1661.92	1061.55	1827.64	1877.08	1943.02
209	20.9	1893.26	2789.35	1357.96	1727.01	1769.49	2004.11	880.305	1311.34	874.368	1843.39
210	21	1183.1	1979.84	1930.16	1791.34	2123.14	2077.61	1078.15	1512.98	1413.89	2338.34
211	21.1	1216.63	2265.52	2422.47	2529.02	1239.36	2123.21	826.657	2326.43	1222.48	2101.47
212	21.2	1169.93	2317.49	1641.9	1833.64	1367.9	2034.11	1027.15	1112.45	1428.88	1760.32
213	21.3	882.412	2271.31	1679.26	2251.36	1475.68	2081.92	1483.62	1769.5	1278.65	1866.49
214	21.4	1077.61	2217.23	1682.69	1706.56	1491.73	1596.06	1302.94	1615.89	743.626	1490.07
215	21.5	1464.9	2074.03	1001.58	1592.47	1248.57	1879.59	636.434	1796.12	2228.63	1821.11
216	21.6	627.287	978.925	1560.77	1682.93	1067.4	1647.96	1104.16	1484.61	1206.04	1622.55
217	21.7	1473.76	1666.1	2065.26	2249.45	1006.38	1880.71	1066.16	1481.82	1146.29	2247.02
218	21.8	1009.11	1760.27	1394.24	2808.75	1489.04	1487.07	1346.25	1760.53	792.756	1821.66
219	21.9	1076.1	1362.55	1702.49	1970.59	1384.04	2261.05	943.829	1415.25	1175.27	1941.81
220	22	1211.99	1645.59	1607.92	2184.23	1959.83	1402.37	1120.54	1795.63	787.935	1701.77
221	22.1	1074.27	1666.13	1734.33	2073.42	1007.09	1923.67	1408.71	1670	1520.41	1915.44
222	22.2	773.767	1489	1580.41	1998.79	1694.31	2090.2	1288.67	1363.64	1243.73	1840.58
223	22.3	890.802	1495.32	713.162	1792.23	965.866	2157.3	737.35	1422.65	1614.68	2086.72
224	22.4	1378.33	1488.64	1759.44	2080.16	1244.27	1883.36	994.22	2060.08	1540.53	1989.35
225	22.5	777.447	2542.25	1266	1973.86	975.872	1445.88	772.584	1217.1	1787.23	1937.41
226	22.6	1183.93	1771.1	1692.14	1547.65	1354.83	1886.64	839.616	2410.9	2394.14	2379.77
227	22.7	1056.54	1211.79	1492.14	2268.51	1495.17	1757.82	1014.34	1073.19	1497.71	2207.2
228	22.8	1208.35	2010.85	2361.14	1814.07	1405.26	1884	1159.4	1385.01	1924.75	2475.72
229	22.9	1451.09	2087.44	1930.8	2117.74	1134.95	1933.95	895.185	2277.24	2249.47	2210.88
230	23	857.13	1396.98	1281.86	1892.75	1719.19	1643.9	1167.32	1689.1	1475.64	2083.91
231	23.1	954.71	1888.81	2024.62	1320.27	1024.5	1774.65	1586.99	2072.86	2245.92	2068.95
232	23.2	1557.07	2127.53	2009.33	2254.55	1400.48	1793.53	1197.52	962.32	1153.57	2111.37
233	23.3	1864.16	2567.98	2210.08	2228.79	937.886	1389.4	1054.34	1160.56	1433.37	2220.15
234	23.4	1354.28	1747.85	1590.28	2182.15	1403.4	1718.81	1341.39	2273.67	2470.89	2347.46
235	23.5	1342.31	2180.49	2278.15	1932.97	1206.95	2109.97	1506.05	1564.99	1865.45	2180.75
236	23.6	1485.73	1408.84	1581.83	1679.64	1457.42	2198.6	1197.1	1630.23	1760.97	2251.54
237	23.7	1431.85	2209.25	1582.58	1868.46	1146.6	1744.76	1335.17	1603.03	1936.95	2449.69
238	23.8	1120.94	1695.08	2547.27	2149.79	1137.18	1590.73	856.852	1819.89	1110.47	1516.17
239	23.9	1287.33	2143.03	2149.73	2003.38	1534.55	1526.73	1470.24	1825.55	1610.84	2317.86
240	24	1757.95	1981.59	2242.74	2189.34	1262.66	1504.19	1198.39	2058.21	1296.17	2004.23
241	24.1	1398.04	2205.97	2096.43	2460.53	998.657	1812.11	1296.25	1259.71	1350.41	2145.74
242	24.2	1146.46	2181.88	2115.21	2145.94	1046.13	1407.68	1384.85	1978.35	1364.06	2664.4
243	24.3	1783.75	2277.81	1624.92	1738.56	1103.05	1196.35	821.772	1542.45	1912.69	2712.83
244	24.4	1449.09	2372.55	1313.71	2122.29	1015.75	1836.3	1374.19	1802.31	1670.33	1984.44
245	24.5	1341.32	2022.37	2091.31	2151	1249.28	1741.28	1256.66	2457.26	982.116	1500.83
246	24.6	1393.17	2066.92	2225.42	2237.96	699.468	1330.6	1347.03	1688.24	1254.19	2128.16
247	24.7	1685.77	2189.54	2205.81	2645.14	1465.13	1470.33	1762.75	2407.09	1430.48	2154.47
248	24.8	1145.2	1525.22	2207.79	2308.96	1332.15	1611.69	1076	1816.24	706.873	1912.93
249	24.9	1440.11	1635.86	2260.57	2015.27	1501.2	1402.12	1083.53	1853.29	2079.49	2445.11
250	25	1260.69	2094.96	1655.5	1916.24	1538.66	1819.8	1165.93	1172.5	1219.85	1861.06
251	25.1	1391.78	1855.49	1996.34	2192.69	1497	2279.86	1054.93	1573.3	1235.9	1952.29
252	25.2	1611.48	2029.66	1974.62	1819.15	511.711	991.246	1219.82	1858.78	950.153	1874.86
253	25.3	1030.46	1432.1	2130.58	1550.67	1587.84	1237.85	835.202	1983.51	1026.94	1468.64
254	25.4	1144	1508.54	2260.19	2692.97	1155.67	1414.74	1677.14	1851.17	1293.36	1876.3
255	25.5	1327.91	1593.28	2038.23	2264.54	1419.3	1811.09	1297.25	1631.32	965.349	1721
256	25.6	1248.93	1742.18	1948.71	2026.76	1176.46	2318.99	1195.08	2140.17	1143.35	1909.36
257	25.7	1273.85	1758.71	1698.85	1936.09	1280.07	1166.74	1235.12	1865.98	1299.07	2260.88
258	25.8	1118.37	1531.26	1967.13	1990.17	1510.09	1477.85	1184.11	2255.22	1091.22	1689.6
259	25.9	1358.17	1760.74	1363.19	1976.54	1069.68	1621.64	620.187	2061.79	1426.55	1751.08
260	26	1703.09	2178.61	2198.95	2035.05	1584.63	2189.38	1708.79	2030.62	1284.79	1602.6
261	26.1	1047.37	1683.1	1002.03	1648.93	1432.91	1604.37	803.276	1644.48	1307.8	1690.44
262	26.2	710.708	1713.59	1083.65	1328.08	1280.23	1637.2	1278.95	1589.23	1774.95	2378.8
263	26.3	1087.08	1516.92	2067.69	2193.98	1458.27	544.364	733.336	2112.06	1438.16	2378.11
264	26.4	1321.66	1367.49	2252.88	1992.89	1250.92	1386.94	1287.96	2049.2	1222.85	2430.67
265	26.5	957.882	1674.68	1297.09	1551.88	872.47	1612.2	1382.6	2043.42	1460.83	2454.87
266	26.6	1519.77	2029.88	2153.71	1806.6	1228.78	1981.71	704.439	2669.75	1841.15	2758.84
267	26.7	1260.12	1108.88	1346.17	2077.64	747.77	1612.74	1827.24	2302.29	1431.75	2099.25
268	26.8	1320.97	1965.52	1795.31	2196.96	1840.64	1944.89	1269.83	1839.41	1261.99	1416.64
269	26.9	667.089	2117.88	1593.67	1641.12	1250.27	1635.49	1570.09	2236.43	1447.09	2285.08
270	27	1424.11	2032.96	1975.18	1787.66	1268.87	1604.74	1167.78	1254.7	1402.44	2382.75
271	27.1	960.619	1260.18	1611.58	2072.86	1340.14	1654.74	1588.25	2412.66	1101.31	2280.13
272	27.2	1338.92	1924.76	2057.9	2044.84	1636.23	2111.64	1830.96	1624.66	992.545	1568.52
273	27.3	1412.81	1801.59	1635.65	1570.87	1666.52	1939.99	728.218	1435.18	1018.99	1774.24
274	27.4	675.145	2294.87	1629.9	1878.93	1470.04	2341.27	1037.78	1872.39	1268.9	1681.7
275	27.5	1023.34	1506.48	1920.11	1725.61	1428.58	1940.51	1093.51	1713.68	1267.49	1935.01
276	27.6	1392.97	2357.76	2105.92	2385.45	1616.49	1749.99	1609.87	1579.84	1276.87	1630.4
277	27.7	968.6	1922.3	2033.84	2157.64	1818.45	1720.68	1094.76	1854.27	1315.58	2203.78
278	27.8	983.741	1664.31	1594.31	2109.43	1457.72	1790.58	995.394	1482.81	1046.18	2083.29
279	27.9	908.639	1656.13	2225.96	2181.74	1683.11	2437.77	1415.31	1462.14	1092.51	2500.98
280	28	929.09	2214.18	1975.55	1805.22	1949.81	1633.96	1106.57	1824.22	1302.52	2110.49
281	28.1	1076.72	1794.16	2242.41	2315.47	1383.04	1602.84	1045.67	1564.7	959.258	2213.28
282	28.2	1240.86	1911.32	1499.68	2040.92	1685.11	2081.72	991.216	1858.64	1361.07	2094.12
283	28.3	1125.1	1926.64	2578.85	1810.57	1490.69	1736.73	1009.75	1469.38	1157.5	2385.74
284	28.4	1694.91	2431.38	1212.32	2007.67	1636.22	2357.65	1244.45	2099.76	1367.19	2702.62
285	28.5	1306.71	2435.28	1317.1	2348.52	1401.76	1857.87	824.711	2145.07	1510.67	1948.85
286	28.6	217.016	1507.33	2059.32	2041.53	1719.29	1776.34	653.03	2488.05	1399.82	2036.82
287	28.7	1143.81	1901.35	2753.02	2752.66	1717.61	1741.88	1711.57	2548.64	1439.03	1964.52
288	28.8	655.468	1904.34	2076.18	2115.65	1795.61	2157.02	1235.48	1929.3	942.551	1955.84
289	28.9	1393.2	1705.88	1479.78	1949.74	1401.29	1417.06	1024.25	2426.6	1957.05	1669.77
290	29	1901	2277.43	2222.98	2319.49	1725.18	1735.59	1038.06	2468.58	1429.36	1907.51
291	29.1	1393.12	2358.41	2260.98	1960.5	1633.36	1956.62	1332.68	2287.64	987.957	1769.38
292	29.2	925.855	2049.38	1988.83	2073.42	1368.36	2377.45	1579.3	2299.03	1281.82	1922.49
293	29.3	1228.86	2780.42	1212.78	2477.91	1968.48	1725.83	1064.73	2174.5	1352.74	1823.35
294	29.4	1429.16	2147.38	1610.21	2214.52	1265.11	2164.81	680.543	2034.5	1439	1354.49
295	29.5	1346.01	2241.26	1084.39	1491.36	1577.83	2028.61	1215.74	2144.93	1856.01	1878.67
296	29.6	1928.8	2623.79	995.754	1638.2	1695.66	1795.06	957.574	2092.48	1210.84	2219.75
297	29.7	1105.46	1714.58	905.208	1227.86	1340.26	1850.82	1607.83	2444.58	1433.51	1734.38
298	29.8	987.348	2368.48	1768.05	2062.45	1441.17	1625.38	743.898	1835.11	1148.7	1807
299	29.9	2206.7	2847.47	462.012	1508.93	1629.05	1528.92	893.977	2021.15	1537.92	1601.87
300	30	1412.59	2652.29	889.268	1744.26	1423.25	2254.67	948.28	1736.4	1535.86	2102.44
301	30.1	1638.16	2180.11	1171.85	1911.73	1580.22	1739.04	1189.2	1962.17	1612.36	2100.75
302	30.2	979.715	2357.84	1094.36	1674.76	1647.69	1882.07	1031.67	2279.36	2080.3	2093.58
303	30.3	1258.44	2370.13	1768.25	1942.98	1626.4	1522.56	1618.21	2039.12	1152.4	1779.29
304	30.4	1071.68	2605.69	1680.33	2024.51	1699.11	2022.6	1472.87	2206.05	1575.05	1861.48
305	30.5	1649.54	2575.62	1516.39	1774.94	1701.4	2030.13	1150.33	2542.44	1433.66	1470.34
306	30.6	1137.22	2288.39	1944.71	1820.5	1514.03	2153.17	1594.12	1684.77	1582.45	1992.39
307	30.7	1228.19	2508.35	1376.28	1883.8	1476.69	1620.03	589.166	1493.02	2003.43	1861.4
308	30.8	358.645	2134.08	1619.27	2439.22	1036.55	1835.81	1544.32	2064.4	503.276	1786.83
309	30.9	1190.39	2120.93	2078.52	2593.89	1073.31	1523.64	1153.29	1602.15	790.319	1125.81
310	31	1237.15	2564.37	2155.45	2167.44	1883.05	1810.52	518.589	1836.92	1065.25	1421.59
311	31.1	1220.43	2135.56	1954.97	2182.56	1649.67	1049.94	1288.01	2375.12	1457.44	2199.44
312	31.2	1370.08	2336.35	1872.42	1821.56	1998.46	1909.94	1153.84	2051.25	1228.78	2041.5
313	31.3	1328.16	1846.96	2287.62	1896.04	1849.42	2065.77	1554.53	1704.22	1550.32	1832.57
314	31.4	1365.67	2242.52	1523.25	2136.64	1291.61	1882.58	1238.44	1906.39	1482.19	2108.16
315	31.5	1027.63	1756.25	1987.53	1797.39	1593.49	1843.24	854.955	1346.85	1575.49	1714.2
316	31.6	559.463	1664.99	1316.59	1619.19	1547.73	1471.12	1381.37	1826.57	1238.07	2179.72
317	31.7	1350.57	2180.29	1305.52	1557.41	1785.25	1735.58	1433.46	2137.08	1371.82	2053.07
318	31.8	1316.13	1804.26	1738.57	2346.3	1174.7	1903.11	936.011	1837.57	1535.62	2253.76
319	31.9	1465.66	2048.62	2108.96	2367.09	1375.14	1621.18	1449.24	1910.94	1698.41	1890.7
320	32	1923.91	1951.7	1963.95	2348.13	1436.83	1737.65	1529.29	1860.95	1047.98	2061.35
321	32.1	1757.2	2091.3	1616.57	899.558	1207.9	1132.23	1163.66	1777.51	1421.39	1743.45
322	32.2	1308.69	1976.67	1998.61	2739.46	1131.58	1302.1	861.823	1813.71	2233.42	2315.56
323	32.3	1201.09	2491.75	2262.85	1805.66	1303.09	1742.26	1305.54	1918.9	1483.61	1465.13
324	32.4	1315.6	2503.45	1744.62	2037.46	1585.13	1920.59	1442.95	2889.3	1696.2	2141.8
325	32.5	1091.62	2509.46	1920.42	1950.17	1314.95	1497.12	1260.69	1661.11	1563.94	1931.69
326	32.6	1250.99	2307.01	1254.54	730.055	2173.06	1824.64	813.683	2167.43	1544.38	2201.5
327	32.7	1429.02	2020.18	1824.11	1564.74	1777.52	2169.6	1489.73	2761.31	1682.03	2506.48
328	32.8	812.649	1431.51	1464.1	925.49	1696.74	2228.68	1262.49	2753.72	1410.59	2338.61
329	32.9	866.663	2035.7	1524.9	1623.41	1057.19	2030.21	742.237	2218.01	1098.18	1496.51
330	33	1354.68	1926.03	2034.25	1997.58	1472	2145.07	1082.81	2258.09	1419.5	2177.43
331	33.1	848.137	1667.68	1409.84	1412.45	1672.17	1804.94	1797.2	2410.67	1758.56	1780.44
332	33.2	864.043	1785.25	1847.49	1674.87	1437.4	2101.93	1093.82	2296.43	1752.67	1570.14
333	33.3	1405.61	2381.31	959.944	1475.05	1401.65	1553.72	1442.86	2601.36	1495.57	2087.26
334	33.4	1344.12	2288.35	1380.4	1906.51	1836.11	1709.99	1529.37	2833.41	1784.14	1958.39
335	33.5	1224.7	2178.66	1899.43	1877.17	1466.72	1494.41	834.412	1737.07	1418.55	1880.32
336	33.6	1243.12	1967.33	2083.13	1536.8	1673.63	1652.59	1121.12	2049.69	1810.75	2149.78
337	33.7	1637.98	2093.44	1786.34	1592.51	1630.93	1849.33	977.968	2619.73	1440.66	1617.87
338	33.8	1677.08	1960.39	1751.13	2251.16	1643.89	2108.87	909.657	2760.29	1704.26	1819.77
339	33.9	1194.34	1915.28	1471.03	1725.89	1477.62	2359.77	916.5	2182.97	1479.11	1786.25
340	34	1528.61	2566.97	1549.99	1592.83	2011.13	1443.03	782.097	2330.77	641.954	1694.7
341	34.1	1034.04	1984.61	1904.1	1556.97	2323.12	1788.38	1429.27	2053.24	1581.62	1359
342	34.2	1224.54	2164.15	968.422	1266.36	1487.48	1913.96	1332.73	2164.63	1473.63	1697.44
343	34.3	1003.24	1983.12	1579.36	1827.52	1720.76	1740.02	815.428	2569.15	1321.42	1398.9
344	34.4	905.241	2187.1	1752.16	1731.67	1748.79	1443.74	1255.43	2301	1186.4	2009.15
345	34.5	1169.51	1773.94	2102.46	1829.15	2507.01	1988.14	1056.62	2396.09	1419.08	1504.52
346	34.6	1884.61	2206.49	1223.76	1579.06	1803.41	1972.28	1236.61	2180.73	1651.21	2015.6
347	34.7	1247.73	2362.08	2250.81	2093.49	2402.31	1829.41	723.813	2433.55	1273.48	1925.46
348	34.8	1690.78	2010.8	1480.48	1899.3	1500.03	1358.48	1841.7	2473.05	1337.77	2364.82
349	34.9	1848.21	1595.04	2035.99	1812.24	1641.32	1798.2	1170.47	2399.63	1379.92	2042.12
350	35	1190.05	1423.56	1986.6	1658.57	1827.82	1986.04	724.318	2018.69	1185.95	2127.88
351	35.1	1457.61	1879.27	1902.93	2196.22	1909.4	1208.88	1256.12	2311.05	1392.18	1589.22
352	35.2	1380.84	1849.04	1351.13	2230.27	1300.24	1852.61	1422.93	2395.77	1279.05	1960.96
353	35.3	1399.5	1763.28	1639.93	1296.79	2211.4	2057.68	1232.33	2306.55	875.083	1328.51
354	35.4	1817.88	2094.26	1663.74	1916.09	2006.31	2358.22	982.393	2097.66	1965.24	1353.08
355	35.5	1106.3	1719.96	1094.69	1309.26	1579.8	1640.73	1103.24	2004.38	1359.53	1519.68
356	35.6	1761.31	1989.02	1779.52	2313.87	2043.48	1807.58	949.264	2135.35	1616.42	1771.53
357	35.7	1626.18	2542.8	1610.44	1611.17	1907.37	1591.34	1701.3	2074.13	1352.59	1725.44
358	35.8	1653.98	1626.39	1367.53	1800.14	1747.42	1923.4	1251.5	1921.01	2040.24	1676.18
359	35.9	1554.11	1497.81	1794.8	2482.24	1983.85	1836.98	1383	2518.8	1623.62	1649.72
360	36	1301.77	1889.81	1188.05	1510.74	1901.02	2597.85	991.719	2027.48	1443.25	1417.26
361	36.1	1580.54	1688.9	1501.2	1469.53	1666.35	2178.11	1429.11	2300.86	1038.38	1469.92
362	36.2	1440.97	1978.84	1416.27	1830.01	2071	1825.42	1361.56	2168.23	1797.97	2438.83
363	36.3	1525.15	2011.61	1599.84	1776.34	1447.86	1710.44	854.372	2207.82	1545.96	1530.01
364	36.4	1444.69	1674.72	1312.25	1556.48	2069.27	2004.73	1076.75	3020.46	1595.85	2100.67
365	36.5	1070.96	1986.23	1228.71	1882.84	1382.11	2234.41	1432.6	2052.9	1702.5	2180.97
366	36.6	1605.16	2045.2	1926.83	2285.02	1850.14	2250.47	1348.87	2009.11	2023.23	1652.96
367	36.7	1801.74	1786.1	1856.13	2595.03	1614.59	2534.99	1057.53	2065.92	1371.36	1414.67
368	36.8	1517.25	1433.33	2087.13	1972.96	1724.35	1911.88	1514.43	2678.12	1464.63	1800.64
369	36.9	1737.43	2000.68	2227.16	1157.74	1845.49	2195.87	1368.85	2679.42	1325.07	1685.74
370	37	1338.98	1722.73	2001.16	1992.81	1369.6	1940.36	957.477	2142.58	1638.51	2468.2
371	37.1	1244.48	1668.56	1733.59	1526.72	1165.95	1773.38	1173.55	2235.67	1382.53	1719.96
372	37.2	1858.15	1904.36	1032.99	1672.57	2402.16	2371.45	1016.22	2415.92	1270.98	1961.48
373	37.3	1402.87	1544.68	1986.86	2349.87	1600.12	1845.93	1462.87	2343.35	1719.62	2058.98
374	37.4	1354.3	2289.08	1363.85	1027.61	1324.57	1793.7	1044.18	1828.76	1754.95	1665.96
375	37.5	1541.91	1992.38	1641.72	2119	1935.4	2431.77	1288.35	2840.55	2132.05	1437.3
376	37.6	1754.93	1618.83	1718.42	1437.38	2440.6	1741.88	1186.55	1855.9	1856.32	2051.22
377	37.7	1354.3	1465.02	1652.79	1270.58	1319.48	2180.6	1131.54	1965.87	2086.75	1874.88
378	37.8	1230.85	1888.59	1636.83	1876.34	1510.29	2077.09	1122.51	2379.47	1793.69	2509.1
379	37.9	1081.7	1402.37	1990.06	1261.14	1767.16	2467.98	1091.96	2481.25	1776.9	2151.33
380	38	1434.89	1783.02	1868.13	1614.91	1516.57	1718.82	1571.57	2336.86	1883.1	1594.99
381	38.1	1558.16	1607.21	2059.4	2129.94	1633.72	1908.14	1078.3	2595.33	1571.64	1563.77
382	38.2	1808.58	1865.88	1662.7	1602.91	1192.32	1769.76	1136.59	2133.11	2131.64	2477.9
383	38.3	1787.32	2237.14	1158.78	1582.88	1455.2	1481.58	986.485	2136.66	2003.41	2066.36
384	38.4	1369.29	1711.78	1581.83	1747.77	1802.82	2263.56	894.201	2047.46	1544.24	1755.65
385	38.5	1271.49	1436.03	1845.04	2242.63	731.898	1880.72	1263.14	2058.48	1915.09	1247.35
386	38.6	1917.43	2087.33	1816.17	2000.51	1612.97	1311.57	1342.81	2443.99	2203.14	2024.87
387	38.7	1442.2	1998.82	1571.33	1926.23	1631.65	2348.67	1193.57	1785.8	1862.86	2190.07
388	38.8	1303.38	1572.42	1906.78	1837.43	1118.64	1671.49	721.396	2107.05	2096.8	2217.2
389	38.9	1247	1879.22	1737.01	1558.8	1434.98	2081.81	1665.57	2272.2	2055.16	2472.76
390	39	1812.17	2155.69	1251.72	2628.17	1994.2	1807.84	1055.37	1780.98	1659.85	1879.13
391	39.1	1402.79	1891.64	1595.21	2383.46	1503.49	2226.72	1262.4	2260.68	2040.01	2180.89
392	39.2	1241.75	2166.24	1859.91	2522.1	1514.59	1284.38	2222.72	2677.5	2452.36	2272.47
393	39.3	1092.58	2128.88	2127.93	2088.18	1600.57	1485.11	1394.65	2224.89	1578.56	2295.8
394	39.4	2082.68	2310.56	1512.46	1885.46	1142.26	1875.03	1310.58	2227.46	1027.62	2008.69
395	39.5	1242.6	2174.88	1659.35	1924.19	1813.18	2368.98	1758.12	2538.43	1502.08	1838.26
396	39.6	1155.02	2554.69	1670.67	2200.38	1316.32	1255.56	1104.58	1948.17	1325.23	1732.31
397	39.7	1246.68	2178.43	1354.89	2148.06	1679.89	1359.19	1683.46	2830.05	1475.34	2220.37
398	39.8	1450.86	1595.66	1777.91	2440.63	1293.35	2143.55	1566.41	2100.98	1505.88	1530.83
399	39.9	1539.89	2371.88	970.562	2137.51	1737.49	2087.75	781.778	2129.65	1280.73	2254.35
400	40	1688.89	2556.49	2021.86	2361.58	1316.27	2081.3	995.618	2524.92	1468.5	1894.25
401	40.1	1650.11	2472.09	1923.68	2082.49	1714.15	1324.47	1372.19	2131.07	1448.38	1721.31
402	40.2	1333.28	1749.93	1642.81	1872.46	1016.94	1771.4	1948.78	2641.16	1815.68	1649.99
403	40.3	1628.85	1869.71	2033.08	1762.56	1172.36	1947.79	1403.24	2244.66	1244.76	1694.47
404	40.4	1877.41	1954.46	1512.3	2096.42	1299.89	1518.52	1048.23	2211.28	1402.32	1449.57
405	40.5	1531.14	2014.52	1600.18	1787.8	1879.95	2231.08	1210.35	2463.6	1153.61	2133.04
406	40.6	1626.42	2057.79	1484.29	1598.76	1039.47	1928.45	1310.76	2368.34	1853.06	1649.19
407	40.7	947.198	2104.96	1764.79	2097.14	1167.24	1800.86	988.728	2350.75	1135.94	1870.31
408	40.8	1087.35	1833.84	1732.69	2411.21	1026.41	1906.18	920.15	2372.62	1574.5	2280.7
409	40.9	2105.13	2508.69	2408.49	2382.09	1555.02	2171.28	1095.91	2413.17	1202.73	1809.83
410	41	1573.21	2285.51	1504.12	1850.82	1018.88	1667.77	1187.12	2001.98	1394.25	1948.21
411	41.1	2173.14	2364.54	1743.33	1768.66	1168	1823.75	1039.1	2254	1102.75	1697.37
412	41.2	1532.66	2157.92	1578.97	1841.43	1297.31	2200.26	939.735	2171.48	1729.2	1945.78
413	41.3	1998.33	2882	1423.15	1554.65	1328.92	1840.79	986.253	1661.66	1195.57	2424.47
414	41.4	2157.33	2154.48	1095.65	1969.67	1470.04	2486.97	1746.13	2109.83	1339.57	1800.35
415	41.5	1485.53	2574.34	1386.97	1932.11	1429.75	2065.35	1181.19	1971.23	1192.15	1444.34
416	41.6	1821.84	2481.96	1825.73	1581.81	1128.88	1404.83	1360.38	2287.46	1727.37	2174.94
417	41.7	1538.67	2426.06	1674.52	1606.23	1809.95	1673.76	1136.91	2462.94	1535.16	2223.81
418	41.8	1474.24	2095.07	1557.66	1455.45	1302.7	1990.7	876.037	2283.79	1275.82	1822.69
419	41.9	1201.43	1961.19	1937.46	2016.16	1459.03	1664.67	1441.94	2299.04	1094.01	1925.9
420	42	1300.86	2150.14	1904.98	2221.3	829.853	1522.63	1345.05	1916.41	1695.34	1849.76
421	42.1	1633	2391.09	2040.06	1493.01	2086.88	1591.97	813.635	2237.94	1226.35	1136.23
422	42.2	1158.85	1461.57	1040.82	1979.82	1177.2	1531.12	1153.45	2273.86	1444.26	2553.13
423	42.3	1020.02	1944.01	1749.1	1938.43	1295.95	1767.13	1181.67	2540.11	1671.31	2610.38
424	42.4	919.995	1935.25	1485.6	1648.08	1039.73	1438.89	1305.25	2168.78	1235.49	2272.78
425	42.5	976.154	1509.97	1298.88	1708.38	1290.9	1772.35	1870.1	2575.08	1042.32	1672.59
426	42.6	1242.44	2569.48	1580.6	1464.27	1410.62	2322.18	916.949	2112.56	1492.62	2270.65
427	42.7	1639.93	1876.47	1410.22	1518.44	2076.37	1558.26	1180.93	1954.04	1545.42	2823.8
428	42.8	1118.23	1849.91	1222.67	1390.88	1829.37	1584.51	1006.28	2516.29	1514.3	1821.35
429	42.9	1433.44	2087.78	1336.14	1244.25	2296.74	2112.3	1168.14	2347.55	1296.87	1652.64
430	43	1058.46	1874.8	1793.49	1574.13	1290.52	1665.64	1197.5	1925.3	1372.48	2902.66
431	43.1	1188.36	1654.12	842.541	1657.86	1898.77	2335.37	1123.04	2443.62	1093.03	2230.6
432	43.2	1034.96	1654.36	1885.25	2215.23	1403.34	1381.18	1251.94	2454.9	1333.57	2620.22
433	43.3	1319.63	2256.65	1321.27	1202.66	1074.64	1282.54	778.401	1990.74	1618.17	2144.92
434	43.4	1286.97	1898.39	947.999	1279.99	891.936	1399.47	972.085	2113.87	1986.59	2233.56
435	43.5	1556.69	2501.05	1496.43	2198.37	694.471	1204.02	1302.28	2577.04	1879.27	2310.62
436	43.6	1683.18	2087.38	1095.56	1513.19	596.614	1415.96	1212.94	2390.89	2202.06	1905.9
437	43.7	1217.17	2593.29	1178.52	1667.78	1309.63	2136.37	678.093	1874.91	1311.27	1919.43
438	43.8	1852.61	1719.31	2093.91	1231.39	1419.78	2192.93	1025.83	2444.77	1744.35	2582.65
439	43.9	1721.5	2753.94	686.797	1898.72	416.956	1690.31	905.739	2077.78	1442.05	1979.31
440	44	1371.07	1724.42	997.155	1286.14	975.289	1564.43	635.523	1881.19	1120.33	2285.88
441	44.1	1402.91	2156.32	306.298	1244.69	1194.97	1980.62	920.38	2034.51	1478.95	2523.39
442	44.2	1454.06	2546.16	1398.57	2197.12	1112.63	1368.21	1289.12	2482.19	1531.97	2593.19
443	44.3	963.307	1320.68	1153.25	1746.86	1316.84	1742.35	1501.63	2533.99	1132.98	2256.44
444	44.4	1525.94	2490.67	957.555	1631.65	1306.32	1713.24	1356.01	2034.78	1483.04	2936.51
445	44.5	2441.32	2075.06	1611.61	1785.2	1070.99	1341.83	1672.18	2722.65	1387.48	2113.76
446	44.6	905.421	2127.91	1207.6	2109.07	1666.72	1169.5	1298.11	2277.68	1364.35	2944.81
447	44.7	1426.6	2432.98	1094.43	1688.46	1217.84	1727.33	1228.23	1952	1045.99	2868.16
448	44.8	1470.04	2109.1	959.224	1662.93	1363.74	1086.34	993.902	2165.68	1109.6	2279.76
449	44.9	1127.89	2336.85	1176.74	1980.64	1042	863.203	824.143	1390.69	2014.62	2257.19
450	45	1196.35	2341.29	867.199	1669.15	886.938	1253.46	2095.39	2117.6	1529.9	2114.99
451	45.1	1544.25	2283.57	1118.2	2417.64	807.898	1052.56	1129.38	2357.69	2194.96	2320.32
452	45.2	931.658	2025.5	616.489	1431.18	1445.79	1607.56	1146.22	2671.83	1537.11	2240.99
453	45.3	1149.56	2286.53	553.82	1849.62	1136.42	1490.7	1216.74	1885.53	1163.86	2187.25
454	45.4	2455.46	2271.59	1182.41	1510.03	1267.93	1436.25	1212.85	1971.81	1438.52	2643.95
455	45.5	1320.64	1882.77	1702.73	2559.69	1332.16	1510.85	1128.51	2270.57	1392.23	2781.09
456	45.6	1558.34	2048.1	1645.66	1911.46	1136.24	1267.91	1343.94	1967.9	1550.79	2347.23
457	45.7	1354.95	1820.34	1843.58	2242.43	966.55	1290.34	661.324	1888.32	1118.39	2232.11
458	45.8	1109.1	2083.84	1922.03	2008.63	1189.96	1514.58	672.849	2281.27	896.881	2319.2
459	45.9	1260.38	2348.5	1580.42	2185.96	1182.31	1391.2	914.934	2206.18	1447.71	2562.12
460	46	1170	1590.41	978.487	1782.65	993.239	1263.5	1579.65	2259.94	2383.4	2487.4
461	46.1	1350.04	1822.79	1233.31	2080.82	937.948	517.731	1918.3	2350.57	1723.28	2364.63
462	46.2	1571.54	2326.56	1270.94	1650.79	964.584	1562.98	1534.75	2576.85	1860.55	2537.33
463	46.3	628.092	1957.65	1190.53	1525.68	891.001	1657.8	1267.92	2011.65	1144.32	1918.24
464	46.4	2324.32	2193.32	1020.43	936.039	1056.87	1642.94	1740.46	2265.18	905.551	2267.84
465	46.5	2095.83	2355.66	1556.26	1198.62	1167.41	1676.11	1267.95	2241.09	1743	2128.05
466	46.6	1520.44	2071.1	1442.74	832.692	1210.06	1671.31	1265.23	2583.69	1795.3	2875.05
467	46.7	1477.18	2143.13	1185.08	1382.22	1374.61	2087.07	1087.88	2409.46	1816.57	2670.13
468	46.8	1060.97	1737.36	1027.04	1419.46	1055.44	1647.21	1438.07	1997.44	1486.91	2164.78
469	46.9	1872.36	2067.43	1559.49	1816.6	1344.76	2393.84	1405.03	2534.49	2006.76	2889.29
470	47	2333.25	1687.9	928.032	1527.17	1597.85	1656.99	1433.1	2409.65	1799.98	2111.09
471	47.1	1957.22	2145.23	1105.39	1380.45	1326.54	1222.47	1240.08	2640.95	1296.76	1913.35
472	47.2	988.968	1552.65	1277.54	750.176	975.554	1312.99	1505.78	2248.49	1824.41	2914.1
473	47.3	1936.97	1984.37	1358.14	1024.99	1151.89	1494.03	1477.73	2218.74	1697.81	2473
474	47.4	1894.37	2136.01	1599.36	2195.24	1422.22	1747.38	1375.17	2189.26	1329.92	2562.4
475	47.5	2094.6	2496.78	2043.73	1690.4	1455.74	1981.31	1549.2	2189.74	2048.06	2297.47
476	47.6	1931.68	1996.26	1128.17	979.762	1334.31	2086.31	746.537	2081.39	1491.61	2424.83
477	47.7	1073.72	1977.21	1004.19	1844.82	1340.23	1366.1	881.337	2011.76	1045.26	1229.81
478	47.8	1484.18	2134.02	1744.38	1994.43	1052.55	2043.96	1369.53	2380.74	1673.22	2632.81
479	47.9	1310.18	2106.3	1487.07	1268.65	1029.57	1566.02	1312.05	1671.37	1562.59	2369.2
480	48	1200.64	1857.84	1616.66	1234.95	1342.39	1230.85	1455.2	2449.69	1304.56	2237.55
481	48.1	949.917	1925.06	1080.79	1967.87	1424.47	1702.89	1150.43	1424.93	1003.57	2039.64
482	48.2	1440.61	1673.48	893.976	1600.55	418.06	1541.9	1411.35	1554.8	1454.32	2253.85
483	48.3	1625.51	2088.75	974.389	1194.8	1245.3	1941.14	1327.02	2075.3	1620.09	2251.32
484	48.4	1117.94	1922.07	1371.19	1676.94	1395.04	1300.85	1322.99	1724.7	1245.55	1816
485	48.5	1096.32	2141.29	1844.5	1472.72	1025.69	1439.61	1244.63	1911.05	1583.33	1852.68
486	48.6	1229.85	1774.28	1718.07	1781.29	962.847	1648.68	1751.75	1367.86	2061.33	2600.7
487	48.7	1137.63	1821.47	1876.48	2242.59	1646.28	2107.46	1649.1	2138.51	1272.73	1880.52
488	48.8	589.209	1846.22	1786.83	1904.75	1465.84	1897.11	1708.29	2468.95	1443.99	1836.11
489	48.9	1216.02	1895.44	1374.37	1826.9	1061.58	1724.47	1246.45	1526.2	1852.86	2115.46
490	49	1288.42	1449.43	1596.38	1737.07	1096.27	1847.96	1409.07	1879.64	1364.52	2123.24
491	49.1	944.916	1718.68	1749.62	1955.73	1265.35	1699.19	1192.12	1922.06	1328.99	1773.23
492	49.2	1642.7	1588.57	1288.2	1579.7	1407.69	1234.87	1121.62	1540.59	1160.29	2012.56
493	49.3	1332.75	1906.23	1305.36	1515.63	1742.47	1863.76	602.142	1305.15	1997.65	2489.08
494	49.4	982.021	1992.31	1718.28	1168.63	1692.65	2178.33	928.231	1543.41	1503.34	1628.32
495	49.5	1215.96	2025.19	1296.69	1532.66	1777.24	2065.86	1075.84	2038.87	1819.04	2173.65
496	49.6	1760.77	2388.45	1903.32	1697.13	1238.39	1312.25	1124.91	1757.06	658.708	1943.31
497	49.7	1083.09	1521.64	1251.72	2017.07	857.917	1621.1	1434.46	1717.32	1685.48	2528.04
498	49.8	1386.53	1918.43	1406.35	1490.22	1053.09	1521.77	1080	2085.11	1260.8	2067.62
499	49.9	1451.94	2481.41	1111.52	1644.62	1460.21	2295.6	849.692	1655.26	1050.73	1294.9
500	50	1028.52	2039.41	725.437	929.401	1061.93	1387.7	1988.3	1847.25	1349.32	2011.22
501	50.1	1869.94	2117.12	1314.76	1590.58	818.237	1547.83	1516.99	2253.5	2290.97	1851.85
502	50.2	1662.29	2079.63	1553.31	1553.34	1096.42	1652.97	1085.24	2345.55	1703.24	1931.86
503	50.3	1484.78	2249.26	2112.3	1446.91	1230.42	2383.54	1264.83	2074.73	1514.24	2000.02
504	50.4	1969.29	2455.92	1249.45	1235.05	1450.24	1798.18	527.97	1722.37	1574.54	2109.15
505	50.5	1596.78	2334.85	1423.23	996.542	1359.19	2402.19	1023.32	1835.92	1154.12	1743.72
506	50.6	2145.76	1695.06	572.295	1007.36	1002.01	1678.81	993.381	1459.52	1085.58	1334.84
507	50.7	2362.61	2330.81	1774.73	1429.56	870.25	2194.88	1780.54	2320.18	1501.04	1711.97
508	50.8	1510.81	1740.01	1522.69	1581.24	1141.28	2114.04	981.868	1976.82	1422.64	1939.68
509	50.9	1841.23	2357.87	1101.07	1714.3	527.619	1371.01	525.246	1437.45	1599.72	2308.44
510	51	876.306	1843.38	1392.97	1084.81	1839.11	1315.25	1081.57	1554.4	1324.23	2130.12
511	51.1	1215.38	1857.97	1662.4	1501.86	842.289	1412.81	932.84	2130.61	984.98	1312.27
512	51.2	2294.54	2114.97	1102.74	1127.34	861.47	550.435	1669.61	2067.7	1302.48	1983.67
513	51.3	1551.8	2720.74	1352.09	1395.69	914.595	1691.42	735.035	2227.77	1220.64	1223.66
514	51.4	929.215	1999.3	1217.43	1204.29	1187.83	1998.64	1342.19	2554.15	1179.78	1694.96
515	51.5	1346.59	2019.74	1780.88	1419.27	1352.09	1414.34	1217.76	1782.65	875.322	1658.66
516	51.6	1936.96	2453.44	1948.2	1749.91	1082.37	2245.62	523.94	1483.94	1321.39	1783.67
517	51.7	2209.66	2283.16	2000.55	1383.38	1427.36	1860.28	1164.07	2472.44	1615.15	2088.61
518	51.8	1288.94	1769.6	1832.07	1347.32	1811.53	2058.47	1785.55	2301.25	1425.7	2105.63
519	51.9	1956.7	2113.1	1288.51	1415.62	1197.85	2153.96	999.727	1898.85	1497.38	2084.76
520	52	1530.85	2248.92	1656.8	1183	549.485	1504.43	1188.59	1411.75	1006.45	1493.56
521	52.1	1604.6	2289.86	2327.31	1647.99	1314.49	1930.48	1524.75	2090.35	1354.09	1497.97
522	52.2	1769.27	2647.26	1731.11	2110.85	892.08	1970.69	1156.81	2028.73	1211.96	2079.23
523	52.3	1455.65	2562.97	1971.98	994.061	1193.62	1819.95	993.144	2453.79	1899.18	1644.76
524	52.4	1465.53	1637.61	2057.56	1353.42	2184.37	1609.47	1440.78	2691.9	1371.98	1675.84
525	52.5	2168.63	1948.97	1842.01	1383.21	1921.73	1857.03	1584.14	1692.67	1136.17	1552.01
526	52.6	980.874	2145.38	1316.11	1273.08	989.264	1716.21	1084.11	1391.72	1242.7	1735.25
527	52.7	1130.69	2359.82	2183.29	1557.02	1421.56	1907.9	1401.99	1872.83	1151.6	2139.81
528	52.8	1318.38	2166.3	1452.66	1253.18	1473.76	2302.73	1229.82	1039.54	950.759	1418.06
529	52.9	1780.62	2272.49	2065.36	1862.71	1431.7	1941.48	779.626	1393.09	941.129	1758.61
530	53	1447.9	2027.39	1292.53	1390.7	1037.21	2228.45	1092.31	1875.42	1734.46	2397.31
531	53.1	1872.73	1496.17	1489.32	985.078	1680.67	2131.24	1208.84	1781.43	2107.3	2003.64
532	53.2	1192.1	1961.04	1489.72	892.86	801.81	1638.95	633.131	776.886	993.102	1955.58
533	53.3	1200.14	1486.37	1749.56	1854.36	907.807	1914.51	1338.17	1592.15	1835.55	1782.67
534	53.4	2302.37	2239.86	2143.07	1489.2	465.191	1521.99	839.431	1769.01	1153.7	1953.24
535	53.5	2559.15	1777.04	821.87	851.479	1029.83	1522.19	1186.22	1207.87	1756.79	1869.75
536	53.6	1998.1	2716.18	1353.72	1442.48	1457.69	1257.5	1140.88	2520.32	1252.04	2415.36
537	53.7	1687.29	2873.7	1897.31	1944	1309.74	1723.53	1179.38	2271.78	2201.37	2181.74
538	53.8	1227.26	2670.49	2061.81	1169.9	1484.56	1258.84	1319.25	1895.61	1739.13	2409.91
539	53.9	961.775	2458.41	1263.86	1710.17	1484.64	1314.78	1672.04	2406.32	2337.01	2038.09
540	54	1173.59	2012.05	1512.48	1917.9	851.381	1098.23	602.805	1430.59	1849.79	1293.79
541	54.1	1181.14	1779.97	1390.74	1993	1056.32	1611.98	880.769	1676.05	2100.67	1984.83
542	54.2	1428.49	2346.28	952.282	724.666	1216.15	1639.22	1531.58	1657.35	2198.68	2490.52
543	54.3	1355.74	1727.01	1021.09	1062.49	1102.89	1293.23	984.046	1742.89	1699.23	2186.68
544	54.4	2230.14	2594.65	1275.43	1515.44	724.266	1202.36	1502.67	1871.47	1132.18	1873.76
545	54.5	851.976	2412.4	1458.81	1618.25	847.187	1320.25	1197.79	2466.38	2081.75	2067.4
546	54.6	1689.37	2204.16	1438.19	1269.89	1213.98	1529.05	1877.83	2137.41	2017.91	2064.26
547	54.7	1476.33	2105.76	1775.36	1690.16	1297.53	1688.38	1290.71	1460.71	1262.87	1977.29
548	54.8	809.665	2035.57	1671.01	1659.66	1197.86	1192.32	1232.52	2007.23	2336.88	2517.77
549	54.9	1187.48	2139.2	2423.08	2001.08	1162.33	2080.26	1335.83	1675.39	2143.92	2124.49
550	55	1359.98	2258.7	1326	1491.81	1218.88	1454.74	1334.54	1773.51	2626.41	1643
551	55.1	1540.3	1838.38	2146.81	1977.46	1134.95	1664.86	1226.45	1242.62	2265.85	2220.95
552	55.2	955.655	1425.2	1391.88	1621.63	1327.57	1404.08	1487.37	2082.88	1846.18	1878.67
553	55.3	1253.09	2397.96	1786.72	1119.71	917.181	1155.06	1049.56	2062.31	1527.17	1811.52
554	55.4	980.629	1029.05	1592.87	1909.77	1106.38	1776.5	1349.87	1978.93	1533.28	1760.97
555	55.5	2090.97	2231.52	1282.57	1085.59	1455.4	1575.02	1021.31	1815.42	1070.27	1561.93
556	55.6	1144.81	2056.31	1840.5	2196.16	1307.63	1367.51	953.648	1540.23	1885.83	1616.2
557	55.7	1463.35	2100.77	1466.5	1592.34	1465.74	1384.89	1574.49	2088.91	1225.3	2027.58
558	55.8	2045.79	2183.51	1445.32	1212.85	1635.1	1639.63	1585.51	1457.66	1486.35	1912.42
559	55.9	1067.89	2097.87	1087	1825.91	1465.56	1989.82	1186.31	1615.14	1438.41	1728.64
560	56	1303.05	1989.28	1591.67	1803.36	840.975	1217.34	871.675	1631.22	2066.93	2174.87
561	56.1	1682.84	1884.32	1202.3	1691.71	1653.76	1570.75	1634.19	1974.29	973.373	1988.44
562	56.2	1891.34	2045.79	1404.59	1510.84	687.914	1594.41	1455.44	1571.97	1563.79	2588.93
563	56.3	1044.67	2061.46	2187.37	1798.11	1178.71	1436.23	1344.06	2007.14	1476.61	1666.79
564	56.4	1733.19	2546.23	1774	1765.47	1266.08	1388.24	1310.04	1535	1312.15	2447.89
565	56.5	1881.17	2397.19	1726.16	1247.79	1461.1	1839.89	1366.01	1929.92	1681.31	1529.93
566	56.6	1209.48	1816.85	1185.44	1076.25	1473.19	1830	1390.53	1775.25	1441.27	2016.12
567	56.7	1822.36	1816.24	1525.75	1570.8	1014.39	1658.43	1885.23	2353.1	2035.6	1526.73
568	56.8	1402.02	1517.26	1685.34	1643.57	689.208	1305.75	1457.92	2340.43	1257.42	2375.2
569	56.9	2050.74	1684.02	1716.55	1982.23	1392.46	1671.72	1441.8	1818.52	1898.42	2146.99
570	57	1607.09	2153.82	1970.05	1775.41	866.993	965.551	1198.29	1455.2	1289.67	2624.62
571	57.1	1470.19	2449.26	1699.95	1530	857.425	1170.64	1497.4	1786.93	1164.56	2070.31
572	57.2	1249.85	2065.67	1507.01	1464.62	1515.71	1623.94	1687.32	2143.2	1862.5	1844.91
573	57.3	1876.47	1961.42	1539.26	1748.34	1268.56	2189.55	1597.41	2338.34	1807.45	2149.19
574	57.4	999.49	1434.1	2077.86	2121.72	1145.31	1424.3	974.121	1633.49	1417.49	1944.76
575	57.5	2035.67	1560.44	1385.59	1820.75	1215.71	1916.54	1550.86	2146.54	1357.24	1862.46
576	57.6	1403.57	2055.05	1461.45	1579.88	931.07	1109.83	981.473	1861.73	1997.02	1915.98
577	57.7	1237.32	1321.03	1403.8	1619.94	1154.78	1992.51	1572.61	2137.88	1133.41	1396.96
578	57.8	1178.82	1905.04	1567.64	1224.76	1230.59	1617.42	988.076	2027.87	1658.42	1794.71
579	57.9	1583.98	1565.99	1936.88	1816.08	1850.82	2215.92	1323.7	2594.23	1448.41	1878.81
580	58	1748.57	1644.05	2192.97	2069.05	1076.93	1616.57	1096.37	1862.41	1712.81	2488.03
581	58.1	1980.35	1702.13	1395.12	1737.99	1055.38	1298.01	797.305	1553.46	965.161	1413.57
582	58.2	1716.07	2303.66	1648.23	2003.5	1774.01	1512.18	1091.69	1869.02	1354.67	1905.68
583	58.3	1358.37	1881.92	1907.18	2178.48	1178.09	1787.89	980.605	1708.7	1056.3	1666.09
584	58.4	2262.17	2132.99	1882.92	1624.64	1211.74	1729.28	1373.6	1863.11	1185.89	2127.01
585	58.5	2253.08	1375.34	1535.66	1994.46	1455.83	1896.38	1435.33	2435.02	1364.2	1636.58
586	58.6	1544.97	1877.24	1981.09	1854.05	2412.24	1902.11	1630.59	2895.75	1594.72	2359.8
587	58.7	812.063	1756.64	2217.12	1587.01	1580.45	2017.18	1022.24	2327.66	1981.29	2179.21
588	58.8	1248.21	1675.75	2498.19	2095.12	1807.48	1334.1	832.441	1836.68	1540.4	2705.13
589	58.9	1210.96	1783.87	1599.65	1451.87	1910.99	1752.05	1146.4	2029.7	1316.05	2352.74
590	59	2302.97	1816.94	1966.91	2217.44	1497.97	1674.09	1283.34	1557.84	1770.79	2141.22
591	59.1	1472.45	1763.66	1861.11	1723.85	1655.22	1613.7	1061.67	2308.83	1273.8	2036.03
592	59.2	925.173	1889.31	2084.75	1566.92	1364.01	1571.32	1159.19	2167.52	1309.41	2474.15
593	59.3	1523.87	2153.83	1263.69	1296.44	1279.25	1553.88	852.593	1616.14	1663.4	1514.52
594	59.4	1252.48	2026.85	1405.86	1322.32	1159.76	1164.23	1253.19	1293.8	2462.7	2053.4
595	59.5	1629.61	1945.93	1418.05	1177.14	921.266	1424.02	1118.37	1736.53	2352.9	2202.56
596	59.6	1574.18	2053.28	1731.87	2159.15	2016.65	1640.38	1142.09	2219.81	2134.14	2088.01
597	59.7	1411.44	1154.63	1736.16	2081.35	1340.2	1571.68	1592.57	2162.68	2471.74	2519.79
598	59.8	732.312	1773.63	1083.25	1939.76	1412.93	1882.36	1536.39	2458.72	1946.25	1802.49
599	59.9	1199.49	1735.41	1591.85	1948.86	1020.98	1643.81	1339.25	1543.63	1094.33	1599.3
600	60	984.335	1798.76	1502.06	1685.42	748.655	1746.78	444.188	1345.79	1517.71	1877.43
601	60.1	885.64	1612.88	1569.47	1953.08	1261.42	2041.02	1640.87	1939.89	1997.64	2431.14
602	60.2	1047.99	1656.01	1804.82	1845.51	1473.24	1585.63	1527.84	1911.01	1191.46	1849.49
603	60.3	2480.84	1893.41	1658.8	2657.55	1057.3	1827.52	1348.99	1534.41	1594.71	2399.32
604	60.4	2055.05	2010.38	1279.9	2200.73	1682.58	1717.35	1050.99	2150.29	1270.73	1998.06
605	60.5	1582.84	2007.05	887.537	1840.08	512.576	1281.82	1456.45	1874.11	1386.04	1527.89
606	60.6	2497.05	2182.85	1360.06	2144.7	1359.42	1695.75	789.097	2019.98	1366.38	2288.92
607	60.7	1878.26	1781.48	1829.15	2341.86	1465.78	1231.7	735.442	1613.01	1189.35	1866.03
608	60.8	1430.77	2187.92	1022.67	2130.73	572.273	1094.69	1598.43	1968.46	1481.15	1511.83
609	60.9	1539.4	1628.37	1150.51	2045.38	560.155	1000.03	993.584	2144.37	1968.76	1966.81
610	61	1708.49	1740.6	1482.17	1810.36	1348.89	1702.01	891.226	2145.87	1049.69	1945
611	61.1	995.458	2110.57	2357.31	1862.68	1432.58	1788.3	1325.36	1920.94	1318.28	1655.52
612	61.2	1402.27	1558.15	1456.73	2236.58	1321.44	1942.69	1898.16	2607.54	1069.85	1986.92
613	61.3	838.648	1460.55	1829.45	2243.36	659.145	1624.98	1139.83	1637.12	2104.8	2772.03
614	61.4	672.039	1548.82	2537.39	2256.52	1134.65	1976.31	1496.28	2127.67	1854.36	1965.55
615	61.5	1932.76	2020.08	2192.96	2120.45	1282.16	1552.89	1698.24	1860.49	2297.78	2098.07
616	61.6	1001.42	1795.16	2256.24	2849.21	1181.77	1259.12	1967.18	2384.31	1882.21	1874.76
617	61.7	787.339	1898.88	2626.1	2284.19	1687.2	1850.96	880.136	1473.38	2011.78	1839.62
618	61.8	1192.74	2360.97	1893.49	2125.65	854.092	1758.05	896.29	1989.98	1420.96	2318.81
619	61.9	1138.87	2268.17	1878.66	2070.58	1131.41	1185.96	1690.2	2526.97	1243.3	2122.65
620	62	1496.07	1670.21	2006.03	1981.18	1350.13	1695.31	1093.49	1938.58	1237.09	2075.61
621	62.1	1024.79	2157.33	2350.92	2552.71	1479.74	1518.61	1465.36	1391.92	2640.51	2325.32
622	62.2	1338.08	1855.64	1618.67	2172.03	1269.24	1520.67	1172.39	1826.11	1430.19	1610.01
623	62.3	1096.87	1962.73	1822.53	2155.21	1423.72	1657.8	1419.53	2348.16	2104.99	2014.29
624	62.4	1240.47	1490.47	1223.16	1567.7	1162.93	1495.57	1770.25	2487.17	1238.12	2338
625	62.5	1263.65	2026.85	2342.05	2541.05	1507.2	1932.19	1216.27	2216.95	2145.89	1721.98
626	62.6	1010.29	1967.98	1780.42	1998.55	1666.41	1666.51	1394.84	1890.15	1689.14	2341.59
627	62.7	862.988	1526.28	2472.1	2596.51	1409.11	1644.01	1381	2640.82	1955.7	1686.2
628	62.8	1024.78	1592.12	1894.92	1686.09	1148.9	1556.27	1576.77	2591.74	2044.26	2119.3
629	62.9	1425.77	1647.6	1896.51	2285.11	1092.53	1182.61	1143.6	2227.43	1554.31	1672.85
630	63	656.877	1377.44	2272.41	2446.67	1836.75	1604.85	1949.94	1744.47	1037.28	1028.3
631	63.1	1163.88	2348.05	2220.27	2115.99	2066.17	1999.57	1740.23	1874.47	1585.07	1955.34
632	63.2	1273.77	1693.46	2128.6	2190.71	1608.74	1779.58	1300.19	1803.04	1045.64	1499.43
633	63.3	1511.04	1744.89	2005.09	2081.27	654.91	1172.77	1393.95	1730.94	2022.61	1989.15
634	63.4	1431.24	2115.87	1614.19	2143.18	1083.88	1829.9	1193.32	1995.4	1113.06	1757.61
635	63.5	1529.49	1485.58	2050.03	2103.44	1437.26	1310.01	1648.51	1780.61	1446.09	2017
636	63.6	1223.25	2251.71	2048.74	1783.04	1640.27	1522.08	1376.4	2018.33	1171.3	1999.26
637	63.7	1432.82	1961.68	1767.46	2154.65	1671.95	1390.8	1418.52	1876.44	1784.09	2716.86
638	63.8	1481.75	2262.22	2513.35	2131.09	1841.56	1691.59	1787	2113.19	1951.9	2240.47
639	63.9	1690.23	2190.13	1937.19	1574.6	1400.9	1860.18	1228.8	1477.68	1716.94	1295.38
640	64	1685.74	1665.53	910.84	1819.57	1297.72	1245.24	1565.58	2135.41	877.911	2123.28
641	64.1	1371.84	1994.13	1704.3	1926.52	911.012	1602.8	1009.07	2111.72	1728.47	1981.23
642	64.2	1408.21	2293.46	1594.01	1487.11	1171.3	1865.2	1699.43	2223.55	1512.27	2016.96
643	64.3	1287.32	1877.29	1884.2	1867.06	865.885	1494.71	1560.85	1968.09	1714.02	2347.68
644	64.4	1077.26	1550.1	2457.32	2157.64	1260.28	1731.62	1497.4	2281.76	1131.48	2126.25
645	64.5	1437.81	2466.15	1868.39	2058.99	1284.79	2080.54	1131.97	1899.65	996.045	1617.46
646	64.6	1802.85	1686.52	1507.09	1364.02	744.517	1479.68	972.231	2145.33	1418.62	2298.27
647	64.7	1941.83	2351.48	1807.22	1764.88	1588.21	1624.17	1305.83	2231.77	1862.28	1668.26
648	64.8	1550.22	1937.06	1787.22	1776.62	2136.38	1571.17	1051.35	2013.98	2085.49	2150.92
649	64.9	1907.43	2215.73	2247.58	1838.98	680.111	976.88	1428.07	1765.29	1468.44	1877.05
650	65	1245.79	1968.23	1831.16	2256.3	1409.3	1463.67	2376.49	1808.51	1742.76	2297.07
651	65.1	1278.82	2103.62	1800.52	1707.16	2001.36	1923.2	1135.61	2397.1	1600.03	2072.36
652	65.2	847.124	1873.88	1296.82	910.101	1789.68	1291.11	1322.03	1899.94	1496.39	1926.54
653	65.3	1327.51	1752.8	1220.23	2055.45	1240.44	1401.94	1169.89	1732.16	2414.77	1985.43
654	65.4	1065.01	1482.04	1922.2	2106.34	1306.43	2184.32	825.286	2127.31	2152.76	2598.61
655	65.5	1682.69	2127.07	715.339	1247.57	1291.27	1672.3	1167.37	1171.31	2360.77	2315.75
656	65.6	932.142	1987.79	746.532	1501.95	890.759	1620.79	1772.02	2132.09	1552.33	2211.99
657	65.7	992.055	1750.08	1170.38	1356.99	1831.21	1913.1	905.444	1960.7	1236.1	1726.39
658	65.8	657.278	1712.53	1294.06	1775.77	2014.28	1747.4	1887.6	3290.1	1570.25	2085.96
659	65.9	1350.52	2198.35	1947.13	1851.3	1708.05	1973.57	1451.8	1749.4	2126.79	2246.57
660	66	1743.86	2028.41	1614.99	1928.23	2307.5	1794.32	1889.79	2584.77	1916.84	2254.01
661	66.1	1606.18	1636.42	1466.56	1515.42	1540.1	1802.71	959.154	1605.42	1341	2332.62
662	66.2	1954.22	1836.24	1894.18	1725.38	622.716	609.846	1444.7	2366.2	2300.1	2901.03
663	66.3	1286.45	1880.22	2146.02	1814.66	1463.18	1091.66	1472.47	1822.78	2405.21	1666.96
664	66.4	1303.48	2538.95	2138.08	2003.46	1209.92	1073.58	941.203	2183.12	2137.49	1740.87
665	66.5	1587.75	2410.51	889.27	1807.18	1128.98	1378.53	2327.58	2408.08	1971.76	2484.33
666	66.6	1369.55	2227.95	1123.34	1622.24	1952.26	1350.81	1971.85	1952.58	1226.86	1876.21
667	66.7	1580.91	2442.45	1710.62	1403.5	986.448	1484.91	1971.18	2634.94	1417.69	2656.15
668	66.8	833.929	1839.32	1851.77	1399.15	1698.88	1571.73	1824.29	2111.78	1694.3	2610.56
669	66.9	1260.57	2088.91	978.839	1536.1	1383.4	1755.63	1637.09	1538.54	1328.54	1961.74
670	67	2033.01	2228.26	1615.47	1921.18	1106.17	1483.39	736.278	2032.51	1481.35	2133.78
671	67.1	1365.07	1895.59	1742.87	1595.6	748.623	1629.47	1566.28	2023.84	2078.74	1841.57
672	67.2	1206.33	1703.3	1810.89	1862.67	1733.38	1919.55	1180.5	1911.65	2463.17	2810.38
673	67.3	1555.97	2331.91	1931.14	1558.13	1503.51	2026.35	1875.77	1933.74	2227.53	2340.31
674	67.4	1539.57	1713.41	950.71	1414.53	1138.06	1608.3	2103.01	1815.86	1973.64	2237.77
675	67.5	1631.98	2640.11	1633.43	1718.31	1181.11	1912.89	1066.79	1553.27	1408.88	2962.86
676	67.6	1504.54	1821.49	2344.43	1724.3	1294.77	1669.5	1220.47	1761.77	1103.78	2051.19
677	67.7	1488.15	1862.99	1632.45	1568.9	1112.05	1610.69	1533.3	1937.8	1128.12	2237.93
678	67.8	1504.33	1897.28	1587.74	1768.1	975.433	1604.31	1181.33	2218.51	1578.75	2579.24
679	67.9	2082.52	1853.71	1200.05	2035.38	1092.34	1389.77	1625.52	1776.16	1933.44	1871.63
680	68	1585.79	2699.27	1184.47	1736.28	1523.4	2146.29	2213.38	2371.44	1040.49	1994.6
681	68.1	1728.27	2360.56	1393.81	2211.1	1228.61	965.49	1698.21	2338.66	2167.55	1920.87
682	68.2	1301.7	2451.75	2294.78	1633.92	1337.08	1731.65	1874.71	2009.59	1421.73	1763.94
683	68.3	1327.73	1932.99	1805.41	1957.97	1182.4	2162.76	1436.58	1496.48	1937.18	1905.38
684	68.4	1489.64	2318.53	1707.4	1972.58	1790.98	1936.28	1281.15	1934.27	2050.41	2228.29
685	68.5	1746.49	1880.12	2192.88	2456.96	2097.38	1262.52	2026.64	2277.27	1363.64	2073.26
686	68.6	1667.49	2402.48	1889.54	2409.38	1468.68	1035.59	1887.47	2391.92	1829.32	1892.73
687	68.7	1986.7	2130.1	1749.75	2508.51	1355.55	1810.5	2027.62	2286.3	1907.09	1898.17
688	68.8	2425.54	2029.79	2541.17	1855.81	1380.93	2276.03	1728.06	1937.09	1801.41	1827.9
689	68.9	2162.05	1875.07	754.817	1331.39	1873.48	1808.99	1783.86	2202.34	1613.98	2158.89
690	69	1691.72	877.966	1633.25	2002.1	1587.94	1455.06	1563.69	2157.65	2277.33	1982.12
691	69.1	1606.73	1567.77	2309.04	2121.16	1233.96	1480.22	1852.74	2160.23	1461.31	1816.76
692	69.2	1359.33	1169.22	2388.08	2164.19	1572.24	1907.98	1446.09	1906.18	1489.7	1869.36
693	69.3	2294.2	2013.19	1633.85	1726	1096.53	1986.63	2358.28	1591.06	1661.95	2083.55
694	69.4	1274.55	2398.93	793.943	1816.36	1569.86	2309.87	2201.37	2557.62	1849.32	1974.16
695	69.5	1487.96	1963.56	2141.79	1730.77	1036.82	1554.6	1673.11	2013.28	1400.49	1894.76
696	69.6	2083.46	2072.51	1905.93	2471.07	1347.11	2160.81	1015.82	1870.65	1518.95	1699.09
697	69.7	2029.53	1936.47	1894.59	1661.54	920.149	1541.23	1473.42	2140.74	1894.24	2017.46
698	69.8	1498.96	1707.17	2392.77	2314.23	1127.35	1442.29	1717.33	2437.16	1392.17	1550.04
699	69.9	1464.2	1958.65	681.162	1622.16	791.075	1068.95	1570.74	1928.94	1672.96	1838.88
700	70	1353.64	1198.17	1601.99	2226.02	657.75	1506.16	1286.92	1798.47	1957.19	2124.98
701	70.1	1857.63	1936.05	367.31	1629.17	1343.36	1615.32	938.628	1745.84	2048.56	1911.54
702	70.2	1978.47	2197.88	668.979	1603.91	757.031	1100.33	1930.68	1927.31	2072.5	2320.54
703	70.3	2034.84	2273.94	907.773	1844.04	977.232	1191.48	1759.41	2053.7	858.124	1373.24
704	70.4	2043.19	1686.98	1812.8	1566.34	1565.47	1174.67	765.904	1113.88	2167.29	1978.85
705	70.5	2062.76	2137.1	2083.19	2089.41	1339.73	1250.44	896.319	1729.68	1765.07	2244.44
706	70.6	1566.36	1174.78	2140.52	2361.28	1881.47	1620.19	947.184	1605.14	2055.29	1701.72
707	70.7	1662.1	2316.13	2153.38	1880.97	1330.99	1494.23	1670.79	2411.79	1475.63	1785.53
708	70.8	1861.97	1719.07	1140.4	1704.32	994.833	1857.24	914.8	2739.79	1259.96	1568.01
709	70.9	2004.32	1784.41	1635.13	1590.57	1414.1	1604.85	576.995	2413.8	1641.41	2012.37
710	71	1623.49	1845.76	1466.26	2072.25	1367.43	1405.7	2025.87	2298.29	1815.59	2499.53
711	71.1	1589.84	1811.09	1179.48	1893.87	1181.15	1244.91	1448.48	2771.05	2267.46	2719.93
712	71.2	2028.29	2293.63	2110.98	1743.38	1391.22	2281.29	1438.02	2804.48	1389.48	1674.96
713	71.3	1164.35	1460.63	1454.7	1677.01	1266.32	2157.03	1121.35	1881.98	1813.8	2450.35
714	71.4	1299.15	1372.74	2002.92	1444.48	731.1	1463.3	1190.16	2061.45	1687.18	2438.36
715	71.5	1838.12	2006.23	1997.38	1531.85	1024.99	1348.06	1490.25	2510.22	1796.09	2401.77
716	71.6	1388.04	1110.05	1646.75	1862.05	1427.74	1595.37	1456.32	2038.35	1460	2102.31
717	71.7	1853.29	1822.81	1750.56	1245.23	1291.46	1437.18	1537.95	2191.5	1578.35	1742.94
718	71.8	2256.72	1881.95	2039.77	1598.6	708.933	1443.56	1976.12	2164.07	757.741	1907.93
719	71.9	2347.91	1917.05	1180.17	1630.31	1517.59	2191.44	439.741	1911.38	1423	2028.45
720	72	1439.07	2126.61	1369.6	1353	1497.05	1703.65	1218.79	1993.64	1327.49	1904.96
721	72.1	1859.3	2288.29	1773.29	1974.05	1586.59	1398.67	1437.86	1951.59	1593.03	2406.83
722	72.2	1866.46	2166.91	1947.01	1484.2	1052.77	1675.52	1954.2	2023.3	1607.82	2012.03
723	72.3	1642.17	1594.13	2927.48	2932.55	1344.48	2275.11	1071.59	1422.27	1635.14	2097.09
724	72.4	2605.31	2653.27	2355.39	1871.09	1304.28	1809.42	1412.65	1728.61	2072.07	1566.46
725	72.5	1797.81	2756.99	1700.56	1535.37	1227.56	1562.53	1788.52	2099.86	2003.32	1832.46
726	72.6	1884.45	2849.16	1588.12	1796.33	1211.83	1304.61	916.531	1951.07	1133.12	2166.84
727	72.7	1655.2	2238.52	1524.55	1572.24	1251.1	1447.7	1353.06	2049.67	1431.94	2203.21
728	72.8	1596.93	2431.6	2059.09	2456.85	1000.08	1706.32	1163.07	1628.63	1808.7	2249.36
729	72.9	1539.08	1970.87	679.508	1622.43	1127.97	1908.73	1576.66	1392.29	1448.74	2255.72
730	73	1753.49	2472.49	1203.17	1325.5	1371.06	1844.72	1183.4	2002.09	2151.38	2382.16
731	73.1	1396.93	2063.71	1543.53	2005.26	1340.79	1795.27	1259.64	1763.17	1782.52	2160.65
732	73.2	1533.66	1995.14	603.825	1342.03	1481.24	1878.6	1233.49	2218.88	1382.67	2140.92
733	73.3	1524.83	2010.44	1799.06	2101.87	2092.93	1716.55	1391.63	2307.02	1713.41	2140.55
734	73.4	1430.79	2259.43	1405.6	1912.1	1685.9	1828.04	1791.36	2071.44	1434.34	2740.84
735	73.5	1242.9	1813.63	501.003	1051.03	1939.31	1305.47	512.484	2218.44	1461.3	2016.78
736	73.6	1702.77	1939.9	1424.92	2000.89	1595.41	1995.31	1329.94	1756.13	1601.73	2173.58
737	73.7	1396.05	1953.52	1308.08	1935.16	1270.97	2115.21	736.381	1622.02	1733.42	2394.72
738	73.8	1759.72	2931.3	1606.23	1549.01	1193.87	1057.66	1403.38	2461.19	1191.76	2032.63
739	73.9	1465.34	1720.96	1353.64	1719.79	1117.18	1715.95	1192.04	2292.68	1806.56	2052.71
740	74	1323.31	2415.73	1178.24	1593.7	1292.55	2156.33	1432.43	2665.89	1371.06	2186.36
741	74.1	1924.19	1906.92	1710.83	1456.89	2181.1	2119.07	1360.72	1614.37	1280.46	1848.88
742	74.2	1683.1	2173.49	1672.09	1799.51	1842.42	1692.15	1001.66	2003.59	1826.58	1886.66
743	74.3	1773.12	2106.54	1647.1	2099.92	2076.03	1939.95	1397.47	2281.54	1128.36	2276.06
744	74.4	1968.36	2148.17	1099.96	1937.35	1937.93	2012.43	1567.19	2523.56	1654.51	2384.91
745	74.5	1337.51	2613.53	667.148	2361.65	2041.81	1061.56	1048.25	1875.73	1098.16	1346
746	74.6	1771.32	2172.7	1283.2	1867.25	1483.82	1487.47	1504.72	2963.4	1857.13	2674.24
747	74.7	1734.61	1728.75	1169.35	2130.4	1401.26	1747.83	1491.71	2614.55	1069.71	1358.87
748	74.8	2453.25	2259.9	2195.32	1978.23	1608.01	1581.07	1655.33	2719.29	1367.28	1410.48
749	74.9	1093.29	1805.62	1765.35	2023.98	1378.55	1561.22	1126.35	1708.03	1697.72	1692.02
750	75	1176.25	1729.77	1923.33	1543.44	1404.51	1620.77	1612.29	1582.67	2430.64	2623.45
751	75.1	1440.63	1940.38	1675.57	1929.47	1611.26	1486.75	1208.91	2350.19	1724.85	2583.25
752	75.2	2140.37	2034.16	1462.94	2254.88	1495.62	1801.1	2032.49	2631.66	2097.29	1903.23
753	75.3	1665.31	2118.13	2211.66	2068.69	1918.48	1621.5	1776.73	2237.42	1960.51	2116.9
754	75.4	1537.7	2327.45	1067.31	2028.26	1964.29	1759.71	1944.42	2677.17	1693.74	2318.95
755	75.5	1560.07	2168.56	855.498	1780.25	2245.29	2198.99	1761.22	2405.42	1945.84	2461.51
756	75.6	1650.91	2190.27	1795.67	1699.71	1762.76	2220.3	1342.97	1943.36	1638.08	2571.71
757	75.7	1534.49	2090.63	1198.8	1692.12	2173.48	1989.2	1037.54	2536.08	1756.31	2126.53
758	75.8	1713.61	1839.62	720.435	1571.01	2072.55	1485.09	1707.73	2163.11	1639.39	1810.48
759	75.9	1822.15	2101.23	1093.93	1771.58	1231.01	1629.62	1666.81	2272.32	1714.63	2272.04
760	76	1816.04	1900.76	1273.56	1269.33	2164.41	1587.2	1810.58	2614.75	1660.64	1849.45
761	76.1	1886.76	2486.74	1415.5	2103.23	2062.45	1335.15	1941.94	1967.3	1802.45	2612.83
762	76.2	2194.23	2657.25	1971.38	1908.29	1295.9	973.974	2166.41	1959.27	1480.27	1814.13
763	76.3	1620.6	1993.79	1963.32	2378.47	1545.3	1569.05	2492.86	2001.29	1506.32	1858.33
764	76.4	2376.66	2332.36	1780.87	1980.43	1283.35	1897.85	2214.16	2268.47	1835.79	2051.01
765	76.5	1976.16	1971.04	1615.58	1775.24	1862.36	1722.02	1786.74	2057.88	2188.84	2413.67
766	76.6	1391.92	1617.69	1227.56	2347.69	2146.64	1575.37	1526	2440.06	2323.88	3034.79
767	76.7	1778.77	2692.67	1860.48	1927.49	1719.4	1797.34	2675.6	2227.01	1888.46	2701.74
768	76.8	1617.99	1867.54	2179.1	1884.5	2123.75	1440.9	1513.43	2535.13	1777.48	1609.2
769	76.9	1153.51	2311.16	1243.58	1972.66	1211.47	1161.27	2297.64	1969.41	1570	2046.73
770	77	1793.28	2137.08	798.497	1042.14	1788.14	1691.25	1866.1	1906.58	1474.66	2339.3
771	77.1	1066.12	1849.11	2173.55	2119.57	1033.49	1586.76	2046.5	2177.26	2232.71	2427.18
772	77.2	1120.37	2734.97	1036.19	2170.79	1692.01	1139.25	1248.07	2016.68	1297.65	1826.57
773	77.3	2188.94	2503.65	1941.99	1568.02	1134.35	888.221	1410.07	1589.69	1399.54	2364.68
774	77.4	1529.81	2129.55	1259.62	1471.78	976.221	1029.86	1890.89	2560.73	2606.79	2337.27
775	77.5	1850.17	2608.4	1131.88	1424.46	1042.8	1401.9	2012.27	2014.12	1874.95	2629.93
776	77.6	1363.46	2563.51	777.482	1233.24	1891.52	1557.74	2151.03	2488.7	1960.67	2496.02
777	77.7	1634.38	2302.53	542.251	1426.52	1028.99	1848.03	1359.89	2069.62	1395.8	1809.36
778	77.8	1778.24	2022.24	1357.6	1891.13	2002.36	1771.68	2180.85	2549.86	2074.17	2852.16
779	77.9	1802.18	2423.56	829.662	1990.29	907.067	1736.03	861.964	2178.75	1610.41	2120.1
780	78	1913.9	2204.4	1157.31	1665.3	1880.96	1327.91	1068.22	2103.97	2136.33	2924.34
781	78.1	1850.69	2097.26	1869.79	1419.24	1727.75	1193.11	903.03	2746.75	1716.21	2799.07
782	78.2	1788.77	1980.66	534.547	2007.34	977.429	1486.96	1821.38	2800.57	2163.51	2817.71
783	78.3	1775.24	2046.11	1979.26	1588.72	1477.28	1817.66	1544.62	1800.93	1586.55	2281.32
784	78.4	2352.95	2195.22	1915.3	2138.81	809.836	1738.34	837.111	1559.95	1893.87	2237.33
785	78.5	1591.88	1564.34	1745.21	1889.23	1608.5	1750.66	1342.18	1913.63	1510.89	2240.78
786	78.6	1529.06	2158.02	875.227	1862.07	1252.28	1643.1	1512.69	1883.84	1611.54	2010.08
787	78.7	1646.79	2493.35	1871.27	1770.39	1269.61	2082.85	1779.73	1710.04	1468.16	2050.95
788	78.8	1682.81	1985.49	797.161	2249.18	2211.36	2289.41	2055.9	1948.38	1570.31	2223.19
789	78.9	1551.26	2544.93	1442.15	1897.79	1861.84	2013.51	2080.95	2515.82	1133.58	2419.51
790	79	1520.03	2021.59	1464.98	1575.15	952.93	1308.19	979.685	2365.53	1384.51	1884.09
791	79.1	1541.43	2622.53	732.941	1802.72	2256.28	2044.4	2094.95	2012.16	1692.86	2217.86
792	79.2	1028.83	2019.71	1215.44	1729.3	1332.36	1244.91	2244.61	1915.29	2240.67	1813.65
793	79.3	2132.76	2392.64	1180.8	1905.23	1656.11	1541.74	1995.91	1923.97	2059.42	1669.15
794	79.4	1815.05	2543.07	933.92	1654.07	2426.01	1800.57	1819.41	2036.65	1762.07	2066.77
795	79.5	1417.03	2177.29	836.841	1539.07	1716.04	2190.01	2230.56	2651.72	1972.63	1635.67
796	79.6	1345.66	2399.86	1400.95	1945.86	1775.33	1934.58	1441.53	1495.12	2019.7	2408.77
797	79.7	1683.47	2755.12	721.67	1251.62	905.801	1513.54	2438.29	1965.15	2233.48	2302.12
798	79.8	1710.52	2831.8	1335.04	1992.41	1973.19	1696.02	1554.93	2099.35	1806.09	2107.08
799	79.9	1478.88	2669.87	464.196	690.888	1889.97	1022.1	1719.51	1793.64	1492.94	2052.38
800	80	1864.05	2194.96	1097.93	1661.49	1760.51	1691.87	1541.2	1594.82	1917.52	2215.28
801	80.1	1543.1	1863.86	803.582	994.303	978.788	1952.2	1942.15	1806.48	2339.06	2165.05
802	80.2	1849.08	2307.03	1595.58	1611.6	1208.67	2129.76	2110.22	2833.03	1848.15	2056.7
803	80.3	1217.86	2368.2	1451.52	1822.97	1305.46	1879.82	2132.02	2309.47	1907.04	1929.47
804	80.4	1218.77	2202.5	1925.65	2305.63	771.286	1763.47	2063.63	2375.04	1391.43	2053.16
805	80.5	1570.69	1907	1167.22	2217.46	1278.86	1227.36	2077.11	1748.35	1750.53	1776.67
806	80.6	1337.84	2305.89	879.253	1673.12	1732.32	1977.79	1363.55	1894.34	2246.25	2762.59
807	80.7	1928.23	1836.44	914.794	1876.86	1355.43	2020.32	1725.16	1976.16	1545.4	2224.96
808	80.8	1635.24	2132.98	1783.43	2759.51	821.131	1806.9	1621.81	1515.84	2494.4	2517.74
809	80.9	1638.52	2278.64	1359.27	2005.15	1015.24	1668.37	1309.57	1987.14	2134.77	2128.26
810	81	1645.14	2468.6	930.874	2319.79	796.046	1912.24	2047.69	2594.98	1977.9	2374.43
811	81.1	1573.03	2252.06	1926.63	1941.46	1219.23	1865.72	1313.63	2362.04	1576.23	1912.05
812	81.2	1828.48	2156.86	1439.63	1853.88	1486.38	1565.72	1949.71	1876.1	1994.88	2009.34
813	81.3	1411.14	1934.43	1122.26	1854.17	1027.24	1564.01	1523.82	2069.06	1904.32	1727.2
814	81.4	1431.78	1996.84	1741.88	1721.5	1352.17	1510.22	2253.02	2162.93	1799.6	2094.71
815	81.5	1688.66	2025.27	1826.77	1867.75	1118.16	1391.78	1056.49	1839.16	2294.56	2595.23
816	81.6	845.242	2363.59	1197.57	1841.42	1636.41	2347.6	2197.35	2525.44	2197.71	2249.87
817	81.7	1933.41	2204.14	1013.61	1663.4	510.66	544.217	1865.01	2016.37	1971.92	2007.93
818	81.8	1322.48	1753.94	1796.37	1787.47	1502.73	2132.72	1664.29	1494.99	1863.28	2512.22
819	81.9	1655.43	2356.1	1117.12	1608.97	942.072	1366.37	2100.64	2299.93	2077.84	2232.12
820	82	1527.59	2307.17	1783.36	1580.69	1093.21	1495.8	2033.22	2171.97	1708.83	2457.82
821	82.1	1730.07	2183.06	1997.89	2099.8	1904.79	1998.04	1669.09	1617.93	2260.84	1957.28
822	82.2	1924.2	2273.02	2137.47	1939.27	1840.32	1491.17	1962.18	2409.49	2057.03	2566.24
823	82.3	1845.25	2383.96	2067.87	1645.92	1667.85	1781.69	2005.45	2308.21	2321.12	2702.53
824	82.4	1910.18	2027.3	1712.06	1760.03	657.417	2110.83	1951.03	2270.82	2464.36	2704.97
825	82.5	1429.2	1984.99	2176.41	2300.09	1075.68	2113.35	1784.77	1762.82	1900.36	2126.1
826	82.6	1531.62	2186.3	1603.34	1423.74	1520.79	2030.48	1993.21	2416.93	1937.93	2042.28
827	82.7	1812.68	2252.02	1788.56	2125.59	1754.95	2199.1	2292.97	2152.16	2261.2	2313.03
828	82.8	1399.02	2362.43	1894.84	1579.58	1747.15	2648.42	1483.39	2027.68	1443.79	1470.18
829	82.9	1585.35	2027.91	1603.61	2263.83	1404.44	1808.4	1659.11	2226.57	1813.36	1819.81
830	83	1810.12	2404.13	1982.68	2274.31	969.516	983.626	1903.34	1555.6	1921.41	2057.69
831	83.1	1800.84	2131.28	1745.84	2095.56	1624.03	2009.19	1843.8	1663.97	1688.23	1793.73
832	83.2	1458.27	2061.21	1870.01	1844.26	1458.82	2184.37	2079.45	2155.03	1988.57	2024.43
833	83.3	1725.34	2447.44	1578.59	1942.81	1118.53	1820.5	2379.61	2093.1	2279.01	2075.26
834	83.4	1393.5	2084.08	1747.94	2295.95	1340.45	2119.58	2253.17	2590.56	1724.73	1568.3
835	83.5	1200.49	2284.63	901.536	1864.67	1194.82	2370.14	1987.36	1823.37	2113.8	1608.09
836	83.6	2072.76	2054.96	2197.16	1740.02	934.667	2022.86	2112.57	2019.85	1943.17	2291.16
837	83.7	1359.61	2118.26	2132.56	2140.51	1481.17	2293.73	1684.09	2136.05	1556.46	2190.37
838	83.8	2400.77	2337.37	2333.48	1743.53	1150.51	2035.36	1789.75	2378.48	1932.86	2605.42
839	83.9	1711.42	2058.99	2361.88	1988.23	1214.28	2133.73	1978.18	2202.89	1271.46	1538.51
840	84	2006.38	2425.87	1398.1	1462.13	1156.88	1791	2084.26	2414.72	1761.27	1661.61
841	84.1	1377.73	1947.65	1786.21	2281.34	951.341	1969.36	1473.79	1689.04	1389.08	1693.36
842	84.2	1797.46	2190.71	2327.85	2095.18	1039.87	1844.04	2445.43	1901.53	1528.9	1992.71
843	84.3	1786.75	2514.66	1557.93	2468.15	1583.22	2256.33	1869.02	1851.86	2439.64	2382.05
844	84.4	1458.45	2009.83	1812.73	1564.31	463.08	1331.25	1787.97	1673.13	2216.4	2156.91
845	84.5	1527.87	2142.66	1890.23	1891.67	1441.27	1980.56	1946.85	1927.65	1718.1	2242.24
846	84.6	1895.6	2105.12	1734.77	1730.18	1410.42	2499.62	1457.47	1685.02	1694.98	2295.04
847	84.7	1768.29	2395.9	1520.34	1697.53	1716.56	1922.63	1409.09	2292.67	2234.68	2886.87
848	84.8	1397.4	2791.66	1208.74	1364.55	1417.96	2187.66	1750.77	1761.16	1572.45	1703.99
849	84.9	1360.3	1908.24	2110.21	2404.78	976.194	1987.27	2094.58	2435.26	1484.65	2278.28
850	85	1537.6	1789.64	1559.97	2037.92	1661.85	2216.96	2431.05	2442.69	1757.89	2030.44
851	85.1	1788.75	2153.83	1639.42	2105.55	1601.18	1692.71	1709.24	1770.54	1244.36	2323.75
852	85.2	1821.3	1841.83	1565.97	1128.3	1174.45	2237.41	1716.42	2267.95	1551.97	1848.41
853	85.3	1506.03	1909.88	1006.69	1556.76	1504.31	2243.59	2068.89	1740.29	1374.35	1998
854	85.4	1772.89	2141.8	1679.19	1471.05	884.74	1812.05	1807.22	2373.2	2086.26	2142.03
855	85.5	1622.64	2358.76	1527.59	1422.91	1130.71	2261.44	2166.61	2867.96	1753.44	2644.92
856	85.6	1479.07	2178.98	2014.69	2154.85	1137.17	1968.55	2027.4	2523.24	1559.96	2408.14
857	85.7	1672.86	1772.4	2114.94	2177.83	1292.88	2478.57	1638.13	2650.54	1874.13	2267.99
858	85.8	1682.78	2334.41	1688.27	1942.97	1283.5	2411.21	2036.62	2805.57	1850.45	1918.95
859	85.9	1876.89	1852.32	1348.17	1777.06	1270.27	2311.7	1177.5	2098.14	1980.35	2292.15
860	86	1617.4	1194.26	1286	1555.98	996.86	1254.14	1445.37	2866.86	1647.73	1762.94
861	86.1	2126.75	1828.76	1546.56	1482.69	1412.45	1742.23	1270.19	2705.85	2392.02	3198
862	86.2	2031.47	1579.66	1681.97	1637.22	1082.99	1523.69	1517.59	1726.1	1959.09	2701.13
863	86.3	1626.75	1857.04	1817.32	1756.81	961.771	1638.28	1628.65	2543.67	1758.86	2238.88
864	86.4	2080.57	1787.33	2088.46	1137.14	1065.56	1341.73	2079.95	2262.08	1973.79	2414.97
865	86.5	1450.96	1347.62	1893.07	2047.66	1026.36	1084.56	2156.76	2378.05	1502.18	1925.68
866	86.6	1874.55	2055.25	1983.51	1779.4	897.612	1360.32	1668.75	2243.24	2149.95	1732.9
867	86.7	1487.73	1814.02	1809.69	1456.98	1057.84	1445.65	1576.39	2140.39	1545.88	2066.25
868	86.8	1512.84	1908.34	1474.53	1952.47	1296.12	2396.94	1610.35	2433.91	1441.44	1554.57
869	86.9	2654.82	1977.95	1669.93	1301.06	978.862	1674.81	1518.1	2462.28	1366.94	2108.29
870	87	1562.88	2016.57	2114.95	1739.6	1481.64	1632.53	1380.1	2470.71	1384.23	1920.29
871	87.1	2230.59	2077.96	2064	1400.85	869.294	1523.62	1044.24	1727.1	1252.55	1207.91
872	87.2	1569.48	2283.05	1783.27	1859.98	940.419	1802.17	1578.73	1824.64	1427.56	1708.09
873	87.3	1302.04	1524.41	1720.2	1962.11	1367.2	1811.64	1650.14	1863.71	1467.05	1825.26
874	87.4	1876.92	1848.62	1919.05	1786.19	873.085	1893.93	590.293	2338.7	1778.27	1968.18
875	87.5	2098.03	2291.33	1726.6	1603.54	631.421	1383.19	1259.59	1868.15	1634.12	2351.11
876	87.6	1735.61	2131.31	2079.41	2162.73	1112.1	1369.29	1437.38	1655.54	2360.64	1686.57
877	87.7	1224.1	1897.11	1751.54	1556.61	1058.23	1966.58	1068.44	2034.57	1919.82	2034.24
878	87.8	1556.41	2507.42	1820.79	2030.47	891.091	1509.67	1059.49	1787.53	2866.36	2404.38
879	87.9	1471.61	2144.86	1340.5	1738.57	1116.29	1404.07	916.644	1186.41	1952.65	1627.02
880	88	1652.73	2271.43	1016.71	1589.41	920.641	1240.49	868.512	1548.71	1977.9	2018.65
881	88.1	1203.26	2153.56	1773.55	1655.63	1060.62	1466.93	1202.57	1786.32	1375	1198.22
882	88.2	2028.51	1704	1989.05	1832.74	1077.34	1600.35	1307.34	1657.28	1544.55	1907.96
883	88.3	1990.86	2769.3	2254	1741.46	1411.5	1650.98	1576.9	1942.31	1387.83	1867.46
884	88.4	1735.41	1920.23	2027.27	2559.13	884.697	1469.93	1649.24	2003.1	1579.68	2272.15
885	88.5	1886.5	2063.98	745.004	856.167	1174.27	1442.11	1649.88	1977.19	1479.34	1948.63
886	88.6	1943.92	2200.73	1269.84	1070.59	908.426	1424.85	1559.22	2370.47	1662.52	1346.8
887	88.7	1805.12	2505.12	2494.49	2274.22	896.146	1716.06	1780.41	2186.13	1232.11	1472.28
888	88.8	1790.22	2079.24	2047.93	1760.94	1134.9	1799.96	1866.29	2073.46	1785.96	2116.28
889	88.9	1387.33	1924.64	1419.52	1720.09	959.441	1513.18	2286.22	2053.36	1998.54	1531.58
890	89	1272.34	1884.65	1874.96	1334.61	1031.65	862.912	1612.74	2253.52	1842.94	1306.23
891	89.1	1583.91	2061.96	2164.22	1641.19	1201.55	1651.55	1500.59	2654.54	2567.6	1826.04
892	89.2	1603.48	2074.98	1585.63	2130.02	907.09	1446.48	1854.82	2682.29	2312.06	1420.51
893	89.3	1304.88	1996.33	1580.18	2029.98	1275.87	1984.03	1923.58	2316.9	1656.42	1232.51
894	89.4	1656.46	2206.08	1731.56	2241.1	941.304	1704.24	1502.73	1634.63	1192.41	1745.85
895	89.5	1347.42	2534.9	1620.61	1518.85	1544.58	1257.73	2086.62	2531.96	1916.85	900.604
896	89.6	1669.61	1665.48	1854.24	1776.72	1313.68	2131.86	1526.35	2113.97	1832.04	1823.42
897	89.7	1837.94	1827.57	1805.01	1750.91	1072.99	1650.63	1273.93	2396.71	1639.71	1240.42
898	89.8	1693.62	2232.45	1472.46	1908.92	1470.99	1299.77	1416.91	2314.8	1876.18	1965.46
899	89.9	2059.04	1736.63	1349.92	1623.68	1591.98	1716.83	1942.49	2812.09	1583.82	1445.67
900	90	2149.16	1806	2125.46	1807.16	1734.5	2030.97	2344.84	2544.74	2312.5	1875.55
901	90.1	1737.86	1950.05	1653.65	1306.83	1217.66	1569.73	1656.95	2472.62	1963.68	1680.51
902	90.2	1446.86	1709.93	1649.7	1354.32	1126.54	2147.8	1891.7	2504.19	1714.5	1663.23
903	90.3	1946.05	2317.14	1775.76	1385.22	1614.89	1814.25	2104.3	2685.68	2464.66	1605.3
904	90.4	2071.04	1769.01	2007.22	1639.23	1928.21	2477.71	1669.59	2833.59	1869.94	1570.11
905	90.5	1574.4	2299.72	1479.97	1389.34	983.588	1348.89	1431.87	2164.68	1357.35	1634.72
906	90.6	1543.98	2205.18	1680.76	1816.75	1162.63	1186.03	1077.62	1580.5	1958.21	2163.16
907	90.7	2256.01	2439.23	1735.37	1226.77	1205.68	1584.15	1094.07	1748.79	1551.88	962.597
908	90.8	1638.1	2142.76	307.312	1254.27	739.953	1226.82	1252.02	1873.96	1527.48	814.536
909	90.9	1798.87	2190.23	2033.98	1884.73	1259.74	1759.5	1075.72	2181.27	2129.81	2177.31
910	91	1738.85	2437.28	1836.82	1390.74	1595.72	1655.6	1165.16	2602.05	1700.06	1621.32
911	91.1	1474.11	1974.93	1875.54	1822.69	1438.83	1637.76	1545.53	2526.78	1497.73	1519.49
912	91.2	1628.76	1919.32	2013.21	1565.6	1671.92	1859.03	1915.34	2436.32	1787.89	1822.36
913	91.3	1481.64	2250.42	1359.42	1579.79	1342.89	1778.94	2005.71	2139.2	1505.48	1442.19
914	91.4	1610.32	2472.99	2212.46	1886.29	1425.26	1794.86	1627.85	2566.38	1771.92	1572.61
915	91.5	1754.39	2525.39	1601.5	1404.63	1150.17	1530.13	1824.55	2788.47	1269.23	1277.49
916	91.6	1702.09	1898.87	836.844	1566.64	1386.19	1966	1661.82	2069.83	1792.78	1905.68
917	91.7	1539.56	1820.66	1595.53	1597.7	856.462	1103.21	1655.24	1839.88	1906.06	1890.46
918	91.8	1215.34	1396.41	1751.35	2124.27	968.731	1200.69	2231.25	2553.37	1532.03	809.912
919	91.9	1543.54	2107.63	1887.39	1487.79	1338.88	1769.7	1050.22	1877.59	1331.02	1764.01
920	92	1318.42	1319.02	1827.97	1676.91	2148.97	1840.29	1886.89	2352.32	1341.44	1346.05
921	92.1	1306.56	2306.95	1679.11	1657	1811.49	1695.84	1186.6	2120.4	2491.28	1775.24
922	92.2	1317.73	1774.79	2108.07	1560.94	1322.23	1358.36	2244.17	2591.61	2150.2	2364.22
923	92.3	1666.38	1764.16	1564.92	1156.54	1927.87	2036.54	1603.65	2044.88	1531.49	1585.93
924	92.4	1635.37	2624.93	1186.55	1395.2	1118.49	1805.97	1957.79	2368.02	1652.42	1285.39
925	92.5	1577.17	1851.61	1180.23	1239.23	1485.56	1283.63	2073.1	1939.5	1144.39	1591.93
926	92.6	1500.45	2344.24	1963.95	1769.28	2269.92	2022.89	1898.45	2492.52	838.95	1246.82
927	92.7	1884.46	2276.3	1963	1699.93	2055.19	1644.52	1810.59	1873.68	1854.1	2222.18
928	92.8	1859.59	2587.72	1128.56	1713.24	1928.45	1465.61	1510.04	1382.15	1847.2	2000.66
929	92.9	1716.9	2758.11	922.922	1886.22	1708.91	1334.86	2370.63	2424.71	1222.9	1551.63
930	93	1862.52	2969.75	1217.67	1375.18	1518.07	1417.49	1973.04	2348.69	1950.18	1955.74
931	93.1	1504.33	2253.75	1797.59	1487.79	2017.28	858.058	1898.02	2246.58	2131.91	1489.29
932	93.2	1625.96	2395.63	2050.26	1373.29	969.804	1144.9	1865.37	2017.11	1242.81	1556.74
933	93.3	2135.55	2181.37	1548.4	1146.9	933.697	1457.96	1484.33	1993.42	2119.69	1521.76
934	93.4	1392.55	2413.79	1851.77	1707.5	2097.26	2146.12	1527.87	2291.5	1534.5	1915.5
935	93.5	1535.62	1723.5	2519.15	1510.25	1073.63	1368.38	1875.41	2588.29	799.004	932.073
936	93.6	1917.45	1891.61	1157.75	1470.67	897.002	1242.64	1479.56	2234.19	1619.36	1728.08
937	93.7	1980.02	1933.05	1253.92	2198.66	898.398	1277.79	1309.43	1886.7	2068.47	2005.21
938	93.8	1655.97	2518.49	1219.94	1217.06	1427.6	1300.97	1849.62	2368.21	1517.25	2771.68
939	93.9	1664.09	2400.15	2051.8	1932.89	1592.54	1645.29	1942.1	2070.17	1652.58	1879.79
940	94	1984.57	2155.97	1857.68	1808.24	2015.68	1829.81	1235.4	2072.99	1319.05	1833.99
941	94.1	2020.66	2029.45	1971.72	2122.37	1376.47	2020.43	1284.18	2254.97	1637.39	2015.15
942	94.2	1587.66	2104.34	1134.19	2325.05	2081.73	1344.4	1008.58	1655.2	1330.38	2090
943	94.3	1619.8	1807.15	1583.36	1854.87	865.936	1471.19	1699.75	2454.15	1649.89	1624.47
944	94.4	1616.4	1996.32	1550.12	1748.74	1621.96	1597.18	1507.55	2380.32	1609.91	1955.22
945	94.5	1745.92	2142.22	1401.17	1505.91	1867.23	2016.58	1779.72	1779.9	1732.31	1872.33
946	94.6	1786.25	2353.82	647.263	1629.74	1644.12	1599.61	1246.76	2273.28	1398.29	1608.29
947	94.7	1408.91	2372.35	1208.08	1300.83	2019.96	1911.11	1123.99	2042.33	1502.23	1983.38
948	94.8	1898.17	2884.98	809.312	1167.23	1463.28	1951.9	1876.84	2072.9	1660.77	1772.54
949	94.9	1680.12	2337.18	1551.34	1818.18	1537.48	1761.12	1462.15	2132.36	2266.43	1992.01
950	95	1561.91	2155.44	2126.5	2021.99	1006.63	1228.24	1709	2053.87	795.867	987.138
951	95.1	1655.19	1923.22	1901.05	2121.08	2116.82	1527.14	1355.54	2063.62	2442.99	1833.05
952	95.2	1333.93	1662.7	2369.96	1474.8	1917.6	1714.86	1466.94	1040.39	1141.77	1989.07
953	95.3	1015.4	1983.65	1573.51	1402.43	1562.53	1631.79	1886.47	1853.98	1729.53	1445.75
954	95.4	1430.46	1986.09	1011.36	1289.73	1482.77	1849.73	961.853	1024.17	1289.5	1242.56
955	95.5	1422.85	2526.35	1355.94	1488.46	1638.21	2141.4	1357.19	977.843	1317.07	2231.88
956	95.6	2033.84	2387.27	1442.98	1903.05	1276.17	2235.86	1760.14	2047.75	2636.74	2229.9
957	95.7	1806.82	2490.09	2109.1	1787.51	1288.59	1318.16	1018.21	1352.59	1418.85	2290.43
958	95.8	1789.84	1923.74	1753.09	1738.68	2309.31	1536.03	2230.68	1578.36	1615.58	2201.23
959	95.9	1780.69	2566.54	1572.99	1706.7	1808.71	1680.2	1860.23	1474.79	2176.09	1960.49
960	96	1506.4	2352.08	1869.88	1316.48	1732.64	1501.25	2042.68	1746.54	1870.71	1940.61
961	96.1	1741.01	3106.94	1481.91	1582.11	1262.25	1329.22	1861.33	2178.78	1799.16	2737.44
962	96.2	1289.19	1739.63	1676.95	1912.51	1617.64	2071.09	1037.11	1874.74	2398.57	1983.75
963	96.3	2009.1	2628.21	1762.79	1531.75	1133.84	2028.85	1506.63	1461.43	1996.39	2536.02
964	96.4	2165.02	2045.67	788.516	1100.35	1688.94	1347.46	1231.95	1731.14	1631.66	2255.42
965	96.5	1853.06	2425.5	1657.3	1764.5	1576.65	1786.93	1420.86	1381.8	1433.99	1835.61
966	96.6	1499.01	1851.59	1356.84	1868.75	1001.96	1530.28	1277.62	1888.94	1472.81	1275.67
967	96.7	1303.26	2439.26	1679.71	2027.08	1324.23	2306.9	1768.08	1853.47	1932.98	2214
968	96.8	1510.78	2147.72	1679.75	2248.36	2671.74	2181.03	927.842	1506.03	2072.74	2604.43
969	96.9	723.753	2171.68	1720.53	1742.4	1146.22	1954.22	1670.88	2348.42	2001.96	1800.65
970	97	1744.15	1935.59	1823.3	1613.93	1513.02	1860.98	1946.95	2008.1	1772	2576.95
971	97.1	1447.88	2018.68	1732.01	1447.93	2237.63	1853.56	1689.6	2134.46	866.959	1598.26
972	97.2	1649.44	2304.56	1433.06	1469.34	2410.58	2198.3	1992.55	1964.14	1297.67	1568.56
973	97.3	2035.73	2213.21	1727.52	2239.6	2217.26	1958.41	1820.89	2158	1550.89	2108.55
974	97.4	1367.46	2338.2	2327.55	2065.08	2680.92	2195.11	1321.14	1765.7	1102.63	1746.75
975	97.5	1347.52	2091.18	1801.65	2249.33	2238.12	1436.15	1798.46	1798.83	1582	2505.13
976	97.6	1827.49	1935.4	893.778	2188.27	1230.57	1430.78	1523.88	1560.23	1583.95	2006.17
977	97.7	1489.23	1981.52	1708.54	2189.35	1542.35	2119.22	1415.33	2127.38	827.727	1930.88
978	97.8	1809.38	2137.9	901.494	1981.62	2525.39	1716.26	1684.94	2105.24	1352.95	1204.24
979	97.9	1255.01	2427	2264.98	1784.7	2322.6	1361.45	1928.73	1859.04	1783.18	1163.96
980	98	1462.6	2834.94	1722.1	2028.89	1981.74	1841.17	1526.49	1898.1	1918.65	1558.35
981	98.1	1012.95	2174.87	1798.6	1286.67	2196.36	2205.36	1185.07	1218.24	1819.09	1815.73
982	98.2	1433.83	1505.87	1804.86	1322.04	2609.13	2585.19	1579.19	2762.34	1208.54	1047.74
983	98.3	875.976	2061.82	1870.6	1888.01	2206.9	1730.23	1695.17	1793.76	1511.88	1466.14
984	98.4	1321.47	2239.89	2366.75	2329.54	1979.84	1725.13	833.155	1772.36	1412.84	1850.29
985	98.5	1355.62	2172.49	1541.44	1755.98	1853.34	1649.08	1082.37	1544.35	2170.5	1858.25
986	98.6	1412.22	2206.22	1614.12	2084.8	1879.28	1720.71	1606.89	1808.39	1451.28	2207.94
987	98.7	1048.86	1651.17	1792.08	1345.59	1971.08	2211.78	1387.49	1909.61	1890.05	2015.8
988	98.8	1451.18	2421.78	1091.35	1155.06	2072.8	2643.48	1944.22	2046.03	1304.55	1652.48
989	98.9	1176.4	2286.79	1536.5	2176.77	2152.29	1692.49	1182.3	1872.49	1550.11	1634.62
990	99	1493.38	2310.61	1897.73	1749.48	2401.42	1964.72	1157.54	1907.35	1633.78	1492.45
991	99.1	1376.85	1972.26	1233.9	1724.74	2001.3	2059.08	1232.91	2003.56	1385.5	1808.77
992	99.2	1249.68	2180.11	1842.43	1809.62	2017.87	1943.05	1889.95	2370.67	1362.73	1735.12
993	99.3	1397.62	2092.46	1862.36	1485.4	1486.85	2502.47	1652.74	2473.4	1435.47	1729.63
994	99.4	1297.13	1693.8	1604.84	1947.19	1124.62	1658.93	1655.16	2180.1	1791.84	2020.56
995	99.5	1073.71	2479.63	1111.73	1773.62	1812.46	1550.65	1678.78	2062.83	1492.54	1408.55
996	99.6	1077.85	2106.77	1426.34	1899.13	1913.41	1656.23	2290.24	2222.03	1761.07	1858.85
997	99.7	863.178	1743.49	2221.57	1602.75	2050.56	2429.01	1347.08	2288.84	1682.83	2195.65
998	99.8	1510.31	2342.73	2012.48	2243.8	2256.88	2118.95	1548.32	2254.33	1480.24	973.221
999	99.9	1899.46	2184.32	2079.6	2148.32	1018.54	1761.62	1517.46	2628.84	1221.74	1645.98
1000	100	1675.96	2208.72	1876.7	1921.44	1462.73	2282.24	1436.65	2399.1	1240.78	1592.73
1001	100.1	1492.1	2553.86	1730.97	2089.17	1645.11	2083.33	1069.97	1792.62	893.145	1013.28
1002	100.2	1374.78	2226.72	1694.86	1545.97	2161.31	1690.16	2270.72	2177.13	1046.52	1353.51
1003	100.3	1724.36	2982.74	2330.47	2134.17	1844.91	2341.15	1466.44	2202.17	1249.32	1748.93
1004	100.4	1272.05	2331.48	1909.9	1521.82	1424.65	2055.84	1424.03	2041.26	1092.35	1890.26
1005	100.5	873.753	2104.16	927.993	1825.76	1787.56	1983.12	1522.81	2636.31	618.586	1633.74
1006	100.6	1817.51	2339.72	2099.35	1362.71	1463.57	1818.92	1810.84	2292.65	684.109	1725.21
1007	100.7	856.65	1830.2	1637.84	1182.2	1349.77	1547.37	1809.43	2230.79	1195.27	1725.7
1008	100.8	1220.58	1886.64	1811.74	1692.98	1656.06	1686.19	1728.96	1695.14	1177.85	1660.96
1009	100.9	1154.44	2279.27	1365.18	1339.93	1775.14	1720.41	924.194	2542.26	1262.6	1600.95
1010	101	1494.49	1914.45	1789.08	1844.29	1664.96	1700.76	2322.22	2413.72	943.376	1576.45
1011	101.1	1611.46	2364.19	1151.7	1791.01	1886.45	1848.39	1945.93	2068.37	1015.15	1304.36
1012	101.2	860.75	2414.29	1503.64	1870.18	2137.79	1932.25	1781.63	2138.61	1316.95	1620.24
1013	101.3	1770.75	2097.44	2390.41	1652.54	1299.49	2048.05	1489.46	2341.83	1234.13	2314.59
1014	101.4	1625.09	2427.19	1780.1	1568.46	1923.44	1852.56	1819.49	2957.13	1212.51	1607.49
1015	101.5	1396.75	1638.82	1456.5	1659.25	1543.26	2001.6	1882.7	2487.43	1291.83	1470.95
1016	101.6	1397.71	2156.31	1785.77	1756.01	1344.17	1694.23	1349.07	2095.63	1021.13	1979.22
1017	101.7	1610.02	1996.57	2087.94	1793.92	1272.69	1777.86	1694.09	2076.26	1400.68	2300.17
1018	101.8	1110.06	2201.5	1788.09	1556.16	1848.32	1696.09	1535.13	2613.4	938.76	1808.26
1019	101.9	1559.85	2179.66	807.514	1212.7	1822.46	2263.49	1697.68	1554.21	1368.47	1967.97
1020	102	1238.27	2194.43	975.065	1992.69	1443.69	2173.5	1920.9	2447.59	1547.76	1944.12
1021	102.1	1467.18	2094.47	1253.73	2038.84	2083.54	2149.88	1493.5	2225.67	1796.84	2839.74
1022	102.2	1502.41	2205.47	1968.36	2390.03	1443.21	1797.95	1216.96	2425.7	1683.26	2320.39
1023	102.3	1615.46	2195.86	2247	2194.22	1657.89	2181.85	1931.96	2204.87	1302.76	3005.01
1024	102.4	1890.54	1917.7	2111.02	1613.16	839.657	1557.71	2167.67	2502.71	1201.67	2426.44
1025	102.5	1192.19	2282.94	1072.77	2366.89	897.442	1681.24	1756.32	2526.4	1557.58	2844.2
1026	102.6	1107.74	1795.23	725.533	1735.45	1738.31	1941.75	1616.65	2069.94	867.449	2012.38
1027	102.7	1733.01	2199.91	1389.96	2082.01	1434.69	1757.58	1742.1	1734.93	1793.11	2092.85
1028	102.8	1600.04	2467.27	1162.85	1494.48	1625.42	2202.39	1812.26	2498.4	1065.62	1596.46
1029	102.9	916.967	2068.13	1832.84	1909.85	1420.12	2133.75	1183.33	2391.39	931.082	2117.88
1030	103	1042.22	1709.84	1409.08	1561.89	1322.99	1973.22	1641.92	2600.03	1928.67	2579.73
1031	103.1	1358.2	1709.95	1835.98	1931.57	1388.31	1960.2	1233.41	2149.68	2246.65	2504.36
1032	103.2	1111	2440.29	1814.91	1291.28	1126.78	2218.71	1819.02	2467.33	1447.79	2139.06
1033	103.3	1165.49	2487.21	1529.02	1416	1444.74	1854.84	1248.67	2076.8	1620.57	2691.69
1034	103.4	1425.13	2435.55	1069.73	1781.39	1653.45	2122.17	1223.01	2143.84	2449.04	3056.36
1035	103.5	1031.27	2199.04	1029.9	2182.51	1493.57	2330.71	1091.82	2292.05	798.648	1597.35
1036	103.6	1656.43	2039.26	1376.78	2140.6	1635.97	1698.09	930.521	2049.47	848.027	1821.74
1037	103.7	1445.13	2099.32	2215.94	2147.01	1651.85	2692.67	1232.3	2404.8	1773.29	2163.02
1038	103.8	1309.1	1966.87	891.482	1780.16	1719.87	2198.52	1053.77	1657.37	1426.93	2872.66
1039	103.9	783.765	1739.7	1406.62	2351.71	1554.04	2329.47	1508.98	2103.06	1879.86	2241.98
1040	104	993.978	1395.91	1075.23	2219.26	1385.88	1983.21	1192.99	1992.83	1787.16	2541.21
1041	104.1	819.207	1897.88	1694.49	1821.68	884.585	2080.84	1347.8	2415.25	2275.39	2221.08
1042	104.2	1765.84	2679.22	719.919	2128.81	1231.84	2062.59	1535.82	2076.87	1856.52	1882.18
1043	104.3	1260.55	1688.07	2147.98	2136.9	1056.71	1959.83	1621.09	2139.49	1236.54	1884
1044	104.4	1770.82	2176.39	1587.98	2353.31	1591.73	2154.15	1848.98	2305.29	1753.26	1468.9
1045	104.5	910.548	1482.88	1377.94	1768.17	1090.39	1876.13	2170.11	2296.98	1481.43	1830.12
1046	104.6	1120.84	1863.15	1319.28	2305.09	1575.96	2102.27	1726.54	2486.49	1657.84	2477.88
1047	104.7	1232.25	2441.05	1408.94	2293.27	1538.42	2285.73	2077.35	2626.07	1586.38	2239.46
1048	104.8	1334.07	2194.7	1270.17	1904.62	1575.43	2064.48	2115.53	2084.28	1184.71	2123.46
1049	104.9	1078	1912.37	1131.09	2060.17	1612.58	2143.35	1333.82	2771.79	1776.27	2356.71
1050	105	1129.04	2295.51	1335.76	2157.39	1500.27	1944.13	1954.83	2393.74	1691.5	1819.86
1051	105.1	1580.79	2494.87	1444.13	2246.59	1148.51	1531.74	1865.8	2402.73	2162.39	2613.57
1052	105.2	1723.92	2029.92	1287.01	1969.06	1462.14	1518.86	1337.98	2637.65	1988.42	2389.41
1053	105.3	1494.26	2199.42	1405.51	2327.35	1848.47	2208.59	1140.31	1968.38	2022.45	2536.27
1054	105.4	1355.24	2462.16	1486.12	2059.51	1484.19	2024.06	1973.79	2974.49	1924.42	2298.59
1055	105.5	1603.98	2128.42	2224.85	2389.55	957.717	1452.77	2074.15	2731.63	1982.16	2270.1
1056	105.6	1220.97	2116.32	1354.84	1856.56	1444.5	1800.24	1229.05	2297.34	1545.78	1553.91
1057	105.7	1618.7	1950.61	1341.93	1652.18	872.864	1541.45	1865.48	2134.88	1241.17	1687.2
1058	105.8	1347.14	1916.23	1389	1563.16	1868.51	2542.89	1764.88	2225.07	930.025	1225.57
1059	105.9	949.607	1790.29	1397.11	2243.97	1797.7	2265.77	1727.93	2630.49	1075	1451.03
1060	106	1214	2484.71	1440.46	2372.24	1993.23	2269.33	1998.78	2125.17	1680.28	1481.35
1061	106.1	1253.84	1871.69	1422.95	2298.44	1781.44	2179.69	951.467	2417.56	1355.89	1737.95
1062	106.2	1487.71	1958.73	1385.52	1872.73	1596.96	1766.65	2054.25	1554.74	838.406	1401.94
1063	106.3	822.925	1912.65	1310.79	2239.19	1618.85	2068.97	1861.82	2128.06	1085.56	1269.98
1064	106.4	1419.98	1594.09	881.555	1306.47	1738.13	2452.26	1946.17	1964.35	2163.02	2009.77
1065	106.5	1263.62	2245.42	1482.3	2344.91	819.884	1166.44	2117.73	1634.98	1860.51	1969.43
1066	106.6	2095.55	1769.21	1038	2334.78	1793.68	1850.71	2140.36	2281.13	1201.41	1627.19
1067	106.7	2143.85	1647.94	1785.18	1476.89	927.539	1072.58	2066.31	2276.41	1744.9	1590.86
1068	106.8	2010.92	1411.92	1465.35	1849.1	895.795	1503.44	1992.02	2191.84	1737.88	1680.48
1069	106.9	1691.87	2034.67	1015.05	1580.4	1278.72	2085.24	1934.69	1965.16	1767.45	1699.4
1070	107	1267.77	2561.47	1755.29	1678.99	1403.73	1819.07	1462.77	1777.64	1375.19	2082.71
1071	107.1	1407.93	2058.52	984.847	1353.6	1019.98	1655.94	1811.98	2093.25	2402.41	2064.58
1072	107.2	1388.94	2537.17	1113.23	2199.3	1673.76	1471.62	1469.03	1722.59	2284.53	2517.05
1073	107.3	1339.22	2321.85	890.752	2090.94	1117.7	1705.95	1324.15	2468.81	1720.53	1852.82
1074	107.4	1804.41	2474.22	1332.8	2227.36	1680.07	2246.77	1339.02	2540.43	1756.6	1883.31
1075	107.5	1775.12	2133.53	679.425	1402.81	1160.72	1755.01	1350.26	2324.07	2416.82	1746.38
1076	107.6	1376.34	2155.69	784.175	2102.78	1538.17	2447.63	1028.93	2197.46	1548.72	1887.42
1077	107.7	1491.11	1859.72	743.681	1431.77	1415.34	2112.42	1636.79	1532.35	1909.95	1249.43
1078	107.8	1388.39	2828.69	1214	2077.76	894.722	1960.24	1643.59	2347.77	1582.62	2275.56
1079	107.9	1276.5	2102.09	1133.33	2066.73	1843.23	2080.5	1213.55	1915.67	1487.8	1801.38
1080	108	1776.33	2260.1	1305.88	1647.26	1660.7	1575.99	1761.1	2527.75	986.406	2021.74
1081	108.1	1262.47	2251.25	1435.58	1750.3	1731.56	2282.94	871.201	1863.45	1052.18	2314.79
1082	108.2	1568.73	2021.99	1489.82	1898.57	1958.86	1802.57	1718.88	2177.53	1640.7	2485.42
1083	108.3	1898.73	1951.93	1402.41	1932.41	1262.77	1916.58	1538.63	1617.82	2015.2	3015.92
1084	108.4	1704.49	2323.98	954.744	2543.92	1493.65	1729.81	1423.3	1611.85	2041.98	2654.44
1085	108.5	1397.38	2592.54	794.809	2002.2	1173.02	2197.11	1563.23	2158.49	2053.18	2441.49
1086	108.6	1715.87	2443.39	1455.78	2283.71	1325.68	1574.71	1510.32	2040.89	2209.53	1836.59
1087	108.7	1440.69	1887.4	1021.06	1975.62	1110.39	1974.61	1191.34	2031.53	2119.52	2344.53
1088	108.8	1262.42	1879.32	1354.88	2215.04	895.228	1458.96	1150.49	1060.46	1113.98	2327.44
1089	108.9	1012.03	2131.09	1786.89	1605.7	1416.43	1579.62	1242.15	1879.22	1589.1	2075.47
1090	109	1547.28	2411.6	1408.64	2487.67	1236.97	1967.77	1438.71	1967.55	1049.76	1900.59
1091	109.1	1641.18	2297.42	1984.74	1731.68	1405.45	2424.46	1359.86	2238.66	1900.32	1993.11
1092	109.2	1768.53	2441.29	1158.06	1645.51	1812.82	2528.79	1793.02	2070.16	1527.87	2772.8
1093	109.3	1695.39	2116.56	2093.43	2230.79	1725.46	2322.36	918.629	1417.64	2065.88	2231.54
1094	109.4	1374.53	2055.4	1561.37	2185.97	1062.59	1818.51	1001.6	1887.05	2096.11	2169.81
1095	109.5	1234.75	1894.86	1166.03	1870.44	1314.93	2120.67	1883.09	1454.43	2139.55	2604.05
1096	109.6	1469.45	2750.7	809.991	1494.32	1480.68	1718.57	2005.09	1277.42	2414.86	1926.86
1097	109.7	2046.49	2042.49	1058.1	1788.31	1301.42	2163.23	2091.28	1433.89	1211.71	2255.05
1098	109.8	1379.11	2114.28	814.835	1530.46	1540.12	1922.36	1393.95	1257.64	463.481	2075.92
1099	109.9	1460.3	2068.1	1037.74	2238.11	1473.14	1931.16	858.421	1519.28	1159.15	1580.84
1100	110	1241.19	2809.56	1263.5	1972.27	1296.69	1728.91	1669.65	1734.29	1667.52	2025.68
1101	110.1	2073.66	2474.85	1168.11	2106.56	1324.94	1189.73	1214.2	1675.39	1580.13	2143.95
1102	110.2	1540.05	2172.24	512.443	2370.15	1145.55	1993.57	1556.65	1553.83	1478.49	2012.98
1103	110.3	1341.15	2051.17	1697.03	1966.3	1430.63	1535.73	1223.28	1708.26	2298.25	2569.26
1104	110.4	1555.74	2350.32	947.137	2114.06	1289.78	1880.76	1664.73	1472.94	1071.1	1828.09
1105	110.5	1619.64	2072.53	1343.6	1476.11	1606.89	1982.28	1333.53	1548.92	2586.74	2491.85
1106	110.6	1292.38	2224.88	728.424	1503.09	1404.2	2274.23	1966.92	1619.52	1794.54	2236.46
1107	110.7	1881.88	2660.11	1337.62	1844.1	872.69	2049.14	1349.87	1477.26	1425.57	1117.4
1108	110.8	1319.02	2532.21	1344.58	1651.34	1819.24	2740.44	1827.56	1636.54	2501.34	2368.64
1109	110.9	1871.78	1752.75	1543.28	2067.45	1816.73	2557.66	1887.86	2038.96	1308.14	2217.39
1110	111	1460.39	2540.36	1174.65	1689.51	2373.77	2147.19	965.034	1064.24	1693.3	2179.84
1111	111.1	1970.91	2301.39	1046.42	2079.88	1295.91	2139.37	1262.58	1265.21	2454.23	2409.14
1112	111.2	1994.31	2245.39	856.173	2607.28	1541.5	1981.61	1602.07	1786.68	2043.82	1949.63
1113	111.3	2073.29	2378.84	1757.08	1998.83	1437.1	1918.37	1705.99	2403.56	1308.01	2002.92
1114	111.4	1544.09	2626.17	1343.14	1992.83	1350.57	1728.28	1091.69	1981.68	2141.05	2242.62
1115	111.5	830.454	2081.04	855.011	1475.59	1455.27	1449.59	1462.16	829.223	1441.95	2205.75
1116	111.6	1669.62	2413.37	1741.9	1742.84	1315.88	2204.98	1650.58	1271.87	1681.52	1527.09
1117	111.7	1984.6	2168.43	894.884	1438.13	1123.3	1598.2	1570.09	1882.8	1221.45	2465.27
1118	111.8	1227.18	1928.87	311.204	1917.43	2221.18	1792.53	1283.28	1198.36	1510.38	2586.72
1119	111.9	1438.3	2325.98	848.283	2045.44	1163.84	1730.39	1598.86	1432.38	1580.05	2348.03
1120	112	1638.4	1720.88	1977.12	2410.1	942.623	1856.69	1510.76	1265.78	1685.42	2592.59
1121	112.1	1278.47	2008.8	1470.04	1902.66	1328.65	2289.36	2284	2105.87	1601.28	1744.81
1122	112.2	1531.12	2426.58	2065.38	2195.2	1294.89	1745.19	2138.21	1947.67	2197.02	2274.59
1123	112.3	1182.53	1868.65	1147.5	2567.16	1156.42	2024.35	1683.22	1527.61	913.842	1569.88
1124	112.4	1089.46	2480.59	866.01	2461.45	1366.73	2279.48	1861.61	1632.31	2287.87	1916.26
1125	112.5	1546.44	2454.46	814.849	1900.42	1391.06	1957.67	1838.89	1315.9	1284.79	2834.05
1126	112.6	1698.45	1951.22	1623.45	1839.54	1315.15	1879.4	1830.31	1360.86	1027.47	1956.62
1127	112.7	2160.84	1948.1	849.751	1735.07	1595.22	2014.02	1213.57	1678.94	1697.26	2088.78
1128	112.8	1545.98	2016.42	1387.86	2262.04	1882.45	1756.49	1135.39	1668.95	1540.73	2047.06
1129	112.9	1922.37	2130.6	1611.8	2314.74	1608.56	2420.52	2097.1	2100.74	2021.38	2315.25
1130	113	1548.31	2322.13	1637.76	1682.18	1440.24	1883.33	1655.12	1453.5	1283.49	2331.02
1131	113.1	1311.74	1491.31	942.741	1807.61	1657.66	2033.22	1157.91	2192.64	1199.12	1937.55
1132	113.2	1580.91	1518.68	1813.45	2052.37	1376.55	1503.53	1043.97	1623.43	1688.44	2348.2
1133	113.3	2092.76	2123.37	1507.12	2433.06	1297.62	1802.96	1037.86	1984.04	1512.77	2247.54
1134	113.4	1376.36	2500.42	1976.8	2497.18	1566.04	1446.84	2459.38	1750.38	659.344	1417.37
1135	113.5	1337.8	2356.13	1347.66	2080.54	1598.18	2254.64	1987.95	2608.92	1007.11	2155.49
1136	113.6	1212.24	2554.2	2212.01	2258.55	1385.47	1669.89	1551.26	1564.49	1705.91	1925.6
1137	113.7	1960.15	2968.53	2302.88	2275.22	1586.87	1886.51	1476.82	2450.1	1625.4	2453.91
1138	113.8	1325.43	1908.3	499.725	2056.84	861.751	1834.8	1441.9	1449.04	1141.95	1561.83
1139	113.9	1169.68	2053.5	1142.54	2398.99	1259.91	1820.28	2178.82	1910.82	1188	2249.6
1140	114	1836.56	2184.34	976.15	2854.94	1890.21	1944.29	2297.79	1915.91	1315.25	1756.31
1141	114.1	1882.2	2101.09	1666.95	2243.4	1404.02	2537.12	895.098	1649.07	1411.84	2044.67
1142	114.2	1644.98	2458.91	1479.76	2408.19	1016.77	2156.85	1202.87	1616.55	1285.28	2278.2
1143	114.3	738.467	1846.08	1458.3	2701.9	917.178	2028.64	849.99	1157.52	1546.99	2249.78
1144	114.4	1939.21	2249.77	1023.86	2246.26	1812.12	2081.99	2160.89	1830.02	1582.39	2004.44
1145	114.5	1410.82	2188.34	1239.24	2201.22	1258.74	1673.18	1391.1	1575.4	716.298	1732.93
1146	114.6	990.678	2087.84	995.943	1835.57	2032.9	2001.53	1718.49	2114.86	2037.12	2137.09
1147	114.7	1335.93	1816.37	831.693	1970.66	1245.96	1947.21	1010.23	1352.66	1447.58	2100.65
1148	114.8	1332.09	2410.25	1295.8	2126.26	2335.51	2427.84	913.702	1360.31	1395.53	2079.14
1149	114.9	2538.7	2382.05	1562.61	1948.59	1064.99	2072.58	1086.55	1361.33	1767.36	1945.74
1150	115	2062.33	2106.63	1345.56	2673.75	2022.95	2428.24	1226.39	1767.24	1520.98	2227.72
1151	115.1	1808.42	1910.33	897.61	1659.7	1380.32	1955.41	1503.97	2029.14	1720.67	2458
1152	115.2	2194.77	1803.37	1229.94	2145.03	1488.71	2071.46	935.063	1188.97	1143.66	1576.67
1153	115.3	1850.56	2230.83	833.35	2027.11	1570.17	2075.75	1816.89	1833	1067.46	2062.67
1154	115.4	1615.71	2054.78	1121.32	2577.21	1510.65	1704.44	1508.7	1801.95	1347.09	2440.23
1155	115.5	2036.3	1792.86	712.795	1743.21	939.082	1845.23	1516.12	1754.97	1275.14	1890.03
1156	115.6	1334.04	1864.02	815.197	1471.09	1783.27	2428.35	897.87	1006.56	1192.49	2046.91
1157	115.7	1107.89	2293.44	845.646	1363.94	1601.86	2243.54	1222.44	1253.98	1411.38	2060.38
1158	115.8	993.322	1722.16	1074.04	1997.08	1467.46	2060.45	1098.58	1483.09	1096.67	2074.92
1159	115.9	1568.67	1468.07	965.006	1940.44	1063.23	2490.24	1164.14	1908.26	1699.38	2199.45
1160	116	1902	2412.79	1035.17	1844.09	1574.64	2277.98	2064.12	1918.73	1524.57	2289.28
1161	116.1	1804.53	1890.41	1634.9	1740.44	1153.4	2877.51	1170.89	1506.3	1326.49	1881.61
1162	116.2	2226.94	2086.77	1922.69	3054.95	1443.56	2496.2	766.633	1909.82	1595.3	1978.6
1163	116.3	2004.95	1772.28	1676.67	2761.62	1934.17	2638.04	1085.93	1961.57	1821.4	2495.12
1164	116.4	2070.72	2452.19	1023.31	2396.2	1804.95	2720.59	1058.51	1977.82	1104.72	2287.57
1165	116.5	2107.74	2877.33	1747.53	2855.38	2108.09	2275.19	1010.34	1676.34	1546.29	2006.79
1166	116.6	1818.29	1745.55	951.255	2337.62	1623.73	1901.96	1653.11	952.208	1268.63	2635.94
1167	116.7	2049.77	2048.98	910.468	2161.82	1237.2	1944.86	1368.75	2210.23	1122.68	2290.65
1168	116.8	1530.25	1744.46	829.71	1808.8	1183.11	1767.59	1078.95	1693.75	2017.26	2142.17
1169	116.9	1379.89	1747.15	1348	2074.51	1357.67	2416.82	1536.66	1804.34	1433.44	1837.37
1170	117	1306.32	2006.13	1252.6	2369.72	1296.61	2240.31	1266.21	2096.08	1355.83	2387.52
1171	117.1	1420.11	1942.72	1113.88	2759.38	2057.1	2363.57	1316.69	2266.8	1427.8	1860.88
1172	117.2	1218.43	2606.15	844.854	2140.86	1194.42	2317.81	1759.18	2361.57	1923.5	1183.58
1173	117.3	1353.09	2026.15	565.871	1871.37	2070.8	2472.88	1137.12	2998.57	1612.3	1764.53
1174	117.4	1637.69	1990.21	855.655	2301.18	782.925	1426.79	1060.72	2391.37	1779.6	2717.69
1175	117.5	2051.79	1616.36	991.913	2230.43	1507.39	1388.18	1247.74	2223.03	2097.65	1894.23
1176	117.6	1793.83	2389.11	1171.5	2047.07	1768.29	2112.4	1928.22	1861.93	1675.86	2139.53
1177	117.7	1515.59	2154.74	899.31	2720.02	1789.78	1663.25	1326.11	2015.85	1716.54	1569
1178	117.8	1559.6	2419.05	1439.58	1832.82	2008.7	2222.43	605.313	1906.39	1665	2141.46
1179	117.9	1213.68	2274.75	1071.84	2164.59	1638.27	2291.23	1205.09	2416.99	2137.46	2269.34
1180	118	1926.26	2252.86	1705.44	2403.26	1423.62	2348.83	1805.86	2659.05	778.072	2297.36
1181	118.1	1233.26	2019.65	1399.91	1875.19	1291.32	1835.7	1166.18	2129.34	1166.07	2327.86
1182	118.2	1460.25	2238.7	1348.28	2472.5	1068.53	2512.41	1617.14	1440.23	1527.36	1969.12
1183	118.3	1522.43	2209.37	1390.03	1979.1	1583.6	1440.89	1078.43	2340.53	1464.57	2369.83
1184	118.4	1411.51	2411.76	1560.09	2654.8	1273.88	2340.32	1877.58	2313.94	1085	1779.04
1185	118.5	1225.59	2850.03	1455.25	2405.55	2425.65	2665.49	936.248	2323.09	1636.88	2671.91
1186	118.6	1432.69	2027.13	1353.01	2696.07	1731.51	2022.43	953.534	1842.77	1959.41	2075.77
1187	118.7	1627.18	1777.09	1206.18	2724.77	1950.21	2325.55	1741.86	1795.11	1700.02	2493.42
1188	118.8	1479.55	2084.58	441.933	1897.51	2136.48	2371.96	1481.65	1699.44	1914.49	2661.87
1189	118.9	1002.25	2270.59	1342.98	2364.72	2313.34	2175.59	1229.64	2261.97	1207.61	1725.67
1190	119	1477.13	2285.48	1340.78	2552.29	2738.59	2482.72	1643.06	2306.99	1920.64	2163.66
1191	119.1	1461.31	2290.35	998.934	2499	1933.03	2010.67	1450.3	1631.27	1719.58	2147.44
1192	119.2	1188.17	2098.32	1457.63	2310.09	1548.68	1798.53	2005.15	1632.5	1242.32	1875.22
1193	119.3	1209.25	2291.61	1213.2	2196.54	1231.59	2386.28	1413.65	1875.98	1557.64	1680.2
1194	119.4	1420.47	2147.9	695.577	2706.19	2307.93	2121.82	1614.7	1709.87	1102.81	1960.3
1195	119.5	1168.2	1628.03	1633.89	2704.68	1849.66	2153.59	2197.43	1730.17	1526.89	1947.54
1196	119.6	1087.95	2247.72	1326.7	2396.1	1369.96	1280.15	1256.42	1638.13	1149.19	2652.88
1197	119.7	1115.16	1961.05	1192.79	2106.52	1926.37	1240.71	940.413	752.506	1119.25	1859.93
1198	119.8	1577.17	1940.36	1143.89	2046.44	1563.6	1731.71	462.049	1352.74	1852.42	2371.94
1199	119.9	1430.71	1723.47	1626.91	2365.37	1542.86	2079.17	1731.68	1929.6	943.792	1572.55
1200	120	1282.93	2236.09	1578.91	2873.81	2536.1	2205.94			1339.8	2086.26
1201	120.1	1847.73	2492.23	2097.07	2329.07	978.977	1845.94			1210.32	1865.23
1202	120.2	2283.57	2220.04	1929.7	2683.72	1621.18	1788.77			2035.79	1778.42
1203	120.3	1346.51	1910.79	1190.25	2713.27	2046.19	2024.85			2134.41	1881.31
1204	120.4	1023.38	1986.03	1603.75	1726.67	1743.84	2699.28			1779.97	2638.12
1205	120.5	1850.76	2476.61	1540.7	2195.16	1300.39	1850.95			1614.15	2391.21
1206	120.6	1265.89	2140.55	1668.52	2345.05	398.121	1661.22			1313.95	1883.84
1207	120.7	1401.48	2190.41	1470.82	1836.08	1039.55	2044.52			1444.17	2175.92
1208	120.8	2108.6	2527.49	969.628	2116.89	1507.04	2241.19			1564.98	1794.58
1209	120.9	1447.18	1967.22	1042.33	1957.18	1576.69	2215.67			2265.98	2495.91
1210	121	1756.02	2280.85	1321.49	1721.57	1273.41	2156.61			1020.62	2752.2
1211	121.1	1082.71	2044.61	2172.86	2300.22	1911.38	2663.83			1820.82	2248.41
1212	121.2	1351.76	2000.54	2073.17	2559.88	1342.77	1911.2			1330.93	2466.02
1213	121.3	1314	2464.5	1751.95	1825.37	1592.62	2306.53			1609.53	2219.82
1214	121.4	1141.36	1725.55	1818.26	2237.52	1405.03	2788.4			1424.56	2428.09
1215	121.5	2070.9	1627.04	1651.89	2103.75	1565.36	2458.78			1997.66	2038.38
1216	121.6	1814.19	2289.86	2204.9	2379.35	1550.61	2060.69			2421.84	2413.09
1217	121.7	1770.51	1781.97	1657.94	1570.8	1520.32	2275.34			2141.06	2343.32
1218	121.8	1380.86	1803.51	2441.2	2340.67	1212.48	2379.05			1800.45	1960.45
1219	121.9	1595.86	1753.52	2379.44	1799.37	1142.66	1858.39			1791.34	2418.79
1220	122	1533.9	1845.53	1845.67	2005.63	1837.99	2044.5			1451.46	2476.98
1221	122.1	2227.01	2298.7	2306.03	2295.39	1250.07	2068.69			1409.05	2503.35
1222	122.2	661.095	1563.85	1664.34	1970.64	953.06	2248.29			2221.94	2054.13
1223	122.3	866.458	2260.67	2270.6	2335.23	1302.8	1872.61			1549.54	2189.1
1224	122.4	1045.94	2053.23	1907.63	2093.39	1885.91	2088.12			2115.44	2496.56
1225	122.5	1462.14	2116.01	2305.7	2407.17	1569.44	1502.65			2017.68	2357.09
1226	122.6	1764.28	2772.55	2425.32	2213.06	1329.78	2568.59			1770.37	2236
1227	122.7	1128.61	1981.05	2463.74	2450.84	1722.05	2390.7			1703.02	2282.8
1228	122.8	1539.35	1987.11	2235.68	1863.78	2082.05	2048.24			1662.95	2448.86
1229	122.9	1938.04	2151.99	1846.82	1684.69	672.322	1430.15			1441.38	2161.66
1230	123	1664.93	1659.73	1524.75	2330.69	1355.57	1845.68			2346.63	2012.58
1231	123.1	1350.27	1634.14	1088.15	2151.45	900.268	1957.76			2055.47	2098.18
1232	123.2	1226.57	1898.99	643.355	2649.5	1275.4	1491.66			1275.08	2272.88
1233	123.3	1039.19	1805.27	1932.55	2197.07	1022.46	1556.1			1994.14	2262.97
1234	123.4	1386.58	2149.35	1996.04	2255.81	1456.32	2123.73			1553.88	1980.96
1235	123.5	2180.88	2381.32	1914.46	2493.78	1308.96	1833.61			1725.52	2239.65
1236	123.6	1926.63	2210.96	2030.57	2049.84	1244.74	2072.11			2165.08	2232.1
1237	123.7	1357.2	2220.34	2189.78	1878.76	1196.38	1591.64			1077.1	2221.05
1238	123.8	1129.25	2249.33	2030.03	2087.6	1620.58	1414.07			1416.31	1876.69
1239	123.9	1543.62	1866.81	963.058	2045.21	869.744	1686.23			1229.99	2334.98
1240	124	1189.81	2052.44	1862.83	1901.43	1502.04	2497.45			1432.73	2503.02
1241	124.1	1578.22	2235.08	1495.34	2274.41	1222.27	1921.77			2342.44	2568.44
1242	124.2	1850.36	1821.53	2052.01	1961.21	1465.31	1932.86			1478.37	2541.05
1243	124.3	2126.85	2263.82	2946.88	2148.45	1560.59	1439.52			1658.95	2684.49
1244	124.4	1281.46	2074.94	1122.91	1736.86	1541.21	1891.21			1503.16	2408.56
1245	124.5	973.56	2287.76	2270.68	1870.48	1454.9	1617.92			1629.81	2202.97
1246	124.6	1888.56	2022.26	1300.88	1707.97	1074.57	1118.83			1468.27	1921.34
1247	124.7	1822.66	2016.72	1315.86	1894.07	1234.02	1648.14			2178.17	2027.52
1248	124.8	1420.18	2023.84	899.294	1589.38	1652.77	1607.5			1494.7	2507.56
1249	124.9	1750.1	1992.46	826.832	1588.76	1405.16	1705.98			1371.24	2368.89
1250	125	2169.9	2086.46	1251.47	1367.78	1722.54	2049.05			1908.33	2273.17
1251	125.1	1207.87	1644.3	1028.25	1474.44	674.163	1627.44			1460.8	2258.11
1252	125.2	1208.26	2301.39	1369.24	1554.8	1683.42	1702.38			1567.07	2440.22
1253	125.3	1209.18	1741.77	1219.26	1894.11	1516.74	1855.18			1812.87	1903.05
1254	125.4	1082.89	1760.63	1864.68	2343.27	1361.69	1437.8			2062.17	2515.41
1255	125.5	1060.69	1991.05	1244.1	1489.27	1693.43	2318.51			1624.72	2165.49
1256	125.6	2274.02	2218.67	1032.5	2109.29	1339.6	1948.3			2034.02	2836.33
1257	125.7	2135.53	2524.32	1704.63	2604.34	1566.81	2292.05			1056.77	2401.03
1258	125.8	1928.36	2379.77	805.35	1441.5	1296.68	1774.13			2245.77	2565.78
1259	125.9	1873.07	2227.16	672.338	1994.76	2163.75	1549.7			1808.62	1928.92
1260	126	1137.46	1837.57	1814.65	2654.71	1653.48	1547.63			972.401	2137.58
1261	126.1	2062.02	2014.09	1749.4	2158.06	1998.93	1902.08			1035.61	2271.29
1262	126.2	1743.46	2112.29	1339.42	2228.32	1477.26	1680.22			1154.91	1882.01
1263	126.3	961.935	2087.12	1391.37	1450.29	1255.64	1345.31			1880.87	1989.84
1264	126.4	978.093	2143.04	1276.86	2275.5	1051.86	1662.96			2228.94	2026.93
1265	126.5	1084.22	1656.09	1717.59	1854.13	998.672	1271.57			1170.19	2352.75
1266	126.6	1984.85	1927.65	1371.91	2327.78	1708.56	780.163			1357.82	2564.84
1267	126.7	1348.13	2326.54	1920.55	2628.66	2287.77	2166.48			1708.91	2069.57
1268	126.8	1783.92	2079.33	1671.45	2135.03	2237.96	1975.82			1401.46	2151.36
1269	126.9	2055.34	2131.06	1049.11	2229.79	2558.01	2253.73			2201.06	2809.64
1270	127	2368.5	2338.35	1473.48	2826.03	1956.09	1694.05			1276.47	2608.1
1271	127.1	1875.81	2435.13	1815.42	2176.64	1797.78	1867.65			1562.31	2280.38
1272	127.2	1433.67	2092.42	1266.2	2243.56	1536.99	2054.02			1183.52	1813.99
1273	127.3	1703.59	2510.76	1203.11	2295.92	1442.35	2275.4			1579.46	1930.94
1274	127.4	1228.92	1861.52	1009.58	2466.01	1592.64	1951.29			2328.22	2620.27
1275	127.5	1329.67	2057.95	1223.13	1746.87	1595.39	1298.12			1277.3	2179.86
1276	127.6	1636.57	2174.83	960.097	1993.03	1107.38	1950.36			1389.19	1931.69
1277	127.7	954.274	2409.03	2036.41	1903.85	1780.14	1125.34			2136.93	2220.75
1278	127.8	864.6	2136.86	1226.7	1998.39	1744.88	1019.78			1775.24	2466.72
1279	127.9	970.827	2391.51	1436.5	2538.87	1875.51	1267.16			1468.02	2260.42
1280	128	1788.46	2144.25	1609.36	2047.55	1574.54	1574.57			1490.79	2443.16
1281	128.1	1959.99	2191	1044.25	2367.79	1124.52	1581.83			1420.42	1053.04
1282	128.2	945.509	2541.19	1335.2	1946.67	1598.83	2160.24			949.689	2510.6
1283	128.3	1204.98	1481.59	1786.73	2327.7	1502.76	1702.59			1898.08	2029.34
1284	128.4	1442.85	1710.75	1452.37	1704.88	1519.17	1606.45			1724.44	2122.97
1285	128.5	1438.17	2003.98	1754.69	2061.56	1794.47	1579.99			1967.58	2662.07
1286	128.6	1992.44	2576.74	1227.21	2007.14	1620.93	1968.09			1922.29	2626.67
1287	128.7	1935.76	2351.09	1495.12	2409.51	1372.49	1613.89			1921.45	1687.2
1288	128.8	1450.11	2690.36	1513.66	1433.02	1593.09	1427.06			937.601	2357.55
1289	128.9	2022.77	1982.61	1928.13	2460.35	1962.26	1932.78			1940.96	1920.08
1290	129	1625.44	2008.94	1220.11	2360.48	1884.41	890.982			1773.28	2127.16
1291	129.1	1181.29	2267.27	1326.72	2081	1730.58	1166.34			1475.14	2221.08
1292	129.2	1393.17	2021.56	1333.09	1796.35	2119.91	1118.95			1775.27	2330.12
1293	129.3	1370.47	2363.03	1038.52	1884.56	1644.31	1131.16			904.833	1893.05
1294	129.4	1746.21	1987.13	1187.02	1848.78	1851.01	1383.91			1518.95	1737.58
1295	129.5	1893.83	2010.25	1604.24	2028.56	1746.16	1371.61			1823.98	2444.06
1296	129.6	1685.4	2235.21	1605.07	2258.65	1586.83	1043.17			1342.68	2086.87
1297	129.7	1874.59	2507.44	1408.04	1756.37	2286.02	1453.63			1055.84	2362.39
1298	129.8	1127.3	2594.84	1360.41	1952.12	1422.96	1369.59			1209.11	1797.28
1299	129.9	1292.8	1988.54	1916.4	2466.08	2132.04	974.22			1113.36	2065.59
1300	130	1675.49	2156.93	1327.76	2341.82	1632.21	1062.67			839.863	1849.76
1301	130.1	1204.71	1904.18	2072.21	2081.76	1655.82	1295.42			1688.23	2159.52
1302	130.2	1688.51	1783.87	1313.03	2704.88	1929.98	1842.07			1050.25	1579.82
1303	130.3	2543.01	2916.89	1468.42	2436.9	1921.19	1531.53			888.264	1298.89
1304	130.4	1849.78	2380.89	1157.92	2039.6	1416.09	1539.19			1591.08	1895.26
1305	130.5	1433.56	2213.77	1224.85	1828.75	2070.1	1786.06			1247.5	2676.42
1306	130.6	1707.16	2815.98	954.302	1534.99	2224.13	1095.9			1099.7	2155.24
1307	130.7	1277.8	1814.43	956.596	2002.82	1682.81	679.563			1442.48	2530.5
1308	130.8	1658.49	1705.07	1049	1908.81	1697.89	1396.33			1323.41	2722.18
1309	130.9	1515.19	2480.96	1003.71	2106.95	1446.82	1293.23			2314	2266.04
1310	131	1657.47	1950.23	1086.31	2194.81	2239.31	1874.59			1333.99	2148.24
1311	131.1	1871.2	1978.51	1055.12	1792.76	1952.24	1917.04			1443.15	2644.36
1312	131.2	1625.23	2108.1	1430.05	2243.2	1358.09	620.827			1156.08	1670.89
1313	131.3	1709.53	2477.14	1180.1	1801.77	1496.92	2075.58			1284.17	1922.98
1314	131.4	1649.52	2529.66	1415.11	2354.34	1515.85	1636.71			1179.25	2429.25
1315	131.5	1244.8	1800.84	1632.62	1748.01	1881.19	2112.18			1624.96	2087.07
1316	131.6	970.2	2245.99	1492.13	1927.44	1258.49	733.17			1624.87	2275.66
1317	131.7	1795.29	2289	994.029	2189.55	1591.17	1283.73			1215.61	2475.97
1318	131.8	2267.25	2497.22	1012.11	1892.99	1733.87	1585.01			1431.8	2133.09
1319	131.9	1077.41	2398.25	1174.55	1226.08	1940.54	1958.2			1544.47	2637.9
1320	132	1239.4	1976.36	1694.42	2388.86	1747.88	1372.01			765.844	2138.22
1321	132.1	1510.25	2277.46	859.878	1933.88	1823.97	1739.37			1394.65	2450.1
1322	132.2	1425.51	1655.57	1104.6	2152.8	2005.19	1504.21			1545.19	2703.66
1323	132.3	1676.01	1657.61	1496.51	2154.7	1324.43	1305.95			1338.58	2344.29
1324	132.4	1609.17	1793.52	1146.93	2242.66	1861.06	1399.22			1566.71	2007.31
1325	132.5	1657.06	2363.7	1037.17	2143.01	1628.08	1569.36			1173.78	2128.71
1326	132.6	1338.4	1972.48	1752.04	1959.93	1878.06	1727.84			1460.11	2406.61
1327	132.7	1687.83	2117.02	1224.49	1864.27	1560.44	1605.46			2417.51	2411.97
1328	132.8	2003	2656.21	1316.71	1751.02	2521.28	1923.47			1308.43	1920.85
1329	132.9	1358.57	2459.52	1107.38	1835.29	1835.79	1431.1			1525.8	1948.88
1330	133	1546.74	2392.82	1351.17	1812.82	1986.88	1478.14			1302.46	2157.44
1331	133.1	1832.4	1996.28	795.589	1802.95	2028.11	1871.84			1320.96	2633.12
1332	133.2	1762.54	2287.09	1236.36	1427.69	2138.17	2136.57			1308.4	2408.79
1333	133.3	1312.65	2102.39	1364.09	2507.37	2382.02	1945.14			1178.65	2328.47
1334	133.4	1538.24	1796.04	772.063	1836.34	2202.77	1813.69			1045.05	1770.03
1335	133.5	1003.1	2344.84	814.531	2097.87	2145.48	933.128			1359.14	2685.71
1336	133.6	2009.92	1893.14	1245.99	1925.5	2150.59	1409.08			1132.85	2160.88
1337	133.7	1088.37	1907.36	961.511	2007.98	1831.72	2289.87			1707.09	2372.23
1338	133.8	1252.88	2158.01	1309.66	2265.84	1525.59	1371.57			1473.85	2305.04
1339	133.9	2000.83	2419.86	1470.92	1948.15	2349.31	1524.06			1291.03	1675.14
1340	134	1093.96	1612.29	1245.99	1835.98	1921.98	1508.65			1548.98	2367.61
1341	134.1	1436.05	2436.37	1000.22	2137.03	1201.85	1397.91			1303.4	1820.58
1342	134.2	1873.06	2285.95	1890.8	2234.07	2130.77	1657.94			1556.52	2092.97
1343	134.3	1562.46	1999.99	1517.84	1531.19	2094.8	1697.13			1732.42	2356.42
1344	134.4	1047.3	1685.18	1235.77	1603.05	2423.85	2038.03			1708.1	2355.98
1345	134.5	2345.52	2725.29	1793.53	1867.58	1937.14	1824.81			1293.82	1550.69
1346	134.6	1650.28	1763.66	1480.28	2446.22	1267.21	1257.29			1511.84	1445.66
1347	134.7	1686.86	1757.58	1254.68	2180.4	1851.77	1865.77			1444.42	2370.17
1348	134.8	1706.78	913.099	1459.57	2520.94	2397.9	1830.08			1952.42	2360.99
1349	134.9	1158.24	1150.37	1326.29	1906.92	1576.13	361.644			923.381	2135.46
1350	135	1628.08	2039.6	1054.73	1757.45	2284.27	1880.01			2059.43	2091.37
1351	135.1	1153.47	1794.11	1164.64	1813.59	1287.44	1618.68			2182.74	2091.63
1352	135.2	1342.65	2170.63	1211.77	2233.08	2396.74	1749.59			1565.17	2184.13
1353	135.3	2114.27	1816.92	2060.65	2375.38	2697.33	2070.29			1142.88	1716.28
1354	135.4	1139.18	2321.21	669.584	2019.84	2127.53	1603.61			1401.63	1764.89
1355	135.5	1220.36	1925.1	1923.27	1870.55	1688.36	1930.8			1967.24	2391.99
1356	135.6	1033.34	1342.88	1003.19	1442.3	1464	1559.74			1970.76	2378.93
1357	135.7	1403.25	1268.47	732.184	1810.18	1655.8	1864.95			1875.86	2294.32
1358	135.8	1666.76	1335.2	1073.92	1659.42	2118.36	2273.99			1678.38	2190.04
1359	135.9	1596.21	2271.08	2402.19	2264.13	1941.02	1736.38			2007.72	2489.8
1360	136	2344.97	2390.23	1044.22	1653.18	1701.24	1945.06			1492.57	775.537
1361	136.1	1737.11	1654.99	1173.28	1737.93	2428.43	2353.53			1447.91	1977.93
1362	136.2	1501.75	1763.33	1178.5	2196.6	1657.9	2345.06			1292.18	1334.51
1363	136.3	1874.87	1665.17	1278.4	2217.47	1959.69	2363.97			832.562	1257.79
1364	136.4	1118.29	1822.11	1091.18	1831.83	1982.67	1718.73			1194.42	2171.92
1365	136.5	1814.74	2043.38	1318.07	1997.95	2123.55	2363.9			1683.57	1953.41
1366	136.6	1552.69	1633.26	1633.25	1942.86	1922.17	2536.19			1309.74	1867.32
1367	136.7	1643.12	2256.04	1146.23	1853.96	2138.69	2094.38			1811.96	1977.74
1368	136.8	1389.27	1933.32	1613.94	2192.31	1494.66	1144.61			1073.13	1369.49
1369	136.9	1310.42	1970.23	704.078	1565.14	2514.12	1833.85			1196.71	1938.65
1370	137	1396.27	2260.39	1295.08	2127.74	1612.77	1995.68			1867.77	1635.67
1371	137.1	1648.89	2125.7	1241.35	1936.6	2356.71	1933.35			1257.62	1287.94
1372	137.2	1267.28	1529.5	878.589	1919	1847.1	1169.97			1767.55	1680.21
1373	137.3	2059.45	1947.58	1220.33	1495.56	1751.85	2251.44			1568.36	1379.87
1374	137.4	2158.86	1533.11	1061.45	2039.55	2177.23	2684.33			1236.33	900.029
1375	137.5	2166.77	2434.71	1349.17	2718.98	2338.85	2782.04			1760.75	1892.65
1376	137.6	1824.2	2176.69	1575.02	2236.25	1737.45	2055.07			1705.35	2252.76
1377	137.7	1520.36	1737.64	1294.54	2689.59	2735.74	2414.17			1463.24	2112.66
1378	137.8	1603.68	2101.24	1481.84	2286.46	2474.03	2305.34			1384.57	1876.02
1379	137.9	2327.78	2069.93	1542.93	2522.22	2302.7	2712.55			1374.3	1882.18
1380	138	2352.16	2553.23	796.024	2047.24	2664.6	2405.72			1582.52	2608.96
1381	138.1	1795.45	1516.42	846.511	2153.08	1848.3	2885.16			1469.7	2869.86
1382	138.2	1810.93	2635.95	1633.49	1988.06	2025.36	2744.42			1634.93	1649.36
1383	138.3	1852.89	1861.85	1360.83	2288.9	2107.44	2538.35			1494.34	1891.67
1384	138.4	1665.77	2240.29	1140.21	2028.27	1383.89	2133.28			915.871	1138.44
1385	138.5	2093.96	1825.7	1739.11	2033.45	1914.54	1967.55			2054.43	1596.94
1386	138.6	1513.35	1757.65	986.26	2081.83	2087.55	2210.24			1595.5	1836.31
1387	138.7	2209.6	2057.72	1779.1	2004.18	2383.53	1790.93			1015.58	1573.26
1388	138.8	2358.16	1893.54	1096.81	1612.68	2222.75	2548.74			1679.29	2227.83
1389	138.9	2140.4	1675.59	1992.5	2294.98	2144.4	1978.3			1456.23	2434.91
1390	139	2023.41	2152.78	1735.92	2376.27	2286.86	2277.64			1428.23	1951.23
1391	139.1	1491.06	2227.35	1674.02	2276.1	1929.56	1368.08			1161.51	1789.29
1392	139.2	2007.64	2025.71	1517.69	2370.29	1754.18	1797.4			1683.33	2574.34
1393	139.3	1488.03	1743.96	1141.04	1807.32	1632.58	2251.27			2044.48	2310.64
1394	139.4	1684.31	1952.49	1231.31	2037.13	1633.05	2102.47			2007.53	2481.41
1395	139.5	1463.19	2400.59	960.472	2118.73	2284.1	2453.07			1664.27	1752.27
1396	139.6	1897.18	2439.75	1633.49	2680.13	1325.53	1809.99			1568.8	2429.62
1397	139.7	1596.7	2230.9	1126.58	1781.33	1266.59	1947.57			1785.47	2245
1398	139.8	1811.85	2173.28	743.528	1918.64	1582.2	2068.28			1643.77	1696.15
1399	139.9	971.058	2353.61	753.072	2221.68	1747.42	2177.99			1405.86	1914.09
1400	140	1642.67	1294.31	1835.88	2278.19	1878.07	2345.73			1610.73	2557.19
1401	140.1	1210.33	1651.44	1062.56	1666.46	1617.71	1540.6			2201.89	2054.53
1402	140.2	1391.34	2200.85	752.011	1571.61	1215.64	1574.24			1877.49	2026.47
1403	140.3	1134.27	2512.77	1295.54	1685.83	1574.3	1773.36			1463.69	2363.56
1404	140.4	964.418	1786.28	1349.52	2543.77	1090.55	1688.05			1732.46	1936.83
1405	140.5	1602.18	2459.7	1005.55	1852.43	1814.38	2166.4			1600.3	1737.66
1406	140.6	1711.91	2004.36	1738.39	2791.07	2120.2	2276.04			1666.8	2438.58
1407	140.7	1629.27	2332.61	1818.54	2107.68	1304.48	1607.21			1243.8	2233.55
1408	140.8	1424.12	1589.22	1338.48	2493.57	1345.66	1640.85			632.278	1955.05
1409	140.9	1633.52	2107.17	1516.97	1947.81	1991.08	1531.95			1554.72	2935.64
1410	141	1495.98	2186.47	1170.76	1816.27	1914.08	1749.1			1333.45	1622.64
1411	141.1	1153.29	1882.82	1343.83	2333.72	1883.9	1795.94			1137.32	1856.46
1412	141.2	1573.72	2308	926.649	2085.33	1401.77	1400.9			1907.01	2356.23
1413	141.3	1315.03	2253.35	1555.38	1966.86	1499.39	2248.3			1642.64	2438.42
1414	141.4	1710.52	2057.99	1535.63	2050.77	1987.13	1777.71			1340.32	2195.52
1415	141.5	1547.36	2140.47	1462.25	1586.1	972.956	1691.88			1299.88	1556.43
1416	141.6	1341.94	1863.76	807.76	1871.49	1905.74	2078.25			1510.78	1950.49
1417	141.7	2027.5	2882.52	1187.27	2107.06	1191.02	1377.63			1738.76	2260.26
1418	141.8	1643.64	2063.11	1276.36	2136	1461.61	1879.41			1760.51	1796.37
1419	141.9	1366.14	1377.13	1218.63	1712.57	668.434	1035.67			1687.28	2159.08
1420	142	2025.21	1534.17	1146.57	2024.67	2258.34	1826.28			1484.5	2010.22
1421	142.1	1942.41	1883.19	1510.78	1318.63	1713.78	2769.07			959.772	1920.57
1422	142.2	2540.87	2131.39	1249.91	1863.42	1793.37	1248.51			1491.97	2314.55
1423	142.3	2027.87	1657.92	1017.42	1583.11	2048.89	1560.85			1662.02	2197.11
1424	142.4	2113.03	1283.64	1949.12	2006.11	1606.86	1462.76			1689.82	1798.91
1425	142.5	2508.83	1434.07	1772.28	2107.68	1769.53	2285.24			1516.21	2036.17
1426	142.6	1443.3	1211.37	2403.59	2237.54	2359.08	2386.57			1596.81	2121.19
1427	142.7	1691.34	1735.31	1665.67	1947.29	1425.98	1915.09			1368.16	1628.71
1428	142.8	1828.41	1780.88	1403.6	1667.79	1646.76	1717.21			1292.69	2472.22
1429	142.9	1657.05	1783.69	1374.86	1666.28	1268.13	1248.78			1909.16	2575.11
1430	143	1022.95	1207.24	2210.82	2008.3	1760.4	2057.76			1126.86	2539.33
1431	143.1	1294.93	1243.55	1936.51	1479.65	1185.4	1575.77			1804.24	2215.71
1432	143.2	857.657	1958.69	1636.22	1680.85	1883.12	1606.46			769.892	2029.4
1433	143.3	1158.61	2146.57	2430.62	2656.19	1474.57	1293.41			1550.33	2521.04
1434	143.4	1970.86	1541.62	1965.81	1898.06	1819.82	1806.6			1818.14	2344.67
1435	143.5	1224.29	1684.74	1112.72	1844.05	1380.75	1499.04			1537.49	2227.09
1436	143.6	1506.82	1696.3	2160.54	2287.08	1433.36	2074.29			1672.58	2006.48
1437	143.7	1079.09	2136	2053.92	1787.25	1016.34	1282.49			1596.47	2812.17
1438	143.8	1432.67	1700.58	2029.1	2903.45	1388.7	1739.32			1610.72	2481.95
1439	143.9	1409.13	2278.42	1281.62	1989.1	1941.85	2265.47			1853.15	2339.4
1440	144	828.298	1543.7	1206.21	2207.19	2206.85	2030.14			1409.86	1948.33
1441	144.1	1422.75	1508.37	1292.62	2140.7	1879.13	1605			1538.36	2602.74
1442	144.2	1213.34	1963.96	1078.94	2102.81	2420.98	1864.04			1341.8	2359.81
1443	144.3	1012.83	1745.86	2193.29	2030.19	1978.36	1672.96			1718.38	2341.92
1444	144.4	1757.49	2210.8	1223.66	2094.94	2106.47	2419.04			1489.39	1849.4
1445	144.5	889.43	1580.52	1543.43	2240.65	2238.19	2923.78			1546	1985.21
1446	144.6	1521.74	2200.79	2096.15	2088.68	1931.39	1776.53			1675.28	2432.12
1447	144.7	1429.15	1657	1450.4	2012.7	2082.5	2751.82			1322.09	2380.98
1448	144.8	1515.7	1621.88	1084.18	2172.38	1579.89	1797.93			1231.91	1355.73
1449	144.9	748.122	1702.33	1799.03	1998.69	1264.16	1287.18			1672.85	2360.61
1450	145	1870.58	1675.61	1838.37	1617.6	1681.34	1898.94			1195.24	2013.82
1451	145.1	1486.31	1237.95	1915	2322.05	2144.54	2376.73			1438.87	2113.53
1452	145.2	1281.72	1904.49	1772.08	1796.46	2434.86	2057.82			1588.68	1638.24
1453	145.3	1653.84	2046.58	1261.3	1912.13	2144.09	1673.21			1670.06	2012.73
1454	145.4	1577.27	2099.59	1936.68	1868.81	1666.63	1677.48			1206.46	1701.78
1455	145.5	1084.38	1498.49	2053.55	2315.79	2008.27	1904.03			1265.2	2113.35
1456	145.6	1213.25	1535.9	1468.21	2306.16	1274.56	1930.13			1595.55	1807.01
1457	145.7	1233.07	1944.51	1207.95	1571.27	1468.71	2183.74			1804.08	1706.51
1458	145.8	1585.3	2269.48	1853.89	1950.19	1643.69	1927.8			1993.46	2564.83
1459	145.9	1219.02	2293.37	1617.53	2373.15	1222.97	1901.38			1534.43	2111.45
1460	146	1128.73	2623.03	1538.51	2061.59	1289.04	1491.69			1163.08	1991.32
1461	146.1	1615.38	2646.91	2300.76	2636.75	1606.96	1628.46			1371.23	1866.76
1462	146.2	1598.39	2085.6	1823.35	2092.26	2008.21	1675.39			1635.61	1967.69
1463	146.3	871.209	1422.97	1585.41	2704.72	1558.06	1746.62			1673.19	2369.21
1464	146.4	863.854	1840.31	2445.15	2311.94	2140.3	1813.62			1304.76	2335.49
1465	146.5	769.882	1813.56	1295.01	2583.23	1651.18	1364.73			2298.63	1638.43
1466	146.6	753.266	1599.48	1501.08	1615.29	1374.91	2248.84			1810.43	2269.01
1467	146.7	1203.04	2200.01	2382.3	1859.12	1799.26	1863.97			2038.36	2084.26
1468	146.8	911.422	1748.26	1190.04	2101.26	1496.2	1424.98			1703.62	2464.6
1469	146.9	1105.99	1226.2	1329.65	2228.24	1036.93	1546.3			1217.93	1775.4
1470	147	1034.13	1426.74	1057.02	2024.5	1509.09	2200.31			1668.74	1912.79
1471	147.1	929.215	1656.33	2489.32	2281.37	1485.97	1559.77			2265.53	2115.79
1472	147.2	746.361	1453.73	1995.66	1831.28	2060.49	1592.37			1789.44	2009.64
1473	147.3	1358.31	1930.05	1931.25	2226.51	2037.78	1873.8			1498.7	1759.64
1474	147.4	1263.6	1847.2	2032.37	1969.43	1234.47	976.511			2052.2	1358.82
1475	147.5	958.688	1744.81	1850.29	2042.62	1796.51	1495.59			2253.07	1327.36
1476	147.6	1220.64	2232.69	2367.68	2314.38	1546.78	1582.86			1648.36	1172.81
1477	147.7	949.313	1520.71	1738.97	1893.76	1552.13	1849.41			1746.44	1344.55
1478	147.8	1335.25	1872.24	1490.48	1571.75	1516.62	1171.59			1872.89	1262.13
1479	147.9	1295.33	1713.74	1158.66	2135.18	1541.7	1367.96			1878.75	1456.15
1480	148	1627.06	1696.44	2464.17	2259.79	1884.33	1420.15			1322.75	1519.22
1481	148.1	1092.96	1825.33	1959.38	2187.65	1538.38	815.496			2136.88	2028.03
1482	148.2	1417.22	1710.22	1912.72	2435.07	1925.93	2067.4			1479.7	1572.76
1483	148.3	1372.01	1827.29	1818.55	2199.66	1669.26	1149.67			1932.89	1740.44
1484	148.4	1298.96	2256.9	1879.66	1901.87	2125.47	1542.13			1233.88	1635.14
1485	148.5	1519.4	1658.12	1936.07	1937	1553.77	1616.35			1721.47	2020.83
1486	148.6	1876.16	2014.57	2238.64	2327.01	1455.59	1972.06			1792.39	1625.43
1487	148.7	825.243	2108.23	1802	2320.62	1428.45	1361.86			2005.61	1548.05
1488	148.8	1173.03	1679.17	1607.47	1776.74	1392.47	1850.18			2469.89	1405.81
1489	148.9	1283.12	1949.7	1625.81	1746.48	1722.26	1719.26			1927.71	1545.56
1490	149	1604.56	735.497	1735.31	2578.67	885.504	1466.38			1031.77	897.624
1491	149.1	793.077	1172.5	1127.1	1657.5	1306.03	1055.09			1927.61	1166.53
1492	149.2	1304.08	1427.1	802.7	2028.87	1065	1324.02			1882.78	2091.61
1493	149.3	1944.6	1611.57	944.178	1660.08	1450.79	1343.37			1443.17	1438.91
1494	149.4	2210.86	1409.72	941.99	1592.69	1312.39	1412.18			1614.68	1905.43
1495	149.5	2122.53	1081.04	1462.07	2157.33	1819.86	1573.44			1196.52	1369.08
1496	149.6	2045.95	1937.16	1085.48	1572.17	1367.02	1970.28			1573.2	1957.77
1497	149.7	2553.92	1708.93	1372.97	2232.97	1214.25	1858.81			1970.78	1433.56
1498	149.8	1898.5	1272.67	2016.26	1991.34	1433.63	1411.25			1090.71	1471.21
1499	149.9	1860.76	1648.4	1800.25	2296.89	1410.93	1384.51			1984.32	1784.51
1500	150	1753.21	1504.69	1243.77	1478.07	1655.99	1649.43			1433.98	1864.13
1501	150.1	1924.38	894.625	1261.23	1629.3	1559.19	1776.63			1224.47	1227.27
1502	150.2	1992.33	1478.4	1826.19	2242.18	1428.45	2014.67			1987.62	1765.79
1503	150.3	1831.64	1100.68	1296.36	1338.55	1311.35	1768.44			1541.13	2409.44
1504	150.4	1991.52	1551.14	1670.84	1854.36	1669.97	1729.02			2294.72	2139.91
1505	150.5	2035.36	1662.84	711.128	2386.33	1163.56	1698.26			1762.81	2043.91
1506	150.6	1536.21	1295.71	1210.94	2154.6	945.811	1279.36			1806.75	775.243
1507	150.7	1932.66	1020.42	1480.11	1776.48	2054.66	1735.7			2130.2	1139.71
1508	150.8	1893.99	1456.12	859.918	2262.19	1681.8	1773.94			1733.72	1693.68
1509	150.9	2051.75	1593.84	1340.78	1919.65	1244.78	1021.39			1226.31	1460.71
1510	151	1712.72	1322.75	790.631	1819.79	1466.55	1404.04			1527.38	1103.19
1511	151.1	1766.34	1595.27	1586.28	1690.5	988.592	1724.92			2012.33	1771.55
1512	151.2	1658.87	1275	1761.7	1616.18	1182.05	1688.53			2303.1	1810.78
1513	151.3	1851.14	1260.15	272.883	1154.71	1276.93	1423.06			1952.53	1797.42
1514	151.4	2028.46	1162	1089.95	1953.6	1812.2	1608.72			1588.93	1591.05
1515	151.5	1677.19	1516.24	1087.45	2153.35	1267.37	1049.56			1683.09	1053.3
1516	151.6	1186.36	1036.39	747.254	1183.53	1338.58	1664.08			1716.04	1518.19
1517	151.7	1924.82	1946.58	755.279	2021.12	1190.88	1260.75			1985.11	1940
1518	151.8	2578.73	1925.63	640.228	1861.55	1142.39	1317.24			1725.65	1648.79
1519	151.9	1998.26	1642.58	1084.79	2295.62	2210.33	2501.31			1766.17	1841.39
1520	152	2625.71	1640.48	983.187	1774.23	1476.51	1728.23			1656.01	1877.94
1521	152.1	2688.75	1614.97	1316.4	1509.06	1145.78	1044.41			2151.19	1526.52
1522	152.2	1777.34	1506.03	1596.57	1585.42	1543.16	1451.51			1984.61	2333.91
1523	152.3	2122	1988.46	769.409	2290.56	1651.64	1541.67			1688.33	709.32
1524	152.4	2075.4	1524.92	805.497	1707.34	1174.93	1329.91			1211.59	588.648
1525	152.5	2224.77	1559.99	1238.72	2081.25	1414.39	1412.61			1810	1657.01
1526	152.6	1915.36	1403.82	1781.1	1957.1	974.97	1614.3			1630.86	1321.85
1527	152.7	2142.79	1924.92	1517.21	1510.07	1634.28	1947.02			1323.43	1053.17
1528	152.8	2335.74	1769.37	441.973	1534.06	1136.88	2164.87			1621.91	1649.27
1529	152.9	2368.71	1304.68	1102.6	2238.96	1804.91	2211.71			1556.33	1602.4
1530	153	1977.1	1486.78	1023.38	1856.64	958.694	2404.28			1485.03	1414.57
1531	153.1	1929.39	1113.05	1748.89	1199.14	1987.32	2154.63			1339.62	1339.74
1532	153.2	2196.76	1273.72	1786.29	1915.84	1527.1	1875.19			2090.3	1389.95
1533	153.3	1629.23	1131.31	1285	1984.8	1830.34	1919.47			1224.03	1700.15
1534	153.4	1514.25	1576.53	1068.69	2270.3	1488.52	1806.83			1690.55	1476.54
1535	153.5	1433.03	1657.36	1130.02	1898.07	1758.71	2368.86			2469.66	1573.06
1536	153.6	1005.6	1960.62	1779.2	2125.24	1890.42	1447.67			1032.49	1203.8
1537	153.7	801.767	2020.72	904.744	1911.41	1210.06	1342.93			1796.81	1857.88
1538	153.8	1331.25	1343.86	1208.5	2327.58	1458.52	2246.03			1313.75	1703.13
1539	153.9	1622.43	1459.97	1038.44	1988.92	1369.89	1951.98			1329.56	1506.1
1540	154	1502	1809.79	1372.47	2029.02	1476.54	1373.48			1542.7	1433.79
1541	154.1	1492.6	2156.26	1153.31	1874.37	1429.44	1827.52			1840.04	1825.22
1542	154.2	1061.03	848.96	1551.06	1889.42	1103.21	1637.34			1900.82	1913.76
1543	154.3	1674.61	2170.91	1125.87	2283.82	1087.45	1585.27			1769.3	1271.35
1544	154.4	1247.77	2240.94	1202.89	1627.53	1041.88	1634.19			1153.19	1001.63
1545	154.5	2005.26	2034.65	1534.66	1707.54	1616.49	1973.17			1695.15	1446.16
1546	154.6	1178.78	1789.09	1230.67	1769.7	1391.23	1908.05			2422.13	1335.23
1547	154.7	1538.58	1933.1	1581.1	2235.1	1169.52	1726.79			1501.51	1599.24
1548	154.8	2036.83	2503.25	1363.46	1563.95	1634.45	2183.81			1505.05	1392.98
1549	154.9	1245.82	1858.59	1020.49	1373.67	1596.36	1406.85			1946.44	1273.85
1550	155	1550.63	1769.39	979.185	1478.14	1658.69	1376.47			1990.72	742.309
1551	155.1	1245.8	1899.65	1086.35	1472.38	2207.41	1871.03			2540.36	2471.8
1552	155.2	808.94	2197.91	840.584	1234.39	1680.3	2233.15			1676.59	1408.9
1553	155.3	1421.65	2109.12	1070.36	2115.63	1314.1	2348.03			1237.92	1532.71
1554	155.4	1385.08	1759.9	937.726	1748.06	1380.43	1398.99			1742.76	1212.95
1555	155.5	797.898	1960.15	899.816	2517.8	1109.79	2010.06			839.242	730.685
1556	155.6	1155.93	1813.53	979.803	1601.93	1677.02	1800.74			1353.24	1388.1
1557	155.7	1536.68	1937.49	649.167	2297.11	965.715	2059.43			1810.17	1312.41
1558	155.8	1216.84	2104.44	1481.28	1942.89	1371.81	1221.31			936.271	597.215
1559	155.9	1620.19	2151.71	1207.84	1459.03	1696.07	2029.46			1307.7	1689.91
1560	156	1729.38	2081.81	944.43	1449.5	1433.25	1735.51			1907.24	1896.77
1561	156.1	1783.59	2235.36	679.021	1718.97	1686.81	1969.92			1551.24	1264.89
1562	156.2	1585.35	2081.47	1013.33	1555.34	638.873	1687.07			1671.07	940.629
1563	156.3	1173.56	1681.11	715.173	1082.57	1292.98	1546.71			2096.94	1890.97
1564	156.4	1861.72	1754.91	801.236	1632.3	1254.89	1596.97			1542.23	1691.36
1565	156.5	894.668	2523.92	1243.07	2170.24	2053.12	1668.9			1888.28	1023.12
1566	156.6	1982.63	2064.09	1102.37	2085.05	1364.28	2849.25			1497.9	1323
1567	156.7	1939.08	1989.23	1170.48	1416.44	1499.9	1495.41			2214.29	1711.01
1568	156.8	1138.94	1928.69	1325.28	1594.09	2126.52	2640.4			2252.88	1548.73
1569	156.9	1668.81	2297.18	515.871	2469.62	1951.45	2408.58			1854.92	1514.69
1570	157	1268.45	1753.57	664.229	1299.44	1478.76	1970.16			1464.67	1634.45
1571	157.1	935.02	1399.1	420.91	1753.02	1012.52	1530.74			1487.27	824.082
1572	157.2	1097.68	2278.09	1265.02	1761.91	1717.71	1914.54			1955.06	1488.64
1573	157.3	1825.41	1881.12	732.001	1626.59	2077.54	2200.75			1576.28	952.484
1574	157.4	1045.68	2232.77	1430.61	1752.02	960.094	1595.95			1504.85	1456.48
1575	157.5	1663.22	1661.9	953.435	1375.04	1241.38	2086.2			1184.4	1372.58
1576	157.6	1310.39	1440.28	1137.78	2458.59	1539.66	1454.49			1705.56	1529.87
1577	157.7	1442.41	2138.18	1351.15	1964.3	1579.07	1379.75			1948.88	1991.69
1578	157.8	1240.8	1830.46	743.885	1989.12	1187.55	1993.1			1826.62	2127.53
1579	157.9	1174.22	1920.51	1514.27	2127.5	1727.99	2611.16			1909.23	1803.43
1580	158	1641.3	2006.85	942.068	2102.42	1833.74	2494.43			1607.4	1527.96
1581	158.1	813.285	1374.92	1403.26	1472.9	1728.61	2264.27			1743.13	2190.07
1582	158.2	1409.47	1728.1	1151.9	1875.76	1170.06	2235.3			1720.74	1773.26
1583	158.3	1334.69	2176.16	642.46	2079.44	1470	2856.43			1625.14	1420.69
1584	158.4	1628.82	1437.46	1082.86	1204	1143.16	1932.91			2221.67	1795.34
1585	158.5	1289.97	1723.35	1166.42	1829.28	1269.99	1639.49			957.884	1633.09
1586	158.6	905.171	1205.44	1091.71	1642.13	1054.41	1609.95			2199.2	1650.73
1587	158.7	842.011	1090.26	1112.81	2026.4	1872.75	2053.83			1692.84	1386.82
1588	158.8	1244.41	1319.89	798.95	2432.35	1340.84	2145.22			991.644	1263.39
1589	158.9	1887.79	1658.38	986.744	2143.48	1836.7	2077.04			2126.81	1435.34
1590	159	1159.06	1319.87	1008.93	1835.97	1197.41	2220.92			896.204	1075.49
1591	159.1	1194.23	2130.09	928.854	1846.69	1592.92	1588.24			1553.72	2002.23
1592	159.2	974.768	2148.49	1392.58	2111.55	1408.3	1399.11			1427.48	1276.58
1593	159.3	1523.73	2024.72	1059.55	1587.69	1798.85	2297.4			1657.02	1488.16
1594	159.4	1333.7	1481.33	924.336	1415.86	965.668	1399.86			1293.78	1272.01
1595	159.5	659.552	1813.69	830.024	1890.52	1114.57	2156.93			1288.29	1477.77
1596	159.6	1560.88	1812.25	1310.23	1333.96	1161.96	1813.05			2104.23	2102.49
1597	159.7	1557.59	1787.29	523.167	1840.76	1110.76	1723.45			1001.22	1487.06
1598	159.8	1357.64	1657.54	1141.18	1739.07	1223.54	1771.19			1385.57	1409.16
1599	159.9	677.823	1397.74	893.696	1511.16	1499.13	1979.8			1385.6	1283.81
1600	160	1208.39	1474.33	1670.78	2233.31	1320.18	2008.14			1128.69	1548.54
1601	160.1	615.261	1617	1420.57	2361.68	992.202	2118.5			1409.72	1521.75
1602	160.2	1024.09	1365.01	1260.75	1996.74	1128.15	2248.36			1497.29	1618.75
1603	160.3	881.291	1806.14	1561.88	2133.6	1395.97	2053.19			1650.27	1783.94
1604	160.4	528.441	1580.5	1533.21	1631.15	1581.73	1616.75			2110.72	2533.25
1605	160.5	802.319	1659.92	1142	1781.17	1452.99	1461.64			2123.72	2257.08
1606	160.6	1624.05	2175.65	1350.54	2299.03	1374.86	2189.37			1039.68	1423.18
1607	160.7	1323.06	1524.16	2119.37	2213.97	1078.07	1684.9			1926.06	1781.22
1608	160.8	1054.28	2225.13	1179.92	1598.1	1703.12	2631.55			1574.01	2104.17
1609	160.9	1410.71	1748.66	1502.94	1759.13	1317.3	1637.4			1830.25	1789.36
1610	161	1212.29	1791.82	1429.14	1924.5	1553.03	1809.15			1402.88	1199.64
1611	161.1	1107.79	1766.47	1655.74	2347.03	1211.05	1606.24			1677.32	1429.94
1612	161.2	1277.4	1977.46	1394.29	1795.65	952.859	1806.6			1726.88	1650.81
1613	161.3	1572.73	1662.35	2281.43	1851.85	623.961	1113.26			1468.21	854.206
1614	161.4	1480.12	1914.32	2350.67	1814.04	1266.37	1619.66			1779.69	1875.64
1615	161.5	1028.26	1256.64	1645.05	1786.21	917.04	1648.15			1429.55	1919.06
1616	161.6	1208.51	1741.75	689.46	1467.96	1597.74	1983.3			1151.84	1808.13
1617	161.7	1088.83	1927.77	2036.91	2031.74	1456.26	1484.46			1087.7	1365.42
1618	161.8	1801.66	2035.42	1778.59	1714.08	1144.65	1933.45			1152.66	1644.16
1619	161.9	1562.24	2102.21	1665.36	1578.68	1465.1	2213.97			1100.63	1086.16
1620	162	1794.19	1576.99	1742.96	1660.38	1299.74	2238.15			2003.83	1933.4
1621	162.1	1550.91	1777.66	1219.14	1688.1	1430.59	1254.05			1300	1954.03
1622	162.2	1063.6	1869.69	1819.36	1345.59	1376.32	1682.17			1448.46	1287.59
1623	162.3	1247.78	2132.29	892.798	1682.91	1093.89	1581.72			1211.32	1567.18
1624	162.4	1253.49	2407.53	1493.44	1875.7	1438.11	1142.76			1950.61	2018.45
1625	162.5	1802.44	1607.51	1395.12	1502.69	1405.95	1801.85			1111.33	1125.84
1626	162.6	1425.85	1580.87	1758.8	1481.15	1756.5	1970.24			1967.04	1723.06
1627	162.7	824.186	1999.95	1684.09	1964.41	1359.76	2115.76			1971.78	1385.28
1628	162.8	1600.37	1914.78	1603.26	1514.49	1108.56	1595.22			1456.38	1760.61
1629	162.9	1173.31	1453.81	849.603	1643.21	1550.7	2004.1			2143.57	1661.08
1630	163	1356.68	1593.63	1204.33	1737.28	1540.73	2246.18			1151.78	1256.51
1631	163.1	1236.55	1278.84	1864.73	1851.18	1555.98	2122.27			1530.69	1443.67
1632	163.2	1443.6	1367.59	1644.25	1897.85	1200.15	1243.76			1544	1724.37
1633	163.3	1485.98	1560.62	897.422	819.896	1206.37	1535.58			2345.34	2097.39
1634	163.4	1345.61	1682.82	1621.54	2339.03	1504.71	1603.63			2188.27	1938.68
1635	163.5	1601.43	1688.44	1007.04	1362.6	1412.45	1830.34			2046.85	1646.4
1636	163.6	1564.91	1976.42	1370.98	2214.83	1370.37	1316.39			1475.91	1639.82
1637	163.7	1421.44	2015.29	1737.53	1606.75	1866.71	1851.01			1290.32	1334.13
1638	163.8	1362.6	1724.47	1547.33	2151.74	1498.42	1667.5			2183.47	1673.73
1639	163.9	1282.4	1351.61	1275.23	1531.29	1498.95	1942.27			1402.63	1375.67
1640	164	1407.84	1296.73	996.396	1927.03	1345.34	1192.07			1479.13	1664.94
1641	164.1	1889.22	1947.53	1515.19	2340.36	1671.97	2017.36			1378.3	1186.4
1642	164.2	1127.84	1865.34	1306.56	2074.24	1370.12	1797.32			1344.3	1293.97
1643	164.3	1185.39	1990.14	1526.87	2107.8	1207.81	1516.29			1706.88	1485.44
1644	164.4	1282.43	1230.98	1473.57	2180.8	1100.74	1228.04			1616.34	1362.23
1645	164.5	1251.09	1606.19	1504.49	1513.2	1317.63	1399.47			1071.98	1802.15
1646	164.6	1319	1332.3	1752.57	1520.37	1679.37	1522.35			860.95	1915.57
1647	164.7	1631.44	1131.79	1647.71	1625.02	1786.79	1969.18			1599.94	2643.51
1648	164.8	1927.39	1460.98	1476.58	2269.03	1065.85	927.673			1637.92	1868.36
1649	164.9	1586.46	1272.75	1742.96	1775.43	1456.6	1751.19			1390.16	1827.53
1650	165	1377.19	1423.71	2114.68	1800.47	1145.14	1275.31			1327.23	1925.94
1651	165.1	1596.59	1471.29	1388.77	1994.68	1162.32	1875.79			1384.87	1662.11
1652	165.2	1147.46	1474.58	1681.7	1913.62	1525	1653.45			771.833	1720.28
1653	165.3	1117.26	1742.98	1238.53	1778.43	1144.93	1518.05			1406.39	1873.46
1654	165.4	1365.56	1858.13	1502.47	2023.75	1210.43	2227.08			1480.21	1343.61
1655	165.5	1046.75	1362.41	698.601	1558.58	1268.08	1325.33			1721.98	1800.57
1656	165.6	1488.46	1949.86	1053.84	1868.46	1199.06	2139.36			1308.26	1415.52
1657	165.7	1235.9	1752.89	1467.66	1635.05	1063.71	1414			1249.04	1806.75
1658	165.8	1769.49	1461.68	1283.5	1479.44	1167.31	1860.1			1662.09	1307.67
1659	165.9	1192.97	1452.36	1674.6	2059.04	1491.1	1512.57			1166.44	1344.63
1660	166	1133.29	1485.85	1024.33	1615.5	751.892	2108.81			1030.79	2233.98
1661	166.1	983.692	1548.34	1774.46	2115.78	1017.21	1413.74			1109.8	1786.7
1662	166.2	1626.21	1254.58	1125.33	2261.96	750.15	1342.91			1524.09	2267.16
1663	166.3	1446.5	1444.7	1177.45	1707.39	803.067	1059.13			1148.61	2221.91
1664	166.4	875.768	1693.06	1837.19	1895.67	1356.44	2564.17			1489.14	2869.7
1665	166.5	1204.51	1547.46	1443.7	2045.6	1218.09	1647.46			773.006	1947.53
1666	166.6	1708.4	2085.05	1510.35	2594.63	1815.7	1532.86			1642.78	2480.44
1667	166.7	1547.4	1226.69	1786.67	2153.95	1308.81	1246.54			827.876	2288.58
1668	166.8	1301.55	965.607	1648.08	1973	1412	2057.74			1432.95	2083.36
1669	166.9	1169.32	1789.73	1203.67	1505.26	977.986	802.198			1434.93	2533.91
1670	167	1536.16	2450.6	1429.7	1758.65	1500.52	1878.57			1288.77	2245.33
1671	167.1	1022.34	2016.89	1881.72	1300.5	1636.06	2068.44			953.281	2337.58
1672	167.2	1083.26	2529.76	1376.1	1525.12	1272.12	2419.47			1871.63	1969.19
1673	167.3	1185.89	1691.76	1109.38	1331.48	1270.73	2074.75			896.414	2119.39
1674	167.4	1580.83	1766.03	1863.11	1900.69	852.689	1873.84			1160.84	1890.46
1675	167.5	1739.3	2210.55	1337.38	1702.93	1073.29	2183.05			1413.14	2152.22
1676	167.6	1711.53	2156.78	455.679	1161.53	1209.85	2070.81			2129.29	1895.29
1677	167.7	1618.04	2195.7	1581.7	1950.5	1109.9	1829.67			921.846	1612.48
1678	167.8	1191.64	2090.79	1295.06	1931.82	1840.05	2027.17			1570.01	1664.82
1679	167.9	1240.71	1884.19	1451.96	1958.07	1733.79	1688.58			1530.35	1328.51
1680	168	1569.35	1898.16	1425.14	2496.84	1581.43	1771.65			802.397	1908.4
1681	168.1	1543.91	2407.42	1831.01	1996.1	1492.67	1967.36			1131.39	1546.79
1682	168.2	1686.24	1606.02	1267.75	1404.86	1033.35	1796.08			1095.99	2037.6
1683	168.3	1410.98	1714.03	791.268	1443.92	1568.91	1262.67			1332.93	1326.38
1684	168.4	691.925	2064.96	1486.51	1456.53	1734.58	2169.83			1505.26	1812.19
1685	168.5	1274.2	1994.14	1322.29	2152.06	1166.18	1797.25			1089.93	1856.09
1686	168.6	1287.39	2005.83	1371.4	1764.14	2073.58	2019.36			862.408	1965.46
1687	168.7	1490.84	2582.29	1300.16	1106.87	1741.36	1576.93			1090.84	2407.75
1688	168.8	1410.88	2370.59	1947.25	1867.99	1128.6	2208.68			1237.98	1688.56
1689	168.9	1847.94	2258.86	1672.69	2093.48	1791.73	1942.58			877.888	1279.91
1690	169	1781.54	2269.53	1531.56	2541.97	1228.99	1674.19			1084.41	2065.85
1691	169.1	927.817	1622.91	989.601	1182.42	1285.97	1373.32			1967.21	1411.68
1692	169.2	549.295	1889.22	566.522	1211.94	1360.82	1491.82			1497.31	2404.99
1693	169.3	978.412	1796.18	1427.22	1929.29	1394.19	2111.72			1206.5	1603.87
1694	169.4	1095.21	1658.21	1405.23	2138.3	1420.62	1515.09			1266	1827.16
1695	169.5	1226.56	1593.84	1436.34	2191.52	1521.89	2259.72			971.969	1512.31
1696	169.6	1263.61	2145.84	1760.35	1524.85	1304.43	1941.94			1696.78	1774.57
1697	169.7	1084.07	1637.95	1540.98	1569.89	1084.35	1318.72			1290.85	2459.09
1698	169.8	1283.28	1741.23	1553.43	2004.71	1786.07	1709.76			1331.77	2040.38
1699	169.9	1303.92	1563.7	1789.63	2087.31	1219.58	1163.69			1166.38	2027.68
1700	170	1009.88	2283.55	1514.15	1444.06	1522.48	1459.73			1734.89	1689.63
1701	170.1	1621.38	1899.59	1850.22	1931.06	1622.74	2210.11			1681.1	1961.54
1702	170.2	1625.2	1896.37	1105.93	1764.11	1593.27	1867.78			1335.75	1661.07
1703	170.3	671.476	1673.52	1449.7	1682.67	1280.26	1487.07			1084.29	2002.55
1704	170.4	1582.41	1852.93	1223.37	1808.6	1687.13	1843.91			1259.73	1836.23
1705	170.5	1431.03	2184.24	1304.95	1791.64	1523.54	1683.71			1309.16	1756.28
1706	170.6	1383.3	2104.49	1032.83	1793.19	1691.71	1959.53			1357.18	2078.44
1707	170.7	1658.75	2222.82	942.417	1279.76	1082.98	2034.07			1358.46	1367.96
1708	170.8	1526.65	2361.9	1882.85	2228.88	961.466	1446.02			1507.58	1735.1
1709	170.9	968.222	2078.95	1509.28	2085.95	1330.77	1347.84			1513.06	1965.05
1710	171	1202.23	2022.41	985.791	1629.81	851.895	1557.74			794.077	2191.19
1711	171.1	1225.33	2198.13	1703.38	1433.18	1254.88	1306.01			1718.75	1972.35
1712	171.2	1300.95	1978.54	762.096	1287.7	1293.67	1872.31			1177.28	2230.54
1713	171.3	1154.54	1469.88	1349.38	1598.78	929.65	1271.44			1133.74	2295.62
1714	171.4	1420.55	2181.75	1136.48	934.54	2117.23	2028.57			850.14	1734.27
1715	171.5	1525.36	2627.04	580.133	1114.21	1318.86	1570.86			1867.16	2474.92
1716	171.6	1141.29	1778.01	990.539	1595.1	1297.33	1533.45			942.807	2628.47
1717	171.7	1222.14	1590.28	1297.46	1660.01	1004.69	1760.99			1233.38	1973.85
1718	171.8	1229.24	1794.88	1170.28	1526.47	1378.63	1336.62			1283.39	2198.32
1719	171.9	1496.01	1682.04	1022.66	1814.03	1406.5	1257.34			1323.84	1682.3
1720	172	1058.69	2066.19	1058.03	1703.76	1458.25	2275.32			1233.05	1736.79
1721	172.1	1757.08	2043.62	1720.72	1020.24	1374.84	1268.59			1444.73	2505.15
1722	172.2	1516.27	1695.7	1596.37	1557.38	1968.24	1606.79			1452.6	2068.85
1723	172.3	1180.37	1743.2	1469.13	1860.32	1703.75	1014.94			1148.4	1927.28
1724	172.4	1800.41	2014.54	1334.02	1749.13	1379.97	1016.11			1717.22	2372.12
1725	172.5	1535.51	1900.52	1337.64	1790.9	1483.57	1228.43			1274.64	2678.75
1726	172.6	1163.54	1799.06	1460.71	1660.17	1345.08	1663.29			979.513	2102.15
1727	172.7	1873.54	1996.79	1481.82	1834.29	1552.88	945.747			1086.51	1621.31
1728	172.8	1739.32	1949.87	1289.05	1382.44	1217.71	1208.4			1072.17	2282.48
1729	172.9	1327.65	2159.76	1124.32	2415.59	1492.56	1662.49			1391.87	2272.49
1730	173	1215.3	1796.55	2018.33	2355.49	1422.16	1100.03			1046.52	1632.91
1731	173.1	1100.52	1911.19	1687.49	1893.99	1375.17	1586.19			2125.33	2913.46
1732	173.2	1326.56	2704.91	1451.74	1377.83	1262.79	1104.38			1719.93	2205.06
1733	173.3	1001.88	1873.71	1121.47	1378.89	808.614	798.799			970.926	2066.87
1734	173.4	1682.91	1955.85	1507.47	1917.82	1241.13	1540.82			1005.89	1943.52
1735	173.5	1994.32	2424.47	979.843	1625.9	1530.13	1372.73			1324.57	2151.1
1736	173.6	1529.38	1969.38	1593.06	2216.61	1669.55	1452.08			801.296	1997.47
1737	173.7	1196.69	1886.89	1364.21	1457.21	1006.96	1256.68			1664.73	2139.81
1738	173.8	1143.53	2148.86	1363.47	2006.49	1577.21	1942.73			1668.95	2618.82
1739	173.9	1461.5	2142.33	1460.18	1699.94	1321.76	1615.29			1162.34	2127.82
1740	174	1469.01	2278.3	1843.41	2279.04	1383.81	1454.86			812.597	1792.16
1741	174.1	1495.01	2607.82	1202.56	2559.67	1935.19	1537.67			891.722	2122.69
1742	174.2	1449.69	2449.05	1107.98	1962.42	1210.54	1313.27			887.889	1732.4
1743	174.3	1351.83	2818.76	985.941	1756.37	1033.47	1521.61			504.369	1560.91
1744	174.4	1925.45	2290.91	1037.31	2343.13	863.41	910.387			824.666	2353.43
1745	174.5	2238.22	1938.6	1285.99	1710.75	985.096	1079.49			1403.89	2305.31
1746	174.6	1731.11	1846.82	1969.04	2745.71	1463.64	1451.11			1150.44	2265.57
1747	174.7	939.684	1887.67	1293.89	1593.43	1401.93	1563.68			815.085	1842.39
1748	174.8	1628.35	2166.99	936.347	1230.43	1388.63	736.725			1478.72	1484.98
1749	174.9	1379.66	1695.07	1131.03	1288.63	1435.98	1656.54			832.133	1529.28
1750	175	1446.95	1809.93	1466.95	1731.19	1643.67	1060.42			1132.73	1451.94
1751	175.1	1472.06	2223.87	1100	1540.24	1567.97	1681.01			1108.85	1851.73
1752	175.2	1476.9	2486.16	1010.12	1623.85	1727.43	1555.32			1478.03	2528.42
1753	175.3	999.609	2129.56	1208.5	1823.6	446.219	1127.48			1582.26	822.946
1754	175.4	2128.34	2473.43	1517.21	1587.23	1360.59	1677.02			1305.38	2182.52
1755	175.5	1470.99	1971.3	1328.98	1746.61	1157.36	1200.78			774.988	1427.54
1756	175.6	707.524	1086.88	1327.89	1690.79	722.205	1615.32			1454.68	2414.78
1757	175.7	1638.86	1580.19	1326.84	1322.6	1637.53	1280.7			1269.14	1949.67
1758	175.8	2048.94	1701.48	1475.72	1789.92	1235.32	1356.49			1623.37	2283.28
1759	175.9	1498.72	2009.89	729.127	1993.16	1835.9	1675.31			1086.63	2552.47
1760	176	1807.39	1768.64	1419.96	1870.85	2460.57	1121.57			1224.08	1834.95
1761	176.1	1248.25	1104.92	1548.77	1984.65	1430.79	1186.77			1405.07	2645.32
1762	176.2	1478.95	1985.48	1772.56	2205.96	1756.05	1073.26			1263.19	2763.48
1763	176.3	1419.62	1727.92	1263.75	1772.88	1586.44	1694.31			1132.59	1725.2
1764	176.4	1428.25	1492.36	1540.57	1848.46	1386.79	1187.26			1361.5	1754.85
1765	176.5	1126.85	1912.46	654.258	1691.67	2342.84	2247.14			1326.44	1871.22
1766	176.6	1898.16	2301.17	826.716	1422.94	1638.53	1891.28			1419.75	2242.64
1767	176.7	1483.62	1883.81	821.468	1471.6	1878.35	1775.17			683.391	1697.86
1768	176.8	1915.39	2016.33	1280.97	1600.36	1296.6	1650.08			1529.51	2398.02
1769	176.9	1204.67	2204.6	746.119	1797.46	1809.6	1842.94			1456.74	2222.78
1770	177	1558.59	1889.74	1808.94	2046.2	1665.81	1564.28			1313.96	2459.38
1771	177.1	1999.63	1893.37	1548.47	2014.48	1243.66	1846.7			1500.99	2401.41
1772	177.2	1301.69	2010.89	1314.99	2278.45	922.188	1328.27			1112.35	2240.49
1773	177.3	1617.35	2378.52	1677.53	2012.84	1599.01	1773.42			1473.75	2171.8
1774	177.4	1055.51	2201.72	1135.21	2010.56	1989	1003.97			1094.41	2027.15
1775	177.5	1449.77	1968.4	925.414	1190.52	2126.28	1568.61			1479.59	1676.25
1776	177.6	2212.73	2126.19	1218.37	2398.52	1409.92	1113.11			1423.25	2324.49
1777	177.7	1417.73	1938.11	1668.96	2096.85	1452.91	2050.92			1184.46	2616.63
1778	177.8	1271.61	1986.52	1135.81	1787.28	1411.99	1687.73			1329.25	2266.13
1779	177.9	1419.97	2258.93	1187.64	1672.51	1845.07	1603.94			1334.41	2162.14
1780	178	2197.52	2306.58	1478.5	1873.11	2228.77	1740.33			891.468	2782.15
1781	178.1	1639.79	1643.42	1740.68	1750.66	1679.87	1569.65			1417.44	2482.22
1782	178.2	2293.9	2274.69	1430.76	2368.69	1201.99	1334.19			1608.25	2882.69
1783	178.3	1856.66	1776.64	1756.15	2514.25	2028.25	1285.37			1559.52	2477.36
1784	178.4	1565.28	1859.74	1123.11	1336.14	1388.2	1844.81			1193.61	2376.05
1785	178.5	1086.04	1436.15	973.067	1111.17	2124.32	1208.26			1575.05	2675.13
1786	178.6	1368.51	1721.73	1573.26	2057.63	1502.73	1461.99			1334.05	2086.01
1787	178.7	1764.18	2177.95	834.655	1782.01	1498.57	1607.79			1649.38	2601.05
1788	178.8	1543.7	1917.1	891.892	2147.36	1240	2061.38			1005.26	1980.93
1789	178.9	1302.14	2133.5	1144.35	1679.99	1056.33	1043.97			1878	2347.4
1790	179	1847.94	2201.1	1110.9	1622.12	1915.46	1216.2			1421.62	2342
1791	179.1	1078.13	1687.77	1207.15	1352.03	1896.89	1822.03			1800.27	2395.54
1792	179.2	1357.56	1778.58	870.676	1468.83	1688.14	2252.75			1281.04	2281.15
1793	179.3	2016.76	1964.6	1056.15	1700.94	1481.37	2092.05			1210.06	2219.91
1794	179.4	1884.2	1793.18	1134.7	986.922	1675.93	1430.28			1251.68	2137.41
1795	179.5	1709.54	1527.92	1575.09	1686.2	1218.56	1496.52			1046.59	2120.41
1796	179.6	1116.43	1166.63	1107.55	1681.39	1207.38	1625.95			1114.37	1836.36
1797	179.7	1463.88	1928.61	1385.14	1511.49	1422.62	1650.14			1461.98	2122.15
1798	179.8	1779.75	1572.07	1494.44	1688.35	2281.83	1890.05			1479.03	2002.14
1799	179.9	1445.01	1576.48	911.219	1899.54	1454.94	501.523			1716.9	2520.41
1800	180	1449.8	1834.67	903.039	770.991	1725.27	1374.36			1435.55	2574.37
1801	180.1	2010.61	2105.42	1405.49	1616.19	1380.25	1408.77			1445.49	2397.72
1802	180.2	2218.74	2160.01	1575.72	1852.31	936.278	1937.37			1338.74	2781.69
1803	180.3	1643.87	1816.21	1638.83	1693.71	999.066	1236.51			674.278	2389.31
1804	180.4	1707.55	1944.08	841.112	1547.35	1011.37	1692.34			1798.92	2400.52
1805	180.5	1820.35	1969	1415.79	1837.69	1588.94	1067.53			1832.34	2637.44
1806	180.6	1480.51	2048.92	1725.28	1570.25	1271.31	1825.01			2014.8	2386.13
1807	180.7	1374.14	1945.06	1376.83	1819.23	1690.41	1444.96			1552.77	2889.13
1808	180.8	1934.92	1946.86	1156.28	1656.03	1052.82	1214.85			901.201	1883.16
1809	180.9	1573.63	1834.55	1354.75	2154.55	1578.32	1231.09			1129.61	2494.23
1810	181	1261.93	1625.33	1088.32	1736.26	1581.23	1594.87			1525.45	2282.4
1811	181.1	1850.01	1982.74	805.803	874.403	1507.29	909.712			1239.7	2403.38
1812	181.2	1507.92	2155.91	1290.27	1747.32	1816.06	2216.99			1688.64	2361.65
1813	181.3	1368.09	1448.9	1087.36	1489.47	1683.97	2202.43			1321.12	2485.5
1814	181.4	1788.16	1688.87	1384.15	1052.6	1567.52	1654.85			1484.24	1984.75
1815	181.5	1761.2	1692.36	1313.7	1779.03	1787.67	2025.23			1465.97	1885.32
1816	181.6	1646.46	1569.53	2102.18	2137.38	2158.35	1438.45			1360.6	2492.88
1817	181.7	2226.14	1621.02	1457.44	2054.29	1274.61	1505.61			1112.74	2467.21
1818	181.8	1667.64	1498.5	2093.7	2094.48	1359.97	2100.93			1568.67	2145.99
1819	181.9	1461.94	969.284	1510.77	1961.54	1440.34	2138.91			1599.57	2543.83
1820	182	1671.34	1805.32	1425.4	1963.11	1233.19	1706.04			1415.91	2482.26
1821	182.1	2003.37	1465.19	1633.15	1916.11	1842.31	1796.76			1822.74	2433.51
1822	182.2	1694.89	1402.66	1829.46	2298.6	1685.56	1609.75			1741.85	2587.03
1823	182.3	1406.93	1390.26	1562.09	1664.42	1875.56	1944.44			2262.35	2176.43
1824	182.4	1584.94	1276.33	1624.8	1540.88	1578.93	1834.1			1338.28	2155.3
1825	182.5	1542.92	1436.03	1416.52	1942.15	1556.57	1495.45			1486.51	2402.59
1826	182.6	1590.43	1166.62	1492.56	1875.14	1561.06	1790.49			1681.19	2490.02
1827	182.7	1398.65	1158.35	1915.18	1888.36	1499.25	1243.67			1400.41	2399.29
1828	182.8	1310.59	1211.22	1888.61	1953.92	1728.81	1701.17			1935.84	2719.02
1829	182.9	1795.31	1800.63	983.09	2030.42	1923.51	2055.26			1652.81	2573.21
1830	183	1433.84	1689.53	1512.44	1717.65	1377.9	1957.13			1951.06	2320.84
1831	183.1	1592.4	1275.3	1801.51	1974.27	1457.87	2229.37			1634.71	2109.79
1832	183.2	1135.3	941.263	1635.36	2218.33	1809.73	2587.51			1629.47	2444.42
1833	183.3	1131.95	1306.14	1500.86	1865.96	1546.51	1901.04			1624.53	1706.74
1834	183.4	1143.73	1625.48	1311.61	1804.57	2216.5	2205.41			1502.2	2218.95
1835	183.5	1854.89	1502.55	1220.18	1854.98	1890.87	1692.21			1001.84	1933.88
1836	183.6	1944.38	1424.8	1475.98	1732.17	1979.23	1976.96			2202.88	2169.22
1837	183.7	1803.69	1191.89	1190.65	1654.12	2107.83	1830.32			1479.58	2097.36
1838	183.8	1084.93	1653.76	1228.95	1627.19	1731.49	2090.49			1787.78	2572.56
1839	183.9	1422.75	1071.01	1172.07	2287.02	1806.36	2186.81			1263.64	1922.51
1840	184	1299.2	1579.66	1771.07	2142.49	1845.59	1624.09			1481.68	2336.43
1841	184.1	1636.79	1043.52	1123.21	2108.11	1900.79	1693.63			1340.81	2082.24
1842	184.2	1671.23	1006.49	1726.84	2390.64	1994.56	2237.44			1081.59	1964.14
1843	184.3	1830.08	1332.55	1502.82	2205.4	1916.95	1724.97			2001.47	2444.28
1844	184.4	1965.32	1166.98	1511.43	1916.44	2226.26	2006.17			539.308	2659.69
1845	184.5	1848.42	1448.22	1385.44	2773.51	1175.12	2003.18			1371.11	2297.72
1846	184.6	1293.51	1846.62	1574.39	1890.88	1257.67	1417.47			605.214	2307.97
1847	184.7	1744.83	1395.81	1433.58	2129.92	2046.93	2018.07			1133.74	1890.79
1848	184.8	1059.9	1145.12	1085.94	1547.76	1093.2	2113.01			1983.91	2295.79
1849	184.9	1261.67	1372.07	1429.01	1794.23	1933.61	1594.85			2127.45	2529.05
1850	185	1196.73	65.6865	1868.81	2370.2	1987.89	1634.47			1902.7	2941.76
1851	185.1	1403.62	1437.25	1351.87	1598.8	2058.65	1774.58			1937.83	2491.26
1852	185.2	1510.57	1297.28	1666.16	1886.03	1507.11	1644.45			2843.33	2933.43
1853	185.3	1176.52	869.006	1561.33	2093.65	1429.43	1564.24			2023.05	2691.51
1854	185.4	1282.41	1326.01	1507.87	1598.31	1611.73	1574			954.258	2621.61
1855	185.5	1636.01	1593.48	1412.74	2387.05	986.766	1707.93			1471.77	2424.67
1856	185.6	1407.21	1776.14	1510.25	2097.92	1181.07	1385.49			1416.32	1716.93
1857	185.7	1427.88	1717.18	1595.7	1930.98	1404.55	1528.57			1391.19	2647.74
1858	185.8	1332.67	1327.69	1549.45	1933.19	856.795	1604.29			982.946	1697.2
1859	185.9	1692.17	2031.31	1514.3	1731.34	1394.51	1785.57			1463.24	2552.17
1860	186	1895.36	1392.9	1265.66	2078.71	2288.93	1551.56			1082.08	1828.95
1861	186.1	1619.62	1543.11	1673.4	1752.58	2004.21	2050.24			1579.19	2820.63
1862	186.2	1277.35	1442.84	1256.25	1469.55	1598.2	1824.43			1156.48	1976.64
1863	186.3	2512.54	1602.59	1753.38	2483.51	1641.55	2384.74			1420.59	2206.61
1864	186.4	2141.55	1336.91	2135.56	1822.29	1262.6	1981.27			1718.83	2223.78
1865	186.5	1707.39	1203.71	1923.1	2468.14	1642.34	2432.57			1128.52	2243.03
1866	186.6	1657.37	1370.4	1818.79	1956.21	1346.29	1585.67			624.76	1856.22
1867	186.7	1470.96	1379.71	1482.38	1687.96	1688.11	1674.38			1733.54	2471.2
1868	186.8	1068.02	1357.46	974.035	1477.01	1894.4	2445.25			1817.43	2675.02
1869	186.9	1710.86	1420.38	1943.95	2093.02	1992.64	1728.83			1385.06	2925.4
1870	187	1785.4	1187.03	1455	1513.47	1985.69	2364.97			1987.41	2237.66
1871	187.1	1117.2	1522.76	1040.08	1844.66	2004.55	1820.19			1892.71	2033.88
1872	187.2	1923.75	1840.64	1946.54	1923.95	835.868	2435.86			2635.46	2478.87
1873	187.3	2435.55	1003.61	1156.79	1491.45	649.89	2016.22			2289.73	1971
1874	187.4	1833.8	1562.56	877.585	1807.18	1060.38	1485.91			1538.94	2381.07
1875	187.5	1340.98	1377.8	1697.24	1060.33	1668.01	2203			2383.87	1997.97
1876	187.6	1524.78	889.407	744.957	1843	1475.6	1887.17			1672.24	2197.29
1877	187.7	1210.02	1243.21	1409.91	2195.02	1308.35	2373.33			2087.66	2569.43
1878	187.8	1736.68	1590.51	1471.21	1351.58	1444.89	2215.66			1455.44	2665.26
1879	187.9	1173.59	1560.99	1644.46	1857.59	1720.09	1620.74			1621.88	2683.99
1880	188	1547.83	1377.99	1950.8	1444.45	1901.55	1694.32			1558.87	2727.59
1881	188.1	1689.1	1586.8	995.104	1157.27	1216.03	1547.7			1112.58	2403.39
1882	188.2	1922.58	2129.98	1179.01	1762.8	1453.21	1746.38			1739.53	2628.11
1883	188.3	1045.46	1639.35	1350.54	1731.01	1427.21	2512.24			1388.86	2153.46
1884	188.4	1722.76	1668.53	2118.07	2174.89	2443.21	1899.42			1649.57	2452.72
1885	188.5	1652.86	1535.65	1865.63	2269.44	1697.44	2431			1471.13	2267.17
1886	188.6	931.275	1629.14	1185.64	1541.91	1713.93	1596.58			2254.84	2988.32
1887	188.7	1441.16	1571.05	1556.08	2019.3	2419.35	1807.69			1779.94	2216.11
1888	188.8	1680.7	1730.2	1486.52	1984.32	1732.11	2032.97			1424.65	2428.33
1889	188.9	1502.17	928.33	832.569	1692.33	1917.01	2256.18			1361.7	1720.93
1890	189	1710.42	1358.21	1016.39	1930.94	1752.42	3035.98			1324.14	1597.36
1891	189.1	1329.29	1645.31	1176.7	1688.06	1993.18	1531.67			1770.56	1622.76
1892	189.2	1664.58	1072.63	790.433	1495.4	1969.84	1537.01			1594.76	1604.74
1893	189.3	1608.05	439.086	1960.11	2743.58	1829.11	2281.66			1639.8	2377.93
1894	189.4	1342.73	1009.54	1701.91	2012.09	1903.37	2011.52			2201.24	3133.8
1895	189.5	1570.44	1329.52	1925.48	1942.73	2207.47	1816.78			1490.98	2605.76
1896	189.6	1398.48	1697.3	993.493	1671.98	2226.25	1771.27			1088.85	1861.95
1897	189.7	951.625	1243.47	1311.32	1981.95	1659.63	942.829			835.583	2511.15
1898	189.8	1666.77	891.205	1342.87	2226.26	2297.67	1510.12			1253.74	1842.92
1899	189.9	1484.27	1078.36	1276.27	1705.16	1772.6	1293.5			1137.87	2286.57
1900	190	1631.15	1215.14	1534.49	1943.86	1421.24	1439.18			823.935	2336.89
1901	190.1	1148.58	1195.16	1342.57	2103.12	1474.06	1237			1546.74	1949.77
1902	190.2	1818.37	1585.66	1656.56	2597.04	1680.02	1106.03			1261.88	2696.57
1903	190.3	1940.1	1673.87	1097.52	2093.25	1983.7	1432.81			1398.86	2281.33
1904	190.4	1336.99	1002.54	827.236	1790.59	1880.22	1324.71			1246.38	2618.26
1905	190.5	1761.58	1904.68	1753.06	2418.42	1842.5	1167.43			1369.2	2287.17
1906	190.6	1598.8	930.022	1628.97	1459.76	1527.96	1239.27			1547.25	2689.35
1907	190.7	1918.06	1520.13	1565.31	1655.57	1754.52	1894.81			1149.84	1898.62
1908	190.8	2012.83	1226.78	1471.64	1474.98	1705.76	1969.47			1504.31	1759.19
1909	190.9	1025.14	1620.15	1764.65	2077.2	2513.7	1139.4			986.111	1701.73
1910	191	1596.18	1499.17	1062.22	1581.94	1750.62	1810.11			1428.82	2107.96
1911	191.1	1948.98	1439.98	886.983	1524.64	2160.18	2008.84			1174.94	2174.42
1912	191.2	1929.7	1745.44	1527.03	1947.58	1496.56	1189.97			982.429	1937.9
1913	191.3	1549.38	1201.38	1206.13	1989.6	1550.39	1417.38			1384.5	2154.2
1914	191.4	2066.99	1500.69	1696.42	1632.74	2217.51	1766.04			1717.16	2215.63
1915	191.5	1596.89	1159.41	1495.78	1608.98	1929.04	1911.8			1696.99	2599.51
1916	191.6	1220.67	1849.85	1441.65	1591.21	1507.63	971.69			1702.63	2201.34
1917	191.7	1899.99	1848.12	1471.62	1663.49	1424.36	1848.57			1249.3	2772.87
1918	191.8	2209.69	1455.85	1404.91	1702.96	1437.76	1310.96			1517.74	2278.78
1919	191.9	2233.83	1716.45	1330.93	1370.98	1502.93	1596.05			1030.04	1598.24
1920	192	1785.7	1266.78	1237.44	2101.57	1989.67	2352.49			1195.19	2013.56
1921	192.1	1293.79	1440.77	1579.87	1712.92	1583.35	1438.42			1536.89	2412.59
1922	192.2	1266.36	1636.4	1568.52	1915.75	1233.63	1613.99			864.662	2097.48
1923	192.3	2195.7	1142.61	1312.11	1882.66	1380.91	1426.14			1589.45	1769.53
1924	192.4	1275.6	1677.64	1301.5	1582.14	1499.66	1521.4			1413.01	2321.57
1925	192.5	1239.92	1742.52	1173.99	1627.19	1484.42	1660.02			1114.35	1970.76
1926	192.6	1264.37	1114.26	1591.69	1631.21	1319.13	1500.2			1465.07	2082.48
1927	192.7	1848.55	1497.9	1020.58	1391.32	874.342	1013.41			1433	2345.82
1928	192.8	1060.26	1199.92	1754.02	1961.35	1768.01	1305.66			1144.17	2118.97
1929	192.9	2028.03	1572.65	1203.16	1955.89	1845.35	1528.46			1122.77	1997.68
1930	193	2129.2	1399.7	1204.9	1449.05	1398.46	1429.12			970.849	1705.88
1931	193.1	1405.59	872.332	1329.49	1405.44	2183.45	1687.63			1492.8	2239.15
1932	193.2	1779.29	1609.69	1827.95	1948.18	1651.06	1534.65			1664.09	2039.42
1933	193.3	1423.69	1446.77	1206.25	827.587	1515.86	1777.28			1543.47	2243.84
1934	193.4	1656.81	1005.49	762.839	2052.18	1373.84	1451.33			1394.12	2607.95
1935	193.5	1400.05	1114.43	1410.96	1830.89	1620.87	1307.72			1627.78	2512.39
1936	193.6	911.996	1456.2	836.607	2170.1	1167.36	1167.98			1397.33	2256.21
1937	193.7	870.669	1329.08	1693.76	1925.69	1464.64	1137.68			1374.45	1632.15
1938	193.8	1619.7	1202.28	1703.75	2170.72	1598.26	1278.74			2134.05	2160.26
1939	193.9	1334.5	1659.26	904.025	1782.55	1963.28	1361.56			1852.03	2407.6
1940	194	1154.08	675.907	1098.84	1837.79	1949.11	1423.36			2818.52	2578.83
1941	194.1	1601.52	1372.37	1309.78	1325.28	1087.81	1311.87			1341.23	1535.93
1942	194.2	1504.69	1294.97	1293.13	1562.09	1447.68	1634.38			1131.63	2593.57
1943	194.3	1202.39	598.543	608.693	2373.37	1491.63	1570.62			1363.17	2698.11
1944	194.4	1369.56	1252.76	1463.61	2394.98	1241.05	1563.3			1162.48	2435.47
1945	194.5	601.522	1126.26	802.119	1954.51	1380.31	1689.54			1270.5	2596.8
1946	194.6	1418.28	848.602	1196.44	2092.85	2075.62	1002.98			1489.49	1997.36
1947	194.7	1783.22	1894.89	690.792	1629.26	1508.39	1331.81			1356.84	2232.65
1948	194.8	1746.9	1578.39	1734.49	2198.92	1592.74	1592.44			1098.53	2102.43
1949	194.9	1044.56	619.545	247.596	1540.99	1909.42	1620.26			1427.52	1743.88
1950	195	1441.91	1148.56	962.435	1917.14	1619.66	1360.84			1974.39	2027.93
1951	195.1	1760.43	1398.72	1718.12	1540.77	1460.63	1340.68			1179.23	2207.77
1952	195.2	1606.15	699.684	1619.77	1694.55	1231.27	1459.57			1512.91	2111.19
1953	195.3	1611.33	1489.59	1275.55	2292.29	1844.13	1274.15			1070.08	1873.73
1954	195.4	1670.1	1065.15	1297.51	1307.96	1449.9	1866.97			1570.06	2484.47
1955	195.5	1161.51	1241.8	1651.54	1754.31	1343.02	2191.3			1074.38	2724.85
1956	195.6	713.681	1909.88	364.286	1857.15	1754.7	1616.64			1214.53	2537.65
1957	195.7	1406.65	1050.51	752.736	1730.66	1464.66	1255.01			1748.24	1847.63
1958	195.8	885.139	1129	1561.19	2076.04	1507.36	1331.75			1304.41	1861.81
1959	195.9	1659.04	1679.66	1187.62	1237.53	1538.46	1527.45			1534.12	2340.36
1960	196	1332.5	1201.5	1047.54	1699.11	1670.88	1900.9			1509.8	2071
1961	196.1	1120.45	913.753	1636.14	2734.71	1799.48	1042.29			1893.04	2002.28
1962	196.2	1188.1	1433.46	1314.42	2453.26	1066.88	1791.93			1702.08	2186.63
1963	196.3	1311.52	1634.06	1075.26	1448.46	2036.27	1491.43			997.032	1725.32
1964	196.4	1958.64	900.995	1147.88	1775.23	1664.05	1222.1			1515.67	2540.14
1965	196.5	1274.04	918.367	1337.16	2294.07	1249.45	1364.04			1135.86	2385.27
1966	196.6	1623.28	882.557	1612.34	1616.24	1066.71	712.193			1372.9	1663.93
1967	196.7	1674.46	1426.22	1279.2	1424.91	1997.24	1659.83			1345.17	2381.28
1968	196.8	1732.07	934.442	1145.26	2046.08	1911.24	1387.04			736.174	1936.81
1969	196.9	1382.65	965.007	1134.31	1773.78	1297.78	1257.7			1550.84	2352.77
1970	197	2002.58	1299.88	652.177	854.695	1123.15	1570.4			1783.15	2234.15
1971	197.1	923.095	1525.7	723.772	795.84	1482.5	1772.72			1272.31	2244.12
1972	197.2	1039.44	1249.21	543.784	1581.3	2326.21	2300.7			1836.97	2811.11
1973	197.3	1324	1328.59	823.564	2086.88	1775.69	2163.49			1954.94	2311.58
1974	197.4	1583.44	1662.09	330.858	1600.65	2063.06	2338.41			1375.81	2405.4
1975	197.5	1793.4	1245.92	1129.65	1619.43	1328.52	1441.17			1823.31	2582.28
1976	197.6	1285.11	1197.08	900.12	1776.91	2150.76	1670.76			1760.34	2051.08
1977	197.7	1682.42	1459.73	1008.94	1292.81	1575.61	1659.8			954.627	1981.81
1978	197.8	1757.62	1522.88	1700.16	2339.95	2115.81	1642.11			1702.69	2021.77
1979	197.9	1669.24	1973.32	629.192	1728.74	2229.96	1571.65			2116.93	1906.79
1980	198	1349.46	785.933	1330.69	1811.21	2165.06	2252.38			2132.03	2553.96
1981	198.1	1286.57	1147.55	949.155	1499.64	1760.41	1502.15			1463.34	1959.38
1982	198.2	1595.27	1483.55	1682.12	2018.85	2060.97	1382.77			2122.2	2314.08
1983	198.3	1352.61	1433.32	800.481	1452.21	1532.7	1074.52			1337.76	2420.7
1984	198.4	2019.7	1761.32	840.044	1580.17	1509.6	1607.75			1055.39	2310.68
1985	198.5	2023.1	1204.3	1116.58	2206.62	1972.27	1430.12			2112.76	2428.03
1986	198.6	1907.42	998.93	1177.16	2028.09	1821.08	1894.45			1463.56	1804.17
1987	198.7	1583.13	1398.37	1209.08	1324.66	2173.36	1038.31			1726.42	2406.76
1988	198.8	1593.44	1272.03	1073.66	1455.38	1713.44	1532.36			1097.49	2408.64
1989	198.9	1692.98	1418.89	1666.55	2108.06	1635	1689.35			1371.89	2376.8
1990	199	2011.48	1544.41	1055.56	1452.93	1923.49	1946.58			2043.44	2992.59
1991	199.1	1928.96	1521.78	1850.92	1442.49	2103.12	2103.63			1327.66	1865.19
1992	199.2	1689.14	1794.54	1298.95	1835.64	1733.04	1515.22			2082.62	2552.95
1993	199.3	1445.4	1147.99	1090.45	2020.86	2304.19	2226.81			1860.83	1768.76
1994	199.4	1737.02	1481.28	1368.88	1500.04	1857.69	1536.16			1718.23	2287.33
1995	199.5	1602.43	1037.58	1406.33	2524.63	1662.52	1272.54			1556.97	2186.14
1996	199.6	2132.9	1378.04	1474.38	1590.77	1401.54	1539.45			1373.71	2544.03
[truncated: 2,716 more rows]
