# Supplementary material for: Transport mechanism of DgoT, a bacterial homolog of SLC17 organic anion transporters
Source: EMBO J. 2024 Oct 25;43(24):6740–65. doi: 10.1038/s44318-024-00279-y (PMC11649914; doi:10.1038/s44318-024-00279-y)
Supplement: Supplementary file 7 — Source data Fig. 6 [file 44318_2024_279_MOESM7_ESM.zip › Figure 6/6D/6D.xls]

## Sheet: README
Distances between side chains f D46 and E133 were measured every frame, pKa values were calculated every 10th frame

## Sheet: Main panel
Frame	Time (ns)	pKa of D46	pKa of E133	Distance D46-E133 (Å)
0	0	3.92383	6.25665	4.89919
1	0.1			4.52674
2	0.2			5.20057
3	0.3			5.05021
4	0.4			5.2212
5	0.5			4.67447
6	0.6			4.72323
7	0.7			4.09645
8	0.8			4.49869
9	0.9			4.57242
10	1	4.30723	6.57464	4.04734
11	1.1			4.89184
12	1.2			4.76552
13	1.3			4.45586
14	1.4			4.1478
15	1.5			4.35033
16	1.6			4.34183
17	1.7			4.4699
18	1.8			5.05078
19	1.9			4.30931
20	2	3.54589	6.00779	4.41791
21	2.1			4.41294
22	2.2			4.30633
23	2.3			3.77557
24	2.4			4.51639
25	2.5			4.90528
26	2.6			4.60666
27	2.7			4.67107
28	2.8			4.39803
29	2.9			4.84959
30	3	4.08871	6.78642	4.08594
31	3.1			4.33144
32	3.2			4.76229
33	3.3			4.14318
34	3.4			4.46258
35	3.5			3.99164
36	3.6			4.58738
37	3.7			5.27917
38	3.8			4.26457
39	3.9			5.07208
40	4	4.18625	6.3869	4.54961
41	4.1			5.07268
42	4.2			5.16973
43	4.3			4.78214
44	4.4			3.90438
45	4.5			4.80077
46	4.6			4.70994
47	4.7			5.15023
48	4.8			4.81893
49	4.9			5.11604
50	5	3.70583	6.37297	4.39069
51	5.1			4.20431
52	5.2			4.43046
53	5.3			4.72179
54	5.4			4.01514
55	5.5			4.83912
56	5.6			4.42753
57	5.7			4.90901
58	5.8			4.32201
59	5.9			4.5859
60	6	3.65326	6.16094	4.60001
61	6.1			4.29237
62	6.2			4.25325
63	6.3			5.00657
64	6.4			4.43732
65	6.5			3.96975
66	6.6			4.61642
67	6.7			4.56995
68	6.8			4.64902
69	6.9			4.6941
70	7	3.38487	6.08011	5.06393
71	7.1			4.68188
72	7.2			4.76767
73	7.3			3.78568
74	7.4			4.24177
75	7.5			4.05868
76	7.6			4.78199
77	7.7			4.808
78	7.8			5.30547
79	7.9			4.71471
80	8	3.45026	6.74149	4.18981
81	8.1			4.18479
82	8.2			4.86486
83	8.3			4.90555
84	8.4			4.77634
85	8.5			4.63545
86	8.6			4.74997
87	8.7			4.36836
88	8.8			4.55211
89	8.9			4.69333
90	9	3.69193	6.29249	4.72382
91	9.1			4.56995
92	9.2			4.45491
93	9.3			4.15972
94	9.4			4.29382
95	9.5			4.25443
96	9.6			4.78277
97	9.7			5.33805
98	9.8			5.03789
99	9.9			4.94624
100	10	3.22705	6.44661	4.44124
101	10.1			4.25359
102	10.2			4.91526
103	10.3			4.88505
104	10.4			4.80676
105	10.5			4.40349
106	10.6			4.62589
107	10.7			4.3232
108	10.8			4.82288
109	10.9			4.45634
110	11	3.19185	5.99382	4.65765
111	11.1			3.78805
112	11.2			4.96336
113	11.3			5.16104
114	11.4			4.90749
115	11.5			5.06094
116	11.6			4.81678
117	11.7			4.11783
118	11.8			5.04111
119	11.9			5.11409
120	12	4.64036	6.17572	4.88386
121	12.1			5.1803
122	12.2			4.86315
123	12.3			4.64445
124	12.4			4.70546
125	12.5			4.64205
126	12.6			4.90047
127	12.7			4.60217
128	12.8			4.45989
129	12.9			5.08611
130	13	3.56412	7.07201	4.98588
131	13.1			4.97495
132	13.2			5.22873
133	13.3			5.32982
134	13.4			3.02359
135	13.5			4.61997
136	13.6			5.13165
137	13.7			4.29037
138	13.8			4.39046
139	13.9			4.25272
140	14	4.09941	5.70104	5.60445
141	14.1			5.56806
142	14.2			4.81325
143	14.3			5.21616
144	14.4			5.35254
145	14.5			5.23646
146	14.6			4.30086
147	14.7			4.57072
148	14.8			4.51188
149	14.9			4.58421
150	15	4.72241	6.24076	4.27941
151	15.1			4.22552
152	15.2			4.61529
153	15.3			5.01452
154	15.4			5.3661
155	15.5			5.19159
156	15.6			5.27434
157	15.7			5.56907
158	15.8			4.00732
159	15.9			4.00033
160	16	3.78827	5.72072	5.18656
161	16.1			5.73224
162	16.2			4.77707
163	16.3			5.04814
164	16.4			4.41713
165	16.5			4.59097
166	16.6			4.89757
167	16.7			5.0726
168	16.8			4.22943
169	16.9			4.47741
170	17	3.99648	6.05584	4.72764
171	17.1			3.81325
172	17.2			4.11378
173	17.3			5.21918
174	17.4			4.91766
175	17.5			5.21664
176	17.6			4.90291
177	17.7			5.04534
178	17.8			4.88689
179	17.9			5.04522
180	18	3.61205	5.74629	5.32076
181	18.1			3.90046
182	18.2			4.3848
183	18.3			4.38552
184	18.4			4.38924
185	18.5			4.66662
186	18.6			5.04497
187	18.7			4.31478
188	18.8			4.8465
189	18.9			5.09216
190	19	4.24213	6.55418	4.52454
191	19.1			5.21407
192	19.2			4.59933
193	19.3			5.12182
194	19.4			4.71551
195	19.5			5.03093
196	19.6			4.39787
197	19.7			5.13316
198	19.8			4.8558
199	19.9			4.9311
200	20	4.42537	5.82727	5.15051
201	20.1			4.89103
202	20.2			4.80568
203	20.3			5.02223
204	20.4			4.75719
205	20.5			5.06397
206	20.6			4.97656
207	20.7			5.16854
208	20.8			4.345
209	20.9			4.91073
210	21	3.96715	6.26039	4.9682
211	21.1			5.39308
212	21.2			4.37506
213	21.3			4.83038
214	21.4			4.68023
215	21.5			4.69696
216	21.6			5.38344
217	21.7			5.14281
218	21.8			5.51745
219	21.9			4.98904
220	22	4.24332	5.96442	4.57358
221	22.1			4.98288
222	22.2			4.18079
223	22.3			4.89076
224	22.4			4.18707
225	22.5			5.29724
226	22.6			4.2599
227	22.7			2.84199
228	22.8			3.89401
229	22.9			4.09596
230	23	3.24905	6.79807	3.46441
231	23.1			3.33918
232	23.2			2.96852
233	23.3			4.1707
234	23.4			4.06892
235	23.5			3.81619
236	23.6			3.98921
237	23.7			3.96931
238	23.8			4.59058
239	23.9			4.01877
240	24	3.87852	7.1114	3.37974
241	24.1			4.26899
242	24.2			4.48046
243	24.3			4.27646
244	24.4			4.60766
245	24.5			4.52173
246	24.6			5.10816
247	24.7			5.53368
248	24.8			4.12835
249	24.9			3.86153
250	25	4.1787	5.49723	4.71582
251	25.1			4.69813
252	25.2			3.89581
253	25.3			4.8891
254	25.4			4.29647
255	25.5			5.07736
256	25.6			4.97791
257	25.7			4.63591
258	25.8			4.23351
259	25.9			4.29829
260	26	4.07396	5.9432	4.42192
261	26.1			4.33237
262	26.2			4.77948
263	26.3			4.97531
264	26.4			5.24924
265	26.5			5.0884
266	26.6			5.36317
267	26.7			4.58638
268	26.8			4.74429
269	26.9			5.17444
270	27	3.25486	5.78283	4.42292
271	27.1			4.22148
272	27.2			4.05712
273	27.3			4.49726
274	27.4			4.68105
275	27.5			4.74979
276	27.6			4.55269
277	27.7			5.21404
278	27.8			4.43102
279	27.9			4.19384
280	28	3.28945	6.47076	3.94276
281	28.1			4.7145
282	28.2			5.10422
283	28.3			4.4235
284	28.4			4.40823
285	28.5			4.47002
286	28.6			4.57316
287	28.7			4.7487
288	28.8			4.3586
289	28.9			3.9843
290	29	3.4284	6.48162	3.59236
291	29.1			4.62638
292	29.2			3.8071
293	29.3			4.14442
294	29.4			4.58403
295	29.5			4.90315
296	29.6			4.91722
297	29.7			4.45841
298	29.8			4.50053
299	29.9			4.92469
300	30	4.11753	6.64374	4.27033
301	30.1			4.75279
302	30.2			4.57844
303	30.3			4.21714
304	30.4			5.37361
305	30.5			5.16992
306	30.6			5.04082
307	30.7			4.50534
308	30.8			4.59462
309	30.9			5.00565
310	31	4.29941	6.27056	4.14273
311	31.1			4.94208
312	31.2			4.80957
313	31.3			5.14293
314	31.4			4.43955
315	31.5			4.11753
316	31.6			5.02611
317	31.7			5.01407
318	31.8			5.39705
319	31.9			4.78262
320	32	3.78815	5.60943	4.72646
321	32.1			4.94878
322	32.2			4.88797
323	32.3			4.87116
324	32.4			4.15204
325	32.5			4.66497
326	32.6			5.26165
327	32.7			4.3629
328	32.8			5.11008
329	32.9			4.83564
330	33	4.4897	6.20436	5.21424
331	33.1			4.47079
332	33.2			4.324
333	33.3			4.3656
334	33.4			4.83939
335	33.5			4.59049
336	33.6			4.87464
337	33.7			4.59861
338	33.8			4.9953
339	33.9			5.07167
340	34	3.58234	6.31523	4.98175
341	34.1			4.27277
342	34.2			4.31372
343	34.3			5.44655
344	34.4			4.15166
345	34.5			4.82164
346	34.6			4.82524
347	34.7			5.39504
348	34.8			4.83489
349	34.9			4.93968
350	35	3.54102	6.6972	4.76573
351	35.1			4.35819
352	35.2			4.87681
353	35.3			4.7441
354	35.4			4.4642
355	35.5			5.12393
356	35.6			4.8092
357	35.7			4.33493
358	35.8			4.9877
359	35.9			4.76835
360	36	4.18084	5.351	4.94074
361	36.1			4.82896
362	36.2			4.76368
363	36.3			5.00129
364	36.4			4.76725
365	36.5			4.74614
366	36.6			3.87842
367	36.7			4.72375
368	36.8			4.20033
369	36.9			4.80814
370	37	3.9767	6.4266	4.75457
371	37.1			4.71752
372	37.2			4.98299
373	37.3			4.6348
374	37.4			4.8932
375	37.5			4.94248
376	37.6			5.26008
377	37.7			5.00573
378	37.8			4.67018
379	37.9			4.82722
380	38	6.59824	4.34613	5.02968
381	38.1			4.93665
382	38.2			4.92311
383	38.3			4.79164
384	38.4			4.55615
385	38.5			4.73923
386	38.6			5.00412
387	38.7			4.97791
388	38.8			5.22507
389	38.9			4.6339
390	39	3.63869	6.53247	4.12085
391	39.1			4.6927
392	39.2			5.15476
393	39.3			5.29461
394	39.4			5.25808
395	39.5			4.22911
396	39.6			4.41519
397	39.7			5.02071
398	39.8			4.8146
399	39.9			4.48172
400	40	4.16684	6.48866	5.16407
401	40.1			4.61373
402	40.2			4.77689
403	40.3			5.16267
404	40.4			5.3982
405	40.5			4.82389
406	40.6			5.07506
407	40.7			4.70631
408	40.8			5.02006
409	40.9			4.87501
410	41	3.73566	6.4148	3.76957
411	41.1			2.84524
412	41.2			3.51063
413	41.3			4.10035
414	41.4			4.37202
415	41.5			5.11591
416	41.6			3.86638
417	41.7			4.83968
418	41.8			4.71528
419	41.9			4.16004
420	42	3.91347	5.8591	5.17854
421	42.1			4.9686
422	42.2			5.29046
423	42.3			4.05554
424	42.4			3.76921
425	42.5			4.09991
426	42.6			3.51484
427	42.7			3.76898
428	42.8			5.10836
429	42.9			4.38257
430	43	3.80107	5.96998	5.05314
431	43.1			4.48541
432	43.2			5.03395
433	43.3			4.88052
434	43.4			4.43466
435	43.5			4.95288
436	43.6			4.82686
437	43.7			4.84728
438	43.8			4.95698
439	43.9			4.68881
440	44	4.23053	6.0981	5.26364
441	44.1			4.69627
442	44.2			4.10011
443	44.3			5.05417
444	44.4			4.42462
445	44.5			5.28069
446	44.6			4.93717
447	44.7			5.18464
448	44.8			4.02953
449	44.9			4.54457
450	45	3.47789	6.36547	4.78684
451	45.1			4.22623
452	45.2			4.28135
453	45.3			4.35969
454	45.4			5.12143
455	45.5			4.7191
456	45.6			4.75712
457	45.7			4.49482
458	45.8			4.82885
459	45.9			3.92746
460	46	3.38391	6.53828	4.4973
461	46.1			4.94103
462	46.2			4.26228
463	46.3			4.26132
464	46.4			4.76518
465	46.5			4.48663
466	46.6			4.58006
467	46.7			4.63424
468	46.8			4.58112
469	46.9			4.64676
470	47	4.61027	5.77101	5.11771
471	47.1			4.45369
472	47.2			5.25276
473	47.3			5.16506
474	47.4			4.31074
475	47.5			4.01443
476	47.6			4.22083
477	47.7			3.76152
478	47.8			4.16987
479	47.9			3.7592
480	48	2.32252	8.49147	2.73148
481	48.1			2.81489
482	48.2			3.40338
483	48.3			3.77745
484	48.4			3.63764
485	48.5			4.05099
486	48.6			3.82334
487	48.7			3.71014
488	48.8			3.49614
489	48.9			4.14567
490	49	3.65745	6.49978	3.57616
491	49.1			4.13275
492	49.2			4.15727
493	49.3			3.89403
494	49.4			4.26627
495	49.5			4.00523
496	49.6			4.9104
497	49.7			4.41181
498	49.8			3.82144
499	49.9			4.21403
500	50	2.9801	5.73453	4.14451
501	50.1			3.96086
502	50.2			3.87001
503	50.3			4.22836
504	50.4			3.71739
505	50.5			4.5896
506	50.6			4.14105
507	50.7			3.89159
508	50.8			3.85391
509	50.9			3.82688
510	51	3.61762	6.44376	4.08413
511	51.1			3.26398
512	51.2			3.57295
513	51.3			4.51567
514	51.4			4.70296
515	51.5			4.35373
516	51.6			4.36209
517	51.7			4.76202
518	51.8			4.39083
519	51.9			4.35422
520	52	3.16101	5.34213	4.29913
521	52.1			4.22015
522	52.2			4.38521
523	52.3			4.95695
524	52.4			4.52688
525	52.5			4.67141
526	52.6			4.01779
527	52.7			3.99367
528	52.8			4.24261
529	52.9			3.85861
530	53	3.38732	6.00664	3.94601
531	53.1			4.4848
532	53.2			5.05855
533	53.3			4.72235
534	53.4			4.69814
535	53.5			4.33752
536	53.6			5.06535
537	53.7			4.4863
538	53.8			4.67396
539	53.9			3.94939
540	54	4.07044	6.31682	4.11357
541	54.1			4.01965
542	54.2			4.11181
543	54.3			3.73429
544	54.4			4.23029
545	54.5			2.84867
546	54.6			2.75725
547	54.7			3.79937
548	54.8			2.71024
549	54.9			3.26197
550	55	4.16653	6.43129	4.32285
551	55.1			4.32553
552	55.2			2.94527
553	55.3			2.79057
554	55.4			2.79231
555	55.5			3.09944
556	55.6			3.84897
557	55.7			3.56281
558	55.8			3.27224
559	55.9			4.15549
560	56	2.86889	8.14883	2.91983
561	56.1			3.05006
562	56.2			3.68177
563	56.3			2.51497
564	56.4			2.67403
565	56.5			2.62025
566	56.6			2.78385
567	56.7			3.73389
568	56.8			2.91025
569	56.9			3.56146
570	57	3.7324	6.49876	3.63003
571	57.1			3.43811
572	57.2			3.81104
573	57.3			4.06799
574	57.4			3.89917
575	57.5			4.45696
576	57.6			4.16156
577	57.7			3.15661
578	57.8			4.13185
579	57.9			5.18383
580	58	4.26419	6.79607	4.68481
581	58.1			3.88601
582	58.2			3.77769
583	58.3			4.24516
584	58.4			4.49055
585	58.5			4.01056
586	58.6			4.09084
587	58.7			4.34677
588	58.8			4.04528
589	58.9			3.87778
590	59	3.72126	6.42207	3.71813
591	59.1			3.93474
592	59.2			4.04636
593	59.3			4.07338
594	59.4			3.83972
595	59.5			2.62621
596	59.6			3.81493
597	59.7			3.85799
598	59.8			2.72962
599	59.9			2.83827
600	60	3.12354	7.62779	3.03581
601	60.1			2.78545
602	60.2			2.56985
603	60.3			3.79411
604	60.4			2.71208
605	60.5			3.31367
606	60.6			4.16928
607	60.7			3.00418
608	60.8			4.15407
609	60.9			3.14465
610	61	6.27939	4.50833	4.34844
611	61.1			4.13297
612	61.2			3.664
613	61.3			3.81672
614	61.4			3.37712
615	61.5			3.63643
616	61.6			4.00396
617	61.7			2.97301
618	61.8			3.08137
619	61.9			4.25312
620	62	2.32661	8.52521	2.63182
621	62.1			2.65002
622	62.2			2.86059
623	62.3			2.94787
624	62.4			3.60854
625	62.5			2.97972
626	62.6			4.16983
627	62.7			4.02267
628	62.8			3.71769
629	62.9			3.68377
630	63	2.71092	7.76877	2.91474
631	63.1			3.51598
632	63.2			3.53335
633	63.3			2.72334
634	63.4			3.22632
635	63.5			4.39481
636	63.6			4.40878
637	63.7			4.00302
638	63.8			4.06529
639	63.9			4.22675
640	64	2.1781	9.19529	2.56019
641	64.1			3.93761
642	64.2			4.05154
643	64.3			5.04788
644	64.4			5.23777
645	64.5			5.03592
646	64.6			4.68703
647	64.7			5.25982
648	64.8			3.72116
649	64.9			3.91727
650	65	4.05589	6.70675	4.06109
651	65.1			4.02648
652	65.2			5.18445
653	65.3			3.95052
654	65.4			3.26445
655	65.5			2.8483
656	65.6			2.67873
657	65.7			2.7599
658	65.8			3.51244
659	65.9			2.82335
660	66	2.63227	8.10911	2.77209
661	66.1			2.70825
662	66.2			2.79459
663	66.3			2.8842
664	66.4			2.94247
665	66.5			2.67716
666	66.6			2.63868
667	66.7			2.99934
668	66.8			3.77784
669	66.9			2.64015
670	67	3.19275	6.91138	3.54115
671	67.1			2.80675
672	67.2			3.2821
673	67.3			2.7916
674	67.4			3.94718
675	67.5			3.63408
676	67.6			4.13309
677	67.7			3.61508
678	67.8			3.80975
679	67.9			3.8667
680	68	3.68166	6.00683	3.94948
681	68.1			3.83789
682	68.2			3.83973
683	68.3			3.18201
684	68.4			4.09016
685	68.5			3.82666
686	68.6			3.88291
687	68.7			4.27384
688	68.8			3.63902
689	68.9			3.45928
690	69	3.67725	6.10787	4.07791
691	69.1			3.30819
692	69.2			3.09174
693	69.3			4.49734
694	69.4			2.99747
695	69.5			3.16993
696	69.6			2.73931
697	69.7			2.92566
698	69.8			3.17951
699	69.9			3.97931
700	70	3.47954	6.1446	3.97858
701	70.1			4.08741
702	70.2			3.91329
703	70.3			3.83245
704	70.4			4.57888
705	70.5			4.00178
706	70.6			4.02002
707	70.7			4.21319
708	70.8			4.30396
709	70.9			5.15066
710	71	4.24974	5.73533	5.03044
711	71.1			5.35584
712	71.2			4.6762
713	71.3			4.70283
714	71.4			4.71938
715	71.5			4.66026
716	71.6			5.18022
717	71.7			4.12815
718	71.8			4.56856
719	71.9			4.56184
720	72	4.28915	7.23867	4.67659
721	72.1			4.58433
722	72.2			4.9454
723	72.3			4.68858
724	72.4			4.61901
725	72.5			4.21827
726	72.6			4.65563
727	72.7			4.02036
728	72.8			4.67698
729	72.9			4.26422
730	73	4.2291	6.78602	4.77944
731	73.1			4.09208
732	73.2			4.71418
733	73.3			4.73436
734	73.4			4.39324
735	73.5			3.59714
736	73.6			4.25857
737	73.7			4.64868
738	73.8			3.85484
739	73.9			4.26233
740	74	3.56769	6.22578	4.23439
741	74.1			3.5868
742	74.2			4.39983
743	74.3			4.10658
744	74.4			3.78696
745	74.5			3.90056
746	74.6			4.39881
747	74.7			4.18958
748	74.8			4.1435
749	74.9			3.68984
750	75	3.70049	5.80707	4.08172
751	75.1			3.98147
752	75.2			4.28627
753	75.3			4.27273
754	75.4			4.4678
755	75.5			4.35372
756	75.6			3.76539
757	75.7			4.1932
758	75.8			4.22097
759	75.9			4.62654
760	76	3.15203	6.53135	3.75687
761	76.1			3.95002
762	76.2			3.89261
763	76.3			4.67581
764	76.4			4.57702
765	76.5			4.53587
766	76.6			4.54145
767	76.7			3.36347
768	76.8			3.69173
769	76.9			3.44094
770	77	3.22939	6.24565	3.70517
771	77.1			3.92232
772	77.2			3.82396
773	77.3			4.35901
774	77.4			3.98465
775	77.5			3.69466
776	77.6			4.06529
777	77.7			3.98679
778	77.8			4.15107
779	77.9			4.01714
780	78	3.83661	6.53739	3.95669
781	78.1			3.93068
782	78.2			4.80494
783	78.3			5.59862
784	78.4			4.40747
785	78.5			4.66529
786	78.6			4.31446
787	78.7			4.2073
788	78.8			3.43526
789	78.9			4.66521
790	79	3.47527	5.77577	4.51807
791	79.1			4.19811
792	79.2			4.19883
793	79.3			4.94636
794	79.4			4.18086
795	79.5			5.16066
796	79.6			4.90642
797	79.7			3.78531
798	79.8			4.31886
799	79.9			4.35196
800	80	4.9021	6.48355	4.22078
801	80.1			3.69353
802	80.2			4.11558
803	80.3			5.02358
804	80.4			5.39538
805	80.5			5.07115
806	80.6			4.54441
807	80.7			5.1157
808	80.8			4.84383
809	80.9			4.60397
810	81	3.56678	5.90587	4.3473
811	81.1			4.34846
812	81.2			4.91431
813	81.3			4.92269
814	81.4			5.1215
815	81.5			4.40631
816	81.6			5.33533
817	81.7			4.70503
818	81.8			5.01861
819	81.9			5.01825
820	82	4.36715	5.78823	4.58895
821	82.1			5.17373
822	82.2			4.25518
823	82.3			5.15599
824	82.4			4.46995
825	82.5			4.78663
826	82.6			5.12784
827	82.7			4.42191
828	82.8			4.57833
829	82.9			4.48159
830	83	4.10881	5.93052	5.20681
831	83.1			4.74559
832	83.2			5.14359
833	83.3			4.13912
834	83.4			4.54605
835	83.5			4.84927
836	83.6			4.96461
837	83.7			4.27163
838	83.8			4.79611
839	83.9			4.22137
840	84	3.67422	6.0437	4.86444
841	84.1			4.39487
842	84.2			4.47907
843	84.3			4.97262
844	84.4			4.57088
845	84.5			4.58683
846	84.6			4.2747
847	84.7			4.23095
848	84.8			3.97641
849	84.9			4.00387
850	85	3.9405	5.68743	4.99545
851	85.1			3.82378
852	85.2			4.06101
853	85.3			4.15486
854	85.4			4.67362
855	85.5			4.00183
856	85.6			3.84731
857	85.7			4.49579
858	85.8			3.78914
859	85.9			4.13301
860	86	3.83485	6.24562	3.99149
861	86.1			3.96084
862	86.2			4.30308
863	86.3			4.73398
864	86.4			3.91086
865	86.5			4.22251
866	86.6			4.58539
867	86.7			4.44844
868	86.8			4.51846
869	86.9			4.33984
870	87	3.76546	4.88457	5.14949
871	87.1			4.32991
872	87.2			4.6509
873	87.3			4.51146
874	87.4			5.209
875	87.5			4.57317
876	87.6			4.64152
877	87.7			4.1333
878	87.8			4.32681
879	87.9			4.3767
880	88	3.16002	6.06568	4.54632
881	88.1			4.33411
882	88.2			5.12385
883	88.3			3.80229
884	88.4			4.69452
885	88.5			4.98631
886	88.6			4.79471
887	88.7			4.85268
888	88.8			4.55111
889	88.9			5.06274
890	89	6.34473	4.74966	4.41386
891	89.1			4.24087
892	89.2			4.99152
893	89.3			3.94818
894	89.4			4.49227
895	89.5			4.69026
896	89.6			4.49128
897	89.7			4.15372
898	89.8			5.2425
899	89.9			4.4555
900	90	4.32452	6.26569	4.06298
901	90.1			4.40056
902	90.2			4.55259
903	90.3			4.62481
904	90.4			4.68097
905	90.5			4.15073
906	90.6			4.00627
907	90.7			4.88514
908	90.8			4.66429
909	90.9			4.4973
910	91	7.17068	4.38269	4.05169
911	91.1			4.46782
912	91.2			5.49988
913	91.3			4.14466
914	91.4			4.55875
915	91.5			4.19703
916	91.6			4.92371
917	91.7			4.51333
918	91.8			5.11298
919	91.9			4.91126
920	92	4.18628	5.49723	4.87012
921	92.1			4.90781
922	92.2			5.12068
923	92.3			4.69966
924	92.4			4.72124
925	92.5			4.32493
926	92.6			4.41857
927	92.7			4.8018
928	92.8			4.76052
929	92.9			4.89683
930	93	3.75055	5.86971	4.8663
931	93.1			5.00246
932	93.2			5.30288
933	93.3			4.96513
934	93.4			5.10085
935	93.5			4.84876
936	93.6			4.60754
937	93.7			4.59027
938	93.8			4.85174
939	93.9			4.56246
940	94	4.5337	5.97039	5.15625
941	94.1			4.55682
942	94.2			4.65576
943	94.3			4.5897
944	94.4			4.14547
945	94.5			3.50954
946	94.6			4.38637
947	94.7			3.72973
948	94.8			4.84293
949	94.9			5.01882
950	95	4.25716	6.08565	4.19286
951	95.1			4.26833
952	95.2			4.70087
953	95.3			4.78102
954	95.4			5.00613
955	95.5			5.00403
956	95.6			5.59998
957	95.7			4.79068
958	95.8			4.81079
959	95.9			4.63556
960	96	2.79964	7.96044	2.71945
961	96.1			4.91917
962	96.2			2.82569
963	96.3			3.99416
964	96.4			4.30769
965	96.5			4.37468
966	96.6			5.14378
967	96.7			4.64695
968	96.8			5.40706
969	96.9			5.23595
970	97	4.47984	6.02203	5.11953
971	97.1			4.89957
972	97.2			4.57056
973	97.3			5.18808
974	97.4			4.78757
975	97.5			4.83736
976	97.6			5.08875
977	97.7			5.24447
978	97.8			5.17124
979	97.9			4.72908
980	98	4.79462	6.0959	4.95602
981	98.1			5.29586
982	98.2			4.80555
983	98.3			5.20528
984	98.4			4.18647
985	98.5			4.41734
986	98.6			4.1569
987	98.7			4.87364
988	98.8			3.86523
989	98.9			4.01689
990	99	4.05223	5.50222	4.66197
991	99.1			4.60487
992	99.2			4.2803
993	99.3			4.42192
994	99.4			4.67297
995	99.5			3.88455
996	99.6			4.15637
997	99.7			4.12885
998	99.8			4.36652
999	99.9			4.12091
1000	100	4.52499	6.32264	4.33589
1001	100.1			4.25418
1002	100.2			5.36393
1003	100.3			5.10052
1004	100.4			5.11423
1005	100.5			5.01152
1006	100.6			4.06637
1007	100.7			4.64235
1008	100.8			4.09415
1009	100.9			4.23776
1010	101	4.2023	6.4392	4.07933
1011	101.1			3.85488
1012	101.2			4.99773
1013	101.3			4.56371
1014	101.4			3.3693
1015	101.5			3.89171
1016	101.6			2.72855
1017	101.7			4.16366
1018	101.8			3.5196
1019	101.9			2.82901
1020	102	2.71896	8.42601	2.78248
1021	102.1			4.55084
1022	102.2			4.37394
1023	102.3			4.49903
1024	102.4			4.73594
1025	102.5			4.77063
1026	102.6			5.08733
1027	102.7			5.08241
1028	102.8			4.32319
1029	102.9			4.67271
1030	103	4.19291	6.32598	4.1473
1031	103.1			4.69175
1032	103.2			4.22541
1033	103.3			4.7448
1034	103.4			4.69285
1035	103.5			4.4991
1036	103.6			3.80696
1037	103.7			4.27413
1038	103.8			4.43523
1039	103.9			4.80498
1040	104	4.10752	5.99426	4.32953
1041	104.1			4.53859
1042	104.2			4.83413
1043	104.3			5.04147
1044	104.4			5.049
1045	104.5			5.10866
1046	104.6			4.46759
1047	104.7			4.64711
1048	104.8			5.25918
1049	104.9			4.29949
1050	105	3.43023	6.60451	4.36533
1051	105.1			4.14665
1052	105.2			4.59061
1053	105.3			4.49038
1054	105.4			5.00248
1055	105.5			4.73145
1056	105.6			4.73056
1057	105.7			4.58373
1058	105.8			4.40775
1059	105.9			4.32216
1060	106	3.89986	6.37559	4.26488
1061	106.1			4.96266
1062	106.2			5.05051
1063	106.3			4.7738
1064	106.4			4.98038
1065	106.5			4.6809
1066	106.6			4.34015
1067	106.7			4.66529
1068	106.8			4.30689
1069	106.9			4.97438
1070	107	4.40471	5.849	5.37722
1071	107.1			5.0859
1072	107.2			4.5375
1073	107.3			4.3523
1074	107.4			4.71417
1075	107.5			4.90952
1076	107.6			4.50426
1077	107.7			5.18191
1078	107.8			4.71692
1079	107.9			4.44244
1080	108	4.20223	5.93395	4.86722
1081	108.1			4.85111
1082	108.2			4.87197
1083	108.3			4.81109
1084	108.4			4.36983
1085	108.5			4.48643
1086	108.6			5.16357
1087	108.7			4.31479
1088	108.8			5.08101
1089	108.9			4.70469
1090	109	6.21199	4.7371	4.8075
1091	109.1			5.27694
1092	109.2			4.55582
1093	109.3			5.33674
1094	109.4			5.09936
1095	109.5			4.61564
1096	109.6			4.74958
1097	109.7			4.57726
1098	109.8			4.54615
1099	109.9			4.79708
1100	110	4.26907	5.79079	5.16548
1101	110.1			4.53865
1102	110.2			4.59359
1103	110.3			4.51204
1104	110.4			5.0845
1105	110.5			4.55809
1106	110.6			4.13427
1107	110.7			4.90154
1108	110.8			4.76095
1109	110.9			4.23269
1110	111	4.17908	6.21411	4.83631
1111	111.1			3.93378
1112	111.2			4.789
1113	111.3			4.36795
1114	111.4			4.38634
1115	111.5			4.74182
1116	111.6			4.64334
1117	111.7			5.03093
1118	111.8			4.70133
1119	111.9			4.49502
1120	112	4.09898	6.02097	4.64105
1121	112.1			4.86098
1122	112.2			4.54427
1123	112.3			4.32925
1124	112.4			4.84782
1125	112.5			4.5289
1126	112.6			4.52572
1127	112.7			4.42296
1128	112.8			4.61395
1129	112.9			4.74692
1130	113	3.51751	6.24782	4.46214
1131	113.1			5.13004
1132	113.2			4.08198
1133	113.3			4.4149
1134	113.4			4.71802
1135	113.5			5.02636
1136	113.6			4.5479
1137	113.7			4.57044
1138	113.8			5.07095
1139	113.9			4.25349
1140	114	5.49326	4.26578	5.39707
1141	114.1			4.22025
1142	114.2			3.94194
1143	114.3			4.42205
1144	114.4			5.07556
1145	114.5			4.50533
1146	114.6			4.2181
1147	114.7			4.78935
1148	114.8			4.20606
1149	114.9			4.93846
1150	115	6.33057	4.35116	4.70817
1151	115.1			5.24287
1152	115.2			4.20404
1153	115.3			4.33043
1154	115.4			3.94348
1155	115.5			4.42645
1156	115.6			5.01084
1157	115.7			4.63184
1158	115.8			5.12575
1159	115.9			4.56247
1160	116	3.42317	5.98778	4.73056
1161	116.1			5.02762
1162	116.2			5.14954
1163	116.3			5.1459
1164	116.4			4.95992
1165	116.5			4.66875
1166	116.6			4.48574
1167	116.7			5.22246
1168	116.8			5.01277
1169	116.9			4.73928
1170	117	3.78346	5.8598	5.01008
1171	117.1			4.71353
1172	117.2			4.83897
1173	117.3			4.91269
1174	117.4			5.04564
1175	117.5			5.10775
1176	117.6			5.02997
1177	117.7			4.72766
1178	117.8			4.19298
1179	117.9			5.1616
1180	118	3.56969	5.34228	5.27838
1181	118.1			4.57442
1182	118.2			4.81399
1183	118.3			4.97889
1184	118.4			4.49796
1185	118.5			4.33079
1186	118.6			4.97216
1187	118.7			5.10777
1188	118.8			5.15251
1189	118.9			4.05868
1190	119	4.35808	6.1715	4.36951
1191	119.1			5.61603
1192	119.2			4.91653
1193	119.3			4.74119
1194	119.4			5.85631
1195	119.5			5.1031
1196	119.6			6.27054
1197	119.7			6.06665
1198	119.8			5.48599
1199	119.9			5.77378
1200	120	4.95686	6.01542	5.40032
1201	120.1			5.63526
1202	120.2			6.83215
1203	120.3			6.79869
1204	120.4			4.98054
1205	120.5			5.91122
1206	120.6			6.07919
1207	120.7			4.20556
1208	120.8			4.99393
1209	120.9			5.20416
1210	121	5.92613	5.21705	6.11749
1211	121.1			4.66629
1212	121.2			4.79923
1213	121.3			5.31572
1214	121.4			4.94038
1215	121.5			4.93188
1216	121.6			4.37704
1217	121.7			4.85348
1218	121.8			4.77017
1219	121.9			4.54911
1220	122	3.54329	6.6218	3.89698
1221	122.1			4.71195
1222	122.2			4.8145
1223	122.3			4.92875
1224	122.4			4.97837
1225	122.5			4.94129
1226	122.6			4.25217
1227	122.7			4.46717
1228	122.8			4.99707
1229	122.9			4.03429
1230	123	4.26756	5.87291	4.41562
1231	123.1			4.08287
1232	123.2			4.34661
1233	123.3			5.27246
1234	123.4			5.29394
1235	123.5			5.21545
1236	123.6			5.79709
1237	123.7			5.3839
1238	123.8			5.05508
1239	123.9			4.61412
1240	124	4.30341	6.13907	5.12579
1241	124.1			4.25473
1242	124.2			5.13767
1243	124.3			4.241
1244	124.4			4.41718
1245	124.5			4.47237
1246	124.6			4.65547
1247	124.7			4.82405
1248	124.8			4.78521
1249	124.9			5.20397
1250	125	3.69571	5.43858	5.08037
1251	125.1			4.32493
1252	125.2			4.40036
1253	125.3			4.82338
1254	125.4			4.11914
1255	125.5			5.48971
1256	125.6			3.98615
1257	125.7			4.94034
1258	125.8			4.64186
1259	125.9			4.42152
1260	126	6.62472	4.49087	4.60151
1261	126.1			5.42294
1262	126.2			5.24772
1263	126.3			4.62373
1264	126.4			3.88466
1265	126.5			4.90206
1266	126.6			4.34779
1267	126.7			4.35906
1268	126.8			4.06887
1269	126.9			4.35248
1270	127	6.65148	4.65389	4.26361
1271	127.1			5.16691
1272	127.2			4.87459
1273	127.3			4.80389
1274	127.4			4.8169
1275	127.5			4.15599
1276	127.6			4.69601
1277	127.7			4.96808
1278	127.8			4.09313
1279	127.9			4.87816
1280	128	4.229	6.2722	4.44578
1281	128.1			4.97242
1282	128.2			4.84521
1283	128.3			4.3875
1284	128.4			4.09871
1285	128.5			4.36958
1286	128.6			5.31953
1287	128.7			4.31618
1288	128.8			3.83558
1289	128.9			4.65756
1290	129	3.31387	5.76939	4.86976
1291	129.1			4.82572
1292	129.2			4.87396
1293	129.3			4.6742
1294	129.4			4.21081
1295	129.5			5.43704
1296	129.6			4.67171
1297	129.7			3.94141
1298	129.8			4.51908
1299	129.9			4.43651
1300	130	3.80448	6.25511	4.83009
1301	130.1			4.00316
1302	130.2			4.54698
1303	130.3			4.21252
1304	130.4			4.89964
1305	130.5			4.66396
1306	130.6			4.32312
1307	130.7			4.34837
1308	130.8			4.91814
1309	130.9			4.7428
1310	131	5.53042	4.22037	4.66448
1311	131.1			4.64089
1312	131.2			4.62114
1313	131.3			4.23851
1314	131.4			5.09558
1315	131.5			4.79013
1316	131.6			4.30754
1317	131.7			4.55247
1318	131.8			4.42893
1319	131.9			4.92667
1320	132	6.00089	4.50326	4.62425
1321	132.1			5.29351
1322	132.2			4.36176
1323	132.3			3.83614
1324	132.4			4.54358
1325	132.5			4.5301
1326	132.6			4.56426
1327	132.7			4.04699
1328	132.8			4.60197
1329	132.9			4.60664
1330	133	3.65497	6.22523	4.213
1331	133.1			2.66398
1332	133.2			4.76837
1333	133.3			2.61147
1334	133.4			5.18612
1335	133.5			2.70699
1336	133.6			5.27538
1337	133.7			4.33352
1338	133.8			4.40023
1339	133.9			2.60764
1340	134	4.07395	6.2533	4.44667
1341	134.1			3.60403
1342	134.2			2.71096
1343	134.3			4.81388
1344	134.4			5.01512
1345	134.5			4.52894
1346	134.6			5.17874
1347	134.7			4.66993
1348	134.8			4.05762
1349	134.9			4.22835
1350	135	3.46175	5.36789	4.72975
1351	135.1			5.22565
1352	135.2			5.12384
1353	135.3			5.20881
1354	135.4			4.90571
1355	135.5			4.73156
1356	135.6			5.27488
1357	135.7			4.68096
1358	135.8			5.0068
1359	135.9			5.16183
1360	136	5.11284	3.94992	5.38544
1361	136.1			4.16266
1362	136.2			4.76222
1363	136.3			4.50352
1364	136.4			4.94551
1365	136.5			5.54174
1366	136.6			3.94934
1367	136.7			4.25282
1368	136.8			4.42337
1369	136.9			5.41831
1370	137	5.21575	4.04641	4.23194
1371	137.1			4.75847
1372	137.2			4.3078
1373	137.3			4.3394
1374	137.4			5.11814
1375	137.5			4.83753
1376	137.6			5.03
1377	137.7			4.38759
1378	137.8			4.76412
1379	137.9			5.23193
1380	138	3.67699	6.25621	3.64711
1381	138.1			5.37517
1382	138.2			4.09346
1383	138.3			4.10601
1384	138.4			4.76959
1385	138.5			4.60749
1386	138.6			2.66558
1387	138.7			3.49465
1388	138.8			3.52218
1389	138.9			4.00521
1390	139	4.11942	5.33953	4.63277
1391	139.1			4.98081
1392	139.2			4.67314
1393	139.3			3.81828
1394	139.4			4.58505
1395	139.5			5.12125
1396	139.6			4.71005
1397	139.7			3.87592
1398	139.8			4.07491
1399	139.9			4.52658
1400	140	4.01123	5.92031	4.51109
1401	140.1			4.52113
1402	140.2			4.23944
1403	140.3			4.65517
1404	140.4			4.23318
1405	140.5			4.08047
1406	140.6			4.0363
1407	140.7			4.3098
1408	140.8			4.40924
1409	140.9			4.28968
1410	141	3.78288	6.32947	4.35796
1411	141.1			4.34136
1412	141.2			3.69521
1413	141.3			4.54833
1414	141.4			4.37268
1415	141.5			4.49464
1416	141.6			5.22121
1417	141.7			4.0239
1418	141.8			3.99105
1419	141.9			4.33692
1420	142	3.95642	5.87083	4.31385
1421	142.1			4.22951
1422	142.2			4.06741
1423	142.3			4.0317
1424	142.4			3.74713
1425	142.5			4.43239
1426	142.6			4.82039
1427	142.7			4.23194
1428	142.8			5.02622
1429	142.9			4.19004
1430	143	5.79094	4.41864	4.54632
1431	143.1			3.70719
1432	143.2			5.27736
1433	143.3			5.41092
1434	143.4			4.61001
1435	143.5			4.61248
1436	143.6			4.51265
1437	143.7			4.60855
1438	143.8			4.98246
1439	143.9			4.68249
1440	144	4.8921	6.42291	4.35168
1441	144.1			4.24487
1442	144.2			4.48664
1443	144.3			4.20406
1444	144.4			4.65242
1445	144.5			5.11466
1446	144.6			4.66649
1447	144.7			4.06137
1448	144.8			4.14586
1449	144.9			4.57844
1450	145	5.1684	6.99666	3.86537
1451	145.1			4.92772
1452	145.2			4.42232
1453	145.3			2.68453
1454	145.4			4.67725
1455	145.5			5.35874
1456	145.6			5.08553
1457	145.7			4.55135
1458	145.8			5.23053
1459	145.9			4.56503
1460	146	5.08617	6.60249	4.59227
1461	146.1			4.66642
1462	146.2			4.64114
1463	146.3			4.31588
1464	146.4			4.11855
1465	146.5			3.65587
1466	146.6			3.52041
1467	146.7			2.92503
1468	146.8			3.91504
1469	146.9			4.11521
1470	147	6.31843	4.61541	4.50565
1471	147.1			4.1205
1472	147.2			4.27573
1473	147.3			2.61538
1474	147.4			2.74397
1475	147.5			2.78471
1476	147.6			2.70899
1477	147.7			2.64743
1478	147.8			3.49796
1479	147.9			3.67831
1480	148	3.92932	6.40577	4.2259
1481	148.1			3.84414
1482	148.2			4.06336
1483	148.3			4.0906
1484	148.4			3.80991
1485	148.5			4.89083
1486	148.6			4.56775
1487	148.7			4.13942
1488	148.8			4.10762
1489	148.9			4.09084
1490	149	4.40582	5.9148	4.42915
1491	149.1			4.9036
1492	149.2			4.47425
1493	149.3			5.31741
1494	149.4			5.14356
1495	149.5			5.65884
1496	149.6			5.18668
1497	149.7			5.57
1498	149.8			5.58703
1499	149.9			5.38732
1500	150	4.4472	5.90877	4.06529
1501	150.1			4.41459
1502	150.2			3.57229
1503	150.3			2.74536
1504	150.4			2.7561
1505	150.5			2.58643
1506	150.6			4.41382
1507	150.7			2.80842
1508	150.8			2.53221
1509	150.9			2.53346
1510	151	4.56172	6.16105	4.20398
1511	151.1			4.70324
1512	151.2			4.51573
1513	151.3			4.49709
1514	151.4			4.71655
1515	151.5			4.94304
1516	151.6			3.66587
1517	151.7			4.51022
1518	151.8			4.23417
1519	151.9			2.81041
1520	152	5.10066	4.12932	5.57857
1521	152.1			5.29691
1522	152.2			5.3689
1523	152.3			5.15424
1524	152.4			4.80354
1525	152.5			5.06589
1526	152.6			4.73994
1527	152.7			4.53673
1528	152.8			2.73154
1529	152.9			4.46772
1530	153	4.14171	5.78014	4.67182
1531	153.1			4.30425
1532	153.2			4.21436
1533	153.3			4.96536
1534	153.4			4.67252
1535	153.5			5.33437
1536	153.6			3.68262
1537	153.7			4.31798
1538	153.8			4.11575
1539	153.9			3.70667
1540	154	3.66109	6.65226	4.25798
1541	154.1			4.02911
1542	154.2			4.27268
1543	154.3			4.08663
1544	154.4			4.76463
1545	154.5			4.60305
1546	154.6			4.40532
1547	154.7			4.38659
1548	154.8			3.93403
1549	154.9			4.09353
1550	155	4.55935	6.23193	3.98197
1551	155.1			4.15218
1552	155.2			3.74861
1553	155.3			3.91351
1554	155.4			4.41847
1555	155.5			4.76162
1556	155.6			3.92375
1557	155.7			3.71441
1558	155.8			4.07078
1559	155.9			4.00417
1560	156	4.19429	6.36166	3.97736
1561	156.1			4.07952
1562	156.2			4.53301
1563	156.3			3.93725
1564	156.4			4.98567
1565	156.5			4.40546
1566	156.6			4.09841
1567	156.7			3.68797
1568	156.8			4.65537
1569	156.9			3.775
1570	157	6.07747	4.52203	4.25227
1571	157.1			4.47725
1572	157.2			4.70555
1573	157.3			4.41132
1574	157.4			3.95267
1575	157.5			3.75239
1576	157.6			3.86576
1577	157.7			4.2989
1578	157.8			5.04327
1579	157.9			3.89047
1580	158	4.49396	6.62424	4.17464
1581	158.1			4.85248
1582	158.2			4.03747
1583	158.3			4.02851
1584	158.4			3.96193
1585	158.5			4.27623
1586	158.6			4.13558
1587	158.7			4.61621
1588	158.8			4.29453
1589	158.9			3.97484
1590	159	3.83458	5.73008	4.84692
1591	159.1			4.14996
1592	159.2			4.43762
1593	159.3			4.30741
1594	159.4			4.49316
1595	159.5			4.31176
1596	159.6			4.0606
1597	159.7			4.14224
1598	159.8			4.00343
1599	159.9			4.05988
1600	160	4.08662	6.10473	4.28136
1601	160.1			4.75447
1602	160.2			3.92922
1603	160.3			4.92368
1604	160.4			4.07399
1605	160.5			4.00111
1606	160.6			3.22833
1607	160.7			3.92107
1608	160.8			4.00632
1609	160.9			4.40149
1610	161	3.70967	6.75298	3.41042
1611	161.1			3.33877
1612	161.2			4.23847
1613	161.3			3.33331
1614	161.4			3.65627
1615	161.5			4.26338
1616	161.6			4.57834
1617	161.7			4.7162
1618	161.8			3.54745
1619	161.9			3.7707
1620	162	3.27622	5.85954	4.52044
1621	162.1			4.29345
1622	162.2			4.23569
1623	162.3			3.49251
1624	162.4			4.48028
1625	162.5			4.2231
1626	162.6			4.56503
1627	162.7			3.59402
1628	162.8			3.20053
1629	162.9			4.23194
1630	163	3.45524	6.53253	4.13908
1631	163.1			4.21517
1632	163.2			4.05805
1633	163.3			3.98307
1634	163.4			4.00324
1635	163.5			3.98219
1636	163.6			4.68257
1637	163.7			4.17196
1638	163.8			4.66005
1639	163.9			4.71285
1640	164	3.77649	6.47806	4.10309
1641	164.1			4.03195
1642	164.2			4.56024
1643	164.3			4.22671
1644	164.4			3.83805
1645	164.5			3.56014
1646	164.6			3.2832
1647	164.7			3.69256
1648	164.8			3.74913
1649	164.9			4.1429
1650	165	4.40438	6.40443	4.02405
1651	165.1			4.0796
1652	165.2			3.78463
1653	165.3			4.31863
1654	165.4			4.5026
1655	165.5			4.04399
1656	165.6			4.12177
1657	165.7			3.75788
1658	165.8			3.67909
1659	165.9			4.71603
1660	166	3.64735	6.90553	4.59786
1661	166.1			3.59291
1662	166.2			3.77049
1663	166.3			4.27676
1664	166.4			4.3691
1665	166.5			4.13794
1666	166.6			3.70573
1667	166.7			4.35148
1668	166.8			4.03218
1669	166.9			3.40238
1670	167	3.50354	6.16798	4.13292
1671	167.1			3.641
1672	167.2			4.15703
1673	167.3			4.46929
1674	167.4			3.85727
1675	167.5			3.60318
1676	167.6			3.96968
1677	167.7			4.70432
1678	167.8			3.83694
1679	167.9			4.35207
1680	168	3.76145	6.25052	4.30001
1681	168.1			4.20345
1682	168.2			4.06972
1683	168.3			3.5579
1684	168.4			4.18813
1685	168.5			4.69683
1686	168.6			3.76176
1687	168.7			3.9234
1688	168.8			4.98833
1689	168.9			4.15348
1690	169	3.34694	6.78745	4.11817
1691	169.1			3.97233
1692	169.2			4.13999
1693	169.3			4.21579
1694	169.4			4.71005
1695	169.5			3.92379
1696	169.6			4.20748
1697	169.7			3.24629
1698	169.8			4.01979
1699	169.9			4.57179
1700	170	4.50428	6.25452	4.07526
1701	170.1			3.99576
1702	170.2			4.18529
1703	170.3			4.33864
1704	170.4			4.07467
1705	170.5			4.30194
1706	170.6			4.08677
1707	170.7			4.1086
1708	170.8			4.77313
1709	170.9			3.75376
1710	171	3.60677	6.86305	3.33939
1711	171.1			3.74562
1712	171.2			4.82898
1713	171.3			4.96294
1714	171.4			3.81954
1715	171.5			4.94537
1716	171.6			4.00986
1717	171.7			3.61301
1718	171.8			2.64489
1719	171.9			3.87489
1720	172	6.07859	4.16493	5.0243
1721	172.1			5.044
1722	172.2			5.24067
1723	172.3			5.01544
1724	172.4			5.38392
1725	172.5			4.82325
1726	172.6			5.22017
1727	172.7			4.86671
1728	172.8			5.11048
1729	172.9			5.37744
1730	173	3.73583	5.25465	5.1797
1731	173.1			5.21104
1732	173.2			5.18108
1733	173.3			5.27215
1734	173.4			5.10993
1735	173.5			2.60787
1736	173.6			2.79658
1737	173.7			2.77757
1738	173.8			2.61101
1739	173.9			2.93341
1740	174	2.81696	9.52383	2.81739
1741	174.1			2.78548
1742	174.2			2.68406
1743	174.3			2.74958
1744	174.4			2.84166
1745	174.5			2.62177
1746	174.6			2.71614
1747	174.7			3.99246
1748	174.8			2.69745
1749	174.9			2.5564
1750	175	3.18569	8.45684	2.73832
1751	175.1			2.63858
1752	175.2			2.52264
1753	175.3			2.82568
1754	175.4			2.7074
1755	175.5			3.9682
1756	175.6			2.51408
1757	175.7			2.57808
1758	175.8			2.8783
1759	175.9			2.60211
1760	176	3.91656	7.33947	3.11671
1761	176.1			2.59241
1762	176.2			2.65325
1763	176.3			2.81568
1764	176.4			2.66049
1765	176.5			2.6642
1766	176.6			2.60359
1767	176.7			2.58087
1768	176.8			2.59023
1769	176.9			2.79503
1770	177	4.51349	8.10384	3.12561
1771	177.1			2.49822
1772	177.2			2.87728
1773	177.3			2.84217
1774	177.4			2.77334
1775	177.5			2.63205
1776	177.6			2.81462
1777	177.7			2.93056
1778	177.8			2.67518
1779	177.9			2.56182
1780	178	2.55864	9.10956	2.58631
1781	178.1			2.55527
1782	178.2			2.59609
1783	178.3			3.03681
1784	178.4			2.50811
1785	178.5			2.95743
1786	178.6			2.7112
1787	178.7			2.72928
1788	178.8			2.72008
1789	178.9			3.12748
1790	179	2.7207	8.42968	2.69721
1791	179.1			2.64539
1792	179.2			2.88557
1793	179.3			2.76861
1794	179.4			2.86228
1795	179.5			2.71083
1796	179.6			2.78485
1797	179.7			2.8911
1798	179.8			2.69604
1799	179.9			2.85825
1800	180	2.86388	9.32734	2.55488
1801	180.1			2.63051
1802	180.2			2.50202
1803	180.3			2.78541
1804	180.4			2.56396
1805	180.5			3.16675
1806	180.6			2.72242
1807	180.7			2.67139
1808	180.8			2.76509
1809	180.9			2.55938
1810	181	2.98238	9.2636	2.62911
1811	181.1			2.61895
1812	181.2			2.73205
1813	181.3			2.73604
1814	181.4			2.72418
1815	181.5			2.88626
1816	181.6			2.59218
1817	181.7			2.59819
1818	181.8			2.61922
1819	181.9			2.89339
1820	182	3.00179	8.84374	2.7142
1821	182.1			2.72283
1822	182.2			2.56211
1823	182.3			2.55458
1824	182.4			2.77261
1825	182.5			2.51533
1826	182.6			2.81826
1827	182.7			2.93976
1828	182.8			2.83242
1829	182.9			2.87014
1830	183	3.02424	8.40619	2.97115
1831	183.1			2.95515
1832	183.2			2.63059
1833	183.3			3.10748
1834	183.4			2.55628
1835	183.5			2.6559
1836	183.6			2.78651
1837	183.7			2.75632
1838	183.8			2.57514
1839	183.9			2.70265
1840	184	2.66014	8.58258	2.80977
1841	184.1			2.67935
1842	184.2			2.67645
1843	184.3			2.7029
1844	184.4			2.68876
1845	184.5			2.85799
1846	184.6			2.82972
1847	184.7			2.78144
1848	184.8			2.82556
1849	184.9			2.6877
1850	185	2.5664	8.96319	2.72355
1851	185.1			2.72683
1852	185.2			2.71275
1853	185.3			2.72459
1854	185.4			2.60801
1855	185.5			2.67572
1856	185.6			2.69987
1857	185.7			2.59183
1858	185.8			2.66695
1859	185.9			2.84557
1860	186	2.66834	9.03165	2.54468
1861	186.1			2.59496
1862	186.2			2.47574
1863	186.3			2.78957
1864	186.4			2.57274
1865	186.5			2.62034
1866	186.6			2.86119
1867	186.7			2.777
1868	186.8			2.65928
1869	186.9			2.57971
1870	187	2.14205	8.73265	2.64766
1871	187.1			2.63742
1872	187.2			2.64413
1873	187.3			2.60025
1874	187.4			2.69678
1875	187.5			2.44648
1876	187.6			2.72018
1877	187.7			2.56577
1878	187.8			2.71295
1879	187.9			2.56025
1880	188	8.97765	3.91791	2.62688
1881	188.1			2.67178
1882	188.2			2.59418
1883	188.3			2.59594
1884	188.4			2.91927
1885	188.5			2.64172
1886	188.6			2.69494
1887	188.7			3.79033
1888	188.8			3.88904
1889	188.9			4.78679
1890	189	6.14046	4.90239	4.30976
1891	189.1			4.73766
1892	189.2			4.42934
1893	189.3			4.70517
1894	189.4			2.80168
1895	189.5			2.50078
1896	189.6			2.647
1897	189.7			4.33776
1898	189.8			2.80763
1899	189.9			2.5468
1900	190	3.04753	9.71497	2.53766
1901	190.1			2.75042
1902	190.2			2.5584
1903	190.3			2.73322
1904	190.4			2.6224
1905	190.5			2.76836
1906	190.6			2.53588
1907	190.7			3.18707
1908	190.8			2.6788
1909	190.9			2.77036
1910	191	8.89772	3.29457	2.48407
1911	191.1			4.01195
1912	191.2			4.80114
1913	191.3			2.67421
1914	191.4			4.27577
1915	191.5			3.24756
1916	191.6			2.61826
1917	191.7			4.37418
1918	191.8			4.31178
1919	191.9			3.90669
1920	192	5.53892	4.09497	4.06454
1921	192.1			4.10994
1922	192.2			4.30523
1923	192.3			4.54779
1924	192.4			4.40567
1925	192.5			5.06282
1926	192.6			4.8425
1927	192.7			2.73432
1928	192.8			4.7733
1929	192.9			5.54613
1930	193	5.57035	4.08461	4.79527
1931	193.1			3.89782
1932	193.2			4.18828
1933	193.3			4.349
1934	193.4			4.16693
1935	193.5			3.82336
1936	193.6			4.64813
1937	193.7			4.53763
1938	193.8			4.41733
1939	193.9			4.18057
1940	194	4.84868	5.76159	4.34968
1941	194.1			4.18796
1942	194.2			4.29037
1943	194.3			4.30427
1944	194.4			4.20318
1945	194.5			4.61426
1946	194.6			4.44019
1947	194.7			4.93536
1948	194.8			4.50362
1949	194.9			4.60615
1950	195	4.46892	5.37034	4.9561
1951	195.1			4.97235
1952	195.2			5.16435
1953	195.3			5.12817
1954	195.4			5.40083
1955	195.5			4.74866
1956	195.6			5.29443
1957	195.7			4.97506
1958	195.8			5.43005
1959	195.9			5.20444
1960	196	4.26064	5.80712	5.06385
1961	196.1			4.98306
1962	196.2			5.07797
1963	196.3			5.03186
1964	196.4			5.14963
1965	196.5			5.25598
1966	196.6			4.96711
1967	196.7			5.06116
1968	196.8			5.03609
1969	196.9			5.16571
1970	197	6.12877	4.81538	5.25897
1971	197.1			4.84535
1972	197.2			5.28981
1973	197.3			5.00956
1974	197.4			5.413
1975	197.5			5.08989
1976	197.6			3.88166
1977	197.7			3.75634
1978	197.8			3.62422
1979	197.9			3.73905
1980	198	4.393	6.75814	3.70746
1981	198.1			4.03211
1982	198.2			3.74508
1983	198.3			3.98487
1984	198.4			3.69248
1985	198.5			4.12234
1986	198.6			3.70107
1987	198.7			3.94013
1988	198.8			4.6908
1989	198.9			3.76167
1990	199	4.10543	6.00523	3.79424
1991	199.1			3.61304
1992	199.2			3.84206
1993	199.3			3.32003
1994	199.4			4.87411
1995	199.5			4.15218
1996	199.6			4.43932
1997	199.7			4.20416
1998	199.8			4.13189
[truncated: 3,002 more rows]
