# Supplementary material for: Transport mechanism of DgoT, a bacterial homolog of SLC17 organic anion transporters
Source: EMBO J. 2024 Oct 25;43(24):6740–65. doi: 10.1038/s44318-024-00279-y (PMC11649914; doi:10.1038/s44318-024-00279-y)
Supplement: Supplementary file 8 — Source data Fig. 7 [file 44318_2024_279_MOESM8_ESM.zip]

Archive with 13 entries (8 files):
- Figure 7/
- Figure 7/7B/
- Figure 7/7B/7B.csv
- Figure 7/7D/
- Figure 7/7D/README
- Figure 7/7D/7D_metastable_states.csv
- Figure 7/7D/7D_stationary_probability.csv
- Figure 7/7C/
- Figure 7/7C/7C_stationary_probability.csv
- Figure 7/7C/7C_metastable_states.csv
- Figure 7/7C/README
- Figure 7/7A/
- Figure 7/7A/7A.csv
