# Supplementary material for: Transport mechanism of DgoT, a bacterial homolog of SLC17 organic anion transporters
Source: EMBO J. 2024 Oct 25;43(24):6740–65. doi: 10.1038/s44318-024-00279-y (PMC11649914; doi:10.1038/s44318-024-00279-y)
Supplement: Supplementary file 8 — Source data Fig. 7 [file 44318_2024_279_MOESM8_ESM.zip › Figure 7/7B/7B.csv]

tIC1	tIC2	free energy (kT)
1.00E+00	-2.52E-01	2.88E+00
1.11E+00	-6.71E-01	2.50E+00
1.07E+00	-9.83E-01	2.83E+00
1.05E+00	-6.14E-01	2.68E+00
1.07E+00	-7.04E-01	2.50E+00
1.06E+00	-6.23E-01	2.68E+00
1.12E+00	-3.30E-01	3.08E+00
9.97E-01	-4.30E-01	2.61E+00
1.08E+00	-5.49E-01	2.68E+00
1.08E+00	-2.60E-01	2.88E+00
1.02E+00	-6.29E-01	2.86E+00
1.06E+00	-5.39E-01	2.68E+00
9.64E-01	-5.23E-01	2.86E+00
1.05E+00	-7.61E-01	2.50E+00
1.01E+00	-5.72E-01	2.86E+00
1.08E+00	-8.74E-01	2.95E+00
9.44E-01	-4.03E-01	2.61E+00
9.89E-01	-3.54E-01	2.77E+00
1.07E+00	-5.61E-01	2.68E+00
9.16E-01	-6.24E-01	2.86E+00
9.37E-01	-8.34E-01	2.95E+00
9.12E-01	-4.86E-01	2.61E+00
9.78E-01	-7.55E-01	2.50E+00
8.76E-01	-7.25E-01	3.42E+00
9.23E-01	-5.94E-01	2.86E+00
9.36E-01	-6.72E-01	2.86E+00
9.71E-01	-8.64E-01	2.95E+00
1.05E+00	-7.02E-01	2.50E+00
1.05E+00	-5.33E-01	2.68E+00
9.69E-01	-8.68E-01	2.95E+00
9.40E-01	-5.62E-01	2.86E+00
1.00E+00	-1.75E-01	2.64E+00
9.59E-01	-3.79E-01	2.61E+00
9.87E-01	-5.58E-01	2.86E+00
9.13E-01	-2.22E-01	2.64E+00
9.23E-01	-3.41E-01	2.77E+00
9.66E-01	-5.25E-01	2.86E+00
1.01E+00	-3.78E-01	2.61E+00
9.22E-01	-3.96E-01	2.61E+00
9.65E-01	-3.94E-01	2.61E+00
8.86E-01	-4.22E-01	3.07E+00
9.48E-01	-2.96E-01	2.77E+00
9.01E-01	-3.34E-01	2.77E+00
9.14E-01	-2.81E-01	2.77E+00
9.42E-01	-4.93E-01	2.61E+00
8.98E-01	-2.69E-01	2.77E+00
8.63E-01	-9.57E-03	2.62E+00
8.38E-01	-3.96E-01	3.07E+00
9.00E-01	-2.80E-01	2.77E+00
9.37E-01	-1.38E-01	2.64E+00
9.00E-01	-3.27E-01	2.77E+00
9.17E-01	-8.06E-02	2.62E+00
9.29E-01	-1.47E-01	2.64E+00
9.17E-01	-3.25E-01	2.77E+00
9.31E-01	-5.69E-01	2.86E+00
9.20E-01	-3.97E-01	2.61E+00
1.06E+00	-5.48E-01	2.68E+00
9.36E-01	-4.96E-01	2.61E+00
9.68E-01	-2.51E-01	2.77E+00
9.56E-01	-2.80E-01	2.77E+00
1.06E+00	-2.32E-01	2.88E+00
9.34E-01	-3.83E-01	2.77E+00
9.83E-01	-4.75E-01	2.61E+00
9.89E-01	-3.25E-01	2.77E+00
9.92E-01	-2.57E-01	2.88E+00
1.06E+00	-4.04E-01	3.08E+00
1.04E+00	-2.14E-01	2.88E+00
1.01E+00	-4.44E-01	2.61E+00
1.03E+00	-2.37E-01	2.88E+00
9.55E-01	-2.80E-01	2.77E+00
9.41E-01	-1.50E-01	2.64E+00
9.37E-01	-2.27E-01	2.64E+00
1.07E+00	-1.20E-01	3.10E+00
1.03E+00	-2.79E-01	2.88E+00
9.53E-01	-5.44E-01	2.86E+00
1.03E+00	5.00E-03	3.07E+00
1.05E+00	-2.77E-01	2.88E+00
9.37E-01	-4.58E-01	2.61E+00
9.78E-01	-3.86E-01	2.61E+00
8.50E-01	-5.96E-01	2.86E+00
9.23E-01	-6.37E-01	2.86E+00
8.87E-01	-6.11E-01	2.86E+00
8.85E-01	-6.35E-01	2.86E+00
9.20E-01	-5.63E-01	2.86E+00
8.57E-01	-3.81E-01	3.07E+00
9.74E-01	-2.79E-01	2.77E+00
8.55E-01	-5.07E-01	3.07E+00
8.90E-01	-4.08E-01	3.07E+00
8.54E-01	-4.01E-01	3.07E+00
9.16E-01	-7.12E-01	2.50E+00
9.31E-01	-4.99E-01	2.86E+00
9.58E-01	-5.03E-01	2.61E+00
9.08E-01	-3.60E-01	2.77E+00
1.01E+00	-6.54E-01	2.50E+00
1.03E+00	-4.66E-01	2.61E+00
1.03E+00	-5.73E-01	2.68E+00
9.81E-01	-5.46E-01	2.86E+00
1.07E+00	-6.72E-01	2.50E+00
9.56E-01	-7.43E-01	2.50E+00
1.04E+00	-5.91E-01	2.68E+00
1.08E+00	-7.36E-01	2.50E+00
1.04E+00	-8.55E-01	2.95E+00
1.07E+00	-8.61E-01	2.95E+00
1.05E+00	-7.36E-01	2.50E+00
1.03E+00	-7.60E-01	2.50E+00
1.13E+00	-8.32E-01	3.02E+00
1.10E+00	-5.62E-01	2.68E+00
1.06E+00	-7.85E-01	2.50E+00
1.08E+00	-7.11E-01	2.50E+00
1.05E+00	-6.44E-01	2.50E+00
9.96E-01	-6.93E-01	2.50E+00
1.07E+00	-5.95E-01	2.68E+00
9.58E-01	-5.72E-01	2.86E+00
9.91E-01	-7.21E-01	2.50E+00
1.02E+00	-6.22E-01	2.86E+00
1.06E+00	-6.13E-01	2.68E+00
1.01E+00	-6.89E-01	2.50E+00
1.01E+00	-2.72E-01	2.88E+00
9.96E-01	-4.37E-01	2.61E+00
9.92E-01	-5.90E-01	2.86E+00
1.01E+00	-5.03E-01	2.61E+00
9.78E-01	-7.43E-01	2.50E+00
9.81E-01	-5.64E-01	2.86E+00
9.90E-01	-3.73E-01	2.61E+00
9.92E-01	-8.23E-01	2.95E+00
1.02E+00	-7.36E-01	2.50E+00
1.01E+00	-8.07E-01	2.95E+00
1.07E+00	-8.26E-01	2.95E+00
1.03E+00	-6.18E-01	2.68E+00
1.07E+00	-6.12E-01	2.68E+00
1.09E+00	-3.73E-01	3.08E+00
1.02E+00	-4.74E-01	2.61E+00
1.11E+00	-4.65E-01	3.08E+00
9.84E-01	-5.86E-01	2.86E+00
1.00E+00	-6.72E-01	2.50E+00
1.03E+00	-2.98E-01	2.88E+00
1.00E+00	-6.81E-01	2.50E+00
9.55E-01	-5.70E-01	2.86E+00
1.15E+00	-5.40E-01	2.68E+00
9.66E-01	-1.87E-01	2.64E+00
9.95E-01	-4.70E-01	2.61E+00
1.02E+00	-4.71E-01	2.61E+00
1.04E+00	-1.48E-01	3.10E+00
1.02E+00	-5.31E-01	2.68E+00
9.86E-01	-1.32E-01	3.10E+00
9.05E-01	-3.89E-01	2.77E+00
9.43E-01	-4.27E-01	2.61E+00
9.77E-01	-4.21E-01	2.61E+00
9.57E-01	-5.49E-01	2.86E+00
9.43E-01	-4.68E-01	2.61E+00
9.57E-01	-4.61E-01	2.61E+00
9.69E-01	-3.33E-01	2.77E+00
1.05E+00	-3.69E-01	2.61E+00
1.02E+00	-5.14E-01	2.61E+00
9.43E-01	-4.90E-01	2.61E+00
9.82E-01	-1.83E-01	2.64E+00
1.02E+00	-2.90E-01	2.88E+00
9.34E-01	-1.79E-01	2.64E+00
9.87E-01	-2.49E-01	2.88E+00
9.66E-01	-3.94E-01	2.61E+00
1.02E+00	-2.35E-01	2.88E+00
9.95E-01	-1.43E-01	3.10E+00
9.57E-01	-1.57E-01	2.64E+00
9.16E-01	-2.09E-01	2.64E+00
9.88E-01	-2.29E-01	2.88E+00
9.34E-01	-9.24E-02	2.62E+00
9.87E-01	-3.45E-01	2.77E+00
9.13E-01	-4.77E-01	2.61E+00
9.13E-01	-3.37E-01	2.77E+00
9.92E-01	-3.68E-01	2.61E+00
8.64E-01	-4.67E-01	3.07E+00
1.02E+00	-2.04E-01	2.88E+00
9.19E-01	-3.52E-01	2.77E+00
8.77E-01	-4.07E-01	3.07E+00
9.47E-01	-4.63E-01	2.61E+00
9.17E-01	-2.00E-01	2.64E+00
9.64E-01	-5.93E-01	2.86E+00
9.95E-01	-1.46E-01	3.10E+00
9.54E-01	-3.59E-01	2.77E+00
9.04E-01	-1.07E-02	2.62E+00
8.56E-01	-1.47E-01	2.64E+00
9.30E-01	-7.68E-01	2.50E+00
8.00E-01	-4.39E-01	3.07E+00
8.00E-01	-2.80E-01	2.69E+00
9.14E-01	-3.19E-01	2.77E+00
8.58E-01	-4.84E-01	3.07E+00
8.29E-01	-2.86E-01	2.69E+00
9.03E-01	-2.13E-01	2.64E+00
8.70E-01	-4.82E-01	3.07E+00
7.66E-01	-3.94E-01	3.07E+00
6.95E-01	-2.35E-01	2.69E+00
7.56E-01	-3.55E-01	3.07E+00
7.25E-01	-3.23E-01	2.69E+00
7.98E-01	-5.38E-01	2.79E+00
8.68E-01	-3.75E-01	2.77E+00
7.55E-01	-5.17E-01	2.79E+00
7.61E-01	-4.12E-01	3.07E+00
8.89E-01	-3.51E-01	2.77E+00
9.70E-01	-4.53E-01	2.61E+00
8.12E-01	-2.79E-01	2.69E+00
8.84E-01	-5.69E-01	2.86E+00
8.50E-01	-5.07E-01	3.07E+00
8.80E-01	-4.70E-01	3.07E+00
8.08E-01	-2.18E-01	2.69E+00
9.90E-01	-3.52E-01	2.77E+00
8.21E-01	-4.23E-01	3.07E+00
8.36E-01	-2.68E-01	2.69E+00
7.82E-01	-1.05E-01	2.64E+00
8.40E-01	-1.60E-01	2.64E+00
9.99E-01	-1.12E-01	3.10E+00
8.85E-01	-2.11E-01	2.64E+00
9.20E-01	-1.84E-01	2.64E+00
9.02E-01	-2.74E-01	2.77E+00
8.80E-01	-8.36E-02	2.62E+00
8.63E-01	-6.57E-01	3.42E+00
9.85E-01	-6.82E-01	2.50E+00
9.97E-01	-5.20E-01	2.86E+00
8.50E-01	-3.05E-01	2.77E+00
8.84E-01	-2.12E-01	2.64E+00
8.51E-01	-3.45E-01	2.77E+00
8.21E-01	-2.99E-01	2.69E+00
9.52E-01	-2.98E-01	2.77E+00
9.28E-01	-2.34E-01	2.64E+00
9.91E-01	-3.15E-01	2.77E+00
1.03E+00	-4.22E-01	2.61E+00
9.19E-01	-2.82E-01	2.77E+00
9.85E-01	-5.37E-01	2.86E+00
1.01E+00	-3.56E-01	2.61E+00
1.04E+00	-4.77E-01	2.61E+00
9.77E-01	-2.16E-01	2.64E+00
1.01E+00	-3.27E-01	2.77E+00
9.89E-01	-3.51E-01	2.77E+00
9.64E-01	-5.37E-01	2.86E+00
1.01E+00	-2.65E-01	2.88E+00
9.36E-01	-5.60E-01	2.86E+00
1.01E+00	-4.96E-01	2.61E+00
1.05E+00	-4.97E-01	2.61E+00
1.06E+00	-5.94E-01	2.68E+00
9.92E-01	-3.66E-01	2.61E+00
1.04E+00	-5.96E-01	2.68E+00
1.04E+00	-3.34E-01	2.88E+00
9.55E-01	-2.46E-01	2.77E+00
1.01E+00	-4.51E-01	2.61E+00
1.05E+00	-3.34E-01	2.88E+00
9.74E-01	-4.12E-01	2.61E+00
9.17E-01	-2.29E-01	2.64E+00
8.52E-01	-2.35E-01	2.64E+00
9.54E-01	-3.11E-01	2.77E+00
8.81E-01	-2.42E-01	2.64E+00
8.26E-01	-2.82E-01	2.69E+00
9.88E-01	1.01E-01	3.07E+00
9.11E-01	-3.16E-01	2.77E+00
9.72E-01	-4.33E-01	2.61E+00
9.42E-01	-3.04E-01	2.77E+00
8.91E-01	-2.22E-01	2.64E+00
9.07E-01	-2.62E-01	2.77E+00
8.99E-01	-4.64E-01	2.61E+00
9.60E-01	-4.85E-01	2.61E+00
9.43E-01	-4.99E-01	2.61E+00
9.31E-01	-5.95E-01	2.86E+00
9.03E-01	-4.18E-01	2.61E+00
8.96E-01	-3.30E-01	2.77E+00
9.43E-01	-1.74E-01	2.64E+00
9.48E-01	-3.43E-01	2.77E+00
9.76E-01	-3.37E-01	2.77E+00
1.01E+00	-4.34E-01	2.61E+00
9.56E-01	-3.61E-01	2.77E+00
1.00E+00	-5.26E-01	2.86E+00
8.98E-01	-4.30E-01	2.61E+00
9.18E-01	-5.84E-01	2.86E+00
9.80E-01	-5.10E-01	2.61E+00
9.20E-01	-7.18E-01	2.50E+00
9.08E-01	-6.04E-01	2.86E+00
9.75E-01	-2.73E-01	2.77E+00
9.64E-01	-3.97E-01	2.61E+00
9.42E-01	-4.66E-01	2.61E+00
9.96E-01	-4.04E-01	2.61E+00
9.46E-01	-4.80E-01	2.61E+00
1.02E+00	-3.52E-01	2.61E+00
1.02E+00	-2.80E-01	2.88E+00
1.02E+00	-5.60E-01	2.68E+00
1.05E+00	-3.30E-01	2.88E+00
8.91E-01	-3.22E-01	2.77E+00
9.81E-01	-5.00E-01	2.61E+00
9.28E-01	-4.98E-01	2.86E+00
9.91E-01	-5.41E-01	2.86E+00
1.03E+00	-2.88E-01	2.88E+00
1.04E+00	-2.04E-01	2.88E+00
9.84E-01	-4.74E-01	2.61E+00
1.05E+00	-4.23E-01	2.61E+00
9.37E-01	-3.48E-01	2.77E+00
1.05E+00	-2.48E-01	2.88E+00
9.64E-01	-5.67E-02	2.62E+00
1.04E+00	-2.19E-01	2.88E+00
9.53E-01	-1.40E-01	2.64E+00
1.04E+00	-1.56E-01	3.10E+00
1.08E+00	-4.89E-01	2.68E+00
1.10E+00	-2.24E-01	2.88E+00
1.19E+00	-4.52E-01	3.08E+00
1.06E+00	-3.83E-01	3.08E+00
1.00E+00	-3.81E-01	2.61E+00
9.63E-01	-4.78E-01	2.61E+00
1.01E+00	-3.53E-01	2.61E+00
1.04E+00	-2.48E-01	2.88E+00
1.07E+00	-2.79E-01	2.88E+00
1.09E+00	-4.65E-01	3.08E+00
1.09E+00	-3.96E-01	3.08E+00
1.05E+00	-4.55E-01	2.61E+00
1.11E+00	-5.05E-01	2.68E+00
9.53E-01	-3.48E-01	2.77E+00
1.06E+00	-5.09E-01	2.68E+00
1.03E+00	-8.05E-01	2.95E+00
1.03E+00	-7.44E-01	2.50E+00
1.06E+00	-4.69E-01	2.61E+00
1.15E+00	-5.51E-01	2.68E+00
1.04E+00	-6.00E-01	2.68E+00
1.08E+00	-4.14E-01	3.08E+00
1.10E+00	-5.01E-01	2.68E+00
1.10E+00	-5.07E-01	2.68E+00
1.12E+00	-3.57E-01	3.08E+00
1.11E+00	-4.24E-01	3.08E+00
1.07E+00	-5.01E-01	2.68E+00
1.07E+00	-4.88E-01	2.68E+00
1.03E+00	-3.29E-01	2.88E+00
1.05E+00	-4.32E-01	2.61E+00
1.08E+00	-4.26E-01	3.08E+00
9.93E-01	-5.27E-01	2.86E+00
1.10E+00	-4.12E-01	3.08E+00
1.06E+00	-9.80E-02	3.10E+00
1.00E+00	-6.07E-01	2.86E+00
1.06E+00	-6.12E-01	2.68E+00
1.08E+00	-5.25E-01	2.68E+00
1.19E+00	-6.22E-01	3.50E+00
1.14E+00	-4.24E-01	3.08E+00
1.19E+00	-3.18E-01	3.08E+00
1.14E+00	-7.29E-01	2.50E+00
1.09E+00	-2.85E-01	2.88E+00
1.17E+00	-4.79E-01	3.08E+00
1.09E+00	-4.50E-01	3.08E+00
1.20E+00	-5.97E-01	3.50E+00
1.04E+00	-4.39E-01	2.61E+00
1.13E+00	-4.67E-01	3.08E+00
1.07E+00	-5.25E-01	2.68E+00
1.10E+00	-5.91E-01	2.68E+00
1.09E+00	-4.57E-01	3.08E+00
1.17E+00	-5.81E-01	2.68E+00
1.17E+00	-6.34E-01	3.50E+00
1.15E+00	-7.02E-01	3.50E+00
1.14E+00	-4.19E-01	3.08E+00
1.14E+00	-6.31E-01	2.68E+00
1.08E+00	-5.02E-01	2.68E+00
9.79E-01	-3.99E-01	2.61E+00
1.10E+00	-3.15E-01	2.88E+00
1.12E+00	-4.14E-01	3.08E+00
1.17E+00	-4.86E-01	3.08E+00
1.07E+00	-2.10E-01	2.88E+00
1.06E+00	-1.52E-01	3.10E+00
1.13E+00	-7.20E-01	2.50E+00
1.07E+00	-5.62E-01	2.68E+00
1.12E+00	-4.82E-01	3.08E+00
1.09E+00	-4.28E-01	3.08E+00
1.12E+00	-3.37E-01	3.08E+00
1.08E+00	-4.30E-01	3.08E+00
1.21E+00	-4.14E-01	3.08E+00
1.21E+00	-5.35E-01	2.68E+00
1.12E+00	-4.86E-01	3.08E+00
1.15E+00	-5.22E-01	2.68E+00
1.14E+00	-3.00E-01	2.88E+00
1.19E+00	-1.53E-01	3.10E+00
1.18E+00	-6.00E-01	3.50E+00
1.06E+00	-4.11E-01	3.08E+00
1.07E+00	-5.53E-01	2.68E+00
1.08E+00	-4.76E-01	3.08E+00
1.03E+00	-5.04E-01	2.61E+00
1.15E+00	-8.74E-01	3.02E+00
1.18E+00	-5.63E-01	2.68E+00
1.20E+00	-5.54E-01	2.68E+00
1.12E+00	-6.22E-01	2.68E+00
1.15E+00	-3.03E-01	2.88E+00
1.23E+00	-5.98E-01	3.50E+00
1.20E+00	-4.51E-01	3.08E+00
1.16E+00	-4.47E-01	3.08E+00
1.06E+00	-4.24E-01	3.08E+00
1.04E+00	-5.87E-01	2.68E+00
1.11E+00	-2.86E-01	2.88E+00
1.08E+00	-5.59E-01	2.68E+00
1.08E+00	-2.18E-01	2.88E+00
1.12E+00	-4.17E-01	3.08E+00
1.09E+00	-5.25E-01	2.68E+00
1.09E+00	-5.74E-01	2.68E+00
1.16E+00	-5.51E-01	2.68E+00
1.07E+00	-3.43E-01	2.88E+00
1.07E+00	-5.51E-01	2.68E+00
1.04E+00	-3.31E-01	2.88E+00
1.12E+00	-4.30E-01	3.08E+00
1.03E+00	-5.81E-01	2.68E+00
1.13E+00	-5.37E-01	2.68E+00
1.18E+00	-5.40E-01	2.68E+00
1.06E+00	-6.43E-01	2.50E+00
9.63E-01	-6.66E-01	2.86E+00
1.16E+00	-4.20E-01	3.08E+00
1.10E+00	-4.65E-01	3.08E+00
1.12E+00	-6.04E-01	2.68E+00
9.73E-01	-4.23E-01	2.61E+00
1.10E+00	-3.37E-01	3.08E+00
1.13E+00	-2.87E-01	2.88E+00
1.07E+00	-6.06E-01	2.68E+00
1.13E+00	-4.98E-01	2.68E+00
1.06E+00	-3.83E-01	3.08E+00
1.16E+00	-3.71E-01	3.08E+00
1.01E+00	-2.49E-01	2.88E+00
1.14E+00	-6.19E-01	2.68E+00
1.01E+00	-4.55E-01	2.61E+00
1.07E+00	-3.05E-01	2.88E+00
1.16E+00	-5.97E-01	2.68E+00
1.03E+00	-4.45E-01	2.61E+00
1.04E+00	-5.89E-01	2.68E+00
1.05E+00	-3.42E-01	2.88E+00
1.07E+00	-4.73E-01	3.08E+00
1.02E+00	-2.37E-01	2.88E+00
1.12E+00	-5.48E-01	2.68E+00
1.10E+00	-4.84E-01	3.08E+00
1.15E+00	-5.05E-01	2.68E+00
1.05E+00	-4.21E-01	2.61E+00
1.08E+00	-5.46E-01	2.68E+00
1.08E+00	-2.05E-01	2.88E+00
1.17E+00	-3.86E-01	3.08E+00
1.09E+00	-3.66E-01	3.08E+00
1.11E+00	-2.72E-01	2.88E+00
1.15E+00	-3.63E-01	3.08E+00
1.11E+00	-3.78E-01	3.08E+00
1.12E+00	-3.37E-01	3.08E+00
1.13E+00	-4.90E-01	3.08E+00
1.02E+00	-6.11E-01	2.86E+00
1.01E+00	-6.57E-01	2.50E+00
1.06E+00	-4.83E-01	2.61E+00
1.12E+00	-4.56E-01	3.08E+00
1.13E+00	-5.70E-01	2.68E+00
1.03E+00	-6.83E-01	2.50E+00
1.19E+00	-4.49E-01	3.08E+00
1.01E+00	-5.05E-01	2.61E+00
1.07E+00	-4.22E-01	3.08E+00
1.02E+00	-5.16E-01	2.61E+00
1.01E+00	-2.37E-01	2.88E+00
1.15E+00	-3.79E-01	3.08E+00
1.07E+00	-1.49E-01	3.10E+00
9.74E-01	-3.82E-01	2.61E+00
1.03E+00	-4.44E-01	2.61E+00
1.04E+00	-3.21E-01	2.88E+00
1.10E+00	-2.95E-01	2.88E+00
1.11E+00	-6.42E-01	2.68E+00
1.12E+00	-7.07E-01	2.50E+00
1.01E+00	-6.03E-01	2.86E+00
1.09E+00	-6.53E-01	2.50E+00
1.09E+00	-6.73E-01	2.50E+00
1.04E+00	-3.87E-01	2.61E+00
1.09E+00	-6.11E-01	2.68E+00
1.08E+00	-3.94E-01	3.08E+00
1.18E+00	-7.23E-01	3.50E+00
1.04E+00	-3.64E-01	2.61E+00
1.05E+00	-4.97E-01	2.68E+00
1.13E+00	-5.42E-01	2.68E+00
1.07E+00	-6.33E-01	2.68E+00
1.08E+00	-5.56E-01	2.68E+00
1.14E+00	-4.13E-01	3.08E+00
1.05E+00	-3.54E-01	2.88E+00
1.05E+00	-2.73E-01	2.88E+00
1.24E+00	-7.42E-01	3.50E+00
1.12E+00	-3.82E-01	3.08E+00
1.15E+00	-6.70E-01	3.50E+00
1.06E+00	-4.99E-01	2.68E+00
1.13E+00	-4.42E-01	3.08E+00
1.04E+00	-4.14E-01	2.61E+00
1.04E+00	-5.32E-01	2.68E+00
1.07E+00	-3.82E-01	3.08E+00
1.03E+00	-4.33E-01	2.61E+00
1.18E+00	-5.75E-01	2.68E+00
1.10E+00	-3.92E-01	3.08E+00
1.13E+00	-5.28E-01	2.68E+00
1.08E+00	-5.15E-01	2.68E+00
1.09E+00	-4.57E-01	3.08E+00
1.08E+00	-4.72E-01	3.08E+00
1.08E+00	-3.98E-01	3.08E+00
1.01E+00	-5.50E-01	2.86E+00
1.04E+00	-6.48E-01	2.50E+00
9.73E-01	-9.75E-01	2.95E+00
1.12E+00	-7.76E-01	3.02E+00
1.11E+00	-7.23E-01	2.50E+00
1.08E+00	-4.07E-01	3.08E+00
1.05E+00	-5.87E-01	2.68E+00
1.13E+00	-4.58E-01	3.08E+00
1.07E+00	-2.53E-01	2.88E+00
1.14E+00	-7.12E-01	2.50E+00
1.16E+00	-3.97E-01	3.08E+00
1.16E+00	-4.20E-01	3.08E+00
1.04E+00	-6.07E-01	2.68E+00
1.08E+00	-3.15E-01	2.88E+00
1.16E+00	-3.39E-01	3.08E+00
1.04E+00	-5.89E-01	2.68E+00
1.20E+00	-4.02E-01	3.08E+00
1.15E+00	-2.53E-01	2.88E+00
1.07E+00	-4.23E-01	3.08E+00
1.05E+00	-3.75E-01	3.08E+00
1.02E+00	-4.17E-01	2.61E+00
1.17E+00	-2.09E-01	2.88E+00
1.08E+00	-9.39E-02	3.10E+00
1.07E+00	-3.32E-01	2.88E+00
1.05E+00	-4.19E-01	2.61E+00
1.15E+00	-5.81E-01	2.68E+00
1.12E+00	-4.95E-01	2.68E+00
9.95E-01	-8.18E-02	3.10E+00
1.06E+00	-2.88E-01	2.88E+00
1.04E+00	-5.99E-01	2.68E+00
1.08E+00	-1.76E-01	2.88E+00
1.22E+00	-4.59E-01	3.08E+00
1.14E+00	-5.94E-01	2.68E+00
1.13E+00	-8.40E-01	3.02E+00
1.04E+00	-5.26E-01	2.68E+00
1.10E+00	-7.94E-01	3.02E+00
1.15E+00	-3.90E-01	3.08E+00
1.01E+00	-5.90E-01	2.86E+00
1.11E+00	-5.05E-01	2.68E+00
1.18E+00	-4.34E-01	3.08E+00
1.11E+00	-6.80E-01	2.50E+00
1.13E+00	-7.07E-01	2.50E+00
1.24E+00	-7.14E-01	3.50E+00
1.17E+00	-5.34E-01	2.68E+00
1.15E+00	-7.14E-01	3.50E+00
1.08E+00	-9.26E-01	2.95E+00
1.19E+00	-7.42E-01	3.50E+00
1.09E+00	-6.23E-01	2.68E+00
1.17E+00	-6.12E-01	3.50E+00
1.08E+00	-3.52E-01	3.08E+00
1.11E+00	-3.73E-01	3.08E+00
1.13E+00	-4.46E-01	3.08E+00
1.07E+00	-7.59E-01	2.50E+00
1.18E+00	-4.00E-01	3.08E+00
1.19E+00	-5.00E-01	3.08E+00
1.14E+00	-4.25E-01	3.08E+00
1.17E+00	-4.57E-01	3.08E+00
1.15E+00	-3.98E-01	3.08E+00
1.14E+00	-5.54E-01	2.68E+00
1.17E+00	-5.01E-01	3.08E+00
1.26E+00	-5.25E-01	3.50E+00
1.18E+00	-4.94E-01	3.08E+00
1.11E+00	-4.90E-01	3.08E+00
1.15E+00	-5.52E-01	2.68E+00
1.16E+00	-5.96E-01	2.68E+00
1.30E+00	-3.81E-01	3.08E+00
1.18E+00	-3.96E-01	3.08E+00
1.31E+00	-2.61E-01	3.08E+00
1.28E+00	-1.20E-01	3.10E+00
1.32E+00	-3.19E-01	3.08E+00
1.28E+00	-4.25E-01	3.08E+00
1.16E+00	-3.01E-01	2.88E+00
1.26E+00	-4.47E-01	3.08E+00
1.27E+00	-4.87E-01	3.08E+00
1.12E+00	-4.75E-01	3.08E+00
1.22E+00	-5.29E-01	3.50E+00
1.17E+00	-3.63E-01	3.08E+00
1.19E+00	-2.13E-01	2.88E+00
1.17E+00	-3.58E-01	3.08E+00
1.25E+00	-4.18E-01	3.08E+00
1.19E+00	-5.90E-01	3.50E+00
1.25E+00	-4.46E-01	3.08E+00
1.19E+00	-5.79E-01	3.50E+00
1.15E+00	-4.44E-01	3.08E+00
1.22E+00	-3.73E-01	3.08E+00
1.28E+00	-6.55E-01	3.50E+00
1.27E+00	-3.19E-01	3.08E+00
1.18E+00	-2.68E-01	2.88E+00
1.22E+00	-4.21E-01	3.08E+00
1.14E+00	-5.87E-01	2.68E+00
1.16E+00	-4.56E-01	3.08E+00
1.22E+00	-3.73E-01	3.08E+00
1.17E+00	-8.29E-01	3.02E+00
1.18E+00	-4.30E-01	3.08E+00
1.22E+00	-4.06E-01	3.08E+00
1.21E+00	-1.79E-01	2.88E+00
1.12E+00	-3.06E-01	2.88E+00
1.17E+00	-3.52E-01	3.08E+00
1.18E+00	-3.09E-01	3.08E+00
1.12E+00	-4.33E-01	3.08E+00
1.11E+00	-5.74E-01	2.68E+00
1.14E+00	-4.12E-01	3.08E+00
1.11E+00	-4.44E-01	3.08E+00
1.15E+00	-5.16E-01	2.68E+00
1.21E+00	-2.40E-01	2.88E+00
1.17E+00	-3.57E-01	3.08E+00
1.20E+00	-4.50E-01	3.08E+00
1.17E+00	-3.17E-01	3.08E+00
1.18E+00	-5.31E-01	2.68E+00
1.18E+00	-4.29E-01	3.08E+00
1.25E+00	-3.90E-01	3.08E+00
1.17E+00	-3.45E-01	3.08E+00
1.13E+00	-4.19E-01	3.08E+00
1.13E+00	-5.36E-01	2.68E+00
1.14E+00	-6.10E-01	2.68E+00
1.10E+00	-6.98E-01	2.50E+00
1.16E+00	-4.71E-01	3.08E+00
1.20E+00	-4.29E-01	3.08E+00
1.08E+00	-5.48E-01	2.68E+00
1.11E+00	-5.24E-01	2.68E+00
1.04E+00	-8.76E-01	2.95E+00
1.06E+00	-6.19E-01	2.68E+00
1.12E+00	-5.94E-01	2.68E+00
1.30E+00	-6.00E-01	3.50E+00
1.15E+00	-6.14E-01	2.68E+00
1.15E+00	-3.09E-01	2.88E+00
1.08E+00	-3.72E-01	3.08E+00
1.06E+00	-3.57E-01	3.08E+00
1.13E+00	-3.86E-01	3.08E+00
1.09E+00	-3.27E-01	2.88E+00
1.22E+00	-3.26E-01	3.08E+00
1.13E+00	-5.50E-01	2.68E+00
1.06E+00	-4.92E-01	2.68E+00
1.14E+00	-5.29E-01	2.68E+00
1.13E+00	-7.27E-01	2.50E+00
1.20E+00	-3.04E-01	3.08E+00
1.23E+00	-4.14E-01	3.08E+00
1.08E+00	-1.81E-01	2.88E+00
1.14E+00	-2.49E-01	2.88E+00
1.23E+00	-3.57E-01	3.08E+00
1.13E+00	-4.15E-01	3.08E+00
1.25E+00	-3.65E-01	3.08E+00
1.06E+00	-2.12E-01	2.88E+00
1.16E+00	-4.28E-01	3.08E+00
1.10E+00	-3.45E-01	3.08E+00
1.15E+00	-3.47E-01	3.08E+00
1.16E+00	-5.72E-01	2.68E+00
1.12E+00	-5.87E-01	2.68E+00
1.19E+00	-2.28E-01	2.88E+00
1.12E+00	-3.57E-01	3.08E+00
1.14E+00	-4.41E-01	3.08E+00
1.15E+00	-1.63E-01	3.10E+00
1.22E+00	-3.36E-01	3.08E+00
1.13E+00	-5.01E-01	2.68E+00
1.23E+00	-1.54E-01	3.10E+00
1.30E+00	-4.80E-01	3.08E+00
1.18E+00	-8.96E-01	3.02E+00
1.18E+00	-2.52E-01	2.88E+00
1.18E+00	-1.28E-01	3.10E+00
1.08E+00	-4.97E-01	2.68E+00
1.16E+00	-3.67E-01	3.08E+00
1.14E+00	-5.68E-01	2.68E+00
1.16E+00	-2.90E-01	2.88E+00
1.18E+00	-7.36E-01	3.50E+00
1.08E+00	-3.31E-01	2.88E+00
1.17E+00	-6.02E-01	2.68E+00
1.15E+00	-6.59E-01	3.50E+00
1.22E+00	-5.05E-01	3.08E+00
1.18E+00	-4.89E-01	3.08E+00
1.15E+00	-5.58E-01	2.68E+00
1.07E+00	-5.35E-01	2.68E+00
1.11E+00	-8.56E-01	3.02E+00
1.15E+00	-6.86E-01	3.50E+00
1.29E+00	-3.98E-01	3.08E+00
1.17E+00	-5.37E-01	2.68E+00
1.18E+00	-6.92E-01	3.50E+00
1.18E+00	-6.72E-01	3.50E+00
1.23E+00	-9.56E-01	2.44E+00
1.18E+00	-4.61E-01	3.08E+00
1.18E+00	-5.48E-01	2.68E+00
1.20E+00	-6.81E-01	3.50E+00
1.15E+00	-5.04E-01	2.68E+00
1.26E+00	-6.24E-01	3.50E+00
1.20E+00	-3.42E-01	3.08E+00
1.22E+00	-3.80E-01	3.08E+00
1.19E+00	-1.35E-01	3.10E+00
1.19E+00	-4.49E-01	3.08E+00
1.27E+00	-6.86E-01	3.50E+00
1.24E+00	-4.67E-01	3.08E+00
1.19E+00	-4.50E-01	3.08E+00
1.21E+00	-4.51E-01	3.08E+00
1.25E+00	-4.25E-01	3.08E+00
1.17E+00	-7.02E-01	3.50E+00
1.15E+00	-5.65E-01	2.68E+00
1.12E+00	-6.75E-01	2.50E+00
1.18E+00	1.11E-01	3.07E+00
1.21E+00	-5.25E-01	2.68E+00
1.21E+00	-3.68E-01	3.08E+00
1.20E+00	-4.43E-01	3.08E+00
1.18E+00	-2.97E-01	2.88E+00
1.11E+00	-4.25E-01	3.08E+00
1.22E+00	-3.45E-01	3.08E+00
1.25E+00	-5.59E-01	3.50E+00
1.18E+00	-6.08E-01	3.50E+00
1.17E+00	-3.61E-01	3.08E+00
1.16E+00	-4.60E-01	3.08E+00
1.23E+00	-5.43E-01	3.50E+00
1.21E+00	-5.88E-01	3.50E+00
1.16E+00	-5.06E-01	2.68E+00
1.18E+00	-5.94E-01	3.50E+00
1.17E+00	-3.60E-01	3.08E+00
1.18E+00	-4.73E-01	3.08E+00
1.15E+00	-4.88E-01	3.08E+00
1.16E+00	-3.02E-01	2.88E+00
1.15E+00	-4.53E-01	3.08E+00
1.19E+00	-5.20E-01	2.68E+00
1.11E+00	-1.01E+00	2.83E+00
1.10E+00	-3.64E-01	3.08E+00
1.25E+00	-4.57E-01	3.08E+00
1.19E+00	-5.19E-01	2.68E+00
1.20E+00	-4.62E-01	3.08E+00
1.17E+00	-6.07E-01	3.50E+00
1.15E+00	-4.50E-01	3.08E+00
1.11E+00	-4.19E-01	3.08E+00
1.15E+00	-4.08E-01	3.08E+00
1.19E+00	-3.93E-01	3.08E+00
1.10E+00	-4.13E-01	3.08E+00
1.12E+00	-7.38E-01	2.50E+00
1.21E+00	-6.36E-01	3.50E+00
1.23E+00	-5.13E-01	3.08E+00
1.17E+00	-5.10E-01	2.68E+00
1.16E+00	-4.09E-01	3.08E+00
1.14E+00	-7.80E-01	3.02E+00
1.27E+00	-7.35E-01	3.50E+00
1.24E+00	-4.82E-01	3.08E+00
1.11E+00	-6.06E-01	2.68E+00
1.21E+00	-6.66E-01	3.50E+00
1.08E+00	-5.83E-01	2.68E+00
1.20E+00	-7.62E-01	3.02E+00
1.13E+00	-6.99E-01	2.50E+00
1.19E+00	-9.21E-01	3.02E+00
1.12E+00	-7.16E-01	2.50E+00
1.14E+00	-6.86E-01	3.50E+00
1.13E+00	-8.08E-01	3.02E+00
1.26E+00	-7.17E-01	3.50E+00
1.23E+00	-6.10E-01	3.50E+00
1.17E+00	-1.02E+00	2.83E+00
1.12E+00	-6.35E-01	2.68E+00
1.12E+00	-6.63E-01	2.50E+00
1.21E+00	-4.41E-01	3.08E+00
1.25E+00	-7.92E-01	3.02E+00
1.29E+00	-6.18E-01	3.50E+00
1.21E+00	-5.39E-01	2.68E+00
1.18E+00	-6.92E-01	3.50E+00
1.22E+00	-8.68E-01	3.02E+00
1.15E+00	-6.41E-01	3.50E+00
1.20E+00	-5.55E-01	2.68E+00
1.25E+00	-7.16E-01	3.50E+00
1.26E+00	-7.19E-01	3.50E+00
1.20E+00	-7.17E-01	3.50E+00
1.18E+00	-3.82E-01	3.08E+00
1.16E+00	-7.09E-01	3.50E+00
1.20E+00	-5.89E-01	3.50E+00
1.16E+00	-5.28E-01	2.68E+00
1.19E+00	-4.12E-01	3.08E+00
1.10E+00	-5.14E-01	2.68E+00
1.15E+00	-4.99E-01	3.08E+00
1.21E+00	-3.18E-01	3.08E+00
1.20E+00	-3.05E-01	3.08E+00
1.14E+00	-2.19E-01	2.88E+00
1.15E+00	-5.47E-01	2.68E+00
1.16E+00	-3.49E-01	3.08E+00
1.12E+00	-6.24E-01	2.68E+00
1.19E+00	-7.35E-01	3.50E+00
1.19E+00	-6.06E-01	3.50E+00
1.23E+00	-4.23E-01	3.08E+00
1.17E+00	-7.85E-01	3.02E+00
1.14E+00	-4.57E-01	3.08E+00
1.09E+00	-4.61E-01	3.08E+00
1.19E+00	-6.52E-01	3.50E+00
1.18E+00	-8.66E-02	3.10E+00
1.16E+00	-6.23E-01	3.50E+00
1.16E+00	-3.51E-01	3.08E+00
1.25E+00	-7.51E-01	3.50E+00
1.13E+00	-5.14E-01	2.68E+00
1.18E+00	-4.63E-01	3.08E+00
1.14E+00	-1.63E-01	3.10E+00
1.10E+00	-6.14E-01	2.68E+00
1.07E+00	-3.41E-01	2.88E+00
1.09E+00	-4.65E-01	3.08E+00
1.08E+00	-3.01E-01	2.88E+00
1.13E+00	-4.89E-01	3.08E+00
1.28E+00	-4.20E-01	3.08E+00
1.14E+00	-6.79E-01	3.50E+00
1.10E+00	-4.12E-01	3.08E+00
1.14E+00	-4.58E-01	3.08E+00
1.16E+00	-3.48E-01	3.08E+00
1.20E+00	-2.71E-01	2.88E+00
1.09E+00	-4.20E-01	3.08E+00
1.15E+00	-5.67E-01	2.68E+00
1.20E+00	-6.88E-01	3.50E+00
1.04E+00	-4.10E-01	2.61E+00
1.05E+00	-8.19E-01	2.95E+00
1.17E+00	-1.70E-01	2.88E+00
1.11E+00	-5.42E-01	2.68E+00
1.18E+00	-1.48E-01	3.10E+00
1.07E+00	-2.65E-01	2.88E+00
1.11E+00	-2.18E-01	2.88E+00
1.18E+00	-3.37E-01	3.08E+00
1.09E+00	-3.85E-01	3.08E+00
1.07E+00	-2.16E-01	2.88E+00
1.14E+00	-1.44E-01	3.10E+00
1.12E+00	-1.30E-01	3.10E+00
1.11E+00	-3.18E-01	2.88E+00
1.13E+00	-1.41E-01	3.10E+00
1.12E+00	-1.82E-01	2.88E+00
1.11E+00	-3.34E-02	3.10E+00
1.08E+00	-3.80E-01	3.08E+00
1.12E+00	-2.01E-01	2.88E+00
1.09E+00	-3.05E-01	2.88E+00
1.22E+00	-4.52E-01	3.08E+00
1.20E+00	-1.69E-01	2.88E+00
1.16E+00	-5.18E-01	2.68E+00
1.12E+00	-3.97E-01	3.08E+00
1.12E+00	-6.16E-01	2.68E+00
1.18E+00	-4.18E-01	3.08E+00
1.10E+00	-3.67E-01	3.08E+00
1.11E+00	-4.68E-01	3.08E+00
1.14E+00	-6.25E-01	2.68E+00
1.14E+00	-7.52E-01	3.02E+00
1.12E+00	-3.36E-01	3.08E+00
1.13E+00	-2.61E-01	2.88E+00
1.19E+00	-7.29E-02	3.10E+00
1.19E+00	-2.87E-01	2.88E+00
1.20E+00	-2.82E-01	2.88E+00
1.15E+00	-4.68E-02	3.10E+00
1.01E+00	1.14E-01	3.07E+00
1.07E+00	-5.37E-02	3.10E+00
1.06E+00	-2.85E-01	2.88E+00
1.11E+00	-1.18E-01	3.10E+00
1.05E+00	-1.45E-01	3.10E+00
1.01E+00	-1.59E-01	3.10E+00
1.07E+00	-2.79E-01	2.88E+00
9.02E-01	-1.24E-01	2.64E+00
9.97E-01	-1.38E-01	3.10E+00
1.00E+00	-5.73E-02	3.10E+00
1.05E+00	-7.70E-02	3.10E+00
1.10E+00	1.54E-02	3.07E+00
1.05E+00	-3.50E-01	2.88E+00
1.07E+00	-1.91E-01	2.88E+00
1.17E+00	1.91E-01	3.07E+00
1.18E+00	-2.07E-01	2.88E+00
1.15E+00	-2.18E-01	2.88E+00
1.14E+00	-4.63E-01	3.08E+00
1.15E+00	-2.35E-01	2.88E+00
1.15E+00	-3.62E-02	3.10E+00
1.08E+00	3.28E-02	3.07E+00
1.26E+00	-1.15E-01	3.10E+00
1.14E+00	-2.82E-01	2.88E+00
1.18E+00	-4.93E-02	3.10E+00
1.11E+00	-2.91E-01	2.88E+00
1.15E+00	-3.12E-01	2.88E+00
1.10E+00	-2.21E-01	2.88E+00
1.16E+00	-1.34E-01	3.10E+00
1.04E+00	-3.85E-01	2.61E+00
1.02E+00	-1.20E-01	3.10E+00
1.09E+00	-2.28E-01	2.88E+00
1.04E+00	-3.07E-01	2.88E+00
1.04E+00	-3.76E-01	2.61E+00
1.10E+00	-5.93E-01	2.68E+00
1.08E+00	-8.25E-01	2.95E+00
1.21E+00	-4.80E-01	3.08E+00
1.15E+00	-1.07E+00	2.83E+00
1.15E+00	-6.58E-01	3.50E+00
1.10E+00	-5.74E-01	2.68E+00
1.05E+00	-7.10E-01	2.50E+00
1.01E+00	-4.90E-01	2.61E+00
1.10E+00	-6.56E-01	2.50E+00
1.15E+00	-4.06E-01	3.08E+00
1.09E+00	-2.11E-01	2.88E+00
1.05E+00	-7.11E-01	2.50E+00
1.20E+00	-6.48E-01	3.50E+00
9.89E-01	-4.80E-01	2.61E+00
1.06E+00	-4.49E-01	3.08E+00
1.09E+00	-3.45E-01	3.08E+00
1.07E+00	-5.10E-01	2.68E+00
1.07E+00	-3.80E-01	3.08E+00
1.11E+00	-2.70E-01	2.88E+00
1.09E+00	-5.29E-01	2.68E+00
1.09E+00	-6.99E-01	2.50E+00
1.23E+00	1.40E-02	3.10E+00
1.04E+00	-4.66E-01	2.61E+00
1.16E+00	-5.14E-01	2.68E+00
1.13E+00	-7.04E-02	3.10E+00
1.18E+00	-7.09E-01	3.50E+00
1.13E+00	-4.40E-01	3.08E+00
1.10E+00	-1.26E-01	3.10E+00
1.03E+00	-2.11E-01	2.88E+00
1.06E+00	-2.87E-01	2.88E+00
1.09E+00	-5.49E-01	2.68E+00
1.06E+00	-6.27E-01	2.68E+00
1.25E+00	-5.66E-01	3.50E+00
1.09E+00	-2.47E-01	2.88E+00
1.11E+00	-4.77E-01	3.08E+00
1.04E+00	-1.93E-01	2.88E+00
1.12E+00	-3.75E-01	3.08E+00
1.19E+00	-5.08E-01	3.08E+00
1.14E+00	-4.22E-01	3.08E+00
1.13E+00	-4.40E-01	3.08E+00
1.00E+00	-3.27E-01	2.77E+00
1.08E+00	-1.86E-01	2.88E+00
1.05E+00	-3.37E-01	2.88E+00
1.19E+00	-5.79E-01	3.50E+00
1.06E+00	-4.51E-01	2.61E+00
1.18E+00	-2.53E-01	2.88E+00
1.17E+00	-2.50E-01	2.88E+00
1.10E+00	-2.22E-01	2.88E+00
1.23E+00	-3.48E-01	3.08E+00
1.15E+00	-5.95E-01	2.68E+00
1.06E+00	-3.21E-01	2.88E+00
1.12E+00	-2.67E-01	2.88E+00
1.15E+00	-4.46E-02	3.10E+00
1.09E+00	-2.18E-01	2.88E+00
1.12E+00	-3.94E-01	3.08E+00
1.03E+00	-5.39E-01	2.68E+00
1.12E+00	-2.27E-01	2.88E+00
9.97E-01	-1.64E-01	2.64E+00
1.06E+00	-4.73E-01	2.61E+00
1.02E+00	-4.21E-01	2.61E+00
1.07E+00	-3.43E-01	2.88E+00
1.17E+00	-3.66E-01	3.08E+00
9.84E-01	-3.44E-01	2.77E+00
1.12E+00	-5.13E-01	2.68E+00
9.94E-01	-3.24E-01	2.77E+00
1.11E+00	-3.33E-01	3.08E+00
1.09E+00	-2.96E-01	2.88E+00
1.06E+00	-3.68E-01	3.08E+00
1.09E+00	-2.62E-01	2.88E+00
9.27E-01	-3.17E-01	2.77E+00
1.03E+00	-5.50E-01	2.68E+00
9.83E-01	-3.94E-01	2.61E+00
1.02E+00	-4.00E-01	2.61E+00
1.07E+00	-4.02E-01	3.08E+00
1.14E+00	-4.51E-01	3.08E+00
1.08E+00	-3.22E-01	2.88E+00
1.12E+00	-4.43E-01	3.08E+00
9.71E-01	-4.01E-01	2.61E+00
1.03E+00	-4.02E-01	2.61E+00
1.07E+00	-5.46E-01	2.68E+00
1.10E+00	-2.91E-01	2.88E+00
1.10E+00	-2.88E-01	2.88E+00
1.09E+00	-4.77E-01	3.08E+00
1.07E+00	-4.40E-01	3.08E+00
1.15E+00	-6.47E-01	3.50E+00
1.05E+00	-3.75E-01	3.08E+00
1.11E+00	-5.25E-01	2.68E+00
1.11E+00	-2.06E-01	2.88E+00
1.12E+00	-2.43E-01	2.88E+00
1.17E+00	-5.74E-01	2.68E+00
1.11E+00	-1.61E-01	3.10E+00
1.12E+00	-4.58E-01	3.08E+00
9.88E-01	-3.85E-01	2.61E+00
1.04E+00	-3.01E-01	2.88E+00
1.12E+00	-3.76E-01	3.08E+00
1.06E+00	-3.34E-01	2.88E+00
1.04E+00	-3.16E-01	2.88E+00
1.13E+00	-5.29E-01	2.68E+00
1.12E+00	-4.30E-01	3.08E+00
1.03E+00	-2.04E-01	2.88E+00
9.71E-01	-2.57E-01	2.77E+00
1.10E+00	-6.72E-01	2.50E+00
1.04E+00	-5.35E-01	2.68E+00
1.08E+00	-4.34E-01	3.08E+00
1.08E+00	-6.40E-01	2.68E+00
1.15E+00	-6.77E-01	3.50E+00
1.05E+00	-6.94E-01	2.50E+00
1.07E+00	-5.91E-01	2.68E+00
1.05E+00	-4.85E-01	2.61E+00
1.07E+00	-5.33E-01	2.68E+00
9.38E-01	-6.04E-01	2.86E+00
1.09E+00	-4.46E-01	3.08E+00
9.45E-01	-3.43E-01	2.77E+00
9.62E-01	-6.49E-01	2.86E+00
9.94E-01	-3.54E-01	2.77E+00
1.05E+00	-5.62E-01	2.68E+00
1.07E+00	-6.39E-01	2.68E+00
1.04E+00	-3.38E-01	2.88E+00
9.88E-01	-7.01E-01	2.50E+00
1.00E+00	-6.46E-01	2.50E+00
1.02E+00	-6.35E-01	2.50E+00
1.09E+00	-4.09E-01	3.08E+00
1.04E+00	-6.73E-01	2.50E+00
1.06E+00	-6.27E-01	2.68E+00
1.08E+00	-7.43E-01	2.50E+00
1.00E+00	-4.70E-01	2.61E+00
1.03E+00	-4.97E-01	2.61E+00
1.03E+00	-5.94E-01	2.68E+00
9.94E-01	-4.45E-01	2.61E+00
1.10E+00	-5.62E-01	2.68E+00
9.24E-01	-8.64E-01	2.95E+00
1.04E+00	-7.03E-01	2.50E+00
1.08E+00	-7.51E-01	2.50E+00
1.06E+00	-6.39E-01	2.68E+00
1.01E+00	-6.84E-01	2.50E+00
1.10E+00	-6.86E-01	2.50E+00
1.16E+00	-5.60E-01	2.68E+00
1.09E+00	-5.59E-01	2.68E+00
1.11E+00	-6.09E-01	2.68E+00
1.04E+00	-7.66E-01	2.50E+00
1.17E+00	-7.34E-01	3.50E+00
1.21E+00	-5.91E-01	3.50E+00
1.10E+00	-7.29E-01	2.50E+00
1.17E+00	-7.43E-01	3.02E+00
1.12E+00	-5.24E-01	2.68E+00
1.16E+00	-5.30E-01	2.68E+00
1.10E+00	-7.02E-01	2.50E+00
1.11E+00	-4.75E-01	3.08E+00
1.15E+00	-7.83E-01	3.02E+00
1.13E+00	-5.59E-01	2.68E+00
1.08E+00	-4.93E-01	2.68E+00
1.11E+00	-6.60E-01	2.50E+00
1.17E+00	-7.29E-01	3.50E+00
1.14E+00	-6.19E-01	2.68E+00
1.13E+00	-3.18E-01	2.88E+00
1.09E+00	-4.42E-01	3.08E+00
1.25E+00	-5.07E-01	3.08E+00
1.15E+00	-5.40E-01	2.68E+00
1.13E+00	-3.90E-01	3.08E+00
1.10E+00	-2.67E-01	2.88E+00
1.10E+00	-4.98E-01	2.68E+00
1.11E+00	-7.14E-01	2.50E+00
1.08E+00	-6.74E-01	2.50E+00
1.12E+00	-8.63E-01	3.02E+00
1.14E+00	-7.99E-01	3.02E+00
1.08E+00	-6.63E-01	2.50E+00
1.04E+00	-8.07E-01	2.95E+00
1.06E+00	-5.60E-01	2.68E+00
1.06E+00	-5.59E-01	2.68E+00
1.10E+00	-6.65E-01	2.50E+00
1.11E+00	-8.14E-01	3.02E+00
9.89E-01	-7.49E-01	2.50E+00
1.09E+00	-8.69E-01	2.95E+00
1.05E+00	-7.05E-01	2.50E+00
1.10E+00	-7.86E-01	2.50E+00
1.03E+00	-5.10E-01	2.61E+00
1.10E+00	-6.66E-01	2.50E+00
1.02E+00	-4.87E-01	2.61E+00
9.85E-01	-4.83E-01	2.61E+00
1.07E+00	-4.64E-01	3.08E+00
1.17E+00	-5.13E-01	2.68E+00
1.17E+00	-4.87E-01	3.08E+00
1.11E+00	-3.40E-01	3.08E+00
1.15E+00	-4.09E-01	3.08E+00
1.28E+00	-1.90E-01	2.88E+00
1.13E+00	-5.44E-01	2.68E+00
1.16E+00	-6.05E-01	2.68E+00
1.16E+00	-6.04E-01	2.68E+00
1.14E+00	-2.30E-01	2.88E+00
1.16E+00	-7.18E-01	3.50E+00
1.11E+00	-4.40E-01	3.08E+00
1.18E+00	-5.28E-01	2.68E+00
1.01E+00	-7.00E-01	2.50E+00
1.13E+00	-6.68E-01	3.50E+00
1.20E+00	-5.44E-01	2.68E+00
1.15E+00	-5.50E-01	2.68E+00
1.18E+00	-5.28E-01	2.68E+00
1.19E+00	-7.17E-01	3.50E+00
1.18E+00	-4.39E-01	3.08E+00
1.19E+00	-5.09E-01	3.08E+00
1.13E+00	-5.60E-01	2.68E+00
1.19E+00	-5.57E-01	2.68E+00
1.21E+00	-5.09E-01	3.08E+00
1.22E+00	-6.07E-01	3.50E+00
1.27E+00	-3.22E-01	3.08E+00
1.11E+00	-6.25E-01	2.68E+00
1.30E+00	-7.15E-01	3.50E+00
1.18E+00	-5.16E-01	2.68E+00
1.18E+00	-5.66E-01	2.68E+00
1.17E+00	-6.12E-01	3.50E+00
1.12E+00	-5.65E-01	2.68E+00
1.17E+00	-4.67E-01	3.08E+00
1.14E+00	-6.81E-01	3.50E+00
1.14E+00	-2.51E-01	2.88E+00
1.21E+00	-4.06E-01	3.08E+00
1.14E+00	-6.24E-01	2.68E+00
1.09E+00	-5.86E-01	2.68E+00
1.07E+00	-6.03E-01	2.68E+00
1.13E+00	-5.88E-01	2.68E+00
1.12E+00	-4.17E-01	3.08E+00
1.19E+00	-6.03E-01	3.50E+00
1.14E+00	-6.97E-01	2.50E+00
1.12E+00	-5.76E-01	2.68E+00
1.09E+00	-4.69E-01	3.08E+00
1.09E+00	-4.50E-01	3.08E+00
1.06E+00	-9.08E-01	2.95E+00
1.09E+00	-2.99E-01	2.88E+00
1.09E+00	-5.86E-01	2.68E+00
1.07E+00	-3.14E-01	2.88E+00
1.09E+00	-4.50E-01	3.08E+00
1.08E+00	-5.28E-01	2.68E+00
1.11E+00	-5.10E-01	2.68E+00
1.08E+00	-4.57E-01	3.08E+00
1.06E+00	-2.57E-01	2.88E+00
1.15E+00	-4.27E-01	3.08E+00
1.06E+00	-5.15E-01	2.68E+00
1.04E+00	-3.42E-01	2.88E+00
1.22E+00	-4.58E-01	3.08E+00
1.26E+00	-5.05E-01	3.08E+00
1.16E+00	-5.38E-01	2.68E+00
1.23E+00	-6.39E-01	3.50E+00
1.19E+00	-6.42E-01	3.50E+00
1.10E+00	-7.30E-01	2.50E+00
1.13E+00	-4.31E-01	3.08E+00
1.20E+00	-4.95E-01	3.08E+00
1.24E+00	-5.07E-01	3.08E+00
1.07E+00	-3.77E-01	3.08E+00
1.00E+00	-3.35E-01	2.77E+00
1.09E+00	-1.73E-01	2.88E+00
1.07E+00	-2.96E-01	2.88E+00
1.04E+00	-1.97E-01	2.88E+00
1.05E+00	-3.84E-01	2.61E+00
1.15E+00	-5.41E-01	2.68E+00
1.11E+00	-3.72E-01	3.08E+00
1.12E+00	-4.55E-01	3.08E+00
1.08E+00	-4.12E-01	3.08E+00
1.02E+00	-3.08E-01	2.88E+00
1.11E+00	-6.61E-01	2.50E+00
1.10E+00	-4.21E-01	3.08E+00
1.10E+00	-5.05E-01	2.68E+00
1.12E+00	-2.32E-01	2.88E+00
1.07E+00	-1.92E-01	2.88E+00
1.06E+00	-3.00E-01	2.88E+00
9.77E-01	-9.60E-02	3.10E+00
1.15E+00	-2.86E-01	2.88E+00
1.14E+00	-1.62E-01	3.10E+00
1.09E+00	-4.41E-01	3.08E+00
1.09E+00	-5.39E-01	2.68E+00
1.15E+00	-2.93E-01	2.88E+00
1.03E+00	-4.85E-01	2.61E+00
1.06E+00	-5.15E-01	2.68E+00
1.06E+00	-5.18E-01	2.68E+00
1.02E+00	-5.50E-01	2.68E+00
1.05E+00	-3.81E-01	2.61E+00
1.09E+00	-4.42E-01	3.08E+00
1.05E+00	-4.46E-01	2.61E+00
9.94E-01	-4.70E-01	2.61E+00
9.77E-01	-4.23E-01	2.61E+00
1.09E+00	-3.46E-01	3.08E+00
1.10E+00	-1.04E-01	3.10E+00
1.09E+00	-4.48E-01	3.08E+00
1.09E+00	-3.89E-01	3.08E+00
1.02E+00	-6.73E-01	2.50E+00
1.10E+00	-3.17E-01	2.88E+00
1.09E+00	-1.89E-01	2.88E+00
1.11E+00	-5.05E-01	2.68E+00
9.83E-01	-4.09E-01	2.61E+00
1.09E+00	-5.93E-01	2.68E+00
1.10E+00	-5.14E-01	2.68E+00
1.18E+00	-2.10E-01	2.88E+00
1.06E+00	-5.70E-01	2.68E+00
1.10E+00	-2.34E-01	2.88E+00
1.15E+00	-6.05E-01	2.68E+00
1.14E+00	-5.81E-01	2.68E+00
1.13E+00	-5.98E-01	2.68E+00
9.71E-01	-6.60E-01	2.86E+00
1.08E+00	-6.65E-01	2.50E+00
1.12E+00	-5.24E-01	2.68E+00
1.07E+00	-7.96E-01	2.50E+00
1.10E+00	-5.30E-01	2.68E+00
1.07E+00	-1.33E-01	3.10E+00
1.07E+00	-4.81E-01	2.61E+00
1.17E+00	-2.82E-01	2.88E+00
1.19E+00	-5.47E-01	2.68E+00
1.08E+00	-4.52E-01	3.08E+00
1.10E+00	-3.77E-01	3.08E+00
1.21E+00	-4.96E-01	3.08E+00
1.10E+00	-3.47E-01	3.08E+00
1.23E+00	-4.29E-01	3.08E+00
1.11E+00	-4.00E-01	3.08E+00
1.13E+00	-5.23E-01	2.68E+00
1.13E+00	-4.63E-01	3.08E+00
1.17E+00	-3.39E-01	3.08E+00
1.03E+00	-1.83E-01	2.88E+00
1.11E+00	-3.95E-01	3.08E+00
1.11E+00	-4.04E-01	3.08E+00
1.14E+00	-5.19E-01	2.68E+00
1.15E+00	-5.89E-01	2.68E+00
1.16E+00	-3.61E-01	3.08E+00
1.11E+00	-5.58E-01	2.68E+00
1.13E+00	-2.54E-01	2.88E+00
1.08E+00	-5.62E-01	2.68E+00
1.14E+00	-5.53E-01	2.68E+00
1.02E+00	-6.08E-01	2.86E+00
1.06E+00	-2.70E-01	2.88E+00
1.13E+00	-3.20E-01	2.88E+00
1.09E+00	-5.55E-01	2.68E+00
1.02E+00	-5.84E-01	2.68E+00
1.11E+00	-6.83E-01	2.50E+00
1.13E+00	-4.18E-01	3.08E+00
1.06E+00	-5.20E-01	2.68E+00
1.11E+00	-5.24E-01	2.68E+00
1.05E+00	-4.39E-01	2.61E+00
1.04E+00	-5.11E-01	2.68E+00
1.09E+00	-3.34E-01	2.88E+00
1.10E+00	-3.69E-01	3.08E+00
1.05E+00	-7.14E-01	2.50E+00
1.06E+00	-6.28E-01	2.68E+00
1.06E+00	-5.88E-01	2.68E+00
1.12E+00	-5.82E-01	2.68E+00
1.12E+00	-7.05E-01	2.50E+00
1.03E+00	-6.79E-01	2.50E+00
9.91E-01	-6.29E-01	2.86E+00
1.07E+00	-5.58E-01	2.68E+00
1.06E+00	-8.73E-01	2.95E+00
1.10E+00	-8.90E-01	2.95E+00
1.03E+00	-8.34E-01	2.95E+00
1.04E+00	-7.91E-01	2.50E+00
1.15E+00	-5.93E-01	2.68E+00
1.03E+00	-6.09E-01	2.68E+00
1.04E+00	-4.49E-01	2.61E+00
9.77E-01	-7.75E-01	2.50E+00
1.05E+00	-7.73E-01	2.50E+00
1.07E+00	-8.68E-01	2.95E+00
1.09E+00	-7.36E-01	2.50E+00
1.20E+00	-8.56E-01	3.02E+00
1.10E+00	-1.07E+00	2.83E+00
1.17E+00	-7.43E-01	3.02E+00
1.20E+00	-7.47E-01	3.02E+00
1.19E+00	-8.10E-01	3.02E+00
1.02E+00	-7.59E-01	2.50E+00
1.18E+00	-6.95E-01	3.50E+00
1.17E+00	-6.53E-01	3.50E+00
1.10E+00	-7.69E-01	2.50E+00
1.19E+00	-6.13E-01	3.50E+00
1.13E+00	-5.61E-01	2.68E+00
1.18E+00	-6.38E-01	3.50E+00
1.17E+00	-8.18E-01	3.02E+00
1.19E+00	-5.64E-01	2.68E+00
1.20E+00	-7.12E-01	3.50E+00
1.15E+00	-5.36E-01	2.68E+00
1.08E+00	-3.03E-01	2.88E+00
1.23E+00	-8.71E-01	3.02E+00
1.22E+00	-5.95E-01	3.50E+00
1.18E+00	-6.06E-01	3.50E+00
1.07E+00	-5.21E-01	2.68E+00
1.13E+00	-7.16E-01	2.50E+00
1.12E+00	-5.77E-01	2.68E+00
1.07E+00	-6.50E-01	2.50E+00
1.11E+00	-5.23E-01	2.68E+00
1.20E+00	-5.29E-01	2.68E+00
1.13E+00	-7.22E-01	2.50E+00
1.19E+00	-6.15E-01	3.50E+00
1.13E+00	-6.12E-01	2.68E+00
1.07E+00	-4.52E-01	3.08E+00
1.08E+00	-4.89E-01	2.68E+00
1.18E+00	-4.90E-01	3.08E+00
1.02E+00	-6.97E-01	2.50E+00
1.05E+00	-6.44E-01	2.50E+00
1.16E+00	-5.80E-01	2.68E+00
1.13E+00	-8.74E-01	3.02E+00
1.19E+00	-8.54E-01	3.02E+00
1.26E+00	-1.02E+00	2.44E+00
1.24E+00	-8.68E-01	3.02E+00
1.23E+00	-7.38E-01	3.50E+00
1.20E+00	-7.23E-01	3.50E+00
1.07E+00	-9.55E-01	2.95E+00
1.08E+00	-7.89E-01	2.50E+00
1.08E+00	-7.58E-01	2.50E+00
1.14E+00	-7.30E-01	2.50E+00
1.20E+00	-7.88E-01	3.02E+00
1.14E+00	-7.05E-01	3.50E+00
1.01E+00	-8.79E-01	2.95E+00
1.08E+00	-9.04E-01	2.95E+00
1.08E+00	-5.95E-01	2.68E+00
1.05E+00	-7.17E-01	2.50E+00
1.04E+00	-7.79E-01	2.50E+00
1.12E+00	-8.98E-01	3.02E+00
1.11E+00	-7.80E-01	2.50E+00
1.12E+00	-7.44E-01	2.50E+00
1.21E+00	-7.23E-01	3.50E+00
1.14E+00	-7.37E-01	2.50E+00
1.15E+00	-8.34E-01	3.02E+00
1.13E+00	-3.05E-01	2.88E+00
1.07E+00	-5.63E-01	2.68E+00
1.20E+00	-5.13E-01	3.08E+00
1.12E+00	-7.84E-01	3.02E+00
1.33E+00	-4.93E-01	3.50E+00
1.12E+00	-7.33E-01	2.50E+00
1.24E+00	-4.84E-01	3.08E+00
1.18E+00	-4.21E-01	3.08E+00
1.19E+00	-4.63E-01	3.08E+00
1.14E+00	-3.44E-01	3.08E+00
1.18E+00	-2.40E-01	2.88E+00
1.23E+00	-3.57E-01	3.08E+00
1.15E+00	-7.04E-01	3.50E+00
1.21E+00	-4.91E-01	3.08E+00
1.22E+00	-5.30E-01	2.68E+00
1.15E+00	-6.57E-01	3.50E+00
1.18E+00	-6.17E-01	3.50E+00
1.10E+00	-6.05E-01	2.68E+00
1.13E+00	-8.47E-01	3.02E+00
1.17E+00	-6.19E-01	3.50E+00
1.18E+00	-8.08E-01	3.02E+00
1.25E+00	-6.61E-01	3.50E+00
1.10E+00	-5.28E-01	2.68E+00
1.15E+00	-1.04E+00	2.83E+00
1.17E+00	-8.15E-01	3.02E+00
1.21E+00	-8.91E-01	3.02E+00
1.19E+00	-8.54E-01	3.02E+00
1.17E+00	-9.40E-01	2.83E+00
1.16E+00	-8.50E-01	3.02E+00
1.15E+00	-5.80E-01	2.68E+00
1.27E+00	-8.54E-01	3.02E+00
1.19E+00	-9.76E-01	2.83E+00
1.18E+00	-9.05E-01	3.02E+00
1.13E+00	-9.16E-01	2.83E+00
1.22E+00	-6.83E-01	3.50E+00
1.18E+00	-8.99E-01	3.02E+00
1.18E+00	-9.83E-01	2.83E+00
1.12E+00	-5.84E-01	2.68E+00
1.23E+00	-7.51E-01	3.50E+00
1.19E+00	-7.12E-01	3.50E+00
1.24E+00	-8.02E-01	3.02E+00
1.27E+00	-8.75E-01	3.02E+00
1.20E+00	-8.99E-01	3.02E+00
1.25E+00	-9.73E-01	2.44E+00
1.27E+00	-7.88E-01	3.02E+00
1.27E+00	-8.35E-01	3.02E+00
1.23E+00	-6.75E-01	3.50E+00
1.18E+00	-8.96E-01	3.02E+00
1.27E+00	-7.75E-01	3.02E+00
1.24E+00	-9.48E-01	2.44E+00
1.31E+00	-7.06E-01	3.50E+00
1.27E+00	-9.52E-01	2.44E+00
1.36E+00	-6.63E-01	3.50E+00
1.33E+00	-1.06E+00	2.44E+00
1.25E+00	-1.12E+00	2.26E+00
1.31E+00	-8.89E-01	2.44E+00
1.31E+00	-7.08E-01	3.50E+00
1.13E+00	-9.46E-01	2.83E+00
1.24E+00	-9.19E-01	3.02E+00
1.21E+00	-1.01E+00	2.83E+00
1.20E+00	-9.45E-01	2.83E+00
1.25E+00	-1.00E+00	2.44E+00
1.27E+00	-9.02E-01	2.44E+00
1.19E+00	-9.21E-01	3.02E+00
1.21E+00	-9.61E-01	2.83E+00
1.16E+00	-6.34E-01	3.50E+00
1.19E+00	-9.10E-01	3.02E+00
1.26E+00	-9.51E-01	2.44E+00
1.21E+00	-7.84E-01	3.02E+00
1.19E+00	-8.27E-01	3.02E+00
1.17E+00	-8.09E-01	3.02E+00
1.23E+00	-6.72E-01	3.50E+00
1.20E+00	-6.87E-01	3.50E+00
1.18E+00	-8.62E-01	3.02E+00
1.19E+00	-6.89E-01	3.50E+00
1.23E+00	-8.53E-01	3.02E+00
1.27E+00	-9.57E-01	2.44E+00
1.21E+00	-7.88E-01	3.02E+00
1.19E+00	-8.39E-01	3.02E+00
1.17E+00	-8.25E-01	3.02E+00
1.14E+00	-8.70E-01	3.02E+00
1.20E+00	-1.09E+00	2.26E+00
1.12E+00	-9.15E-01	2.83E+00
1.24E+00	-1.27E+00	1.89E+00
1.16E+00	-7.76E-01	3.02E+00
1.23E+00	-1.06E+00	2.26E+00
1.18E+00	-8.10E-01	3.02E+00
1.18E+00	-9.84E-01	2.83E+00
1.16E+00	-8.95E-01	3.02E+00
1.20E+00	-8.93E-01	3.02E+00
1.26E+00	-8.32E-01	3.02E+00
1.22E+00	-8.82E-01	3.02E+00
1.27E+00	-1.10E+00	2.26E+00
1.40E+00	-1.01E+00	2.44E+00
1.38E+00	-1.14E+00	2.30E+00
1.24E+00	-1.10E+00	2.26E+00
1.32E+00	-1.07E+00	2.26E+00
1.40E+00	-1.25E+00	2.30E+00
1.34E+00	-1.17E+00	2.30E+00
1.29E+00	-9.53E-01	2.44E+00
1.23E+00	-1.22E+00	1.89E+00
1.27E+00	-1.11E+00	2.26E+00
1.27E+00	-1.18E+00	2.26E+00
1.24E+00	-1.13E+00	2.26E+00
1.31E+00	-1.20E+00	2.30E+00
1.21E+00	-1.10E+00	2.26E+00
1.38E+00	-9.37E-01	2.44E+00
1.30E+00	-7.29E-01	3.50E+00
1.19E+00	-1.08E+00	2.26E+00
1.15E+00	-1.30E+00	1.89E+00
1.16E+00	-6.68E-01	3.50E+00
1.23E+00	-9.15E-01	3.02E+00
1.21E+00	-8.82E-01	3.02E+00
1.15E+00	-8.83E-01	3.02E+00
1.21E+00	-9.75E-01	2.83E+00
1.22E+00	-8.29E-01	3.02E+00
1.31E+00	-1.08E+00	2.26E+00
1.26E+00	-9.47E-01	2.44E+00
1.32E+00	-1.06E+00	2.44E+00
1.31E+00	-1.29E+00	1.89E+00
1.26E+00	-1.13E+00	2.26E+00
1.17E+00	-8.73E-01	3.02E+00
1.20E+00	-8.58E-01	3.02E+00
1.14E+00	-1.06E+00	2.83E+00
1.23E+00	-8.11E-01	3.02E+00
1.28E+00	-1.15E+00	2.26E+00
1.24E+00	-1.29E+00	1.89E+00
1.22E+00	-1.13E+00	2.26E+00
1.26E+00	-1.02E+00	2.44E+00
1.27E+00	-8.58E-01	3.02E+00
1.32E+00	-1.07E+00	2.26E+00
1.22E+00	-1.20E+00	2.26E+00
1.18E+00	-1.34E+00	1.89E+00
1.25E+00	-1.13E+00	2.26E+00
1.17E+00	-1.13E+00	2.26E+00
1.22E+00	-8.34E-01	3.02E+00
1.18E+00	-1.18E+00	2.26E+00
1.26E+00	-1.24E+00	1.89E+00
1.18E+00	-1.05E+00	2.83E+00
1.18E+00	-1.47E+00	1.77E+00
1.21E+00	-1.07E+00	2.26E+00
1.17E+00	-1.13E+00	2.26E+00
1.14E+00	-1.43E+00	2.20E+00
1.24E+00	-1.53E+00	1.77E+00
1.11E+00	-1.01E+00	2.83E+00
1.14E+00	-1.42E+00	2.20E+00
1.16E+00	-1.49E+00	1.77E+00
1.26E+00	-1.41E+00	1.77E+00
1.22E+00	-1.45E+00	1.77E+00
1.20E+00	-1.28E+00	1.89E+00
1.26E+00	-1.15E+00	2.26E+00
1.30E+00	-1.54E+00	1.73E+00
1.19E+00	-1.59E+00	1.95E+00
1.16E+00	-1.25E+00	1.89E+00
1.28E+00	-1.31E+00	1.89E+00
1.14E+00	-1.33E+00	2.20E+00
1.22E+00	-1.22E+00	1.89E+00
1.17E+00	-1.60E+00	1.95E+00
1.34E+00	-1.60E+00	1.76E+00
1.24E+00	-1.59E+00	1.76E+00
1.25E+00	-1.63E+00	1.76E+00
1.13E+00	-1.60E+00	1.95E+00
1.34E+00	-1.58E+00	1.73E+00
1.26E+00	-1.35E+00	1.89E+00
1.24E+00	-1.49E+00	1.77E+00
1.20E+00	-1.51E+00	1.77E+00
1.18E+00	-1.39E+00	2.20E+00
1.15E+00	-1.57E+00	1.95E+00
1.15E+00	-1.50E+00	1.77E+00
1.15E+00	-1.32E+00	1.89E+00
1.22E+00	-1.52E+00	1.77E+00
1.19E+00	-1.52E+00	1.77E+00
1.24E+00	-1.62E+00	1.76E+00
1.16E+00	-1.69E+00	2.00E+00
1.19E+00	-1.60E+00	1.95E+00
1.15E+00	-1.44E+00	2.20E+00
1.30E+00	-1.32E+00	1.89E+00
1.18E+00	-1.50E+00	1.77E+00
1.17E+00	-1.50E+00	1.77E+00
1.18E+00	-1.77E+00	2.00E+00
1.08E+00	-1.35E+00	2.20E+00
1.21E+00	-1.66E+00	1.76E+00
1.14E+00	-1.69E+00	2.00E+00
1.27E+00	-1.72E+00	1.74E+00
1.15E+00	-1.50E+00	1.77E+00
1.23E+00	-1.66E+00	1.76E+00
1.28E+00	-1.50E+00	1.77E+00
1.31E+00	-1.71E+00	1.74E+00
1.31E+00	-1.60E+00	1.76E+00
1.33E+00	-1.71E+00	1.74E+00
1.27E+00	-1.78E+00	1.74E+00
1.26E+00	-1.65E+00	1.76E+00
1.21E+00	-1.54E+00	1.77E+00
1.24E+00	-1.73E+00	1.74E+00
1.24E+00	-1.79E+00	1.74E+00
1.23E+00	-1.89E+00	1.73E+00
1.21E+00	-1.77E+00	2.00E+00
1.25E+00	-1.59E+00	1.76E+00
1.21E+00	-1.51E+00	1.77E+00
1.17E+00	-1.27E+00	1.89E+00
1.24E+00	-1.45E+00	1.77E+00
1.14E+00	-1.39E+00	2.20E+00
1.20E+00	-1.67E+00	1.76E+00
1.16E+00	-1.52E+00	1.77E+00
1.14E+00	-1.27E+00	1.89E+00
1.26E+00	-1.42E+00	1.77E+00
1.20E+00	-1.58E+00	1.76E+00
1.20E+00	-1.42E+00	1.77E+00
1.22E+00	-1.49E+00	1.77E+00
1.38E+00	-1.79E+00	1.42E+00
1.22E+00	-1.64E+00	1.76E+00
1.31E+00	-1.69E+00	1.74E+00
1.21E+00	-1.50E+00	1.77E+00
1.24E+00	-1.49E+00	1.77E+00
1.18E+00	-1.36E+00	1.89E+00
1.23E+00	-1.40E+00	1.77E+00
1.16E+00	-1.39E+00	2.20E+00
1.15E+00	-1.58E+00	1.95E+00
1.19E+00	-1.17E+00	2.26E+00
1.28E+00	-1.44E+00	1.77E+00
1.27E+00	-1.67E+00	1.76E+00
1.17E+00	-1.52E+00	1.77E+00
1.29E+00	-1.41E+00	1.77E+00
1.25E+00	-1.85E+00	1.73E+00
1.09E+00	-1.64E+00	1.95E+00
1.29E+00	-1.86E+00	1.73E+00
1.09E+00	-1.86E+00	2.27E+00
1.31E+00	-1.77E+00	1.74E+00
1.34E+00	-1.76E+00	1.74E+00
1.18E+00	-2.02E+00	2.27E+00
1.29E+00	-1.84E+00	1.73E+00
1.28E+00	-1.50E+00	1.77E+00
1.32E+00	-1.78E+00	1.74E+00
1.19E+00	-1.18E+00	2.26E+00
1.29E+00	-1.72E+00	1.74E+00
1.27E+00	-1.56E+00	1.76E+00
1.20E+00	-1.77E+00	2.00E+00
1.14E+00	-1.62E+00	1.95E+00
1.24E+00	-1.76E+00	1.74E+00
1.24E+00	-1.94E+00	1.73E+00
1.25E+00	-1.96E+00	1.73E+00
1.21E+00	-1.76E+00	2.00E+00
1.17E+00	-2.01E+00	2.27E+00
1.20E+00	-1.74E+00	2.00E+00
1.26E+00	-1.60E+00	1.76E+00
1.25E+00	-1.70E+00	1.74E+00
1.21E+00	-1.93E+00	2.27E+00
1.23E+00	-1.60E+00	1.76E+00
1.23E+00	-2.01E+00	1.84E+00
1.20E+00	-1.58E+00	1.76E+00
1.19E+00	-1.43E+00	1.77E+00
1.16E+00	-1.76E+00	2.00E+00
1.31E+00	-1.97E+00	1.73E+00
1.26E+00	-2.20E+00	1.73E+00
1.20E+00	-1.81E+00	2.00E+00
1.30E+00	-1.75E+00	1.74E+00
1.26E+00	-1.59E+00	1.76E+00
1.17E+00	-1.82E+00	2.00E+00
1.17E+00	-1.85E+00	2.00E+00
1.18E+00	-1.89E+00	2.27E+00
1.14E+00	-1.73E+00	2.00E+00
1.22E+00	-1.56E+00	1.76E+00
1.23E+00	-1.52E+00	1.77E+00
1.27E+00	-1.89E+00	1.73E+00
1.31E+00	-1.48E+00	1.77E+00
1.26E+00	-1.72E+00	1.74E+00
1.27E+00	-1.64E+00	1.76E+00
1.35E+00	-1.73E+00	1.74E+00
1.36E+00	-1.98E+00	1.13E+00
1.22E+00	-1.83E+00	2.00E+00
1.36E+00	-2.02E+00	1.13E+00
1.36E+00	-1.82E+00	1.42E+00
1.50E+00	-1.92E+00	1.13E+00
1.38E+00	-1.63E+00	1.57E+00
1.36E+00	-1.46E+00	1.73E+00
1.32E+00	-1.71E+00	1.74E+00
1.25E+00	-1.66E+00	1.76E+00
1.38E+00	-1.72E+00	1.57E+00
1.32E+00	-1.60E+00	1.76E+00
1.32E+00	-1.46E+00	1.77E+00
1.30E+00	-1.55E+00	1.73E+00
1.39E+00	-1.82E+00	1.42E+00
1.38E+00	-1.47E+00	1.73E+00
1.42E+00	-1.55E+00	1.73E+00
1.35E+00	-1.53E+00	1.73E+00
1.45E+00	-1.38E+00	2.01E+00
1.30E+00	-1.53E+00	1.77E+00
1.40E+00	-1.72E+00	1.57E+00
1.33E+00	-1.80E+00	1.74E+00
1.38E+00	-1.59E+00	1.73E+00
1.23E+00	-1.64E+00	1.76E+00
1.32E+00	-1.57E+00	1.76E+00
1.29E+00	-1.53E+00	1.77E+00
1.31E+00	-1.59E+00	1.76E+00
1.31E+00	-1.80E+00	1.74E+00
1.35E+00	-1.38E+00	2.01E+00
1.37E+00	-1.89E+00	1.73E+00
1.33E+00	-1.32E+00	2.01E+00
1.20E+00	-1.32E+00	1.89E+00
1.26E+00	-1.62E+00	1.76E+00
1.29E+00	-1.37E+00	2.01E+00
1.36E+00	-1.17E+00	2.30E+00
1.37E+00	-1.28E+00	2.30E+00
1.31E+00	-1.54E+00	1.73E+00
1.31E+00	-1.48E+00	1.77E+00
1.39E+00	-1.54E+00	1.73E+00
1.28E+00	-1.30E+00	1.89E+00
1.40E+00	-1.43E+00	2.01E+00
1.36E+00	-1.52E+00	1.73E+00
1.40E+00	-1.22E+00	2.30E+00
1.41E+00	-1.30E+00	2.01E+00
1.37E+00	-1.29E+00	2.01E+00
1.27E+00	-1.31E+00	1.89E+00
1.38E+00	-1.35E+00	2.01E+00
1.34E+00	-1.15E+00	2.30E+00
1.47E+00	-1.20E+00	2.30E+00
1.35E+00	-1.33E+00	2.01E+00
1.43E+00	-1.41E+00	2.01E+00
1.36E+00	-1.58E+00	1.73E+00
1.41E+00	-1.67E+00	1.57E+00
1.32E+00	-1.61E+00	1.76E+00
1.39E+00	-1.56E+00	1.73E+00
1.43E+00	-1.79E+00	1.42E+00
1.39E+00	-1.29E+00	2.01E+00
1.33E+00	-1.71E+00	1.74E+00
1.39E+00	-1.80E+00	1.42E+00
1.35E+00	-1.39E+00	2.01E+00
1.33E+00	-1.33E+00	2.01E+00
1.43E+00	-1.28E+00	2.30E+00
1.44E+00	-1.52E+00	1.73E+00
1.39E+00	-1.36E+00	2.01E+00
1.42E+00	-1.50E+00	1.73E+00
1.39E+00	-1.25E+00	2.30E+00
1.35E+00	-1.38E+00	2.01E+00
1.42E+00	-1.49E+00	1.73E+00
1.39E+00	-1.21E+00	2.30E+00
1.45E+00	-1.45E+00	1.73E+00
1.23E+00	-1.39E+00	1.77E+00
1.25E+00	-1.72E+00	1.74E+00
1.37E+00	-1.28E+00	2.01E+00
1.28E+00	-1.58E+00	1.76E+00
1.33E+00	-1.52E+00	1.73E+00
1.26E+00	-1.43E+00	1.77E+00
1.34E+00	-1.88E+00	1.73E+00
1.25E+00	-1.99E+00	1.84E+00
1.25E+00	-1.34E+00	1.89E+00
1.28E+00	-1.66E+00	1.76E+00
1.35E+00	-1.40E+00	2.01E+00
1.31E+00	-1.80E+00	1.74E+00
1.31E+00	-1.43E+00	2.01E+00
1.41E+00	-1.35E+00	2.01E+00
1.32E+00	-1.84E+00	1.73E+00
1.31E+00	-1.57E+00	1.76E+00
1.31E+00	-1.09E+00	2.26E+00
1.27E+00	-1.53E+00	1.77E+00
1.32E+00	-1.54E+00	1.73E+00
1.38E+00	-1.47E+00	1.73E+00
1.33E+00	-1.37E+00	2.01E+00
1.26E+00	-1.54E+00	1.77E+00
1.27E+00	-1.62E+00	1.76E+00
1.31E+00	-1.59E+00	1.76E+00
1.30E+00	-1.46E+00	1.77E+00
1.24E+00	-1.48E+00	1.77E+00
1.26E+00	-1.48E+00	1.77E+00
1.19E+00	-1.56E+00	1.95E+00
1.31E+00	-1.74E+00	1.74E+00
1.30E+00	-1.41E+00	2.01E+00
1.33E+00	-1.43E+00	2.01E+00
1.27E+00	-1.46E+00	1.77E+00
1.32E+00	-1.61E+00	1.76E+00
1.27E+00	-1.33E+00	1.89E+00
1.33E+00	-1.55E+00	1.73E+00
1.31E+00	-1.74E+00	1.74E+00
1.31E+00	-1.69E+00	1.76E+00
1.34E+00	-1.75E+00	1.74E+00
1.30E+00	-1.73E+00	1.74E+00
1.38E+00	-1.79E+00	1.42E+00
1.26E+00	-1.65E+00	1.76E+00
1.28E+00	-1.82E+00	1.74E+00
1.24E+00	-1.80E+00	1.74E+00
1.36E+00	-1.75E+00	1.74E+00
1.35E+00	-1.84E+00	1.73E+00
1.28E+00	-1.85E+00	1.73E+00
1.35E+00	-1.81E+00	1.74E+00
1.25E+00	-1.65E+00	1.76E+00
1.33E+00	-1.69E+00	1.74E+00
1.43E+00	-1.82E+00	1.42E+00
1.32E+00	-1.57E+00	1.76E+00
1.42E+00	-1.99E+00	1.13E+00
1.40E+00	-1.56E+00	1.73E+00
1.33E+00	-1.72E+00	1.74E+00
1.42E+00	-1.62E+00	1.57E+00
1.40E+00	-1.78E+00	1.42E+00
1.25E+00	-1.43E+00	1.77E+00
1.32E+00	-1.91E+00	1.73E+00
1.37E+00	-1.53E+00	1.73E+00
1.27E+00	-1.57E+00	1.76E+00
1.36E+00	-1.81E+00	1.42E+00
1.37E+00	-1.57E+00	1.73E+00
1.36E+00	-1.92E+00	1.73E+00
1.33E+00	-1.82E+00	1.74E+00
1.35E+00	-1.96E+00	1.13E+00
1.42E+00	-1.72E+00	1.57E+00
1.37E+00	-2.22E+00	1.12E+00
1.34E+00	-1.40E+00	2.01E+00
1.35E+00	-1.50E+00	1.73E+00
1.30E+00	-1.72E+00	1.74E+00
1.36E+00	-1.56E+00	1.73E+00
1.32E+00	-1.47E+00	1.77E+00
1.36E+00	-1.71E+00	1.57E+00
1.40E+00	-1.79E+00	1.42E+00
1.26E+00	-1.72E+00	1.74E+00
1.30E+00	-1.82E+00	1.74E+00
1.38E+00	-1.80E+00	1.42E+00
1.30E+00	-1.65E+00	1.76E+00
1.28E+00	-1.58E+00	1.76E+00
1.29E+00	-1.88E+00	1.73E+00
1.29E+00	-1.56E+00	1.76E+00
1.30E+00	-1.88E+00	1.73E+00
1.36E+00	-1.58E+00	1.73E+00
1.30E+00	-1.69E+00	1.74E+00
1.23E+00	-1.84E+00	1.73E+00
1.23E+00	-1.85E+00	1.73E+00
1.22E+00	-1.68E+00	1.76E+00
1.31E+00	-1.79E+00	1.74E+00
1.20E+00	-1.81E+00	2.00E+00
1.25E+00	-1.90E+00	1.73E+00
1.30E+00	-1.79E+00	1.74E+00
1.21E+00	-1.54E+00	1.77E+00
1.28E+00	-1.59E+00	1.76E+00
1.33E+00	-1.69E+00	1.74E+00
1.38E+00	-1.96E+00	1.13E+00
1.30E+00	-1.94E+00	1.73E+00
1.32E+00	-1.85E+00	1.73E+00
1.32E+00	-2.02E+00	1.84E+00
1.31E+00	-2.03E+00	1.84E+00
1.32E+00	-1.98E+00	1.73E+00
1.34E+00	-1.91E+00	1.73E+00
1.30E+00	-2.01E+00	1.84E+00
1.37E+00	-1.92E+00	1.73E+00
1.28E+00	-1.74E+00	1.74E+00
1.28E+00	-1.93E+00	1.73E+00
1.25E+00	-1.97E+00	1.73E+00
1.33E+00	-2.00E+00	1.84E+00
1.31E+00	-1.85E+00	1.73E+00
1.29E+00	-1.84E+00	1.73E+00
1.33E+00	-2.02E+00	1.84E+00
1.36E+00	-1.90E+00	1.73E+00
1.38E+00	-1.71E+00	1.57E+00
1.39E+00	-1.77E+00	1.42E+00
1.39E+00	-2.02E+00	1.13E+00
1.33E+00	-1.80E+00	1.74E+00
1.32E+00	-1.77E+00	1.74E+00
1.23E+00	-1.77E+00	1.74E+00
1.36E+00	-2.14E+00	1.16E+00
1.27E+00	-1.96E+00	1.73E+00
1.38E+00	-1.81E+00	1.42E+00
1.46E+00	-1.68E+00	1.57E+00
1.39E+00	-1.81E+00	1.42E+00
1.37E+00	-1.93E+00	1.13E+00
1.39E+00	-1.81E+00	1.42E+00
1.35E+00	-1.96E+00	1.73E+00
1.33E+00	-1.69E+00	1.74E+00
1.30E+00	-1.63E+00	1.76E+00
1.33E+00	-1.62E+00	1.76E+00
1.41E+00	-1.49E+00	1.73E+00
1.25E+00	-1.75E+00	1.74E+00
1.35E+00	-1.53E+00	1.73E+00
1.32E+00	-1.55E+00	1.73E+00
1.37E+00	-1.58E+00	1.73E+00
1.34E+00	-1.65E+00	1.76E+00
1.34E+00	-1.31E+00	2.01E+00
1.31E+00	-1.56E+00	1.76E+00
1.41E+00	-1.46E+00	1.73E+00
1.32E+00	-1.67E+00	1.76E+00
1.29E+00	-1.41E+00	1.77E+00
1.29E+00	-1.56E+00	1.76E+00
1.31E+00	-1.60E+00	1.76E+00
1.28E+00	-1.38E+00	2.01E+00
1.35E+00	-1.58E+00	1.73E+00
1.24E+00	-1.50E+00	1.77E+00
1.33E+00	-1.75E+00	1.74E+00
1.26E+00	-1.65E+00	1.76E+00
1.24E+00	-1.32E+00	1.89E+00
1.31E+00	-1.62E+00	1.76E+00
1.38E+00	-1.79E+00	1.42E+00
1.40E+00	-1.75E+00	1.57E+00
1.39E+00	-1.18E+00	2.30E+00
1.35E+00	-1.36E+00	2.01E+00
1.30E+00	-1.46E+00	1.77E+00
1.35E+00	-1.57E+00	1.73E+00
1.31E+00	-1.81E+00	1.74E+00
1.36E+00	-1.82E+00	1.42E+00
1.34E+00	-1.47E+00	1.73E+00
1.28E+00	-1.60E+00	1.76E+00
1.23E+00	-1.70E+00	1.76E+00
1.38E+00	-1.78E+00	1.42E+00
1.47E+00	-1.59E+00	1.57E+00
1.29E+00	-1.88E+00	1.73E+00
1.40E+00	-1.56E+00	1.73E+00
1.40E+00	-1.65E+00	1.57E+00
1.37E+00	-1.46E+00	1.73E+00
1.45E+00	-1.90E+00	1.42E+00
1.28E+00	-1.40E+00	2.01E+00
1.35E+00	-1.53E+00	1.73E+00
1.31E+00	-1.77E+00	1.74E+00
1.39E+00	-1.66E+00	1.57E+00
1.39E+00	-1.66E+00	1.57E+00
1.43E+00	-2.19E+00	1.16E+00
1.40E+00	-2.17E+00	1.16E+00
1.38E+00	-1.85E+00	1.42E+00
1.24E+00	-1.73E+00	1.74E+00
1.26E+00	-1.54E+00	1.77E+00
1.23E+00	-1.81E+00	2.00E+00
1.46E+00	-1.73E+00	1.57E+00
1.35E+00	-1.63E+00	1.57E+00
1.32E+00	-1.31E+00	2.01E+00
1.25E+00	-1.54E+00	1.77E+00
1.34E+00	-1.74E+00	1.74E+00
1.37E+00	-1.50E+00	1.73E+00
1.41E+00	-1.52E+00	1.73E+00
1.35E+00	-1.11E+00	2.30E+00
1.42E+00	-1.66E+00	1.57E+00
1.37E+00	-1.84E+00	1.42E+00
1.43E+00	-1.56E+00	1.73E+00
1.38E+00	-1.42E+00	2.01E+00
1.34E+00	-1.73E+00	1.74E+00
1.39E+00	-1.69E+00	1.57E+00
1.39E+00	-1.85E+00	1.42E+00
1.34E+00	-1.99E+00	1.13E+00
1.45E+00	-1.66E+00	1.57E+00
1.34E+00	-1.77E+00	1.74E+00
1.39E+00	-1.55E+00	1.73E+00
1.45E+00	-1.58E+00	1.73E+00
1.35E+00	-1.57E+00	1.73E+00
1.42E+00	-1.63E+00	1.57E+00
1.25E+00	-2.16E+00	1.73E+00
1.40E+00	-1.90E+00	1.42E+00
1.51E+00	-2.08E+00	1.16E+00
1.58E+00	-2.23E+00	1.12E+00
1.43E+00	-1.74E+00	1.57E+00
1.36E+00	-1.67E+00	1.57E+00
1.38E+00	-1.72E+00	1.57E+00
1.35E+00	-1.97E+00	1.13E+00
1.33E+00	-1.76E+00	1.74E+00
1.42E+00	-1.64E+00	1.57E+00
1.29E+00	-1.83E+00	1.73E+00
1.37E+00	-1.84E+00	1.42E+00
1.32E+00	-1.89E+00	1.73E+00
1.36E+00	-1.83E+00	1.42E+00
1.27E+00	-1.82E+00	1.74E+00
1.33E+00	-1.91E+00	1.73E+00
1.34E+00	-1.78E+00	1.74E+00
1.36E+00	-1.82E+00	1.42E+00
1.35E+00	-1.61E+00	1.76E+00
1.39E+00	-2.22E+00	1.12E+00
1.32E+00	-1.74E+00	1.74E+00
1.34E+00	-1.62E+00	1.76E+00
1.20E+00	-1.75E+00	2.00E+00
1.23E+00	-1.78E+00	2.00E+00
1.35E+00	-1.70E+00	1.57E+00
1.39E+00	-1.58E+00	1.73E+00
1.32E+00	-2.11E+00	1.84E+00
1.41E+00	-1.89E+00	1.42E+00
1.39E+00	-1.78E+00	1.42E+00
1.31E+00	-1.51E+00	1.73E+00
1.30E+00	-1.40E+00	2.01E+00
1.37E+00	-1.56E+00	1.73E+00
1.51E+00	-1.33E+00	2.01E+00
1.34E+00	-1.57E+00	1.73E+00
1.32E+00	-1.54E+00	1.73E+00
1.36E+00	-1.66E+00	1.57E+00
1.31E+00	-1.35E+00	2.01E+00
1.35E+00	-1.38E+00	2.01E+00
1.45E+00	-1.46E+00	1.73E+00
1.42E+00	-1.43E+00	2.01E+00
1.33E+00	-1.17E+00	2.30E+00
1.45E+00	-1.50E+00	1.73E+00
1.45E+00	-1.41E+00	2.01E+00
1.37E+00	-1.74E+00	1.74E+00
1.49E+00	-1.81E+00	1.42E+00
1.41E+00	-1.52E+00	1.73E+00
1.40E+00	-1.19E+00	2.30E+00
1.33E+00	-1.58E+00	1.76E+00
1.48E+00	-1.66E+00	1.57E+00
1.40E+00	-1.95E+00	1.13E+00
1.35E+00	-1.79E+00	1.74E+00
1.40E+00	-2.11E+00	1.16E+00
1.44E+00	-2.33E+00	1.12E+00
1.31E+00	-1.92E+00	1.73E+00
1.30E+00	-1.53E+00	1.77E+00
1.38E+00	-1.77E+00	1.42E+00
1.46E+00	-1.58E+00	1.73E+00
1.36E+00	-1.65E+00	1.57E+00
1.47E+00	-1.72E+00	1.57E+00
1.35E+00	-1.47E+00	1.73E+00
1.43E+00	-1.37E+00	2.01E+00
1.40E+00	-1.36E+00	2.01E+00
1.43E+00	-1.76E+00	1.42E+00
1.41E+00	-1.46E+00	1.73E+00
1.41E+00	-1.83E+00	1.42E+00
1.35E+00	-1.79E+00	1.74E+00
1.33E+00	-1.56E+00	1.73E+00
1.42E+00	-1.94E+00	1.13E+00
1.46E+00	-1.81E+00	1.42E+00
1.33E+00	-1.69E+00	1.74E+00
1.41E+00	-1.98E+00	1.13E+00
1.48E+00	-1.87E+00	1.42E+00
1.47E+00	-2.08E+00	1.16E+00
1.42E+00	-1.90E+00	1.42E+00
1.36E+00	-1.96E+00	1.13E+00
1.34E+00	-1.62E+00	1.76E+00
1.39E+00	-1.56E+00	1.73E+00
1.36E+00	-1.60E+00	1.73E+00
1.37E+00	-1.87E+00	1.42E+00
1.38E+00	-1.63E+00	1.57E+00
1.31E+00	-1.68E+00	1.76E+00
1.38E+00	-1.82E+00	1.42E+00
1.36E+00	-1.89E+00	1.73E+00
1.39E+00	-1.75E+00	1.57E+00
1.37E+00	-2.03E+00	1.13E+00
1.32E+00	-1.63E+00	1.76E+00
1.38E+00	-1.41E+00	2.01E+00
1.29E+00	-1.67E+00	1.76E+00
1.37E+00	-1.74E+00	1.74E+00
1.48E+00	-2.36E+00	1.42E+00
1.31E+00	-2.08E+00	1.84E+00
1.37E+00	-1.87E+00	1.42E+00
1.33E+00	-1.60E+00	1.76E+00
1.32E+00	-1.89E+00	1.73E+00
1.32E+00	-1.91E+00	1.73E+00
1.27E+00	-1.83E+00	1.73E+00
1.33E+00	-1.92E+00	1.73E+00
1.37E+00	-1.78E+00	1.74E+00
1.39E+00	-2.04E+00	1.13E+00
1.36E+00	-1.74E+00	1.74E+00
1.42E+00	-2.29E+00	1.12E+00
1.42E+00	-2.16E+00	1.16E+00
1.44E+00	-1.46E+00	1.73E+00
1.31E+00	-1.84E+00	1.73E+00
1.48E+00	-1.92E+00	1.13E+00
1.38E+00	-1.93E+00	1.13E+00
1.44E+00	-1.73E+00	1.57E+00
1.36E+00	-2.09E+00	1.16E+00
1.25E+00	-1.81E+00	1.74E+00
1.30E+00	-1.86E+00	1.73E+00
1.30E+00	-2.26E+00	1.73E+00
1.31E+00	-1.49E+00	1.77E+00
1.32E+00	-1.81E+00	1.74E+00
1.40E+00	-1.84E+00	1.42E+00
1.36E+00	-1.45E+00	1.73E+00
1.35E+00	-1.99E+00	1.13E+00
1.44E+00	-1.94E+00	1.13E+00
1.35E+00	-1.96E+00	1.13E+00
1.35E+00	-1.76E+00	1.74E+00
1.34E+00	-1.70E+00	1.74E+00
1.39E+00	-1.91E+00	1.42E+00
1.35E+00	-1.78E+00	1.74E+00
1.40E+00	-1.89E+00	1.42E+00
1.43E+00	-1.94E+00	1.13E+00
1.31E+00	-1.82E+00	1.74E+00
1.49E+00	-1.96E+00	1.13E+00
1.44E+00	-1.88E+00	1.42E+00
1.35E+00	-1.72E+00	1.74E+00
1.33E+00	-2.04E+00	1.84E+00
1.39E+00	-1.73E+00	1.57E+00
1.38E+00	-1.72E+00	1.57E+00
1.38E+00	-2.25E+00	1.12E+00
1.44E+00	-1.75E+00	1.57E+00
1.43E+00	-1.84E+00	1.42E+00
1.48E+00	-1.87E+00	1.42E+00
1.43E+00	-1.84E+00	1.42E+00
1.44E+00	-1.90E+00	1.42E+00
1.41E+00	-1.78E+00	1.42E+00
1.40E+00	-1.54E+00	1.73E+00
1.36E+00	-1.73E+00	1.74E+00
1.45E+00	-1.81E+00	1.42E+00
1.43E+00	-1.86E+00	1.42E+00
1.52E+00	-2.09E+00	1.16E+00
1.44E+00	-1.82E+00	1.42E+00
1.38E+00	-2.01E+00	1.13E+00
1.39E+00	-1.80E+00	1.42E+00
1.42E+00	-2.14E+00	1.16E+00
1.50E+00	-1.97E+00	1.13E+00
1.46E+00	-1.67E+00	1.57E+00
1.41E+00	-1.62E+00	1.57E+00
1.43E+00	-1.75E+00	1.57E+00
1.43E+00	-2.03E+00	1.13E+00
1.46E+00	-1.64E+00	1.57E+00
1.46E+00	-1.70E+00	1.57E+00
1.42E+00	-1.95E+00	1.13E+00
1.45E+00	-1.89E+00	1.42E+00
1.34E+00	-1.82E+00	1.74E+00
1.39E+00	-1.88E+00	1.42E+00
1.52E+00	-1.74E+00	1.57E+00
1.44E+00	-1.74E+00	1.57E+00
1.28E+00	-1.58E+00	1.76E+00
1.51E+00	-1.80E+00	1.42E+00
1.53E+00	-1.78E+00	1.42E+00
1.45E+00	-1.97E+00	1.13E+00
1.44E+00	-1.64E+00	1.57E+00
1.45E+00	-1.98E+00	1.13E+00
1.39E+00	-1.92E+00	1.13E+00
1.51E+00	-1.81E+00	1.42E+00
1.36E+00	-1.61E+00	1.73E+00
1.29E+00	-1.56E+00	1.76E+00
1.41E+00	-1.60E+00	1.73E+00
1.36E+00	-1.72E+00	1.57E+00
1.33E+00	-1.58E+00	1.76E+00
1.39E+00	-1.94E+00	1.13E+00
1.48E+00	-1.82E+00	1.42E+00
1.43E+00	-2.01E+00	1.13E+00
1.29E+00	-1.78E+00	1.74E+00
1.51E+00	-1.82E+00	1.42E+00
1.37E+00	-1.96E+00	1.13E+00
1.40E+00	-1.80E+00	1.42E+00
1.40E+00	-1.95E+00	1.13E+00
1.30E+00	-2.08E+00	1.84E+00
1.44E+00	-1.79E+00	1.42E+00
1.46E+00	-2.27E+00	1.12E+00
1.46E+00	-2.05E+00	1.13E+00
1.38E+00	-1.73E+00	1.57E+00
1.37E+00	-1.78E+00	1.74E+00
1.35E+00	-1.91E+00	1.73E+00
1.29E+00	-2.01E+00	1.84E+00
1.42E+00	-2.03E+00	1.13E+00
1.37E+00	-1.66E+00	1.57E+00
1.42E+00	-1.76E+00	1.42E+00
1.34E+00	-1.66E+00	1.57E+00
1.44E+00	-1.78E+00	1.42E+00
1.45E+00	-1.66E+00	1.57E+00
1.53E+00	-1.84E+00	1.42E+00
1.30E+00	-1.90E+00	1.73E+00
1.37E+00	-2.14E+00	1.16E+00
[truncated: 183,176 more rows]
