# Supplementary material for: Transport mechanism of DgoT, a bacterial homolog of SLC17 organic anion transporters
Source: EMBO J. 2024 Oct 25;43(24):6740–65. doi: 10.1038/s44318-024-00279-y (PMC11649914; doi:10.1038/s44318-024-00279-y)
Supplement: Supplementary file 8 — Source data Fig. 7 [file 44318_2024_279_MOESM8_ESM.zip › Figure 7/7D/7D_metastable_states.csv]

tIC1	tIC2	metastable state
1	-0.252	3
1.11	-0.671	3
1.07	-0.983	3
1.05	-0.614	3
1.07	-0.704	3
1.06	-0.623	3
1.12	-0.33	3
0.997	-0.43	3
1.08	-0.549	3
1.08	-0.26	3
1.02	-0.629	3
1.06	-0.539	3
0.964	-0.523	3
1.05	-0.761	3
1.01	-0.572	3
1.08	-0.874	3
0.944	-0.403	3
0.989	-0.354	3
1.07	-0.561	3
0.916	-0.624	3
0.937	-0.834	3
0.912	-0.486	3
0.978	-0.755	3
0.876	-0.725	3
0.923	-0.594	3
0.936	-0.672	3
0.971	-0.864	3
1.05	-0.702	3
1.05	-0.533	3
0.969	-0.868	3
0.94	-0.562	3
1	-0.175	3
0.959	-0.379	3
0.987	-0.558	3
0.913	-0.222	3
0.923	-0.341	3
0.966	-0.525	3
1.01	-0.378	3
0.922	-0.396	3
0.965	-0.394	3
0.886	-0.422	3
0.948	-0.296	3
0.901	-0.334	3
0.914	-0.281	3
0.942	-0.493	3
0.898	-0.269	3
0.863	-0.00957	3
0.838	-0.396	3
0.9	-0.28	3
0.937	-0.138	3
0.9	-0.327	3
0.917	-0.0806	3
0.929	-0.147	3
0.917	-0.325	3
0.931	-0.569	3
0.92	-0.397	3
1.06	-0.548	3
0.936	-0.496	3
0.968	-0.251	3
0.956	-0.28	3
1.06	-0.232	3
0.934	-0.383	3
0.983	-0.475	3
0.989	-0.325	3
0.992	-0.257	3
1.06	-0.404	3
1.04	-0.214	3
1.01	-0.444	3
1.03	-0.237	3
0.955	-0.28	3
0.941	-0.15	3
0.937	-0.227	3
1.07	-0.12	3
1.03	-0.279	3
0.953	-0.544	3
1.03	0.005	3
1.05	-0.277	3
0.937	-0.458	3
0.978	-0.386	3
0.85	-0.596	3
0.923	-0.637	3
0.887	-0.611	3
0.885	-0.635	3
0.92	-0.563	3
0.857	-0.381	3
0.974	-0.279	3
0.855	-0.507	3
0.89	-0.408	3
0.854	-0.401	3
0.916	-0.712	3
0.931	-0.499	3
0.958	-0.503	3
0.908	-0.36	3
1.01	-0.654	3
1.03	-0.466	3
1.03	-0.573	3
0.981	-0.546	3
1.07	-0.672	3
0.956	-0.743	3
1.04	-0.591	3
1.08	-0.736	3
1.04	-0.855	3
1.07	-0.861	3
1.05	-0.736	3
1.03	-0.76	3
1.13	-0.832	3
1.1	-0.562	3
1.06	-0.785	3
1.08	-0.711	3
1.05	-0.644	3
0.996	-0.693	3
1.07	-0.595	3
0.958	-0.572	3
0.991	-0.721	3
1.02	-0.622	3
1.06	-0.613	3
1.01	-0.689	3
1.01	-0.272	3
0.996	-0.437	3
0.992	-0.59	3
1.01	-0.503	3
0.978	-0.743	3
0.981	-0.564	3
0.99	-0.373	3
0.992	-0.823	3
1.02	-0.736	3
1.01	-0.807	3
1.07	-0.826	3
1.03	-0.618	3
1.07	-0.612	3
1.09	-0.373	3
1.02	-0.474	3
1.11	-0.465	3
0.984	-0.586	3
1	-0.672	3
1.03	-0.298	3
1	-0.681	3
0.955	-0.57	3
1.15	-0.54	3
0.966	-0.187	3
0.995	-0.47	3
1.02	-0.471	3
1.04	-0.148	3
1.02	-0.531	3
0.986	-0.132	3
0.905	-0.389	3
0.943	-0.427	3
0.977	-0.421	3
0.957	-0.549	3
0.943	-0.468	3
0.957	-0.461	3
0.969	-0.333	3
1.05	-0.369	3
1.02	-0.514	3
0.943	-0.49	3
0.982	-0.183	3
1.02	-0.29	3
0.934	-0.179	3
0.987	-0.249	3
0.966	-0.394	3
1.02	-0.235	3
0.995	-0.143	3
0.957	-0.157	3
0.916	-0.209	3
0.988	-0.229	3
0.934	-0.0924	3
0.987	-0.345	3
0.913	-0.477	3
0.913	-0.337	3
0.992	-0.368	3
0.864	-0.467	3
1.02	-0.204	3
0.919	-0.352	3
0.877	-0.407	3
0.947	-0.463	3
0.917	-0.2	3
0.964	-0.593	3
0.995	-0.146	3
0.954	-0.359	3
0.904	-0.0107	3
0.856	-0.147	3
0.93	-0.768	3
0.8	-0.439	3
0.8	-0.28	3
0.914	-0.319	3
0.858	-0.484	3
0.829	-0.286	3
0.903	-0.213	3
0.87	-0.482	3
0.766	-0.394	3
0.695	-0.235	2
0.756	-0.355	3
0.725	-0.323	3
0.798	-0.538	3
0.868	-0.375	3
0.755	-0.517	3
0.761	-0.412	3
0.889	-0.351	3
0.97	-0.453	3
0.812	-0.279	3
0.884	-0.569	3
0.85	-0.507	3
0.88	-0.47	3
0.808	-0.218	3
0.99	-0.352	3
0.821	-0.423	3
0.836	-0.268	3
0.782	-0.105	2
0.84	-0.16	3
0.999	-0.112	3
0.885	-0.211	3
0.92	-0.184	3
0.902	-0.274	3
0.88	-0.0836	3
0.863	-0.657	3
0.985	-0.682	3
0.997	-0.52	3
0.85	-0.305	3
0.884	-0.212	3
0.851	-0.345	3
0.821	-0.299	3
0.952	-0.298	3
0.928	-0.234	3
0.991	-0.315	3
1.03	-0.422	3
0.919	-0.282	3
0.985	-0.537	3
1.01	-0.356	3
1.04	-0.477	3
0.977	-0.216	3
1.01	-0.327	3
0.989	-0.351	3
0.964	-0.537	3
1.01	-0.265	3
0.936	-0.56	3
1.01	-0.496	3
1.05	-0.497	3
1.06	-0.594	3
0.992	-0.366	3
1.04	-0.596	3
1.04	-0.334	3
0.955	-0.246	3
1.01	-0.451	3
1.05	-0.334	3
0.974	-0.412	3
0.917	-0.229	3
0.852	-0.235	3
0.954	-0.311	3
0.881	-0.242	3
0.826	-0.282	3
0.988	0.101	2
0.911	-0.316	3
0.972	-0.433	3
0.942	-0.304	3
0.891	-0.222	3
0.907	-0.262	3
0.899	-0.464	3
0.96	-0.485	3
0.943	-0.499	3
0.931	-0.595	3
0.903	-0.418	3
0.896	-0.33	3
0.943	-0.174	3
0.948	-0.343	3
0.976	-0.337	3
1.01	-0.434	3
0.956	-0.361	3
1	-0.526	3
0.898	-0.43	3
0.918	-0.584	3
0.98	-0.51	3
0.92	-0.718	3
0.908	-0.604	3
0.975	-0.273	3
0.964	-0.397	3
0.942	-0.466	3
0.996	-0.404	3
0.946	-0.48	3
1.02	-0.352	3
1.02	-0.28	3
1.02	-0.56	3
1.05	-0.33	3
0.891	-0.322	3
0.981	-0.5	3
0.928	-0.498	3
0.991	-0.541	3
1.03	-0.288	3
1.04	-0.204	3
0.984	-0.474	3
1.05	-0.423	3
0.937	-0.348	3
1.05	-0.248	3
0.964	-0.0567	3
1.04	-0.219	3
0.953	-0.14	3
1.04	-0.156	3
1.08	-0.489	3
1.1	-0.224	3
1.19	-0.452	3
1.06	-0.383	3
1	-0.381	3
0.963	-0.478	3
1.01	-0.353	3
1.04	-0.248	3
1.07	-0.279	3
1.09	-0.465	3
1.09	-0.396	3
1.05	-0.455	3
1.11	-0.505	3
0.953	-0.348	3
1.06	-0.509	3
1.03	-0.805	3
1.03	-0.744	3
1.06	-0.469	3
1.15	-0.551	3
1.04	-0.6	3
1.08	-0.414	3
1.1	-0.501	3
1.1	-0.507	3
1.12	-0.357	3
1.11	-0.424	3
1.07	-0.501	3
1.07	-0.488	3
1.03	-0.329	3
1.05	-0.432	3
1.08	-0.426	3
0.993	-0.527	3
1.1	-0.412	3
1.06	-0.098	3
1	-0.607	3
1.06	-0.612	3
1.08	-0.525	3
1.19	-0.622	3
1.14	-0.424	3
1.19	-0.318	3
1.14	-0.729	3
1.09	-0.285	3
1.17	-0.479	3
1.09	-0.45	3
1.2	-0.597	3
1.04	-0.439	3
1.13	-0.467	3
1.07	-0.525	3
1.1	-0.591	3
1.09	-0.457	3
1.17	-0.581	3
1.17	-0.634	3
1.15	-0.702	3
1.14	-0.419	3
1.14	-0.631	3
1.08	-0.502	3
0.979	-0.399	3
1.1	-0.315	3
1.12	-0.414	3
1.17	-0.486	3
1.07	-0.21	3
1.06	-0.152	3
1.13	-0.72	3
1.07	-0.562	3
1.12	-0.482	3
1.09	-0.428	3
1.12	-0.337	3
1.08	-0.43	3
1.21	-0.414	3
1.21	-0.535	3
1.12	-0.486	3
1.15	-0.522	3
1.14	-0.3	3
1.19	-0.153	3
1.18	-0.6	3
1.06	-0.411	3
1.07	-0.553	3
1.08	-0.476	3
1.03	-0.504	3
1.15	-0.874	3
1.18	-0.563	3
1.2	-0.554	3
1.12	-0.622	3
1.15	-0.303	3
1.23	-0.598	3
1.2	-0.451	3
1.16	-0.447	3
1.06	-0.424	3
1.04	-0.587	3
1.11	-0.286	3
1.08	-0.559	3
1.08	-0.218	3
1.12	-0.417	3
1.09	-0.525	3
1.09	-0.574	3
1.16	-0.551	3
1.07	-0.343	3
1.07	-0.551	3
1.04	-0.331	3
1.12	-0.43	3
1.03	-0.581	3
1.13	-0.537	3
1.18	-0.54	3
1.06	-0.643	3
0.963	-0.666	3
1.16	-0.42	3
1.1	-0.465	3
1.12	-0.604	3
0.973	-0.423	3
1.1	-0.337	3
1.13	-0.287	3
1.07	-0.606	3
1.13	-0.498	3
1.06	-0.383	3
1.16	-0.371	3
1.01	-0.249	3
1.14	-0.619	3
1.01	-0.455	3
1.07	-0.305	3
1.16	-0.597	3
1.03	-0.445	3
1.04	-0.589	3
1.05	-0.342	3
1.07	-0.473	3
1.02	-0.237	3
1.12	-0.548	3
1.1	-0.484	3
1.15	-0.505	3
1.05	-0.421	3
1.08	-0.546	3
1.08	-0.205	3
1.17	-0.386	3
1.09	-0.366	3
1.11	-0.272	3
1.15	-0.363	3
1.11	-0.378	3
1.12	-0.337	3
1.13	-0.49	3
1.02	-0.611	3
1.01	-0.657	3
1.06	-0.483	3
1.12	-0.456	3
1.13	-0.57	3
1.03	-0.683	3
1.19	-0.449	3
1.01	-0.505	3
1.07	-0.422	3
1.02	-0.516	3
1.01	-0.237	3
1.15	-0.379	3
1.07	-0.149	3
0.974	-0.382	3
1.03	-0.444	3
1.04	-0.321	3
1.1	-0.295	3
1.11	-0.642	3
1.12	-0.707	3
1.01	-0.603	3
1.09	-0.653	3
1.09	-0.673	3
1.04	-0.387	3
1.09	-0.611	3
1.08	-0.394	3
1.18	-0.723	3
1.04	-0.364	3
1.05	-0.497	3
1.13	-0.542	3
1.07	-0.633	3
1.08	-0.556	3
1.14	-0.413	3
1.05	-0.354	3
1.05	-0.273	3
1.24	-0.742	3
1.12	-0.382	3
1.15	-0.67	3
1.06	-0.499	3
1.13	-0.442	3
1.04	-0.414	3
1.04	-0.532	3
1.07	-0.382	3
1.03	-0.433	3
1.18	-0.575	3
1.1	-0.392	3
1.13	-0.528	3
1.08	-0.515	3
1.09	-0.457	3
1.08	-0.472	3
1.08	-0.398	3
1.01	-0.55	3
1.04	-0.648	3
0.973	-0.975	3
1.12	-0.776	3
1.11	-0.723	3
1.08	-0.407	3
1.05	-0.587	3
1.13	-0.458	3
1.07	-0.253	3
1.14	-0.712	3
1.16	-0.397	3
1.16	-0.42	3
1.04	-0.607	3
1.08	-0.315	3
1.16	-0.339	3
1.04	-0.589	3
1.2	-0.402	3
1.15	-0.253	3
1.07	-0.423	3
1.05	-0.375	3
1.02	-0.417	3
1.17	-0.209	3
1.08	-0.0939	3
1.07	-0.332	3
1.05	-0.419	3
1.15	-0.581	3
1.12	-0.495	3
0.995	-0.0818	3
1.06	-0.288	3
1.04	-0.599	3
1.08	-0.176	3
1.22	-0.459	3
1.14	-0.594	3
1.13	-0.84	3
1.04	-0.526	3
1.1	-0.794	3
1.15	-0.39	3
1.01	-0.59	3
1.11	-0.505	3
1.18	-0.434	3
1.11	-0.68	3
1.13	-0.707	3
1.24	-0.714	3
1.17	-0.534	3
1.15	-0.714	3
1.08	-0.926	3
1.19	-0.742	3
1.09	-0.623	3
1.17	-0.612	3
1.08	-0.352	3
1.11	-0.373	3
1.13	-0.446	3
1.07	-0.759	3
1.18	-0.4	3
1.19	-0.5	3
1.14	-0.425	3
1.17	-0.457	3
1.15	-0.398	3
1.14	-0.554	3
1.17	-0.501	3
1.26	-0.525	3
1.18	-0.494	3
1.11	-0.49	3
1.15	-0.552	3
1.16	-0.596	3
1.3	-0.381	3
1.18	-0.396	3
1.31	-0.261	3
1.28	-0.12	3
1.32	-0.319	3
1.28	-0.425	3
1.16	-0.301	3
1.26	-0.447	3
1.27	-0.487	3
1.12	-0.475	3
1.22	-0.529	3
1.17	-0.363	3
1.19	-0.213	3
1.17	-0.358	3
1.25	-0.418	3
1.19	-0.59	3
1.25	-0.446	3
1.19	-0.579	3
1.15	-0.444	3
1.22	-0.373	3
1.28	-0.655	3
1.27	-0.319	3
1.18	-0.268	3
1.22	-0.421	3
1.14	-0.587	3
1.16	-0.456	3
1.22	-0.373	3
1.17	-0.829	3
1.18	-0.43	3
1.22	-0.406	3
1.21	-0.179	3
1.12	-0.306	3
1.17	-0.352	3
1.18	-0.309	3
1.12	-0.433	3
1.11	-0.574	3
1.14	-0.412	3
1.11	-0.444	3
1.15	-0.516	3
1.21	-0.24	3
1.17	-0.357	3
1.2	-0.45	3
1.17	-0.317	3
1.18	-0.531	3
1.18	-0.429	3
1.25	-0.39	3
1.17	-0.345	3
1.13	-0.419	3
1.13	-0.536	3
1.14	-0.61	3
1.1	-0.698	3
1.16	-0.471	3
1.2	-0.429	3
1.08	-0.548	3
1.11	-0.524	3
1.04	-0.876	3
1.06	-0.619	3
1.12	-0.594	3
1.3	-0.6	3
1.15	-0.614	3
1.15	-0.309	3
1.08	-0.372	3
1.06	-0.357	3
1.13	-0.386	3
1.09	-0.327	3
1.22	-0.326	3
1.13	-0.55	3
1.06	-0.492	3
1.14	-0.529	3
1.13	-0.727	3
1.2	-0.304	3
1.23	-0.414	3
1.08	-0.181	3
1.14	-0.249	3
1.23	-0.357	3
1.13	-0.415	3
1.25	-0.365	3
1.06	-0.212	3
1.16	-0.428	3
1.1	-0.345	3
1.15	-0.347	3
1.16	-0.572	3
1.12	-0.587	3
1.19	-0.228	3
1.12	-0.357	3
1.14	-0.441	3
1.15	-0.163	3
1.22	-0.336	3
1.13	-0.501	3
1.23	-0.154	3
1.3	-0.48	3
1.18	-0.896	3
1.18	-0.252	3
1.18	-0.128	3
1.08	-0.497	3
1.16	-0.367	3
1.14	-0.568	3
1.16	-0.29	3
1.18	-0.736	3
1.08	-0.331	3
1.17	-0.602	3
1.15	-0.659	3
1.22	-0.505	3
1.18	-0.489	3
1.15	-0.558	3
1.07	-0.535	3
1.11	-0.856	3
1.15	-0.686	3
1.29	-0.398	3
1.17	-0.537	3
1.18	-0.692	3
1.18	-0.672	3
1.23	-0.956	3
1.18	-0.461	3
1.18	-0.548	3
1.2	-0.681	3
1.15	-0.504	3
1.26	-0.624	3
1.2	-0.342	3
1.22	-0.38	3
1.19	-0.135	3
1.19	-0.449	3
1.27	-0.686	3
1.24	-0.467	3
1.19	-0.45	3
1.21	-0.451	3
1.25	-0.425	3
1.17	-0.702	3
1.15	-0.565	3
1.12	-0.675	3
1.18	0.111	3
1.21	-0.525	3
1.21	-0.368	3
1.2	-0.443	3
1.18	-0.297	3
1.11	-0.425	3
1.22	-0.345	3
1.25	-0.559	3
1.18	-0.608	3
1.17	-0.361	3
1.16	-0.46	3
1.23	-0.543	3
1.21	-0.588	3
1.16	-0.506	3
1.18	-0.594	3
1.17	-0.36	3
1.18	-0.473	3
1.15	-0.488	3
1.16	-0.302	3
1.15	-0.453	3
1.19	-0.52	3
1.11	-1.01	3
1.1	-0.364	3
1.25	-0.457	3
1.19	-0.519	3
1.2	-0.462	3
1.17	-0.607	3
1.15	-0.45	3
1.11	-0.419	3
1.15	-0.408	3
1.19	-0.393	3
1.1	-0.413	3
1.12	-0.738	3
1.21	-0.636	3
1.23	-0.513	3
1.17	-0.51	3
1.16	-0.409	3
1.14	-0.78	3
1.27	-0.735	3
1.24	-0.482	3
1.11	-0.606	3
1.21	-0.666	3
1.08	-0.583	3
1.2	-0.762	3
1.13	-0.699	3
1.19	-0.921	3
1.12	-0.716	3
1.14	-0.686	3
1.13	-0.808	3
1.26	-0.717	3
1.23	-0.61	3
1.17	-1.02	3
1.12	-0.635	3
1.12	-0.663	3
1.21	-0.441	3
1.25	-0.792	3
1.29	-0.618	3
1.21	-0.539	3
1.18	-0.692	3
1.22	-0.868	3
1.15	-0.641	3
1.2	-0.555	3
1.25	-0.716	3
1.26	-0.719	3
1.2	-0.717	3
1.18	-0.382	3
1.16	-0.709	3
1.2	-0.589	3
1.16	-0.528	3
1.19	-0.412	3
1.1	-0.514	3
1.15	-0.499	3
1.21	-0.318	3
1.2	-0.305	3
1.14	-0.219	3
1.15	-0.547	3
1.16	-0.349	3
1.12	-0.624	3
1.19	-0.735	3
1.19	-0.606	3
1.23	-0.423	3
1.17	-0.785	3
1.14	-0.457	3
1.09	-0.461	3
1.19	-0.652	3
1.18	-0.0866	3
1.16	-0.623	3
1.16	-0.351	3
1.25	-0.751	3
1.13	-0.514	3
1.18	-0.463	3
1.14	-0.163	3
1.1	-0.614	3
1.07	-0.341	3
1.09	-0.465	3
1.08	-0.301	3
1.13	-0.489	3
1.28	-0.42	3
1.14	-0.679	3
1.1	-0.412	3
1.14	-0.458	3
1.16	-0.348	3
1.2	-0.271	3
1.09	-0.42	3
1.15	-0.567	3
1.2	-0.688	3
1.04	-0.41	3
1.05	-0.819	3
1.17	-0.17	3
1.11	-0.542	3
1.18	-0.148	3
1.07	-0.265	3
1.11	-0.218	3
1.18	-0.337	3
1.09	-0.385	3
1.07	-0.216	3
1.14	-0.144	3
1.12	-0.13	3
1.11	-0.318	3
1.13	-0.141	3
1.12	-0.182	3
1.11	-0.0334	3
1.08	-0.38	3
1.12	-0.201	3
1.09	-0.305	3
1.22	-0.452	3
1.2	-0.169	3
1.16	-0.518	3
1.12	-0.397	3
1.12	-0.616	3
1.18	-0.418	3
1.1	-0.367	3
1.11	-0.468	3
1.14	-0.625	3
1.14	-0.752	3
1.12	-0.336	3
1.13	-0.261	3
1.19	-0.0729	3
1.19	-0.287	3
1.2	-0.282	3
1.15	-0.0468	3
1.01	0.114	2
1.07	-0.0537	3
1.06	-0.285	3
1.11	-0.118	3
1.05	-0.145	3
1.01	-0.159	3
1.07	-0.279	3
0.902	-0.124	3
0.997	-0.138	3
1	-0.0573	3
1.05	-0.077	3
1.1	0.0154	3
1.05	-0.35	3
1.07	-0.191	3
1.17	0.191	2
1.18	-0.207	3
1.15	-0.218	3
1.14	-0.463	3
1.15	-0.235	3
1.15	-0.0362	3
1.08	0.0328	3
1.26	-0.115	3
1.14	-0.282	3
1.18	-0.0493	3
1.11	-0.291	3
1.15	-0.312	3
1.1	-0.221	3
1.16	-0.134	3
1.04	-0.385	3
1.02	-0.12	3
1.09	-0.228	3
1.04	-0.307	3
1.04	-0.376	3
1.1	-0.593	3
1.08	-0.825	3
1.21	-0.48	3
1.15	-1.07	3
1.15	-0.658	3
1.1	-0.574	3
1.05	-0.71	3
1.01	-0.49	3
1.1	-0.656	3
1.15	-0.406	3
1.09	-0.211	3
1.05	-0.711	3
1.2	-0.648	3
0.989	-0.48	3
1.06	-0.449	3
1.09	-0.345	3
1.07	-0.51	3
1.07	-0.38	3
1.11	-0.27	3
1.09	-0.529	3
1.09	-0.699	3
1.23	0.014	3
1.04	-0.466	3
1.16	-0.514	3
1.13	-0.0704	3
1.18	-0.709	3
1.13	-0.44	3
1.1	-0.126	3
1.03	-0.211	3
1.06	-0.287	3
1.09	-0.549	3
1.06	-0.627	3
1.25	-0.566	3
1.09	-0.247	3
1.11	-0.477	3
1.04	-0.193	3
1.12	-0.375	3
1.19	-0.508	3
1.14	-0.422	3
1.13	-0.44	3
1	-0.327	3
1.08	-0.186	3
1.05	-0.337	3
1.19	-0.579	3
1.06	-0.451	3
1.18	-0.253	3
1.17	-0.25	3
1.1	-0.222	3
1.23	-0.348	3
1.15	-0.595	3
1.06	-0.321	3
1.12	-0.267	3
1.15	-0.0446	3
1.09	-0.218	3
1.12	-0.394	3
1.03	-0.539	3
1.12	-0.227	3
0.997	-0.164	3
1.06	-0.473	3
1.02	-0.421	3
1.07	-0.343	3
1.17	-0.366	3
0.984	-0.344	3
1.12	-0.513	3
0.994	-0.324	3
1.11	-0.333	3
1.09	-0.296	3
1.06	-0.368	3
1.09	-0.262	3
0.927	-0.317	3
1.03	-0.55	3
0.983	-0.394	3
1.02	-0.4	3
1.07	-0.402	3
1.14	-0.451	3
1.08	-0.322	3
1.12	-0.443	3
0.971	-0.401	3
1.03	-0.402	3
1.07	-0.546	3
1.1	-0.291	3
1.1	-0.288	3
1.09	-0.477	3
1.07	-0.44	3
1.15	-0.647	3
1.05	-0.375	3
1.11	-0.525	3
1.11	-0.206	3
1.12	-0.243	3
1.17	-0.574	3
1.11	-0.161	3
1.12	-0.458	3
0.988	-0.385	3
1.04	-0.301	3
1.12	-0.376	3
1.06	-0.334	3
1.04	-0.316	3
1.13	-0.529	3
1.12	-0.43	3
1.03	-0.204	3
0.971	-0.257	3
1.1	-0.672	3
1.04	-0.535	3
1.08	-0.434	3
1.08	-0.64	3
1.15	-0.677	3
1.05	-0.694	3
1.07	-0.591	3
1.05	-0.485	3
1.07	-0.533	3
0.938	-0.604	3
1.09	-0.446	3
0.945	-0.343	3
0.962	-0.649	3
0.994	-0.354	3
1.05	-0.562	3
1.07	-0.639	3
1.04	-0.338	3
0.988	-0.701	3
1	-0.646	3
1.02	-0.635	3
1.09	-0.409	3
1.04	-0.673	3
1.06	-0.627	3
1.08	-0.743	3
1	-0.47	3
1.03	-0.497	3
1.03	-0.594	3
0.994	-0.445	3
1.1	-0.562	3
0.924	-0.864	3
1.04	-0.703	3
1.08	-0.751	3
1.06	-0.639	3
1.01	-0.684	3
1.1	-0.686	3
1.16	-0.56	3
1.09	-0.559	3
1.11	-0.609	3
1.04	-0.766	3
1.17	-0.734	3
1.21	-0.591	3
1.1	-0.729	3
1.17	-0.743	3
1.12	-0.524	3
1.16	-0.53	3
1.1	-0.702	3
1.11	-0.475	3
1.15	-0.783	3
1.13	-0.559	3
1.08	-0.493	3
1.11	-0.66	3
1.17	-0.729	3
1.14	-0.619	3
1.13	-0.318	3
1.09	-0.442	3
1.25	-0.507	3
1.15	-0.54	3
1.13	-0.39	3
1.1	-0.267	3
1.1	-0.498	3
1.11	-0.714	3
1.08	-0.674	3
1.12	-0.863	3
1.14	-0.799	3
1.08	-0.663	3
1.04	-0.807	3
1.06	-0.56	3
1.06	-0.559	3
1.1	-0.665	3
1.11	-0.814	3
0.989	-0.749	3
1.09	-0.869	3
1.05	-0.705	3
1.1	-0.786	3
1.03	-0.51	3
1.1	-0.666	3
1.02	-0.487	3
0.985	-0.483	3
1.07	-0.464	3
1.17	-0.513	3
1.17	-0.487	3
1.11	-0.34	3
1.15	-0.409	3
1.28	-0.19	3
1.13	-0.544	3
1.16	-0.605	3
1.16	-0.604	3
1.14	-0.23	3
1.16	-0.718	3
1.11	-0.44	3
1.18	-0.528	3
1.01	-0.7	3
1.13	-0.668	3
1.2	-0.544	3
1.15	-0.55	3
1.18	-0.528	3
1.19	-0.717	3
1.18	-0.439	3
1.19	-0.509	3
1.13	-0.56	3
1.19	-0.557	3
1.21	-0.509	3
1.22	-0.607	3
1.27	-0.322	3
1.11	-0.625	3
1.3	-0.715	3
1.18	-0.516	3
1.18	-0.566	3
1.17	-0.612	3
1.12	-0.565	3
1.17	-0.467	3
1.14	-0.681	3
1.14	-0.251	3
1.21	-0.406	3
1.14	-0.624	3
1.09	-0.586	3
1.07	-0.603	3
1.13	-0.588	3
1.12	-0.417	3
1.19	-0.603	3
1.14	-0.697	3
1.12	-0.576	3
1.09	-0.469	3
1.09	-0.45	3
1.06	-0.908	3
1.09	-0.299	3
1.09	-0.586	3
1.07	-0.314	3
1.09	-0.45	3
1.08	-0.528	3
1.11	-0.51	3
1.08	-0.457	3
1.06	-0.257	3
1.15	-0.427	3
1.06	-0.515	3
1.04	-0.342	3
1.22	-0.458	3
1.26	-0.505	3
1.16	-0.538	3
1.23	-0.639	3
1.19	-0.642	3
1.1	-0.73	3
1.13	-0.431	3
1.2	-0.495	3
1.24	-0.507	3
1.07	-0.377	3
1	-0.335	3
1.09	-0.173	3
1.07	-0.296	3
1.04	-0.197	3
1.05	-0.384	3
1.15	-0.541	3
1.11	-0.372	3
1.12	-0.455	3
1.08	-0.412	3
1.02	-0.308	3
1.11	-0.661	3
1.1	-0.421	3
1.1	-0.505	3
1.12	-0.232	3
1.07	-0.192	3
1.06	-0.3	3
0.977	-0.096	3
1.15	-0.286	3
1.14	-0.162	3
1.09	-0.441	3
1.09	-0.539	3
1.15	-0.293	3
1.03	-0.485	3
1.06	-0.515	3
1.06	-0.518	3
1.02	-0.55	3
1.05	-0.381	3
1.09	-0.442	3
1.05	-0.446	3
0.994	-0.47	3
0.977	-0.423	3
1.09	-0.346	3
1.1	-0.104	3
1.09	-0.448	3
1.09	-0.389	3
1.02	-0.673	3
1.1	-0.317	3
1.09	-0.189	3
1.11	-0.505	3
0.983	-0.409	3
1.09	-0.593	3
1.1	-0.514	3
1.18	-0.21	3
1.06	-0.57	3
1.1	-0.234	3
1.15	-0.605	3
1.14	-0.581	3
1.13	-0.598	3
0.971	-0.66	3
1.08	-0.665	3
1.12	-0.524	3
1.07	-0.796	3
1.1	-0.53	3
1.07	-0.133	3
1.07	-0.481	3
1.17	-0.282	3
1.19	-0.547	3
1.08	-0.452	3
1.1	-0.377	3
1.21	-0.496	3
1.1	-0.347	3
1.23	-0.429	3
1.11	-0.4	3
1.13	-0.523	3
1.13	-0.463	3
1.17	-0.339	3
1.03	-0.183	3
1.11	-0.395	3
1.11	-0.404	3
1.14	-0.519	3
1.15	-0.589	3
1.16	-0.361	3
1.11	-0.558	3
1.13	-0.254	3
1.08	-0.562	3
1.14	-0.553	3
1.02	-0.608	3
1.06	-0.27	3
1.13	-0.32	3
1.09	-0.555	3
1.02	-0.584	3
1.11	-0.683	3
1.13	-0.418	3
1.06	-0.52	3
1.11	-0.524	3
1.05	-0.439	3
1.04	-0.511	3
1.09	-0.334	3
1.1	-0.369	3
1.05	-0.714	3
1.06	-0.628	3
1.06	-0.588	3
1.12	-0.582	3
1.12	-0.705	3
1.03	-0.679	3
0.991	-0.629	3
1.07	-0.558	3
1.06	-0.873	3
1.1	-0.89	3
1.03	-0.834	3
1.04	-0.791	3
1.15	-0.593	3
1.03	-0.609	3
1.04	-0.449	3
0.977	-0.775	3
1.05	-0.773	3
1.07	-0.868	3
1.09	-0.736	3
1.2	-0.856	3
1.1	-1.07	3
1.17	-0.743	3
1.2	-0.747	3
1.19	-0.81	3
1.02	-0.759	3
1.18	-0.695	3
1.17	-0.653	3
1.1	-0.769	3
1.19	-0.613	3
1.13	-0.561	3
1.18	-0.638	3
1.17	-0.818	3
1.19	-0.564	3
1.2	-0.712	3
1.15	-0.536	3
1.08	-0.303	3
1.23	-0.871	3
1.22	-0.595	3
1.18	-0.606	3
1.07	-0.521	3
1.13	-0.716	3
1.12	-0.577	3
1.07	-0.65	3
1.11	-0.523	3
1.2	-0.529	3
1.13	-0.722	3
1.19	-0.615	3
1.13	-0.612	3
1.07	-0.452	3
1.08	-0.489	3
1.18	-0.49	3
1.02	-0.697	3
1.05	-0.644	3
1.16	-0.58	3
1.13	-0.874	3
1.19	-0.854	3
1.26	-1.02	3
1.24	-0.868	3
1.23	-0.738	3
1.2	-0.723	3
1.07	-0.955	3
1.08	-0.789	3
1.08	-0.758	3
1.14	-0.73	3
1.2	-0.788	3
1.14	-0.705	3
1.01	-0.879	3
1.08	-0.904	3
1.08	-0.595	3
1.05	-0.717	3
1.04	-0.779	3
1.12	-0.898	3
1.11	-0.78	3
1.12	-0.744	3
1.21	-0.723	3
1.14	-0.737	3
1.15	-0.834	3
1.13	-0.305	3
1.07	-0.563	3
1.2	-0.513	3
1.12	-0.784	3
1.33	-0.493	3
1.12	-0.733	3
1.24	-0.484	3
1.18	-0.421	3
1.19	-0.463	3
1.14	-0.344	3
1.18	-0.24	3
1.23	-0.357	3
1.15	-0.704	3
1.21	-0.491	3
1.22	-0.53	3
1.15	-0.657	3
1.18	-0.617	3
1.1	-0.605	3
1.13	-0.847	3
1.17	-0.619	3
1.18	-0.808	3
1.25	-0.661	3
1.1	-0.528	3
1.15	-1.04	3
1.17	-0.815	3
1.21	-0.891	3
1.19	-0.854	3
1.17	-0.94	3
1.16	-0.85	3
1.15	-0.58	3
1.27	-0.854	3
1.19	-0.976	3
1.18	-0.905	3
1.13	-0.916	3
1.22	-0.683	3
1.18	-0.899	3
1.18	-0.983	3
1.12	-0.584	3
1.23	-0.751	3
1.19	-0.712	3
1.24	-0.802	3
1.27	-0.875	3
1.2	-0.899	3
1.25	-0.973	3
1.27	-0.788	3
1.27	-0.835	3
1.23	-0.675	3
1.18	-0.896	3
1.27	-0.775	3
1.24	-0.948	3
1.31	-0.706	3
1.27	-0.952	3
1.36	-0.663	3
1.33	-1.06	3
1.25	-1.12	3
1.31	-0.889	3
1.31	-0.708	3
1.13	-0.946	3
1.24	-0.919	3
1.21	-1.01	3
1.2	-0.945	3
1.25	-1	3
1.27	-0.902	3
1.19	-0.921	3
1.21	-0.961	3
1.16	-0.634	3
1.19	-0.91	3
1.26	-0.951	3
1.21	-0.784	3
1.19	-0.827	3
1.17	-0.809	3
1.23	-0.672	3
1.2	-0.687	3
1.18	-0.862	3
1.19	-0.689	3
1.23	-0.853	3
1.27	-0.957	3
1.21	-0.788	3
1.19	-0.839	3
1.17	-0.825	3
1.14	-0.87	3
1.2	-1.09	3
1.12	-0.915	3
1.24	-1.27	3
1.16	-0.776	3
1.23	-1.06	3
1.18	-0.81	3
1.18	-0.984	3
1.16	-0.895	3
1.2	-0.893	3
1.26	-0.832	3
1.22	-0.882	3
1.27	-1.1	3
1.4	-1.01	3
1.38	-1.14	3
1.24	-1.1	3
1.32	-1.07	3
1.4	-1.25	3
1.34	-1.17	3
1.29	-0.953	3
1.23	-1.22	3
1.27	-1.11	3
1.27	-1.18	3
1.24	-1.13	3
1.31	-1.2	3
1.21	-1.1	3
1.38	-0.937	3
1.3	-0.729	3
1.19	-1.08	3
1.15	-1.3	3
1.16	-0.668	3
1.23	-0.915	3
1.21	-0.882	3
1.15	-0.883	3
1.21	-0.975	3
1.22	-0.829	3
1.31	-1.08	3
1.26	-0.947	3
1.32	-1.06	3
1.31	-1.29	3
1.26	-1.13	3
1.17	-0.873	3
1.2	-0.858	3
1.14	-1.06	3
1.23	-0.811	3
1.28	-1.15	3
1.24	-1.29	3
1.22	-1.13	3
1.26	-1.02	3
1.27	-0.858	3
1.32	-1.07	3
1.22	-1.2	3
1.18	-1.34	3
1.25	-1.13	3
1.17	-1.13	3
1.22	-0.834	3
1.18	-1.18	3
1.26	-1.24	3
1.18	-1.05	3
1.18	-1.47	3
1.21	-1.07	3
1.17	-1.13	3
1.14	-1.43	3
1.24	-1.53	3
1.11	-1.01	3
1.14	-1.42	3
1.16	-1.49	3
1.26	-1.41	3
1.22	-1.45	3
1.2	-1.28	3
1.26	-1.15	3
1.3	-1.54	3
1.19	-1.59	3
1.16	-1.25	3
1.28	-1.31	3
1.14	-1.33	3
1.22	-1.22	3
1.17	-1.6	3
1.34	-1.6	3
1.24	-1.59	3
1.25	-1.63	3
1.13	-1.6	3
1.34	-1.58	3
1.26	-1.35	3
1.24	-1.49	3
1.2	-1.51	3
1.18	-1.39	3
1.15	-1.57	3
1.15	-1.5	3
1.15	-1.32	3
1.22	-1.52	3
1.19	-1.52	3
1.24	-1.62	3
1.16	-1.69	3
1.19	-1.6	3
1.15	-1.44	3
1.3	-1.32	3
1.18	-1.5	3
1.17	-1.5	3
1.18	-1.77	3
1.08	-1.35	3
1.21	-1.66	3
1.14	-1.69	3
1.27	-1.72	3
1.15	-1.5	3
1.23	-1.66	3
1.28	-1.5	3
1.31	-1.71	3
1.31	-1.6	3
1.33	-1.71	3
1.27	-1.78	3
1.26	-1.65	3
1.21	-1.54	3
1.24	-1.73	3
1.24	-1.79	3
1.23	-1.89	3
1.21	-1.77	3
1.25	-1.59	3
1.21	-1.51	3
1.17	-1.27	3
1.24	-1.45	3
1.14	-1.39	3
1.2	-1.67	3
1.16	-1.52	3
1.14	-1.27	3
1.26	-1.42	3
1.2	-1.58	3
1.2	-1.42	3
1.22	-1.49	3
1.38	-1.79	3
1.22	-1.64	3
1.31	-1.69	3
1.21	-1.5	3
1.24	-1.49	3
1.18	-1.36	3
1.23	-1.4	3
1.16	-1.39	3
1.15	-1.58	3
1.19	-1.17	3
1.28	-1.44	3
1.27	-1.67	3
1.17	-1.52	3
1.29	-1.41	3
1.25	-1.85	3
1.09	-1.64	3
1.29	-1.86	3
1.09	-1.86	3
1.31	-1.77	3
1.34	-1.76	3
1.18	-2.02	3
1.29	-1.84	3
1.28	-1.5	3
1.32	-1.78	3
1.19	-1.18	3
1.29	-1.72	3
1.27	-1.56	3
1.2	-1.77	3
1.14	-1.62	3
1.24	-1.76	3
1.24	-1.94	3
1.25	-1.96	3
1.21	-1.76	3
1.17	-2.01	3
1.2	-1.74	3
1.26	-1.6	3
1.25	-1.7	3
1.21	-1.93	3
1.23	-1.6	3
1.23	-2.01	3
1.2	-1.58	3
1.19	-1.43	3
1.16	-1.76	3
1.31	-1.97	3
1.26	-2.2	3
1.2	-1.81	3
1.3	-1.75	3
1.26	-1.59	3
1.17	-1.82	3
1.17	-1.85	3
1.18	-1.89	3
1.14	-1.73	3
1.22	-1.56	3
1.23	-1.52	3
1.27	-1.89	3
1.31	-1.48	3
1.26	-1.72	3
1.27	-1.64	3
1.35	-1.73	3
1.36	-1.98	3
1.22	-1.83	3
1.36	-2.02	3
1.36	-1.82	3
1.5	-1.92	3
1.38	-1.63	3
1.36	-1.46	3
1.32	-1.71	3
1.25	-1.66	3
1.38	-1.72	3
1.32	-1.6	3
1.32	-1.46	3
1.3	-1.55	3
1.39	-1.82	3
1.38	-1.47	3
1.42	-1.55	3
1.35	-1.53	3
1.45	-1.38	3
1.3	-1.53	3
1.4	-1.72	3
1.33	-1.8	3
1.38	-1.59	3
1.23	-1.64	3
1.32	-1.57	3
1.29	-1.53	3
1.31	-1.59	3
1.31	-1.8	3
1.35	-1.38	3
1.37	-1.89	3
1.33	-1.32	3
1.2	-1.32	3
1.26	-1.62	3
1.29	-1.37	3
1.36	-1.17	3
1.37	-1.28	3
1.31	-1.54	3
1.31	-1.48	3
1.39	-1.54	3
1.28	-1.3	3
1.4	-1.43	3
1.36	-1.52	3
1.4	-1.22	3
1.41	-1.3	3
1.37	-1.29	3
1.27	-1.31	3
1.38	-1.35	3
1.34	-1.15	3
1.47	-1.2	3
1.35	-1.33	3
1.43	-1.41	3
1.36	-1.58	3
1.41	-1.67	3
1.32	-1.61	3
1.39	-1.56	3
1.43	-1.79	3
1.39	-1.29	3
1.33	-1.71	3
1.39	-1.8	3
1.35	-1.39	3
1.33	-1.33	3
1.43	-1.28	3
1.44	-1.52	3
1.39	-1.36	3
1.42	-1.5	3
1.39	-1.25	3
1.35	-1.38	3
1.42	-1.49	3
1.39	-1.21	3
1.45	-1.45	3
1.23	-1.39	3
1.25	-1.72	3
1.37	-1.28	3
1.28	-1.58	3
1.33	-1.52	3
1.26	-1.43	3
1.34	-1.88	3
1.25	-1.99	3
1.25	-1.34	3
1.28	-1.66	3
1.35	-1.4	3
1.31	-1.8	3
1.31	-1.43	3
1.41	-1.35	3
1.32	-1.84	3
1.31	-1.57	3
1.31	-1.09	3
1.27	-1.53	3
1.32	-1.54	3
1.38	-1.47	3
1.33	-1.37	3
1.26	-1.54	3
1.27	-1.62	3
1.31	-1.59	3
1.3	-1.46	3
1.24	-1.48	3
1.26	-1.48	3
1.19	-1.56	3
1.31	-1.74	3
1.3	-1.41	3
1.33	-1.43	3
1.27	-1.46	3
1.32	-1.61	3
1.27	-1.33	3
1.33	-1.55	3
1.31	-1.74	3
1.31	-1.69	3
1.34	-1.75	3
1.3	-1.73	3
1.38	-1.79	3
1.26	-1.65	3
1.28	-1.82	3
1.24	-1.8	3
1.36	-1.75	3
1.35	-1.84	3
1.28	-1.85	3
1.35	-1.81	3
1.25	-1.65	3
1.33	-1.69	3
1.43	-1.82	3
1.32	-1.57	3
1.42	-1.99	3
1.4	-1.56	3
1.33	-1.72	3
1.42	-1.62	3
1.4	-1.78	3
1.25	-1.43	3
1.32	-1.91	3
1.37	-1.53	3
1.27	-1.57	3
1.36	-1.81	3
1.37	-1.57	3
1.36	-1.92	3
1.33	-1.82	3
1.35	-1.96	3
1.42	-1.72	3
1.37	-2.22	3
1.34	-1.4	3
1.35	-1.5	3
1.3	-1.72	3
1.36	-1.56	3
1.32	-1.47	3
1.36	-1.71	3
1.4	-1.79	3
1.26	-1.72	3
1.3	-1.82	3
1.38	-1.8	3
1.3	-1.65	3
1.28	-1.58	3
1.29	-1.88	3
1.29	-1.56	3
1.3	-1.88	3
1.36	-1.58	3
1.3	-1.69	3
1.23	-1.84	3
1.23	-1.85	3
1.22	-1.68	3
1.31	-1.79	3
1.2	-1.81	3
1.25	-1.9	3
1.3	-1.79	3
1.21	-1.54	3
1.28	-1.59	3
1.33	-1.69	3
1.38	-1.96	3
1.3	-1.94	3
1.32	-1.85	3
1.32	-2.02	3
1.31	-2.03	3
1.32	-1.98	3
1.34	-1.91	3
1.3	-2.01	3
1.37	-1.92	3
1.28	-1.74	3
1.28	-1.93	3
1.25	-1.97	3
1.33	-2	3
1.31	-1.85	3
1.29	-1.84	3
1.33	-2.02	3
1.36	-1.9	3
1.38	-1.71	3
1.39	-1.77	3
1.39	-2.02	3
1.33	-1.8	3
1.32	-1.77	3
1.23	-1.77	3
1.36	-2.14	3
1.27	-1.96	3
1.38	-1.81	3
1.46	-1.68	3
1.39	-1.81	3
1.37	-1.93	3
1.39	-1.81	3
1.35	-1.96	3
1.33	-1.69	3
1.3	-1.63	3
1.33	-1.62	3
1.41	-1.49	3
1.25	-1.75	3
1.35	-1.53	3
1.32	-1.55	3
1.37	-1.58	3
1.34	-1.65	3
1.34	-1.31	3
1.31	-1.56	3
1.41	-1.46	3
1.32	-1.67	3
1.29	-1.41	3
1.29	-1.56	3
1.31	-1.6	3
1.28	-1.38	3
1.35	-1.58	3
1.24	-1.5	3
1.33	-1.75	3
1.26	-1.65	3
1.24	-1.32	3
1.31	-1.62	3
1.38	-1.79	3
1.4	-1.75	3
1.39	-1.18	3
1.35	-1.36	3
1.3	-1.46	3
1.35	-1.57	3
1.31	-1.81	3
1.36	-1.82	3
1.34	-1.47	3
1.28	-1.6	3
1.23	-1.7	3
1.38	-1.78	3
1.47	-1.59	3
1.29	-1.88	3
1.4	-1.56	3
1.4	-1.65	3
1.37	-1.46	3
1.45	-1.9	3
1.28	-1.4	3
1.35	-1.53	3
1.31	-1.77	3
1.39	-1.66	3
1.39	-1.66	3
1.43	-2.19	3
1.4	-2.17	3
1.38	-1.85	3
1.24	-1.73	3
1.26	-1.54	3
1.23	-1.81	3
1.46	-1.73	3
1.35	-1.63	3
1.32	-1.31	3
1.25	-1.54	3
1.34	-1.74	3
1.37	-1.5	3
1.41	-1.52	3
1.35	-1.11	3
1.42	-1.66	3
1.37	-1.84	3
1.43	-1.56	3
1.38	-1.42	3
1.34	-1.73	3
1.39	-1.69	3
1.39	-1.85	3
1.34	-1.99	3
1.45	-1.66	3
1.34	-1.77	3
1.39	-1.55	3
1.45	-1.58	3
1.35	-1.57	3
1.42	-1.63	3
1.25	-2.16	3
1.4	-1.9	3
1.51	-2.08	3
1.58	-2.23	3
1.43	-1.74	3
1.36	-1.67	3
1.38	-1.72	3
1.35	-1.97	3
1.33	-1.76	3
1.42	-1.64	3
1.29	-1.83	3
1.37	-1.84	3
1.32	-1.89	3
1.36	-1.83	3
1.27	-1.82	3
1.33	-1.91	3
1.34	-1.78	3
1.36	-1.82	3
1.35	-1.61	3
1.39	-2.22	3
1.32	-1.74	3
1.34	-1.62	3
1.2	-1.75	3
1.23	-1.78	3
1.35	-1.7	3
1.39	-1.58	3
1.32	-2.11	3
1.41	-1.89	3
1.39	-1.78	3
1.31	-1.51	3
1.3	-1.4	3
1.37	-1.56	3
1.51	-1.33	3
1.34	-1.57	3
1.32	-1.54	3
1.36	-1.66	3
1.31	-1.35	3
1.35	-1.38	3
1.45	-1.46	3
1.42	-1.43	3
1.33	-1.17	3
1.45	-1.5	3
1.45	-1.41	3
1.37	-1.74	3
1.49	-1.81	3
1.41	-1.52	3
1.4	-1.19	3
1.33	-1.58	3
1.48	-1.66	3
1.4	-1.95	3
1.35	-1.79	3
1.4	-2.11	3
1.44	-2.33	3
1.31	-1.92	3
1.3	-1.53	3
1.38	-1.77	3
1.46	-1.58	3
1.36	-1.65	3
1.47	-1.72	3
1.35	-1.47	3
1.43	-1.37	3
1.4	-1.36	3
1.43	-1.76	3
1.41	-1.46	3
1.41	-1.83	3
1.35	-1.79	3
1.33	-1.56	3
1.42	-1.94	3
1.46	-1.81	3
1.33	-1.69	3
1.41	-1.98	3
1.48	-1.87	3
1.47	-2.08	3
1.42	-1.9	3
1.36	-1.96	3
1.34	-1.62	3
1.39	-1.56	3
1.36	-1.6	3
1.37	-1.87	3
1.38	-1.63	3
1.31	-1.68	3
1.38	-1.82	3
1.36	-1.89	3
1.39	-1.75	3
1.37	-2.03	3
1.32	-1.63	3
1.38	-1.41	3
1.29	-1.67	3
1.37	-1.74	3
1.48	-2.36	3
1.31	-2.08	3
1.37	-1.87	3
1.33	-1.6	3
1.32	-1.89	3
1.32	-1.91	3
1.27	-1.83	3
1.33	-1.92	3
1.37	-1.78	3
1.39	-2.04	3
1.36	-1.74	3
1.42	-2.29	3
1.42	-2.16	3
1.44	-1.46	3
1.31	-1.84	3
1.48	-1.92	3
1.38	-1.93	3
1.44	-1.73	3
1.36	-2.09	3
1.25	-1.81	3
1.3	-1.86	3
1.3	-2.26	3
1.31	-1.49	3
1.32	-1.81	3
1.4	-1.84	3
1.36	-1.45	3
1.35	-1.99	3
1.44	-1.94	3
1.35	-1.96	3
1.35	-1.76	3
1.34	-1.7	3
1.39	-1.91	3
1.35	-1.78	3
1.4	-1.89	3
1.43	-1.94	3
1.31	-1.82	3
1.49	-1.96	3
1.44	-1.88	3
1.35	-1.72	3
1.33	-2.04	3
1.39	-1.73	3
1.38	-1.72	3
1.38	-2.25	3
1.44	-1.75	3
1.43	-1.84	3
1.48	-1.87	3
1.43	-1.84	3
1.44	-1.9	3
1.41	-1.78	3
1.4	-1.54	3
1.36	-1.73	3
1.45	-1.81	3
1.43	-1.86	3
1.52	-2.09	3
1.44	-1.82	3
1.38	-2.01	3
1.39	-1.8	3
1.42	-2.14	3
1.5	-1.97	3
1.46	-1.67	3
1.41	-1.62	3
1.43	-1.75	3
1.43	-2.03	3
1.46	-1.64	3
1.46	-1.7	3
1.42	-1.95	3
1.45	-1.89	3
1.34	-1.82	3
1.39	-1.88	3
1.52	-1.74	3
1.44	-1.74	3
1.28	-1.58	3
1.51	-1.8	3
1.53	-1.78	3
1.45	-1.97	3
1.44	-1.64	3
1.45	-1.98	3
1.39	-1.92	3
1.51	-1.81	3
1.36	-1.61	3
1.29	-1.56	3
1.41	-1.6	3
1.36	-1.72	3
1.33	-1.58	3
1.39	-1.94	3
1.48	-1.82	3
1.43	-2.01	3
1.29	-1.78	3
1.51	-1.82	3
1.37	-1.96	3
1.4	-1.8	3
1.4	-1.95	3
1.3	-2.08	3
1.44	-1.79	3
1.46	-2.27	3
1.46	-2.05	3
1.38	-1.73	3
1.37	-1.78	3
1.35	-1.91	3
1.29	-2.01	3
1.42	-2.03	3
1.37	-1.66	3
1.42	-1.76	3
1.34	-1.66	3
1.44	-1.78	3
1.45	-1.66	3
1.53	-1.84	3
1.3	-1.9	3
1.37	-2.14	3
[truncated: 183,176 more rows]
