# Supplementary material for: Transport mechanism of DgoT, a bacterial homolog of SLC17 organic anion transporters
Source: EMBO J. 2024 Oct 25;43(24):6740–65. doi: 10.1038/s44318-024-00279-y (PMC11649914; doi:10.1038/s44318-024-00279-y)
Supplement: Supplementary file 8 — Source data Fig. 7 [file 44318_2024_279_MOESM8_ESM.zip › Figure 7/7C/7C_metastable_states.csv]

tIC1	tIC2	metastable state
1.01	0.393	1
1.04	0.668	1
1.11	0.539	1
1.03	0.403	1
1.14	0.435	1
1.12	0.472	1
1.15	0.247	1
1.08	0.419	1
1.17	0.559	1
1.13	0.38	1
1.17	0.186	1
1.27	0.42	1
1.22	0.752	1
1.22	0.482	1
1.26	0.156	1
1.24	0.302	1
1.23	0.253	1
1.29	0.265	1
1.31	0.409	1
1.26	0.434	1
1.21	0.0633	1
1.2	0.261	1
1.21	0.485	1
1.2	0.132	1
1.17	-0.0268	1
1.2	0.284	1
1.19	0.9	1
1.22	0.677	1
1.23	0.799	1
1.17	0.688	1
1.28	0.883	1
1.23	0.98	1
1.23	0.517	1
1.23	0.882	1
1.31	0.552	1
1.26	0.744	1
1.29	0.629	1
1.2	0.904	1
1.25	0.652	1
1.27	0.609	1
1.23	0.241	1
1.22	0.336	1
1.21	0.525	1
1.24	0.921	1
1.27	0.687	1
1.15	0.697	1
1.18	0.751	1
1.11	0.668	1
1.17	0.849	1
1.25	0.979	1
1.23	0.486	1
1.1	0.698	1
1.12	0.841	1
1.13	0.748	1
1.17	0.754	1
1.05	0.489	1
1.21	0.802	1
1.14	0.523	1
1.1	0.548	1
1.14	0.789	1
1.13	0.634	1
1.15	0.53	1
1.17	0.638	1
1.18	0.839	1
1.2	0.586	1
1.19	0.807	1
1.14	0.73	1
1.25	0.674	1
1.17	0.657	1
1.13	0.384	1
1.2	0.626	1
1.25	0.933	1
1.22	0.704	1
1.25	0.653	1
1.17	0.322	1
1.13	0.506	1
1.1	0.761	1
1.15	0.679	1
1.07	0.808	1
1.05	0.645	1
1.08	0.547	1
1.05	0.605	1
1.15	0.722	1
1.1	1.09	1
1.13	0.766	1
1.03	0.543	1
1.19	0.761	1
1.21	0.662	1
1.22	0.646	1
1.23	0.565	1
1.15	0.621	1
1.1	0.585	1
1.18	0.568	1
1.24	0.688	1
1.08	0.337	1
1.11	0.547	1
1.19	0.635	1
1.2	0.698	1
1.23	0.686	1
1.26	0.77	1
1.23	0.695	1
1.23	0.713	1
1.27	0.724	1
1.22	0.642	1
1.22	0.978	1
1.21	0.642	1
1.18	0.588	1
1.24	0.692	1
1.2	0.758	1
1.14	0.879	1
1.16	0.92	1
1.18	0.558	1
1.15	0.757	1
1.13	0.761	1
1.13	0.527	1
1.12	0.737	1
1.12	0.859	1
1.13	0.665	1
1.18	0.85	1
1.17	0.79	1
1.17	0.874	1
1.07	0.684	1
1.2	0.41	1
1.13	0.709	1
1.12	0.633	1
1.04	0.505	1
1.2	0.668	1
1.12	0.631	1
1.12	0.672	1
1.24	0.887	1
1.14	0.84	1
1.09	0.882	1
1.05	1.04	1
1.13	0.674	1
1.11	0.941	1
1.06	0.656	1
1.15	0.877	1
1.15	0.642	1
1.13	1.02	1
1.19	0.923	1
1.14	1.02	1
1.05	0.634	1
1.1	0.509	1
1.09	0.68	1
1.21	0.445	1
1.04	0.693	1
1.21	0.749	1
1.06	0.613	1
1.18	0.583	1
1.17	0.691	1
1.18	0.58	1
1.18	0.501	1
1.19	0.619	1
1.17	0.453	1
1.18	0.386	1
1.27	0.606	1
1.24	0.855	1
1.26	0.256	1
1.08	0.55	1
1.18	0.648	1
1.12	0.71	1
1.16	0.905	1
1.15	0.708	1
1.13	0.469	1
1.11	0.733	1
1.18	0.588	1
1.12	0.367	1
1.09	0.49	1
1.14	0.577	1
1.19	0.681	1
1.18	0.534	1
1.12	0.687	1
1.12	0.416	1
1.12	0.631	1
1.16	0.71	1
1.24	0.472	1
1.11	0.747	1
1.21	0.643	1
1.14	0.683	1
1.27	0.499	1
1.16	0.458	1
1.22	0.718	1
1.14	0.836	1
1.16	0.913	1
1.22	0.485	1
1.16	0.484	1
1.18	0.834	1
1.12	0.791	1
1.14	0.544	1
1.11	0.654	1
1.15	0.736	1
1.12	0.768	1
1.16	0.823	1
1.18	0.484	1
1.25	0.62	1
1.17	0.787	1
1.17	0.575	1
1.16	0.791	1
1.16	0.563	1
1.15	0.59	1
1.11	0.838	1
1.24	0.642	1
1.18	0.83	1
1.16	0.828	1
1.13	0.62	1
1.18	0.684	1
1.09	0.894	1
1.09	0.679	1
1.2	0.656	1
1.21	0.563	1
1.16	0.54	1
1.27	0.774	1
1.11	0.806	1
1.14	0.74	1
1.14	0.654	1
1.12	0.752	1
1.13	0.88	1
1.22	0.75	1
1.14	0.975	1
1.08	0.657	1
1.01	0.953	1
1.1	0.937	1
1.11	0.654	1
1.1	1.05	1
1.15	0.535	1
1.14	0.64	1
1.14	0.689	1
1.19	0.63	1
1.14	0.68	1
1.24	0.903	1
1.18	0.647	1
1.2	0.684	1
1.12	0.814	1
1.23	0.695	1
1.08	0.737	1
1.24	0.742	1
1.16	0.719	1
1.16	0.836	1
1.16	0.75	1
1.2	0.797	1
1.21	0.636	1
1.21	0.654	1
1.17	0.694	1
1.21	0.66	1
1.16	0.659	1
1.12	0.97	1
1.17	0.644	1
1.16	0.712	1
1.24	0.745	1
1.21	0.884	1
1.17	0.676	1
1.24	0.626	1
1.19	0.728	1
1.2	0.895	1
1.19	0.67	1
1.2	0.775	1
1.24	0.506	1
1.21	0.628	1
1.22	0.875	1
1.2	0.652	1
1.24	0.787	1
1.25	0.391	1
1.26	0.52	1
1.22	0.833	1
1.16	0.686	1
1.25	0.702	1
1.26	0.488	1
1.2	0.74	1
1.12	0.642	1
1.18	0.606	1
1.23	0.886	1
1.27	0.732	1
1.24	0.29	1
1.17	0.422	1
1.16	0.542	1
1.25	0.456	1
1.24	0.61	1
1.15	0.708	1
1.15	0.753	1
1.18	0.522	1
1.1	0.572	1
1.17	0.581	1
1.13	0.689	1
1.22	0.374	1
1.28	0.645	1
1.15	0.4	1
1.28	0.667	1
1.21	0.678	1
1.14	0.523	1
1.33	0.737	1
1.27	0.277	1
1.15	0.778	1
1.25	0.808	1
1.16	0.764	1
1.18	0.281	1
1.22	0.666	1
1.19	0.345	1
1.22	0.614	1
1.14	0.484	1
1.15	0.69	1
1.14	0.528	1
1.14	0.673	1
1.17	0.641	1
1.2	0.727	1
1.16	0.492	1
1.2	0.488	1
1.19	0.855	1
1.1	0.638	1
1.22	0.67	1
1.16	0.53	1
1.21	0.961	1
1.17	0.897	1
1.22	1.15	1
1.17	0.889	1
1.14	0.603	1
1.19	0.609	1
1.13	0.626	1
1.06	0.93	1
1.1	0.814	1
1.11	0.793	1
1.09	0.612	1
1.12	0.628	1
1.11	0.51	1
1.09	0.726	1
1.09	0.836	1
1.16	1.01	1
1.19	0.92	1
1.16	0.895	1
1.19	1.09	1
1.22	0.795	1
1.17	0.808	1
1.22	0.916	1
1.17	0.741	1
1.05	0.554	1
1.22	0.744	1
1.13	0.575	1
1.14	0.497	1
1.22	0.624	1
1.21	0.837	1
1.13	0.598	1
1.12	0.711	1
1.15	0.854	1
1.17	0.639	1
1.08	0.91	1
1.01	0.821	1
1.2	0.887	1
1.17	0.871	1
1.1	0.88	1
1.11	1.01	1
1.18	0.641	1
1.18	0.731	1
1.18	1.04	1
1.15	0.83	1
1.12	0.615	1
1.16	0.539	1
1.11	0.867	1
1.07	0.751	1
1.03	0.692	1
1.15	0.744	1
1.19	0.853	1
1.11	0.593	1
1.12	0.559	1
1.11	0.68	1
1.16	0.804	1
1.06	0.401	1
1.12	0.758	1
1.12	0.514	1
1.14	0.575	1
1.13	0.42	1
1.13	0.615	1
1.16	0.708	1
1.14	0.737	1
1.17	0.609	1
1.11	0.616	1
1.13	0.829	1
1.18	0.666	1
1.13	0.48	1
1.08	0.496	1
1.1	0.402	1
1.11	0.615	1
1.18	0.586	1
1.16	0.621	1
1.11	0.701	1
1.15	0.603	1
1.16	0.845	1
1.2	0.747	1
1.07	0.375	1
1.12	0.378	1
1.21	0.591	1
1.13	0.416	1
1.12	0.605	1
1.09	0.621	1
1.16	0.563	1
1.2	0.592	1
1.08	0.598	1
1.17	0.779	1
1.14	0.566	1
1.17	0.627	1
1.08	0.696	1
1.09	0.677	1
1.12	0.691	1
1.12	0.611	1
1.16	0.6	1
1.07	0.551	1
1.13	0.598	1
1.09	0.835	1
1.13	0.76	1
1.19	0.511	1
1.2	0.562	1
1.11	0.631	1
1.12	0.686	1
1.14	0.715	1
1.14	0.826	1
1.21	0.835	1
1.15	0.935	1
1.24	0.537	1
1.25	0.669	1
1.13	0.659	1
1.18	0.787	1
1.13	0.756	1
1.24	0.789	1
1.19	0.856	1
1.07	0.942	1
1.1	0.757	1
1.11	0.657	1
1.12	0.622	1
1.18	0.781	1
1.16	0.937	1
1.2	0.588	1
1.14	0.832	1
1.21	0.95	1
1.08	0.788	1
1.06	0.772	1
1.11	0.983	1
1.08	0.996	1
1.07	0.958	1
1.15	1.03	1
1.09	1.06	1
1.06	0.841	1
1.06	0.732	1
1.1	0.908	1
1.1	0.773	1
1.09	1	1
1.22	1.18	1
1.13	0.871	1
1.11	1.13	1
1.09	1	1
1.11	0.947	1
1.07	1.12	1
1.06	0.913	1
1.07	1	1
1.18	0.794	1
1.08	0.849	1
1.1	1.13	1
1.15	0.877	1
1.12	0.865	1
1.08	0.812	1
1.16	0.927	1
1.17	0.784	1
1.05	1.09	1
1.12	1.03	1
1.1	1.08	1
1.11	0.788	1
1.1	0.887	1
1.13	1.26	1
1.04	0.871	1
1.11	1.17	1
1.13	0.998	1
1.09	0.837	1
1.13	1	1
1.14	1.02	1
1.16	1.07	1
1.16	1.16	1
1.15	1.02	1
1.07	1.02	1
1.16	0.831	1
1.21	0.624	1
1.14	0.832	1
1.25	0.799	1
1.16	1.1	1
1.12	0.85	1
1.17	0.7	1
1.18	0.904	1
1.16	0.937	1
1.03	0.649	1
1.16	0.939	1
1.14	0.667	1
1.17	1.09	1
1.09	0.866	1
1.09	0.782	1
1.06	0.67	1
1.11	0.922	1
1.16	0.833	1
1.07	0.649	1
1.14	0.694	1
1.07	0.666	1
1.18	0.986	1
1.11	0.696	1
1.17	0.92	1
1.22	0.686	1
1.2	0.817	1
1.11	0.677	1
1.16	0.838	1
1.21	0.77	1
1.17	0.768	1
1.1	0.895	1
1.13	0.737	1
1.16	0.839	1
1.12	0.803	1
1.13	0.846	1
1.1	0.681	1
1.19	0.722	1
1.14	0.875	1
1.08	0.756	1
1.21	0.751	1
1.18	0.914	1
1.16	0.926	1
1.19	0.642	1
1.17	0.668	1
1.14	0.795	1
1.14	0.594	1
1.11	1.09	1
1.14	0.793	1
1.13	0.866	1
1.07	1.01	1
1.13	0.756	1
1.08	0.568	1
1.22	0.601	1
1.14	0.753	1
1.14	0.745	1
1.2	0.716	1
1.18	0.833	1
1.21	0.691	1
1.2	0.474	1
1.16	0.628	1
1.13	0.579	1
1.17	0.733	1
1.13	0.806	1
1.12	0.762	1
1.28	0.938	1
1.19	0.855	1
1.21	0.838	1
1.14	0.681	1
1.13	0.787	1
1.12	0.879	1
1.2	0.607	1
1.18	0.876	1
1.12	0.74	1
1.18	0.856	1
1.15	0.758	1
1.25	0.635	1
1.09	0.753	1
1.2	0.604	1
1.11	0.708	1
1.17	0.86	1
1.12	0.846	1
1.1	0.604	1
1.17	0.842	1
1.28	0.698	1
1.27	0.898	1
1.23	0.922	1
1.23	0.764	1
1.2	0.851	1
1.13	0.57	1
1.21	0.719	1
1.16	0.865	1
1.1	0.753	1
1.11	0.733	1
1.16	0.668	1
1.15	0.756	1
1.16	0.72	1
1.13	0.692	1
1.2	0.94	1
1.17	1.01	1
1.23	0.961	1
1.27	0.876	1
1.15	0.782	1
1.17	0.646	1
1.23	0.964	1
1.18	0.953	1
1.2	0.75	1
1.14	0.618	1
1.13	0.742	1
1.15	0.602	1
1.18	0.784	1
1.16	0.793	1
1.09	0.816	1
1.08	0.774	1
1.12	0.681	1
1.05	0.853	1
1.09	0.905	1
1.13	0.67	1
1.14	0.587	1
1.15	0.8	1
1.18	0.769	1
1.15	1.02	1
1.17	0.834	1
1.2	0.917	1
1.1	0.733	1
1.08	0.982	1
1.14	0.917	1
1.17	0.73	1
1.09	0.789	1
1.16	1.22	1
1.13	0.761	1
1.09	0.744	1
1.08	0.663	1
1.14	0.866	1
1.08	0.616	1
1.08	0.922	1
1.09	0.827	1
1.04	0.528	1
1.08	0.646	1
1.09	0.958	1
1.08	0.734	1
1.13	0.912	1
1.08	0.993	1
1.09	0.585	1
1.1	0.769	1
1.09	0.511	1
1.03	0.498	1
1.12	0.678	1
1.1	0.69	1
1.16	0.605	1
1.13	0.778	1
1.09	0.78	1
1.08	0.714	1
1.04	0.426	1
1.06	0.44	1
1.13	0.825	1
1.07	0.671	1
1.12	0.687	1
1.19	0.826	1
1.08	0.742	1
1.13	0.804	1
1.18	0.645	1
1.14	0.621	1
1.14	0.73	1
1.09	0.286	1
1.12	0.651	1
1.07	0.884	1
1.12	1.01	1
1.11	0.567	1
1.17	0.775	1
1.01	0.858	1
1.16	0.862	1
1.09	1.12	1
1.21	0.716	1
1.13	0.905	1
1.15	0.684	1
1.18	0.712	1
1.19	0.531	1
1.13	0.561	1
1.15	0.691	1
1.12	0.95	1
1.06	0.388	1
1.19	0.547	1
1.14	0.524	1
1.09	0.734	1
1.12	0.801	1
1.19	0.447	1
1.03	0.881	1
1.18	0.737	1
1.02	0.794	1
1.14	0.665	1
1.09	0.624	1
1.09	0.817	1
1.1	0.657	1
1.1	0.979	1
1.17	0.482	1
1.14	0.517	1
1.16	0.696	1
1.12	0.376	1
1.11	0.59	1
1.07	0.883	1
1.11	0.716	1
1.13	0.484	1
1.14	0.678	1
1.11	0.898	1
1.1	0.756	1
1.18	0.655	1
1.11	0.929	1
1.11	0.846	1
1.15	1.08	1
1.19	0.855	1
1.11	1.04	1
1.13	0.993	1
1.18	0.725	1
1.14	0.465	1
1.05	0.637	1
1.15	0.806	1
1.09	1.01	1
1.1	1.01	1
1.07	0.883	1
1.08	0.907	1
1.08	0.61	1
1.08	1.03	1
1.18	0.911	1
1.15	0.733	1
1.08	0.699	1
1.13	0.703	1
1.2	0.8	1
1.17	0.785	1
1.09	0.77	1
1.19	0.797	1
1.11	0.909	1
1.07	0.658	1
1.17	0.88	1
1.14	0.825	1
1.16	0.919	1
1.12	0.744	1
1.19	0.828	1
1.17	0.777	1
1.19	0.901	1
1.06	0.637	1
1.14	0.671	1
1.15	0.82	1
1.13	0.78	1
1.03	0.711	1
1.08	0.774	1
1.11	0.682	1
1.16	0.769	1
1.09	0.81	1
1.12	0.631	1
1.11	0.576	1
1.08	0.651	1
1.11	0.682	1
1.02	0.633	1
1.14	0.835	1
1.09	0.775	1
1.08	0.567	1
1.06	0.78	1
1.02	0.859	1
1.03	0.769	1
1.08	0.697	1
1.05	0.612	1
1.05	0.657	1
1.02	0.89	1
1.03	0.848	1
1.13	0.721	1
1.13	0.707	1
1.11	1.02	1
1.15	0.667	1
1.11	0.612	1
1.12	0.837	1
1.08	0.471	1
1.19	0.726	1
1.05	0.348	1
1.12	0.668	1
1.14	0.715	1
1.11	0.395	1
1.1	0.23	1
1.07	0.672	1
1.16	0.733	1
1.14	0.616	1
1.14	0.701	1
1.1	0.42	1
1.19	0.77	1
1.21	0.846	1
1.2	0.701	1
1.21	0.546	1
1.17	0.318	1
1.11	0.752	1
1.19	0.347	1
1.18	0.477	1
1.24	0.511	1
1.23	0.655	1
1.14	0.504	1
1.15	0.487	1
1.12	0.63	1
1.15	0.387	1
1.15	0.598	1
1.18	0.657	1
1.2	0.504	1
1.14	0.689	1
1.12	0.853	1
1.05	0.611	1
1.21	0.639	1
1.16	0.692	1
1.13	0.556	1
1.1	0.578	1
1.13	0.347	1
1.1	0.459	1
1.12	0.672	1
1.13	0.604	1
1.11	0.6	1
1.07	0.611	1
1.09	0.575	1
1.17	0.771	1
1.18	0.675	1
1.19	0.541	1
1.14	0.526	1
1.17	0.679	1
1.16	0.805	1
1.17	0.797	1
1.16	0.694	1
1.13	0.501	1
1.17	0.836	1
1.12	0.629	1
1.16	0.55	1
1.13	0.717	1
1.13	0.666	1
1.08	0.555	1
1.1	0.516	1
1.12	0.903	1
1.12	0.91	1
1.16	0.826	1
1.15	0.768	1
1.14	0.666	1
1.18	0.834	1
1.14	0.859	1
1.15	0.599	1
1.14	0.536	1
1.22	0.585	1
1.14	0.948	1
1.12	0.653	1
1.13	0.586	1
1.15	0.713	1
1.09	0.664	1
1.05	0.932	1
1.07	0.698	1
1.05	0.772	1
1.19	0.566	1
1.15	0.727	1
1.12	0.661	1
1.15	0.571	1
1.15	0.618	1
1.16	0.379	1
1.25	0.847	1
1.17	0.851	1
1.18	0.901	1
1.21	0.716	1
1.2	0.46	1
1.18	0.843	1
1.15	0.888	1
1.22	0.782	1
1.17	0.52	1
1.15	0.473	1
1.08	0.48	1
1.2	0.455	1
1.16	0.805	1
1.1	0.684	1
1.15	0.475	1
1.17	0.817	1
1.18	0.462	1
1.29	0.748	1
1.26	0.645	1
1.1	0.593	1
1.18	0.7	1
1.19	0.702	1
1.05	0.914	1
1.13	0.552	1
1.11	0.669	1
1.23	0.844	1
1.19	0.902	1
1.13	0.864	1
1.22	0.574	1
1.14	0.588	1
1.16	0.504	1
1.15	0.741	1
1.14	0.69	1
1.07	0.644	1
1.1	0.757	1
1.09	0.733	1
1.17	0.79	1
1.13	0.722	1
1.17	0.623	1
1.23	0.924	1
1.22	0.442	1
1.16	0.68	1
1.19	0.667	1
1.19	0.677	1
1.08	0.685	1
1.15	0.619	1
1.13	0.722	1
1.18	0.486	1
1.07	0.498	1
1.12	0.719	1
1.15	0.52	1
1.14	0.614	1
1.18	0.703	1
1.16	0.508	1
1.18	0.807	1
1.2	0.822	1
1.11	0.629	1
1.12	0.871	1
1.16	0.755	1
1.12	0.622	1
1.15	0.591	1
1.18	0.417	1
1.26	0.549	1
1.17	0.677	1
1.15	0.728	1
1.15	0.594	1
1.12	0.418	1
1.18	0.62	1
1.1	0.896	1
1.16	0.752	1
1.11	0.727	1
1.16	0.479	1
1.07	0.591	1
1.2	0.838	1
1.16	0.716	1
1.11	0.661	1
1.08	0.821	1
1.14	0.759	1
1.02	0.494	1
1.15	0.553	1
1.09	0.583	1
1.14	0.489	1
1.16	0.469	1
1.13	0.464	1
1.17	0.704	1
1.12	0.903	1
1.19	0.916	1
1.1	0.623	1
1.16	1.03	1
1.08	0.823	1
1.16	0.908	1
1.09	0.761	1
1.08	0.619	1
1.05	0.685	1
1.12	0.753	1
1.09	0.637	1
1.06	0.594	1
1.1	0.843	1
1.11	0.677	1
1.1	0.73	1
1.15	0.563	1
1.13	0.614	1
1.04	0.637	1
1.07	0.709	1
1.1	0.683	1
1.14	0.443	1
1.13	0.569	1
1.1	0.786	1
1.22	0.551	1
1.16	0.703	1
1.23	0.606	1
1.14	0.634	1
1.16	0.65	1
1.05	0.641	1
1.11	0.792	1
1.04	0.652	1
1.12	0.56	1
1.1	0.718	1
1.17	0.5	1
1.2	0.729	1
1.22	0.581	1
1.22	0.491	1
1.19	0.521	1
1.18	0.686	1
1.07	0.636	1
1.15	0.839	1
1.07	0.377	1
1.14	0.639	1
1.09	0.72	1
1.17	0.719	1
1.15	0.802	1
1.18	0.69	1
1.08	0.707	1
1.16	0.861	1
1.26	0.851	1
1.11	0.741	1
1.13	0.923	1
1.1	0.767	1
1.14	1.1	1
1.19	0.882	1
1.22	0.797	1
1.15	0.945	1
1.13	0.649	1
1.09	0.835	1
1.23	0.74	1
1.12	0.896	1
1.17	0.885	1
1.21	0.807	1
1.06	0.68	1
1.11	0.734	1
1.1	1.04	1
1.06	0.968	1
1.1	0.804	1
1.19	1.09	1
1.08	0.859	1
1.2	0.592	1
1.17	0.703	1
1.05	0.68	1
1.13	0.808	1
1.25	0.935	1
1.1	0.679	1
1.2	1.21	1
1.21	0.878	1
1.11	0.58	1
1.09	1.02	1
1.08	0.679	1
1.16	0.835	1
1.1	0.762	1
1.16	0.79	1
1.1	0.773	1
1.15	0.686	1
1.1	0.654	1
1.13	0.715	1
1.13	0.885	1
1.08	0.565	1
1.06	0.611	1
1.09	0.784	1
1.13	0.762	1
1.14	0.737	1
1.15	1.02	1
1.17	0.775	1
1.14	0.896	1
1.17	0.838	1
1.15	0.531	1
1.24	1.05	1
1.16	0.789	1
1.2	0.779	1
1.13	0.637	1
1.08	0.776	1
1.13	0.938	1
1.1	0.959	1
1.13	0.877	1
1.12	0.73	1
1.13	0.798	1
1.13	0.781	1
1.1	0.817	1
1.11	0.854	1
1.15	0.594	1
1.11	0.991	1
1.23	0.74	1
1.22	0.703	1
1.13	0.966	1
1.19	0.602	1
1.23	0.893	1
1.11	0.685	1
1.15	0.608	1
1.13	0.582	1
1.18	0.615	1
1.21	0.677	1
1.12	0.765	1
1.05	0.819	1
1.14	0.669	1
1.12	0.753	1
1.23	0.834	1
1.13	0.732	1
1.16	0.74	1
1.13	0.761	1
1.12	0.779	1
1.28	0.768	1
1.14	0.783	1
1.15	0.944	1
1.07	0.613	1
1.19	0.531	1
1.18	0.561	1
1.19	0.626	1
1.22	0.849	1
1.28	0.99	1
1.11	0.681	1
1.19	0.753	1
1.19	0.904	1
1.21	0.744	1
1.19	0.534	1
1.12	0.732	1
1.16	0.721	1
1.09	0.847	1
1.23	0.819	1
1.19	0.797	1
1.15	0.614	1
1.14	0.736	1
1.14	0.526	1
1.14	0.531	1
1.07	0.872	1
1.21	0.599	1
1.17	0.706	1
1.16	0.576	1
1.19	1.08	1
1.16	0.495	1
1.13	0.779	1
1.11	0.613	1
1.13	0.949	1
1.1	0.717	1
1.13	0.804	1
1.18	0.853	1
1.08	0.831	1
1.09	0.719	1
1.17	0.796	1
1.19	0.838	1
1.13	1.19	1
1.26	1.05	1
1.24	0.722	1
1.23	1.05	1
1.14	0.92	1
1.16	0.844	1
1.17	1.16	1
1.13	0.816	1
1.15	0.645	1
1.11	0.957	1
1.15	0.974	1
1.17	0.749	1
1.14	0.97	1
1.11	0.674	1
1.1	1.07	1
1.15	1	1
1.12	0.644	1
1.07	0.897	1
1.08	0.813	1
1.1	0.863	1
1.07	0.911	1
1.12	1.09	1
1.22	0.938	1
1.1	0.641	1
1.1	0.896	1
1.02	0.752	1
1.07	0.86	1
1.12	0.676	1
1.11	0.754	1
1.16	0.749	1
1.15	0.793	1
1.14	0.926	1
1.15	0.854	1
1.12	0.912	1
1.13	0.832	1
1.23	0.616	1
1.13	0.736	1
1.18	0.621	1
1.18	0.354	1
1.18	0.458	1
1.15	0.627	1
1.15	0.519	1
1.16	0.75	1
1.16	0.555	1
1.16	0.545	1
1.15	0.422	1
1.24	0.471	1
1.17	0.501	1
1.18	0.355	1
1.11	0.878	1
1.17	1.09	1
1.09	0.724	1
1.11	0.421	1
1.09	0.38	1
1.13	0.365	1
1.03	0.498	1
1.1	0.639	1
1.13	0.126	1
1.13	0.819	1
1.11	0.319	1
1.26	0.652	1
1.18	0.441	1
1.11	0.537	1
1.17	0.615	1
1.14	0.52	1
1.19	0.402	1
1.18	0.305	1
1.19	0.434	1
1.27	0.323	1
1.08	0.52	1
1.14	0.637	1
1.16	0.551	1
1.12	0.795	1
1.11	0.595	1
1.15	0.573	1
1.07	0.328	1
1.13	0.401	1
1.05	0.355	1
1.12	0.397	1
1.13	0.675	1
1.23	0.452	1
1.09	0.773	1
1.04	0.519	1
1.19	0.474	1
1.09	0.835	1
1.27	0.514	1
1.22	0.716	1
1.13	0.363	1
1.1	0.843	1
1.18	0.763	1
1.08	0.767	1
1.1	0.726	1
1.1	0.796	1
1.08	0.932	1
1.09	0.705	1
1.16	0.725	1
1.1	0.538	1
1.16	0.709	1
1.11	0.7	1
1.06	0.758	1
1.08	0.765	1
1.06	0.815	1
1.1	0.799	1
1.09	0.676	1
1.03	0.94	1
1.06	0.942	1
1.16	1.05	1
1.15	0.825	1
1.12	0.782	1
1.1	1.08	1
1.11	1	1
1.09	0.931	1
1.16	1.13	1
1.16	0.985	1
1.12	1.07	1
1.13	1.02	1
1.09	1.1	1
1.09	0.808	1
1.15	1.08	1
1.15	0.751	1
1.11	0.901	1
1.09	0.647	1
1.05	0.737	1
1.15	0.742	1
1.15	0.682	1
1.18	0.766	1
1.24	0.715	1
1.14	0.671	1
1.19	0.817	1
1.15	0.887	1
1.2	0.92	1
1.02	0.732	1
1.09	0.806	1
1.02	1.03	1
1.16	0.893	1
1.18	0.961	1
1.05	0.81	1
1.18	0.8	1
1.01	0.993	1
1.09	0.705	1
1.11	0.856	1
1.09	0.723	1
1.14	0.917	1
1.08	0.595	1
1.11	0.772	1
1.09	0.486	1
1.09	0.554	1
1.08	0.644	1
1.08	0.681	1
1.16	0.601	1
1	0.57	1
1.13	0.631	1
1.15	0.486	1
1.1	0.433	1
1.14	0.668	1
1.11	0.479	1
1.22	0.448	1
1.17	0.57	1
1.15	0.744	1
1.16	0.628	1
1.14	0.418	1
1.15	0.542	1
1.14	0.719	1
1.15	0.801	1
1.2	0.649	1
1.15	0.541	1
1.13	0.639	1
1.19	0.508	1
1.17	0.641	1
1.08	0.475	1
1.01	0.538	1
1.12	0.527	1
1.17	0.673	1
1.13	0.643	1
1.09	0.642	1
1.09	0.524	1
1.12	0.574	1
1.02	0.572	1
1.02	0.658	1
1.14	0.852	1
1.22	0.424	1
1.11	0.862	1
1.14	0.713	1
1.07	0.866	1
1.28	1.03	1
1.08	0.706	1
1.09	0.841	1
1.14	1	1
1.11	0.456	1
1.13	0.658	1
1.09	0.687	1
1.24	0.556	1
1.12	0.8	1
1.16	1.04	1
1.18	0.594	1
1.07	0.586	1
1.25	0.851	1
1.09	0.517	1
1.16	0.948	1
1.21	0.893	1
1.07	1.12	1
1.22	0.666	1
1.2	0.911	1
1.11	0.739	1
1.07	0.653	1
1.04	0.787	1
1.15	0.839	1
1.03	0.502	1
1.17	0.829	1
1.15	0.674	1
1.18	0.768	1
1.17	0.575	1
1.23	0.657	1
1.17	0.773	1
1.19	0.698	1
1.18	0.899	1
1.21	0.866	1
1.3	0.895	1
1.23	0.639	1
1.2	0.743	1
1.18	0.525	1
1.12	0.49	1
1.2	0.706	1
1.22	0.712	1
1.26	0.72	1
1.21	0.687	1
1.13	0.634	1
1.19	0.626	1
1.18	0.723	1
1.16	0.687	1
1.16	0.619	1
1.13	0.905	1
1.1	1.05	1
1.04	0.687	1
1.18	0.683	1
1.05	0.725	1
1.12	0.676	1
1.18	0.598	1
1.13	0.724	1
1.11	0.815	1
1.13	0.635	1
1.11	0.659	1
1.17	0.69	1
1.06	0.616	1
1.07	0.665	1
1.12	0.406	1
1.11	0.831	1
0.969	0.724	1
1.22	0.661	1
1.12	0.569	1
1.11	0.604	1
1.13	0.625	1
1.09	0.864	1
0.984	0.621	1
1.03	0.728	1
1.01	0.869	1
0.958	0.876	1
1.1	0.386	1
1.1	0.792	1
1.03	0.587	1
0.995	0.516	1
1.07	0.446	1
0.997	0.798	1
0.997	0.825	1
1.11	0.815	1
1.16	0.694	1
1.02	0.774	1
0.996	0.712	1
1.05	0.818	1
1.05	0.502	1
1.13	0.587	1
1.08	0.696	1
1.02	0.673	1
1.07	0.558	1
1.03	0.875	1
1.08	0.847	1
1.01	0.746	1
1.07	0.88	1
0.929	0.786	1
0.991	0.751	1
1.01	0.552	1
0.935	0.482	1
0.902	0.618	1
0.952	0.526	1
0.909	0.54	1
1.01	0.703	1
1.04	0.972	1
1.03	0.509	1
1.03	0.571	1
1.06	0.73	1
1.01	0.813	1
0.993	1.02	1
1.02	1	1
0.973	0.785	1
1.13	0.933	1
1.14	0.833	1
1.13	0.589	1
1.11	0.849	1
1.12	0.65	1
1.1	0.976	1
1.17	0.691	1
1.07	0.739	1
1.07	0.831	1
1.14	0.931	1
1.04	0.818	1
0.992	0.606	1
1.13	0.679	1
1.1	0.651	1
0.963	0.612	1
0.999	0.874	1
1.09	0.705	1
1.06	0.943	1
1.17	0.973	1
1.1	0.93	1
1.09	0.935	1
1.1	0.626	1
1.04	0.729	1
1.01	0.898	1
1.09	0.794	1
1.1	1.02	1
1.06	0.966	1
1.19	0.905	1
1.07	0.77	1
1.05	0.644	1
1.06	0.733	1
1.09	0.872	1
1.09	0.972	1
1.1	0.831	1
1.06	0.676	1
1.07	0.79	1
1.03	0.767	1
1.12	0.552	1
1.12	0.997	1
1.07	0.618	1
1.11	0.905	1
1.12	0.456	1
1.06	0.567	1
1.19	0.666	1
1.16	0.784	1
1.13	0.813	1
1.1	0.931	1
1.07	0.715	1
1.14	0.639	1
1.08	0.939	1
1.14	1.01	1
1.13	0.697	1
1.16	0.879	1
1.08	0.522	1
1.1	0.867	1
1.11	0.688	1
1.06	0.551	1
1.1	0.751	1
1.16	0.538	1
1.18	0.769	1
1.22	0.803	1
1.16	0.975	1
1.19	0.875	1
1.17	0.771	1
1.19	0.719	1
1.13	0.603	1
1.14	0.968	1
1.15	0.718	1
1.12	0.676	1
1.15	0.861	1
1.17	0.762	1
1.12	0.702	1
1.17	0.889	1
1.18	0.696	1
1.23	0.698	1
1.2	0.827	1
1.21	0.667	1
1.14	0.729	1
1.09	0.962	1
1.19	0.59	1
1.12	0.747	1
1.04	0.959	1
1.14	0.948	1
1.16	1.14	1
1.16	1.04	1
1.15	0.685	1
1.13	0.844	1
1.24	0.795	1
1.17	0.602	1
1.13	0.821	1
1.09	0.773	1
1.1	0.735	1
1.12	0.58	1
1.15	0.837	1
1.23	0.715	1
1.14	0.437	1
1.13	0.681	1
1.1	0.657	1
1.18	0.884	1
1.22	0.655	1
1.17	0.92	1
1.05	0.967	1
1.17	0.98	1
1.12	0.998	1
1.21	0.871	1
1.21	0.948	1
1.14	1.03	1
1.13	0.85	1
1.2	0.742	1
1.12	0.924	1
1.18	0.834	1
1.17	0.846	1
1.13	0.835	1
1.2	0.801	1
1.17	0.762	1
1.05	0.755	1
1.22	0.71	1
1.12	0.96	1
1.08	0.851	1
1.23	0.993	1
1.22	0.716	1
1.14	0.899	1
1.2	0.868	1
1.11	0.623	1
1.16	0.719	1
1.09	0.912	1
1.16	0.827	1
1.11	0.683	1
1.03	0.525	1
1.08	0.856	1
1.14	0.678	1
1.07	0.972	1
1.2	0.624	1
1.21	0.812	1
1.13	0.768	1
1.17	0.822	1
1.09	0.646	1
1.19	0.637	1
1.21	0.489	1
1.24	0.68	1
1.23	0.665	1
1.11	0.604	1
1.15	0.909	1
1.12	0.558	1
1.2	0.67	1
1.15	0.948	1
1.25	0.932	1
1.06	0.679	1
1.14	0.628	1
1.09	0.703	1
1.13	0.722	1
1.18	0.59	1
1.12	0.571	1
1.15	0.42	1
1.07	0.407	1
1.17	0.522	1
1.13	0.652	1
1.1	0.477	1
1.13	0.422	1
1.08	0.596	1
1.19	0.866	1
1.17	0.776	1
1.13	0.576	1
1.1	0.703	1
1.23	0.625	1
1.14	0.389	1
1.16	0.509	1
1.17	0.566	1
1.03	0.623	1
1.12	0.609	1
1.15	0.612	1
1.19	0.623	1
1.22	0.48	1
1.11	0.599	1
1.09	0.7	1
1.04	0.646	1
1.15	0.515	1
1.11	0.681	1
1.14	0.52	1
1.15	0.394	1
1.14	0.499	1
1.1	0.72	1
1.15	0.484	1
1.21	0.417	1
1.24	0.667	1
1.22	0.719	1
1.19	0.882	1
1.18	0.68	1
1.19	0.616	1
1.16	0.582	1
1.24	0.847	1
1.18	0.471	1
1.11	0.142	1
1.22	0.376	1
1.24	0.34	1
1.14	0.366	1
1.24	0.493	1
1.19	0.511	1
1.29	0.769	1
1.23	0.455	1
1.22	0.577	1
1.23	0.00816	1
1.15	0.00675	1
1.23	0.378	1
1.23	0.59	1
1.19	0.571	1
1.22	0.427	1
1.23	0.567	1
1.13	0.45	1
1.02	0.471	1
1.11	0.464	1
1.1	0.409	1
1.21	0.378	1
1.21	0.584	1
1.22	0.513	1
1.21	0.447	1
1.2	0.324	1
1.13	0.39	1
1.2	0.58	1
1.13	0.583	1
1.17	0.443	1
1.24	0.578	1
1.2	0.553	1
1.21	0.581	1
1.23	0.65	1
1.16	0.577	1
1.15	0.555	1
1.15	0.575	1
1.18	0.562	1
1.13	0.397	1
1.15	0.388	1
1.19	0.383	1
1.23	0.323	1
1.17	0.548	1
1.15	0.316	1
1.2	0.218	1
1.15	0.776	1
1.2	0.395	1
1.27	0.268	1
1.26	0.185	1
1.17	0.609	1
1.19	0.322	1
1.26	0.608	1
1.14	0.483	1
1.18	0.453	1
1.25	0.707	1
1.18	0.563	1
1.26	0.482	1
1.17	0.501	1
1.23	0.572	1
1.09	0.671	1
1.12	0.6	1
1.23	0.26	1
1.19	0.631	1
1.17	0.423	1
1.25	0.517	1
1.22	0.707	1
1.27	0.476	1
1.2	0.357	1
1.12	0.72	1
1.23	0.605	1
1.1	0.355	1
1.14	0.533	1
1.11	0.629	1
1.1	0.398	1
1.13	0.738	1
1.24	0.46	1
1.26	0.439	1
1.25	0.703	1
1.14	0.718	1
1.06	0.855	1
1.17	0.868	1
1.23	0.572	1
1.16	0.344	1
1.23	0.593	1
1.13	0.587	1
1.16	0.702	1
1.1	0.585	1
1.26	0.186	1
1.13	0.635	1
1.19	0.453	1
1.13	0.697	1
1.23	0.784	1
1.25	0.621	1
1.16	0.501	1
1.13	0.546	1
1.11	0.579	1
1.12	0.592	1
1.25	0.443	1
1.19	0.678	1
1.2	0.377	1
1.16	0.609	1
1.08	0.49	1
1.17	0.639	1
1.21	0.149	1
1.14	0.757	1
1.15	0.54	1
1.09	0.729	1
1.09	0.562	1
1.08	0.462	1
1.12	0.367	1
1.2	0.575	1
1.23	0.351	1
1.18	0.327	1
1.08	0.332	1
1.09	0.621	1
1.09	0.515	1
1.07	0.443	1
1.17	0.228	1
1.25	0.638	1
1.18	0.324	1
1.19	0.395	1
1.21	0.201	1
1.24	0.459	1
1.17	0.464	1
1.11	0.325	1
1.09	0.223	1
1.11	0.478	1
1.05	0.255	1
1.08	0.493	1
1.2	0.409	1
1.18	0.403	1
1.21	0.473	1
1.13	0.419	1
1.17	0.429	1
1.15	0.305	1
1.15	0.382	1
1.19	0.602	1
1.18	0.462	1
1.14	0.362	1
1.15	0.221	1
1.2	0.316	1
1.24	0.738	1
1.22	0.501	1
1.2	0.525	1
1.15	0.516	1
1.23	0.292	1
1.21	0.486	1
1.25	0.488	1
1.22	0.407	1
1.2	0.178	1
1.23	0.635	1
1.18	0.634	1
1.17	0.428	1
1.14	0.0993	1
1.13	0.369	1
1.19	0.681	1
1.26	0.624	1
1.18	0.409	1
1.16	0.249	1
1.13	0.413	1
1.23	0.692	1
1.21	0.751	1
1.22	0.49	1
1.21	0.459	1
1.15	0.956	1
1.15	0.257	1
1.22	0.641	1
1.21	0.498	1
1.05	0.521	1
1.19	0.138	1
1.08	0.438	1
1.08	0.355	1
1.16	0.423	1
1.04	0.351	1
1.2	0.939	1
1.1	0.634	1
1.1	0.617	1
1.28	0.783	1
1.21	0.544	1
1.11	0.531	1
1.11	0.689	1
1.14	0.684	1
1.08	0.62	1
1.13	0.74	1
1.08	0.582	1
1.02	0.663	1
1.16	0.847	1
1.19	0.541	1
1.16	0.457	1
1.1	0.485	1
1.17	0.406	1
1.11	0.535	1
1.15	0.602	1
1.14	0.355	1
1.13	0.456	1
1.14	0.256	1
1.19	0.561	1
1.13	0.246	1
1.02	0.405	1
1.13	0.331	1
1.16	0.514	1
1.25	0.82	1
1.22	0.64	1
1.14	0.518	1
1.17	0.451	1
1.14	0.384	1
1.14	0.403	1
1.23	0.231	1
1.23	0.444	1
1.09	0.404	1
1.25	0.706	1
1.18	0.426	1
1.18	0.46	1
1.12	0.421	1
1.13	0.367	1
1.16	0.391	1
1.24	0.542	1
1.22	0.278	1
1.12	0.209	1
1.15	0.433	1
1.16	0.697	1
1.14	0.533	1
1.21	0.379	1
1.17	0.516	1
1.18	0.53	1
1.26	0.54	1
1.2	0.504	1
1.14	0.574	1
1.17	0.495	1
1.1	0.286	1
1.22	0.354	1
1.08	0.489	1
1.2	0.423	1
1.13	0.592	1
1.22	0.299	1
1.16	0.535	1
1.2	0.352	1
1.24	0.508	1
1.16	0.378	1
1.19	0.706	1
1.2	0.422	1
1.18	0.63	1
1.18	0.477	1
1.2	0.453	1
1.12	0.491	1
1.19	0.0283	1
1.16	0.494	1
1.16	0.54	1
1.18	0.49	1
1.18	0.383	1
1.13	0.602	1
1.26	0.451	1
1.14	0.397	1
1.15	0.487	1
1.2	0.498	1
1.14	0.27	1
1.22	0.3	1
1.16	0.232	1
1.15	0.23	1
1.23	0.175	1
1.18	0.364	1
1.14	0.0478	1
1.17	0.531	1
1.09	0.215	1
1.17	0.415	1
1.21	0.391	1
1.18	0.305	1
1.18	0.408	1
1.24	0.588	1
1.22	0.479	1
1.09	0.304	1
1.09	0.364	1
1.26	0.371	1
1.25	0.475	1
1.15	0.388	1
1.07	0.254	1
1.25	0.393	1
1.09	0.334	1
1.17	0.428	1
1.15	0.441	1
1.21	0.535	1
1.12	0.352	1
1.16	0.158	1
1.2	0.637	1
1.2	0.192	1
1.17	0.301	1
1.26	0.464	1
1.27	0.337	1
1.3	0.2	1
1.24	0.461	1
1.17	0.49	1
1.09	0.479	1
1.11	0.0923	1
1.16	0.457	1
1.18	0.304	1
1.11	0.518	1
1.19	0.349	1
1.1	0.184	1
1.17	0.349	1
1.17	0.559	1
1.17	0.118	1
1.11	0.277	1
1.17	0.522	1
1.25	0.331	1
1.15	0.805	1
1.14	0.41	1
1.12	0.596	1
1.14	0.517	1
1.25	0.456	1
1.2	0.469	1
1.23	0.584	1
1.15	0.535	1
1.23	0.457	1
1.17	0.397	1
1.2	0.507	1
1.22	0.658	1
1.18	0.542	1
1.13	0.357	1
1.19	0.824	1
1.27	0.548	1
1.22	0.63	1
1.29	0.346	1
1.27	0.47	1
1.14	0.619	1
1.13	0.397	1
1.21	0.448	1
1.17	0.512	1
1.09	0.366	1
1.17	0.598	1
1.11	0.583	1
1.18	0.779	1
1.17	0.64	1
1.24	0.639	1
1.21	0.661	1
1.26	0.57	1
1.24	0.515	1
1.16	0.604	1
1.27	0.349	1
1.19	0.519	1
1.27	0.474	1
1.21	0.349	1
1.21	0.679	1
1.22	0.438	1
1.12	0.694	1
1.15	0.467	1
1.21	0.331	1
1.26	0.493	1
1.15	0.407	1
1.15	0.478	1
1.2	0.676	1
1.18	0.636	1
1.15	0.707	1
1.19	0.355	1
1.15	0.545	1
1.15	0.45	1
1.2	0.302	1
1.18	0.467	1
1.2	0.283	1
1.11	0.559	1
1.11	0.492	1
1.22	0.647	1
1.09	0.762	1
1.13	0.611	1
1.17	0.577	1
1.17	0.393	1
1.19	0.529	1
1.13	0.319	1
1.15	0.502	1
1.12	0.695	1
1.17	0.393	1
1.16	0.435	1
1.11	0.507	1
1.19	0.511	1
1.18	0.424	1
1.12	0.607	1
1.13	0.392	1
1.13	0.516	1
1.09	0.704	1
1.11	0.447	1
1.06	0.393	1
1.11	0.337	1
1.09	0.697	1
0.95	0.56	1
1.17	0.694	1
1.03	0.52	1
1.17	0.593	1
1.13	0.705	1
1.02	0.715	1
1.07	0.478	1
1.09	0.379	1
1.11	0.481	1
1.04	0.696	1
1.11	0.535	1
1.14	0.497	1
1.03	0.434	1
1.08	0.365	1
1.11	0.421	1
1.15	0.47	1
1.11	0.288	1
1.19	0.712	1
1.2	0.583	1
1.22	0.599	1
1.12	0.628	1
1.17	0.243	1
1.19	0.647	1
1.17	0.501	1
1.21	0.349	1
1.19	0.526	1
1.14	0.472	1
1.09	0.531	1
1.18	0.432	1
1.1	0.461	1
1.15	0.568	1
1.08	0.411	1
1.11	0.413	1
1.13	0.411	1
1.15	0.27	1
1.2	0.506	1
1.13	0.467	1
1.18	0.507	1
1.19	0.168	1
1.19	0.388	1
1.14	0.471	1
1.12	0.482	1
1.19	0.552	1
1.16	0.51	1
1.18	0.283	1
1.12	0.538	1
1.2	0.521	1
[truncated: 121,116 more rows]
