# Supplementary material for: Transport mechanism of DgoT, a bacterial homolog of SLC17 organic anion transporters
Source: EMBO J. 2024 Oct 25;43(24):6740–65. doi: 10.1038/s44318-024-00279-y (PMC11649914; doi:10.1038/s44318-024-00279-y)
Supplement: Supplementary file 8 — Source data Fig. 7 [file 44318_2024_279_MOESM8_ESM.zip › Figure 7/7C/README]

Metastable states assignment for Figure 6C:
1 outward occluded
2 intermediate
3 inward facing
