# Supplementary material for: Transport mechanism of DgoT, a bacterial homolog of SLC17 organic anion transporters
Source: EMBO J. 2024 Oct 25;43(24):6740–65. doi: 10.1038/s44318-024-00279-y (PMC11649914; doi:10.1038/s44318-024-00279-y)
Supplement: Supplementary file 8 — Source data Fig. 7 [file 44318_2024_279_MOESM8_ESM.zip › Figure 7/7A/7A.csv]

tIC1	tIC2	free energy (kT)
1.01E+00	3.93E-01	5.10E+00
1.04E+00	6.68E-01	4.56E+00
1.11E+00	5.39E-01	4.28E+00
1.03E+00	4.03E-01	5.10E+00
1.14E+00	4.35E-01	5.10E+00
1.12E+00	4.72E-01	5.10E+00
1.15E+00	2.47E-01	4.90E+00
1.08E+00	4.19E-01	5.10E+00
1.17E+00	5.59E-01	4.28E+00
1.13E+00	3.80E-01	5.10E+00
1.17E+00	1.86E-01	4.90E+00
1.27E+00	4.20E-01	4.57E+00
1.22E+00	7.52E-01	4.44E+00
1.22E+00	4.82E-01	4.57E+00
1.26E+00	1.56E-01	4.90E+00
1.24E+00	3.02E-01	4.90E+00
1.23E+00	2.53E-01	4.90E+00
1.29E+00	2.65E-01	4.90E+00
1.31E+00	4.09E-01	4.57E+00
1.26E+00	4.34E-01	4.57E+00
1.21E+00	6.33E-02	6.62E+00
1.20E+00	2.61E-01	4.90E+00
1.21E+00	4.85E-01	4.57E+00
1.20E+00	1.32E-01	4.90E+00
1.17E+00	-2.68E-02	6.62E+00
1.20E+00	2.84E-01	4.90E+00
1.19E+00	9.00E-01	4.44E+00
1.22E+00	6.77E-01	4.44E+00
1.23E+00	7.99E-01	4.30E+00
1.17E+00	6.88E-01	4.44E+00
1.28E+00	8.83E-01	4.44E+00
1.23E+00	9.80E-01	4.44E+00
1.23E+00	5.17E-01	4.28E+00
1.23E+00	8.82E-01	4.44E+00
1.31E+00	5.52E-01	4.28E+00
1.26E+00	7.44E-01	4.44E+00
1.29E+00	6.29E-01	4.44E+00
1.20E+00	9.04E-01	4.44E+00
1.25E+00	6.52E-01	4.44E+00
1.27E+00	6.09E-01	4.44E+00
1.23E+00	2.41E-01	4.90E+00
1.22E+00	3.36E-01	4.57E+00
1.21E+00	5.25E-01	4.28E+00
1.24E+00	9.21E-01	4.44E+00
1.27E+00	6.87E-01	4.44E+00
1.15E+00	6.97E-01	4.44E+00
1.18E+00	7.51E-01	4.44E+00
1.11E+00	6.68E-01	4.56E+00
1.17E+00	8.49E-01	4.30E+00
1.25E+00	9.79E-01	4.44E+00
1.23E+00	4.86E-01	4.57E+00
1.10E+00	6.98E-01	4.56E+00
1.12E+00	8.41E-01	4.30E+00
1.13E+00	7.48E-01	4.30E+00
1.17E+00	7.54E-01	4.30E+00
1.05E+00	4.89E-01	5.10E+00
1.21E+00	8.02E-01	4.30E+00
1.14E+00	5.23E-01	4.28E+00
1.10E+00	5.48E-01	4.28E+00
1.14E+00	7.89E-01	4.30E+00
1.13E+00	6.34E-01	4.56E+00
1.15E+00	5.30E-01	4.28E+00
1.17E+00	6.38E-01	4.44E+00
1.18E+00	8.39E-01	4.30E+00
1.20E+00	5.86E-01	4.28E+00
1.19E+00	8.07E-01	4.30E+00
1.14E+00	7.30E-01	4.30E+00
1.25E+00	6.74E-01	4.44E+00
1.17E+00	6.57E-01	4.44E+00
1.13E+00	3.84E-01	5.10E+00
1.20E+00	6.26E-01	4.44E+00
1.25E+00	9.33E-01	4.44E+00
1.22E+00	7.04E-01	4.44E+00
1.25E+00	6.53E-01	4.44E+00
1.17E+00	3.22E-01	4.90E+00
1.13E+00	5.06E-01	4.28E+00
1.10E+00	7.61E-01	4.30E+00
1.15E+00	6.79E-01	4.44E+00
1.07E+00	8.08E-01	4.30E+00
1.05E+00	6.45E-01	4.56E+00
1.08E+00	5.47E-01	4.28E+00
1.05E+00	6.05E-01	4.56E+00
1.15E+00	7.22E-01	4.44E+00
1.10E+00	1.09E+00	4.01E+00
1.13E+00	7.66E-01	4.30E+00
1.03E+00	5.43E-01	4.56E+00
1.19E+00	7.61E-01	4.44E+00
1.21E+00	6.62E-01	4.44E+00
1.22E+00	6.46E-01	4.44E+00
1.23E+00	5.65E-01	4.28E+00
1.15E+00	6.21E-01	4.28E+00
1.10E+00	5.85E-01	4.56E+00
1.18E+00	5.68E-01	4.28E+00
1.24E+00	6.88E-01	4.44E+00
1.08E+00	3.37E-01	5.10E+00
1.11E+00	5.47E-01	4.28E+00
1.19E+00	6.35E-01	4.44E+00
1.20E+00	6.98E-01	4.44E+00
1.23E+00	6.86E-01	4.44E+00
1.26E+00	7.70E-01	4.44E+00
1.23E+00	6.95E-01	4.44E+00
1.23E+00	7.13E-01	4.44E+00
1.27E+00	7.24E-01	4.44E+00
1.22E+00	6.42E-01	4.44E+00
1.22E+00	9.78E-01	4.44E+00
1.21E+00	6.42E-01	4.44E+00
1.18E+00	5.88E-01	4.28E+00
1.24E+00	6.92E-01	4.44E+00
1.20E+00	7.58E-01	4.44E+00
1.14E+00	8.79E-01	4.30E+00
1.16E+00	9.20E-01	4.44E+00
1.18E+00	5.58E-01	4.28E+00
1.15E+00	7.57E-01	4.30E+00
1.13E+00	7.61E-01	4.30E+00
1.13E+00	5.27E-01	4.28E+00
1.12E+00	7.37E-01	4.30E+00
1.12E+00	8.59E-01	4.30E+00
1.13E+00	6.65E-01	4.56E+00
1.18E+00	8.50E-01	4.30E+00
1.17E+00	7.90E-01	4.30E+00
1.17E+00	8.74E-01	4.44E+00
1.07E+00	6.84E-01	4.56E+00
1.20E+00	4.10E-01	4.57E+00
1.13E+00	7.09E-01	4.44E+00
1.12E+00	6.33E-01	4.56E+00
1.04E+00	5.05E-01	5.10E+00
1.20E+00	6.68E-01	4.44E+00
1.12E+00	6.31E-01	4.56E+00
1.12E+00	6.72E-01	4.56E+00
1.24E+00	8.87E-01	4.44E+00
1.14E+00	8.40E-01	4.30E+00
1.09E+00	8.82E-01	4.71E+00
1.05E+00	1.04E+00	4.71E+00
1.13E+00	6.74E-01	4.56E+00
1.11E+00	9.41E-01	4.71E+00
1.06E+00	6.56E-01	4.56E+00
1.15E+00	8.77E-01	4.30E+00
1.15E+00	6.42E-01	4.44E+00
1.13E+00	1.02E+00	4.01E+00
1.19E+00	9.23E-01	4.44E+00
1.14E+00	1.02E+00	4.01E+00
1.05E+00	6.34E-01	4.56E+00
1.10E+00	5.09E-01	4.28E+00
1.09E+00	6.80E-01	4.56E+00
1.21E+00	4.45E-01	4.57E+00
1.04E+00	6.93E-01	4.56E+00
1.21E+00	7.49E-01	4.44E+00
1.06E+00	6.13E-01	4.56E+00
1.18E+00	5.83E-01	4.28E+00
1.17E+00	6.91E-01	4.44E+00
1.18E+00	5.80E-01	4.28E+00
1.18E+00	5.01E-01	4.28E+00
1.19E+00	6.19E-01	4.44E+00
1.17E+00	4.53E-01	4.57E+00
1.18E+00	3.86E-01	4.57E+00
1.27E+00	6.06E-01	4.44E+00
1.24E+00	8.55E-01	4.44E+00
1.26E+00	2.56E-01	4.90E+00
1.08E+00	5.50E-01	4.28E+00
1.18E+00	6.48E-01	4.44E+00
1.12E+00	7.10E-01	4.56E+00
1.16E+00	9.05E-01	4.44E+00
1.15E+00	7.08E-01	4.44E+00
1.13E+00	4.69E-01	5.10E+00
1.11E+00	7.33E-01	4.30E+00
1.18E+00	5.88E-01	4.28E+00
1.12E+00	3.67E-01	5.10E+00
1.09E+00	4.90E-01	5.10E+00
1.14E+00	5.77E-01	4.28E+00
1.19E+00	6.81E-01	4.44E+00
1.18E+00	5.34E-01	4.28E+00
1.12E+00	6.87E-01	4.56E+00
1.12E+00	4.16E-01	5.10E+00
1.12E+00	6.31E-01	4.56E+00
1.16E+00	7.10E-01	4.44E+00
1.24E+00	4.72E-01	4.57E+00
1.11E+00	7.47E-01	4.30E+00
1.21E+00	6.43E-01	4.44E+00
1.14E+00	6.83E-01	4.44E+00
1.27E+00	4.99E-01	4.57E+00
1.16E+00	4.58E-01	4.57E+00
1.22E+00	7.18E-01	4.44E+00
1.14E+00	8.36E-01	4.30E+00
1.16E+00	9.13E-01	4.44E+00
1.22E+00	4.85E-01	4.57E+00
1.16E+00	4.84E-01	4.28E+00
1.18E+00	8.34E-01	4.30E+00
1.12E+00	7.91E-01	4.30E+00
1.14E+00	5.44E-01	4.28E+00
1.11E+00	6.54E-01	4.56E+00
1.15E+00	7.36E-01	4.44E+00
1.12E+00	7.68E-01	4.30E+00
1.16E+00	8.23E-01	4.30E+00
1.18E+00	4.84E-01	4.28E+00
1.25E+00	6.20E-01	4.44E+00
1.17E+00	7.87E-01	4.30E+00
1.17E+00	5.75E-01	4.28E+00
1.16E+00	7.91E-01	4.30E+00
1.16E+00	5.63E-01	4.28E+00
1.15E+00	5.90E-01	4.28E+00
1.11E+00	8.38E-01	4.30E+00
1.24E+00	6.42E-01	4.44E+00
1.18E+00	8.30E-01	4.30E+00
1.16E+00	8.28E-01	4.30E+00
1.13E+00	6.20E-01	4.56E+00
1.18E+00	6.84E-01	4.44E+00
1.09E+00	8.94E-01	4.71E+00
1.09E+00	6.79E-01	4.56E+00
1.20E+00	6.56E-01	4.44E+00
1.21E+00	5.63E-01	4.28E+00
1.16E+00	5.40E-01	4.28E+00
1.27E+00	7.74E-01	4.44E+00
1.11E+00	8.06E-01	4.30E+00
1.14E+00	7.40E-01	4.30E+00
1.14E+00	6.54E-01	4.56E+00
1.12E+00	7.52E-01	4.30E+00
1.13E+00	8.80E-01	4.30E+00
1.22E+00	7.50E-01	4.44E+00
1.14E+00	9.75E-01	4.71E+00
1.08E+00	6.57E-01	4.56E+00
1.01E+00	9.53E-01	4.71E+00
1.10E+00	9.37E-01	4.71E+00
1.11E+00	6.54E-01	4.56E+00
1.10E+00	1.05E+00	4.01E+00
1.15E+00	5.35E-01	4.28E+00
1.14E+00	6.40E-01	4.56E+00
1.14E+00	6.89E-01	4.44E+00
1.19E+00	6.30E-01	4.44E+00
1.14E+00	6.80E-01	4.44E+00
1.24E+00	9.03E-01	4.44E+00
1.18E+00	6.47E-01	4.44E+00
1.20E+00	6.84E-01	4.44E+00
1.12E+00	8.14E-01	4.30E+00
1.23E+00	6.95E-01	4.44E+00
1.08E+00	7.37E-01	4.30E+00
1.24E+00	7.42E-01	4.44E+00
1.16E+00	7.19E-01	4.44E+00
1.16E+00	8.36E-01	4.30E+00
1.16E+00	7.50E-01	4.30E+00
1.20E+00	7.97E-01	4.30E+00
1.21E+00	6.36E-01	4.44E+00
1.21E+00	6.54E-01	4.44E+00
1.17E+00	6.94E-01	4.44E+00
1.21E+00	6.60E-01	4.44E+00
1.16E+00	6.59E-01	4.44E+00
1.12E+00	9.70E-01	4.71E+00
1.17E+00	6.44E-01	4.44E+00
1.16E+00	7.12E-01	4.44E+00
1.24E+00	7.45E-01	4.44E+00
1.21E+00	8.84E-01	4.44E+00
1.17E+00	6.76E-01	4.44E+00
1.24E+00	6.26E-01	4.44E+00
1.19E+00	7.28E-01	4.44E+00
1.20E+00	8.95E-01	4.44E+00
1.19E+00	6.70E-01	4.44E+00
1.20E+00	7.75E-01	4.30E+00
1.24E+00	5.06E-01	4.28E+00
1.21E+00	6.28E-01	4.44E+00
1.22E+00	8.75E-01	4.44E+00
1.20E+00	6.52E-01	4.44E+00
1.24E+00	7.87E-01	4.44E+00
1.25E+00	3.91E-01	4.57E+00
1.26E+00	5.20E-01	4.28E+00
1.22E+00	8.33E-01	4.44E+00
1.16E+00	6.86E-01	4.44E+00
1.25E+00	7.02E-01	4.44E+00
1.26E+00	4.88E-01	4.57E+00
1.20E+00	7.40E-01	4.44E+00
1.12E+00	6.42E-01	4.56E+00
1.18E+00	6.06E-01	4.28E+00
1.23E+00	8.86E-01	4.44E+00
1.27E+00	7.32E-01	4.44E+00
1.24E+00	2.90E-01	4.90E+00
1.17E+00	4.22E-01	4.57E+00
1.16E+00	5.42E-01	4.28E+00
1.25E+00	4.56E-01	4.57E+00
1.24E+00	6.10E-01	4.44E+00
1.15E+00	7.08E-01	4.44E+00
1.15E+00	7.53E-01	4.30E+00
1.18E+00	5.22E-01	4.28E+00
1.10E+00	5.72E-01	4.28E+00
1.17E+00	5.81E-01	4.28E+00
1.13E+00	6.89E-01	4.56E+00
1.22E+00	3.74E-01	4.57E+00
1.28E+00	6.45E-01	4.44E+00
1.15E+00	4.00E-01	4.57E+00
1.28E+00	6.67E-01	4.44E+00
1.21E+00	6.78E-01	4.44E+00
1.14E+00	5.23E-01	4.28E+00
1.33E+00	7.37E-01	4.44E+00
1.27E+00	2.77E-01	4.90E+00
1.15E+00	7.78E-01	4.30E+00
1.25E+00	8.08E-01	4.44E+00
1.16E+00	7.64E-01	4.30E+00
1.18E+00	2.81E-01	4.90E+00
1.22E+00	6.66E-01	4.44E+00
1.19E+00	3.45E-01	4.57E+00
1.22E+00	6.14E-01	4.44E+00
1.14E+00	4.84E-01	4.28E+00
1.15E+00	6.90E-01	4.44E+00
1.14E+00	5.28E-01	4.28E+00
1.14E+00	6.73E-01	4.44E+00
1.17E+00	6.41E-01	4.44E+00
1.20E+00	7.27E-01	4.44E+00
1.16E+00	4.92E-01	4.28E+00
1.20E+00	4.88E-01	4.57E+00
1.19E+00	8.55E-01	4.44E+00
1.10E+00	6.38E-01	4.56E+00
1.22E+00	6.70E-01	4.44E+00
1.16E+00	5.30E-01	4.28E+00
1.21E+00	9.61E-01	4.44E+00
1.17E+00	8.97E-01	4.44E+00
1.22E+00	1.15E+00	3.77E+00
1.17E+00	8.89E-01	4.44E+00
1.14E+00	6.03E-01	4.28E+00
1.19E+00	6.09E-01	4.28E+00
1.13E+00	6.26E-01	4.56E+00
1.06E+00	9.30E-01	4.71E+00
1.10E+00	8.14E-01	4.30E+00
1.11E+00	7.93E-01	4.30E+00
1.09E+00	6.12E-01	4.56E+00
1.12E+00	6.28E-01	4.56E+00
1.11E+00	5.10E-01	4.28E+00
1.09E+00	7.26E-01	4.56E+00
1.09E+00	8.36E-01	4.30E+00
1.16E+00	1.01E+00	4.01E+00
1.19E+00	9.20E-01	4.44E+00
1.16E+00	8.95E-01	4.44E+00
1.19E+00	1.09E+00	4.01E+00
1.22E+00	7.95E-01	4.30E+00
1.17E+00	8.08E-01	4.30E+00
1.22E+00	9.16E-01	4.44E+00
1.17E+00	7.41E-01	4.44E+00
1.05E+00	5.54E-01	4.56E+00
1.22E+00	7.44E-01	4.44E+00
1.13E+00	5.75E-01	4.28E+00
1.14E+00	4.97E-01	4.28E+00
1.22E+00	6.24E-01	4.44E+00
1.21E+00	8.37E-01	4.44E+00
1.13E+00	5.98E-01	4.28E+00
1.12E+00	7.11E-01	4.56E+00
1.15E+00	8.54E-01	4.30E+00
1.17E+00	6.39E-01	4.44E+00
1.08E+00	9.10E-01	4.71E+00
1.01E+00	8.21E-01	4.30E+00
1.20E+00	8.87E-01	4.44E+00
1.17E+00	8.71E-01	4.44E+00
1.10E+00	8.80E-01	4.71E+00
1.11E+00	1.01E+00	4.71E+00
1.18E+00	6.41E-01	4.44E+00
1.18E+00	7.31E-01	4.44E+00
1.18E+00	1.04E+00	4.01E+00
1.15E+00	8.30E-01	4.30E+00
1.12E+00	6.15E-01	4.56E+00
1.16E+00	5.39E-01	4.28E+00
1.11E+00	8.67E-01	4.30E+00
1.07E+00	7.51E-01	4.30E+00
1.03E+00	6.92E-01	4.56E+00
1.15E+00	7.44E-01	4.30E+00
1.19E+00	8.53E-01	4.44E+00
1.11E+00	5.93E-01	4.56E+00
1.12E+00	5.59E-01	4.28E+00
1.11E+00	6.80E-01	4.56E+00
1.16E+00	8.04E-01	4.30E+00
1.06E+00	4.01E-01	5.10E+00
1.12E+00	7.58E-01	4.30E+00
1.12E+00	5.14E-01	4.28E+00
1.14E+00	5.75E-01	4.28E+00
1.13E+00	4.20E-01	5.10E+00
1.13E+00	6.15E-01	4.56E+00
1.16E+00	7.08E-01	4.44E+00
1.14E+00	7.37E-01	4.30E+00
1.17E+00	6.09E-01	4.28E+00
1.11E+00	6.16E-01	4.56E+00
1.13E+00	8.29E-01	4.30E+00
1.18E+00	6.66E-01	4.44E+00
1.13E+00	4.80E-01	4.28E+00
1.08E+00	4.96E-01	5.10E+00
1.10E+00	4.02E-01	5.10E+00
1.11E+00	6.15E-01	4.56E+00
1.18E+00	5.86E-01	4.28E+00
1.16E+00	6.21E-01	4.28E+00
1.11E+00	7.01E-01	4.56E+00
1.15E+00	6.03E-01	4.28E+00
1.16E+00	8.45E-01	4.30E+00
1.20E+00	7.47E-01	4.44E+00
1.07E+00	3.75E-01	5.10E+00
1.12E+00	3.78E-01	5.10E+00
1.21E+00	5.91E-01	4.28E+00
1.13E+00	4.16E-01	5.10E+00
1.12E+00	6.05E-01	4.56E+00
1.09E+00	6.21E-01	4.56E+00
1.16E+00	5.63E-01	4.28E+00
1.20E+00	5.92E-01	4.28E+00
1.08E+00	5.98E-01	4.56E+00
1.17E+00	7.79E-01	4.30E+00
1.14E+00	5.66E-01	4.28E+00
1.17E+00	6.27E-01	4.44E+00
1.08E+00	6.96E-01	4.56E+00
1.09E+00	6.77E-01	4.56E+00
1.12E+00	6.91E-01	4.56E+00
1.12E+00	6.11E-01	4.56E+00
1.16E+00	6.00E-01	4.28E+00
1.07E+00	5.51E-01	4.28E+00
1.13E+00	5.98E-01	4.28E+00
1.09E+00	8.35E-01	4.30E+00
1.13E+00	7.60E-01	4.30E+00
1.19E+00	5.11E-01	4.28E+00
1.20E+00	5.62E-01	4.28E+00
1.11E+00	6.31E-01	4.56E+00
1.12E+00	6.86E-01	4.56E+00
1.14E+00	7.15E-01	4.44E+00
1.14E+00	8.26E-01	4.30E+00
1.21E+00	8.35E-01	4.44E+00
1.15E+00	9.35E-01	4.44E+00
1.24E+00	5.37E-01	4.28E+00
1.25E+00	6.69E-01	4.44E+00
1.13E+00	6.59E-01	4.56E+00
1.18E+00	7.87E-01	4.30E+00
1.13E+00	7.56E-01	4.30E+00
1.24E+00	7.89E-01	4.44E+00
1.19E+00	8.56E-01	4.44E+00
1.07E+00	9.42E-01	4.71E+00
1.10E+00	7.57E-01	4.30E+00
1.11E+00	6.57E-01	4.56E+00
1.12E+00	6.22E-01	4.56E+00
1.18E+00	7.81E-01	4.30E+00
1.16E+00	9.37E-01	4.44E+00
1.20E+00	5.88E-01	4.28E+00
1.14E+00	8.32E-01	4.30E+00
1.21E+00	9.50E-01	4.44E+00
1.08E+00	7.88E-01	4.30E+00
1.06E+00	7.72E-01	4.30E+00
1.11E+00	9.83E-01	4.71E+00
1.08E+00	9.96E-01	4.71E+00
1.07E+00	9.58E-01	4.71E+00
1.15E+00	1.03E+00	4.01E+00
1.09E+00	1.06E+00	4.01E+00
1.06E+00	8.41E-01	4.30E+00
1.06E+00	7.32E-01	4.56E+00
1.10E+00	9.08E-01	4.71E+00
1.10E+00	7.73E-01	4.30E+00
1.09E+00	1.00E+00	4.71E+00
1.22E+00	1.18E+00	3.77E+00
1.13E+00	8.71E-01	4.30E+00
1.11E+00	1.13E+00	4.01E+00
1.09E+00	1.00E+00	4.71E+00
1.11E+00	9.47E-01	4.71E+00
1.07E+00	1.12E+00	4.01E+00
1.06E+00	9.13E-01	4.71E+00
1.07E+00	1.00E+00	4.71E+00
1.18E+00	7.94E-01	4.30E+00
1.08E+00	8.49E-01	4.30E+00
1.10E+00	1.13E+00	4.01E+00
1.15E+00	8.77E-01	4.30E+00
1.12E+00	8.65E-01	4.30E+00
1.08E+00	8.12E-01	4.30E+00
1.16E+00	9.27E-01	4.44E+00
1.17E+00	7.84E-01	4.30E+00
1.05E+00	1.09E+00	4.07E+00
1.12E+00	1.03E+00	4.01E+00
1.10E+00	1.08E+00	4.01E+00
1.11E+00	7.88E-01	4.30E+00
1.10E+00	8.87E-01	4.71E+00
1.13E+00	1.26E+00	3.62E+00
1.04E+00	8.71E-01	4.71E+00
1.11E+00	1.17E+00	3.62E+00
1.13E+00	9.98E-01	4.71E+00
1.09E+00	8.37E-01	4.30E+00
1.13E+00	1.00E+00	4.01E+00
1.14E+00	1.02E+00	4.01E+00
1.16E+00	1.07E+00	4.01E+00
1.16E+00	1.16E+00	4.01E+00
1.15E+00	1.02E+00	4.01E+00
1.07E+00	1.02E+00	4.71E+00
1.16E+00	8.31E-01	4.30E+00
1.21E+00	6.24E-01	4.44E+00
1.14E+00	8.32E-01	4.30E+00
1.25E+00	7.99E-01	4.44E+00
1.16E+00	1.10E+00	4.01E+00
1.12E+00	8.50E-01	4.30E+00
1.17E+00	7.00E-01	4.44E+00
1.18E+00	9.04E-01	4.44E+00
1.16E+00	9.37E-01	4.44E+00
1.03E+00	6.49E-01	4.56E+00
1.16E+00	9.39E-01	4.44E+00
1.14E+00	6.67E-01	4.56E+00
1.17E+00	1.09E+00	4.01E+00
1.09E+00	8.66E-01	4.30E+00
1.09E+00	7.82E-01	4.30E+00
1.06E+00	6.70E-01	4.56E+00
1.11E+00	9.22E-01	4.71E+00
1.16E+00	8.33E-01	4.30E+00
1.07E+00	6.49E-01	4.56E+00
1.14E+00	6.94E-01	4.44E+00
1.07E+00	6.66E-01	4.56E+00
1.18E+00	9.86E-01	4.44E+00
1.11E+00	6.96E-01	4.56E+00
1.17E+00	9.20E-01	4.44E+00
1.22E+00	6.86E-01	4.44E+00
1.20E+00	8.17E-01	4.30E+00
1.11E+00	6.77E-01	4.56E+00
1.16E+00	8.38E-01	4.30E+00
1.21E+00	7.70E-01	4.44E+00
1.17E+00	7.68E-01	4.30E+00
1.10E+00	8.95E-01	4.71E+00
1.13E+00	7.37E-01	4.30E+00
1.16E+00	8.39E-01	4.30E+00
1.12E+00	8.03E-01	4.30E+00
1.13E+00	8.46E-01	4.30E+00
1.10E+00	6.81E-01	4.56E+00
1.19E+00	7.22E-01	4.44E+00
1.14E+00	8.75E-01	4.30E+00
1.08E+00	7.56E-01	4.30E+00
1.21E+00	7.51E-01	4.44E+00
1.18E+00	9.14E-01	4.44E+00
1.16E+00	9.26E-01	4.44E+00
1.19E+00	6.42E-01	4.44E+00
1.17E+00	6.68E-01	4.44E+00
1.14E+00	7.95E-01	4.30E+00
1.14E+00	5.94E-01	4.28E+00
1.11E+00	1.09E+00	4.01E+00
1.14E+00	7.93E-01	4.30E+00
1.13E+00	8.66E-01	4.30E+00
1.07E+00	1.01E+00	4.71E+00
1.13E+00	7.56E-01	4.30E+00
1.08E+00	5.68E-01	4.56E+00
1.22E+00	6.01E-01	4.28E+00
1.14E+00	7.53E-01	4.30E+00
1.14E+00	7.45E-01	4.30E+00
1.20E+00	7.16E-01	4.44E+00
1.18E+00	8.33E-01	4.30E+00
1.21E+00	6.91E-01	4.44E+00
1.20E+00	4.74E-01	4.57E+00
1.16E+00	6.28E-01	4.44E+00
1.13E+00	5.79E-01	4.28E+00
1.17E+00	7.33E-01	4.44E+00
1.13E+00	8.06E-01	4.30E+00
1.12E+00	7.62E-01	4.30E+00
1.28E+00	9.38E-01	4.44E+00
1.19E+00	8.55E-01	4.44E+00
1.21E+00	8.38E-01	4.44E+00
1.14E+00	6.81E-01	4.44E+00
1.13E+00	7.87E-01	4.30E+00
1.12E+00	8.79E-01	4.71E+00
1.20E+00	6.07E-01	4.28E+00
1.18E+00	8.76E-01	4.44E+00
1.12E+00	7.40E-01	4.30E+00
1.18E+00	8.56E-01	4.44E+00
1.15E+00	7.58E-01	4.30E+00
1.25E+00	6.35E-01	4.44E+00
1.09E+00	7.53E-01	4.30E+00
1.20E+00	6.04E-01	4.28E+00
1.11E+00	7.08E-01	4.56E+00
1.17E+00	8.60E-01	4.44E+00
1.12E+00	8.46E-01	4.30E+00
1.10E+00	6.04E-01	4.56E+00
1.17E+00	8.42E-01	4.30E+00
1.28E+00	6.98E-01	4.44E+00
1.27E+00	8.98E-01	4.44E+00
1.23E+00	9.22E-01	4.44E+00
1.23E+00	7.64E-01	4.44E+00
1.20E+00	8.51E-01	4.44E+00
1.13E+00	5.70E-01	4.28E+00
1.21E+00	7.19E-01	4.44E+00
1.16E+00	8.65E-01	4.30E+00
1.10E+00	7.53E-01	4.30E+00
1.11E+00	7.33E-01	4.30E+00
1.16E+00	6.68E-01	4.44E+00
1.15E+00	7.56E-01	4.30E+00
1.16E+00	7.20E-01	4.44E+00
1.13E+00	6.92E-01	4.56E+00
1.20E+00	9.40E-01	4.44E+00
1.17E+00	1.01E+00	4.01E+00
1.23E+00	9.61E-01	4.44E+00
1.27E+00	8.76E-01	4.44E+00
1.15E+00	7.82E-01	4.30E+00
1.17E+00	6.46E-01	4.44E+00
1.23E+00	9.64E-01	4.44E+00
1.18E+00	9.53E-01	4.44E+00
1.20E+00	7.50E-01	4.44E+00
1.14E+00	6.18E-01	4.56E+00
1.13E+00	7.42E-01	4.30E+00
1.15E+00	6.02E-01	4.28E+00
1.18E+00	7.84E-01	4.30E+00
1.16E+00	7.93E-01	4.30E+00
1.09E+00	8.16E-01	4.30E+00
1.08E+00	7.74E-01	4.30E+00
1.12E+00	6.81E-01	4.56E+00
1.05E+00	8.53E-01	4.71E+00
1.09E+00	9.05E-01	4.71E+00
1.13E+00	6.70E-01	4.56E+00
1.14E+00	5.87E-01	4.28E+00
1.15E+00	8.00E-01	4.30E+00
1.18E+00	7.69E-01	4.30E+00
1.15E+00	1.02E+00	4.01E+00
1.17E+00	8.34E-01	4.30E+00
1.20E+00	9.17E-01	4.44E+00
1.10E+00	7.33E-01	4.30E+00
1.08E+00	9.82E-01	4.71E+00
1.14E+00	9.17E-01	4.71E+00
1.17E+00	7.30E-01	4.44E+00
1.09E+00	7.89E-01	4.30E+00
1.16E+00	1.22E+00	3.62E+00
1.13E+00	7.61E-01	4.30E+00
1.09E+00	7.44E-01	4.30E+00
1.08E+00	6.63E-01	4.56E+00
1.14E+00	8.66E-01	4.30E+00
1.08E+00	6.16E-01	4.56E+00
1.08E+00	9.22E-01	4.71E+00
1.09E+00	8.27E-01	4.30E+00
1.04E+00	5.28E-01	5.10E+00
1.08E+00	6.46E-01	4.56E+00
1.09E+00	9.58E-01	4.71E+00
1.08E+00	7.34E-01	4.30E+00
1.13E+00	9.12E-01	4.71E+00
1.08E+00	9.93E-01	4.71E+00
1.09E+00	5.85E-01	4.56E+00
1.10E+00	7.69E-01	4.30E+00
1.09E+00	5.11E-01	4.28E+00
1.03E+00	4.98E-01	5.10E+00
1.12E+00	6.78E-01	4.56E+00
1.10E+00	6.90E-01	4.56E+00
1.16E+00	6.05E-01	4.28E+00
1.13E+00	7.78E-01	4.30E+00
1.09E+00	7.80E-01	4.30E+00
1.08E+00	7.14E-01	4.56E+00
1.04E+00	4.26E-01	5.10E+00
1.06E+00	4.40E-01	5.10E+00
1.13E+00	8.25E-01	4.30E+00
1.07E+00	6.71E-01	4.56E+00
1.12E+00	6.87E-01	4.56E+00
1.19E+00	8.26E-01	4.30E+00
1.08E+00	7.42E-01	4.30E+00
1.13E+00	8.04E-01	4.30E+00
1.18E+00	6.45E-01	4.44E+00
1.14E+00	6.21E-01	4.56E+00
1.14E+00	7.30E-01	4.44E+00
1.09E+00	2.86E-01	4.90E+00
1.12E+00	6.51E-01	4.56E+00
1.07E+00	8.84E-01	4.71E+00
1.12E+00	1.01E+00	4.01E+00
1.11E+00	5.67E-01	4.28E+00
1.17E+00	7.75E-01	4.30E+00
1.01E+00	8.58E-01	4.71E+00
1.16E+00	8.62E-01	4.30E+00
1.09E+00	1.12E+00	4.01E+00
1.21E+00	7.16E-01	4.44E+00
1.13E+00	9.05E-01	4.71E+00
1.15E+00	6.84E-01	4.44E+00
1.18E+00	7.12E-01	4.44E+00
1.19E+00	5.31E-01	4.28E+00
1.13E+00	5.61E-01	4.28E+00
1.15E+00	6.91E-01	4.44E+00
1.12E+00	9.50E-01	4.71E+00
1.06E+00	3.88E-01	5.10E+00
1.19E+00	5.47E-01	4.28E+00
1.14E+00	5.24E-01	4.28E+00
1.09E+00	7.34E-01	4.30E+00
1.12E+00	8.01E-01	4.30E+00
1.19E+00	4.47E-01	4.57E+00
1.03E+00	8.81E-01	4.71E+00
1.18E+00	7.37E-01	4.44E+00
1.02E+00	7.94E-01	4.30E+00
1.14E+00	6.65E-01	4.44E+00
1.09E+00	6.24E-01	4.56E+00
1.09E+00	8.17E-01	4.30E+00
1.10E+00	6.57E-01	4.56E+00
1.10E+00	9.79E-01	4.71E+00
1.17E+00	4.82E-01	4.28E+00
1.14E+00	5.17E-01	4.28E+00
1.16E+00	6.96E-01	4.44E+00
1.12E+00	3.76E-01	5.10E+00
1.11E+00	5.90E-01	4.56E+00
1.07E+00	8.83E-01	4.71E+00
1.11E+00	7.16E-01	4.56E+00
1.13E+00	4.84E-01	5.10E+00
1.14E+00	6.78E-01	4.44E+00
1.11E+00	8.98E-01	4.71E+00
1.10E+00	7.56E-01	4.30E+00
1.18E+00	6.55E-01	4.44E+00
1.11E+00	9.29E-01	4.71E+00
1.11E+00	8.46E-01	4.30E+00
1.15E+00	1.08E+00	4.01E+00
1.19E+00	8.55E-01	4.44E+00
1.11E+00	1.04E+00	4.01E+00
1.13E+00	9.93E-01	4.71E+00
1.18E+00	7.25E-01	4.44E+00
1.14E+00	4.65E-01	5.10E+00
1.05E+00	6.37E-01	4.56E+00
1.15E+00	8.06E-01	4.30E+00
1.09E+00	1.01E+00	4.71E+00
1.10E+00	1.01E+00	4.71E+00
1.07E+00	8.83E-01	4.71E+00
1.08E+00	9.07E-01	4.71E+00
1.08E+00	6.10E-01	4.56E+00
1.08E+00	1.03E+00	4.01E+00
1.18E+00	9.11E-01	4.44E+00
1.15E+00	7.33E-01	4.44E+00
1.08E+00	6.99E-01	4.56E+00
1.13E+00	7.03E-01	4.44E+00
1.20E+00	8.00E-01	4.30E+00
1.17E+00	7.85E-01	4.30E+00
1.09E+00	7.70E-01	4.30E+00
1.19E+00	7.97E-01	4.30E+00
1.11E+00	9.09E-01	4.71E+00
1.07E+00	6.58E-01	4.56E+00
1.17E+00	8.80E-01	4.44E+00
1.14E+00	8.25E-01	4.30E+00
1.16E+00	9.19E-01	4.44E+00
1.12E+00	7.44E-01	4.30E+00
1.19E+00	8.28E-01	4.30E+00
1.17E+00	7.77E-01	4.30E+00
1.19E+00	9.01E-01	4.44E+00
1.06E+00	6.37E-01	4.56E+00
1.14E+00	6.71E-01	4.44E+00
1.15E+00	8.20E-01	4.30E+00
1.13E+00	7.80E-01	4.30E+00
1.03E+00	7.11E-01	4.56E+00
1.08E+00	7.74E-01	4.30E+00
1.11E+00	6.82E-01	4.56E+00
1.16E+00	7.69E-01	4.30E+00
1.09E+00	8.10E-01	4.30E+00
1.12E+00	6.31E-01	4.56E+00
1.11E+00	5.76E-01	4.28E+00
1.08E+00	6.51E-01	4.56E+00
1.11E+00	6.82E-01	4.56E+00
1.02E+00	6.33E-01	4.56E+00
1.14E+00	8.35E-01	4.30E+00
1.09E+00	7.75E-01	4.30E+00
1.08E+00	5.67E-01	4.56E+00
1.06E+00	7.80E-01	4.30E+00
1.02E+00	8.59E-01	4.71E+00
1.03E+00	7.69E-01	4.30E+00
1.08E+00	6.97E-01	4.56E+00
1.05E+00	6.12E-01	4.56E+00
1.05E+00	6.57E-01	4.56E+00
1.02E+00	8.90E-01	4.71E+00
1.03E+00	8.48E-01	4.71E+00
1.13E+00	7.21E-01	4.44E+00
1.13E+00	7.07E-01	4.44E+00
1.11E+00	1.02E+00	4.01E+00
1.15E+00	6.67E-01	4.44E+00
1.11E+00	6.12E-01	4.56E+00
1.12E+00	8.37E-01	4.30E+00
1.08E+00	4.71E-01	5.10E+00
1.19E+00	7.26E-01	4.44E+00
1.05E+00	3.48E-01	5.10E+00
1.12E+00	6.68E-01	4.56E+00
1.14E+00	7.15E-01	4.44E+00
1.11E+00	3.95E-01	5.10E+00
1.10E+00	2.30E-01	4.90E+00
1.07E+00	6.72E-01	4.56E+00
1.16E+00	7.33E-01	4.44E+00
1.14E+00	6.16E-01	4.56E+00
1.14E+00	7.01E-01	4.44E+00
1.10E+00	4.20E-01	5.10E+00
1.19E+00	7.70E-01	4.30E+00
1.21E+00	8.46E-01	4.44E+00
1.20E+00	7.01E-01	4.44E+00
1.21E+00	5.46E-01	4.28E+00
1.17E+00	3.18E-01	4.90E+00
1.11E+00	7.52E-01	4.30E+00
1.19E+00	3.47E-01	4.57E+00
1.18E+00	4.77E-01	4.57E+00
1.24E+00	5.11E-01	4.28E+00
1.23E+00	6.55E-01	4.44E+00
1.14E+00	5.04E-01	4.28E+00
1.15E+00	4.87E-01	4.28E+00
1.12E+00	6.30E-01	4.56E+00
1.15E+00	3.87E-01	4.57E+00
1.15E+00	5.98E-01	4.28E+00
1.18E+00	6.57E-01	4.44E+00
1.20E+00	5.04E-01	4.28E+00
1.14E+00	6.89E-01	4.44E+00
1.12E+00	8.53E-01	4.30E+00
1.05E+00	6.11E-01	4.56E+00
1.21E+00	6.39E-01	4.44E+00
1.16E+00	6.92E-01	4.44E+00
1.13E+00	5.56E-01	4.28E+00
1.10E+00	5.78E-01	4.28E+00
1.13E+00	3.47E-01	5.10E+00
1.10E+00	4.59E-01	5.10E+00
1.12E+00	6.72E-01	4.56E+00
1.13E+00	6.04E-01	4.28E+00
1.11E+00	6.00E-01	4.56E+00
1.07E+00	6.11E-01	4.56E+00
1.09E+00	5.75E-01	4.56E+00
1.17E+00	7.71E-01	4.30E+00
1.18E+00	6.75E-01	4.44E+00
1.19E+00	5.41E-01	4.28E+00
1.14E+00	5.26E-01	4.28E+00
1.17E+00	6.79E-01	4.44E+00
1.16E+00	8.05E-01	4.30E+00
1.17E+00	7.97E-01	4.30E+00
1.16E+00	6.94E-01	4.44E+00
1.13E+00	5.01E-01	4.28E+00
1.17E+00	8.36E-01	4.30E+00
1.12E+00	6.29E-01	4.56E+00
1.16E+00	5.50E-01	4.28E+00
1.13E+00	7.17E-01	4.44E+00
1.13E+00	6.66E-01	4.56E+00
1.08E+00	5.55E-01	4.28E+00
1.10E+00	5.16E-01	4.28E+00
1.12E+00	9.03E-01	4.71E+00
1.12E+00	9.10E-01	4.71E+00
1.16E+00	8.26E-01	4.30E+00
1.15E+00	7.68E-01	4.30E+00
1.14E+00	6.66E-01	4.44E+00
1.18E+00	8.34E-01	4.30E+00
1.14E+00	8.59E-01	4.30E+00
1.15E+00	5.99E-01	4.28E+00
1.14E+00	5.36E-01	4.28E+00
1.22E+00	5.85E-01	4.28E+00
1.14E+00	9.48E-01	4.71E+00
1.12E+00	6.53E-01	4.56E+00
1.13E+00	5.86E-01	4.28E+00
1.15E+00	7.13E-01	4.44E+00
1.09E+00	6.64E-01	4.56E+00
1.05E+00	9.32E-01	4.71E+00
1.07E+00	6.98E-01	4.56E+00
1.05E+00	7.72E-01	4.30E+00
1.19E+00	5.66E-01	4.28E+00
1.15E+00	7.27E-01	4.44E+00
1.12E+00	6.61E-01	4.56E+00
1.15E+00	5.71E-01	4.28E+00
1.15E+00	6.18E-01	4.28E+00
1.16E+00	3.79E-01	4.57E+00
1.25E+00	8.47E-01	4.44E+00
1.17E+00	8.51E-01	4.30E+00
1.18E+00	9.01E-01	4.44E+00
1.21E+00	7.16E-01	4.44E+00
1.20E+00	4.60E-01	4.57E+00
1.18E+00	8.43E-01	4.30E+00
1.15E+00	8.88E-01	4.44E+00
1.22E+00	7.82E-01	4.44E+00
1.17E+00	5.20E-01	4.28E+00
1.15E+00	4.73E-01	4.57E+00
1.08E+00	4.80E-01	5.10E+00
1.20E+00	4.55E-01	4.57E+00
1.16E+00	8.05E-01	4.30E+00
1.10E+00	6.84E-01	4.56E+00
1.15E+00	4.75E-01	4.28E+00
1.17E+00	8.17E-01	4.30E+00
1.18E+00	4.62E-01	4.57E+00
1.29E+00	7.48E-01	4.44E+00
1.26E+00	6.45E-01	4.44E+00
1.10E+00	5.93E-01	4.56E+00
1.18E+00	7.00E-01	4.44E+00
1.19E+00	7.02E-01	4.44E+00
1.05E+00	9.14E-01	4.71E+00
1.13E+00	5.52E-01	4.28E+00
1.11E+00	6.69E-01	4.56E+00
1.23E+00	8.44E-01	4.44E+00
1.19E+00	9.02E-01	4.44E+00
1.13E+00	8.64E-01	4.30E+00
1.22E+00	5.74E-01	4.28E+00
1.14E+00	5.88E-01	4.28E+00
1.16E+00	5.04E-01	4.28E+00
1.15E+00	7.41E-01	4.30E+00
1.14E+00	6.90E-01	4.44E+00
1.07E+00	6.44E-01	4.56E+00
1.10E+00	7.57E-01	4.30E+00
1.09E+00	7.33E-01	4.30E+00
1.17E+00	7.90E-01	4.30E+00
1.13E+00	7.22E-01	4.44E+00
1.17E+00	6.23E-01	4.28E+00
1.23E+00	9.24E-01	4.44E+00
1.22E+00	4.42E-01	4.57E+00
1.16E+00	6.80E-01	4.44E+00
1.19E+00	6.67E-01	4.44E+00
1.19E+00	6.77E-01	4.44E+00
1.08E+00	6.85E-01	4.56E+00
1.15E+00	6.19E-01	4.56E+00
1.13E+00	7.22E-01	4.30E+00
1.18E+00	4.86E-01	4.28E+00
1.07E+00	4.98E-01	5.10E+00
1.12E+00	7.19E-01	4.30E+00
1.15E+00	5.20E-01	4.28E+00
1.14E+00	6.14E-01	4.56E+00
1.18E+00	7.03E-01	4.44E+00
1.16E+00	5.08E-01	4.28E+00
1.18E+00	8.07E-01	4.30E+00
1.20E+00	8.22E-01	4.30E+00
1.11E+00	6.29E-01	4.56E+00
1.12E+00	8.71E-01	4.30E+00
1.16E+00	7.55E-01	4.30E+00
1.12E+00	6.22E-01	4.56E+00
1.15E+00	5.91E-01	4.28E+00
1.18E+00	4.17E-01	4.57E+00
1.26E+00	5.49E-01	4.28E+00
1.17E+00	6.77E-01	4.44E+00
1.15E+00	7.28E-01	4.44E+00
1.15E+00	5.94E-01	4.28E+00
1.12E+00	4.18E-01	5.10E+00
1.18E+00	6.20E-01	4.28E+00
1.10E+00	8.96E-01	4.71E+00
1.16E+00	7.52E-01	4.30E+00
1.11E+00	7.27E-01	4.30E+00
1.16E+00	4.79E-01	4.28E+00
1.07E+00	5.91E-01	4.56E+00
1.20E+00	8.38E-01	4.44E+00
1.16E+00	7.16E-01	4.44E+00
1.11E+00	6.61E-01	4.56E+00
1.08E+00	8.21E-01	4.30E+00
1.14E+00	7.59E-01	4.30E+00
1.02E+00	4.94E-01	5.10E+00
1.15E+00	5.53E-01	4.28E+00
1.09E+00	5.83E-01	4.56E+00
1.14E+00	4.89E-01	4.28E+00
1.16E+00	4.69E-01	4.57E+00
1.13E+00	4.64E-01	5.10E+00
1.17E+00	7.04E-01	4.44E+00
1.12E+00	9.03E-01	4.71E+00
1.19E+00	9.16E-01	4.44E+00
1.10E+00	6.23E-01	4.56E+00
1.16E+00	1.03E+00	4.01E+00
1.08E+00	8.23E-01	4.30E+00
1.16E+00	9.08E-01	4.44E+00
1.09E+00	7.61E-01	4.30E+00
1.08E+00	6.19E-01	4.56E+00
1.05E+00	6.85E-01	4.56E+00
1.12E+00	7.53E-01	4.30E+00
1.09E+00	6.37E-01	4.56E+00
1.06E+00	5.94E-01	4.56E+00
1.10E+00	8.43E-01	4.30E+00
1.11E+00	6.77E-01	4.56E+00
1.10E+00	7.30E-01	4.30E+00
1.15E+00	5.63E-01	4.28E+00
1.13E+00	6.14E-01	4.56E+00
1.04E+00	6.37E-01	4.56E+00
1.07E+00	7.09E-01	4.56E+00
1.10E+00	6.83E-01	4.56E+00
1.14E+00	4.43E-01	5.10E+00
1.13E+00	5.69E-01	4.28E+00
1.10E+00	7.86E-01	4.30E+00
1.22E+00	5.51E-01	4.28E+00
1.16E+00	7.03E-01	4.44E+00
1.23E+00	6.06E-01	4.28E+00
1.14E+00	6.34E-01	4.56E+00
1.16E+00	6.50E-01	4.44E+00
1.05E+00	6.41E-01	4.56E+00
1.11E+00	7.92E-01	4.30E+00
1.04E+00	6.52E-01	4.56E+00
1.12E+00	5.60E-01	4.28E+00
1.10E+00	7.18E-01	4.56E+00
1.17E+00	5.00E-01	4.28E+00
1.20E+00	7.29E-01	4.44E+00
1.22E+00	5.81E-01	4.28E+00
1.22E+00	4.91E-01	4.57E+00
1.19E+00	5.21E-01	4.28E+00
1.18E+00	6.86E-01	4.44E+00
1.07E+00	6.36E-01	4.56E+00
1.15E+00	8.39E-01	4.30E+00
1.07E+00	3.77E-01	5.10E+00
1.14E+00	6.39E-01	4.56E+00
1.09E+00	7.20E-01	4.56E+00
1.17E+00	7.19E-01	4.44E+00
1.15E+00	8.02E-01	4.30E+00
1.18E+00	6.90E-01	4.44E+00
1.08E+00	7.07E-01	4.56E+00
1.16E+00	8.61E-01	4.30E+00
1.26E+00	8.51E-01	4.44E+00
1.11E+00	7.41E-01	4.30E+00
1.13E+00	9.23E-01	4.71E+00
1.10E+00	7.67E-01	4.30E+00
1.14E+00	1.10E+00	4.01E+00
1.19E+00	8.82E-01	4.44E+00
1.22E+00	7.97E-01	4.30E+00
1.15E+00	9.45E-01	4.44E+00
1.13E+00	6.49E-01	4.56E+00
1.09E+00	8.35E-01	4.30E+00
1.23E+00	7.40E-01	4.44E+00
1.12E+00	8.96E-01	4.71E+00
1.17E+00	8.85E-01	4.44E+00
1.21E+00	8.07E-01	4.30E+00
1.06E+00	6.80E-01	4.56E+00
1.11E+00	7.34E-01	4.30E+00
1.10E+00	1.04E+00	4.01E+00
1.06E+00	9.68E-01	4.71E+00
1.10E+00	8.04E-01	4.30E+00
1.19E+00	1.09E+00	4.01E+00
1.08E+00	8.59E-01	4.30E+00
1.20E+00	5.92E-01	4.28E+00
1.17E+00	7.03E-01	4.44E+00
1.05E+00	6.80E-01	4.56E+00
1.13E+00	8.08E-01	4.30E+00
1.25E+00	9.35E-01	4.44E+00
1.10E+00	6.79E-01	4.56E+00
1.20E+00	1.21E+00	3.77E+00
1.21E+00	8.78E-01	4.44E+00
1.11E+00	5.80E-01	4.28E+00
1.09E+00	1.02E+00	4.01E+00
1.08E+00	6.79E-01	4.56E+00
1.16E+00	8.35E-01	4.30E+00
1.10E+00	7.62E-01	4.30E+00
1.16E+00	7.90E-01	4.30E+00
1.10E+00	7.73E-01	4.30E+00
1.15E+00	6.86E-01	4.44E+00
1.10E+00	6.54E-01	4.56E+00
1.13E+00	7.15E-01	4.44E+00
1.13E+00	8.85E-01	4.71E+00
1.08E+00	5.65E-01	4.56E+00
1.06E+00	6.11E-01	4.56E+00
1.09E+00	7.84E-01	4.30E+00
1.13E+00	7.62E-01	4.30E+00
1.14E+00	7.37E-01	4.30E+00
1.15E+00	1.02E+00	4.01E+00
1.17E+00	7.75E-01	4.30E+00
1.14E+00	8.96E-01	4.44E+00
1.17E+00	8.38E-01	4.30E+00
1.15E+00	5.31E-01	4.28E+00
1.24E+00	1.05E+00	4.01E+00
1.16E+00	7.89E-01	4.30E+00
1.20E+00	7.79E-01	4.30E+00
1.13E+00	6.37E-01	4.56E+00
1.08E+00	7.76E-01	4.30E+00
1.13E+00	9.38E-01	4.71E+00
1.10E+00	9.59E-01	4.71E+00
1.13E+00	8.77E-01	4.30E+00
1.12E+00	7.30E-01	4.30E+00
1.13E+00	7.98E-01	4.30E+00
1.13E+00	7.81E-01	4.30E+00
1.10E+00	8.17E-01	4.30E+00
1.11E+00	8.54E-01	4.30E+00
1.15E+00	5.94E-01	4.28E+00
1.11E+00	9.91E-01	4.71E+00
1.23E+00	7.40E-01	4.44E+00
1.22E+00	7.03E-01	4.44E+00
1.13E+00	9.66E-01	4.71E+00
1.19E+00	6.02E-01	4.28E+00
1.23E+00	8.93E-01	4.44E+00
1.11E+00	6.85E-01	4.56E+00
1.15E+00	6.08E-01	4.28E+00
1.13E+00	5.82E-01	4.28E+00
1.18E+00	6.15E-01	4.28E+00
1.21E+00	6.77E-01	4.44E+00
1.12E+00	7.65E-01	4.30E+00
1.05E+00	8.19E-01	4.30E+00
1.14E+00	6.69E-01	4.56E+00
1.12E+00	7.53E-01	4.30E+00
1.23E+00	8.34E-01	4.44E+00
1.13E+00	7.32E-01	4.30E+00
1.16E+00	7.40E-01	4.44E+00
1.13E+00	7.61E-01	4.30E+00
1.12E+00	7.79E-01	4.30E+00
1.28E+00	7.68E-01	4.44E+00
1.14E+00	7.83E-01	4.30E+00
1.15E+00	9.44E-01	4.44E+00
1.07E+00	6.13E-01	4.56E+00
1.19E+00	5.31E-01	4.28E+00
1.18E+00	5.61E-01	4.28E+00
1.19E+00	6.26E-01	4.44E+00
1.22E+00	8.49E-01	4.44E+00
1.28E+00	9.90E-01	4.44E+00
1.11E+00	6.81E-01	4.56E+00
1.19E+00	7.53E-01	4.44E+00
1.19E+00	9.04E-01	4.44E+00
1.21E+00	7.44E-01	4.44E+00
1.19E+00	5.34E-01	4.28E+00
1.12E+00	7.32E-01	4.30E+00
1.16E+00	7.21E-01	4.44E+00
1.09E+00	8.47E-01	4.30E+00
1.23E+00	8.19E-01	4.44E+00
1.19E+00	7.97E-01	4.30E+00
1.15E+00	6.14E-01	4.28E+00
1.14E+00	7.36E-01	4.30E+00
1.14E+00	5.26E-01	4.28E+00
1.14E+00	5.31E-01	4.28E+00
1.07E+00	8.72E-01	4.71E+00
1.21E+00	5.99E-01	4.28E+00
1.17E+00	7.06E-01	4.44E+00
1.16E+00	5.76E-01	4.28E+00
1.19E+00	1.08E+00	4.01E+00
1.16E+00	4.95E-01	4.28E+00
1.13E+00	7.79E-01	4.30E+00
1.11E+00	6.13E-01	4.56E+00
1.13E+00	9.49E-01	4.71E+00
1.10E+00	7.17E-01	4.56E+00
1.13E+00	8.04E-01	4.30E+00
1.18E+00	8.53E-01	4.44E+00
1.08E+00	8.31E-01	4.30E+00
1.09E+00	7.19E-01	4.56E+00
1.17E+00	7.96E-01	4.30E+00
1.19E+00	8.38E-01	4.30E+00
1.13E+00	1.19E+00	3.62E+00
1.26E+00	1.05E+00	4.01E+00
1.24E+00	7.22E-01	4.44E+00
1.23E+00	1.05E+00	4.01E+00
1.14E+00	9.20E-01	4.71E+00
1.16E+00	8.44E-01	4.30E+00
1.17E+00	1.16E+00	4.01E+00
1.13E+00	8.16E-01	4.30E+00
1.15E+00	6.45E-01	4.44E+00
1.11E+00	9.57E-01	4.71E+00
1.15E+00	9.74E-01	4.71E+00
1.17E+00	7.49E-01	4.44E+00
1.14E+00	9.70E-01	4.71E+00
1.11E+00	6.74E-01	4.56E+00
1.10E+00	1.07E+00	4.01E+00
1.15E+00	1.00E+00	4.01E+00
1.12E+00	6.44E-01	4.56E+00
1.07E+00	8.97E-01	4.71E+00
1.08E+00	8.13E-01	4.30E+00
1.10E+00	8.63E-01	4.30E+00
1.07E+00	9.11E-01	4.71E+00
1.12E+00	1.09E+00	4.01E+00
1.22E+00	9.38E-01	4.44E+00
1.10E+00	6.41E-01	4.56E+00
1.10E+00	8.96E-01	4.71E+00
1.02E+00	7.52E-01	4.30E+00
1.07E+00	8.60E-01	4.71E+00
1.12E+00	6.76E-01	4.56E+00
1.11E+00	7.54E-01	4.30E+00
1.16E+00	7.49E-01	4.30E+00
1.15E+00	7.93E-01	4.30E+00
1.14E+00	9.26E-01	4.44E+00
1.15E+00	8.54E-01	4.30E+00
1.12E+00	9.12E-01	4.71E+00
1.13E+00	8.32E-01	4.30E+00
1.23E+00	6.16E-01	4.44E+00
1.13E+00	7.36E-01	4.30E+00
1.18E+00	6.21E-01	4.44E+00
1.18E+00	3.54E-01	4.57E+00
1.18E+00	4.58E-01	4.57E+00
1.15E+00	6.27E-01	4.56E+00
1.15E+00	5.19E-01	4.28E+00
1.16E+00	7.50E-01	4.30E+00
1.16E+00	5.55E-01	4.28E+00
1.16E+00	5.45E-01	4.28E+00
1.15E+00	4.22E-01	4.57E+00
1.24E+00	4.71E-01	4.57E+00
1.17E+00	5.01E-01	4.28E+00
1.18E+00	3.55E-01	4.57E+00
1.11E+00	8.78E-01	4.71E+00
1.17E+00	1.09E+00	4.01E+00
1.09E+00	7.24E-01	4.56E+00
1.11E+00	4.21E-01	5.10E+00
1.09E+00	3.80E-01	5.10E+00
1.13E+00	3.65E-01	5.10E+00
1.03E+00	4.98E-01	5.10E+00
1.10E+00	6.39E-01	4.56E+00
1.13E+00	1.26E-01	6.62E+00
1.13E+00	8.19E-01	4.30E+00
1.11E+00	3.19E-01	4.90E+00
1.26E+00	6.52E-01	4.44E+00
1.18E+00	4.41E-01	4.57E+00
1.11E+00	5.37E-01	4.28E+00
1.17E+00	6.15E-01	4.28E+00
1.14E+00	5.20E-01	4.28E+00
1.19E+00	4.02E-01	4.57E+00
1.18E+00	3.05E-01	4.90E+00
1.19E+00	4.34E-01	4.57E+00
1.27E+00	3.23E-01	4.57E+00
1.08E+00	5.20E-01	4.28E+00
1.14E+00	6.37E-01	4.56E+00
1.16E+00	5.51E-01	4.28E+00
1.12E+00	7.95E-01	4.30E+00
1.11E+00	5.95E-01	4.56E+00
1.15E+00	5.73E-01	4.28E+00
1.07E+00	3.28E-01	5.10E+00
1.13E+00	4.01E-01	5.10E+00
1.05E+00	3.55E-01	5.10E+00
1.12E+00	3.97E-01	5.10E+00
1.13E+00	6.75E-01	4.56E+00
1.23E+00	4.52E-01	4.57E+00
1.09E+00	7.73E-01	4.30E+00
1.04E+00	5.19E-01	5.10E+00
1.19E+00	4.74E-01	4.57E+00
1.09E+00	8.35E-01	4.30E+00
1.27E+00	5.14E-01	4.28E+00
1.22E+00	7.16E-01	4.44E+00
1.13E+00	3.63E-01	5.10E+00
1.10E+00	8.43E-01	4.30E+00
1.18E+00	7.63E-01	4.30E+00
1.08E+00	7.67E-01	4.30E+00
1.10E+00	7.26E-01	4.30E+00
1.10E+00	7.96E-01	4.30E+00
1.08E+00	9.32E-01	4.71E+00
1.09E+00	7.05E-01	4.56E+00
1.16E+00	7.25E-01	4.44E+00
1.10E+00	5.38E-01	4.28E+00
1.16E+00	7.09E-01	4.44E+00
1.11E+00	7.00E-01	4.56E+00
1.06E+00	7.58E-01	4.30E+00
1.08E+00	7.65E-01	4.30E+00
1.06E+00	8.15E-01	4.30E+00
1.10E+00	7.99E-01	4.30E+00
1.09E+00	6.76E-01	4.56E+00
1.03E+00	9.40E-01	4.71E+00
1.06E+00	9.42E-01	4.71E+00
1.16E+00	1.05E+00	4.01E+00
1.15E+00	8.25E-01	4.30E+00
1.12E+00	7.82E-01	4.30E+00
1.10E+00	1.08E+00	4.01E+00
1.11E+00	1.00E+00	4.71E+00
1.09E+00	9.31E-01	4.71E+00
1.16E+00	1.13E+00	4.01E+00
1.16E+00	9.85E-01	4.44E+00
1.12E+00	1.07E+00	4.01E+00
1.13E+00	1.02E+00	4.01E+00
1.09E+00	1.10E+00	4.01E+00
1.09E+00	8.08E-01	4.30E+00
1.15E+00	1.08E+00	4.01E+00
1.15E+00	7.51E-01	4.30E+00
1.11E+00	9.01E-01	4.71E+00
1.09E+00	6.47E-01	4.56E+00
1.05E+00	7.37E-01	4.56E+00
1.15E+00	7.42E-01	4.30E+00
1.15E+00	6.82E-01	4.44E+00
1.18E+00	7.66E-01	4.30E+00
1.24E+00	7.15E-01	4.44E+00
1.14E+00	6.71E-01	4.56E+00
1.19E+00	8.17E-01	4.30E+00
1.15E+00	8.87E-01	4.44E+00
1.20E+00	9.20E-01	4.44E+00
1.02E+00	7.32E-01	4.56E+00
1.09E+00	8.06E-01	4.30E+00
1.02E+00	1.03E+00	4.07E+00
1.16E+00	8.93E-01	4.44E+00
1.18E+00	9.61E-01	4.44E+00
1.05E+00	8.10E-01	4.30E+00
1.18E+00	8.00E-01	4.30E+00
1.01E+00	9.93E-01	4.71E+00
1.09E+00	7.05E-01	4.56E+00
1.11E+00	8.56E-01	4.30E+00
1.09E+00	7.23E-01	4.56E+00
1.14E+00	9.17E-01	4.71E+00
1.08E+00	5.95E-01	4.56E+00
1.11E+00	7.72E-01	4.30E+00
1.09E+00	4.86E-01	5.10E+00
1.09E+00	5.54E-01	4.28E+00
1.08E+00	6.44E-01	4.56E+00
1.08E+00	6.81E-01	4.56E+00
1.16E+00	6.01E-01	4.28E+00
1.00E+00	5.70E-01	4.56E+00
1.13E+00	6.31E-01	4.56E+00
1.15E+00	4.86E-01	4.28E+00
1.10E+00	4.33E-01	5.10E+00
1.14E+00	6.68E-01	4.56E+00
1.11E+00	4.79E-01	5.10E+00
1.22E+00	4.48E-01	4.57E+00
1.17E+00	5.70E-01	4.28E+00
1.15E+00	7.44E-01	4.30E+00
1.16E+00	6.28E-01	4.44E+00
1.14E+00	4.18E-01	4.57E+00
1.15E+00	5.42E-01	4.28E+00
1.14E+00	7.19E-01	4.44E+00
1.15E+00	8.01E-01	4.30E+00
1.20E+00	6.49E-01	4.44E+00
1.15E+00	5.41E-01	4.28E+00
1.13E+00	6.39E-01	4.56E+00
1.19E+00	5.08E-01	4.28E+00
1.17E+00	6.41E-01	4.44E+00
1.08E+00	4.75E-01	5.10E+00
1.01E+00	5.38E-01	4.56E+00
1.12E+00	5.27E-01	4.28E+00
1.17E+00	6.73E-01	4.44E+00
1.13E+00	6.43E-01	4.56E+00
1.09E+00	6.42E-01	4.56E+00
1.09E+00	5.24E-01	4.28E+00
1.12E+00	5.74E-01	4.28E+00
1.02E+00	5.72E-01	4.56E+00
1.02E+00	6.58E-01	4.56E+00
1.14E+00	8.52E-01	4.30E+00
1.22E+00	4.24E-01	4.57E+00
1.11E+00	8.62E-01	4.30E+00
1.14E+00	7.13E-01	4.44E+00
1.07E+00	8.66E-01	4.71E+00
1.28E+00	1.03E+00	4.44E+00
1.08E+00	7.06E-01	4.56E+00
1.09E+00	8.41E-01	4.30E+00
1.14E+00	1.00E+00	4.01E+00
1.11E+00	4.56E-01	5.10E+00
1.13E+00	6.58E-01	4.56E+00
1.09E+00	6.87E-01	4.56E+00
1.24E+00	5.56E-01	4.28E+00
1.12E+00	8.00E-01	4.30E+00
1.16E+00	1.04E+00	4.01E+00
1.18E+00	5.94E-01	4.28E+00
1.07E+00	5.86E-01	4.56E+00
1.25E+00	8.51E-01	4.44E+00
1.09E+00	5.17E-01	4.28E+00
1.16E+00	9.48E-01	4.44E+00
1.21E+00	8.93E-01	4.44E+00
1.07E+00	1.12E+00	4.01E+00
1.22E+00	6.66E-01	4.44E+00
1.20E+00	9.11E-01	4.44E+00
1.11E+00	7.39E-01	4.30E+00
1.07E+00	6.53E-01	4.56E+00
1.04E+00	7.87E-01	4.30E+00
1.15E+00	8.39E-01	4.30E+00
1.03E+00	5.02E-01	5.10E+00
1.17E+00	8.29E-01	4.30E+00
1.15E+00	6.74E-01	4.44E+00
1.18E+00	7.68E-01	4.30E+00
1.17E+00	5.75E-01	4.28E+00
1.23E+00	6.57E-01	4.44E+00
1.17E+00	7.73E-01	4.30E+00
1.19E+00	6.98E-01	4.44E+00
1.18E+00	8.99E-01	4.44E+00
1.21E+00	8.66E-01	4.44E+00
1.30E+00	8.95E-01	4.44E+00
1.23E+00	6.39E-01	4.44E+00
1.20E+00	7.43E-01	4.44E+00
1.18E+00	5.25E-01	4.28E+00
1.12E+00	4.90E-01	4.28E+00
1.20E+00	7.06E-01	4.44E+00
1.22E+00	7.12E-01	4.44E+00
1.26E+00	7.20E-01	4.44E+00
1.21E+00	6.87E-01	4.44E+00
1.13E+00	6.34E-01	4.56E+00
1.19E+00	6.26E-01	4.44E+00
1.18E+00	7.23E-01	4.44E+00
1.16E+00	6.87E-01	4.44E+00
1.16E+00	6.19E-01	4.28E+00
1.13E+00	9.05E-01	4.71E+00
1.10E+00	1.05E+00	4.01E+00
1.04E+00	6.87E-01	4.56E+00
1.18E+00	6.83E-01	4.44E+00
1.05E+00	7.25E-01	4.56E+00
1.12E+00	6.76E-01	4.56E+00
1.18E+00	5.98E-01	4.28E+00
1.13E+00	7.24E-01	4.30E+00
1.11E+00	8.15E-01	4.30E+00
1.13E+00	6.35E-01	4.56E+00
1.11E+00	6.59E-01	4.56E+00
1.17E+00	6.90E-01	4.44E+00
1.06E+00	6.16E-01	4.56E+00
1.07E+00	6.65E-01	4.56E+00
1.12E+00	4.06E-01	5.10E+00
1.11E+00	8.31E-01	4.30E+00
9.69E-01	7.24E-01	4.56E+00
1.22E+00	6.61E-01	4.44E+00
1.12E+00	5.69E-01	4.28E+00
1.11E+00	6.04E-01	4.56E+00
1.13E+00	6.25E-01	4.56E+00
1.09E+00	8.64E-01	4.30E+00
9.84E-01	6.21E-01	4.56E+00
1.03E+00	7.28E-01	4.56E+00
1.01E+00	8.69E-01	4.71E+00
9.58E-01	8.76E-01	4.71E+00
1.10E+00	3.86E-01	5.10E+00
1.10E+00	7.92E-01	4.30E+00
1.03E+00	5.87E-01	4.56E+00
9.95E-01	5.16E-01	5.10E+00
1.07E+00	4.46E-01	5.10E+00
9.97E-01	7.98E-01	4.30E+00
9.97E-01	8.25E-01	4.30E+00
1.11E+00	8.15E-01	4.30E+00
1.16E+00	6.94E-01	4.44E+00
1.02E+00	7.74E-01	4.30E+00
9.96E-01	7.12E-01	4.56E+00
1.05E+00	8.18E-01	4.30E+00
1.05E+00	5.02E-01	5.10E+00
1.13E+00	5.87E-01	4.28E+00
1.08E+00	6.96E-01	4.56E+00
1.02E+00	6.73E-01	4.56E+00
1.07E+00	5.58E-01	4.56E+00
1.03E+00	8.75E-01	4.71E+00
1.08E+00	8.47E-01	4.30E+00
1.01E+00	7.46E-01	4.56E+00
1.07E+00	8.80E-01	4.71E+00
9.29E-01	7.86E-01	4.30E+00
9.91E-01	7.51E-01	4.56E+00
1.01E+00	5.52E-01	4.56E+00
9.35E-01	4.82E-01	5.10E+00
9.02E-01	6.18E-01	4.56E+00
9.52E-01	5.26E-01	5.10E+00
9.09E-01	5.40E-01	4.56E+00
1.01E+00	7.03E-01	4.56E+00
1.04E+00	9.72E-01	4.71E+00
1.03E+00	5.09E-01	5.10E+00
1.03E+00	5.71E-01	4.56E+00
1.06E+00	7.30E-01	4.56E+00
1.01E+00	8.13E-01	4.30E+00
9.93E-01	1.02E+00	4.07E+00
1.02E+00	1.00E+00	4.71E+00
9.73E-01	7.85E-01	4.30E+00
1.13E+00	9.33E-01	4.71E+00
1.14E+00	8.33E-01	4.30E+00
1.13E+00	5.89E-01	4.28E+00
1.11E+00	8.49E-01	4.30E+00
1.12E+00	6.50E-01	4.56E+00
1.10E+00	9.76E-01	4.71E+00
1.17E+00	6.91E-01	4.44E+00
1.07E+00	7.39E-01	4.30E+00
1.07E+00	8.31E-01	4.30E+00
1.14E+00	9.31E-01	4.71E+00
1.04E+00	8.18E-01	4.30E+00
9.92E-01	6.06E-01	4.56E+00
1.13E+00	6.79E-01	4.56E+00
1.10E+00	6.51E-01	4.56E+00
9.63E-01	6.12E-01	4.56E+00
9.99E-01	8.74E-01	4.71E+00
1.09E+00	7.05E-01	4.56E+00
1.06E+00	9.43E-01	4.71E+00
1.17E+00	9.73E-01	4.44E+00
1.10E+00	9.30E-01	4.71E+00
1.09E+00	9.35E-01	4.71E+00
1.10E+00	6.26E-01	4.56E+00
1.04E+00	7.29E-01	4.56E+00
1.01E+00	8.98E-01	4.71E+00
1.09E+00	7.94E-01	4.30E+00
1.10E+00	1.02E+00	4.01E+00
1.06E+00	9.66E-01	4.71E+00
1.19E+00	9.05E-01	4.44E+00
1.07E+00	7.70E-01	4.30E+00
1.05E+00	6.44E-01	4.56E+00
1.06E+00	7.33E-01	4.56E+00
1.09E+00	8.72E-01	4.71E+00
1.09E+00	9.72E-01	4.71E+00
1.10E+00	8.31E-01	4.30E+00
1.06E+00	6.76E-01	4.56E+00
1.07E+00	7.90E-01	4.30E+00
1.03E+00	7.67E-01	4.30E+00
1.12E+00	5.52E-01	4.28E+00
1.12E+00	9.97E-01	4.71E+00
1.07E+00	6.18E-01	4.56E+00
1.11E+00	9.05E-01	4.71E+00
1.12E+00	4.56E-01	5.10E+00
1.06E+00	5.67E-01	4.56E+00
1.19E+00	6.66E-01	4.44E+00
1.16E+00	7.84E-01	4.30E+00
1.13E+00	8.13E-01	4.30E+00
1.10E+00	9.31E-01	4.71E+00
1.07E+00	7.15E-01	4.56E+00
1.14E+00	6.39E-01	4.56E+00
1.08E+00	9.39E-01	4.71E+00
1.14E+00	1.01E+00	4.01E+00
1.13E+00	6.97E-01	4.44E+00
1.16E+00	8.79E-01	4.44E+00
1.08E+00	5.22E-01	4.28E+00
1.10E+00	8.67E-01	4.30E+00
1.11E+00	6.88E-01	4.56E+00
1.06E+00	5.51E-01	4.56E+00
1.10E+00	7.51E-01	4.30E+00
1.16E+00	5.38E-01	4.28E+00
1.18E+00	7.69E-01	4.30E+00
1.22E+00	8.03E-01	4.30E+00
1.16E+00	9.75E-01	4.44E+00
1.19E+00	8.75E-01	4.44E+00
1.17E+00	7.71E-01	4.30E+00
1.19E+00	7.19E-01	4.44E+00
1.13E+00	6.03E-01	4.56E+00
1.14E+00	9.68E-01	4.71E+00
1.15E+00	7.18E-01	4.44E+00
1.12E+00	6.76E-01	4.56E+00
1.15E+00	8.61E-01	4.30E+00
1.17E+00	7.62E-01	4.30E+00
1.12E+00	7.02E-01	4.56E+00
1.17E+00	8.89E-01	4.44E+00
1.18E+00	6.96E-01	4.44E+00
1.23E+00	6.98E-01	4.44E+00
1.20E+00	8.27E-01	4.30E+00
1.21E+00	6.67E-01	4.44E+00
1.14E+00	7.29E-01	4.30E+00
1.09E+00	9.62E-01	4.71E+00
1.19E+00	5.90E-01	4.28E+00
1.12E+00	7.47E-01	4.30E+00
1.04E+00	9.59E-01	4.71E+00
1.14E+00	9.48E-01	4.71E+00
1.16E+00	1.14E+00	4.01E+00
1.16E+00	1.04E+00	4.01E+00
1.15E+00	6.85E-01	4.44E+00
1.13E+00	8.44E-01	4.30E+00
1.24E+00	7.95E-01	4.44E+00
1.17E+00	6.02E-01	4.28E+00
1.13E+00	8.21E-01	4.30E+00
1.09E+00	7.73E-01	4.30E+00
1.10E+00	7.35E-01	4.30E+00
1.12E+00	5.80E-01	4.28E+00
1.15E+00	8.37E-01	4.30E+00
1.23E+00	7.15E-01	4.44E+00
1.14E+00	4.37E-01	5.10E+00
1.13E+00	6.81E-01	4.56E+00
1.10E+00	6.57E-01	4.56E+00
1.18E+00	8.84E-01	4.44E+00
1.22E+00	6.55E-01	4.44E+00
1.17E+00	9.20E-01	4.44E+00
1.05E+00	9.67E-01	4.71E+00
1.17E+00	9.80E-01	4.44E+00
1.12E+00	9.98E-01	4.71E+00
1.21E+00	8.71E-01	4.44E+00
1.21E+00	9.48E-01	4.44E+00
1.14E+00	1.03E+00	4.01E+00
1.13E+00	8.50E-01	4.30E+00
1.20E+00	7.42E-01	4.44E+00
1.12E+00	9.24E-01	4.71E+00
1.18E+00	8.34E-01	4.30E+00
1.17E+00	8.46E-01	4.30E+00
1.13E+00	8.35E-01	4.30E+00
1.20E+00	8.01E-01	4.30E+00
1.17E+00	7.62E-01	4.30E+00
1.05E+00	7.55E-01	4.30E+00
1.22E+00	7.10E-01	4.44E+00
1.12E+00	9.60E-01	4.71E+00
1.08E+00	8.51E-01	4.30E+00
1.23E+00	9.93E-01	4.44E+00
1.22E+00	7.16E-01	4.44E+00
1.14E+00	8.99E-01	4.44E+00
1.20E+00	8.68E-01	4.44E+00
1.11E+00	6.23E-01	4.56E+00
1.16E+00	7.19E-01	4.44E+00
1.09E+00	9.12E-01	4.71E+00
1.16E+00	8.27E-01	4.30E+00
1.11E+00	6.83E-01	4.56E+00
1.03E+00	5.25E-01	5.10E+00
1.08E+00	8.56E-01	4.30E+00
1.14E+00	6.78E-01	4.56E+00
1.07E+00	9.72E-01	4.71E+00
1.20E+00	6.24E-01	4.44E+00
1.21E+00	8.12E-01	4.30E+00
1.13E+00	7.68E-01	4.30E+00
1.17E+00	8.22E-01	4.30E+00
1.09E+00	6.46E-01	4.56E+00
1.19E+00	6.37E-01	4.44E+00
1.21E+00	4.89E-01	4.57E+00
1.24E+00	6.80E-01	4.44E+00
1.23E+00	6.65E-01	4.44E+00
1.11E+00	6.04E-01	4.56E+00
1.15E+00	9.09E-01	4.44E+00
1.12E+00	5.58E-01	4.28E+00
1.20E+00	6.70E-01	4.44E+00
1.15E+00	9.48E-01	4.44E+00
1.25E+00	9.32E-01	4.44E+00
1.06E+00	6.79E-01	4.56E+00
1.14E+00	6.28E-01	4.56E+00
1.09E+00	7.03E-01	4.56E+00
1.13E+00	7.22E-01	4.30E+00
1.18E+00	5.90E-01	4.28E+00
1.12E+00	5.71E-01	4.28E+00
1.15E+00	4.20E-01	4.57E+00
1.07E+00	4.07E-01	5.10E+00
1.17E+00	5.22E-01	4.28E+00
1.13E+00	6.52E-01	4.56E+00
1.10E+00	4.77E-01	5.10E+00
1.13E+00	4.22E-01	5.10E+00
1.08E+00	5.96E-01	4.56E+00
1.19E+00	8.66E-01	4.44E+00
1.17E+00	7.76E-01	4.30E+00
1.13E+00	5.76E-01	4.28E+00
1.10E+00	7.03E-01	4.56E+00
1.23E+00	6.25E-01	4.44E+00
1.14E+00	3.89E-01	5.10E+00
1.16E+00	5.09E-01	4.28E+00
1.17E+00	5.66E-01	4.28E+00
1.03E+00	6.23E-01	4.56E+00
1.12E+00	6.09E-01	4.56E+00
1.15E+00	6.12E-01	4.28E+00
1.19E+00	6.23E-01	4.44E+00
1.22E+00	4.80E-01	4.57E+00
1.11E+00	5.99E-01	4.56E+00
1.09E+00	7.00E-01	4.56E+00
1.04E+00	6.46E-01	4.56E+00
1.15E+00	5.15E-01	4.28E+00
1.11E+00	6.81E-01	4.56E+00
1.14E+00	5.20E-01	4.28E+00
1.15E+00	3.94E-01	4.57E+00
1.14E+00	4.99E-01	4.28E+00
1.10E+00	7.20E-01	4.56E+00
1.15E+00	4.84E-01	4.28E+00
1.21E+00	4.17E-01	4.57E+00
1.24E+00	6.67E-01	4.44E+00
1.22E+00	7.19E-01	4.44E+00
1.19E+00	8.82E-01	4.44E+00
1.18E+00	6.80E-01	4.44E+00
1.19E+00	6.16E-01	4.28E+00
1.16E+00	5.82E-01	4.28E+00
1.24E+00	8.47E-01	4.44E+00
1.18E+00	4.71E-01	4.57E+00
1.11E+00	1.42E-01	6.62E+00
1.22E+00	3.76E-01	4.57E+00
1.24E+00	3.40E-01	4.57E+00
1.14E+00	3.66E-01	5.10E+00
1.24E+00	4.93E-01	4.57E+00
1.19E+00	5.11E-01	4.28E+00
1.29E+00	7.69E-01	4.44E+00
1.23E+00	4.55E-01	4.57E+00
1.22E+00	5.77E-01	4.28E+00
1.23E+00	8.16E-03	6.62E+00
1.15E+00	6.75E-03	6.62E+00
1.23E+00	3.78E-01	4.57E+00
1.23E+00	5.90E-01	4.28E+00
1.19E+00	5.71E-01	4.28E+00
1.22E+00	4.27E-01	4.57E+00
1.23E+00	5.67E-01	4.28E+00
1.13E+00	4.50E-01	5.10E+00
1.02E+00	4.71E-01	5.10E+00
1.11E+00	4.64E-01	5.10E+00
1.10E+00	4.09E-01	5.10E+00
1.21E+00	3.78E-01	4.57E+00
1.21E+00	5.84E-01	4.28E+00
1.22E+00	5.13E-01	4.28E+00
1.21E+00	4.47E-01	4.57E+00
1.20E+00	3.24E-01	4.90E+00
1.13E+00	3.90E-01	5.10E+00
1.20E+00	5.80E-01	4.28E+00
1.13E+00	5.83E-01	4.28E+00
1.17E+00	4.43E-01	4.57E+00
1.24E+00	5.78E-01	4.28E+00
1.20E+00	5.53E-01	4.28E+00
1.21E+00	5.81E-01	4.28E+00
1.23E+00	6.50E-01	4.44E+00
1.16E+00	5.77E-01	4.28E+00
1.15E+00	5.55E-01	4.28E+00
1.15E+00	5.75E-01	4.28E+00
1.18E+00	5.62E-01	4.28E+00
1.13E+00	3.97E-01	5.10E+00
1.15E+00	3.88E-01	4.57E+00
1.19E+00	3.83E-01	4.57E+00
1.23E+00	3.23E-01	4.90E+00
1.17E+00	5.48E-01	4.28E+00
1.15E+00	3.16E-01	4.90E+00
1.20E+00	2.18E-01	4.90E+00
1.15E+00	7.76E-01	4.30E+00
1.20E+00	3.95E-01	4.57E+00
1.27E+00	2.68E-01	4.90E+00
1.26E+00	1.85E-01	4.90E+00
1.17E+00	6.09E-01	4.28E+00
1.19E+00	3.22E-01	4.90E+00
1.26E+00	6.08E-01	4.44E+00
1.14E+00	4.83E-01	4.28E+00
1.18E+00	4.53E-01	4.57E+00
1.25E+00	7.07E-01	4.44E+00
1.18E+00	5.63E-01	4.28E+00
1.26E+00	4.82E-01	4.57E+00
1.17E+00	5.01E-01	4.28E+00
1.23E+00	5.72E-01	4.28E+00
1.09E+00	6.71E-01	4.56E+00
1.12E+00	6.00E-01	4.56E+00
1.23E+00	2.60E-01	4.90E+00
1.19E+00	6.31E-01	4.44E+00
1.17E+00	4.23E-01	4.57E+00
1.25E+00	5.17E-01	4.28E+00
1.22E+00	7.07E-01	4.44E+00
1.27E+00	4.76E-01	4.57E+00
1.20E+00	3.57E-01	4.57E+00
1.12E+00	7.20E-01	4.30E+00
1.23E+00	6.05E-01	4.28E+00
1.10E+00	3.55E-01	5.10E+00
1.14E+00	5.33E-01	4.28E+00
1.11E+00	6.29E-01	4.56E+00
1.10E+00	3.98E-01	5.10E+00
1.13E+00	7.38E-01	4.30E+00
1.24E+00	4.60E-01	4.57E+00
1.26E+00	4.39E-01	4.57E+00
1.25E+00	7.03E-01	4.44E+00
1.14E+00	7.18E-01	4.44E+00
1.06E+00	8.55E-01	4.71E+00
1.17E+00	8.68E-01	4.44E+00
1.23E+00	5.72E-01	4.28E+00
1.16E+00	3.44E-01	4.57E+00
1.23E+00	5.93E-01	4.28E+00
1.13E+00	5.87E-01	4.28E+00
1.16E+00	7.02E-01	4.44E+00
1.10E+00	5.85E-01	4.56E+00
1.26E+00	1.86E-01	4.90E+00
1.13E+00	6.35E-01	4.56E+00
1.19E+00	4.53E-01	4.57E+00
1.13E+00	6.97E-01	4.44E+00
1.23E+00	7.84E-01	4.44E+00
1.25E+00	6.21E-01	4.44E+00
1.16E+00	5.01E-01	4.28E+00
1.13E+00	5.46E-01	4.28E+00
1.11E+00	5.79E-01	4.28E+00
1.12E+00	5.92E-01	4.28E+00
1.25E+00	4.43E-01	4.57E+00
1.19E+00	6.78E-01	4.44E+00
1.20E+00	3.77E-01	4.57E+00
1.16E+00	6.09E-01	4.28E+00
1.08E+00	4.90E-01	5.10E+00
1.17E+00	6.39E-01	4.44E+00
1.21E+00	1.49E-01	4.90E+00
1.14E+00	7.57E-01	4.30E+00
1.15E+00	5.40E-01	4.28E+00
1.09E+00	7.29E-01	4.30E+00
1.09E+00	5.62E-01	4.28E+00
1.08E+00	4.62E-01	5.10E+00
1.12E+00	3.67E-01	5.10E+00
1.20E+00	5.75E-01	4.28E+00
1.23E+00	3.51E-01	4.57E+00
1.18E+00	3.27E-01	4.90E+00
1.08E+00	3.32E-01	5.10E+00
1.09E+00	6.21E-01	4.56E+00
1.09E+00	5.15E-01	4.28E+00
1.07E+00	4.43E-01	5.10E+00
1.17E+00	2.28E-01	4.90E+00
1.25E+00	6.38E-01	4.44E+00
1.18E+00	3.24E-01	4.90E+00
1.19E+00	3.95E-01	4.57E+00
1.21E+00	2.01E-01	4.90E+00
1.24E+00	4.59E-01	4.57E+00
1.17E+00	4.64E-01	4.57E+00
1.11E+00	3.25E-01	4.90E+00
1.09E+00	2.23E-01	4.90E+00
1.11E+00	4.78E-01	5.10E+00
1.05E+00	2.55E-01	4.90E+00
1.08E+00	4.93E-01	5.10E+00
1.20E+00	4.09E-01	4.57E+00
1.18E+00	4.03E-01	4.57E+00
1.21E+00	4.73E-01	4.57E+00
1.13E+00	4.19E-01	5.10E+00
1.17E+00	4.29E-01	4.57E+00
1.15E+00	3.05E-01	4.90E+00
1.15E+00	3.82E-01	4.57E+00
1.19E+00	6.02E-01	4.28E+00
1.18E+00	4.62E-01	4.57E+00
1.14E+00	3.62E-01	5.10E+00
1.15E+00	2.21E-01	4.90E+00
1.20E+00	3.16E-01	4.90E+00
1.24E+00	7.38E-01	4.44E+00
1.22E+00	5.01E-01	4.28E+00
1.20E+00	5.25E-01	4.28E+00
1.15E+00	5.16E-01	4.28E+00
1.23E+00	2.92E-01	4.90E+00
1.21E+00	4.86E-01	4.57E+00
1.25E+00	4.88E-01	4.57E+00
1.22E+00	4.07E-01	4.57E+00
1.20E+00	1.78E-01	4.90E+00
1.23E+00	6.35E-01	4.44E+00
1.18E+00	6.34E-01	4.44E+00
1.17E+00	4.28E-01	4.57E+00
1.14E+00	9.93E-02	6.62E+00
1.13E+00	3.69E-01	5.10E+00
1.19E+00	6.81E-01	4.44E+00
1.26E+00	6.24E-01	4.44E+00
1.18E+00	4.09E-01	4.57E+00
1.16E+00	2.49E-01	4.90E+00
1.13E+00	4.13E-01	5.10E+00
1.23E+00	6.92E-01	4.44E+00
1.21E+00	7.51E-01	4.44E+00
1.22E+00	4.90E-01	4.57E+00
1.21E+00	4.59E-01	4.57E+00
1.15E+00	9.56E-01	4.44E+00
1.15E+00	2.57E-01	4.90E+00
1.22E+00	6.41E-01	4.44E+00
1.21E+00	4.98E-01	4.28E+00
1.05E+00	5.21E-01	5.10E+00
1.19E+00	1.38E-01	4.90E+00
1.08E+00	4.38E-01	5.10E+00
1.08E+00	3.55E-01	5.10E+00
1.16E+00	4.23E-01	4.57E+00
1.04E+00	3.51E-01	5.10E+00
1.20E+00	9.39E-01	4.44E+00
1.10E+00	6.34E-01	4.56E+00
1.10E+00	6.17E-01	4.56E+00
1.28E+00	7.83E-01	4.44E+00
1.21E+00	5.44E-01	4.28E+00
1.11E+00	5.31E-01	4.28E+00
1.11E+00	6.89E-01	4.56E+00
1.14E+00	6.84E-01	4.44E+00
1.08E+00	6.20E-01	4.56E+00
1.13E+00	7.40E-01	4.30E+00
1.08E+00	5.82E-01	4.56E+00
1.02E+00	6.63E-01	4.56E+00
1.16E+00	8.47E-01	4.30E+00
1.19E+00	5.41E-01	4.28E+00
1.16E+00	4.57E-01	4.57E+00
1.10E+00	4.85E-01	5.10E+00
1.17E+00	4.06E-01	4.57E+00
1.11E+00	5.35E-01	4.28E+00
1.15E+00	6.02E-01	4.28E+00
1.14E+00	3.55E-01	5.10E+00
1.13E+00	4.56E-01	5.10E+00
1.14E+00	2.56E-01	4.90E+00
1.19E+00	5.61E-01	4.28E+00
1.13E+00	2.46E-01	4.90E+00
1.02E+00	4.05E-01	5.10E+00
1.13E+00	3.31E-01	4.90E+00
1.16E+00	5.14E-01	4.28E+00
1.25E+00	8.20E-01	4.44E+00
1.22E+00	6.40E-01	4.44E+00
1.14E+00	5.18E-01	4.28E+00
1.17E+00	4.51E-01	4.57E+00
1.14E+00	3.84E-01	5.10E+00
1.14E+00	4.03E-01	5.10E+00
1.23E+00	2.31E-01	4.90E+00
1.23E+00	4.44E-01	4.57E+00
1.09E+00	4.04E-01	5.10E+00
1.25E+00	7.06E-01	4.44E+00
1.18E+00	4.26E-01	4.57E+00
1.18E+00	4.60E-01	4.57E+00
1.12E+00	4.21E-01	5.10E+00
1.13E+00	3.67E-01	5.10E+00
1.16E+00	3.91E-01	4.57E+00
1.24E+00	5.42E-01	4.28E+00
1.22E+00	2.78E-01	4.90E+00
1.12E+00	2.09E-01	4.90E+00
1.15E+00	4.33E-01	4.57E+00
1.16E+00	6.97E-01	4.44E+00
1.14E+00	5.33E-01	4.28E+00
1.21E+00	3.79E-01	4.57E+00
1.17E+00	5.16E-01	4.28E+00
1.18E+00	5.30E-01	4.28E+00
1.26E+00	5.40E-01	4.28E+00
1.20E+00	5.04E-01	4.28E+00
1.14E+00	5.74E-01	4.28E+00
1.17E+00	4.95E-01	4.28E+00
1.10E+00	2.86E-01	4.90E+00
1.22E+00	3.54E-01	4.57E+00
1.08E+00	4.89E-01	5.10E+00
1.20E+00	4.23E-01	4.57E+00
1.13E+00	5.92E-01	4.28E+00
1.22E+00	2.99E-01	4.90E+00
1.16E+00	5.35E-01	4.28E+00
1.20E+00	3.52E-01	4.57E+00
1.24E+00	5.08E-01	4.28E+00
1.16E+00	3.78E-01	4.57E+00
1.19E+00	7.06E-01	4.44E+00
1.20E+00	4.22E-01	4.57E+00
1.18E+00	6.30E-01	4.44E+00
1.18E+00	4.77E-01	4.57E+00
1.20E+00	4.53E-01	4.57E+00
1.12E+00	4.91E-01	4.28E+00
1.19E+00	2.83E-02	6.62E+00
1.16E+00	4.94E-01	4.28E+00
1.16E+00	5.40E-01	4.28E+00
1.18E+00	4.90E-01	4.28E+00
1.18E+00	3.83E-01	4.57E+00
1.13E+00	6.02E-01	4.28E+00
1.26E+00	4.51E-01	4.57E+00
1.14E+00	3.97E-01	5.10E+00
1.15E+00	4.87E-01	4.28E+00
1.20E+00	4.98E-01	4.28E+00
1.14E+00	2.70E-01	4.90E+00
1.22E+00	3.00E-01	4.90E+00
1.16E+00	2.32E-01	4.90E+00
1.15E+00	2.30E-01	4.90E+00
1.23E+00	1.75E-01	4.90E+00
1.18E+00	3.64E-01	4.57E+00
1.14E+00	4.78E-02	6.62E+00
1.17E+00	5.31E-01	4.28E+00
1.09E+00	2.15E-01	4.90E+00
1.17E+00	4.15E-01	4.57E+00
1.21E+00	3.91E-01	4.57E+00
1.18E+00	3.05E-01	4.90E+00
1.18E+00	4.08E-01	4.57E+00
1.24E+00	5.88E-01	4.28E+00
1.22E+00	4.79E-01	4.57E+00
1.09E+00	3.04E-01	4.90E+00
1.09E+00	3.64E-01	5.10E+00
1.26E+00	3.71E-01	4.57E+00
1.25E+00	4.75E-01	4.57E+00
1.15E+00	3.88E-01	4.57E+00
1.07E+00	2.54E-01	4.90E+00
1.25E+00	3.93E-01	4.57E+00
1.09E+00	3.34E-01	5.10E+00
1.17E+00	4.28E-01	4.57E+00
1.15E+00	4.41E-01	4.57E+00
1.21E+00	5.35E-01	4.28E+00
1.12E+00	3.52E-01	5.10E+00
1.16E+00	1.58E-01	4.90E+00
1.20E+00	6.37E-01	4.44E+00
1.20E+00	1.92E-01	4.90E+00
1.17E+00	3.01E-01	4.90E+00
1.26E+00	4.64E-01	4.57E+00
1.27E+00	3.37E-01	4.57E+00
1.30E+00	2.00E-01	4.90E+00
1.24E+00	4.61E-01	4.57E+00
1.17E+00	4.90E-01	4.28E+00
1.09E+00	4.79E-01	5.10E+00
1.11E+00	9.23E-02	6.62E+00
1.16E+00	4.57E-01	4.57E+00
1.18E+00	3.04E-01	4.90E+00
1.11E+00	5.18E-01	4.28E+00
1.19E+00	3.49E-01	4.57E+00
1.10E+00	1.84E-01	4.90E+00
1.17E+00	3.49E-01	4.57E+00
1.17E+00	5.59E-01	4.28E+00
1.17E+00	1.18E-01	6.62E+00
1.11E+00	2.77E-01	4.90E+00
1.17E+00	5.22E-01	4.28E+00
1.25E+00	3.31E-01	4.57E+00
1.15E+00	8.05E-01	4.30E+00
1.14E+00	4.10E-01	5.10E+00
1.12E+00	5.96E-01	4.28E+00
1.14E+00	5.17E-01	4.28E+00
1.25E+00	4.56E-01	4.57E+00
1.20E+00	4.69E-01	4.57E+00
1.23E+00	5.84E-01	4.28E+00
1.15E+00	5.35E-01	4.28E+00
1.23E+00	4.57E-01	4.57E+00
1.17E+00	3.97E-01	4.57E+00
1.20E+00	5.07E-01	4.28E+00
1.22E+00	6.58E-01	4.44E+00
1.18E+00	5.42E-01	4.28E+00
1.13E+00	3.57E-01	5.10E+00
1.19E+00	8.24E-01	4.30E+00
1.27E+00	5.48E-01	4.28E+00
1.22E+00	6.30E-01	4.44E+00
1.29E+00	3.46E-01	4.57E+00
1.27E+00	4.70E-01	4.57E+00
1.14E+00	6.19E-01	4.56E+00
1.13E+00	3.97E-01	5.10E+00
1.21E+00	4.48E-01	4.57E+00
1.17E+00	5.12E-01	4.28E+00
1.09E+00	3.66E-01	5.10E+00
1.17E+00	5.98E-01	4.28E+00
1.11E+00	5.83E-01	4.28E+00
1.18E+00	7.79E-01	4.30E+00
1.17E+00	6.40E-01	4.44E+00
1.24E+00	6.39E-01	4.44E+00
1.21E+00	6.61E-01	4.44E+00
1.26E+00	5.70E-01	4.28E+00
1.24E+00	5.15E-01	4.28E+00
1.16E+00	6.04E-01	4.28E+00
1.27E+00	3.49E-01	4.57E+00
1.19E+00	5.19E-01	4.28E+00
1.27E+00	4.74E-01	4.57E+00
1.21E+00	3.49E-01	4.57E+00
1.21E+00	6.79E-01	4.44E+00
1.22E+00	4.38E-01	4.57E+00
1.12E+00	6.94E-01	4.56E+00
1.15E+00	4.67E-01	4.57E+00
1.21E+00	3.31E-01	4.90E+00
1.26E+00	4.93E-01	4.57E+00
1.15E+00	4.07E-01	4.57E+00
1.15E+00	4.78E-01	4.28E+00
1.20E+00	6.76E-01	4.44E+00
1.18E+00	6.36E-01	4.44E+00
1.15E+00	7.07E-01	4.44E+00
1.19E+00	3.55E-01	4.57E+00
1.15E+00	5.45E-01	4.28E+00
1.15E+00	4.50E-01	4.57E+00
1.20E+00	3.02E-01	4.90E+00
1.18E+00	4.67E-01	4.57E+00
1.20E+00	2.83E-01	4.90E+00
1.11E+00	5.59E-01	4.28E+00
1.11E+00	4.92E-01	5.10E+00
1.22E+00	6.47E-01	4.44E+00
1.09E+00	7.62E-01	4.30E+00
1.13E+00	6.11E-01	4.56E+00
1.17E+00	5.77E-01	4.28E+00
1.17E+00	3.93E-01	4.57E+00
1.19E+00	5.29E-01	4.28E+00
1.13E+00	3.19E-01	4.90E+00
1.15E+00	5.02E-01	4.28E+00
1.12E+00	6.95E-01	4.56E+00
1.17E+00	3.93E-01	4.57E+00
1.16E+00	4.35E-01	4.57E+00
1.11E+00	5.07E-01	4.28E+00
1.19E+00	5.11E-01	4.28E+00
1.18E+00	4.24E-01	4.57E+00
1.12E+00	6.07E-01	4.56E+00
1.13E+00	3.92E-01	5.10E+00
1.13E+00	5.16E-01	4.28E+00
1.09E+00	7.04E-01	4.56E+00
1.11E+00	4.47E-01	5.10E+00
1.06E+00	3.93E-01	5.10E+00
1.11E+00	3.37E-01	5.10E+00
1.09E+00	6.97E-01	4.56E+00
9.50E-01	5.60E-01	4.56E+00
1.17E+00	6.94E-01	4.44E+00
1.03E+00	5.20E-01	5.10E+00
1.17E+00	5.93E-01	4.28E+00
1.13E+00	7.05E-01	4.44E+00
1.02E+00	7.15E-01	4.56E+00
1.07E+00	4.78E-01	5.10E+00
1.09E+00	3.79E-01	5.10E+00
1.11E+00	4.81E-01	5.10E+00
1.04E+00	6.96E-01	4.56E+00
1.11E+00	5.35E-01	4.28E+00
1.14E+00	4.97E-01	4.28E+00
1.03E+00	4.34E-01	5.10E+00
1.08E+00	3.65E-01	5.10E+00
1.11E+00	4.21E-01	5.10E+00
1.15E+00	4.70E-01	4.57E+00
1.11E+00	2.88E-01	4.90E+00
1.19E+00	7.12E-01	4.44E+00
1.20E+00	5.83E-01	4.28E+00
1.22E+00	5.99E-01	4.28E+00
1.12E+00	6.28E-01	4.56E+00
1.17E+00	2.43E-01	4.90E+00
1.19E+00	6.47E-01	4.44E+00
1.17E+00	5.01E-01	4.28E+00
1.21E+00	3.49E-01	4.57E+00
1.19E+00	5.26E-01	4.28E+00
1.14E+00	4.72E-01	5.10E+00
1.09E+00	5.31E-01	4.28E+00
1.18E+00	4.32E-01	4.57E+00
1.10E+00	4.61E-01	5.10E+00
1.15E+00	5.68E-01	4.28E+00
1.08E+00	4.11E-01	5.10E+00
1.11E+00	4.13E-01	5.10E+00
1.13E+00	4.11E-01	5.10E+00
1.15E+00	2.70E-01	4.90E+00
1.20E+00	5.06E-01	4.28E+00
1.13E+00	4.67E-01	5.10E+00
1.18E+00	5.07E-01	4.28E+00
1.19E+00	1.68E-01	4.90E+00
1.19E+00	3.88E-01	4.57E+00
1.14E+00	4.71E-01	5.10E+00
1.12E+00	4.82E-01	5.10E+00
1.19E+00	5.52E-01	4.28E+00
1.16E+00	5.10E-01	4.28E+00
1.18E+00	2.83E-01	4.90E+00
1.12E+00	5.38E-01	4.28E+00
1.20E+00	5.21E-01	4.28E+00
[truncated: 121,116 more rows]
