# Supplementary material for: Transport mechanism of DgoT, a bacterial homolog of SLC17 organic anion transporters
Source: EMBO J. 2024 Oct 25;43(24):6740–65. doi: 10.1038/s44318-024-00279-y (PMC11649914; doi:10.1038/s44318-024-00279-y)
Supplement: Supplementary file 9 — Source data Fig. 8 [file 44318_2024_279_MOESM9_ESM.zip]

Archive with 17 entries (8 files):
- Figure 8/
- Figure 8/8E/
- Figure 8/8E/8E.xls
- Figure 8/8G/
- Figure 8/8G/8G.xls
- Figure 8/8A/
- Figure 8/8A/8A.xls
- Figure 8/8D/
- Figure 8/8D/8D.xls
- Figure 8/8C/
- Figure 8/8C/8C.xls
- Figure 8/8B/
- Figure 8/8B/8B.xls
- Figure 8/8F/
- Figure 8/8F/8F.xls
- Figure 8/8H/
- Figure 8/8H/8H.xls
