# Supplementary material for: Transport mechanism of DgoT, a bacterial homolog of SLC17 organic anion transporters
Source: EMBO J. 2024 Oct 25;43(24):6740–65. doi: 10.1038/s44318-024-00279-y (PMC11649914; doi:10.1038/s44318-024-00279-y)
Supplement: Supplementary file 9 — Source data Fig. 8 [file 44318_2024_279_MOESM9_ESM.zip › Figure 8/8G/8G.xls]

## Sheet: README
Main panel: raw currents (measured on the same sensor) are shown
Inset: currents normalized to the average peak current (maximum value between 1.08 and 1.4 sec) at pH=7 measured with sensor 1

## Sheet: Main panel
Time (s)	Current (nA)	Current (nA)	Current (nA)
	pH 8.0	pH 7.0	pH 6.0	pH 5.0
0	0.00804868	0.0105948	0.014414	0.0118679
0.001	-0.000862719	0.00677563	0.0105948	0.0195062
0.002	0.0131409	0.0233254	0.014414	0.0207793
0.003	-0.0110472	0.0105948	0.014414	0.0118679
0.004	0.00422951	0.015687	0.014414	0.0271445
0.005	0.0016834	0.0131409	0.00932174	0.0195062
0.006	0.0105948	0.014414	0.00677563	0.0271445
0.007	0.0016834	0.014414	0.00932174	0.00932174
0.008	0.0105948	0.0182332	0.0182332	0.0233254
0.009	0.00932174	0.0131409	0.0169601	0.0195062
0.01	-0.000862719	0.00932174	0.0233254	0.0258715
0.011	0.00422951	0.0169601	0.0169601	0.0131409
0.012	0.00422951	0.00932174	0.00550257	0.0309637
0.013	-0.00213578	0.0195062	0.0169601	0.0182332
0.014	0.00804868	0.00422951	0.0118679	0.0220523
0.015	0.014414	0.00804868	0.014414	0.0131409
0.016	-0.00468189	-0.000862719	0.015687	0.0220523
0.017	-0.000862719	0.00932174	0.014414	0.0105948
0.018	0.0131409	0.00550257	0.0245984	0.0207793
0.019	-0.00468189	0.00932174	0.014414	0.0131409
0.02	0.015687	0.0118679	0.0195062	0.0411482
0.021	0.00804868	0.015687	0.00677563	0.015687
0.022	0.00804868	0.015687	0.0182332	0.0258715
0.023	0.00295645	0.00677563	0.014414	0.0169601
0.024	0.00422951	0.0105948	0.0258715	0.0258715
0.025	0.000410338	0.0105948	0.015687	0.0195062
0.026	0.00804868	0.0105948	0.0245984	0.014414
0.027	0.00550257	0.0118679	0.0207793	0.0207793
0.028	0.014414	0.00932174	0.0195062	0.0220523
0.029	-0.00468189	0.0207793	0.014414	0.0233254
0.03	0.0105948	0.00804868	0.0131409	0.0296907
0.031	-0.00722801	0.0271445	0.0296907	0.014414
0.032	0.0169601	0.0169601	0.0131409	0.0271445
0.033	0.00295645	0.00422951	0.00932174	0.00550257
0.034	0.00932174	0.00422951	0.0169601	0.0322368
0.035	0.00677563	0.00677563	0.0195062	0.014414
0.036	0.00932174	0.015687	0.0233254	0.0258715
0.037	0.014414	0.0131409	0.0182332	0.0207793
0.038	0.0207793	0.0105948	0.0169601	0.0271445
0.039	0.000410338	0.0131409	0.0131409	0.0207793
0.04	0.0118679	0.00422951	0.0169601	0.0258715
0.041	0.0016834	0.0118679	0.014414	0.00804868
0.042	0.015687	0.00550257	0.0220523	0.0271445
0.043	-0.00722801	0.014414	0.00677563	0.0322368
0.044	0.0118679	0.014414	0.015687	0.0207793
0.045	0.015687	0.0131409	0.0169601	0.0233254
0.046	-0.00213578	0.00804868	0.00804868	0.0207793
0.047	0.00932174	0.0245984	0.0182332	0.0195062
0.048	-0.000862719	0.0195062	0.0169601	0.0335098
0.049	0.0016834	0.0169601	0.036056	0.0220523
0.05	0.00932174	0.00295645	0.00932174	0.0245984
0.051	0.000410338	0.0131409	0.014414	0.0169601
0.052	0.000410338	0.0118679	0.0182332	0.0195062
0.053	0.0105948	0.0245984	0.0195062	0.0207793
0.054	-0.00977412	0.0169601	0.0233254	0.0195062
0.055	0.0169601	0.00804868	0.00550257	0.0207793
0.056	0.00804868	0.0169601	0.0182332	0.0258715
0.057	0.000410338	0.00550257	0.015687	0.0207793
0.058	0.00677563	0.0195062	0.0131409	0.00295645
0.059	0.00677563	0.00932174	0.0245984	0.0335098
0.06	0.00295645	0.014414	0.0245984	0.0195062
0.061	0.00295645	0.000410338	0.0233254	0.0284176
0.062	0.00422951	0.0245984	0.00932174	0.00677563
0.063	0.0118679	0.0195062	0.0169601	0.0296907
0.064	0.00422951	0.014414	0.0207793	0.0169601
0.065	0.00932174	0.0131409	0.00932174	0.0207793
0.066	-0.00595495	0.00932174	0.036056	0.0245984
0.067	0.0131409	0.00677563	0.00932174	0.00550257
0.068	0.00932174	0.0195062	0.015687	0.0233254
0.069	0.00422951	0.00677563	0.0233254	0.0220523
0.07	0.00932174	0.0131409	0.0258715	0.0195062
0.071	0.015687	0.00932174	0.0195062	0.0169601
0.072	0.00932174	0.0105948	0.0105948	0.0296907
0.073	0.00550257	0.015687	0.0207793	0.0245984
0.074	0.00677563	0.00804868	0.0220523	0.0169601
0.075	0.00677563	0.00550257	0.0105948	0.0258715
0.076	0.00677563	0.0245984	0.0105948	0.0233254
0.077	0.000410338	0.0131409	0.0258715	0.0182332
0.078	0.00422951	0.00932174	0.0195062	0.0220523
0.079	0.015687	-0.00468189	0.0245984	0.014414
0.08	0.00295645	0.0195062	0.0258715	0.0258715
0.081	0.0118679	0.0105948	0.014414	0.0182332
0.082	0.00677563	0.00804868	0.0169601	0.0271445
0.083	0.0016834	0.0131409	0.0207793	0.0335098
0.084	0.00295645	0.0169601	0.015687	0.0195062
0.085	0.0131409	0.0220523	0.015687	0.0347829
0.086	0.00550257	0.00932174	0.0207793	0.0169601
0.087	-0.000862719	0.00932174	0.0271445	0.0169601
0.088	0.0169601	0.0309637	0.0182332	0.0284176
0.089	0.00932174	0.00804868	0.0245984	0.0182332
0.09	0.000410338	0.0131409	0.014414	0.0233254
0.091	0.0131409	0.0131409	0.0245984	0.014414
0.092	0.00804868	0.014414	0.0207793	0.0220523
0.093	0.0245984	0.0207793	0.00932174	0.0207793
0.094	0.00422951	0.0016834	0.0245984	0.015687
0.095	0.0131409	0.014414	0.014414	0.0207793
0.096	0.00804868	0.0207793	0.0220523	0.0296907
0.097	0.00932174	0.0169601	0.00932174	0.0131409
0.098	0.000410338	0.0169601	0.0169601	0.0258715
0.099	0.00295645	-0.00213578	0.0309637	0.0284176
0.1	0.0220523	0.0220523	0.0169601	0.0258715
0.101	0.00295645	0.014414	0.0207793	0.0207793
0.102	0.0131409	0.0105948	0.0258715	0.0220523
0.103	0.0233254	0.0118679	0.0245984	0.0284176
0.104	0.00295645	0.0118679	0.0131409	0.015687
0.105	0.0118679	0.00550257	0.0207793	0.0271445
0.106	0.000410338	0.0245984	0.015687	0.0195062
0.107	0.00550257	0.00932174	0.014414	0.0207793
0.108	0.00932174	0.00422951	0.0233254	0.0258715
0.109	0.00550257	0.0271445	0.0169601	0.0271445
0.11	0.0182332	0.0182332	0.0195062	0.0245984
0.111	0.000410338	0.015687	0.0233254	0.0195062
0.112	0.0131409	0.00422951	0.0131409	0.00932174
0.113	0.00932174	0.0182332	0.0105948	0.00932174
0.114	0.00932174	0.014414	0.015687	0.0335098
0.115	0.000410338	0.0131409	0.0195062	0.0284176
0.116	0.00804868	0.00932174	0.0182332	0.0322368
0.117	0.00422951	0.0245984	0.0169601	0.015687
0.118	0.00677563	0.00932174	0.0245984	0.0245984
0.119	0.00550257	0.00422951	0.0207793	0.014414
0.12	0.0118679	0.0169601	0.014414	0.0207793
0.121	0.00550257	0.0207793	0.0207793	0.0284176
0.122	0.0131409	0.00550257	0.0169601	0.014414
0.123	0.0131409	0.0131409	0.0207793	0.0284176
0.124	0.00295645	0.00932174	0.0207793	0.0322368
0.125	0.00677563	0.0118679	0.015687	0.0169601
0.126	0.00422951	0.0195062	0.00932174	0.0207793
0.127	0.00677563	0.014414	0.0220523	0.015687
0.128	0.0118679	0.0131409	0.014414	0.0296907
0.129	0.00295645	0.00804868	0.014414	0.0284176
0.13	0.0195062	0.014414	0.037329	0.0245984
0.131	0.00422951	0.00932174	0.00804868	0.0118679
0.132	0.014414	0.00804868	0.0195062	0.015687
0.133	0.00550257	0.014414	0.015687	0.015687
0.134	0.0105948	0.0131409	0.0182332	0.0195062
0.135	0.0016834	0.015687	0.015687	0.015687
0.136	0.00932174	0.0182332	0.0131409	0.0309637
0.137	0.00932174	0.00422951	0.014414	0.0220523
0.138	0.00422951	0.0182332	0.0182332	0.0233254
0.139	0.014414	0.0131409	0.0131409	0.0169601
0.14	-0.00468189	0.015687	0.0131409	0.015687
0.141	0.00295645	0.0105948	0.0258715	0.0245984
0.142	0.0131409	0.00677563	0.014414	0.0195062
0.143	0.00932174	0.0296907	0.0207793	0.0245984
0.144	0.0105948	0.0220523	0.0245984	0.0245984
0.145	-0.00340883	0.00677563	0.0131409	0.0131409
0.146	0.00932174	0.014414	0.0207793	0.0296907
0.147	0.0118679	0.0131409	0.0169601	0.0169601
0.148	0.00804868	0.014414	0.0195062	0.0169601
0.149	0.0169601	0.0105948	0.0245984	0.015687
0.15	-0.00468189	0.00295645	0.015687	0.015687
0.151	0.015687	0.0169601	0.0245984	0.0309637
0.152	0.014414	0.0284176	0.00677563	0.0105948
0.153	0.00677563	0.014414	0.0195062	0.0271445
0.154	0.000410338	0.00932174	0.0118679	0.014414
0.155	0.0016834	0.014414	0.0258715	0.0271445
0.156	0.0169601	0.00550257	0.0195062	0.014414
0.157	0.0131409	0.0182332	0.015687	0.0322368
0.158	-0.00595495	0.000410338	0.0169601	0.0284176
0.159	0.00295645	0.0335098	0.0131409	0.0220523
0.16	0.0182332	0.0105948	0.015687	0.0195062
0.161	0.00295645	-0.00595495	0.0195062	0.0195062
0.162	0.000410338	0.0182332	0.0207793	0.015687
0.163	0.00932174	0.014414	0.014414	0.0207793
0.164	0.00932174	0.00804868	0.0118679	0.0296907
0.165	0.0105948	0.0182332	0.015687	0.0245984
0.166	-0.00722801	0.00932174	0.0245984	0.0271445
0.167	0.00932174	0.015687	0.0245984	0.015687
0.168	0.0131409	0.0131409	0.00932174	0.0207793
0.169	0.00804868	0.00422951	0.0258715	0.014414
0.17	0.0195062	0.0131409	0.0207793	0.0182332
0.171	-0.00468189	0.0131409	0.0245984	0.015687
0.172	0.00550257	0.0105948	0.0131409	0.0207793
0.173	0.0131409	0.0169601	0.0105948	0.0296907
0.174	0.00422951	0.0195062	0.0169601	0.014414
0.175	0.0131409	0.014414	0.015687	0.0220523
0.176	0.00422951	0.0182332	0.014414	0.0169601
0.177	0.015687	0.0131409	0.0296907	0.0245984
0.178	0.00550257	0.00932174	0.0118679	0.0207793
0.179	0.00677563	0.00932174	0.0245984	0.0245984
0.18	0.00422951	0.0258715	0.0182332	0.0233254
0.181	0.00677563	0.0118679	0.0105948	0.00932174
0.182	0.0016834	0.015687	0.0195062	0.0195062
0.183	0.0131409	0.014414	-0.000862719	0.0233254
0.184	0.00550257	-0.000862719	0.0207793	0.0182332
0.185	0.014414	0.0182332	0.0182332	0.0131409
0.186	0.00804868	0.014414	0.0309637	0.0233254
0.187	0.00932174	0.0105948	0.0195062	0.0245984
0.188	0.000410338	0.0258715	-0.00340883	0.0245984
0.189	0.00804868	0.00677563	0.0271445	0.014414
0.19	0.0131409	0.00422951	0.0220523	0.0220523
0.191	-0.00850107	0.00677563	0.0169601	0.0207793
0.192	0.00932174	0.0195062	0.00677563	0.0207793
0.193	0.00804868	0.0322368	0.014414	0.0271445
0.194	0.0195062	0.00677563	0.0233254	0.0195062
0.195	0.00932174	0.00932174	0.0207793	0.0195062
0.196	0.00422951	0.0105948	0.0169601	0.014414
0.197	0.000410338	0.0207793	0.015687	0.0220523
0.198	0.0016834	0.0169601	0.0169601	0.0131409
0.199	0.0182332	0.0105948	0.00550257	0.0258715
0.2	0.00550257	0.0105948	0.014414	0.0220523
0.201	0.00677563	0.0182332	0.0182332	0.00550257
0.202	0.00932174	0.00550257	0.00932174	0.0309637
0.203	0.00932174	0.00422951	0.0182332	0.0233254
0.204	0.0131409	0.0169601	0.014414	0.0245984
0.205	-0.00468189	0.0169601	0.0195062	0.0220523
0.206	0.00550257	0.0131409	0.0245984	0.0207793
0.207	0.0105948	0.00932174	0.0169601	0.0169601
0.208	0.00550257	0.0105948	0.0245984	0.0245984
0.209	0.014414	0.0220523	0.0195062	0.0309637
0.21	0.0016834	0.0016834	0.0207793	0.00295645
0.211	0.00932174	0.00932174	0.0233254	0.0220523
0.212	0.00932174	0.0245984	0.0118679	0.015687
0.213	0.00804868	0.00677563	0.00804868	0.0245984
0.214	0.0131409	0.0105948	0.0131409	0.0233254
0.215	0.00932174	0.0131409	0.0233254	0.0195062
0.216	0.00422951	0.00422951	0.0233254	0.0195062
0.217	-0.000862719	0.0245984	0.0182332	0.0233254
0.218	0.0131409	0.0207793	0.0131409	0.0207793
0.219	0.0105948	0.00422951	0.0207793	0.0195062
0.22	0.00677563	0.00550257	0.0284176	0.0195062
0.221	0.00932174	0.015687	0.0195062	0.0271445
0.222	0.0131409	0.0169601	0.0195062	0.014414
0.223	0.0105948	0.0169601	0.00932174	0.0182332
0.224	0.0105948	0.0131409	0.0220523	0.0245984
0.225	0.00295645	0.014414	0.014414	0.0245984
0.226	0.00422951	0.00422951	0.0233254	0.0195062
0.227	0.0182332	0.015687	0.0207793	0.0195062
0.228	0.00932174	0.0207793	0.015687	0.0233254
0.229	0.00550257	0.0016834	0.0118679	0.0271445
0.23	0.00422951	0.0258715	0.0195062	0.0245984
0.231	0.0105948	0.00932174	0.0245984	0.0195062
0.232	0.00550257	0.0016834	0.037329	0.0195062
0.233	0.0131409	0.015687	0.014414	0.0271445
0.234	0.000410338	0.0118679	0.00804868	0.0309637
0.235	-0.000862719	0.0105948	0.0169601	0.014414
0.236	0.00804868	0.00422951	0.0182332	0.014414
0.237	0.014414	0.00677563	0.0105948	0.0271445
0.238	0.000410338	0.0118679	0.0118679	0.0195062
0.239	0.00295645	0.00932174	0.014414	0.00932174
0.24	0.00677563	0.014414	0.014414	0.0245984
0.241	0.00422951	0.00422951	0.0195062	0.0258715
0.242	0.00550257	0.0207793	0.0169601	0.0271445
0.243	0.00932174	0.014414	0.0169601	0.0195062
0.244	0.0195062	0.00677563	0.0105948	0.0195062
0.245	0.014414	0.00932174	0.014414	0.0258715
0.246	0.000410338	0.0118679	0.0245984	0.0105948
0.247	0.000410338	0.00550257	0.0131409	0.0220523
0.248	0.00804868	0.0207793	0.0131409	0.0207793
0.249	0.00932174	0.00677563	0.015687	0.0284176
0.25	0.0105948	0.0169601	0.015687	0.015687
0.251	-0.000862719	0.0207793	0.015687	0.0233254
0.252	0.00550257	-0.000862719	0.0169601	0.0207793
0.253	0.00932174	0.0233254	0.00422951	0.0207793
0.254	0.00677563	0.00550257	0.015687	0.015687
0.255	0.00677563	0.015687	0.0131409	0.0245984
0.256	0.00295645	0.0105948	0.0105948	0.0118679
0.257	0.0105948	0.00677563	0.0182332	0.0195062
0.258	0.00422951	0.0245984	0.0207793	0.0271445
0.259	0.00932174	0.00295645	0.014414	0.0131409
0.26	0.00677563	-0.00340883	0.014414	0.0386021
0.261	0.00804868	0.0207793	0.0284176	0.0169601
0.262	0.0207793	0.0131409	0.0207793	0.015687
0.263	0.00932174	0.00677563	0.0220523	0.0131409
0.264	0.00932174	0.0233254	0.0207793	0.0207793
0.265	0.00295645	0.014414	0.0169601	0.0105948
0.266	-0.000862719	0.014414	0.0195062	0.0195062
0.267	0.0195062	0.015687	0.0105948	0.0233254
0.268	0.00295645	0.00677563	0.0258715	0.0182332
0.269	0.00677563	0.000410338	0.00804868	0.0195062
0.27	-0.000862719	0.000410338	0.0207793	0.0105948
0.271	0.00550257	0.014414	0.0296907	0.0207793
0.272	0.0207793	0.00550257	0.015687	0.0245984
0.273	0.0131409	0.0207793	0.0118679	0.0233254
0.274	0.0105948	0.00932174	0.0118679	0.0258715
0.275	0.00677563	0.0220523	0.0233254	0.0233254
0.276	0.0118679	0.014414	0.0105948	0.014414
0.277	-0.00722801	-0.00595495	0.014414	0.0207793
0.278	0.000410338	0.0207793	0.0131409	0.0309637
0.279	0.014414	0.00932174	0.0195062	0.0195062
0.28	0.00550257	0.0207793	0.0169601	0.0296907
0.281	0.00550257	0.0182332	0.0271445	0.0131409
0.282	0.0118679	0.00932174	0.0207793	0.0195062
0.283	0.000410338	-0.00340883	0.014414	0.014414
0.284	0.0105948	0.00422951	0.0271445	0.0233254
0.285	-0.00340883	0.0296907	0.014414	0.0233254
0.286	0.015687	0.0016834	0.0207793	0.0284176
0.287	0.00295645	0.0169601	0.015687	0.0220523
0.288	-0.00468189	0.0195062	0.0169601	0.0105948
0.289	0.015687	0.014414	0.0207793	0.0233254
0.29	0.0131409	0.0233254	0.0131409	0.014414
0.291	0.0169601	-0.00340883	0.0182332	0.0258715
0.292	0.0016834	0.0105948	0.00422951	0.014414
0.293	0.0105948	0.0131409	0.0296907	0.0258715
0.294	0.000410338	0.0131409	0.0131409	0.0182332
0.295	0.0016834	0.015687	0.0169601	0.00932174
0.296	0.015687	0.0131409	0.0182332	0.0271445
0.297	0.00550257	0.0131409	0.014414	0.0182332
0.298	0.00677563	0.00295645	0.0347829	0.0207793
0.299	0.015687	0.0245984	0.0169601	0.0271445
0.3	0.00550257	0.014414	0.0245984	0.0207793
0.301	0.00295645	0.0016834	0.00550257	0.0131409
0.302	0.015687	0.00422951	0.015687	0.0182332
0.303	0.0118679	0.014414	0.0271445	0.0220523
0.304	0.0016834	0.0207793	0.0169601	0.0309637
0.305	0.00550257	0.0258715	0.0182332	0.014414
0.306	0.000410338	0.014414	0.015687	0.0245984
0.307	0.00804868	0.00932174	0.0182332	0.0233254
0.308	0.000410338	0.014414	0.0182332	0.0182332
0.309	0.00550257	0.0169601	0.0207793	0.0309637
0.31	0.000410338	0.00550257	0.0207793	0.0182332
0.311	0.00550257	0.0220523	0.0271445	0.0245984
0.312	0.00422951	0.0245984	0.0245984	0.0182332
0.313	0.0118679	0.014414	0.0538788	0.0258715
0.314	0.00550257	0.014414	0.14172	0.0245984
0.315	0.00804868	0.0131409	0.271572	0.0105948
0.316	0.00422951	0.0411482	0.356866	0.0195062
0.317	0.00422951	0.127716	0.396331	0.0233254
0.318	0.00422951	0.230834	0.392512	0.015687
0.319	0.00677563	0.344136	0.365778	0.0284176
0.32	0.00804868	0.381055	0.328859	0.0271445
0.321	0.0105948	0.38742	0.318675	0.0322368
0.322	0.00804868	0.37087	0.309763	0.0169601
0.323	0.0105948	0.321221	0.331405	0.037329
0.324	0.000410338	0.309763	0.35814	0.00932174
0.325	0.00422951	0.293214	0.383601	0.0245984
0.326	0.0169601	0.313582	0.411608	0.0195062
0.327	0.000410338	0.349228	0.420519	0.0322368
0.328	0.0105948	0.381055	0.417973	0.0169601
0.329	0.00550257	0.40397	0.4167	0.0169601
0.33	0.00932174	0.420519	0.412881	0.0220523
0.331	0.0296907	0.438342	0.396331	0.0245984
0.332	0.0704285	0.425612	0.388693	0.0398751
0.333	0.169727	0.406516	0.389966	0.0513327
0.334	0.27921	0.402697	0.397604	0.111166
0.335	0.35814	0.381055	0.386147	0.2041
0.336	0.379781	0.364505	0.377235	0.258841
0.337	0.360686	0.365778	0.391239	0.272845
0.338	0.326313	0.353047	0.382328	0.263933
0.339	0.277937	0.34159	0.395058	0.251203
0.34	0.272845	0.355594	0.402697	0.227015
0.341	0.274118	0.34159	0.395058	0.209192
0.342	0.300852	0.350501	0.392512	0.2041
0.343	0.359413	0.34159	0.367051	0.225742
0.344	0.379781	0.35432	0.346682	0.227015
0.345	0.409062	0.349228	0.331405	0.242291
0.346	0.414154	0.349228	0.305944	0.269025
0.347	0.412881	0.327586	0.307217	0.294487
0.348	0.40397	0.336498	0.318675	0.274118
0.349	0.38742	0.332678	0.327586	0.289394
0.35	0.391239	0.304671	0.285575	0.270299
0.351	0.382328	0.323767	0.139174	0.289394
0.352	0.395058	0.300852	0.00295645	0.270299
0.353	0.386147	0.241018	-0.0721539	0.280483
0.354	0.392512	0.139174	-0.126895	0.265206
0.355	0.400151	-0.00468189	-0.125622	0.277937
0.356	0.392512	-0.100161	-0.126895	0.277937
0.357	0.402697	-0.140899	-0.143445	0.280483
0.358	0.407789	-0.131988	-0.145991	0.275391
0.359	0.375962	-0.125622	-0.180364	0.283029
0.36	0.397604	-0.121803	-0.181637	0.265206
0.361	0.379781	-0.149811	-0.184183	0.263933
0.362	0.382328	-0.177818	-0.0606964	0.265206
0.363	0.367051	-0.217282	-0.149811	0.265206
0.364	0.359413	-0.266932	-0.154903	0.263933
0.365	0.340317	-0.330585	-0.0747001	0.237199
0.366	0.359413	-0.358592	-0.0199586	0.243564
0.367	0.361959	-0.343315	-0.196914	0.257568
0.368	0.359413	-0.322946	-0.331858	0.290668
0.369	0.304671	-0.298758	-0.454071	0.31231
0.37	0.169727	-0.264386	-0.378961	0.280483
0.371	0.00550257	-0.235105	-0.417153	0.206646
0.372	-0.0759731	-0.19946	-0.372596	0.107347
0.373	-0.102707	-0.171453	-0.310216	0.0551518
0.374	-0.105253	-0.149811	-0.238925	0.0296907
0.375	-0.0887037	-0.143445	-0.149811	0.0322368
0.376	-0.109073	-0.140899	-0.282208	0.0169601
0.377	-0.138353	-0.134534	-0.275843	-0.0110472
0.378	-0.181637	-0.114165	-0.198187	-0.0441467
0.379	-0.237651	-0.101434	-0.162541	-0.0747001
0.38	-0.302577	-0.0721539	-0.116711	-0.117984
0.381	-0.347134	-0.0492389	-0.0759731	-0.193094
0.382	-0.349681	-0.0403275	-0.051785	-0.240198
0.383	-0.338223	-0.0135933	-0.0492389	-0.25802
0.384	-0.305123	-0.0161394	-0.0339622	-0.26184
0.385	-0.273297	-0.00977412	-0.0199586	-0.244017
0.386	-0.241471	0.0131409	-0.0110472	-0.238925
0.387	-0.208371	0.00295645	-0.00850107	-0.204552
0.388	-0.175272	0.000410338	-0.0148664	-0.172726
0.389	-0.154903	0.0016834	-0.00595495	-0.145991
0.39	-0.148537	0.000410338	0.0016834	-0.131988
0.391	-0.133261	-0.00213578	-0.00468189	-0.110346
0.392	-0.135807	-0.000862719	0.000410338	-0.102707
0.393	-0.140899	0.0016834	0.0016834	-0.0874306
0.394	-0.116711	0.00932174	0.0105948	-0.0848845
0.395	-0.0823384	-0.00340883	0.0016834	-0.0645156
0.396	-0.0594234	-0.00468189	0.0182332	-0.0454197
0.397	-0.0352353	0.00422951	0.00550257	-0.0326892
0.398	-0.0237778	0.00677563	0.00804868	-0.0212316
0.399	-0.0148664	0.0016834	0.000410338	-0.0199586
0.4	-0.0186855	0.0131409	0.015687	-0.0225047
0.401	-0.00468189	-0.00213578	0.015687	-0.0237778
0.402	-0.00850107	0.00932174	-0.00213578	-0.00468189
0.403	-0.00468189	0.0118679	0.015687	0.00677563
0.404	-0.0110472	0.00932174	0.0245984	0.0016834
0.405	0.000410338	0.00550257	0.0207793	0.0016834
0.406	-0.00977412	0.0105948	0.0131409	0.00550257
0.407	-0.000862719	0.00932174	0.0284176	0.0131409
0.408	-0.00595495	0.014414	0.0131409	0.00804868
0.409	0.00932174	0.00932174	0.0131409	0.00677563
0.41	0.00677563	0.0195062	0.0195062	0.000410338
0.411	0.000410338	0.0105948	0.0245984	-0.00213578
0.412	0.000410338	0.0105948	0.00422951	0.015687
0.413	0.0169601	0.0182332	0.0207793	0.00550257
0.414	-0.000862719	0.0195062	0.00295645	0.014414
0.415	0.0207793	0.0182332	0.0105948	0.00804868
0.416	-0.00213578	0.0220523	0.00550257	0.0195062
0.417	0.00422951	0.0105948	0.015687	0.015687
0.418	0.0195062	0.014414	0.015687	0.014414
0.419	0.0169601	0.014414	0.0169601	0.0118679
0.42	-0.000862719	0.0105948	0.0309637	0.0169601
0.421	0.0118679	0.0258715	0.0233254	0.0207793
0.422	0.0169601	0.0220523	0.0233254	0.0220523
0.423	0.0105948	0.0118679	0.0220523	0.014414
0.424	0.014414	0.0182332	0.036056	0.014414
0.425	0.0105948	0.0131409	0.036056	0.0233254
0.426	0.0245984	0.00932174	0.0487865	0.014414
0.427	0.0105948	0.0207793	0.0602441	0.014414
0.428	0.015687	0.0284176	0.0666093	0.00677563
0.429	0.00677563	0.014414	0.0844321	0.0195062
0.43	0.014414	0.0195062	0.104801	0.0131409
0.431	0.0284176	0.0131409	0.114986	0.0182332
0.432	0.00550257	0.0335098	0.116259	0.0195062
0.433	0.015687	0.0245984	0.149358	0.0335098
0.434	0.0245984	0.0105948	0.156996	0.0449674
0.435	0.0233254	0.0284176	0.169727	0.0462404
0.436	0.0105948	0.015687	0.151904	0.0424212
0.437	0.00804868	0.0169601	0.144266	0.0615171
0.438	0.0245984	0.0258715	0.142993	0.0691555
0.439	0.00804868	0.0271445	0.128989	0.0576979
0.44	0.00932174	0.0195062	0.142993	0.0767938
0.441	0.0233254	0.0220523	0.149358	0.0755207
0.442	0.0195062	0.0258715	0.136628	0.0767938
0.443	0.0271445	0.0207793	0.135354	0.0882513
0.444	-0.00213578	0.0296907	0.127716	0.0933435
0.445	0.014414	0.0309637	0.111166	0.107347
0.446	0.0245984	0.0284176	0.0780669	0.118805
0.447	0.0105948	0.0207793	0.0602441	0.117532
0.448	0.0258715	0.0245984	0.0640632	0.126443
0.449	0.0207793	0.0233254	0.0271445	0.117532
0.45	0.0105948	0.0309637	-0.00213578	0.107347
0.451	0.0284176	0.0309637	-0.00977412	0.104801
0.452	0.0258715	0.0131409	0.0016834	0.107347
0.453	0.0195062	0.0347829	0.0271445	0.109893
0.454	0.0233254	0.0169601	0.0538788	0.0907974
0.455	0.0220523	0.0296907	0.036056	0.0946166
0.456	0.0309637	0.0284176	0.0436943	0.080613
0.457	0.0296907	0.0195062	0.037329	0.0742477
0.458	0.014414	0.0258715	0.0296907	0.0500596
0.459	0.0245984	0.0245984	-0.0135933	0.0449674
0.46	0.0258715	0.0296907	-0.0568773	0.015687
0.461	0.0207793	0.0284176	-0.0594234	-0.00850107
0.462	0.015687	0.0271445	-0.0428736	0.000410338
0.463	0.0195062	0.0245984	0.0105948	0.0182332
0.464	0.0169601	0.0309637	0.0411482	0.0245984
0.465	0.0258715	0.0347829	0.00677563	0.0322368
0.466	0.0131409	0.0245984	-0.00468189	-0.00468189
0.467	0.0195062	0.0296907	-0.0428736	-0.00213578
0.468	0.0207793	0.036056	-0.10398	0.0118679
0.469	0.015687	0.0245984	-0.119257	-0.0148664
0.47	0.0284176	0.0347829	-0.0759731	-0.000862719
0.471	0.0258715	0.0309637	-0.0657887	-0.0237778
0.472	0.0245984	0.0245984	-0.0696078	-0.0301431
0.473	0.0131409	0.0296907	-0.0581503	-0.0250508
0.474	0.0245984	0.0207793	-0.0708809	-0.0199586
0.475	0.0220523	0.0322368	0.000410338	-0.0110472
0.476	0.0233254	0.036056	0.0182332	0.00932174
0.477	0.0220523	0.0335098	-0.00468189	-0.00722801
0.478	0.0245984	0.0233254	-0.0225047	-0.00213578
0.479	0.0271445	0.0411482	-0.0199586	0.0131409
0.48	0.0233254	0.0207793	-0.0174125	0.0309637
0.481	0.0245984	0.0258715	0.000410338	0.0220523
0.482	0.015687	0.0335098	0.0118679	0.00932174
0.483	0.0233254	0.0245984	0.015687	0.0347829
0.484	0.0335098	0.0258715	0.0182332	0.0195062
0.485	0.0245984	0.0347829	0.0258715	0.014414
0.486	0.014414	0.014414	0.0220523	-0.0135933
0.487	0.0207793	0.0296907	0.0449674	-0.0148664
0.488	0.0258715	0.0296907	0.0487865	0.00932174
0.489	0.0245984	0.0284176	0.0755207	0.0105948
0.49	0.0271445	0.0335098	0.0564249	0.0296907
0.491	0.0118679	0.0233254	0.0602441	0.036056
0.492	0.0233254	0.0233254	0.0767938	0.0335098
0.493	0.0296907	0.0335098	0.0729746	0.036056
0.494	0.0169601	0.0207793	0.0551518	0.0258715
0.495	0.0296907	0.0296907	0.0449674	0.0016834
0.496	0.0207793	0.037329	0.0411482	0.0016834
0.497	0.0195062	0.014414	0.0436943	-0.00340883
0.498	0.0245984	0.0233254	0.0602441	0.0131409
0.499	0.0182332	0.0245984	0.0615171	0.0105948
0.5	0.0296907	0.0245984	0.0462404	0.0131409
0.501	0.00932174	0.0207793	0.0462404	0.00932174
0.502	0.0245984	0.0271445	0.0398751	0.00550257
0.503	0.014414	0.0258715	0.015687	-0.00213578
0.504	0.0220523	0.0271445	0.0105948	0.00804868
0.505	0.0284176	0.0245984	0.0207793	0.0016834
0.506	0.015687	0.0258715	0.000410338	-0.0110472
0.507	0.0207793	0.0271445	0.000410338	-0.0161394
0.508	0.0335098	0.0207793	-0.0135933	0.00295645
0.509	0.0182332	0.0322368	0.0131409	0.00932174
0.51	0.0207793	0.0220523	-0.0161394	0.00422951
0.511	0.0284176	0.037329	-0.0492389	0.0207793
0.512	0.0105948	0.015687	-0.0454197	0.0207793
0.513	0.0271445	0.0182332	-0.0670617	0.0284176
0.514	0.0258715	0.0296907	-0.0403275	0.0271445
0.515	0.015687	0.0207793	-0.0199586	0.0411482
0.516	0.0131409	0.0245984	-0.00977412	0.0335098
0.517	0.0245984	0.015687	-0.0148664	0.0347829
0.518	0.0195062	0.0335098	0.000410338	0.036056
0.519	0.0284176	0.015687	0.000410338	0.0398751
0.52	0.00677563	0.014414	-0.00977412	0.0347829
0.521	0.0271445	0.0245984	0.00932174	0.0436943
0.522	0.0169601	0.0195062	-0.00340883	0.0398751
0.523	0.00932174	0.015687	0.014414	0.0347829
0.524	0.0169601	0.0169601	0.0182332	0.036056
0.525	0.0195062	0.0207793	0.00932174	0.0169601
0.526	0.0105948	0.0258715	0.015687	0.015687
0.527	0.0169601	0.015687	0.000410338	-0.00213578
0.528	0.0131409	0.0207793	0.0233254	-0.00468189
0.529	0.0207793	0.0258715	0.00550257	-0.0339622
0.53	0.0182332	0.0309637	0.0245984	-0.0110472
0.531	0.0245984	0.015687	0.00932174	0.000410338
0.532	0.0105948	0.015687	0.0309637	0.629301
0.533	0.014414	0.0233254	0.0131409	0.131535
0.534	0.0207793	0.0335098	0.0182332	0.24993
0.535	0.0296907	0.00804868	0.0207793	-0.0721539
0.536	0.0182332	0.0169601	0.0169601	0.0233254
0.537	0.0271445	0.0296907	0.0309637	-0.121803
0.538	0.00550257	0.0207793	0.00932174	0.0195062
0.539	0.0131409	0.0207793	0.0169601	0.0398751
0.54	0.0105948	0.0131409	0.0105948	-0.0861576
0.541	0.0195062	0.0284176	0.0258715	0.0271445
0.542	0.015687	0.0182332	0.014414	-0.128168
0.543	0.0105948	0.0245984	0.00677563	0.015687
0.544	0.0233254	0.014414	0.0309637	0.00804868
0.545	0.0118679	0.0195062	0.00804868	-0.0161394
0.546	0.00550257	0.0309637	0.0233254	0.0258715
0.547	0.0207793	0.0296907	0.0118679	-0.096342
0.548	0.0258715	0.014414	0.00550257	0.0436943
0.549	0.0220523	0.0296907	0.0258715	-0.0148664
0.55	0.014414	0.00804868	0.0105948	0.0016834
0.551	0.015687	0.0233254	0.0258715	0.0500596
0.552	0.014414	0.0245984	0.014414	-0.109073
0.553	0.0105948	0.0207793	0.0105948	0.0487865
0.554	0.0220523	0.014414	0.0271445	-0.0250508
0.555	0.0207793	0.0195062	0.014414	-0.00977412
0.556	0.0131409	0.0169601	0.015687	0.0691555
0.557	0.0245984	0.0118679	0.0220523	-0.143445
0.558	0.0207793	0.0195062	0.0118679	0.0398751
0.559	0.0118679	0.0182332	0.0296907	0.00932174
0.56	0.0169601	0.0182332	0.0258715	-0.0301431
0.561	0.0105948	0.0258715	0.0105948	0.0958897
0.562	0.015687	0.0105948	0.0271445	-0.172726
0.563	0.0207793	0.0207793	0.014414	-0.0199586
0.564	0.0131409	0.0258715	0.00422951	0.0500596
0.565	0.0016834	0.00932174	0.0271445	-0.0543312
0.566	0.0131409	0.015687	0.014414	0.0907974
0.567	0.0233254	0.0169601	0.014414	-0.15363
0.568	0.0131409	0.015687	0.037329	-0.0759731
0.569	0.0169601	0.0105948	0.00677563	0.0780669
0.57	0.0271445	0.0169601	0.0424212	-0.0823384
0.571	0.000410338	0.0258715	0.0233254	0.0755207
0.572	0.0195062	0.015687	-0.00468189	-0.13708
0.573	0.015687	0.00677563	0.0296907	-0.111619
0.574	0.00422951	0.0207793	0.0207793	0.0831591
0.575	0.0233254	0.0118679	0.014414	-0.0988882
0.576	0.00550257	0.0195062	0.0245984	0.0920705
0.577	0.015687	0.015687	0.0195062	-0.109073
0.578	0.0207793	0.00804868	-0.0123202	-0.112892
0.579	0.0131409	0.0118679	0.0245984	0.0271445
0.58	0.0207793	0.0169601	0.0258715	-0.0606964
0.581	0.0016834	0.0245984	0.0118679	0.0742477
0.582	0.0233254	0.0169601	0.0296907	0.0118679
0.583	0.0118679	0.0131409	0.00932174	-0.162541
0.584	0.0169601	0.0131409	0.00295645	0.000410338
0.585	0.0169601	0.0258715	0.0309637	-0.0301431
0.586	0.00677563	0.0182332	0.015687	-0.0568773
0.587	0.00295645	0.0195062	0.0335098	0.0309637
0.588	0.0131409	0.014414	0.0245984	0.0424212
0.589	0.0169601	0.0182332	0.00550257	-0.0403275
0.59	0.014414	0.000410338	0.015687	0.0666093
0.591	0.0131409	0.0207793	0.0182332	-0.109073
0.592	0.000410338	0.0207793	0.014414	0.000410338
0.593	0.015687	0.0233254	0.0322368	-0.106526
0.594	0.00677563	0.015687	0.00932174	0.0284176
0.595	0.00677563	0.0131409	0.000410338	-0.0899768
0.596	0.014414	0.0118679	0.0271445	0.0755207
0.597	0.00804868	0.0169601	0.0233254	-0.0976151
0.598	0.0207793	0.0220523	0.0296907	-0.0390544
0.599	0.015687	0.014414	0.0245984	0.000410338
0.6	0.0220523	0.0233254	0.000410338	-0.0530581
0.601	0.00295645	0.0195062	0.014414	0.0767938
0.602	0.0233254	0.0169601	0.0347829	0.0105948
0.603	0.014414	0.0195062	0.00677563	-0.142172
0.604	0.015687	0.0207793	0.0424212	0.0678824
0.605	0.0105948	0.0131409	0.0207793	-0.145991
0.606	0.000410338	0.0195062	-0.00468189	0.0245984
0.607	0.00550257	0.0271445	0.0207793	-0.051785
0.608	0.015687	0.0207793	0.0245984	-0.0403275
0.609	0.014414	0.0131409	0.014414	0.00550257
0.61	0.00804868	0.014414	0.0347829	0.0755207
0.611	0.0105948	0.00804868	-0.00468189	-0.0454197
0.612	0.00932174	0.0271445	0.00422951	0.104801
0.613	0.0105948	0.015687	0.0335098	-0.144718
0.614	0.0131409	0.0131409	0.015687	-0.0275969
0.615	0.0105948	0.0245984	0.0271445	-0.0237778
0.616	0.00550257	-0.000862719	0.0169601	-0.0123202
0.617	0.00804868	0.0207793	0.00932174	0.0767938
0.618	0.0182332	0.00804868	0.014414	0.00295645
0.619	0.015687	0.0131409	0.0296907	-0.0225047
0.62	0.000410338	0.0169601	0.0207793	0.0131409
0.621	0.014414	0.015687	0.0284176	-0.0403275
0.622	0.0131409	0.00550257	0.0296907	0.0233254
0.623	0.00804868	0.015687	-0.00213578	-0.0581503
0.624	0.00804868	0.00804868	0.0195062	0.0335098
0.625	0.00804868	0.0258715	0.0284176	-0.0263239
0.626	0.000410338	0.0207793	0.0105948	0.0869783
0.627	0.0258715	0.00804868	0.0309637	-0.117984
0.628	0.000410338	0.0296907	0.014414	0.0245984
0.629	0.0105948	0.0131409	0.00932174	-0.0148664
0.63	0.0195062	0.0220523	0.0182332	-0.00977412
0.631	0.00932174	0.015687	0.0169601	0.080613
0.632	0.0131409	0.014414	0.0284176	0.000410338
0.633	0.00932174	0.0207793	0.0322368	0.00804868
0.634	0.0105948	0.014414	-0.0148664	0.0767938
0.635	0.0169601	0.015687	0.0220523	-0.105253
0.636	0.00804868	0.0169601	0.0258715	0.0551518
0.637	0.00295645	0.0131409	0.0207793	-0.0148664
0.638	0.0131409	0.0182332	0.036056	0.0284176
0.639	0.000410338	0.0233254	0.00550257	-0.0110472
0.64	0.0131409	0.00932174	0.00295645	0.0780669
0.641	0.00804868	0.0207793	0.0271445	0.00677563
0.642	0.000410338	0.015687	0.0207793	0.00295645
0.643	0.00932174	0.014414	0.0182332	0.0449674
0.644	0.000410338	0.0169601	0.0347829	-0.0530581
0.645	0.0233254	0.00677563	0.0233254	0.0882513
0.646	0.00295645	0.0245984	-0.00213578	0.0118679
0.647	0.0131409	0.0207793	0.0220523	-0.00977412
0.648	0.00295645	0.000410338	0.0195062	0.0717016
0.649	0.00550257	0.0220523	0.0169601	-0.101434
0.65	0.0169601	0.00295645	0.0233254	0.0195062
0.651	0.0118679	0.0233254	0.000410338	0.00295645
0.652	0.00550257	0.0169601	0.00295645	-0.000862719
0.653	0.00550257	0.00422951	0.0233254	0.0296907
0.654	0.0131409	0.0182332	0.014414	0.0271445
0.655	0.00550257	0.00932174	0.0233254	0.0131409
0.656	0.0169601	0.0105948	0.0169601	0.0729746
0.657	-0.000862719	0.0207793	-0.00468189	-0.050512
0.658	0.015687	0.000410338	0.0220523	0.036056
0.659	0.0105948	0.0016834	0.0131409	-0.0186855
0.66	0.00932174	0.0195062	0.00677563	0.0424212
0.661	0.00550257	0.015687	0.0169601	-0.00977412
0.662	0.00677563	0.0233254	0.015687	0.0691555
0.663	0.0182332	0.015687	-0.00595495	-0.0352353
0.664	0.014414	0.0131409	0.0233254	0.00932174
0.665	0.0016834	0.014414	0.015687	0.0347829
0.666	0.00932174	0.0131409	0.0169601	-0.00468189
0.667	0.0169601	0.0131409	0.0207793	0.0602441
0.668	0.00422951	0.014414	0.015687	0.0271445
0.669	0.015687	0.015687	0.00422951	-0.0275969
0.67	0.00932174	0.015687	0.0195062	0.0398751
0.671	-0.00722801	0.00932174	0.00932174	-0.0479659
0.672	0.0105948	0.014414	0.0195062	-0.00468189
0.673	0.00932174	0.015687	0.0207793	0.0296907
0.674	0.00677563	0.0233254	-0.00595495	-0.0237778
0.675	0.00550257	0.0182332	0.0195062	0.0284176
0.676	0.00295645	0.0118679	0.0207793	0.037329
0.677	0.00804868	0.0131409	0.015687	-0.00595495
0.678	0.0131409	0.0233254	0.0245984	0.0755207
0.679	0.015687	0.0233254	0.0207793	-0.0696078
0.68	0.0105948	0.015687	-0.0110472	-0.0174125
0.681	0.014414	0.00295645	0.0195062	0.00932174
0.682	0.0105948	0.0182332	0.0258715	0.00677563
0.683	0.014414	0.00422951	0.0105948	0.0245984
0.684	-0.000862719	0.014414	0.0233254	-0.0212316
0.685	0.000410338	0.00422951	0.0195062	0.0551518
0.686	0.0016834	0.0131409	-0.0110472	-0.0352353
0.687	0.0182332	0.0195062	0.00550257	0.0564249
0.688	0.00295645	0.0169601	0.0233254	-0.0581503
0.689	0.000410338	0.00932174	0.014414	0.0335098
0.69	0.0016834	0.00550257	0.0220523	-0.0110472
0.691	0.00677563	0.015687	-0.00722801	-0.0225047
0.692	0.00932174	0.00677563	-0.00850107	0.0309637
0.693	-0.00213578	0.00422951	0.0284176	-0.0454197
0.694	0.015687	0.0169601	0.0131409	0.0678824
0.695	0.0131409	0.00550257	0.0105948	-0.0186855
0.696	0.000410338	0.015687	0.00932174	-0.0250508
0.697	0.00422951	0.0105948	-0.000862719	0.000410338
0.698	0.0131409	0.00677563	0.00550257	-0.0148664
0.699	-0.000862719	0.0105948	0.0347829	0.0245984
0.7	0.00677563	0.00677563	0.0309637	0.0258715
0.701	-0.0123202	0.00295645	0.00550257	0.0335098
0.702	-0.000862719	0.00550257	0.0131409	0.015687
0.703	0.014414	0.014414	-0.00722801	-0.00340883
0.704	-0.000862719	0.000410338	0.00677563	0.0131409
0.705	-0.00340883	0.0169601	0.015687	-0.0174125
0.706	-0.00722801	0.00550257	0.0169601	0.0271445
0.707	0.0105948	0.0131409	0.0271445	-0.0148664
0.708	0.00422951	0.00932174	0.0207793	0.0207793
0.709	0.000410338	0.00550257	-0.0110472	0.00295645
0.71	0.000410338	0.00932174	0.0245984	0.0500596
0.711	0.00550257	0.0105948	0.0169601	-0.0416006
0.712	-0.00340883	0.0258715	0.00932174	0.0398751
0.713	0.00677563	0.015687	0.0271445	-0.00722801
0.714	0.00550257	0.0195062	0.015687	0.00932174
0.715	0.00550257	0.00804868	-0.0110472	0.081886
0.716	0.00932174	-0.00213578	0.0169601	-0.0275969
0.717	0.00677563	0.0131409	0.0131409	0.0016834
0.718	-0.000862719	0.00932174	0.00932174	0.0207793
0.719	0.00677563	0.014414	0.0335098	-0.0275969
0.72	0.014414	0.0118679	0.00677563	0.0475135
0.721	0.00422951	0.00932174	0.000410338	0.0386021
0.722	0.00295645	0.00932174	0.0169601	-0.0148664
0.723	0.0105948	0.0207793	0.0195062	0.0436943
0.724	-0.00213578	0.0016834	0.0131409	-0.0186855
0.725	0.00932174	0.0258715	0.036056	-0.0110472
0.726	0.00677563	0.00422951	0.0233254	0.0500596
0.727	0.00804868	0.00677563	-0.0123202	-0.0174125
0.728	0.000410338	0.0207793	0.0169601	0.0105948
0.729	0.0105948	0.0182332	0.0182332	0.0411482
0.73	0.00932174	0.00550257	0.0245984	0.00677563
0.731	-0.00468189	0.014414	0.0207793	0.0551518
0.732	0.00932174	0.0182332	-0.00722801	0.000410338
0.733	0.00295645	0.00550257	0.0105948	-0.0365083
0.734	0.0207793	0.014414	0.0233254	0.0449674
0.735	-0.00468189	0.00804868	0.0195062	0.00804868
0.736	-0.00468189	0.0182332	0.0207793	0.037329
0.737	0.0131409	0.0105948	0.0233254	0.014414
0.738	0.00932174	0.00677563	-0.000862719	0.0513327
0.739	0.00550257	0.0118679	0.00550257	-0.000862719
0.74	0.00422951	0.014414	0.015687	0.0309637
0.741	0.0182332	0.00932174	0.00932174	0.0195062
0.742	0.0207793	0.00932174	0.0258715	0.00932174
0.743	0.0105948	0.0131409	0.0271445	0.0564249
0.744	0.00677563	0.015687	-0.0110472	-0.0225047
0.745	0.00550257	0.00677563	0.014414	0.0538788
0.746	-0.00468189	0.014414	0.0182332	0.00804868
0.747	0.00677563	0.00804868	0.0131409	0.00295645
0.748	-0.00213578	0.014414	0.0411482	0.0526057
0.749	0.0118679	0.0258715	0.0105948	-0.0275969
0.75	-0.00468189	0.00295645	0.0016834	0.0169601
0.751	0.0309637	0.0105948	0.0195062	0.0500596
0.752	0.0105948	0.00677563	0.014414	0.0131409
0.753	0.000410338	0.0131409	0.00804868	0.0296907
0.754	0.00550257	0.0233254	0.0220523	0.0233254
0.755	0.00422951	0.00932174	0.0105948	-0.0403275
0.756	0.000410338	0.014414	-0.00340883	0.0462404
0.757	0.000410338	0.0118679	0.0271445	0.014414
0.758	0.0118679	0.0182332	0.0131409	0.0233254
0.759	0.0105948	0.0182332	0.00804868	0.0526057
0.76	0.0016834	0.014414	0.0322368	-0.0352353
0.761	0.0105948	0.00932174	-0.000862719	0.0309637
0.762	0.014414	0.00932174	-0.000862719	0.0284176
0.763	-0.00213578	0.00932174	0.0207793	0.00677563
0.764	0.0105948	0.0271445	0.0220523	0.0551518
0.765	-0.00340883	0.00932174	0.0271445	-0.0123202
0.766	0.00677563	0.00677563	0.015687	-0.00977412
0.767	0.00677563	0.0207793	0.00422951	0.0386021
0.768	0.00932174	0.014414	0.0195062	-0.00468189
0.769	0.00422951	0.00932174	0.015687	0.0207793
0.77	0.00550257	0.00804868	0.015687	0.0462404
0.771	0.000410338	0.015687	0.014414	-0.0148664
0.772	0.000410338	0.0118679	0.0258715	0.00550257
0.773	0.0131409	0.0131409	-0.00722801	0.0398751
0.774	0.00804868	0.0258715	0.015687	-0.0161394
0.775	0.00932174	0.00422951	0.0245984	0.0653363
0.776	0.00550257	0.0131409	0.00804868	-0.0250508
0.777	0.000410338	0.0131409	0.0169601	-0.0135933
0.778	0.00932174	0.014414	0.00422951	0.0602441
0.779	0.0207793	-0.000862719	0.00932174	-0.00977412
0.78	-0.00468189	0.0195062	0.00422951	0.0131409
0.781	0.0131409	0.0195062	0.0245984	0.0271445
0.782	0.00295645	0.00804868	0.00295645	-0.0479659
0.783	0.00932174	-0.00213578	0.00677563	0.0207793
0.784	0.000410338	0.00804868	0.015687	0.0411482
0.785	0.00932174	0.0105948	0.00422951	0.014414
0.786	0.00677563	0.00932174	0.0220523	0.0462404
0.787	0.014414	0.0195062	0.0271445	0.014414
0.788	-0.00722801	0.00295645	0.0016834	-0.0645156
0.789	0.00422951	0.015687	0.015687	0.0118679
0.79	0.0131409	0.00422951	0.00677563	0.0105948
0.791	0.00550257	0.00804868	-0.00213578	0.0487865
0.792	0.00550257	0.0105948	0.014414	0.0169601
0.793	0.0105948	0.014414	0.0258715	0.0284176
0.794	0.00677563	0.00550257	0.00677563	-0.0110472
0.795	0.00550257	-0.00213578	0.014414	0.0131409
0.796	0.00422951	0.0118679	0.0105948	0.0347829
0.797	-0.000862719	0.0207793	0.00295645	-0.00340883
0.798	0.00932174	0.00932174	0.0182332	0.0666093
0.799	0.00677563	0.0118679	0.0131409	-0.0148664
0.8	-0.00213578	0.00932174	0.00804868	-0.00468189
0.801	0.00677563	0.00295645	0.0233254	0.0296907
0.802	0.00932174	0.0169601	0.0131409	-0.0250508
0.803	0.00550257	0.00677563	-0.00595495	0.0602441
0.804	0.00677563	0.014414	0.0245984	-0.00340883
0.805	0.0016834	0.0131409	0.0016834	-0.0275969
0.806	0.00677563	0.014414	0.000410338	0.0131409
0.807	0.00295645	0.00804868	0.0309637	-0.0135933
0.808	0.00550257	0.0105948	0.014414	0.0309637
0.809	0.0169601	0.0271445	0.0169601	0.0233254
0.81	0.0016834	0.015687	0.0207793	0.0169601
0.811	0.0169601	0.0105948	0.0131409	0.00932174
0.812	-0.00213578	0.014414	-0.00468189	0.014414
0.813	0.00295645	0.014414	0.0271445	0.0233254
0.814	0.000410338	0.00932174	0.0233254	-0.0314161
0.815	-0.00977412	0.00932174	0.00932174	0.00422951
0.816	0.0105948	0.014414	0.0271445	0.00550257
0.817	0.000410338	0.00295645	0.0016834	0.0131409
0.818	0.015687	0.00932174	0.00932174	-0.00340883
0.819	0.0016834	0.014414	0.0258715	0.0449674
0.82	0.00295645	0.0105948	-0.00340883	-0.0466928
0.821	0.0016834	-0.00213578	0.015687	0.0309637
0.822	0.00804868	0.0245984	0.0258715	-0.00977412
0.823	0.0118679	0.00804868	0.00550257	0.0169601
0.824	0.00804868	0.015687	0.0169601	0.0615171
0.825	0.00550257	0.00422951	0.0207793	-0.0148664
0.826	0.00550257	0.00932174	0.000410338	-0.00977412
0.827	0.00677563	0.014414	0.00932174	0.037329
0.828	0.00550257	0.0131409	0.0245984	-0.0441467
0.829	0.000410338	0.0118679	0.00932174	0.0424212
0.83	0.00550257	0.00804868	0.0207793	-0.00722801
0.831	0.0016834	0.0207793	0.0245984	-0.0123202
0.832	0.00932174	0.0207793	0.00550257	0.0475135
0.833	-0.000862719	0.00932174	0.0220523	0.014414
0.834	0.00422951	0.00550257	0.00932174	0.00932174
0.835	-0.000862719	0.00804868	0.000410338	0.0500596
0.836	0.00932174	-0.000862719	0.00932174	-0.0543312
0.837	0.00677563	0.0245984	0.0182332	0.0220523
0.838	0.00932174	0.000410338	0.00550257	0.0245984
0.839	0.00677563	0.00550257	0.0271445	0.000410338
0.84	0.0131409	0.00550257	0.0233254	0.0551518
0.841	0.0207793	0.0105948	0.0131409	-0.0314161
0.842	-0.00468189	0.00932174	0.0105948	0.00932174
0.843	0.00677563	0.014414	0.0169601	0.00804868
0.844	0.00804868	0.000410338	0.0105948	-0.0212316
0.845	-0.00340883	0.0118679	0.014414	0.0500596
0.846	-0.000862719	0.00932174	0.0309637	0.015687
0.847	-0.00977412	0.0233254	-0.00468189	0.0411482
0.848	0.00677563	0.00932174	0.0296907	0.00932174
0.849	0.00295645	0.00932174	0.015687	0.0424212
0.85	-0.00340883	0.015687	0.0016834	-0.0161394
0.851	0.014414	0.00422951	0.0296907	0.0118679
0.852	0.0016834	0.0118679	0.00677563	0.00295645
0.853	0.00550257	0.014414	0.00677563	0.0131409
0.854	0.00677563	0.00804868	0.037329	0.0195062
0.855	0.015687	0.014414	0.000410338	0.00422951
0.856	0.0105948	0.00295645	0.000410338	0.0386021
0.857	0.00295645	0.0105948	0.0284176	-0.0403275
0.858	0.000410338	0.0131409	0.015687	0.0233254
0.859	0.015687	0.00295645	0.014414	-0.0123202
0.86	0.00932174	0.0118679	0.0169601	0.015687
0.861	-0.00595495	0.0195062	0.0182332	0.036056
0.862	0.00932174	0.00932174	0.0169601	0.0169601
0.863	0.00550257	0.0182332	0.0271445	-0.00595495
0.864	0.00677563	0.0131409	0.0245984	0.0691555
0.865	0.00550257	0.00677563	0.00550257	-0.0352353
0.866	0.000410338	0.0169601	0.0220523	0.0207793
0.867	0.000410338	0.00422951	0.0220523	-0.000862719
0.868	0.00550257	0.014414	-0.00340883	0.00295645
0.869	0.000410338	0.000410338	0.0309637	0.00804868
0.87	0.000410338	-0.000862719	-0.00213578	0.00295645
0.871	0.00550257	0.0207793	0.00932174	0.0296907
0.872	0.0131409	0.014414	0.0220523	-0.00468189
0.873	0.00550257	0.014414	0.0195062	0.0335098
0.874	-0.000862719	0.0131409	0.015687	-0.0275969
0.875	0.0131409	0.0131409	0.0271445	0.00804868
0.876	0.00932174	0.00550257	0.00932174	-0.00722801
0.877	0.00804868	0.0016834	0.00422951	0.0207793
0.878	-0.00722801	0.0182332	0.0309637	0.0207793
0.879	0.00422951	0.0118679	0.0169601	-0.00977412
0.88	0.00932174	0.0105948	0.0016834	0.0436943
0.881	0.000410338	0.00550257	0.0322368	-0.00722801
0.882	-0.00722801	0.00677563	0.0105948	0.00550257
0.883	-0.000862719	0.0105948	0.00804868	-0.0275969
0.884	0.00804868	0.0105948	0.0195062	0.0411482
0.885	0.00932174	0.015687	0.0207793	-0.00850107
0.886	0.00804868	0.0207793	0.0182332	0.0131409
0.887	0.00677563	-0.00213578	0.0335098	0.015687
0.888	0.000410338	0.014414	0.0233254	-0.0212316
0.889	0.00295645	0.00422951	0.0233254	0.0207793
0.89	-0.00468189	0.00550257	0.0207793	-0.00977412
0.891	0.014414	0.0182332	0.0258715	0.0564249
0.892	0.000410338	0.0118679	0.015687	-0.0199586
0.893	0.00677563	0.00295645	0.0220523	0.00550257
0.894	0.00422951	0.0207793	0.0207793	0.0118679
0.895	0.0169601	0.00550257	0.0233254	-0.0212316
0.896	0.00295645	0.0182332	0.00677563	0.0016834
0.897	0.000410338	0.015687	-0.00213578	-0.00722801
0.898	0.00804868	-0.000862719	0.0169601	0.0449674
0.899	0.00677563	0.0131409	0.0169601	-0.00850107
0.9	0.015687	0.014414	0.0182332	0.0105948
0.901	-0.00213578	0.0169601	0.0207793	0.00932174
0.902	-0.00595495	0.015687	0.00550257	-0.0148664
0.903	0.0105948	0.0169601	0.0284176	0.0118679
0.904	0.00295645	0.00550257	0.0207793	-0.00213578
0.905	0.00932174	0.00677563	0.00422951	0.0653363
0.906	0.00932174	0.00932174	0.0207793	-0.0123202
0.907	0.000410338	0.00677563	0.0131409	0.00804868
0.908	0.0016834	0.00804868	0.0182332	0.00677563
0.909	0.00295645	0.00422951	0.0233254	-0.00722801
0.91	0.0016834	0.0169601	0.0233254	0.0195062
0.911	0.00295645	0.0016834	0.00677563	0.00295645
0.912	0.00550257	0.0195062	0.0131409	0.0564249
0.913	0.00550257	0.0207793	0.0195062	-0.0301431
0.914	0.0016834	0.00550257	0.00932174	0.00295645
0.915	0.00932174	0.014414	0.0296907	-0.000862719
0.916	0.0105948	0.0131409	0.0207793	-0.0161394
0.917	0.0105948	0.014414	0.014414	0.014414
0.918	0.0016834	0.014414	0.0245984	0.00804868
0.919	0.0131409	0.000410338	0.0118679	0.0551518
0.92	0.000410338	0.0220523	0.00295645	-0.0135933
0.921	-0.000862719	0.00550257	0.00932174	0.0118679
0.922	0.00422951	0.0220523	0.0220523	0.00932174
0.923	0.00932174	0.00295645	0.0207793	0.000410338
0.924	0.000410338	0.00422951	0.0245984	0.0169601
0.925	-0.00850107	0.00932174	0.0449674	0.00422951
0.926	0.00550257	0.0105948	0.0016834	0.0564249
0.927	0.00804868	0.00550257	0.00550257	-0.00213578
0.928	0.00295645	0.0105948	-0.00340883	0.00804868
0.929	0.0131409	0.00804868	0.0105948	0.0207793
0.93	0.014414	0.015687	0.0245984	-0.0199586
0.931	0.000410338	0.00422951	0.0118679	0.0220523
0.932	0.00804868	0.0182332	0.015687	0.00677563
0.933	0.00677563	-0.000862719	0.0195062	0.0500596
0.934	0.0105948	0.000410338	0.0195062	-0.0237778
0.935	0.00677563	0.0195062	0.00422951	0.00295645
0.936	0.00932174	-0.00340883	0.0169601	0.0296907
0.937	0.0016834	0.014414	0.0105948	-0.0110472
0.938	0.00804868	0.00932174	0.0182332	0.0271445
0.939	0.000410338	0.015687	0.0131409	0.0118679
0.94	0.000410338	0.014414	0.0207793	0.0551518
0.941	0.000410338	-0.00340883	0.0169601	-0.00850107
0.942	0.00295645	0.0016834	0.0233254	0.0016834
0.943	0.014414	0.0131409	0.0182332	0.0258715
0.944	-0.00213578	0.0195062	0.0220523	-0.0237778
0.945	0.00932174	0.0105948	0.0284176	0.0347829
0.946	0.0016834	0.00550257	0.00804868	0.00932174
0.947	0.015687	0.0105948	0.0207793	0.0475135
0.948	0.0131409	0.014414	0.0105948	-0.000862719
0.949	-0.000862719	0.0105948	0.0105948	0.0105948
0.95	0.00932174	0.0016834	0.0233254	0.0245984
0.951	0.0105948	0.0169601	0.00677563	-0.00977412
0.952	0.00550257	0.0195062	0.036056	0.0271445
0.953	0.00422951	0.00804868	-0.00468189	0.00932174
0.954	-0.00213578	0.00295645	0.0016834	0.0526057
0.955	0.014414	0.00804868	0.0245984	-0.0110472
0.956	-0.00468189	0.0245984	0.0118679	0.0131409
0.957	0.0105948	0.00295645	0.0296907	0.0233254
0.958	0.000410338	0.00677563	0.0105948	-0.0148664
0.959	0.0118679	0.00422951	0.0016834	0.0258715
0.96	0.00550257	0.00932174	0.0233254	0.000410338
0.961	-0.00722801	0.00422951	0.014414	0.0462404
0.962	0.014414	0.00804868	0.00932174	0.000410338
0.963	0.00804868	0.014414	0.0131409	-0.000862719
0.964	0.00295645	0.00550257	0.014414	0.0296907
0.965	0.00677563	0.0131409	-0.00213578	-0.0174125
0.966	0.00677563	0.00550257	0.015687	0.014414
0.967	0.00550257	0.0169601	0.0182332	0.014414
0.968	0.0105948	0.015687	0.0131409	0.0500596
0.969	0.00932174	0.0131409	0.0131409	-0.00213578
0.97	0.00804868	0.0105948	0.0322368	-0.0199586
0.971	-0.00468189	0.00932174	0.00804868	0.0398751
0.972	0.00932174	0.0131409	0.0169601	-0.0275969
0.973	0.0118679	0.00295645	0.0207793	0.0118679
0.974	0.00422951	0.015687	0.00804868	0.00932174
0.975	0.00295645	0.00932174	0.00804868	0.0220523
0.976	-0.00213578	0.0169601	0.036056	-0.00722801
0.977	0.014414	0.00550257	0.0386021	-0.0199586
0.978	0.0182332	0.00932174	0.0131409	0.0309637
0.979	0.00932174	0.0195062	0.0258715	-0.0174125
0.98	0.00932174	0.00550257	0.0105948	0.0169601
0.981	0.000410338	0.00932174	0.00804868	0.00804868
0.982	0.00550257	0.0118679	0.00677563	0.014414
0.983	0.0105948	0.015687	0.0233254	0.0284176
0.984	0.0016834	0.0169601	0.0131409	-0.0275969
0.985	0.0105948	0.0105948	0.0271445	0.0309637
0.986	0.00295645	0.00932174	0.00804868	-0.0110472
0.987	-0.000862719	0.015687	0.0233254	0.00932174
0.988	-0.00213578	0.0118679	0.0105948	0.0182332
0.989	0.0105948	0.00550257	0.00932174	0.0016834
0.99	0.0105948	0.00677563	0.0207793	0.0462404
0.991	0.00932174	0.00932174	0.0131409	-0.00722801
0.992	0.00295645	0.00804868	0.0195062	-0.00340883
0.993	0.000410338	0.0131409	0.0169601	0.0195062
0.994	0.0016834	0.0105948	0.0016834	0.000410338
0.995	0.00677563	0.0182332	0.0207793	0.0169601
0.996	-0.00213578	0.00804868	0.0207793	-0.000862719
0.997	0.00932174	0.0131409	0.0016834	0.0296907
0.998	0.00422951	0.014414	0.0245984	0.036056
0.999	0.00932174	0.00932174	0.00422951	-0.00977412
1	0.0169601	0.000410338	0.0131409	0.0233254
1.001	-0.00340883	0.0131409	0.037329	-0.00468189
1.002	0.000410338	0.0131409	0.0131409	-0.00850107
1.003	0.0195062	-0.000862719	0.0131409	0.0182332
1.004	0.014414	0.0131409	0.0105948	0.000410338
1.005	0.000410338	0.015687	0.0207793	0.0487865
1.006	0.00295645	0.00422951	0.015687	0.0131409
1.007	0.00932174	0.00550257	0.0258715	0.00422951
1.008	0.00550257	0.0169601	0.0220523	0.0195062
1.009	0.0131409	0.014414	0.00550257	0.00550257
1.01	0.0118679	0.014414	0.0131409	0.0207793
1.011	0.000410338	0.0131409	0.0207793	0.0195062
1.012	0.00804868	0.00295645	0.00932174	0.0105948
1.013	0.0016834	0.0169601	0.00677563	0.0462404
1.014	0.014414	0.0105948	0.0131409	0.0207793
1.015	-0.00213578	0.0169601	0.0245984	0.0309637
1.016	0.0131409	0.0105948	0.015687	0.0462404
1.017	0.0105948	0.00932174	0.015687	0.00932174
1.018	0.0016834	0.0169601	0.015687	0.0436943
1.019	-0.000862719	0.00932174	0.0233254	0.0335098
1.02	0.00677563	0.0105948	0.0105948	0.0449674
1.021	0.00804868	0.015687	0.0245984	0.0678824
1.022	0.00677563	0.0105948	0.0284176	0.0500596
1.023	0.00295645	0.0131409	-0.000862719	0.0436943
1.024	0.00295645	0.00422951	0.0245984	0.0755207
1.025	-0.00213578	0.014414	0.0233254	0.0207793
1.026	0.00550257	0.0195062	0.0233254	0.0296907
1.027	-0.00977412	0.00932174	0.0207793	0.0551518
1.028	0.0131409	0.015687	0.0207793	0.0564249
1.029	0.0131409	0.0195062	0.0016834	0.0462404
1.03	0.00422951	0.0245984	0.00422951	0.0602441
1.031	0.00932174	0.0195062	0.0284176	0.0347829
1.032	-0.000862719	0.00804868	0.015687	0.0309637
1.033	0.0195062	0.0169601	0.00804868	0.0487865
1.034	0.0105948	0.0245984	0.036056	0.0551518
1.035	-0.00213578	0.00295645	0.0195062	0.0462404
1.036	0.0220523	0.00932174	0.00677563	0.037329
1.037	0.0016834	0.015687	0.00295645	0.036056
1.038	0.00932174	0.0131409	0.0245984	0.0526057
1.039	0.0118679	0.00295645	0.00932174	0.0475135
1.04	0.00932174	0.0220523	0.0207793	0.0475135
1.041	0.0182332	0.014414	0.014414	0.0411482
1.042	-0.00213578	0.0105948	0.0258715	0.0449674
1.043	0.0016834	0.0309637	0.0182332	0.0551518
1.044	0.0105948	0.0182332	0.00550257	0.0258715
1.045	0.00422951	0.014414	0.014414	0.0258715
1.046	0.00932174	0.014414	0.0182332	0.0347829
1.047	0.00550257	0.0105948	0.0347829	0.0436943
1.048	0.0016834	0.0207793	0.0105948	0.0449674
1.049	0.00295645	0.0169601	0.015687	0.0233254
1.05	0.00422951	0.015687	0.0309637	0.0335098
1.051	0.00932174	0.0118679	0.0182332	0.0398751
1.052	0.00677563	0.00677563	0.00295645	0.0169601
1.053	0.0105948	0.015687	0.015687	0.0207793
1.054	0.00677563	0.0195062	0.0207793	0.0169601
1.055	0.0016834	0.0105948	0.0131409	0.0271445
1.056	0.00804868	0.0105948	0.0182332	0.0169601
1.057	0.00550257	0.0131409	0.0118679	0.0271445
1.058	0.015687	0.014414	0.00677563	0.0245984
1.059	-0.00213578	0.00932174	0.00932174	0.000410338
1.06	0.0016834	0.00422951	0.00804868	0.0105948
1.061	0.0169601	0.00932174	0.0169601	0.0284176
1.062	0.00422951	0.000410338	0.0105948	0.00677563
1.063	0.00804868	0.015687	0.015687	0.0284176
1.064	0.00550257	0.00550257	0.0131409	0.0207793
1.065	0.00550257	0.0016834	0.0118679	0.0105948
1.066	0.00677563	0.014414	0.0169601	0.0131409
1.067	0.00932174	0.00677563	0.00677563	-0.00722801
1.068	0.00422951	0.0105948	0.00804868	0.0182332
1.069	0.000410338	0.00677563	0.015687	0.00932174
1.07	0.0182332	0.00804868	0.0169601	-0.00850107
1.071	0.00932174	0.0105948	0.015687	0.0309637
1.072	0.0131409	0.00677563	0.00422951	-0.0123202
1.073	0.00804868	0.00932174	0.0233254	-0.0250508
1.074	-0.00468189	0.0207793	-0.00213578	0.0016834
1.075	0.0131409	-0.00595495	0.0258715	-0.00340883
1.076	0.00932174	0.0016834	0.015687	-0.00850107
1.077	0.00422951	0.0195062	0.00932174	-0.0237778
1.078	0.00295645	0.015687	0.0233254	-0.0390544
1.079	-0.000862719	-0.00468189	0.0233254	-0.0441467
1.08	0.0105948	0.014414	0.00422951	-0.0721539
1.081	0.0105948	0.00932174	0.00550257	0.00932174
1.082	0.0207793	0.0271445	0.0347829	-0.050512
1.083	0.00804868	0.0131409	0.0462404	-0.0454197
1.084	0.000410338	0.00550257	0.00422951	-0.0454197
1.085	0.000410338	0.014414	-0.00722801	-0.0785192
1.086	0.00550257	0.00422951	-0.00340883	-0.0212316
1.087	0.0105948	0.0169601	0.0258715	-0.0110472
1.088	0.014414	0.00550257	0.0131409	-0.0696078
1.089	0.0118679	0.0105948	0.0207793	-0.1078
1.09	0.0182332	0.0195062	0.0551518	-0.0365083
1.091	0.0118679	0.00677563	0.015687	-0.0237778
1.092	0.0207793	0.0335098	0.00550257	-0.0301431
1.093	0.00932174	0.014414	-0.00722801	0.0258715
1.094	0.00550257	0.0182332	-0.0123202	-0.145991
1.095	0.00677563	0.00550257	0.014414	-0.0785192
1.096	0.0105948	0.0233254	0.014414	-0.02887
1.097	0.0105948	0.014414	-0.0110472	-0.0759731
1.098	0.0233254	0.0207793	0.015687	-0.0352353
1.099	0.0131409	0.014414	0.00932174	-0.0670617
1.1	0.0118679	0.00677563	0.0233254	-0.0556042
1.101	0.0016834	0.0182332	0.0526057	-0.0390544
1.102	0.0233254	0.0131409	0.014414	-0.0250508
1.103	0.0131409	0.00932174	-0.0174125	-0.0352353
1.104	0.0118679	0.00677563	-0.134534	-0.0314161
1.105	0.014414	0.0105948	-0.300031	-0.0339622
1.106	0.00932174	0.014414	-0.419699	-0.0250508
1.107	-0.0148664	0.0207793	-0.437522	-0.0212316
1.108	-0.152357	-0.0556042	-0.423518	0.0296907
1.109	-0.264386	-0.219829	-0.375142	0.036056
1.11	-0.259293	-0.293666	-0.302577	-0.0212316
1.111	-0.249109	-0.284755	-0.259293	-0.270751
1.112	-0.242744	-0.278389	-0.216009	-0.38278
1.113	-0.242744	-0.259293	-0.180364	-0.401876
1.114	-0.207098	-0.244017	-0.143445	-0.396784
1.115	-0.180364	-0.208371	-0.101434	-0.364957
1.116	-0.152357	-0.172726	-0.0747001	-0.325492
1.117	-0.12053	-0.138353	-0.0568773	-0.272024
1.118	-0.095069	-0.110346	-0.050512	-0.200733
1.119	-0.0747001	-0.0759731	-0.0263239	-0.152357
1.12	-0.0479659	-0.0428736	-0.0275969	-0.1078
1.121	-0.0466928	-0.0352353	-0.00340883	-0.0861576
1.122	-0.0275969	-0.0161394	-0.00340883	-0.0772462
1.123	-0.0110472	-0.0135933	0.00550257	-0.0606964
1.124	-0.0123202	-0.00340883	-0.00468189	-0.0326892
1.125	-0.00977412	0.0195062	-0.00977412	-0.0148664
1.126	-0.00722801	0.0169601	-0.00213578	0.0207793
1.127	0.00295645	0.014414	0.000410338	0.00932174
1.128	-0.00213578	0.0309637	-0.00340883	0.015687
1.129	-0.00468189	0.0169601	-0.00213578	0.0335098
1.13	0.00295645	0.036056	-0.00468189	0.0309637
1.131	0.0118679	0.0271445	-0.00722801	0.0296907
1.132	0.0016834	0.0233254	0.00295645	0.036056
1.133	-0.00595495	0.0258715	0.0016834	0.0271445
1.134	0.015687	0.00932174	-0.0174125	0.0322368
1.135	-0.00340883	0.0245984	0.00550257	0.0245984
1.136	0.00932174	0.0271445	0.00550257	0.0195062
1.137	-0.00595495	0.0118679	0.014414	0.0245984
1.138	0.000410338	0.0207793	0.0182332	0.015687
1.139	0.00422951	0.0169601	0.0131409	0.0207793
1.14	-0.00468189	0.0207793	0.00932174	0.0195062
1.141	0.00677563	0.0233254	-0.000862719	0.0296907
1.142	0.000410338	0.0195062	-0.00213578	0.0220523
1.143	-0.00468189	0.0233254	0.00550257	0.0296907
1.144	0.00422951	0.0169601	0.0105948	0.0233254
1.145	0.0016834	0.0258715	0.00422951	0.0258715
1.146	-0.000862719	0.0245984	0.015687	0.0182332
1.147	-0.00977412	0.0195062	-0.00213578	0.0258715
1.148	0.0105948	0.015687	0.0271445	0.00295645
1.149	-0.00722801	0.0207793	0.014414	0.0182332
1.15	-0.0110472	0.00932174	-0.000862719	0.0233254
1.151	0.00677563	0.0245984	0.00932174	0.0258715
1.152	-0.00340883	0.0207793	0.015687	0.0245984
1.153	-0.00977412	0.0105948	-0.000862719	0.0245984
1.154	0.00550257	0.0296907	0.00804868	0.0220523
1.155	0.00677563	0.014414	0.0233254	0.0169601
1.156	0.00550257	0.0245984	0.0105948	0.0118679
1.157	-0.000862719	0.0233254	-0.00722801	0.0182332
1.158	0.0105948	0.0245984	0.015687	0.0207793
1.159	-0.00213578	0.0309637	0.014414	0.0284176
1.16	-0.000862719	0.0309637	0.0207793	0.0296907
1.161	-0.00722801	0.015687	0.0169601	0.0335098
1.162	0.000410338	0.0220523	0.0195062	0.0169601
1.163	0.000410338	0.0131409	-0.00722801	0.0284176
1.164	-0.00850107	0.0245984	0.0271445	0.0220523
1.165	0.00422951	0.0169601	0.0195062	0.0245984
1.166	-0.0148664	0.0207793	0.00677563	0.0207793
1.167	0.0118679	0.0245984	0.0233254	0.0169601
1.168	0.00550257	0.0245984	0.014414	0.0220523
1.169	-0.00213578	0.0220523	0.000410338	0.0335098
1.17	0.0105948	0.015687	0.00932174	0.0258715
1.171	-0.00595495	0.0220523	0.00804868	0.0284176
1.172	0.00677563	0.0296907	0.0131409	0.0233254
1.173	-0.00595495	0.0182332	0.014414	0.0309637
1.174	0.0131409	0.0220523	0.0105948	0.0245984
1.175	-0.00340883	0.0207793	-0.00340883	0.0245984
1.176	0.00422951	0.0207793	-0.00468189	0.0105948
1.177	-0.00468189	0.0309637	0.0195062	0.0245984
1.178	0.00550257	0.0182332	0.0169601	0.0309637
1.179	-0.00340883	0.0207793	0.00550257	0.0195062
1.18	0.0207793	0.00932174	0.0195062	0.0233254
1.181	-0.00595495	0.0296907	0.014414	0.0335098
1.182	-0.00468189	0.0105948	-0.00468189	0.0258715
1.183	-0.00213578	0.0284176	0.015687	0.0322368
1.184	0.00422951	0.0195062	0.0131409	0.0335098
1.185	-0.00468189	0.036056	0.00804868	0.036056
1.186	0.014414	0.0296907	0.0169601	0.0245984
1.187	0.00422951	0.0182332	0.00932174	0.0271445
1.188	-0.00595495	0.0233254	0.00295645	0.036056
1.189	0.0195062	0.0271445	-0.000862719	0.0309637
1.19	0.00295645	0.0169601	0.00677563	0.0233254
1.191	0.00677563	0.036056	0.000410338	0.0195062
1.192	0.0118679	0.0284176	0.0105948	0.0322368
1.193	0.00932174	0.00932174	0.0182332	0.0207793
1.194	0.0118679	0.0207793	0.000410338	0.0347829
1.195	0.00550257	0.0220523	-0.00468189	0.0258715
1.196	0.00677563	0.0207793	0.00677563	0.0296907
1.197	0.0016834	0.037329	0.014414	0.0271445
1.198	0.000410338	0.0258715	0.000410338	0.0258715
1.199	0.000410338	0.0245984	0.0105948	0.0207793
1.2	0.0131409	0.0169601	0.000410338	0.0284176
1.201	0.00677563	0.0207793	0.00422951	0.0309637
1.202	-0.00340883	0.014414	0.0118679	0.0258715
1.203	-0.00468189	0.0220523	0.0118679	0.0207793
1.204	0.00677563	0.0335098	0.0169601	0.0296907
1.205	0.00550257	0.014414	0.0220523	0.0296907
1.206	0.0105948	0.0296907	-0.00595495	0.0309637
1.207	-0.00468189	0.0207793	0.0169601	0.0296907
1.208	0.014414	0.014414	0.014414	0.0335098
1.209	0.0105948	0.0105948	0.0105948	0.0245984
1.21	0.00295645	0.0233254	0.0233254	0.0296907
1.211	0.00677563	0.0309637	0.0131409	0.0271445
1.212	0.00804868	0.0309637	0.00804868	0.0284176
1.213	0.0182332	0.0131409	0.00550257	0.0258715
1.214	0.00422951	0.0245984	0.00932174	0.0322368
1.215	-0.00340883	0.0245984	0.0233254	0.0233254
1.216	0.00295645	0.000410338	0.0105948	0.037329
1.217	0.015687	0.0195062	0.0258715	0.0233254
1.218	-0.00468189	0.0245984	0.0016834	0.0296907
1.219	0.0207793	0.014414	0.00677563	0.0271445
1.22	0.00295645	0.0245984	0.0233254	0.0233254
1.221	0.00550257	0.0245984	0.00932174	0.0309637
1.222	0.014414	0.0309637	0.0245984	0.0182332
1.223	0.014414	0.00932174	0.0207793	0.0271445
1.224	0.00422951	0.0233254	0.00295645	0.0258715
1.225	0.0105948	0.0195062	0.0105948	0.0335098
1.226	0.0131409	0.0284176	0.00932174	0.0258715
1.227	0.0169601	0.0233254	0.014414	0.036056
1.228	-0.00340883	0.0220523	0.036056	0.0131409
1.229	0.000410338	0.0233254	0.014414	0.0309637
1.23	0.0131409	0.0220523	0.000410338	0.0271445
1.231	0.00932174	0.0131409	0.00295645	0.0386021
1.232	0.0220523	0.0271445	0.015687	0.0220523
1.233	0.00295645	0.0131409	0.0245984	0.0169601
1.234	-0.00340883	0.0245984	0.00932174	0.036056
1.235	0.00804868	0.0245984	0.0131409	0.0258715
1.236	0.00550257	0.0233254	0.014414	0.0271445
1.237	-0.000862719	0.0131409	0.00295645	0.0220523
1.238	0.015687	0.0220523	0.015687	0.0182332
1.239	0.0233254	0.0169601	-0.00213578	0.0271445
1.24	-0.00722801	0.0220523	0.0386021	0.0258715
1.241	0.0182332	0.015687	0.015687	0.0233254
1.242	0.0131409	0.0195062	-0.0135933	0.0296907
1.243	0.00677563	0.0118679	0.0131409	0.0309637
1.244	0.000410338	0.0169601	0.015687	0.0271445
1.245	0.00804868	0.0245984	0.0131409	0.0169601
1.246	0.0233254	0.0195062	0.036056	0.0411482
1.247	0.00677563	0.0233254	0.0207793	0.015687
1.248	0.0016834	0.014414	0.000410338	0.0296907
1.249	0.015687	0.0258715	0.014414	0.0207793
1.25	0.00677563	0.0195062	0.0195062	0.0207793
1.251	0.0169601	0.0245984	0.00677563	0.0309637
1.252	0.00932174	0.0207793	0.0322368	0.037329
1.253	-0.00213578	0.0195062	0.00932174	0.0233254
1.254	0.014414	0.0118679	0.000410338	0.0284176
1.255	0.014414	0.0131409	0.0105948	0.0258715
1.256	0.00550257	0.0296907	0.0207793	0.0309637
1.257	0.0105948	0.015687	0.0131409	0.015687
1.258	0.00422951	0.0169601	0.0105948	0.0296907
1.259	0.00932174	0.0195062	0.0169601	0.0309637
1.26	0.015687	0.0131409	0.0131409	0.0207793
1.261	0.00677563	0.0195062	0.00677563	0.0462404
1.262	0.00295645	0.0258715	0.0245984	0.0258715
1.263	0.0131409	0.015687	0.00804868	0.0245984
1.264	0.00677563	0.0233254	0.0207793	0.0207793
1.265	0.00932174	0.015687	0.00550257	0.0335098
1.266	0.0169601	0.0220523	0.00550257	0.0207793
1.267	0.0131409	0.0207793	0.00804868	0.0245984
1.268	0.00295645	0.0271445	0.0258715	0.0195062
1.269	0.00677563	0.0195062	0.0131409	0.0233254
1.27	0.014414	0.0131409	0.0169601	0.0220523
1.271	0.014414	0.00550257	0.0118679	0.0335098
1.272	0.0105948	0.0195062	0.00677563	0.0271445
1.273	0.00932174	0.0169601	0.014414	0.0309637
1.274	0.00677563	0.014414	0.014414	0.0296907
1.275	0.015687	0.015687	-0.00468189	0.0131409
1.276	0.015687	0.0207793	0.0245984	0.0258715
1.277	-0.000862719	0.0207793	0.0207793	0.0245984
1.278	0.00550257	0.0271445	0.00550257	0.0195062
1.279	-0.000862719	0.014414	0.00295645	0.0284176
1.28	0.014414	0.00295645	0.0169601	0.0195062
1.281	0.0105948	0.0169601	0.00295645	0.0233254
1.282	0.00422951	0.0169601	0.0309637	0.0220523
1.283	0.00677563	0.0271445	0.00932174	0.0220523
1.284	0.00932174	0.0105948	0.00932174	0.0335098
1.285	0.014414	0.00677563	0.000410338	0.0245984
1.286	0.00932174	0.0220523	0.0195062	0.0233254
1.287	0.0016834	0.015687	0.0118679	0.0207793
1.288	0.0131409	0.00932174	0.0258715	0.0296907
1.289	0.0118679	0.0220523	0.0195062	0.015687
1.29	0.0105948	0.015687	-0.000862719	0.0258715
1.291	0.00422951	0.015687	0.00804868	0.0245984
1.292	0.0169601	0.000410338	0.0220523	0.0233254
1.293	0.0182332	0.0271445	0.0169601	0.015687
1.294	0.0016834	0.0118679	0.014414	0.015687
1.295	0.00677563	0.0207793	0.0245984	0.0245984
1.296	0.00932174	0.015687	0.00932174	0.0271445
1.297	0.0131409	0.015687	0.00295645	0.0309637
1.298	-0.000862719	0.0195062	0.0258715	0.0118679
1.299	0.014414	0.0271445	0.00677563	0.0258715
1.3	-0.00468189	0.00550257	0.0182332	0.0271445
1.301	0.00804868	0.0296907	0.014414	0.0233254
1.302	0.00932174	0.014414	0.0131409	0.0245984
1.303	0.0131409	0.014414	0.00677563	0.0233254
1.304	0.014414	0.015687	0.0335098	0.0195062
1.305	0.00295645	0.0169601	0.015687	0.014414
1.306	-0.000862719	0.0233254	0.0195062	0.0233254
1.307	0.014414	0.015687	0.0131409	0.0233254
1.308	0.000410338	0.00422951	0.00295645	0.0220523
1.309	0.00422951	0.0195062	0.0105948	0.0233254
1.31	0.0118679	0.014414	0.0118679	0.015687
1.311	0.00804868	0.0118679	0.0195062	0.0195062
1.312	0.00550257	0.015687	0.014414	0.015687
1.313	0.00550257	0.015687	0.0207793	0.0271445
1.314	0.00932174	0.0220523	0.0258715	0.0233254
1.315	0.00932174	0.015687	-0.000862719	0.00804868
1.316	0.00677563	0.00422951	0.014414	0.015687
1.317	0.0169601	0.0233254	0.0131409	0.0182332
1.318	0.000410338	0.0220523	0.0118679	0.0195062
1.319	0.0169601	0.00677563	0.0335098	0.0271445
1.32	-0.000862719	0.0105948	0.0220523	0.00804868
1.321	0.015687	0.0347829	-0.00468189	0.0195062
1.322	-0.00468189	0.0195062	0.0169601	0.0245984
1.323	0.00550257	0.0182332	0.0169601	0.0245984
1.324	0.0195062	0.0105948	0.00677563	0.0245984
1.325	-0.000862719	0.015687	0.0296907	0.0182332
1.326	0.0118679	0.015687	0.0105948	0.0220523
1.327	0.0105948	0.015687	0.0131409	0.0207793
1.328	0.00295645	0.0220523	0.0182332	0.0207793
1.329	0.015687	0.014414	0.0169601	0.015687
1.33	-0.000862719	0.0207793	0.0245984	0.0284176
1.331	0.00677563	0.0220523	0.014414	0.0296907
1.332	0.00932174	0.0131409	0.0131409	0.00677563
1.333	0.00932174	0.0118679	0.00804868	0.014414
1.334	0.0182332	0.0131409	0.00932174	0.0271445
1.335	0.00550257	0.0233254	0.0271445	0.0220523
1.336	0.0169601	0.015687	0.00677563	0.0182332
1.337	0.00804868	0.0258715	0.014414	0.000410338
1.338	0.015687	0.0245984	0.0195062	0.0335098
1.339	0.00295645	0.014414	0.0195062	0.00932174
1.34	0.000410338	0.00932174	-0.00977412	0.0207793
1.341	0.0118679	0.0131409	0.0245984	0.0195062
1.342	0.000410338	0.0207793	0.0245984	0.0207793
1.343	0.0105948	0.00677563	0.00550257	0.014414
1.344	0.00932174	0.0245984	0.0245984	0.015687
1.345	0.0169601	0.014414	0.014414	0.014414
1.346	0.0016834	0.0207793	0.000410338	0.015687
1.347	0.0258715	0.00677563	0.0131409	0.00804868
1.348	0.00295645	0.0245984	0.00932174	0.0245984
1.349	0.00932174	0.0271445	0.0131409	0.0258715
1.35	0.0245984	0.00295645	0.0220523	0.014414
1.351	0.00932174	0.0258715	0.00550257	0.0118679
1.352	0.00677563	0.015687	-0.00468189	0.0296907
1.353	0.00550257	0.0131409	0.0105948	0.00932174
1.354	0.0131409	0.0207793	0.0296907	0.0195062
1.355	0.0118679	0.0169601	0.00932174	0.00932174
1.356	-0.00977412	0.00295645	0.0233254	0.0169601
1.357	0.00932174	0.0195062	0.0105948	0.00804868
1.358	0.0118679	0.00804868	0.0118679	0.0195062
1.359	-0.000862719	0.0195062	0.00804868	0.0258715
1.36	0.015687	0.0105948	0.0131409	0.015687
1.361	0.0131409	0.015687	0.0169601	0.0220523
1.362	0.014414	0.0131409	0.0258715	0.014414
1.363	0.0182332	0.0105948	0.00804868	0.0296907
1.364	0.000410338	0.0169601	0.00932174	0.0118679
1.365	-0.000862719	0.014414	0.0118679	0.015687
1.366	0.00804868	0.00550257	0.014414	0.014414
1.367	0.0182332	0.0233254	0.0182332	0.0182332
1.368	0.00295645	0.014414	0.0195062	0.015687
1.369	0.015687	0.00804868	0.00932174	0.0118679
1.37	0.0016834	0.014414	-0.00468189	0.0169601
1.371	0.00804868	0.0131409	0.014414	0.0182332
1.372	0.00550257	0.0271445	0.00550257	0.0169601
1.373	0.000410338	0.00677563	0.015687	0.0207793
1.374	0.00295645	0.0182332	0.0258715	0.00932174
1.375	0.00932174	0.0258715	0.00932174	0.00932174
1.376	-0.000862719	0.000410338	-0.00213578	0.0182332
1.377	0.00422951	0.00932174	0.014414	0.00932174
1.378	0.00422951	0.00932174	0.0207793	0.014414
1.379	0.0016834	0.00804868	0.0131409	0.00550257
1.38	0.00295645	0.0105948	0.036056	0.0195062
1.381	0.00804868	0.0169601	-0.00595495	0.0118679
1.382	0.00932174	0.0105948	0.0016834	0.0169601
1.383	-0.00468189	0.015687	0.00804868	0.0131409
1.384	0.00677563	0.014414	0.0182332	0.0131409
1.385	-0.000862719	0.0169601	0.0182332	0.0131409
1.386	0.000410338	0.0195062	0.0233254	0.015687
1.387	-0.0110472	0.00932174	0.00932174	0.0258715
1.388	0.014414	0.00804868	-0.00595495	0.00804868
1.389	0.00295645	0.00932174	0.00422951	0.015687
1.39	0.014414	0.0118679	0.0296907	0.00422951
1.391	-0.00468189	0.000410338	0.00295645	0.0131409
1.392	-0.0123202	0.0207793	0.0195062	0.0118679
1.393	0.0105948	0.0118679	0.00550257	0.014414
1.394	0.000410338	0.0131409	0.00677563	0.0245984
1.395	0.00550257	0.0169601	0.0016834	0.0131409
1.396	0.00677563	0.0169601	0.00804868	0.0169601
1.397	0.000410338	0.0207793	0.0118679	0.00932174
1.398	0.00550257	0.00932174	0.00677563	0.014414
1.399	0.00677563	0.0118679	0.0233254	0.0131409
1.4	0.0131409	0.0169601	0.00677563	0.0131409
1.401	0.00932174	0.00804868	0.0131409	0.0016834
1.402	-0.00722801	0.0182332	0.0131409	0.00932174
1.403	0.00422951	0.00677563	0.00295645	0.0131409
1.404	0.0016834	-0.00340883	0.0258715	0.014414
1.405	-0.00340883	0.0207793	0.014414	0.0195062
1.406	0.00422951	0.014414	-0.000862719	0.014414
1.407	0.00295645	0.014414	0.00804868	0.00932174
1.408	0.0016834	0.00932174	0.00295645	0.0207793
1.409	0.0016834	0.00422951	0.0169601	0.0182332
1.41	0.00677563	0.014414	0.00804868	0.00932174
1.411	-0.000862719	0.0182332	0.0245984	0.0169601
1.412	0.00295645	0.0105948	-0.000862719	0.00422951
1.413	0.00804868	0.000410338	-0.00468189	0.014414
1.414	0.00422951	0.015687	0.0245984	0.00677563
1.415	-0.00468189	0.00550257	-0.000862719	0.0131409
1.416	0.00804868	0.00804868	0.037329	0.00295645
1.417	-0.000862719	0.00677563	-0.00468189	0.00550257
1.418	0.00550257	0.00422951	0.00932174	0.015687
1.419	0.00550257	0.0245984	0.00295645	0.014414
1.42	-0.00468189	-0.000862719	0.0182332	-0.00340883
1.421	-0.00468189	0.015687	-0.00213578	0.015687
1.422	-0.00213578	0.0131409	0.00932174	0.014414
1.423	-0.00722801	-0.00468189	0.0182332	0.014414
1.424	0.0016834	0.0258715	-0.00595495	0.0105948
1.425	0.00295645	0.00932174	0.015687	0.0118679
1.426	0.00295645	0.00550257	0.00932174	0.00932174
1.427	0.0016834	0.015687	-0.00340883	0.015687
1.428	0.00804868	0.0016834	0.0182332	0.00932174
1.429	0.000410338	0.015687	0.014414	0.015687
1.43	-0.00340883	0.0118679	0.0016834	0.0105948
1.431	-0.0110472	0.00550257	0.00677563	0.0105948
1.432	0.00932174	0.0169601	0.0271445	0.00804868
1.433	-0.000862719	0.00804868	0.0105948	0.00550257
1.434	-0.00850107	0.014414	0.0105948	0.015687
1.435	-0.00595495	0.0016834	0.014414	0.0207793
1.436	0.00804868	0.0131409	-0.0148664	0.00295645
1.437	0.000410338	0.0131409	0.015687	0.00422951
1.438	-0.00850107	0.00804868	0.014414	0.0169601
1.439	0.00295645	0.0245984	0.00932174	0.0016834
1.44	-0.00468189	0.00677563	0.00550257	0.000410338
1.441	-0.00850107	0.0105948	0.0131409	0.0169601
1.442	-0.00468189	0.00932174	0.014414	0.014414
1.443	0.0016834	0.0105948	0.000410338	0.0245984
1.444	0.00550257	0.014414	-0.000862719	0.00550257
1.445	0.000410338	0.00932174	0.00932174	0.00550257
1.446	0.00295645	0.00677563	0.015687	0.0195062
1.447	0.00932174	0.000410338	0.00677563	0.00677563
1.448	-0.0123202	0.014414	-0.00977412	0.015687
1.449	-0.00213578	0.00550257	0.015687	0.015687
1.45	0.00295645	0.00550257	0.0169601	0.0182332
1.451	-0.00340883	0.0309637	-0.0110472	0.00932174
1.452	0.000410338	0.000410338	0.00422951	0.00677563
1.453	0.00550257	0.0105948	0.0233254	0.014414
1.454	-0.00340883	0.00804868	0.00422951	0.00804868
1.455	-0.0148664	0.00422951	0.0105948	0.00422951
1.456	0.00677563	0.0195062	0.00932174	0.00422951
1.457	0.000410338	0.0105948	0.000410338	0.0131409
1.458	0.000410338	-0.00213578	0.0195062	0.014414
1.459	-0.00722801	0.00295645	0.00295645	0.0131409
1.46	0.00932174	0.00804868	-0.00595495	0.00932174
1.461	-0.00595495	0.00550257	0.00550257	0.00804868
1.462	0.00295645	0.0207793	0.00932174	0.0016834
1.463	0.000410338	0.000410338	0.00422951	0.00677563
1.464	-0.00468189	0.00677563	0.0169601	0.0131409
1.465	0.0105948	0.00550257	0.014414	0.00295645
1.466	-0.00722801	0.0131409	-0.00722801	0.0245984
1.467	-0.00468189	0.0105948	0.000410338	0.00932174
1.468	-0.0135933	0.0182332	0.00295645	0.00550257
1.469	0.00422951	-0.00595495	0.00295645	0.0016834
1.47	-0.00850107	0.0169601	-0.00213578	0.0131409
1.471	-0.00468189	0.014414	-0.00468189	0.015687
1.472	0.00295645	0.0105948	-0.00213578	0.00550257
1.473	-0.00595495	0.0131409	0.00550257	0.0118679
1.474	-0.0161394	0.0105948	0.00422951	0.014414
1.475	0.000410338	0.000410338	0.00932174	0.014414
1.476	0.0016834	0.0016834	0.000410338	-0.000862719
1.477	-0.00977412	0.0105948	0.00932174	0.0131409
1.478	0.00422951	0.00550257	-0.00213578	0.00295645
1.479	-0.00213578	0.00804868	0.00422951	0.015687
1.48	-0.00468189	-0.00340883	0.00677563	0.00422951
1.481	-0.00977412	0.0105948	0.0105948	0.015687
1.482	-0.0110472	0.00932174	0.000410338	0.00550257
1.483	-0.00722801	0.00422951	0.00932174	0.015687
1.484	0.00295645	0.0182332	0.0105948	0.000410338
1.485	0.00295645	0.00295645	-0.00468189	0.0169601
1.486	-0.00722801	0.0118679	0.014414	0.000410338
1.487	-0.00340883	0.000410338	-0.00468189	0.014414
1.488	-0.0123202	0.0016834	0.00295645	0.015687
1.489	0.00677563	0.00295645	0.00677563	-0.00468189
1.49	-0.00595495	0.0195062	0.00932174	0.00295645
1.491	0.0016834	-0.00722801	0.014414	-0.000862719
1.492	-0.00595495	0.0131409	0.00295645	0.0220523
1.493	-0.00595495	0.00677563	0.014414	0.014414
1.494	-0.00340883	0.00932174	-0.00595495	0.0016834
1.495	-0.0110472	0.00550257	0.0182332	-0.00213578
1.496	-0.00213578	0.0131409	0.00804868	0.00677563
1.497	0.000410338	0.00804868	-0.0135933	0.00295645
1.498	0.000410338	0.00677563	0.0233254	0.0207793
1.499	-0.00340883	0.0118679	-0.00468189	0.0131409
1.5	-0.00722801	0.0105948	0.014414	0.00677563
1.501	0.000410338	0.00550257	0.00932174	-0.000862719
1.502	-0.00722801	0.0016834	0.00422951	0.015687
1.503	0.000410338	0.00550257	0.00550257	0.00677563
1.504	-0.00468189	0.00677563	0.00422951	-0.00340883
1.505	-0.00213578	0.00677563	-0.000862719	0.0105948
1.506	-0.0135933	0.00677563	-0.00468189	0.00932174
1.507	0.015687	0.000410338	0.00422951	0.0131409
1.508	-0.00213578	0.00550257	-0.00468189	0.015687
1.509	-0.00977412	0.00295645	0.00677563	-0.000862719
1.51	-0.0135933	0.0131409	0.00422951	0.0169601
1.511	-0.0110472	0.014414	0.000410338	0.00295645
1.512	0.000410338	0.0016834	0.00550257	0.0182332
1.513	-0.00722801	0.00422951	-0.00468189	-0.00595495
1.514	-0.00595495	0.0195062	0.00295645	0.0169601
1.515	0.000410338	0.00677563	0.0131409	-0.000862719
1.516	0.00422951	-0.00595495	0.00295645	0.015687
1.517	-0.00977412	-0.000862719	0.00295645	0.00677563
1.518	-0.00977412	0.015687	-0.000862719	0.014414
1.519	-0.00468189	0.00804868	0.00295645	0.0131409
1.52	-0.00977412	0.0207793	-0.00213578	0.00422951
1.521	-0.000862719	0.0105948	0.0271445	0.00550257
1.522	-0.000862719	0.00677563	-0.00595495	0.0118679
1.523	-0.0148664	0.014414	0.0131409	0.00932174
1.524	0.000410338	-0.00213578	0.00550257	0.015687
1.525	-0.00977412	0.0131409	0.000410338	-0.00468189
1.526	-0.00468189	0.000410338	0.00932174	0.014414
1.527	0.0105948	0.0220523	0.00804868	0.0118679
1.528	-0.00340883	0.0105948	0.014414	0.00932174
1.529	-0.0110472	0.00677563	-0.00595495	0.015687
1.53	-0.0110472	0.0169601	0.00804868	0.015687
1.531	0.0131409	0.000410338	0.00550257	0.0131409
1.532	-0.00595495	0.0131409	0.00295645	0.00550257
1.533	-0.00468189	0.00550257	0.014414	0.0169601
1.534	0.00550257	0.0105948	-0.00468189	0.00932174
1.535	-0.0110472	-0.00340883	0.000410338	0.015687
1.536	0.00295645	0.00550257	0.0182332	0.0131409
1.537	-0.0161394	0.00932174	0.000410338	0.0016834
1.538	-0.000862719	0.0105948	0.0105948	0.00677563
1.539	-0.00468189	0.00677563	0.00550257	0.014414
1.54	-0.0148664	0.0016834	0.015687	0.015687
1.541	-0.0148664	0.00550257	-0.00468189	0.00932174
1.542	-0.00213578	0.000410338	0.000410338	-0.000862719
1.543	-0.00468189	0.0207793	-0.00722801	0.014414
1.544	-0.00468189	0.00932174	0.00677563	0.015687
1.545	-0.00468189	0.0016834	0.0207793	0.00932174
1.546	-0.0161394	0.0195062	-0.00468189	0.00804868
1.547	0.0016834	0.0105948	-0.00850107	0.0296907
1.548	-0.00850107	0.00677563	0.0220523	-0.00213578
1.549	0.000410338	0.000410338	-0.00722801	0.0182332
1.55	-0.00977412	0.0105948	0.014414	0.014414
1.551	0.00550257	0.00677563	0.00677563	0.000410338
1.552	-0.00977412	0.00422951	0.00932174	0.0105948
1.553	-0.00722801	0.00550257	0.000410338	0.014414
1.554	0.0016834	0.00677563	-0.000862719	0.00677563
1.555	-0.00595495	0.00677563	0.00677563	0.0131409
1.556	-0.00850107	0.0131409	-0.000862719	0.00932174
1.557	0.0118679	0.015687	0.0016834	-0.00468189
1.558	-0.0123202	0.0105948	0.014414	0.0220523
1.559	-0.00213578	0.0118679	0.00295645	0.00932174
1.56	-0.00977412	0.00804868	0.015687	0.00677563
1.561	-0.000862719	-0.00213578	-0.00340883	0.00422951
1.562	-0.00340883	0.0105948	0.0131409	0.0105948
1.563	-0.00722801	0.014414	0.014414	0.0105948
1.564	0.00295645	0.00804868	0.014414	0.0182332
1.565	-0.00722801	0.0233254	0.000410338	0.00932174
1.566	-0.0199586	-0.00977412	0.0105948	0.00422951
1.567	0.0131409	0.00932174	0.00422951	0.015687
1.568	-0.0199586	0.00422951	0.00295645	0.0131409
1.569	-0.00340883	0.00677563	0.00295645	0.0182332
1.57	-0.0110472	0.0131409	0.00550257	0.00295645
1.571	0.0105948	0.000410338	0.00550257	0.00677563
1.572	-0.00213578	0.0233254	0.015687	0.00422951
1.573	0.00550257	-0.00468189	-0.000862719	0.00550257
1.574	-0.000862719	0.014414	-0.00977412	0.0207793
1.575	-0.00722801	0.0131409	0.0169601	0.0016834
1.576	-0.00595495	0.00932174	0.0131409	0.0169601
1.577	-0.00213578	0.00550257	0.0105948	0.00550257
1.578	-0.0110472	0.00295645	0.00550257	0.00932174
1.579	0.00550257	0.0105948	-0.000862719	0.0105948
1.58	-0.00977412	0.00295645	-0.00468189	0.0016834
1.581	0.000410338	0.015687	0.015687	0.0118679
1.582	0.00422951	0.0131409	0.0016834	0.0195062
1.583	-0.00595495	0.000410338	0.0169601	0.00295645
1.584	-0.00722801	0.00550257	0.00932174	0.0105948
1.585	-0.0123202	0.0105948	-0.00595495	0.00295645
1.586	0.00932174	0.00550257	0.00422951	0.0182332
1.587	-0.00468189	0.0207793	0.00677563	0.0105948
1.588	-0.0110472	0.0220523	0.0105948	0.00804868
1.589	-0.00213578	-0.00595495	0.015687	0.00932174
1.59	-0.00977412	0.0207793	0.00677563	0.00932174
1.591	0.0016834	0.00295645	0.0105948	0.00932174
1.592	-0.0110472	0.0105948	-0.00468189	0.0118679
1.593	-0.00595495	0.00932174	0.0105948	0.00932174
1.594	-0.00213578	-0.00213578	0.00550257	0.015687
1.595	-0.0123202	0.0195062	0.0131409	0.0169601
1.596	0.00550257	0.0105948	0.00295645	0.0105948
1.597	-0.00850107	0.0016834	0.00422951	-0.000862719
1.598	-0.00468189	0.00422951	0.00932174	0.0105948
1.599	-0.00468189	0.0118679	-0.000862719	-0.00468189
1.6	-0.0148664	0.000410338	-0.00468189	0.00677563
1.601	-0.00977412	0.0105948	0.0105948	0.0105948
1.602	-0.00468189	0.00932174	0.014414	0.00550257
1.603	-0.0123202	0.014414	0.00550257	0.00804868
1.604	-0.00213578	-0.00595495	0.00295645	0.0207793
1.605	0.00932174	0.0131409	0.00550257	-0.00340883
1.606	-0.0110472	0.0169601	0.00550257	0.0207793
1.607	0.000410338	0.0131409	0.00932174	0.000410338
1.608	-0.00340883	-0.00468189	0.0245984	0.00932174
1.609	0.000410338	0.0169601	0.000410338	0.00677563
1.61	-0.0135933	0.0207793	-0.000862719	0.00677563
1.611	-0.00340883	0.0105948	-0.000862719	0.00932174
1.612	-0.0148664	-0.00468189	0.000410338	0.015687
1.613	0.000410338	0.015687	0.0131409	0.0105948
1.614	0.00550257	0.00550257	0.00932174	0.00932174
1.615	-0.00468189	0.0182332	0.0016834	-0.00722801
1.616	-0.00468189	0.000410338	0.000410338	0.0207793
1.617	-0.00468189	0.0131409	0.00804868	0.0105948
1.618	-0.00340883	0.00932174	0.0131409	0.014414
1.619	-0.00213578	0.00550257	0.00295645	0.00550257
1.62	-0.0135933	0.00422951	0.00932174	0.00550257
1.621	-0.00468189	0.00295645	-0.000862719	0.00804868
1.622	-0.00977412	0.0169601	0.00422951	0.00550257
1.623	0.000410338	0.00550257	0.0131409	0.00295645
1.624	-0.00213578	0.00422951	0.00932174	-0.000862719
1.625	0.00422951	0.00804868	-0.00468189	0.014414
1.626	-0.00468189	0.014414	0.0105948	0.000410338
1.627	-0.00977412	0.00295645	0.00550257	0.014414
1.628	-0.00340883	0.00932174	-0.00468189	0.0016834
1.629	-0.000862719	0.0182332	0.00295645	0.014414
1.63	-0.00340883	0.015687	-0.0110472	0.00295645
1.631	0.00422951	0.0016834	0.00932174	0.0169601
1.632	0.0016834	0.0105948	0.0182332	-0.000862719
1.633	-0.00468189	0.0195062	-0.00722801	0.0016834
1.634	-0.0148664	0.000410338	0.00550257	0.015687
1.635	-0.00213578	-0.000862719	0.00677563	-0.00213578
1.636	-0.00468189	-0.00340883	0.000410338	0.00422951
1.637	-0.00977412	0.0105948	0.00932174	0.0118679
1.638	0.00550257	0.0182332	0.0131409	0.00295645
1.639	-0.0161394	0.0220523	0.000410338	0.00550257
1.64	0.00677563	0.00804868	-0.00468189	0.00932174
1.641	0.00295645	0.00932174	0.0131409	0.00804868
1.642	-0.000862719	0.0016834	0.0105948	0.0195062
1.643	0.00295645	0.0105948	0.00804868	0.00550257
1.644	-0.00468189	0.00804868	0.0105948	0.0195062
1.645	-0.0161394	0.00550257	-0.00595495	0.014414
1.646	-0.00722801	0.00550257	0.00932174	0.00295645
1.647	-0.000862719	0.00677563	0.0131409	0.00295645
1.648	0.00677563	0.0016834	0.00295645	0.00932174
1.649	0.000410338	0.0131409	0.00550257	0.0195062
1.65	-0.00977412	-0.00722801	0.014414	0.0105948
1.651	-0.0135933	0.00550257	-0.00340883	0.00932174
1.652	0.000410338	0.00295645	0.0118679	0.00677563
1.653	-0.00468189	0.0207793	-0.00977412	0.00550257
1.654	0.00550257	0.0118679	0.000410338	0.00550257
1.655	-0.00213578	0.00677563	0.0118679	0.0169601
1.656	0.0016834	0.0131409	0.00804868	0.0105948
1.657	-0.000862719	0.00677563	0.00295645	0.0131409
1.658	-0.00595495	-0.000862719	0.0118679	0.000410338
1.659	0.00422951	0.0233254	-0.00213578	0.015687
1.66	-0.0110472	0.000410338	0.00932174	-0.0135933
1.661	0.000410338	0.00932174	0.0105948	0.0182332
1.662	0.00804868	0.00550257	0.00550257	0.014414
1.663	0.000410338	0.0016834	-0.0110472	0.000410338
1.664	-0.0123202	0.000410338	0.00804868	0.0105948
1.665	-0.00722801	0.0131409	0.00550257	0.0207793
1.666	-0.00595495	0.00677563	-0.00213578	0.00422951
1.667	-0.00595495	0.0258715	0.0105948	0.00550257
1.668	-0.00595495	0.00550257	0.0105948	0.0131409
1.669	0.00677563	0.00932174	-0.00595495	0.0016834
1.67	-0.000862719	0.015687	0.00550257	0.0195062
1.671	-0.00468189	0.000410338	0.00804868	0.015687
1.672	-0.000862719	0.0105948	-0.00340883	0.0105948
1.673	0.00932174	0.00677563	0.00932174	0.00550257
1.674	-0.00722801	0.00804868	-0.00850107	0.00677563
1.675	0.0016834	0.000410338	0.00550257	0.00295645
1.676	-0.00722801	0.00422951	0.000410338	0.00932174
1.677	0.00804868	0.00677563	0.0131409	0.00932174
1.678	-0.0148664	0.0118679	-0.00977412	0.0207793
1.679	0.00932174	-0.00340883	0.0105948	0.00804868
1.68	-0.0135933	0.00677563	0.00550257	0.00932174
1.681	-0.0110472	0.0105948	-0.00468189	0.0131409
1.682	0.000410338	-0.00595495	0.000410338	0.0245984
1.683	0.000410338	0.0169601	0.00422951	0.000410338
1.684	0.00550257	-0.00468189	0.00295645	0.00932174
1.685	-0.00850107	0.00550257	0.0118679	-0.000862719
1.686	0.00295645	0.00422951	0.00295645	0.00932174
1.687	0.00295645	0.00677563	-0.00340883	-0.00213578
1.688	0.00550257	0.00677563	0.000410338	0.0195062
1.689	0.0016834	0.00804868	0.00932174	0.0105948
1.69	-0.00468189	0.0131409	-0.0110472	0.0105948
1.691	-0.000862719	0.014414	0.0245984	0.0182332
1.692	0.00550257	0.00550257	0.00677563	0.000410338
1.693	-0.00722801	0.0016834	-0.0110472	0.0118679
1.694	0.00295645	0.0131409	0.00677563	0.0016834
1.695	-0.00213578	-0.00468189	-0.00977412	0.00677563
1.696	0.000410338	0.0169601	0.014414	-0.00340883
1.697	-0.000862719	0.00804868	0.00932174	0.0105948
1.698	0.00295645	0.00295645	0.00550257	0.00804868
1.699	-0.00722801	0.0016834	-0.00340883	0.00677563
1.7	0.00295645	0.0207793	-0.00468189	0.000410338
1.701	-0.00468189	0.0105948	0.0016834	0.0207793
1.702	-0.00595495	0.0016834	0.00677563	0.00295645
1.703	-0.0110472	0.0105948	0.00932174	0.00422951
1.704	-0.00595495	0.00932174	0.00677563	0.0105948
1.705	0.014414	0.00295645	-0.00340883	0.0131409
1.706	0.000410338	0.00677563	-0.00722801	0.0118679
1.707	-0.000862719	0.00932174	-0.000862719	-0.00595495
1.708	-0.00850107	0.00804868	0.00422951	0.0118679
1.709	-0.00468189	0.0131409	0.014414	0.0258715
1.71	-0.0135933	0.00295645	0.00677563	0.00550257
1.711	-0.00340883	0.0195062	-0.00468189	0.0131409
1.712	-0.000862719	0.0118679	0.0131409	0.0131409
1.713	0.000410338	0.000410338	-0.00977412	0.00932174
1.714	0.00932174	0.0118679	0.0131409	-0.000862719
1.715	-0.000862719	0.00932174	0.00932174	0.00932174
1.716	0.00295645	0.000410338	0.00295645	0.0169601
1.717	0.00677563	0.00932174	-0.000862719	0.00422951
1.718	-0.00977412	0.0016834	-0.00213578	0.00677563
1.719	0.0016834	0.0105948	-0.00213578	0.015687
1.72	-0.00468189	0.00422951	0.000410338	0.014414
1.721	-0.0110472	0.0105948	0.015687	0.00677563
1.722	-0.00977412	0.000410338	0.00804868	0.0182332
1.723	0.000410338	0.00677563	0.00550257	0.0118679
1.724	-0.00468189	0.00932174	-0.000862719	0.0118679
1.725	-0.000862719	0.00550257	0.00295645	0.00932174
1.726	-0.00340883	0.00932174	0.0105948	0.00295645
1.727	0.000410338	0.00804868	0.0016834	0.0182332
1.728	0.00295645	0.00550257	-0.000862719	0.00422951
1.729	-0.0135933	0.00932174	-0.0110472	0.0105948
1.73	-0.000862719	0.0131409	0.00677563	0.00932174
1.731	0.00422951	0.00422951	0.00804868	0.00804868
1.732	0.000410338	0.00295645	0.000410338	0.00422951
1.733	-0.00850107	0.00422951	0.0118679	0.014414
1.734	-0.00340883	0.0105948	0.00932174	0.00804868
1.735	0.0016834	0.014414	-0.00595495	0.000410338
1.736	-0.00468189	0.00295645	0.0182332	0.000410338
1.737	0.000410338	0.014414	0.00804868	0.00550257
1.738	-0.000862719	-0.00468189	-0.0135933	0.0131409
1.739	-0.00468189	0.00932174	0.0105948	0.00677563
1.74	-0.00595495	0.00295645	0.00932174	0.0118679
1.741	-0.00340883	0.0233254	-0.00468189	0.00550257
1.742	-0.00213578	-0.00595495	0.0220523	0.0118679
1.743	-0.00340883	0.00677563	0.014414	0.0131409
1.744	0.000410338	0.00295645	-0.00722801	0.0182332
1.745	-0.00213578	-0.000862719	0.00932174	-0.00213578
1.746	0.0016834	0.00550257	-0.00595495	0.014414
1.747	-0.00468189	0.00295645	-0.00722801	0.00677563
1.748	-0.00722801	-0.00468189	0.0195062	0.00677563
1.749	-0.00722801	0.0105948	-0.00340883	0.00804868
1.75	-0.0110472	0.015687	-0.00468189	0.00932174
1.751	0.000410338	0.0105948	0.00550257	0.0131409
1.752	-0.00595495	0.00804868	0.00295645	0.00677563
1.753	0.000410338	0.015687	0.00295645	0.00422951
1.754	-0.00468189	0.00422951	0.0016834	0.00677563
1.755	0.000410338	0.00422951	0.0016834	0.014414
1.756	-0.00977412	0.000410338	0.00932174	0.000410338
1.757	-0.0148664	0.0105948	0.0016834	0.00677563
1.758	0.00295645	-0.000862719	-0.00595495	-0.0110472
1.759	-0.00722801	0.00550257	-0.000862719	0.00932174
1.76	-0.00722801	0.000410338	0.00550257	0.00422951
1.761	0.00932174	0.00550257	0.0016834	0.0131409
1.762	-0.00468189	0.00295645	0.0016834	0.0131409
1.763	-0.0123202	0.00295645	0.00550257	0.00295645
1.764	0.000410338	0.0169601	-0.00468189	0.00677563
1.765	0.000410338	0.00677563	0.00932174	0.00550257
1.766	0.0105948	0.00932174	0.00804868	0.0169601
1.767	-0.0135933	0.00677563	-0.00468189	0.00550257
1.768	0.00422951	0.00932174	0.00932174	-0.00977412
1.769	0.00804868	0.0105948	0.00677563	0.0131409
1.77	-0.00977412	-0.000862719	0.00677563	0.0207793
1.771	-0.00722801	0.00932174	0.00295645	0.00422951
1.772	-0.000862719	-0.00595495	-0.00468189	0.00804868
1.773	-0.000862719	0.000410338	-0.00340883	0.00550257
1.774	-0.00468189	0.00932174	0.014414	0.00932174
1.775	-0.0110472	0.000410338	0.00804868	0.00804868
1.776	0.000410338	0.0016834	-0.00977412	0.00932174
1.777	0.00550257	0.00550257	-0.00213578	0.00550257
1.778	0.00422951	-0.00340883	0.00422951	0.015687
1.779	-0.000862719	0.00932174	0.00422951	0.00550257
1.78	0.00677563	0.0195062	0.00932174	0.00677563
1.781	-0.00722801	0.000410338	0.00550257	-0.000862719
1.782	-0.00722801	0.00677563	-0.0135933	0.015687
1.783	0.00804868	0.00932174	0.00295645	0.00804868
1.784	0.00295645	0.00932174	0.00550257	0.0105948
1.785	-0.00340883	0.00677563	0.000410338	-0.00340883
1.786	-0.00468189	-0.000862719	0.00295645	-0.000862719
1.787	-0.00340883	0.00932174	0.000410338	0.0169601
1.788	-0.00850107	0.00932174	-0.0135933	0.0118679
1.789	-0.00850107	0.000410338	-0.0110472	0.0182332
1.79	-0.00340883	0.015687	0.015687	0.00422951
1.791	-0.000862719	0.00677563	0.0131409	0.00295645
1.792	0.000410338	0.000410338	0.0195062	0.000410338
1.793	-0.000862719	0.0105948	-0.000862719	0.015687
1.794	-0.00595495	0.0131409	-0.0110472	0.00677563
1.795	0.00932174	0.0016834	-0.00850107	0.00932174
1.796	-0.00213578	0.0169601	0.00804868	0.00550257
1.797	0.00295645	0.00422951	0.00550257	0.0118679
1.798	-0.00468189	0.00932174	0.00295645	0.00804868
1.799	-0.00468189	0.00804868	0.00804868	-0.00213578
1.8	0.00295645	0.00295645	0.000410338	0.0131409
1.801	-0.00977412	0.0131409	0.00550257	0.014414
1.802	0.00295645	-0.000862719	0.00932174	-0.00213578
1.803	0.00677563	0.00932174	0.00295645	0.00550257
1.804	-0.0161394	0.00804868	0.00550257	0.0016834
1.805	0.00932174	-0.00722801	0.00422951	-0.00595495
1.806	-0.00722801	0.0105948	0.00804868	0.00677563
1.807	0.0105948	0.00804868	-0.0135933	0.00932174
1.808	-0.0148664	0.014414	0.00804868	0.0105948
1.809	0.000410338	0.000410338	-0.00468189	0.000410338
1.81	0.0016834	0.014414	0.015687	0.0105948
1.811	0.00295645	0.00804868	0.00295645	-0.00340883
1.812	-0.00595495	0.00422951	-0.0135933	0.015687
1.813	-0.0148664	0.0016834	-0.00340883	0.014414
1.814	0.00422951	0.0182332	0.00295645	-0.00850107
1.815	0.000410338	0.0105948	-0.000862719	0.00295645
1.816	-0.0110472	0.00677563	0.0245984	-0.00340883
1.817	0.00295645	0.015687	-0.00722801	0.0016834
1.818	-0.0110472	-0.00213578	0.00422951	0.000410338
1.819	-0.00468189	0.00677563	0.00550257	0.015687
1.82	0.000410338	0.015687	0.0016834	0.0131409
1.821	-0.00850107	0.000410338	0.00804868	0.0131409
1.822	-0.000862719	0.00295645	0.0131409	0.00422951
1.823	-0.00595495	0.00550257	0.00550257	0.0105948
1.824	-0.000862719	0.00550257	-0.00977412	-0.00340883
1.825	-0.00977412	0.00932174	-0.0123202	-0.00213578
1.826	-0.00468189	0.00677563	0.0207793	0.0016834
1.827	0.000410338	0.000410338	-0.0110472	0.00932174
1.828	0.000410338	-0.00340883	0.0131409	0.00295645
1.829	-0.00340883	0.00932174	0.015687	-0.00213578
1.83	-0.00468189	0.000410338	-0.0199586	0.0016834
1.831	0.00295645	0.0105948	-0.00468189	0.0182332
1.832	-0.00340883	0.00677563	-0.00977412	-0.00213578
1.833	-0.00595495	0.0169601	-0.00213578	0.00932174
1.834	-0.00213578	0.00677563	0.0105948	-0.00213578
1.835	-0.00722801	0.00932174	0.00932174	0.0169601
1.836	0.00677563	0.00932174	-0.000862719	-0.00213578
1.837	-0.00977412	0.00295645	-0.0110472	0.00295645
1.838	0.000410338	-0.00213578	-0.00468189	-0.00213578
1.839	0.00932174	0.00677563	0.0131409	0.00677563
1.84	-0.00977412	0.0220523	-0.000862719	0.00422951
1.841	-0.000862719	0.0105948	0.00932174	0.015687
1.842	-0.00213578	-0.00468189	-0.00595495	0.0105948
1.843	-0.00340883	0.00550257	-0.0199586	0.00550257
1.844	-0.00340883	0.0169601	0.00932174	-0.00722801
1.845	-0.000862719	0.00422951	0.00677563	0.015687
1.846	0.0016834	0.0105948	0.00932174	0.000410338
1.847	0.00295645	0.00932174	0.00422951	0.00422951
1.848	-0.0110472	0.0169601	0.00295645	-0.00850107
1.849	0.0105948	0.00804868	-0.00595495	0.0118679
1.85	-0.00340883	-0.00595495	0.000410338	0.00804868
1.851	-0.00340883	0.00932174	-0.000862719	0.00550257
1.852	-0.00340883	0.0182332	0.00550257	-0.00595495
1.853	-0.00468189	0.000410338	0.00804868	0.0105948
1.854	-0.0110472	0.00295645	0.000410338	0.00295645
1.855	-0.00468189	0.014414	-0.00722801	0.0016834
1.856	0.000410338	0.00550257	0.00550257	0.00932174
1.857	-0.00595495	0.00295645	0.00932174	0.00804868
1.858	0.00295645	0.00295645	-0.00468189	0.00804868
1.859	0.000410338	0.00550257	0.015687	0.00932174
1.86	0.000410338	0.00550257	-0.0148664	0.00550257
1.861	-0.00468189	0.00422951	0.000410338	0.00422951
1.862	-0.00722801	0.00932174	0.0105948	-0.00340883
1.863	0.00422951	0.00677563	0.0105948	0.00677563
1.864	-0.00340883	-0.00850107	0.00804868	0.0016834
1.865	0.00550257	0.015687	0.000410338	0.00422951
1.866	-0.00468189	0.0169601	-0.00340883	0.014414
1.867	0.000410338	0.015687	-0.00468189	0.00422951
1.868	0.00932174	0.00932174	0.00804868	0.0105948
1.869	-0.00977412	0.00422951	-0.00213578	0.00295645
1.87	-0.00595495	0.000410338	0.0105948	-0.00595495
1.871	0.00295645	0.0169601	0.00295645	-0.000862719
1.872	-0.0123202	0.000410338	-0.00213578	0.0105948
1.873	0.014414	0.0105948	-0.00468189	0.0207793
1.874	0.014414	0.0105948	-0.00468189	-0.00340883
1.875	0.00295645	0.00295645	-0.000862719	0.00804868
1.876	-0.00722801	0.014414	0.00295645	0.00550257
1.877	0.00295645	0.000410338	0.00932174	0.00295645
1.878	-0.00213578	0.0258715	0.000410338	0.014414
1.879	-0.00722801	0.000410338	-0.0174125	-0.00340883
1.88	-0.00595495	0.00804868	0.00932174	0.00804868
1.881	-0.00595495	0.0131409	-0.00340883	0.00422951
1.882	0.00550257	-0.00340883	0.014414	0.0105948
1.883	0.000410338	0.0182332	0.00295645	0.00550257
1.884	-0.00977412	0.000410338	0.00550257	-0.00340883
1.885	-0.000862719	0.0169601	0.00550257	0.00932174
1.886	0.000410338	-0.00595495	-0.00213578	0.00677563
1.887	0.000410338	0.00932174	0.0105948	0.00932174
1.888	-0.000862719	0.0131409	-0.00468189	0.000410338
1.889	0.00295645	0.00550257	0.014414	0.00677563
1.89	-0.00468189	0.00550257	-0.00340883	-0.00722801
1.891	-0.00595495	0.0016834	-0.00468189	0.00932174
1.892	0.000410338	0.00677563	0.00422951	0.0105948
1.893	0.000410338	0.00295645	0.0105948	-0.000862719
1.894	-0.00468189	0.0131409	0.00932174	-0.000862719
1.895	-0.00340883	0.0118679	0.00804868	0.00422951
1.896	0.00932174	-0.000862719	-0.00722801	-0.00213578
1.897	-0.00595495	0.00932174	0.00422951	-0.00340883
1.898	-0.00340883	0.00422951	0.000410338	-0.00213578
1.899	0.000410338	0.0105948	0.00550257	0.00804868
1.9	-0.00468189	0.000410338	0.014414	0.000410338
1.901	-0.00977412	0.0131409	0.014414	0.00804868
1.902	-0.000862719	0.014414	-0.00722801	0.000410338
1.903	0.000410338	-0.000862719	0.00295645	0.0016834
1.904	0.0131409	0.0131409	0.0105948	0.0118679
1.905	-0.00595495	0.0118679	0.00804868	0.00295645
1.906	0.00677563	-0.00213578	0.00295645	0.0016834
1.907	-0.00595495	0.000410338	0.00422951	0.0131409
1.908	-0.00340883	-0.00340883	0.00295645	-0.00213578
1.909	-0.00468189	0.00295645	-0.00468189	-0.00213578
1.91	0.00422951	0.0105948	-0.00468189	-0.000862719
1.911	-0.00468189	0.014414	-0.00595495	0.00422951
1.912	-0.00468189	0.00804868	0.014414	0.000410338
1.913	0.00932174	0.015687	0.00932174	0.000410338
1.914	-0.00977412	0.000410338	-0.00340883	-0.00850107
1.915	0.00932174	0.014414	0.00295645	-0.00595495
1.916	0.00550257	0.0182332	0.00932174	0.00550257
1.917	-0.000862719	-0.00595495	-0.00595495	-0.000862719
1.918	-0.000862719	0.00550257	0.00677563	0.00295645
1.919	-0.00340883	0.0207793	-0.00340883	0.00804868
1.92	0.0016834	0.00295645	0.00550257	0.00295645
1.921	0.0195062	0.0131409	0.00295645	0.00804868
1.922	0.00677563	0.00932174	0.00550257	0.00295645
1.923	-0.0123202	0.00295645	-0.00340883	-0.00340883
1.924	-0.00213578	0.00422951	0.0233254	0.0131409
1.925	0.0131409	-0.00468189	0.0105948	0.00422951
1.926	-0.00595495	-0.00468189	0.00550257	0.000410338
1.927	-0.000862719	0.00295645	-0.00468189	-0.00213578
1.928	-0.0148664	0.00804868	-0.00468189	0.0131409
1.929	0.00677563	0.00550257	0.0131409	-0.00340883
1.93	0.000410338	0.00550257	-0.00468189	0.00295645
1.931	-0.000862719	0.000410338	0.00422951	-0.00213578
1.932	0.00295645	0.00932174	0.000410338	-0.00468189
1.933	0.00932174	0.00932174	0.000410338	0.00550257
1.934	0.015687	-0.00213578	0.00422951	0.00932174
1.935	0.00295645	0.015687	-0.00468189	-0.000862719
1.936	-0.00722801	-0.00213578	0.0118679	0.000410338
1.937	0.00677563	0.00295645	0.0195062	-0.00340883
1.938	-0.00722801	0.00932174	0.000410338	0.00295645
1.939	-0.00468189	0.00295645	-0.000862719	0.000410338
1.94	0.0131409	0.00295645	0.0195062	0.00677563
1.941	-0.00977412	0.0131409	-0.00850107	-0.00340883
1.942	0.0016834	0.00295645	0.00295645	0.000410338
1.943	0.00550257	0.00550257	0.014414	-0.00468189
1.944	-0.00468189	0.014414	-0.00468189	0.00932174
1.945	0.0105948	0.0105948	-0.00595495	-0.00468189
1.946	-0.000862719	0.0118679	0.015687	0.000410338
1.947	0.00295645	-0.00722801	-0.00468189	-0.00213578
1.948	0.00422951	0.00422951	0.00804868	0.0220523
1.949	0.00677563	0.015687	0.00932174	0.00550257
1.95	0.000410338	0.015687	-0.00340883	-0.00340883
1.951	0.00295645	0.000410338	0.0016834	0.0016834
1.952	0.00550257	0.00550257	-0.00595495	0.00295645
1.953	0.0016834	0.00932174	0.00932174	-0.00595495
1.954	0.0105948	-0.00468189	-0.000862719	-0.000862719
1.955	0.000410338	0.00677563	-0.00468189	-0.000862719
1.956	0.00677563	0.00422951	-0.0110472	0.00422951
1.957	-0.000862719	0.0182332	-0.000862719	-0.00595495
1.958	0.00295645	0.0016834	-0.00340883	0.000410338
1.959	0.0016834	0.0131409	0.015687	-0.00595495
1.96	-0.00468189	0.00295645	0.00550257	0.00422951
1.961	-0.00468189	-0.00468189	0.00422951	-0.00595495
1.962	0.000410338	0.0195062	0.00804868	0.0105948
1.963	0.00677563	-0.00468189	0.00550257	-0.00595495
1.964	0.000410338	0.00295645	0.00932174	0.00422951
1.965	0.000410338	0.00550257	0.000410338	-0.00468189
1.966	0.0016834	0.00422951	0.00295645	0.00422951
1.967	0.00295645	0.0207793	0.00295645	-0.000862719
1.968	0.00932174	0.00804868	0.015687	0.00550257
1.969	0.00550257	0.00550257	-0.00468189	-0.00595495
1.97	-0.0148664	0.0118679	-0.000862719	0.00422951
1.971	-0.00213578	-0.00595495	0.00295645	-0.0110472
1.972	0.0118679	0.015687	0.0131409	0.00932174
1.973	-0.00340883	0.00932174	0.00422951	-0.00468189
1.974	0.00550257	-0.000862719	-0.00977412	0.00295645
1.975	-0.000862719	0.00295645	0.00932174	0.00295645
1.976	0.00932174	0.0169601	0.0105948	-0.000862719
1.977	0.00422951	0.000410338	-0.00213578	0.0016834
1.978	-0.00340883	0.00932174	0.0131409	0.00677563
1.979	0.00677563	-0.00213578	-0.00468189	-0.00595495
1.98	0.00295645	-0.00468189	-0.000862719	-0.00340883
1.981	0.00422951	0.0182332	-0.00213578	-0.000862719
1.982	-0.00722801	0.00804868	-0.0135933	-0.00213578
1.983	-0.000862719	0.00550257	0.0105948	0.0195062
1.984	-0.00340883	0.000410338	0.0118679	0.00295645
1.985	-0.00468189	0.0195062	-0.00722801	0.00295645
1.986	0.00550257	0.000410338	-0.00213578	-0.00340883
1.987	-0.000862719	-0.00340883	0.00804868	-0.00213578
1.988	0.00932174	0.0233254	-0.00468189	0.00295645
1.989	-0.000862719	0.0016834	0.00550257	0.0118679
1.99	0.00550257	0.000410338	0.00932174	-0.00850107
1.991	0.000410338	0.0131409	0.00804868	0.00932174
1.992	0.00932174	0.0169601	-0.00850107	-0.0148664
1.993	-0.00722801	0.00932174	0.00422951	-0.000862719
1.994	-0.00468189	0.000410338	0.00550257	0.0016834
1.995	0.000410338	0.0105948	0.014414	0.0169601
1.996	-0.00340883	0.00932174	0.0016834	-0.00213578
1.997	0.00932174	0.00295645	0.00550257	0.0118679
[truncated: 1,002 more rows]

## Sheet: Inset
pH	Normalized peak current
	Sensor 1	Sensor 2	Sensor 3 (repeated S2)
7	-0.240198	-0.184851	-0.189358
7	-0.184183
8	-0.167633	-0.195141	-0.195963
8	-0.162541
7	-0.233832	-0.264885	-0.217665
7	-0.208371
6	-0.240198	-0.413518	-0.324291
6	-0.233832
5	-0.224921	-0.424951	-0.29787
5	-0.244017
7	-0.151084	-0.160841

## Sheet: Raw currents (inset)
Time (s)	Current (nA)
	Sensor 1	Sensor 1	Sensor 1	Sensor 1	Sensor 1	Sensor 1	Sensor 1	Sensor 1	Sensor 1	Sensor 1	Sensor 1	Sensor 2	Sensor 2	Sensor 2	Sensor 2	Sensor 2	Sensor 2	Sensor 3	Sensor 3	Sensor 3	Sensor 3	Sensor 3
	pH 7.0	pH 7.0	pH 8.0	pH 8.0	pH 7.0	pH 7.0	pH 6.0	pH 6.0	pH 5.0	pH 5.0	pH 7.0	pH 7.0	pH 8.0	pH 7.0	pH 6.0	pH 5.0	pH 7.0	pH 7.0	pH 8.0	pH 7.0	pH 6.0	pH 5.0
0	0.0398751	0.0526057	0.0169601	0.0118679	0.0169601	0.0131409	0.0309637	0.0296907	0.0220523	0.0309637	0.0220523	0.00804868	0.00550257	0.0182332	0.0195062	0.0131409	0.0284176	0.015687	0.00804868	0.0105948	0.014414	0.0118679
0.001	0.036056	0.0538788	0.0309637	0.0309637	0.015687	0.0271445	0.0182332	0.0207793	0.0245984	0.0449674	0.0233254	0.00422951	0.0105948	0.015687	0.0105948	0.0309637	0.0118679	0.015687	-0.000862719	0.00677563	0.0105948	0.0195062
0.002	0.0233254	0.0475135	0.0258715	0.00550257	0.0195062	0.0233254	0.0169601	0.0207793	0.0245984	0.0233254	0.0245984	0.0131409	0.015687	0.0271445	0.00295645	0.0207793	0.00804868	0.00677563	0.0131409	0.0233254	0.014414	0.0207793
0.003	0.0258715	0.0462404	0.015687	0.0118679	0.0309637	0.0258715	0.0245984	0.0131409	0.0284176	0.0309637	0.0207793	0.0118679	0.00932174	0.00677563	0.015687	0.0169601	0.0207793	0.0131409	-0.0110472	0.0105948	0.014414	0.0118679
0.004	0.0271445	0.0551518	0.0284176	0.0233254	0.014414	0.0296907	0.0182332	0.0322368	0.0258715	0.0296907	0.0233254	0.0118679	0.0182332	0.015687	0.00550257	0.0296907	0.0105948	0.0182332	0.00422951	0.015687	0.014414	0.0271445
0.005	0.0258715	0.0576979	0.0296907	0.0258715	0.014414	0.00932174	0.0233254	0.0169601	0.0105948	0.0347829	0.0245984	0.00804868	-0.00595495	0.0207793	0.00932174	0.0233254	0.0105948	0.00932174	0.0016834	0.0131409	0.00932174	0.0195062
0.006	0.0309637	0.0462404	0.014414	0.015687	0.0131409	0.0169601	0.0271445	0.0309637	0.0309637	0.0347829	0.0207793	0.00295645	0.00677563	0.015687	0.00804868	0.0271445	0.014414	0.0207793	0.0105948	0.014414	0.00677563	0.0271445
0.007	0.0386021	0.0500596	0.0220523	0.0169601	0.0195062	0.0131409	0.0182332	0.0207793	0.0258715	0.0309637	0.0245984	0.000410338	0.00932174	0.014414	0.0169601	0.0169601	0.0182332	0.000410338	0.0016834	0.014414	0.00932174	0.00932174
0.008	0.0309637	0.058971	0.0207793	0.0131409	0.0245984	0.0195062	0.0245984	0.0195062	0.0296907	0.0436943	0.0105948	0.0195062	0.00804868	0.0105948	0.00932174	0.0309637	0.0169601	0.0195062	0.0105948	0.0182332	0.0182332	0.0233254
0.009	0.036056	0.0576979	0.0245984	0.0207793	0.0195062	0.0207793	0.0271445	0.0449674	0.0296907	0.0271445	0.0296907	0.0131409	0.0182332	0.0131409	0.00932174	0.0169601	0.0195062	0.0169601	0.00932174	0.0131409	0.0169601	0.0195062
0.01	0.0296907	0.0513327	0.0207793	0.0105948	0.0207793	0.0296907	0.014414	0.0309637	0.0245984	0.0347829	0.0245984	0.0233254	0.0169601	0.00932174	0.00804868	0.0207793	0.00804868	0.00677563	-0.000862719	0.00932174	0.0233254	0.0258715
0.011	0.0207793	0.0411482	0.00932174	0.0207793	0.0296907	0.0182332	0.0296907	0.0258715	0.036056	0.036056	0.0207793	0.00295645	-0.00213578	0.0233254	0.0207793	0.0296907	0.0105948	0.0131409	0.00422951	0.0169601	0.0169601	0.0131409
0.012	0.0296907	0.0487865	0.015687	0.0195062	0.00932174	0.0207793	0.00932174	0.0131409	0.0258715	0.0347829	0.0258715	0.014414	0.00804868	0.015687	0.0105948	0.0309637	0.0233254	0.0169601	0.00422951	0.00932174	0.00550257	0.0309637
0.013	0.0296907	0.0513327	0.0182332	0.0258715	0.0182332	0.0169601	0.0207793	0.0258715	0.0245984	0.0322368	0.014414	0.00550257	0.0105948	0.00804868	0.0271445	0.0258715	0.0207793	0.0131409	-0.00213578	0.0195062	0.0169601	0.0182332
0.014	0.0245984	0.0500596	0.014414	0.0220523	0.0220523	0.0245984	0.0105948	0.0233254	0.0296907	0.036056	0.0258715	0.015687	0.00295645	0.0131409	0.00295645	0.0271445	0.0131409	0.0169601	0.00804868	0.00422951	0.0118679	0.0220523
0.015	0.036056	0.0398751	0.0284176	0.0233254	0.0258715	0.0245984	0.0195062	0.0195062	0.0258715	0.0245984	0.0233254	0.015687	0.014414	0.0271445	0.00295645	0.0245984	0.015687	0.0169601	0.014414	0.00804868	0.014414	0.0131409
0.016	0.0296907	0.0487865	0.0284176	0.0118679	0.0258715	0.0131409	0.0245984	0.0347829	0.0271445	0.0335098	0.0271445	0.00932174	0.0105948	0.0131409	0.0207793	0.0245984	0.00932174	0.00295645	-0.00468189	-0.000862719	0.015687	0.0220523
0.017	0.0258715	0.0602441	0.015687	0.0245984	0.0182332	0.0195062	0.0195062	0.0207793	0.0258715	0.0424212	0.0169601	0.00422951	0.00804868	0.0131409	0.015687	0.0233254	0.0169601	0.0207793	-0.000862719	0.00932174	0.014414	0.0105948
0.018	0.0195062	0.0551518	0.0195062	0.0258715	0.0118679	0.0233254	0.0207793	0.0347829	0.0296907	0.0347829	0.0296907	0.00677563	0.014414	0.0118679	0.00932174	0.0258715	0.0131409	0.00677563	0.0131409	0.00550257	0.0245984	0.0207793
0.019	0.0309637	0.0411482	0.0131409	0.0220523	0.0207793	0.0296907	0.0220523	0.0245984	0.0207793	0.0347829	0.0169601	0.0322368	0.0016834	0.0258715	0.0169601	0.015687	0.0118679	0.0118679	-0.00468189	0.00932174	0.014414	0.0131409
0.02	0.0195062	0.0538788	0.0245984	0.014414	0.0195062	0.0105948	0.0207793	0.0245984	0.0296907	0.0296907	0.0245984	0.00804868	0.00295645	0.0207793	0.015687	0.0182332	0.0207793	0.0220523	0.015687	0.0118679	0.0195062	0.0411482
0.021	0.0245984	0.0551518	0.0207793	0.0131409	0.0207793	0.0207793	0.00932174	0.036056	0.0271445	0.037329	0.0233254	0.00550257	-0.000862719	0.0169601	0.00550257	0.0220523	0.00932174	0.00422951	0.00804868	0.015687	0.00677563	0.015687
0.022	0.0335098	0.0500596	0.0182332	0.0245984	0.0258715	0.0118679	0.0233254	0.0169601	0.0245984	0.0309637	0.0284176	0.00932174	0.00932174	0.0207793	0.00932174	0.0309637	0.0131409	0.00932174	0.00804868	0.015687	0.0182332	0.0258715
0.023	0.0309637	0.0551518	0.0309637	0.00422951	0.0195062	0.0245984	0.015687	0.0322368	0.0347829	0.0411482	0.0284176	0.0195062	0.014414	0.0195062	0.0195062	0.0182332	0.0118679	0.0105948	0.00295645	0.00677563	0.014414	0.0169601
0.024	0.0207793	0.0462404	0.0271445	0.0233254	0.015687	0.0169601	0.0233254	0.0233254	0.0335098	0.0284176	0.0258715	0.0169601	0.0118679	0.015687	0.00295645	0.0309637	0.014414	0.015687	0.00422951	0.0105948	0.0258715	0.0258715
0.025	0.0245984	0.0500596	0.0258715	0.0207793	0.0207793	0.0322368	0.0335098	0.0245984	0.0309637	0.0296907	0.0182332	0.00295645	0.014414	0.00932174	0.015687	0.015687	0.0131409	0.00932174	0.000410338	0.0105948	0.015687	0.0195062
0.026	0.0335098	0.0551518	0.0169601	0.0271445	0.0245984	0.0245984	0.0245984	0.0258715	0.0258715	0.037329	0.014414	0.00295645	-0.00468189	0.0195062	0.014414	0.0233254	0.0182332	0.0245984	0.00804868	0.0105948	0.0245984	0.014414
0.027	0.0271445	0.0462404	0.0296907	0.0169601	0.0233254	0.0169601	0.0284176	0.0258715	0.0258715	0.0449674	0.0245984	0.00550257	0.0118679	0.015687	0.0131409	0.0233254	0.0207793	0.0207793	0.00550257	0.0118679	0.0207793	0.0207793
0.028	0.0309637	0.0500596	0.0207793	0.015687	0.0207793	0.0258715	0.0233254	0.0207793	0.0424212	0.0322368	0.0271445	0.00932174	0.014414	0.015687	0.0220523	0.0271445	0.00677563	0.00932174	0.014414	0.00932174	0.0195062	0.0220523
0.029	0.0245984	0.0411482	0.014414	0.0258715	0.0207793	0.00677563	0.0195062	0.0335098	0.0245984	0.0347829	0.0207793	0.0245984	0.00804868	0.0105948	0.00550257	0.0195062	0.00932174	0.00932174	-0.00468189	0.0207793	0.014414	0.0233254
0.03	0.0296907	0.0564249	0.0220523	0.014414	0.014414	0.0271445	0.0195062	0.0207793	0.0296907	0.036056	0.0245984	0.0105948	0.00932174	0.0220523	0.0195062	0.0296907	0.014414	0.015687	0.0105948	0.00804868	0.0131409	0.0296907
0.031	0.0220523	0.0449674	0.0131409	0.0207793	0.0271445	0.0118679	0.0309637	0.0245984	0.037329	0.0309637	0.0258715	0.00932174	0.0131409	0.015687	0.00932174	0.0131409	0.0245984	0.0131409	-0.00722801	0.0271445	0.0296907	0.014414
0.032	0.0296907	0.0436943	0.0207793	0.014414	0.0245984	0.0169601	0.0169601	0.0296907	0.0335098	0.037329	0.0245984	0.00295645	0.00677563	-0.000862719	0.0195062	0.037329	0.0016834	0.00295645	0.0169601	0.0169601	0.0131409	0.0271445
0.033	0.0271445	0.0475135	0.0271445	0.00677563	0.014414	0.0258715	0.0207793	0.0207793	0.0207793	0.0296907	0.0271445	0.0169601	0.014414	0.0182332	0.0118679	0.0245984	0.015687	0.014414	0.00295645	0.00422951	0.00932174	0.00550257
0.034	0.0309637	0.0640632	0.015687	0.0169601	0.0258715	0.0207793	0.0258715	0.0233254	0.0207793	0.0386021	0.0245984	0.014414	0.00422951	0.0105948	0.0105948	0.0195062	0.0169601	0.00677563	0.00932174	0.00422951	0.0169601	0.0322368
0.035	0.0322368	0.0551518	0.0207793	0.00804868	0.0245984	0.0309637	0.0245984	0.0284176	0.036056	0.0258715	0.0195062	0.015687	0.00932174	0.0169601	0.00422951	0.0207793	0.0195062	0.00677563	0.00677563	0.00677563	0.0195062	0.014414
0.036	0.0296907	0.0513327	0.0271445	0.014414	0.0131409	0.00932174	0.0233254	0.0335098	0.0258715	0.036056	0.014414	0.00932174	0.0131409	0.0220523	0.015687	0.0233254	0.0131409	0.0207793	0.00932174	0.015687	0.0233254	0.0258715
0.037	0.0322368	0.0449674	0.00932174	0.0195062	0.0245984	0.0220523	0.0271445	0.0258715	0.0322368	0.0335098	0.0271445	0.015687	0.0016834	0.0118679	0.015687	0.0271445	0.0131409	0.00550257	0.014414	0.0131409	0.0182332	0.0207793
0.038	0.0207793	0.0500596	0.0309637	0.0245984	0.0195062	0.0296907	0.0220523	0.015687	0.0207793	0.036056	0.014414	0.00932174	0.0169601	0.015687	0.00932174	0.0131409	0.0258715	0.00804868	0.0207793	0.0105948	0.0169601	0.0271445
0.039	0.0271445	0.0475135	0.0245984	0.0131409	0.0182332	0.015687	0.0195062	0.0271445	0.036056	0.0335098	0.0296907	0.0258715	0.014414	0.0118679	0.0118679	0.0245984	0.00932174	0.014414	0.000410338	0.0131409	0.0131409	0.0207793
0.04	0.0284176	0.0424212	0.0169601	0.015687	0.0258715	0.0220523	0.0207793	0.0347829	0.0335098	0.036056	0.014414	0.00422951	0.00677563	0.0131409	0.0131409	0.0258715	0.00295645	0.00677563	0.0118679	0.00422951	0.0169601	0.0258715
0.041	0.0322368	0.0462404	0.0220523	0.0207793	0.0131409	0.0195062	0.0245984	0.0335098	0.0245984	0.0347829	0.0309637	0.00295645	0.015687	0.0271445	0.0207793	0.0258715	0.015687	0.0105948	0.0016834	0.0118679	0.014414	0.00804868
0.042	0.0258715	0.0500596	0.014414	0.0258715	0.0207793	0.0207793	0.0195062	0.0131409	0.0271445	0.036056	0.0207793	0.0195062	0.015687	0.0118679	0.00932174	0.0207793	0.0105948	0.0131409	0.015687	0.00550257	0.0220523	0.0271445
0.043	0.0169601	0.0500596	0.0169601	0.014414	0.0258715	0.0169601	0.0245984	0.0182332	0.0309637	0.0386021	0.0245984	0.0284176	0.000410338	0.00932174	0.0245984	0.0207793	0.0258715	0.00295645	-0.00722801	0.014414	0.00677563	0.0322368
0.044	0.0233254	0.0475135	0.0322368	0.014414	0.00932174	0.0233254	0.0245984	0.0258715	0.015687	0.0245984	0.0220523	0.00677563	0.00804868	0.0131409	0.0195062	0.0245984	0.0105948	0.015687	0.0118679	0.014414	0.015687	0.0207793
0.045	0.0258715	0.0462404	0.0195062	0.0131409	0.0195062	0.0284176	0.0169601	0.0258715	0.0398751	0.0335098	0.0335098	0.00550257	0.00677563	0.0233254	0.0131409	0.0258715	0.0105948	0.0195062	0.015687	0.0131409	0.0169601	0.0233254
0.046	0.0309637	0.0436943	0.0207793	0.00550257	0.014414	0.0182332	0.0233254	0.0220523	0.0233254	0.0207793	0.0245984	0.00804868	0.0131409	0.00677563	0.0169601	0.0245984	0.00932174	0.000410338	-0.00213578	0.00804868	0.00804868	0.0207793
0.047	0.0182332	0.0462404	0.015687	0.0220523	0.015687	0.0322368	0.0131409	0.0207793	0.0449674	0.0449674	0.0271445	0.00932174	0.00804868	0.0131409	0.0195062	0.0169601	0.0182332	0.0118679	0.00932174	0.0245984	0.0182332	0.0195062
0.048	0.0271445	0.0475135	0.0271445	0.015687	0.0284176	0.015687	0.015687	0.0207793	0.0258715	0.0309637	0.0335098	0.014414	0.00295645	0.0233254	-0.00468189	0.0118679	0.00422951	0.0105948	-0.000862719	0.0195062	0.0169601	0.0335098
0.049	0.0296907	0.0576979	0.015687	0.0207793	0.0195062	0.0309637	0.0258715	0.0296907	0.0309637	0.0309637	0.014414	0.0131409	0.00677563	0.0207793	0.00932174	0.0309637	0.0169601	0.00422951	0.0016834	0.0169601	0.036056	0.0220523
0.05	0.0296907	0.0513327	0.0284176	0.0182332	0.00804868	0.0207793	0.0296907	0.0245984	0.036056	0.036056	0.0258715	0.0169601	0.00295645	0.0233254	0.0131409	0.0271445	0.00804868	0.00550257	0.00932174	0.00295645	0.00932174	0.0245984
0.051	0.0309637	0.0526057	0.0245984	0.0258715	0.0322368	0.0105948	0.0182332	0.0220523	0.0296907	0.036056	0.0233254	0.00677563	0.00550257	0.014414	0.014414	0.015687	0.0131409	0.014414	0.000410338	0.0131409	0.014414	0.0169601
0.052	0.0296907	0.0538788	0.0233254	0.014414	0.015687	0.0169601	0.00932174	0.0245984	0.0284176	0.0398751	0.0233254	0.00932174	0.00550257	0.0169601	0.0233254	0.014414	0.015687	0.0131409	0.000410338	0.0118679	0.0182332	0.0195062
0.053	0.0271445	0.0386021	0.0271445	0.0207793	0.0271445	0.0195062	0.0233254	0.0335098	0.0245984	0.0258715	0.0335098	0.0105948	0.00804868	0.0207793	0.0271445	0.0220523	0.014414	0.0169601	0.0105948	0.0245984	0.0195062	0.0207793
0.054	0.0296907	0.036056	0.0195062	0.0207793	0.0169601	0.0335098	0.0258715	0.0245984	0.0296907	0.0386021	0.0322368	0.0118679	-0.00213578	0.0118679	0.015687	0.0309637	0.0131409	-0.00595495	-0.00977412	0.0169601	0.0233254	0.0195062
0.055	0.0309637	0.0615171	0.0296907	0.014414	0.0182332	0.0131409	0.0207793	0.0386021	0.037329	0.0335098	0.0309637	0.0182332	0.0118679	0.0169601	0.0105948	0.0207793	0.0105948	0.0182332	0.0169601	0.00804868	0.00550257	0.0207793
0.056	0.0309637	0.0386021	0.014414	0.0195062	0.0258715	0.0296907	0.0182332	0.0271445	0.036056	0.0284176	0.0258715	0.0105948	0.00422951	0.014414	0.00677563	0.0296907	0.0169601	0.00677563	0.00804868	0.0169601	0.0182332	0.0258715
0.057	0.0284176	0.0398751	0.0258715	0.0169601	0.0233254	-0.000862719	0.0220523	0.0233254	0.037329	0.0436943	0.0322368	-0.00213578	0.0105948	0.00677563	0.00932174	0.0131409	0.014414	0.0131409	0.000410338	0.00550257	0.015687	0.0207793
0.058	0.0271445	0.0462404	0.0233254	0.0347829	0.0309637	0.0207793	0.015687	0.0296907	0.0169601	0.0347829	0.0284176	0.00932174	0.00677563	0.0195062	0.00804868	0.0296907	0.0169601	0.00677563	0.00677563	0.0195062	0.0131409	0.00295645
0.059	0.0169601	0.0462404	0.0245984	0.014414	0.0195062	0.0182332	0.0233254	0.036056	0.015687	0.0296907	0.0258715	0.014414	0.00550257	0.0169601	0.0220523	0.0284176	0.0118679	0.00550257	0.00677563	0.00932174	0.0245984	0.0335098
0.06	0.0245984	0.0500596	0.014414	0.0195062	0.015687	0.0207793	0.0271445	0.0220523	0.0309637	0.0309637	0.0207793	0.000410338	0.000410338	0.00932174	0.00932174	0.00932174	-0.00213578	0.0105948	0.00295645	0.014414	0.0245984	0.0195062
0.061	0.0347829	0.0462404	0.0195062	0.0271445	0.0182332	0.0207793	0.0245984	0.0245984	0.0296907	0.0271445	0.0309637	0.0258715	0.00422951	0.014414	0.0105948	0.0258715	0.00932174	0.0131409	0.00295645	0.000410338	0.0233254	0.0284176
0.062	0.0271445	0.0462404	0.0131409	0.00804868	0.0195062	0.014414	0.0245984	0.0245984	0.0245984	0.0296907	0.0245984	-0.00340883	0.0169601	0.00422951	0.014414	0.0309637	0.0245984	0.015687	0.00422951	0.0245984	0.00932174	0.00677563
0.063	0.0258715	0.0538788	0.0182332	0.0207793	0.0284176	0.0182332	0.0245984	0.0118679	0.0284176	0.0386021	0.0296907	0.0131409	0.014414	0.0220523	0.0131409	0.0182332	0.0195062	0.0016834	0.0118679	0.0195062	0.0169601	0.0296907
0.064	0.0322368	0.0564249	0.0207793	0.0207793	0.0195062	0.0105948	0.0195062	0.0207793	0.0309637	0.0386021	0.0398751	0.0131409	0.00550257	0.014414	0.00932174	0.0207793	0.0131409	0.0195062	0.00422951	0.014414	0.0207793	0.0169601
0.065	0.0195062	0.0500596	0.0207793	0.0233254	0.0169601	0.0118679	0.0195062	0.0335098	0.036056	0.0347829	0.015687	0.0105948	-0.00722801	0.0169601	0.000410338	0.0258715	-0.00213578	0.000410338	0.00932174	0.0131409	0.00932174	0.0207793
0.066	0.0233254	0.0449674	0.0296907	0.0182332	0.0233254	0.0309637	0.0245984	0.0195062	0.0271445	0.0284176	0.0398751	0.015687	0.0131409	0.014414	0.0220523	0.0258715	0.0195062	0.0105948	-0.00595495	0.00932174	0.036056	0.0245984
0.067	0.0309637	0.0449674	0.0207793	0.0233254	0.0195062	0.0233254	0.0347829	0.0207793	0.0296907	0.036056	0.0220523	0.014414	0.0131409	0.00932174	0.00932174	0.037329	0.0131409	0.014414	0.0131409	0.00677563	0.00932174	0.00550257
0.068	0.0258715	0.0538788	0.0296907	0.0309637	0.0258715	0.0207793	0.036056	0.0424212	0.0309637	0.0335098	0.0296907	0.0207793	0.014414	0.015687	0.0169601	0.015687	0.014414	0.0118679	0.00932174	0.0195062	0.015687	0.0233254
0.069	0.0309637	0.0386021	0.0271445	0.015687	0.0182332	0.00932174	0.014414	0.0284176	0.0296907	0.0398751	0.0322368	0.00677563	0.0207793	0.0233254	0.00804868	0.0207793	0.014414	0.0118679	0.00422951	0.00677563	0.0233254	0.0220523
0.07	0.0258715	0.0449674	0.014414	0.0195062	0.0233254	0.0207793	0.0105948	0.0322368	0.0271445	0.037329	0.0258715	0.00295645	-0.000862719	0.00422951	0.00932174	0.0182332	0.0118679	0.00804868	0.00932174	0.0131409	0.0258715	0.0195062
0.071	0.0245984	0.0475135	0.0284176	0.0233254	0.0207793	0.0169601	0.0347829	0.036056	0.0449674	0.0335098	0.0322368	0.0195062	0.00932174	0.0207793	0.0207793	0.0258715	0.0296907	0.00932174	0.015687	0.00932174	0.0195062	0.0169601
0.072	0.0220523	0.0436943	0.0258715	0.0195062	0.014414	0.0195062	0.0258715	0.0131409	0.0322368	0.0386021	0.0131409	0.015687	-0.000862719	0.0233254	0.00932174	0.0245984	0.00932174	0.0207793	0.00932174	0.0105948	0.0105948	0.0296907
0.073	0.0271445	0.0449674	0.0207793	0.0258715	0.0296907	0.0245984	0.0195062	0.0118679	0.0258715	0.0296907	0.0271445	0.0118679	0.00932174	0.015687	0.015687	0.0131409	0.00550257	0.00932174	0.00550257	0.015687	0.0207793	0.0245984
0.074	0.0284176	0.0449674	0.0296907	0.0335098	0.0118679	0.0195062	0.0207793	0.0296907	0.036056	0.036056	0.0271445	0.0131409	0.00932174	0.00550257	0.00804868	0.0245984	0.0195062	0.00932174	0.00677563	0.00804868	0.0220523	0.0169601
0.075	0.0207793	0.0538788	0.0195062	0.0220523	0.0207793	0.0309637	0.0245984	0.0322368	0.0245984	0.0436943	0.0309637	-0.000862719	0.00677563	0.0105948	0.0118679	0.0335098	0.0131409	0.015687	0.00677563	0.00550257	0.0105948	0.0258715
0.076	0.0347829	0.0538788	0.0296907	0.0296907	0.0322368	0.00932174	0.0233254	0.0284176	0.0245984	0.037329	0.0296907	0.0118679	0.0258715	0.015687	0.00295645	0.0182332	0.0207793	0.0105948	0.00677563	0.0245984	0.0105948	0.0233254
0.077	0.0347829	0.0500596	0.0207793	0.0233254	0.0182332	0.0284176	0.0233254	0.0195062	0.0347829	0.0386021	0.0296907	0.014414	0.0016834	0.00804868	0.0169601	0.036056	0.00932174	0.015687	0.000410338	0.0131409	0.0258715	0.0182332
0.078	0.0296907	0.0487865	0.0169601	0.0271445	0.0207793	0.0207793	0.0233254	0.0169601	0.0386021	0.037329	0.036056	0.00422951	0.00932174	0.0195062	0.0131409	0.0233254	0.0233254	0.00422951	0.00422951	0.00932174	0.0195062	0.0220523
0.079	0.0233254	0.036056	0.0296907	0.0258715	0.0296907	0.0233254	0.0271445	0.0309637	0.014414	0.0424212	0.0233254	0.015687	0.0105948	0.0182332	0.014414	0.0245984	0.0169601	0.014414	0.015687	-0.00468189	0.0245984	0.014414
0.08	0.014414	0.0487865	0.0207793	0.0169601	0.0207793	0.0258715	0.0309637	0.0335098	0.036056	0.0347829	0.0258715	0.0195062	0.0220523	0.00677563	0.000410338	0.014414	0.0131409	0.015687	0.00295645	0.0195062	0.0258715	0.0258715
0.081	0.0271445	0.0411482	0.015687	0.0220523	0.0296907	0.014414	0.0284176	0.0207793	0.0245984	0.0386021	0.0258715	0.00677563	0.014414	0.0207793	0.0195062	0.0271445	0.014414	0.015687	0.0118679	0.0105948	0.014414	0.0182332
0.082	0.0271445	0.037329	0.0233254	0.014414	0.0207793	0.0233254	0.0169601	0.015687	0.0347829	0.0436943	0.0207793	0.0105948	0.00932174	0.0207793	0.0233254	0.0309637	0.0118679	0.0118679	0.00677563	0.00804868	0.0169601	0.0271445
0.083	0.0296907	0.0538788	0.0335098	0.0207793	0.014414	0.0131409	0.0245984	0.0309637	0.0245984	0.0309637	0.0296907	0.0131409	0.00295645	0.0296907	0.0105948	0.0207793	0.0195062	0.00550257	0.0016834	0.0131409	0.0207793	0.0335098
0.084	0.0335098	0.0538788	0.0182332	0.0271445	0.0233254	0.0271445	0.0296907	0.015687	0.0271445	0.036056	0.0233254	0.0131409	0.00422951	0.0195062	0.0131409	0.0296907	0.014414	0.0131409	0.00295645	0.0169601	0.015687	0.0195062
0.085	0.0296907	0.0500596	0.0105948	0.014414	0.015687	0.0131409	0.0258715	0.0245984	0.0398751	0.0271445	0.036056	0.00932174	0.00932174	0.0131409	0.0233254	0.0195062	0.00550257	0.0118679	0.0131409	0.0220523	0.015687	0.0347829
0.086	0.0347829	0.0449674	0.0398751	0.0245984	0.0296907	0.0220523	0.0309637	0.015687	0.0347829	0.0347829	0.0131409	0.00677563	0.00550257	0.0169601	0.0195062	0.0322368	0.00932174	0.0105948	0.00550257	0.00932174	0.0207793	0.0169601
0.087	0.0182332	0.0513327	0.0169601	0.0220523	0.0169601	0.0284176	0.0284176	0.0105948	0.0258715	0.037329	0.0296907	0.014414	-0.00340883	0.0245984	0.014414	0.0258715	0.0233254	0.0182332	-0.000862719	0.00932174	0.0271445	0.0169601
0.088	0.0233254	0.0487865	0.0284176	0.0169601	0.0271445	0.0118679	0.0284176	0.0245984	0.0233254	0.036056	0.014414	0.0195062	0.0169601	0.0233254	0.0131409	0.0296907	0.00677563	0.00550257	0.0169601	0.0309637	0.0182332	0.0284176
0.089	0.0296907	0.0411482	0.015687	0.0207793	0.0233254	0.0335098	0.0169601	0.0233254	0.0322368	0.0411482	0.0309637	0.015687	0.00550257	0.0118679	0.015687	0.0233254	0.0207793	0.00932174	0.00932174	0.00804868	0.0245984	0.0182332
0.09	0.0284176	0.0500596	0.0207793	0.0245984	0.0271445	0.0118679	0.0335098	0.0296907	0.037329	0.0398751	0.0271445	0.0220523	0.0220523	0.015687	0.0245984	0.0182332	0.014414	0.0169601	0.000410338	0.0131409	0.014414	0.0233254
0.091	0.0258715	0.0449674	0.0258715	0.0195062	0.0258715	0.0233254	0.0296907	0.0296907	0.0258715	0.0411482	0.0207793	0.00295645	0.0105948	0.000410338	0.014414	0.0296907	0.014414	0.014414	0.0131409	0.0131409	0.0245984	0.014414
0.092	0.0284176	0.037329	0.015687	0.014414	0.0105948	0.0233254	0.0309637	0.0245984	0.0347829	0.036056	0.0258715	0.0105948	0.00677563	0.0258715	0.0105948	0.015687	0.0233254	-0.000862719	0.00804868	0.014414	0.0207793	0.0220523
0.093	0.0245984	0.0513327	0.014414	0.0309637	0.0207793	0.0233254	0.0258715	0.0347829	0.0335098	0.0449674	0.0284176	0.0105948	0.00804868	0.014414	0.0169601	0.0245984	0.014414	0.00422951	0.0245984	0.0207793	0.00932174	0.0207793
0.094	0.0258715	0.037329	0.0195062	0.0233254	0.014414	0.0233254	0.0169601	0.0245984	0.0131409	0.036056	0.0335098	0.0207793	0.0016834	0.0207793	0.00932174	0.0233254	0.0182332	-0.00213578	0.00422951	0.0016834	0.0245984	0.015687
0.095	0.0220523	0.0462404	0.0296907	0.0207793	0.0322368	0.00932174	0.0220523	0.0220523	0.0335098	0.036056	0.00932174	0.015687	0.00677563	0.0245984	0.0245984	0.0195062	-0.00340883	0.014414	0.0131409	0.014414	0.014414	0.0207793
0.096	0.014414	0.0513327	0.0220523	0.0411482	0.0309637	0.0258715	0.0296907	0.0182332	0.0347829	0.0296907	0.0398751	0.0169601	0.00550257	0.000410338	-0.00340883	0.036056	0.0258715	0.0245984	0.00804868	0.0207793	0.0220523	0.0296907
0.097	0.015687	0.0449674	0.0233254	0.0220523	0.0220523	0.0207793	0.0118679	0.0296907	0.0220523	0.0475135	0.0220523	0.0169601	0.014414	0.015687	0.0233254	0.0245984	0.0182332	0.015687	0.00932174	0.0169601	0.00932174	0.0131409
0.098	0.0309637	0.0411482	0.0309637	0.0258715	0.0195062	0.0233254	0.0284176	0.0233254	0.0411482	0.0335098	0.0207793	0.0284176	0.0169601	0.0118679	0.00932174	0.0207793	0.0207793	0.0131409	0.000410338	0.0169601	0.0169601	0.0258715
0.099	0.0220523	0.0398751	0.015687	0.0335098	0.0169601	0.0207793	0.0347829	0.0258715	0.0309637	0.0386021	0.0233254	0.00422951	-0.00468189	0.0118679	0.0284176	0.0233254	0.0195062	0.0105948	0.00295645	-0.00213578	0.0309637	0.0284176
0.1	0.0309637	0.0487865	0.0258715	0.0245984	0.0296907	0.0233254	0.0195062	0.0258715	0.036056	0.0386021	0.0309637	0.0169601	0.0105948	0.00550257	0.00804868	0.0258715	0.00932174	0.00932174	0.0220523	0.0220523	0.0169601	0.0258715
0.101	0.0245984	0.0449674	0.0335098	0.0169601	0.0207793	0.0195062	0.0258715	0.0245984	0.0258715	0.0398751	0.0309637	0.00932174	0.00677563	0.00677563	0.0220523	0.0207793	0.0169601	0.0131409	0.00295645	0.014414	0.0207793	0.0207793
0.102	0.0245984	0.0513327	0.014414	0.0245984	0.015687	0.0233254	0.0271445	0.0233254	0.0258715	0.0386021	0.0322368	0.014414	0.00932174	0.014414	0.0207793	0.0309637	0.0233254	0.00422951	0.0131409	0.0105948	0.0258715	0.0220523
0.103	0.0271445	0.0411482	0.0233254	0.00677563	0.0207793	0.0296907	0.0233254	0.0245984	0.0411482	0.036056	0.0207793	0.00677563	0.00932174	0.0207793	0.0207793	0.0220523	0.0118679	0.0220523	0.0233254	0.0118679	0.0245984	0.0284176
0.104	0.0207793	0.0449674	0.0271445	0.0182332	0.0258715	0.036056	0.0258715	0.0296907	0.0258715	0.0398751	0.0296907	0.0207793	0.000410338	0.0233254	0.00804868	0.0436943	0.0169601	0.0118679	0.00295645	0.0118679	0.0131409	0.015687
0.105	0.0207793	0.0500596	0.0207793	0.0322368	0.0220523	0.0169601	0.0207793	0.0284176	0.037329	0.0322368	0.0322368	0.000410338	0.0169601	0.00677563	0.014414	0.036056	0.00932174	0.00550257	0.0118679	0.00550257	0.0207793	0.0271445
0.106	0.0322368	0.0411482	0.015687	0.0131409	0.0296907	0.0131409	0.0258715	0.0258715	0.0386021	0.0411482	0.0220523	0.0131409	0.0207793	0.0169601	0.0131409	0.0386021	0.015687	0.00804868	0.000410338	0.0245984	0.015687	0.0195062
0.107	0.0309637	0.036056	0.0207793	0.0233254	0.0131409	0.0169601	0.0245984	0.0220523	0.0258715	0.0449674	0.0309637	0.0105948	0.0207793	0.0131409	0.0182332	0.0258715	0.0220523	0.00677563	0.00550257	0.00932174	0.014414	0.0207793
0.108	0.0347829	0.0436943	0.0233254	0.0271445	0.0296907	0.0258715	0.0296907	0.037329	0.0411482	0.0462404	0.0322368	0.0182332	0.014414	0.0195062	0.0182332	0.0207793	0.00804868	0.0233254	0.00932174	0.00422951	0.0233254	0.0258715
0.109	0.0271445	0.0475135	0.0131409	0.0233254	0.0169601	0.0296907	0.0207793	0.0335098	0.0233254	0.0411482	0.0271445	0.0118679	0.0131409	0.0258715	0.0118679	0.0182332	0.0195062	0.00550257	0.00550257	0.0271445	0.0169601	0.0271445
0.11	0.0347829	0.0475135	0.0296907	0.00804868	0.0309637	0.014414	0.0245984	0.036056	0.0347829	0.0449674	0.0309637	-0.000862719	0.014414	0.00677563	0.014414	0.0233254	0.00422951	0.0182332	0.0182332	0.0182332	0.0195062	0.0245984
0.111	0.0309637	0.0538788	0.0195062	0.0195062	0.0258715	0.0245984	0.0220523	0.0258715	0.0284176	0.0436943	0.0296907	0.0195062	0.00932174	0.0207793	0.0169601	0.0220523	0.0207793	0.00932174	0.000410338	0.015687	0.0233254	0.0195062
0.112	0.0271445	0.036056	0.0347829	0.0182332	0.0169601	0.015687	0.0245984	0.0258715	0.0284176	0.0411482	0.0335098	0.0105948	0.015687	0.0207793	0.0169601	0.0233254	0.0207793	0.00932174	0.0131409	0.00422951	0.0131409	0.00932174
0.113	0.0258715	0.0551518	0.0220523	0.0284176	0.0296907	0.0309637	0.0271445	0.036056	0.0284176	0.036056	0.0220523	0.014414	0.0118679	0.014414	0.00932174	0.0233254	0.0131409	0.0105948	0.00932174	0.0182332	0.0105948	0.00932174
0.114	0.0233254	0.0449674	0.0169601	0.0169601	0.0169601	0.0258715	0.0233254	0.0284176	0.0258715	0.0309637	0.0284176	0.014414	0.015687	0.0131409	0.0131409	0.0207793	0.0169601	0.014414	0.00932174	0.014414	0.015687	0.0335098
0.115	0.0245984	0.0449674	0.0233254	0.0245984	0.0271445	0.0195062	0.0195062	0.0284176	0.036056	0.0258715	0.0271445	0.0131409	0.00804868	0.00677563	0.0131409	0.0207793	0.000410338	0.0105948	0.000410338	0.0131409	0.0195062	0.0284176
0.116	0.0284176	0.0424212	0.0233254	0.015687	0.0322368	0.0195062	0.0335098	0.0309637	0.0258715	0.036056	0.0258715	0.0105948	0.0105948	0.014414	0.0118679	0.0296907	0.0195062	0.0169601	0.00804868	0.00932174	0.0182332	0.0322368
0.117	0.0296907	0.0475135	0.0296907	0.0220523	0.0182332	0.0245984	0.0169601	0.0436943	0.0245984	0.037329	0.0309637	0.0195062	0.00932174	0.00932174	0.0131409	0.0220523	0.0131409	0.00932174	0.00422951	0.0245984	0.0169601	0.015687
0.118	0.0233254	0.036056	0.0284176	0.0131409	0.0258715	0.00932174	0.0233254	0.0347829	0.0386021	0.0347829	0.036056	0.00677563	0.00422951	0.00677563	0.015687	0.0271445	0.0195062	0.00804868	0.00677563	0.00932174	0.0245984	0.0245984
0.119	0.036056	0.036056	0.0207793	0.0131409	0.0131409	0.00804868	0.0220523	0.0207793	0.0347829	0.037329	0.0195062	0.0245984	0.014414	0.0182332	0.0258715	0.00677563	0.0245984	0.00932174	0.00550257	0.00422951	0.0207793	0.014414
0.12	0.0207793	0.0398751	0.0258715	0.015687	0.0309637	0.0220523	0.0258715	0.0271445	0.0271445	0.0411482	0.0296907	0.0105948	0.0105948	0.0233254	0.0207793	0.0271445	0.00932174	0.0169601	0.0118679	0.0169601	0.014414	0.0207793
0.121	0.0296907	0.0436943	0.0258715	0.0271445	0.0245984	0.00550257	0.0207793	0.036056	0.0449674	0.036056	0.0258715	0.0131409	0.00422951	0.015687	0.0207793	0.0207793	0.0233254	0.0169601	0.00550257	0.0207793	0.0207793	0.0284176
0.122	0.0207793	0.0551518	0.0258715	0.0207793	0.0233254	0.0296907	0.0245984	0.036056	0.0169601	0.0296907	0.0398751	0.0131409	0.00422951	0.0131409	0.00677563	0.0271445	0.014414	0.00295645	0.0131409	0.00550257	0.0169601	0.014414
0.123	0.0347829	0.0462404	0.0220523	0.0207793	0.0233254	0.0207793	0.0220523	0.0258715	0.0411482	0.0296907	0.0284176	0.0131409	0.014414	0.0195062	0.0169601	0.0258715	0.0118679	0.00677563	0.0131409	0.0131409	0.0207793	0.0284176
0.124	0.0284176	0.0462404	0.0258715	0.0271445	0.0195062	0.0296907	0.0258715	0.0245984	0.0271445	0.0398751	0.036056	0.015687	0.0016834	0.0207793	0.0105948	0.0309637	0.0182332	0.0182332	0.00295645	0.00932174	0.0207793	0.0322368
0.125	0.036056	0.037329	0.0182332	0.0207793	0.0296907	0.0245984	0.0258715	0.0386021	0.0258715	0.0347829	0.0284176	0.0182332	0.0169601	0.00932174	0.0233254	0.0233254	0.014414	0.0182332	0.00677563	0.0118679	0.015687	0.0169601
0.126	0.0309637	0.0462404	0.0207793	0.0182332	0.0131409	0.015687	0.0207793	0.0271445	0.0335098	0.0258715	0.0271445	0.00677563	0.0016834	0.00932174	0.0207793	0.0309637	0.015687	0.0016834	0.00422951	0.0195062	0.00932174	0.0207793
0.127	0.0207793	0.036056	0.0182332	0.0233254	0.0195062	0.0424212	0.0322368	0.0296907	0.0271445	0.036056	0.0411482	0.015687	0.0131409	0.015687	0.015687	0.0131409	0.015687	0.00677563	0.00677563	0.014414	0.0220523	0.015687
0.128	0.0271445	0.0411482	0.0182332	0.0182332	0.0233254	0.0118679	0.0258715	0.0207793	0.0335098	0.0296907	0.0258715	0.00550257	0.0169601	0.0233254	0.0105948	0.0271445	0.0105948	0.015687	0.0118679	0.0131409	0.014414	0.0296907
0.129	0.0309637	0.037329	0.0195062	0.0118679	0.0284176	0.0207793	0.0296907	0.0296907	0.0271445	0.0411482	0.0271445	0.0296907	0.0105948	0.0131409	0.0131409	0.0258715	0.0105948	0.014414	0.00295645	0.00804868	0.014414	0.0284176
0.13	0.0258715	0.0487865	0.0169601	0.0245984	0.0207793	0.0233254	0.0207793	0.036056	0.0335098	0.0284176	0.0233254	0.014414	0.00550257	0.0131409	0.00932174	0.0207793	0.0118679	0.014414	0.0195062	0.014414	0.037329	0.0245984
0.131	0.0309637	0.0564249	0.0284176	0.014414	0.0169601	0.0195062	0.014414	0.0335098	0.0296907	0.0309637	0.0335098	0.0131409	0.00932174	0.0233254	0.0195062	0.0233254	0.00677563	0.014414	0.00422951	0.00932174	0.00804868	0.0118679
0.132	0.0411482	0.0411482	0.015687	0.014414	0.014414	0.0169601	0.0220523	0.0233254	0.0335098	0.037329	0.0296907	0.0195062	0.014414	0.000410338	0.0169601	0.0207793	0.0271445	0.0169601	0.014414	0.00804868	0.0195062	0.015687
0.133	0.0322368	0.0411482	0.00932174	0.0271445	0.0220523	0.015687	0.0309637	0.0233254	0.0284176	0.0335098	0.0220523	0.015687	0.0016834	0.0118679	0.0118679	0.0245984	0.014414	0.0195062	0.00550257	0.014414	0.015687	0.015687
0.134	0.0347829	0.0284176	0.0271445	0.0105948	0.0195062	0.0258715	0.0195062	0.0347829	0.036056	0.0322368	0.0347829	0.0245984	0.00932174	0.0016834	0.0169601	0.0347829	0.00677563	0.000410338	0.0105948	0.0131409	0.0182332	0.0195062
0.135	0.0207793	0.0347829	0.0207793	0.0207793	0.0245984	0.014414	0.0296907	0.0284176	0.0296907	0.036056	0.0296907	0.00422951	0.00295645	0.0207793	0.0182332	0.0182332	0.0105948	0.0169601	0.0016834	0.015687	0.015687	0.015687
0.136	0.0207793	0.0424212	0.0220523	0.0169601	0.0195062	0.0220523	0.0309637	0.0258715	0.0347829	0.0335098	0.0309637	0.015687	0.00677563	0.0245984	0.0105948	0.037329	0.015687	0.0169601	0.00932174	0.0182332	0.0131409	0.0309637
0.137	0.0296907	0.0398751	0.0296907	0.0296907	0.0220523	0.0245984	0.014414	0.0258715	0.0271445	0.0258715	0.0335098	0.0131409	0.00550257	0.0207793	0.0169601	0.00804868	0.00932174	0.00550257	0.00932174	0.00422951	0.014414	0.0220523
0.138	0.0462404	0.0335098	0.015687	0.00677563	0.0296907	0.0118679	0.0220523	0.0245984	0.0296907	0.0347829	0.0386021	0.0105948	0.00550257	0.00932174	0.0245984	0.0233254	0.015687	0.0118679	0.00422951	0.0182332	0.0182332	0.0233254
0.139	0.0767938	0.0487865	0.0258715	0.0245984	0.0245984	0.0296907	0.0271445	0.0347829	0.0245984	0.0309637	0.0207793	0.0182332	0.00932174	0.00677563	0.00932174	0.0195062	0.014414	0.015687	0.014414	0.0131409	0.0131409	0.0169601
0.14	0.0933435	0.0462404	0.0169601	0.0220523	0.0220523	0.0182332	0.0245984	0.0284176	0.015687	0.0424212	0.0296907	0.00932174	0.014414	0.0182332	0.014414	0.0271445	0.00677563	0.0131409	-0.00468189	0.015687	0.0131409	0.015687
0.141	0.0767938	0.0347829	0.0182332	0.014414	0.0182332	0.015687	0.0335098	0.0335098	0.0258715	0.036056	0.0271445	0.0131409	0.0105948	0.014414	0.0195062	0.0233254	0.015687	0.00550257	0.00295645	0.0105948	0.0258715	0.0245984
0.142	0.0691555	0.0449674	0.0131409	0.014414	0.0169601	0.0245984	0.0207793	0.0245984	0.0296907	0.0347829	0.0347829	0.0131409	0.00677563	0.0258715	0.0131409	0.0284176	0.00804868	0.015687	0.0131409	0.00677563	0.014414	0.0195062
0.143	0.0678824	0.036056	0.0207793	0.0233254	0.0233254	0.0245984	0.0233254	0.0207793	0.0258715	0.0296907	0.0322368	0.00295645	0.00295645	0.014414	0.0169601	0.0220523	0.0131409	-0.00468189	0.00932174	0.0296907	0.0207793	0.0245984
0.144	0.0602441	0.0449674	0.015687	0.015687	0.0271445	0.015687	0.0271445	0.0296907	0.0296907	0.036056	0.0207793	0.0195062	0.00550257	0.0245984	0.0169601	0.0296907	0.0233254	0.015687	0.0105948	0.0220523	0.0245984	0.0245984
0.145	0.0564249	0.0411482	0.0258715	0.0296907	0.015687	0.0169601	0.0131409	0.0195062	0.0284176	0.0449674	0.0347829	0.0233254	0.00804868	0.0105948	0.0169601	0.0207793	0.0195062	0.0169601	-0.00340883	0.00677563	0.0131409	0.0131409
0.146	0.0615171	0.0487865	0.0118679	0.014414	0.0245984	0.0207793	0.0233254	0.0335098	0.0258715	0.036056	0.036056	0.0105948	0.00932174	0.014414	0.00932174	0.0258715	0.00932174	0.00804868	0.00932174	0.014414	0.0207793	0.0296907
0.147	0.0462404	0.0462404	0.0169601	0.0182332	0.0169601	0.0233254	0.0233254	0.0296907	0.0245984	0.0398751	0.0284176	0.0118679	0.0131409	0.0245984	0.0296907	0.0207793	0.015687	0.00932174	0.0118679	0.0131409	0.0169601	0.0169601
0.148	0.0551518	0.037329	0.014414	0.0195062	0.0258715	0.0169601	0.0207793	0.0296907	0.0411482	0.0411482	0.0284176	0.014414	0.00932174	0.0131409	-0.000862719	0.0309637	0.0131409	0.00677563	0.00804868	0.014414	0.0195062	0.0169601
0.149	0.0462404	0.0398751	0.0169601	0.015687	0.0182332	0.00550257	0.0284176	0.0258715	0.0284176	0.0398751	0.0182332	0.0131409	0.00422951	0.0016834	0.014414	0.0195062	0.0182332	0.015687	0.0169601	0.0105948	0.0245984	0.015687
0.15	0.0500596	0.0411482	0.00932174	0.0296907	0.0105948	0.015687	0.0271445	0.0271445	0.0233254	0.037329	0.0436943	0.00677563	0.00677563	0.0284176	0.0169601	0.0335098	0.0169601	0.00550257	-0.00468189	0.00295645	0.015687	0.015687
0.151	0.0386021	0.0424212	0.0245984	0.0105948	0.036056	0.0296907	0.0105948	0.0322368	0.0258715	0.0475135	0.0258715	0.0169601	0.0207793	0.00295645	0.0195062	0.0322368	0.014414	-0.000862719	0.015687	0.0169601	0.0245984	0.0309637
0.152	0.0398751	0.0386021	0.0220523	0.0258715	0.036056	0.0296907	0.0207793	0.0245984	0.0284176	0.0258715	0.0411482	0.0169601	0.00550257	0.0118679	0.015687	0.0335098	0.00932174	0.00932174	0.014414	0.0284176	0.00677563	0.0105948
0.153	0.0322368	0.0475135	0.014414	0.0207793	0.0245984	0.0245984	0.0258715	0.0195062	0.0207793	0.0475135	0.0207793	0.014414	0.00295645	0.00550257	0.0207793	0.0195062	0.000410338	0.000410338	0.00677563	0.014414	0.0195062	0.0271445
0.154	0.036056	0.0411482	0.0271445	0.0169601	0.0233254	0.015687	0.0207793	0.0207793	0.0335098	0.0347829	0.0233254	0.0296907	0.0207793	-0.00468189	0.014414	0.0258715	0.00677563	0.015687	0.000410338	0.00932174	0.0118679	0.014414
0.155	0.037329	0.036056	0.0258715	0.0258715	0.0258715	0.0169601	0.0335098	0.0296907	0.036056	0.0335098	0.0207793	0.00932174	0.00932174	0.0182332	0.00677563	0.0296907	0.0182332	0.00422951	0.0016834	0.014414	0.0258715	0.0271445
0.156	0.036056	0.036056	0.0118679	0.0296907	0.0309637	0.0258715	0.0182332	0.0258715	0.0233254	0.036056	0.0207793	0.00804868	-0.0135933	0.015687	0.0118679	0.0233254	0.0169601	0.00804868	0.0169601	0.00550257	0.0195062	0.014414
0.157	0.0411482	0.037329	0.0296907	0.0195062	0.0233254	0.0258715	0.0233254	0.014414	0.0207793	0.036056	0.0195062	0.0131409	0.015687	0.000410338	0.0245984	0.0271445	0.0182332	0.015687	0.0131409	0.0182332	0.015687	0.0322368
0.158	0.0335098	0.0449674	0.0233254	0.0220523	0.0220523	0.00804868	0.0271445	0.0296907	0.0309637	0.0398751	0.0347829	0.015687	0.0131409	0.00295645	0.00932174	0.0207793	0.014414	0.0195062	-0.00595495	0.000410338	0.0169601	0.0284176
0.159	0.036056	0.036056	0.0258715	0.0296907	0.0258715	0.0169601	0.0271445	0.0309637	0.0296907	0.0271445	0.0245984	0.00804868	0.00677563	0.0195062	0.014414	0.0195062	-0.000862719	0.0118679	0.00295645	0.0335098	0.0131409	0.0220523
0.16	0.0347829	0.0398751	0.0233254	0.0182332	0.015687	0.0207793	0.0271445	0.0207793	0.0258715	0.0398751	0.0296907	0.00932174	0.015687	0.0105948	0.00677563	0.0207793	0.015687	0.00677563	0.0182332	0.0105948	0.015687	0.0195062
0.161	0.0449674	0.0462404	0.0182332	0.0195062	0.0233254	0.0258715	0.0258715	0.0233254	0.036056	0.036056	0.0322368	0.0207793	0.0016834	0.00677563	0.0195062	0.0245984	0.0105948	0.0169601	0.00295645	-0.00595495	0.0195062	0.0195062
0.162	0.0411482	0.0398751	0.0284176	0.0195062	0.0258715	0.0207793	0.015687	0.0233254	0.0296907	0.0296907	0.036056	0.00804868	0.014414	0.0207793	0.00550257	0.015687	0.0169601	0.00422951	0.000410338	0.0182332	0.0207793	0.015687
0.163	0.037329	0.0309637	0.0131409	0.0258715	0.00550257	0.0169601	0.0271445	0.0220523	0.0296907	0.0386021	0.0309637	0.014414	0.00932174	0.00932174	0.0220523	0.0258715	0.0105948	0.014414	0.00932174	0.014414	0.014414	0.0207793
0.164	0.0538788	0.0462404	0.0131409	0.0169601	0.036056	0.00932174	0.0195062	0.0207793	0.036056	0.0335098	0.0296907	0.0195062	0.00550257	0.00932174	0.014414	0.0322368	0.015687	0.00932174	0.00932174	0.00804868	0.0118679	0.0296907
0.165	0.036056	0.0500596	0.0169601	0.0195062	0.015687	0.0258715	0.0245984	0.0335098	0.0296907	0.0322368	0.0309637	0.0131409	0.0105948	0.00932174	0.0207793	0.0105948	0.0233254	0.0105948	0.0105948	0.0182332	0.015687	0.0245984
0.166	0.0449674	0.0309637	0.0207793	0.0207793	0.0233254	0.0245984	0.0271445	0.0207793	0.0284176	0.0386021	0.036056	0.014414	0.0105948	0.014414	0.00677563	0.0271445	0.0207793	0.00550257	-0.00722801	0.00932174	0.0245984	0.0271445
0.167	0.0436943	0.036056	0.014414	0.015687	0.0233254	0.0271445	0.0207793	0.0271445	0.0309637	0.036056	0.0207793	0.0131409	0.0016834	0.0182332	0.0258715	0.0258715	0.00677563	0.00677563	0.00932174	0.015687	0.0245984	0.015687
0.168	0.0449674	0.0411482	0.0233254	0.0195062	0.0207793	0.00550257	0.015687	0.0322368	0.0258715	0.037329	0.0284176	0.015687	0.00422951	0.0131409	0.0182332	0.0195062	0.00677563	0.0118679	0.0131409	0.0131409	0.00932174	0.0207793
0.169	0.0424212	0.0449674	0.0296907	0.0271445	0.0220523	0.0335098	0.0233254	0.0233254	0.0284176	0.0296907	0.0271445	0.0195062	0.0195062	0.014414	0.0105948	0.0207793	0.0195062	0.0105948	0.00804868	0.00422951	0.0258715	0.014414
0.17	0.037329	0.0398751	0.015687	0.0207793	0.0258715	0.0245984	0.0131409	0.036056	0.0296907	0.036056	0.0284176	0.00295645	0.00422951	0.00932174	0.00550257	0.0335098	0.015687	0.0131409	0.0195062	0.0131409	0.0207793	0.0182332
0.171	0.0500596	0.0487865	0.00550257	0.014414	0.0220523	0.0207793	0.0335098	0.0245984	0.0309637	0.0411482	0.0169601	0.0118679	0.00804868	0.015687	0.015687	0.0195062	0.014414	0.014414	-0.00468189	0.0131409	0.0245984	0.015687
0.172	0.0424212	0.0296907	0.0169601	0.0271445	0.0271445	0.014414	0.0169601	0.0309637	0.0347829	0.0309637	0.0195062	0.015687	0.0182332	0.0195062	0.0182332	0.0233254	0.0271445	0.0169601	0.00550257	0.0105948	0.0131409	0.0207793
0.173	0.0309637	0.0436943	0.0169601	0.015687	0.0207793	0.0195062	0.014414	0.0335098	0.0309637	0.0424212	0.0347829	0.000410338	0.00932174	0.0182332	0.0118679	0.0271445	0.0105948	0.00804868	0.0131409	0.0169601	0.0105948	0.0296907
0.174	0.0411482	0.0513327	0.0131409	0.0284176	0.0169601	0.0271445	0.0182332	0.0258715	0.0322368	0.0296907	0.015687	0.014414	0.00932174	0.00932174	0.00550257	0.0207793	0.014414	0.00550257	0.00422951	0.0195062	0.0169601	0.014414
0.175	0.0245984	0.036056	0.015687	0.0207793	0.0169601	0.0195062	0.0258715	0.0207793	0.0322368	0.037329	0.0233254	0.0118679	0.0131409	0.00804868	0.00804868	0.0258715	0.00295645	0.00932174	0.0131409	0.014414	0.015687	0.0220523
0.176	0.0335098	0.0411482	0.0233254	0.014414	0.0169601	0.0322368	0.015687	0.0296907	0.0271445	0.0424212	0.0411482	0.0207793	0.00932174	0.00550257	0.0207793	0.0233254	0.0182332	0.0105948	0.00422951	0.0182332	0.014414	0.0169601
0.177	0.036056	0.0449674	0.0182332	0.0195062	0.015687	0.0220523	0.0245984	0.0245984	0.0258715	0.0296907	0.0271445	0.014414	0.0105948	0.0195062	0.0169601	0.0220523	0.0105948	0.00932174	0.015687	0.0131409	0.0296907	0.0245984
0.178	0.0296907	0.036056	0.0245984	0.0245984	0.0245984	0.0258715	0.0258715	0.0284176	0.0271445	0.0322368	0.036056	0.0169601	0.00550257	0.0169601	0.0105948	0.0220523	0.015687	0.0195062	0.00550257	0.00932174	0.0118679	0.0207793
0.179	0.0335098	0.0424212	0.0195062	0.0258715	0.0207793	0.0195062	0.0195062	0.0335098	0.0411482	0.0296907	0.0284176	0.0131409	0.0131409	0.00932174	0.00804868	0.0245984	0.0131409	-0.000862719	0.00677563	0.00932174	0.0245984	0.0245984
0.18	0.0462404	0.0436943	0.0207793	0.0207793	0.0296907	0.0271445	0.0258715	0.0258715	0.0271445	0.0436943	0.0296907	0.00677563	0.014414	0.0207793	0.00677563	0.0258715	0.0131409	0.0131409	0.00422951	0.0258715	0.0182332	0.0233254
0.181	0.0347829	0.0398751	0.015687	0.0271445	0.0220523	0.0233254	0.0169601	0.0271445	0.0436943	0.0398751	0.015687	0.00932174	0.0118679	0.00550257	0.0220523	0.0195062	0.0169601	0.015687	0.00677563	0.0118679	0.0105948	0.00932174
0.182	0.0335098	0.0436943	0.00550257	0.0233254	0.0195062	0.0245984	0.0207793	0.0284176	0.0271445	0.0322368	0.037329	0.015687	0.0105948	0.015687	0.00804868	0.0105948	0.00550257	0.00932174	0.0016834	0.015687	0.0195062	0.0195062
0.183	0.0398751	0.0245984	0.0284176	0.015687	0.0233254	0.0258715	0.0245984	0.0207793	0.0322368	0.0335098	0.0411482	0.00932174	-0.00213578	0.014414	-0.00340883	0.0245984	0.00932174	0.0207793	0.0131409	0.014414	-0.000862719	0.0233254
0.184	0.0245984	0.037329	0.0195062	0.0335098	0.0207793	0.0195062	0.0195062	0.0424212	0.0398751	0.036056	0.0347829	0.00422951	0.014414	0.0207793	0.0245984	0.0271445	0.0182332	0.00677563	0.00550257	-0.000862719	0.0207793	0.0182332
0.185	0.0462404	0.0411482	0.0169601	0.014414	0.0105948	0.0245984	0.0245984	0.0169601	0.0245984	0.0386021	0.0258715	0.00295645	0.014414	0.0131409	0.00804868	0.0245984	0.014414	0.014414	0.014414	0.0182332	0.0182332	0.0131409
0.186	0.0296907	0.0398751	0.015687	0.0169601	0.0233254	0.0207793	0.0233254	0.0322368	0.0245984	0.036056	0.0245984	0.015687	0.00804868	0.00932174	0.0182332	0.0195062	0.0195062	0.000410338	0.00804868	0.014414	0.0309637	0.0233254
0.187	0.0245984	0.0386021	0.014414	0.0207793	0.0182332	0.0258715	0.0207793	0.0284176	0.0296907	0.0309637	0.0296907	0.0195062	0.0207793	-0.000862719	0.0195062	0.0309637	0.0182332	0.00550257	0.00932174	0.0105948	0.0195062	0.0245984
0.188	0.0309637	0.0513327	0.0195062	0.0207793	0.0245984	0.0207793	0.0169601	0.0207793	0.0258715	0.0322368	0.0207793	0.014414	-0.00850107	0.0182332	0.00422951	0.0105948	0.014414	0.0131409	0.000410338	0.0258715	-0.00340883	0.0245984
0.189	0.0347829	0.0424212	0.0118679	0.0220523	0.0169601	0.015687	0.0284176	0.0309637	0.0436943	0.014414	0.0398751	0.0105948	0.015687	0.0182332	0.0131409	0.037329	0.015687	0.00677563	0.00804868	0.00677563	0.0271445	0.014414
0.19	0.036056	0.0386021	0.0245984	0.0182332	0.0245984	0.0258715	0.037329	0.0309637	0.0195062	0.0411482	0.0195062	0.015687	0.00422951	0.0105948	0.0169601	0.014414	0.00932174	0.015687	0.0131409	0.00422951	0.0220523	0.0220523
0.191	0.0335098	0.0296907	0.0233254	0.0195062	0.0322368	0.0220523	0.0245984	0.037329	0.0309637	0.0271445	0.0271445	0.00550257	0.00422951	0.0131409	0.0258715	0.0233254	0.014414	0.00550257	-0.00850107	0.00677563	0.0169601	0.0207793
0.192	0.0398751	0.0424212	0.015687	0.0245984	0.0118679	0.0233254	0.0258715	0.0182332	0.0309637	0.0309637	0.015687	0.0169601	0.014414	0.00932174	0.00295645	0.0195062	0.015687	0.00804868	0.00932174	0.0195062	0.00677563	0.0207793
0.193	0.0335098	0.0436943	0.0207793	0.015687	0.0284176	0.0195062	0.0182332	0.0296907	0.0309637	0.0487865	0.0233254	0.0118679	0.00932174	0.0016834	0.0105948	0.0131409	0.0169601	0.0245984	0.00804868	0.0322368	0.014414	0.0271445
0.194	0.0296907	0.0436943	0.0182332	0.0105948	0.015687	0.014414	0.0220523	0.036056	0.0347829	0.0347829	0.0258715	0.0105948	0.000410338	0.014414	0.0105948	0.0233254	0.0169601	-0.00468189	0.0195062	0.00677563	0.0233254	0.0195062
0.195	0.0322368	0.0462404	0.0131409	0.015687	0.0131409	0.0296907	0.0207793	0.0296907	0.0245984	0.0322368	0.0182332	0.00804868	0.0131409	0.00550257	0.014414	0.0245984	0.015687	0.0169601	0.00932174	0.00932174	0.0207793	0.0195062
0.196	0.0195062	0.0449674	0.0233254	0.0220523	0.0220523	0.0233254	0.0207793	0.0233254	0.0284176	0.0436943	0.0220523	0.00804868	0.00932174	0.0195062	0.0207793	0.0207793	0.0233254	0.0195062	0.00422951	0.0105948	0.0169601	0.014414
0.197	0.037329	0.0335098	0.0131409	0.00932174	0.0258715	0.0207793	0.0386021	0.0284176	0.0296907	0.0335098	0.014414	0.0131409	0.000410338	0.0284176	0.014414	0.0233254	0.00804868	0.0118679	0.000410338	0.0207793	0.015687	0.0220523
0.198	0.0258715	0.0271445	0.0207793	0.0322368	0.0245984	0.0195062	0.0233254	0.0271445	0.014414	0.036056	0.0436943	0.0105948	0.00677563	0.015687	0.014414	0.0296907	0.0195062	0.014414	0.0016834	0.0169601	0.0169601	0.0131409
0.199	0.0309637	0.0411482	0.0182332	0.0233254	0.0233254	0.0195062	0.0335098	0.0347829	0.036056	0.0398751	0.0335098	0.0105948	-0.000862719	0.015687	0.0207793	0.0284176	-0.00722801	0.00422951	0.0182332	0.0105948	0.00550257	0.0258715
0.2	0.0245984	0.0449674	0.0233254	0.0207793	0.0258715	0.015687	0.0169601	0.036056	0.0347829	0.0347829	0.0245984	0.015687	0.0169601	0.0131409	0.015687	0.0233254	0.0131409	0.00550257	0.00550257	0.0105948	0.014414	0.0220523
0.201	0.0258715	0.0424212	0.0207793	0.014414	0.0335098	0.0258715	0.0207793	0.0271445	0.036056	0.036056	0.036056	0.0182332	0.00550257	0.0131409	0.00804868	0.0309637	0.0284176	0.00550257	0.00677563	0.0182332	0.0182332	0.00550257
0.202	0.0322368	0.0296907	0.0233254	0.0207793	0.0118679	0.014414	0.0258715	0.0233254	0.0233254	0.0335098	0.0233254	0.0105948	0.00422951	0.0131409	0.0233254	0.0245984	0.0131409	0.014414	0.00932174	0.00550257	0.00932174	0.0309637
0.203	0.0245984	0.0411482	0.0105948	0.0169601	0.0245984	0.0284176	0.0207793	0.0424212	0.0398751	0.0411482	0.0411482	0.0131409	0.0207793	0.0169601	0.00295645	0.015687	0.00932174	0.0169601	0.00932174	0.00422951	0.0182332	0.0233254
0.204	0.0271445	0.0526057	0.0118679	0.0207793	0.014414	0.0207793	0.014414	0.0207793	0.0284176	0.0335098	0.0245984	0.00677563	0.000410338	0.0169601	0.0233254	0.0284176	0.00932174	0.00550257	0.0131409	0.0169601	0.014414	0.0245984
0.205	0.0309637	0.0386021	0.0105948	0.0220523	0.0195062	0.015687	0.0245984	0.0258715	0.0258715	0.0335098	0.0233254	0.0105948	0.0195062	0.00550257	0.00550257	0.0296907	0.0245984	0.00932174	-0.00468189	0.0169601	0.0195062	0.0220523
0.206	0.0271445	0.0436943	0.0271445	0.0271445	0.0220523	0.0284176	0.0233254	0.0233254	0.0245984	0.0309637	0.037329	0.0118679	0.00422951	0.0258715	0.0220523	0.0182332	0.0131409	0.0105948	0.00550257	0.0131409	0.0245984	0.0207793
0.207	0.036056	0.0335098	0.0182332	0.0258715	0.0207793	0.0233254	0.0347829	0.0309637	0.0258715	0.036056	0.0322368	0.00422951	0.0105948	0.00804868	0.014414	0.0335098	0.0131409	0.0245984	0.0105948	0.00932174	0.0169601	0.0169601
0.208	0.0271445	0.0411482	0.015687	0.0296907	0.0182332	0.0245984	0.0169601	0.0296907	0.0220523	0.0424212	0.0258715	0.0169601	0.0131409	0.0169601	0.0207793	0.0207793	0.00295645	0.0105948	0.00550257	0.0105948	0.0245984	0.0245984
0.209	0.0258715	0.0398751	0.000410338	0.0207793	0.0309637	0.0284176	0.0245984	0.036056	0.036056	0.036056	0.0258715	0.00932174	0.0131409	0.0182332	0.00295645	0.0258715	0.015687	0.00422951	0.014414	0.0220523	0.0195062	0.0309637
0.21	0.0309637	0.0386021	0.0245984	0.014414	0.015687	0.0169601	0.0207793	0.0195062	0.0347829	0.0309637	0.0309637	0.014414	-0.00468189	0.00932174	0.0245984	0.036056	0.0347829	0.0131409	0.0016834	0.0016834	0.0207793	0.00295645
0.211	0.036056	0.0436943	0.0207793	0.0169601	0.0271445	0.0207793	0.0296907	0.0284176	0.0309637	0.0309637	0.0245984	0.0207793	0.00932174	0.0245984	0.0105948	0.0207793	0.014414	0.00932174	0.00932174	0.00932174	0.0233254	0.0220523
0.212	0.0220523	0.0449674	0.0169601	0.0195062	0.0169601	0.0169601	0.015687	0.0335098	0.0296907	0.036056	0.0284176	-0.00213578	0.00677563	0.00677563	0.00295645	0.0131409	0.00932174	0.014414	0.00932174	0.0245984	0.0118679	0.015687
0.213	0.0296907	0.0411482	0.014414	0.0233254	0.0195062	0.0207793	0.0169601	0.014414	0.0245984	0.0436943	0.036056	0.014414	0.0131409	0.00932174	0.0207793	0.0322368	0.014414	0.015687	0.00804868	0.00677563	0.00804868	0.0245984
0.214	0.0258715	0.0296907	0.0169601	0.0296907	0.0258715	0.0271445	0.0258715	0.0347829	0.037329	0.0271445	0.0182332	0.0207793	-0.00468189	0.0271445	0.00932174	0.0131409	0.014414	0.00804868	0.0131409	0.0105948	0.0131409	0.0233254
0.215	0.0271445	0.0398751	0.0182332	0.0233254	0.0258715	0.0207793	0.0195062	0.037329	0.0271445	0.0398751	0.0258715	0.0105948	0.0105948	0.00932174	0.0118679	0.0347829	0.0207793	0.00804868	0.00932174	0.0131409	0.0233254	0.0195062
0.216	0.0309637	0.0386021	0.014414	0.0233254	0.0195062	0.0195062	0.0182332	0.0258715	0.0258715	0.0322368	0.0258715	0.00932174	0.0105948	0.00550257	0.014414	0.014414	0.00550257	0.015687	0.00422951	0.00422951	0.0233254	0.0195062
0.217	0.0271445	0.0335098	0.0169601	0.0258715	0.0220523	0.0245984	0.0309637	0.0347829	0.036056	0.0309637	0.036056	0.0118679	0.0195062	0.0284176	0.0245984	0.0233254	0.00932174	0.0105948	-0.000862719	0.0245984	0.0182332	0.0233254
0.218	0.0296907	0.036056	0.0118679	0.0207793	0.015687	0.0233254	0.0195062	0.0284176	0.0245984	0.0347829	0.0258715	0.0105948	0.015687	0.00295645	0.015687	0.0169601	0.00932174	0.0220523	0.0131409	0.0207793	0.0131409	0.0207793
0.219	0.0245984	0.0398751	0.0131409	0.0233254	0.0258715	0.0207793	0.0258715	0.0258715	0.0296907	0.0296907	0.0322368	0.00295645	0.00804868	0.0131409	0.0118679	0.0271445	0.0182332	-0.00340883	0.0105948	0.00422951	0.0207793	0.0195062
0.22	0.0233254	0.0475135	0.0258715	0.0296907	0.0322368	0.0296907	0.0245984	0.0207793	0.0220523	0.0386021	0.0271445	0.015687	-0.000862719	0.0195062	0.0131409	0.0195062	0.0245984	0.00804868	0.00677563	0.00550257	0.0284176	0.0195062
0.221	0.0233254	0.0436943	0.0131409	0.0245984	0.0245984	0.0195062	0.0245984	0.0271445	0.0411482	0.0322368	0.0309637	0.00932174	0.00804868	0.014414	0.0220523	0.0284176	0.0207793	0.00295645	0.00932174	0.015687	0.0195062	0.0271445
0.222	0.0182332	0.036056	0.0105948	0.015687	0.015687	0.0195062	0.0207793	0.0258715	0.0284176	0.0398751	0.0233254	0.0118679	0.00932174	0.0271445	0.014414	0.0169601	0.0131409	0.014414	0.0131409	0.0169601	0.0195062	0.014414
0.223	0.0258715	0.0284176	0.0233254	0.0105948	0.0207793	0.0207793	0.0258715	0.0169601	0.0335098	0.036056	0.0271445	0.015687	0.015687	0.0131409	0.000410338	0.0131409	0.015687	0.00932174	0.0105948	0.0169601	0.00932174	0.0182332
0.224	0.0233254	0.036056	0.0105948	0.0207793	0.014414	0.0258715	0.0182332	0.0258715	0.0296907	0.0309637	0.036056	-0.000862719	0.00804868	0.015687	0.0245984	0.0182332	0.0118679	0.0169601	0.0105948	0.0131409	0.0220523	0.0245984
0.225	0.0258715	0.0424212	0.0207793	0.0105948	0.0207793	0.0245984	0.0309637	0.0207793	0.0296907	0.036056	0.0335098	0.0118679	0.00422951	0.015687	0.0131409	0.0233254	0.0131409	0.0207793	0.00295645	0.014414	0.014414	0.0245984
0.226	0.0309637	0.036056	0.015687	0.014414	0.0207793	0.0207793	0.0271445	0.0233254	0.0335098	0.0296907	0.036056	0.00932174	0.0105948	0.0105948	0.0207793	0.0271445	0.00804868	-0.0123202	0.00422951	0.00422951	0.0233254	0.0195062
0.227	0.0449674	0.0335098	0.0131409	0.0271445	0.015687	0.0207793	0.0195062	0.0335098	0.0245984	0.0309637	0.0233254	0.0105948	0.0169601	0.00932174	0.015687	0.0220523	0.00550257	0.0207793	0.0182332	0.015687	0.0207793	0.0195062
0.228	0.037329	0.0398751	0.014414	0.0258715	0.0195062	0.015687	0.0335098	0.0195062	0.0271445	0.0449674	0.0207793	0.00932174	0.00422951	0.0105948	0.0131409	0.0220523	0.015687	0.0195062	0.00932174	0.0207793	0.015687	0.0233254
0.229	0.0284176	0.0386021	0.015687	0.0233254	0.0182332	0.015687	0.0322368	0.0309637	0.0309637	0.0271445	0.0335098	0.000410338	0.00932174	0.0195062	0.0169601	0.0296907	0.0105948	0.00932174	0.00550257	0.0016834	0.0118679	0.0271445
0.23	0.0296907	0.0424212	0.0207793	0.0271445	0.0220523	0.0182332	0.0220523	0.0245984	0.0296907	0.0335098	0.0347829	0.014414	0.00677563	0.00932174	0.0118679	0.0271445	0.014414	0.0220523	0.00422951	0.0258715	0.0195062	0.0245984
0.231	0.0398751	0.0347829	0.0169601	0.0195062	0.0207793	0.0195062	0.0284176	0.0207793	0.0258715	0.0296907	0.0296907	0.015687	0.00804868	0.0182332	0.015687	0.0245984	0.014414	0.00550257	0.0105948	0.00932174	0.0245984	0.0195062
0.232	0.0309637	0.0462404	0.0233254	0.0169601	0.0296907	0.0233254	0.0169601	0.0296907	0.0296907	0.0309637	0.0309637	0.00677563	0.0118679	0.0131409	0.0118679	0.014414	0.0233254	-0.000862719	0.00550257	0.0016834	0.037329	0.0195062
0.233	0.0335098	0.036056	0.0233254	0.0271445	0.0195062	0.0207793	0.0169601	0.0245984	0.0347829	0.0436943	0.0271445	0.0169601	0.0169601	0.00677563	0.0182332	0.0195062	0.00932174	0.0131409	0.0131409	0.015687	0.014414	0.0271445
0.234	0.0335098	0.0475135	0.014414	0.0233254	0.0233254	0.0296907	0.0258715	0.0258715	0.0233254	0.0322368	0.0309637	0.014414	-0.000862719	0.0169601	0.0233254	0.0245984	0.014414	0.000410338	0.000410338	0.0118679	0.00804868	0.0309637
0.235	0.0233254	0.0449674	0.0195062	0.0233254	0.0233254	0.015687	0.0271445	0.0322368	0.0322368	0.0258715	0.0195062	0.00422951	0.00932174	0.00932174	0.015687	0.0309637	0.0118679	0.0118679	-0.000862719	0.0105948	0.0169601	0.014414
0.236	0.0309637	0.0271445	0.014414	0.0233254	0.0131409	0.0258715	0.0207793	0.0245984	0.0245984	0.0347829	0.0245984	0.0182332	0.014414	0.00422951	0.014414	0.037329	0.0131409	-0.00595495	0.00804868	0.00422951	0.0182332	0.014414
0.237	0.0296907	0.036056	0.0296907	0.0271445	0.0245984	0.015687	0.0169601	0.0284176	0.0411482	0.0309637	0.0169601	0.015687	-0.00213578	0.0169601	0.0169601	0.0245984	0.015687	0.014414	0.014414	0.00677563	0.0105948	0.0271445
0.238	0.0296907	0.0411482	0.0258715	0.0233254	0.0284176	0.0284176	0.0207793	0.0182332	0.0296907	0.036056	0.0258715	0.014414	0.014414	0.0131409	0.00550257	0.0271445	0.00804868	0.00422951	0.000410338	0.0118679	0.0118679	0.0195062
0.239	0.0284176	0.0309637	0.0169601	0.0207793	0.0182332	0.0220523	0.0296907	0.0271445	0.0296907	0.0271445	0.0284176	0.0258715	0.0105948	0.0309637	0.0245984	0.0207793	0.00550257	0.0131409	0.00295645	0.00932174	0.014414	0.00932174
0.24	0.0207793	0.0462404	0.00550257	0.0207793	0.0296907	0.014414	0.0335098	0.0169601	0.0296907	0.0335098	0.0284176	0.00932174	0.00932174	-0.00468189	0.00804868	0.0195062	0.0284176	0.015687	0.00677563	0.014414	0.014414	0.0245984
0.241	0.0271445	0.0347829	0.015687	0.0233254	0.0220523	0.0182332	0.0245984	0.0207793	0.0207793	0.0296907	0.0245984	0.00422951	0.0118679	0.00550257	0.00932174	0.0220523	0.014414	0.0118679	0.00422951	0.00422951	0.0195062	0.0258715
0.242	0.0220523	0.037329	0.0169601	0.0220523	0.0220523	0.0207793	0.0207793	0.0233254	0.0411482	0.0386021	0.0296907	-0.00213578	0.00804868	0.0233254	0.0169601	0.0271445	0.0169601	0.00677563	0.00550257	0.0207793	0.0169601	0.0271445
0.243	0.0220523	0.036056	0.0207793	0.0118679	0.0296907	0.0284176	0.0245984	0.0335098	0.0207793	0.036056	0.0284176	0.0131409	0.00550257	0.00804868	0.015687	0.015687	0.00804868	0.014414	0.00932174	0.014414	0.0169601	0.0195062
0.244	0.0131409	0.036056	0.0309637	0.0169601	0.0207793	0.0105948	0.0233254	0.0245984	0.0284176	0.0436943	0.0296907	0.00932174	0.0016834	0.0131409	0.0105948	0.0386021	0.0131409	0.00804868	0.0195062	0.00677563	0.0105948	0.0195062
0.245	0.036056	0.036056	0.0169601	0.0195062	0.014414	0.0220523	0.0245984	0.0309637	0.0258715	0.036056	0.0335098	0.0207793	0.014414	0.0207793	0.015687	0.0105948	0.00804868	0.015687	0.014414	0.00932174	0.014414	0.0258715
0.246	0.0309637	0.036056	0.0169601	0.0207793	0.0309637	0.00932174	0.0233254	0.0271445	0.0284176	0.0449674	0.0271445	0.00932174	0.0131409	0.00804868	0.014414	0.0233254	0.0233254	0.00804868	0.000410338	0.0118679	0.0245984	0.0105948
0.247	0.0271445	0.0386021	0.0284176	0.0169601	0.0207793	0.0182332	0.0347829	0.0118679	0.0335098	0.0271445	0.0207793	0.0118679	0.000410338	0.00550257	0.0118679	0.0207793	0.014414	0.00804868	0.000410338	0.00550257	0.0131409	0.0220523
0.248	0.0233254	0.0411482	0.0118679	0.0258715	0.0131409	0.015687	0.0169601	0.0284176	0.0436943	0.0258715	0.0322368	0.0131409	0.00550257	0.015687	0.00295645	0.0296907	0.00932174	0.0296907	0.00804868	0.0207793	0.0131409	0.0207793
0.249	0.0284176	0.0411482	0.0207793	0.00932174	0.015687	0.0182332	0.0271445	0.0195062	0.0245984	0.0309637	0.0195062	-0.00468189	0.0182332	0.0131409	0.0233254	0.0207793	0.00804868	0.00550257	0.00932174	0.00677563	0.015687	0.0284176
0.25	0.0335098	0.037329	0.014414	0.0258715	0.015687	0.0233254	0.0195062	0.0271445	0.0245984	0.0398751	0.0309637	0.0207793	0.014414	0.0118679	0.015687	0.0258715	0.014414	0.014414	0.0105948	0.0169601	0.015687	0.015687
0.251	0.0271445	0.036056	0.0118679	0.0195062	0.0233254	0.0195062	0.0195062	0.0233254	0.0245984	0.0245984	0.0347829	0.015687	0.00295645	0.00550257	0.00550257	0.014414	0.0207793	0.00932174	-0.000862719	0.0207793	0.015687	0.0233254
0.252	0.0335098	0.0309637	0.0296907	0.0207793	0.0220523	0.0195062	0.0245984	0.0284176	0.0296907	0.0335098	0.0220523	0.015687	0.0105948	0.00932174	0.0296907	0.0207793	0.0207793	0.00295645	0.00550257	-0.000862719	0.0169601	0.0207793
0.253	0.037329	0.0449674	0.015687	0.0271445	0.0233254	0.0195062	0.0258715	0.0245984	0.037329	0.0309637	0.0296907	0.015687	0.0105948	0.0207793	0.00932174	0.0233254	0.015687	0.014414	0.00932174	0.0233254	0.00422951	0.0207793
0.254	0.0258715	0.0386021	0.014414	0.0296907	0.0195062	0.0169601	0.014414	0.0322368	0.0258715	0.0335098	0.0296907	0.0105948	0.014414	0.0105948	0.0195062	0.0258715	0.0118679	0.014414	0.00677563	0.00550257	0.015687	0.015687
0.255	0.0245984	0.0284176	0.0258715	0.0182332	0.0182332	0.0131409	0.0233254	0.0258715	0.0258715	0.0398751	0.0207793	0.0220523	0.000410338	0.00677563	0.0131409	0.0245984	0.0105948	0.0105948	0.00677563	0.015687	0.0131409	0.0245984
0.256	0.0335098	0.0449674	0.015687	0.00295645	0.0195062	0.015687	0.0271445	0.0271445	0.0207793	0.0309637	0.037329	0.00422951	0.0131409	0.0245984	0.00677563	0.0207793	0.0195062	0.015687	0.00295645	0.0105948	0.0105948	0.0118679
0.257	0.0245984	0.0411482	0.00677563	0.0245984	0.0233254	0.0118679	0.0182332	0.0245984	0.0284176	0.0347829	0.0207793	0.014414	0.00550257	0.00422951	0.0195062	0.0284176	0.00550257	0.0105948	0.0105948	0.00677563	0.0182332	0.0195062
0.258	0.0245984	0.0398751	0.0258715	0.0207793	0.0131409	0.0233254	0.0245984	0.0233254	0.0296907	0.0347829	0.0207793	0.015687	-0.00340883	0.00677563	0.0118679	0.0207793	-0.00213578	0.00932174	0.00422951	0.0245984	0.0207793	0.0271445
0.259	0.0322368	0.0411482	0.0118679	0.0169601	0.0245984	0.0105948	0.0335098	0.0195062	0.0309637	0.0245984	0.0398751	0.0131409	0.000410338	0.0195062	0.014414	0.0169601	0.0182332	-0.00213578	0.00932174	0.00295645	0.014414	0.0131409
0.26	0.0258715	0.0258715	0.0169601	0.014414	0.0182332	0.0195062	0.0233254	0.0335098	0.0296907	0.036056	0.0347829	0.00804868	0.0105948	0.0207793	0.0169601	0.0296907	0.014414	0.00932174	0.00677563	-0.00340883	0.014414	0.0386021
0.261	0.0284176	0.0500596	0.0182332	0.0258715	0.0233254	0.0182332	0.0207793	0.0169601	0.0309637	0.0207793	0.0296907	0.0169601	-0.00595495	0.00932174	0.0131409	0.0169601	0.0195062	0.0195062	0.00804868	0.0207793	0.0284176	0.0169601
0.262	0.0335098	0.0398751	0.0207793	0.0169601	0.0296907	0.0220523	0.0296907	0.0207793	0.0347829	0.0284176	0.0169601	0.00550257	0.00932174	0.0131409	0.0131409	0.0182332	0.014414	0.0016834	0.0207793	0.0131409	0.0207793	0.015687
0.263	0.0296907	0.0411482	0.00804868	0.0195062	0.0131409	0.0271445	0.0296907	0.0271445	0.0347829	0.0322368	0.0220523	0.015687	0.00550257	0.00932174	0.00932174	0.0271445	0.0105948	0.00677563	0.00932174	0.00677563	0.0220523	0.0131409
0.264	0.0309637	0.0335098	0.0233254	0.0195062	0.0195062	0.0169601	0.0169601	0.0284176	0.036056	0.0462404	0.036056	0.0016834	0.00550257	0.0258715	0.0195062	0.0245984	0.00932174	0.00550257	0.00932174	0.0233254	0.0207793	0.0207793
0.265	0.014414	0.0436943	0.0207793	0.0233254	0.0169601	0.0245984	0.0309637	0.0309637	0.0233254	0.0284176	0.0195062	0.0169601	0.00932174	0.0118679	0.0105948	0.0245984	0.0131409	0.015687	0.00295645	0.014414	0.0169601	0.0105948
0.266	0.0322368	0.0398751	0.0207793	0.0131409	0.0207793	0.0131409	0.0258715	0.0207793	0.036056	0.0309637	0.0220523	0.00295645	0.0207793	0.0118679	0.014414	0.0207793	0.0245984	0.014414	-0.000862719	0.014414	0.0195062	0.0195062
0.267	0.0296907	0.037329	0.0195062	0.0245984	0.0245984	0.0195062	0.0207793	0.0309637	0.0296907	0.0335098	0.0182332	0.0131409	0.00422951	0.0207793	0.0220523	0.0207793	0.00677563	0.0105948	0.0195062	0.015687	0.0105948	0.0233254
0.268	0.0271445	0.0258715	0.0207793	0.0195062	0.00932174	0.0271445	0.0296907	0.0195062	0.036056	0.0309637	0.0284176	0.015687	0.0105948	0.0118679	0.0207793	0.0296907	0.015687	0.0105948	0.00295645	0.00677563	0.0258715	0.0182332
0.269	0.0258715	0.036056	0.00550257	0.015687	0.0207793	0.014414	0.015687	0.0271445	0.0296907	0.0309637	0.0309637	0.0131409	0.000410338	0.015687	0.00677563	0.0284176	0.0182332	0.00550257	0.00677563	0.000410338	0.00804868	0.0195062
0.27	0.0207793	0.0436943	0.0131409	0.0258715	0.00295645	0.0169601	0.0322368	0.0207793	0.0245984	0.036056	0.0233254	0.0245984	0.00932174	0.00677563	0.014414	0.0182332	0.0105948	0.00804868	-0.000862719	0.000410338	0.0207793	0.0105948
0.271	0.0296907	0.0424212	0.0245984	0.0169601	0.0258715	0.0169601	0.00932174	0.0347829	0.0233254	0.0309637	0.0284176	0.0131409	0.00422951	0.00804868	0.0245984	0.0207793	0.0309637	0.00550257	0.00550257	0.014414	0.0296907	0.0207793
0.272	0.0309637	0.0386021	0.014414	0.0195062	0.0169601	0.0245984	0.0258715	0.0169601	0.0258715	0.037329	0.0271445	-0.00595495	0.00550257	0.014414	0.014414	0.0296907	0.000410338	0.0118679	0.0207793	0.00550257	0.015687	0.0245984
0.273	0.0309637	0.0424212	0.0105948	0.0233254	0.014414	0.0207793	0.0245984	0.0322368	0.0207793	0.0335098	0.036056	0.0233254	0.014414	0.0105948	0.0169601	0.0207793	0.014414	0.014414	0.0131409	0.0207793	0.0118679	0.0233254
0.274	0.0220523	0.0436943	0.00932174	0.014414	0.0245984	0.0245984	0.0131409	0.0258715	0.037329	0.0284176	0.014414	0.00932174	0.014414	0.0169601	0.00932174	0.0347829	0.0182332	0.0105948	0.0105948	0.00932174	0.0118679	0.0258715
0.275	0.0271445	0.0398751	0.0245984	0.0207793	0.014414	0.0195062	0.0335098	0.0271445	0.0271445	0.0398751	0.0335098	0.00804868	-0.00468189	0.00550257	0.014414	0.0233254	0.015687	0.00804868	0.00677563	0.0220523	0.0233254	0.0233254
0.276	0.0322368	0.0411482	0.0118679	0.0335098	0.015687	0.0131409	0.0207793	0.0245984	0.0195062	0.0424212	0.0296907	0.000410338	0.00932174	0.0296907	0.0233254	0.015687	0.0105948	0.0220523	0.0118679	0.014414	0.0105948	0.014414
0.277	0.0322368	0.036056	0.0245984	0.0233254	0.0207793	0.015687	0.0131409	0.015687	0.0347829	0.0220523	0.0245984	0.015687	0.014414	0.00422951	0.0233254	0.0258715	0.0105948	0.0105948	-0.00722801	-0.00595495	0.014414	0.0207793
0.278	0.0296907	0.0424212	0.0169601	0.00932174	0.0258715	0.0245984	0.0245984	0.0233254	0.0195062	0.0335098	0.0207793	0.00932174	-0.00340883	0.00422951	0.0016834	0.0118679	0.0233254	0.0105948	0.000410338	0.0207793	0.0131409	0.0309637
0.279	0.0258715	0.0309637	0.0233254	0.0182332	0.014414	0.0131409	0.0207793	0.00932174	0.0309637	0.0258715	0.0284176	0.014414	0.00932174	0.0220523	0.00932174	0.0220523	0.0195062	0.0169601	0.014414	0.00932174	0.0195062	0.0195062
0.28	0.014414	0.0322368	0.0245984	0.0271445	0.00932174	0.0245984	0.0245984	0.0322368	0.0258715	0.0335098	0.0258715	0.0118679	0.00422951	0.015687	0.0207793	0.00932174	0.00550257	0.0118679	0.00550257	0.0207793	0.0169601	0.0296907
0.281	0.0296907	0.0449674	0.0245984	0.0220523	0.0258715	0.0131409	0.0258715	0.0309637	0.0169601	0.037329	0.0284176	0.0105948	0.0118679	0.0105948	0.00422951	0.0309637	0.00932174	0.0016834	0.00550257	0.0182332	0.0271445	0.0131409
0.282	0.0296907	0.0411482	0.0271445	0.0118679	0.0207793	0.036056	0.0271445	0.0245984	0.0347829	0.0220523	0.0233254	0.0105948	-0.000862719	0.015687	0.015687	0.014414	0.0118679	0.015687	0.0118679	0.00932174	0.0207793	0.0195062
0.283	0.0284176	0.0500596	0.0169601	0.0258715	0.014414	0.015687	0.0296907	0.0296907	0.0245984	0.0347829	0.0271445	0.0195062	0.00677563	0.00422951	0.0169601	0.0296907	0.0118679	0.0131409	0.000410338	-0.00340883	0.014414	0.014414
0.284	0.0258715	0.037329	0.0131409	0.0195062	0.0322368	0.00932174	0.0271445	0.015687	0.0335098	0.0296907	0.0182332	0.0182332	0.00932174	0.0131409	0.00804868	0.014414	0.0207793	0.014414	0.0105948	0.00422951	0.0271445	0.0233254
0.285	0.0182332	0.037329	0.014414	0.0105948	0.0169601	0.0169601	0.0245984	0.0296907	0.0182332	0.0309637	0.0271445	0.00295645	0.000410338	0.0207793	0.0195062	0.0271445	0.00677563	0.00295645	-0.00340883	0.0296907	0.014414	0.0233254
0.286	0.0309637	0.0347829	0.0207793	0.0245984	0.0195062	0.0245984	0.014414	0.0131409	0.0296907	0.036056	0.0245984	0.00677563	0.014414	0.0118679	0.0131409	0.0220523	0.014414	0.00295645	0.015687	0.0016834	0.0207793	0.0284176
0.287	0.0424212	0.0347829	0.00422951	0.0169601	0.0105948	0.0220523	0.0245984	0.0245984	0.0245984	0.0284176	0.037329	0.015687	0.00804868	0.00932174	0.0207793	0.0322368	0.014414	0.0195062	0.00295645	0.0169601	0.015687	0.0220523
0.288	0.0245984	0.0386021	0.0245984	0.0169601	0.0131409	0.0169601	0.0220523	0.015687	0.036056	0.0309637	0.0195062	0.00422951	0.0131409	0.0245984	0.015687	0.0220523	0.0233254	0.00550257	-0.00468189	0.0195062	0.0169601	0.0105948
0.289	0.037329	0.0436943	0.0182332	0.0182332	0.0296907	0.015687	0.0258715	0.0284176	0.0233254	0.0411482	0.0284176	0.0207793	-0.00213578	0.0118679	0.0131409	0.015687	0.014414	0.0169601	0.015687	0.014414	0.0207793	0.0233254
0.29	0.0245984	0.0411482	0.014414	0.0207793	0.015687	0.000410338	0.00932174	0.0296907	0.0271445	0.0245984	0.0220523	0.0195062	0.0169601	0.015687	0.015687	0.015687	0.015687	0.0131409	0.0131409	0.0233254	0.0131409	0.014414
0.291	0.0258715	0.0309637	0.0233254	0.0207793	0.0245984	0.0233254	0.0347829	0.0309637	0.0296907	0.0411482	0.0258715	0.00932174	0.0131409	0.00932174	0.00677563	0.036056	0.0131409	0.00550257	0.0169601	-0.00340883	0.0182332	0.0258715
0.292	0.0309637	0.0436943	0.0195062	0.0169601	0.0195062	0.0207793	0.0207793	0.0195062	0.0245984	0.0233254	0.0245984	0.00932174	0.00677563	0.0220523	0.0182332	0.0195062	0.0118679	0.00932174	0.0016834	0.0105948	0.00422951	0.014414
0.293	0.0309637	0.0462404	0.015687	0.0220523	0.0195062	0.00422951	0.0182332	0.0322368	0.0284176	0.0347829	0.0245984	0.00677563	0.00932174	0.014414	0.0195062	0.0195062	0.0195062	0.00295645	0.0105948	0.0131409	0.0296907	0.0258715
0.294	0.036056	0.0424212	0.0169601	0.0258715	0.0296907	0.015687	0.0271445	0.0245984	0.0271445	0.0322368	0.0245984	0.015687	0.00422951	0.0131409	0.0182332	0.0309637	0.0169601	0.00550257	0.000410338	0.0131409	0.0131409	0.0182332
0.295	0.0335098	0.037329	0.0105948	0.0233254	0.0105948	0.0105948	0.0169601	0.0258715	0.0207793	0.0386021	0.0169601	0.000410338	0.00677563	0.00932174	0.0131409	0.0284176	0.00932174	0.014414	0.0016834	0.015687	0.0169601	0.00932174
0.296	0.0245984	0.0386021	0.015687	0.0233254	0.0195062	0.0207793	0.0309637	0.0309637	0.0271445	0.0258715	0.0322368	0.00550257	0.0169601	0.00932174	0.0105948	0.0245984	0.0271445	0.000410338	0.015687	0.0131409	0.0182332	0.0271445
0.297	0.0271445	0.036056	0.0233254	0.0271445	0.0207793	0.0195062	0.0195062	0.0195062	0.037329	0.0411482	0.0271445	0.0182332	0.00677563	0.00677563	0.00295645	0.015687	0.015687	0.0182332	0.00550257	0.0131409	0.014414	0.0182332
0.298	0.0220523	0.0449674	0.0131409	0.00932174	0.0207793	0.0207793	0.014414	0.0245984	0.015687	0.0207793	0.0258715	0.0118679	0.000410338	0.0105948	0.015687	0.0233254	0.014414	0.014414	0.00677563	0.00295645	0.0347829	0.0207793
0.299	0.0245984	0.0296907	0.0220523	0.0322368	0.0271445	0.0245984	0.0271445	0.0347829	0.0169601	0.0258715	0.0296907	0.0169601	0.014414	0.0245984	0.015687	0.0271445	0.00550257	0.0169601	0.015687	0.0245984	0.0169601	0.0271445
0.3	0.0271445	0.0424212	0.0131409	0.0271445	0.0233254	0.00422951	0.0195062	0.0258715	0.0296907	0.0284176	0.0271445	0.0105948	0.00422951	0.014414	0.000410338	0.0284176	0.014414	0.00932174	0.00550257	0.014414	0.0245984	0.0207793
0.301	0.0258715	0.0449674	0.0169601	0.0220523	0.0169601	0.0233254	0.0207793	0.0322368	0.0245984	0.0245984	0.0309637	0.014414	-0.00468189	0.015687	0.0207793	0.0131409	0.0258715	0.0233254	0.00295645	0.0016834	0.00550257	0.0131409
0.302	0.0271445	0.0398751	0.00295645	0.0296907	0.00932174	0.0182332	0.0195062	0.0233254	0.0386021	0.0462404	0.0233254	0.00804868	0.00932174	0.0271445	0.00932174	0.0258715	0.00677563	0.0131409	0.015687	0.00422951	0.015687	0.0182332
0.303	0.0309637	0.0335098	0.0207793	0.0207793	0.0169601	0.0118679	0.0207793	0.0220523	0.0233254	0.0296907	0.0233254	0.014414	0.014414	0.00550257	0.014414	0.0296907	0.015687	0.014414	0.0118679	0.014414	0.0271445	0.0220523
0.304	0.014414	0.0207793	0.0169601	0.0169601	0.014414	0.0220523	0.0169601	0.0347829	0.0207793	0.036056	0.0207793	0.015687	0.00550257	0.0169601	0.0220523	0.0258715	0.00932174	0.00550257	0.0016834	0.0207793	0.0169601	0.0309637
0.305	0.0182332	0.0271445	0.0131409	0.0245984	0.0245984	0.015687	0.0220523	0.0245984	0.0245984	0.0309637	0.0169601	0.00932174	0.0182332	0.00932174	0.00932174	0.0258715	0.0233254	0.0169601	0.00550257	0.0258715	0.0182332	0.014414
0.306	0.0335098	0.0347829	0.0207793	0.0245984	0.0182332	0.0207793	0.0233254	0.0271445	0.0309637	0.0335098	0.0309637	0.0105948	0.0105948	0.0182332	0.0233254	0.0105948	0.00677563	0.0118679	0.000410338	0.014414	0.015687	0.0245984
0.307	0.0284176	0.0386021	0.0105948	0.0169601	0.0258715	0.0207793	0.0309637	0.0220523	0.0233254	0.0258715	0.0245984	0.000410338	-0.000862719	0.0105948	0.0182332	0.0284176	0.0169601	-0.000862719	0.00804868	0.00932174	0.0182332	0.0233254
0.308	0.0309637	0.0309637	0.0258715	0.0335098	0.015687	0.0296907	0.0207793	0.0258715	0.036056	0.036056	0.036056	0.0131409	0.0131409	0.0207793	0.0118679	0.0169601	0.0105948	0.0182332	0.000410338	0.014414	0.0182332	0.0182332
0.309	0.0424212	0.0309637	0.0182332	0.0195062	0.0169601	0.00550257	0.0258715	0.0207793	0.0271445	0.0258715	0.0347829	0.0207793	0.00295645	0.0182332	0.0169601	0.0245984	0.015687	0.0131409	0.00550257	0.0169601	0.0207793	0.0309637
0.31	0.0207793	0.0411482	0.0195062	0.0169601	0.0258715	0.0169601	0.0233254	0.0233254	0.0296907	0.036056	0.0398751	0.015687	0.0169601	0.00550257	0.0169601	0.036056	0.0169601	0.0182332	0.000410338	0.00550257	0.0207793	0.0182332
0.311	0.0195062	0.0398751	0.0182332	0.0284176	0.0195062	0.0309637	0.0296907	0.036056	0.0258715	0.036056	0.0182332	0.0195062	0.00422951	0.015687	0.0220523	0.0207793	0.0131409	0.00422951	0.00550257	0.0220523	0.0271445	0.0245984
0.312	0.0335098	0.0449674	0.0258715	0.0296907	0.0245984	0.0182332	0.0245984	0.0245984	0.0296907	0.036056	0.0182332	0.0131409	0.00932174	0.0258715	0.0169601	0.0169601	0.0207793	0.0245984	0.00422951	0.0245984	0.0245984	0.0182332
0.313	0.0436943	0.037329	0.00932174	0.036056	0.036056	0.0284176	0.0220523	0.0347829	0.0207793	0.0411482	0.0245984	0.0131409	0.014414	0.0207793	0.014414	0.0271445	0.0169601	0.0207793	0.0118679	0.014414	0.0538788	0.0258715
0.314	0.0411482	0.0335098	0.00677563	0.0335098	0.0513327	0.0131409	0.0131409	0.0118679	0.0182332	0.0258715	0.0245984	0.0169601	0.000410338	0.0857052	0.0105948	0.0284176	0.0207793	0.00550257	0.00550257	0.014414	0.14172	0.0245984
0.315	0.036056	0.0767938	0.0207793	0.081886	0.0844321	0.0169601	0.0322368	0.0296907	0.0245984	0.0296907	0.0284176	0.0233254	0.00422951	0.183731	0.0105948	0.0195062	0.0169601	0.0271445	0.00804868	0.0131409	0.271572	0.0105948
0.316	0.0322368	0.112439	0.014414	0.136628	0.137901	0.0245984	0.0207793	0.0296907	0.0347829	0.0335098	0.036056	0.0869783	0.00677563	0.27921	0.014414	0.0347829	0.0207793	0.0958897	0.00422951	0.0411482	0.356866	0.0195062
0.317	0.0322368	0.148085	0.0169601	0.177365	0.190096	0.00932174	0.0195062	0.0220523	0.0335098	0.036056	0.0245984	0.173546	0.0245984	0.349228	0.00932174	0.0296907	0.0335098	0.221922	0.00422951	0.127716	0.396331	0.0233254
0.318	0.0296907	0.176092	0.0258715	0.202826	0.192642	0.0284176	0.0335098	0.0271445	0.0284176	0.0386021	0.0322368	0.285575	0.00550257	0.353047	0.014414	0.0258715	0.100982	0.32504	0.00422951	0.230834	0.392512	0.015687
0.319	0.0195062	0.195188	0.0195062	0.224468	0.229561	0.0233254	0.0233254	0.0220523	0.036056	0.0271445	0.0233254	0.356866	0.00422951	0.333952	0.0118679	0.0296907	0.193915	0.406516	0.00677563	0.344136	0.365778	0.0284176
0.32	0.0220523	0.205373	0.014414	0.229561	0.24993	0.0182332	0.0424212	0.0245984	0.0411482	0.0475135	0.0335098	0.365778	-0.00722801	0.304671	0.0258715	0.014414	0.299579	0.412881	0.00804868	0.381055	0.328859	0.0271445
0.321	0.0335098	0.205373	0.0436943	0.238472	0.243564	0.0182332	0.0793399	0.0258715	0.0347829	0.0666093	0.0245984	0.350501	0.0118679	0.270299	0.00422951	0.0169601	0.372143	0.375962	0.0105948	0.38742	0.318675	0.0322368
0.322	0.0245984	0.209192	0.0907974	0.237199	0.253749	0.0245984	0.114986	0.0245984	0.0258715	0.0895244	0.0245984	0.317402	0.0131409	0.244837	0.0182332	0.0245984	0.392512	0.333952	0.00804868	0.37087	0.309763	0.0169601
0.323	0.0411482	0.213011	0.171	0.239745	0.237199	0.0449674	0.15827	0.0245984	0.0500596	0.146812	0.0335098	0.269025	0.00804868	0.235926	0.015687	0.0207793	0.35432	0.280483	0.0105948	0.321221	0.331405	0.037329
0.324	0.0411482	0.229561	0.2041	0.246111	0.238472	0.0615171	0.153177	0.036056	0.0869783	0.164635	0.0233254	0.255022	0.0169601	0.267753	0.0182332	0.0347829	0.333952	0.263933	0.000410338	0.309763	0.35814	0.00932174
0.325	0.0653363	0.255022	0.253749	0.269025	0.253749	0.12517	0.176092	0.0475135	0.12517	0.169727	0.0398751	0.239745	0.014414	0.300852	0.00677563	0.0615171	0.299579	0.251203	0.00422951	0.293214	0.383601	0.0245984
0.326	0.0602441	0.269025	0.267753	0.311036	0.277937	0.172273	0.192642	0.100982	0.149358	0.178638	0.036056	0.257568	0.00932174	0.333952	0.0131409	0.159543	0.271572	0.294487	0.0169601	0.313582	0.411608	0.0195062
0.327	0.0640632	0.277937	0.291941	0.318675	0.290668	0.193915	0.197734	0.146812	0.148085	0.183731	0.036056	0.281756	0.014414	0.369597	0.014414	0.258841	0.275391	0.323767	0.000410338	0.349228	0.420519	0.0322368
0.328	0.0615171	0.297033	0.280483	0.345409	0.322494	0.218103	0.199007	0.174819	0.173546	0.192642	0.0245984	0.335224	0.00550257	0.381055	0.0233254	0.335224	0.313582	0.356866	0.0105948	0.381055	0.417973	0.0169601
0.329	0.0564249	0.297033	0.284302	0.363232	0.339044	0.23338	0.192642	0.178638	0.178638	0.191369	0.0296907	0.367051	0.00804868	0.377235	0.0195062	0.35432	0.346682	0.402697	0.00550257	0.40397	0.4167	0.0169601
0.33	0.0436943	0.290668	0.263933	0.37087	0.34159	0.253749	0.206646	0.214284	0.18755	0.201553	0.0258715	0.377235	0.014414	0.381055	0.0220523	0.355594	0.406516	0.419246	0.00932174	0.420519	0.412881	0.0220523
0.331	0.0398751	0.304671	0.280483	0.360686	0.346682	0.244837	0.225742	0.205373	0.191369	0.199007	0.036056	0.401423	0.0386021	0.350501	0.0245984	0.328859	0.4167	0.431977	0.0296907	0.438342	0.396331	0.0245984
0.332	0.0105948	0.311036	0.285575	0.367051	0.331405	0.244837	0.239745	0.224468	0.201553	0.227015	0.0436943	0.405243	0.130262	0.356866	0.0704285	0.27921	0.43325	0.437069	0.0704285	0.425612	0.388693	0.0398751
0.333	0.0182332	0.304671	0.317402	0.356866	0.340317	0.260114	0.266479	0.232107	0.213011	0.232107	0.0627902	0.400151	0.256295	0.345409	0.151904	0.267753	0.421793	0.440888	0.169727	0.406516	0.389966	0.0513327
0.334	0.0195062	0.290668	0.34159	0.353047	0.322494	0.261387	0.274118	0.224468	0.229561	0.247384	0.127716	0.410335	0.365778	0.328859	0.270299	0.258841	0.411608	0.430704	0.27921	0.402697	0.397604	0.111166
0.335	0.0245984	0.293214	0.37087	0.350501	0.336498	0.289394	0.293214	0.243564	0.246111	0.253749	0.176092	0.375962	0.401423	0.319948	0.318675	0.252476	0.392512	0.405243	0.35814	0.381055	0.386147	0.2041
0.336	0.0462404	0.285575	0.389966	0.335224	0.327586	0.300852	0.300852	0.253749	0.271572	0.275391	0.18755	0.383601	0.412881	0.321221	0.349228	0.285575	0.378509	0.392512	0.379781	0.364505	0.377235	0.258841
0.337	0.0538788	0.29576	0.400151	0.346682	0.332678	0.335224	0.299579	0.284302	0.277937	0.270299	0.20028	0.375962	0.383601	0.333952	0.318675	0.305944	0.378509	0.400151	0.360686	0.365778	0.391239	0.272845
0.338	0.0615171	0.281756	0.38742	0.359413	0.326313	0.326313	0.313582	0.299579	0.294487	0.285575	0.232107	0.378509	0.331405	0.346682	0.289394	0.340317	0.349228	0.37087	0.326313	0.353047	0.382328	0.263933
0.339	0.0627902	0.283029	0.392512	0.361959	0.314856	0.342863	0.316129	0.304671	0.300852	0.284302	0.24993	0.37087	0.328859	0.350501	0.260114	0.346682	0.339044	0.381055	0.277937	0.34159	0.395058	0.251203
0.34	0.0678824	0.288121	0.393785	0.355594	0.333952	0.344136	0.311036	0.34159	0.300852	0.280483	0.244837	0.374689	0.298306	0.335224	0.229561	0.367051	0.346682	0.375962	0.272845	0.355594	0.402697	0.227015
0.341	0.081886	0.283029	0.369597	0.367051	0.319948	0.335224	0.311036	0.340317	0.305944	0.284302	0.239745	0.379781	0.298306	0.340317	0.238472	0.367051	0.346682	0.378509	0.274118	0.34159	0.395058	0.209192
0.342	0.0997088	0.274118	0.375962	0.361959	0.309763	0.330132	0.307217	0.335224	0.29576	0.274118	0.251203	0.377235	0.340317	0.336498	0.247384	0.383601	0.351774	0.382328	0.300852	0.350501	0.392512	0.2041
0.343	0.121351	0.258841	0.372143	0.359413	0.297033	0.316129	0.316129	0.333952	0.285575	0.274118	0.258841	0.37087	0.382328	0.335224	0.272845	0.361959	0.339044	0.353047	0.359413	0.34159	0.367051	0.225742
0.344	0.131535	0.253749	0.372143	0.365778	0.304671	0.321221	0.316129	0.321221	0.291941	0.283029	0.280483	0.347955	0.414154	0.34159	0.302125	0.35814	0.359413	0.349228	0.379781	0.35432	0.346682	0.227015
0.345	0.142993	0.239745	0.365778	0.355594	0.290668	0.32504	0.321221	0.318675	0.297033	0.294487	0.293214	0.326313	0.444707	0.361959	0.321221	0.351774	0.342863	0.346682	0.409062	0.349228	0.331405	0.242291
0.346	0.131535	0.237199	0.374689	0.336498	0.290668	0.333952	0.316129	0.335224	0.299579	0.288121	0.332678	0.322494	0.445981	0.339044	0.346682	0.345409	0.340317	0.332678	0.414154	0.349228	0.305944	0.269025
0.347	0.15445	0.228288	0.368324	0.326313	0.265206	0.335224	0.321221	0.317402	0.29576	0.280483	0.335224	0.373416	0.4498	0.331405	0.356866	0.340317	0.331405	0.326313	0.412881	0.327586	0.307217	0.294487
0.348	0.148085	0.211738	0.364505	0.321221	0.271572	0.339044	0.311036	0.318675	0.300852	0.274118	0.351774	0.360686	0.443434	0.344136	0.364505	0.35814	0.30849	0.311036	0.40397	0.336498	0.318675	0.274118
0.349	0.156996	0.228288	0.369597	0.302125	0.263933	0.328859	0.316129	0.330132	0.304671	0.267753	0.369597	0.34159	0.440888	0.34159	0.363232	0.356866	0.30849	0.299579	0.38742	0.332678	0.327586	0.289394
0.35	0.153177	0.251203	0.361959	0.290668	0.267753	0.32504	0.299579	0.330132	0.289394	0.263933	0.35814	0.360686	0.4167	0.345409	0.34159	0.349228	0.27921	0.31231	0.391239	0.304671	0.285575	0.270299
0.351	0.160816	0.277937	0.355594	0.256295	0.190096	0.336498	0.316129	0.318675	0.284302	0.24993	0.367051	0.339044	0.407789	0.270299	0.330132	0.351774	0.269025	0.330132	0.382328	0.323767	0.139174	0.289394
0.352	0.156996	0.232107	0.363232	0.165908	0.0984358	0.330132	0.31231	0.32504	0.286848	0.23338	0.350501	0.353047	0.402697	0.118805	0.321221	0.361959	0.271572	0.314856	0.395058	0.300852	0.00295645	0.270299
0.353	0.132808	0.142993	0.332678	0.0755207	0.0182332	0.34159	0.298306	0.317402	0.261387	0.218103	0.356866	0.285575	0.391239	-0.0135933	0.321221	0.374689	0.284302	0.2041	0.386147	0.241018	-0.0721539	0.280483
0.354	0.127716	0.0551518	0.309763	0.0195062	-0.0263239	0.339044	0.30849	0.307217	0.253749	0.227015	0.350501	0.168454	0.386147	-0.0976151	0.322494	0.351774	0.239745	0.0411482	0.392512	0.139174	-0.126895	0.265206
0.355	0.12517	0.0169601	0.305944	-0.00722801	-0.0454197	0.339044	0.272845	0.294487	0.239745	0.223195	0.350501	0.0258715	0.382328	-0.1078	0.314856	0.327586	0.118805	-0.0836115	0.400151	-0.00468189	-0.125622	0.277937
0.356	0.102255	0.00932174	0.290668	-0.0110472	-0.0352353	0.316129	0.263933	0.289394	0.23338	0.230834	0.361959	-0.0747001	0.389966	-0.1078	0.323767	0.294487	-0.0581503	-0.145991	0.392512	-0.100161	-0.126895	0.277937
0.357	0.116259	0.036056	0.280483	-0.0275969	-0.051785	0.318675	0.20028	0.269025	0.23338	0.224468	0.355594	-0.0874306	0.383601	-0.102707	0.323767	0.258841	-0.18291	-0.116711	0.402697	-0.140899	-0.143445	0.280483
0.358	0.118805	0.0475135	0.206646	-0.0225047	-0.0543312	0.294487	0.117532	0.271572	0.237199	0.15445	0.337771	-0.050512	0.367051	-0.105253	0.313582	0.239745	-0.232559	-0.106526	0.407789	-0.131988	-0.145991	0.275391
0.359	0.156996	0.0245984	0.0869783	-0.0390544	-0.0721539	0.272845	0.0564249	0.276664	0.224468	0.117532	0.345409	-0.0416006	0.356866	-0.123076	0.331405	0.244837	-0.214736	-0.100161	0.375962	-0.125622	-0.180364	0.283029
0.36	0.15827	0.0207793	0.000410338	-0.0568773	-0.0887037	0.201553	0.0207793	0.258841	0.165908	0.0640632	0.361959	-0.0454197	0.367051	-0.18291	0.337771	0.285575	-0.181637	-0.116711	0.397604	-0.121803	-0.181637	0.265206
0.361	0.0755207	-0.00468189	-0.0403275	-0.0785192	-0.12053	0.104801	0.015687	0.244837	0.106074	0.0551518	0.328859	-0.0848845	0.363232	-0.190548	0.353047	0.303398	-0.177818	-0.138353	0.379781	-0.149811	-0.184183	0.263933
0.362	-0.0606964	-0.0454197	-0.050512	-0.133261	-0.170179	0.0258715	0.00422951	0.199007	0.0729746	0.0347829	0.336498	-0.128168	0.38742	-0.244017	0.351774	0.213011	-0.167633	-0.189275	0.382328	-0.177818	-0.0606964	0.265206
0.363	-0.145991	-0.0937959	-0.0441467	-0.167633	-0.210917	-0.0301431	-0.0174125	0.14172	0.0449674	0.0309637	0.330132	-0.176545	0.391239	-0.286028	0.339044	0.0691555	-0.186729	-0.237651	0.367051	-0.217282	-0.149811	0.265206
0.364	-0.170179	-0.133261	-0.02887	-0.194367	-0.224921	-0.0568773	-0.0199586	0.103528	0.0271445	0.014414	0.317402	-0.250382	0.368324	-0.311489	0.350501	-0.050512	-0.224921	-0.301304	0.359413	-0.266932	-0.154903	0.263933
0.365	-0.171453	-0.135807	-0.0416006	-0.19946	-0.247836	-0.0543312	-0.0365083	0.0551518	0.0195062	0.00295645	0.32504	-0.303851	0.367051	-0.302577	0.344136	-0.105253	-0.268205	-0.348407	0.340317	-0.330585	-0.0747001	0.237199
0.366	-0.131988	-0.15363	-0.0556042	-0.200733	-0.238925	-0.0568773	-0.0708809	0.0551518	0.0105948	-0.0212316	0.321221	-0.339496	0.365778	-0.269478	0.351774	-0.112892	-0.328039	-0.36623	0.359413	-0.358592	-0.0199586	0.243564
0.367	-0.117984	-0.130715	-0.0747001	-0.193094	-0.231286	-0.0568773	-0.112892	0.0335098	0.014414	-0.0594234	0.30849	-0.321673	0.377235	-0.260566	0.349228	-0.124349	-0.356046	-0.347134	0.361959	-0.343315	-0.196914	0.257568
0.368	-0.12053	-0.124349	-0.115438	-0.16636	-0.218556	-0.0721539	-0.163814	0.0462404	-0.0135933	-0.0887037	0.297033	-0.308943	0.331405	-0.226194	0.327586	-0.10398	-0.361138	-0.322946	0.359413	-0.322946	-0.331858	0.290668
0.369	-0.119257	-0.117984	-0.162541	-0.162541	-0.203279	-0.095069	-0.204552	0.0895244	-0.0263239	-0.138353	0.291941	-0.292393	0.14172	-0.194367	0.214284	-0.126895	-0.333131	-0.289847	0.304671	-0.298758	-0.454071	0.31231
0.37	-0.143445	-0.0937959	-0.219829	-0.15363	-0.194367	-0.131988	-0.235105	0.128989	-0.0479659	-0.157449	0.223195	-0.260566	-0.0581503	-0.15363	0.0793399	-0.148537	-0.293666	-0.266932	0.169727	-0.264386	-0.378961	0.280483
0.371	-0.191821	-0.0912498	-0.22874	-0.130715	-0.16636	-0.159995	-0.251655	0.100982	-0.0810654	-0.195641	0.150631	-0.231286	-0.207098	-0.126895	-0.0339622	-0.186729	-0.265659	-0.218556	0.00550257	-0.235105	-0.417153	0.206646
0.372	-0.210917	-0.0772462	-0.230013	-0.117984	-0.163814	-0.184183	-0.259293	0.0207793	-0.117984	-0.202006	0.100982	-0.200733	-0.238925	-0.125622	-0.0797923	-0.223648	-0.209644	-0.186729	-0.0759731	-0.19946	-0.372596	0.107347
0.373	-0.251655	-0.0581503	-0.230013	-0.125622	-0.162541	-0.193094	-0.244017	-0.0466928	-0.130715	-0.177818	0.0576979	-0.170179	-0.237651	-0.102707	-0.101434	-0.278389	-0.171453	-0.159995	-0.102707	-0.171453	-0.310216	0.0551518
0.374	-0.270751	-0.051785	-0.217282	-0.119257	-0.148537	-0.143445	-0.233832	-0.096342	-0.147264	-0.188002	0.0500596	-0.165087	-0.196914	-0.124349	-0.101434	-0.296212	-0.138353	-0.149811	-0.105253	-0.149811	-0.238925	0.0296907
0.375	-0.252928	-0.0657887	-0.196914	-0.121803	-0.147264	-0.0352353	-0.223648	-0.133261	-0.142172	-0.191821	0.0436943	-0.134534	-0.198187	-0.119257	-0.106526	-0.333131	-0.109073	-0.13708	-0.0887037	-0.143445	-0.149811	0.0322368
0.376	-0.246563	-0.0606964	-0.181637	-0.117984	-0.138353	-0.0148664	-0.214736	-0.165087	-0.1078	-0.162541	0.036056	-0.117984	-0.191821	-0.106526	-0.131988	-0.297485	-0.0887037	-0.123076	-0.109073	-0.140899	-0.282208	0.0169601
0.377	-0.22874	-0.0301431	-0.175272	-0.0988882	-0.12053	-0.163814	-0.198187	-0.126895	-0.0606964	-0.170179	0.015687	-0.119257	-0.209644	-0.073427	-0.176545	-0.288574	-0.0874306	-0.128168	-0.138353	-0.134534	-0.275843	-0.0110472
0.378	-0.209644	-0.0275969	-0.15363	-0.0696078	-0.102707	-0.241471	-0.186729	-0.200733	-0.0657887	-0.148537	-0.00977412	-0.0976151	-0.264386	-0.050512	-0.214736	-0.26184	-0.0785192	-0.0810654	-0.181637	-0.114165	-0.198187	-0.0441467
0.379	-0.203279	-0.0135933	-0.145991	-0.00340883	-0.101434	-0.256747	-0.181637	-0.134534	-0.0403275	-0.148537	-0.0314161	-0.0619695	-0.311489	-0.0454197	-0.264386	-0.231286	-0.096342	-0.0721539	-0.237651	-0.101434	-0.162541	-0.0747001
0.38	-0.193094	0.000410338	-0.134534	0.0207793	-0.0810654	-0.238925	-0.196914	-0.269478	-0.0237778	-0.151084	-0.0556042	-0.0543312	-0.372596	-0.0237778	-0.317854	-0.194367	-0.0708809	-0.0492389	-0.302577	-0.0721539	-0.116711	-0.117984
0.381	-0.156176	0.00422951	-0.126895	0.0309637	-0.0848845	-0.214736	-0.19946	-0.300031	-0.051785	-0.15363	-0.1078	-0.0428736	-0.381507	0.0016834	-0.344588	-0.170179	-0.050512	-0.0377814	-0.347134	-0.0492389	-0.0759731	-0.193094
0.382	-0.159995	0.0131409	-0.12053	0.00932174	-0.0670617	-0.209644	-0.179091	-0.292393	-0.0696078	-0.148537	-0.142172	-0.0250508	-0.387872	-0.0148664	-0.36623	-0.142172	-0.00722801	-0.0339622	-0.349681	-0.0403275	-0.051785	-0.240198
0.383	-0.148537	0.0131409	-0.109073	-0.0275969	-0.073427	-0.213463	-0.148537	-0.288574	-0.0759731	-0.131988	-0.161268	-0.0212316	-0.356046	0.0016834	-0.348407	-0.124349	-0.0135933	-0.0237778	-0.338223	-0.0135933	-0.0492389	-0.25802
0.384	-0.142172	0.00932174	-0.0937959	-0.0263239	-0.0619695	-0.209644	-0.129442	-0.275843	-0.193094	-0.121803	-0.18291	-0.00595495	-0.311489	0.0016834	-0.297485	-0.129442	0.0131409	-0.0250508	-0.305123	-0.0161394	-0.0339622	-0.26184
0.385	-0.149811	0.0245984	-0.0937959	-0.0263239	-0.0696078	-0.181637	-0.112892	-0.284755	-0.143445	-0.106526	-0.185456	-0.0148664	-0.27457	-0.00468189	-0.280935	-0.126895	0.00932174	-0.0212316	-0.273297	-0.00977412	-0.0199586	-0.244017
0.386	-0.133261	0.0220523	-0.0861576	0.0016834	-0.0657887	-0.157449	-0.1078	-0.26184	-0.170179	-0.0976151	-0.165087	-0.0110472	-0.230013	0.00550257	-0.235105	-0.148537	0.0207793	-0.00977412	-0.241471	0.0131409	-0.0110472	-0.238925
0.387	-0.116711	0.0296907	-0.073427	0.0233254	-0.0606964	-0.126895	-0.0988882	-0.235105	-0.167633	-0.0861576	-0.123076	-0.00977412	-0.194367	0.00677563	-0.214736	-0.142172	0.0195062	-0.0110472	-0.208371	0.00295645	-0.00850107	-0.204552
0.388	-0.101434	0.0309637	-0.0657887	0.0487865	-0.051785	-0.125622	-0.0785192	-0.216009	-0.177818	-0.0823384	-0.139626	0.00422951	-0.161268	0.000410338	-0.173999	-0.100161	0.014414	0.00422951	-0.175272	0.000410338	-0.0148664	-0.172726
0.389	-0.0887037	0.0436943	-0.0657887	0.0704285	-0.0466928	-0.1078	-0.096342	-0.173999	-0.0976151	-0.0772462	-0.165087	-0.0110472	-0.13708	-0.00340883	-0.140899	-0.0657887	0.0296907	-0.0148664	-0.154903	0.0016834	-0.00595495	-0.145991
0.39	-0.095069	0.0335098	-0.0568773	0.080613	-0.050512	-0.0874306	-0.0810654	-0.170179	-0.12053	-0.0810654	-0.135807	0.00804868	-0.114165	0.00677563	-0.125622	-0.0390544	0.0131409	0.00295645	-0.148537	0.000410338	0.0016834	-0.131988
0.391	-0.0887037	0.0335098	-0.0568773	0.0767938	-0.0403275	-0.095069	-0.0785192	-0.151084	-0.124349	-0.0657887	-0.0823384	0.00932174	-0.101434	0.000410338	-0.116711	-0.0110472	0.00550257	0.000410338	-0.133261	-0.00213578	-0.00468189	-0.110346
0.392	-0.0797923	0.0411482	-0.0365083	-0.00340883	-0.0403275	-0.0848845	-0.0861576	-0.128168	-0.149811	-0.0848845	-0.0416006	0.0118679	-0.0912498	0.015687	-0.1078	0.014414	0.00932174	-0.00595495	-0.135807	-0.000862719	0.000410338	-0.102707
0.393	-0.0683348	0.0296907	-0.050512	-0.0645156	-0.0225047	-0.0887037	-0.0772462	-0.129442	-0.133261	-0.0568773	-0.0823384	-0.00850107	-0.0836115	0.000410338	-0.1078	0.000410338	0.00422951	0.000410338	-0.140899	0.0016834	0.0016834	-0.0874306
0.394	-0.0696078	0.037329	-0.0403275	-0.116711	-0.0352353	-0.0785192	-0.0619695	-0.106526	-0.125622	-0.0594234	-0.0988882	0.00422951	-0.0708809	0.0105948	-0.0925229	0.0207793	0.000410338	0.00295645	-0.116711	0.00932174	0.0105948	-0.0848845
0.395	-0.0696078	0.0436943	-0.0416006	-0.0556042	-0.0250508	-0.0797923	-0.0747001	-0.109073	-0.105253	-0.0556042	-0.0937959	0.00804868	-0.0492389	0.0207793	-0.0645156	0.0245984	0.0016834	0.000410338	-0.0823384	-0.00340883	0.0016834	-0.0645156
0.396	-0.0670617	0.0462404	-0.0365083	-0.0441467	-0.0326892	-0.0759731	-0.0543312	-0.096342	-0.105253	-0.0619695	-0.128168	0.000410338	-0.0275969	0.0169601	-0.0403275	0.014414	0.00932174	0.000410338	-0.0594234	-0.00468189	0.0182332	-0.0454197
0.397	-0.0581503	0.0551518	-0.0275969	-0.111619	-0.0123202	-0.0606964	-0.0606964	-0.109073	-0.0874306	-0.0416006	-0.142172	-0.000862719	-0.0174125	0.0169601	-0.0275969	0.014414	0.00932174	0.00550257	-0.0352353	0.00422951	0.00550257	-0.0326892
0.398	-0.050512	0.0538788	-0.0377814	-0.0454197	-0.00468189	-0.0708809	-0.0556042	-0.0937959	-0.0848845	-0.0454197	-0.109073	0.014414	-0.0135933	0.0131409	-0.0148664	0.015687	0.00550257	0.0233254	-0.0237778	0.00677563	0.00804868	-0.0212316
0.399	-0.0657887	0.0500596	-0.0237778	-0.00977412	-0.0135933	-0.0581503	-0.0466928	-0.0976151	-0.0823384	-0.0479659	-0.124349	0.000410338	-0.0123202	0.0296907	-0.000862719	0.00932174	-0.000862719	-0.0110472	-0.0148664	0.0016834	0.000410338	-0.0199586
0.4	-0.050512	0.0576979	-0.0275969	-0.0326892	-0.0225047	-0.0416006	-0.0365083	-0.0848845	-0.0747001	-0.0403275	-0.129442	0.0169601	0.0016834	0.015687	-0.0110472	0.00422951	-0.00213578	0.00932174	-0.0186855	0.0131409	0.015687	-0.0225047
0.401	-0.0530581	0.0436943	-0.0135933	-0.0326892	-0.00850107	-0.0543312	-0.0365083	-0.0670617	-0.0645156	-0.0365083	-0.102707	0.0105948	-0.0135933	0.0131409	0.000410338	0.0220523	-0.00213578	0.0131409	-0.00468189	-0.00213578	0.015687	-0.0237778
0.402	-0.0581503	0.0615171	-0.0110472	-0.0606964	-0.0148664	-0.0416006	-0.0301431	-0.0721539	-0.0530581	-0.0199586	-0.0810654	0.0105948	0.0118679	0.0169601	0.000410338	0.014414	-0.000862719	-0.00722801	-0.00850107	0.00932174	-0.00213578	-0.00468189
0.403	-0.0454197	0.0538788	-0.00722801	-0.0352353	-0.00468189	-0.0365083	-0.0352353	-0.0594234	-0.0479659	-0.0250508	-0.0887037	0.015687	0.000410338	0.0245984	0.000410338	0.0131409	0.00932174	0.00804868	-0.00468189	0.0118679	0.015687	0.00677563
0.404	-0.051785	0.0538788	-0.0148664	-0.0377814	0.000410338	-0.0237778	-0.0301431	-0.0708809	-0.0606964	-0.0199586	-0.0657887	0.00932174	0.000410338	0.0245984	0.000410338	0.014414	0.0258715	0.0016834	-0.0110472	0.00932174	0.0245984	0.0016834
0.405	-0.051785	0.0551518	-0.0135933	-0.0530581	-0.00468189	-0.0199586	-0.0326892	-0.0479659	-0.0568773	-0.0212316	-0.0263239	0.0220523	0.000410338	0.015687	0.0118679	0.0105948	0.00550257	0.0016834	0.000410338	0.00550257	0.0207793	0.0016834
0.406	-0.0441467	0.0576979	-0.00977412	-0.0670617	0.00295645	-0.0135933	-0.0237778	-0.0619695	-0.0403275	-0.0250508	-0.0135933	0.014414	0.015687	0.0195062	0.000410338	-0.00722801	0.0207793	0.00932174	-0.00977412	0.0105948	0.0131409	0.00550257
0.407	-0.0416006	0.0564249	0.000410338	-0.0352353	0.00804868	-0.0199586	-0.0148664	-0.0581503	-0.0416006	-0.00722801	0.0118679	0.0131409	0.00422951	0.0296907	0.00677563	0.0195062	0.0016834	-0.00213578	-0.000862719	0.00932174	0.0284176	0.0131409
0.408	-0.0416006	0.037329	0.00932174	-0.0377814	-0.00340883	-0.00722801	-0.0199586	-0.0352353	-0.0301431	-0.00977412	0.0258715	0.000410338	-0.00595495	0.0105948	0.0131409	0.000410338	0.015687	0.00550257	-0.00595495	0.014414	0.0131409	0.00804868
0.409	-0.0428736	0.0564249	-0.00213578	-0.0403275	0.00932174	0.014414	-0.0161394	-0.0416006	-0.0250508	-0.00977412	0.00422951	0.0335098	0.000410338	0.015687	0.00804868	0.0118679	0.0233254	0.000410338	0.00932174	0.00932174	0.0131409	0.00677563
0.41	-0.0454197	0.0666093	0.0016834	-0.0250508	0.00932174	0.0245984	-0.0123202	-0.0352353	-0.0263239	-0.000862719	0.0207793	0.0131409	0.0118679	0.0233254	-0.00468189	0.0195062	0.00677563	0.0016834	0.00677563	0.0195062	0.0195062	0.000410338
0.411	-0.0479659	0.0564249	0.00932174	-0.0199586	0.00550257	0.0551518	-0.00468189	-0.0403275	-0.0263239	-0.00850107	-0.0479659	0.00422951	-0.00468189	0.0207793	0.015687	0.0105948	-0.000862719	0.000410338	0.000410338	0.0105948	0.0245984	-0.00213578
0.412	-0.0428736	0.0576979	-0.00468189	-0.0174125	0.000410338	0.0920705	-0.0123202	-0.0199586	-0.0225047	0.00422951	-0.1078	0.0169601	0.000410338	0.0309637	-0.00468189	0.0105948	-0.0135933	0.0195062	0.000410338	0.0105948	0.00422951	0.015687
0.413	-0.0403275	0.0576979	0.00550257	-0.0110472	0.0016834	0.121351	-0.0110472	-0.0212316	-0.00468189	0.0016834	-0.117984	0.00932174	0.00677563	0.0195062	0.015687	0.0169601	0.0169601	0.0207793	0.0169601	0.0182332	0.0207793	0.00550257
0.414	-0.0314161	0.0640632	0.00295645	-0.00468189	0.00932174	0.0271445	-0.00340883	-0.0148664	-0.0161394	0.00295645	-0.0925229	0.0296907	0.00550257	0.0182332	0.0016834	0.0296907	0.00550257	0.015687	-0.000862719	0.0195062	0.00295645	0.014414
0.415	-0.0428736	0.0576979	0.0245984	-0.00340883	0.014414	-0.0365083	-0.0110472	-0.0110472	-0.00722801	0.000410338	-0.095069	0.00932174	-0.000862719	0.0271445	0.00550257	0.015687	0.0131409	0.00550257	0.0207793	0.0182332	0.0105948	0.00804868
0.416	-0.0416006	0.0767938	0.00677563	-0.00340883	0.014414	-0.0556042	0.00932174	-0.0135933	-0.0110472	0.00932174	-0.0670617	0.0233254	0.00932174	0.0296907	0.00932174	0.0131409	0.00677563	0.00932174	-0.00213578	0.0220523	0.00550257	0.0195062
0.417	-0.0403275	0.0666093	0.00677563	-0.00722801	0.0195062	-0.0466928	0.0105948	-0.0135933	-0.00977412	0.00677563	-0.0683348	0.015687	0.00295645	0.00932174	0.00422951	0.0245984	0.00677563	0.0016834	0.00422951	0.0105948	0.015687	0.015687
0.418	-0.0352353	0.0576979	0.0105948	0.000410338	0.00932174	-0.0377814	0.000410338	-0.0148664	-0.00340883	0.0105948	-0.0479659	0.0220523	0.0131409	0.0245984	0.00804868	0.015687	0.00677563	0.014414	0.0195062	0.014414	0.015687	0.014414
0.419	-0.0403275	0.0666093	0.014414	0.00932174	0.015687	-0.0275969	0.00677563	-0.00722801	0.00677563	0.0169601	-0.051785	0.0258715	0.014414	0.0284176	0.015687	0.0245984	0.0131409	0.0105948	0.0169601	0.014414	0.0169601	0.0118679
0.42	-0.0377814	0.0615171	0.00932174	-0.00340883	0.0195062	-0.000862719	0.0016834	-0.00977412	-0.00468189	0.00550257	-0.050512	0.0207793	0.00295645	0.0271445	0.0105948	0.0207793	-0.0110472	0.00422951	-0.000862719	0.0105948	0.0309637	0.0169601
0.421	-0.0263239	0.0717016	0.0182332	-0.00722801	0.0207793	-0.0110472	0.00422951	-0.00722801	-0.00340883	0.0169601	-0.0250508	0.0271445	0.0182332	0.0195062	0.014414	0.015687	0.015687	0.0207793	0.0118679	0.0258715	0.0233254	0.0207793
0.422	-0.0314161	0.0615171	0.014414	0.015687	0.0207793	-0.0161394	0.0245984	0.0016834	-0.00213578	0.00932174	-0.0250508	0.0169601	0.0105948	0.0220523	0.0105948	0.0271445	0.00295645	0.00804868	0.0169601	0.0220523	0.0233254	0.0220523
0.423	-0.0428736	0.0615171	0.0195062	-0.000862719	0.0182332	-0.0123202	0.0105948	-0.0135933	0.0131409	0.014414	-0.0225047	0.0207793	0.00422951	0.014414	-0.00468189	0.0207793	0.014414	0.0118679	0.0105948	0.0118679	0.0220523	0.014414
0.424	-0.0263239	0.0564249	0.00295645	0.00677563	0.014414	-0.00213578	0.0169601	0.00295645	0.000410338	0.0195062	-0.0237778	0.0207793	0.00677563	0.0182332	0.00677563	0.0195062	0.0105948	0.000410338	0.014414	0.0182332	0.036056	0.014414
0.425	-0.0390544	0.0640632	0.0245984	0.00295645	0.0284176	-0.00468189	0.0131409	0.0169601	0.00295645	0.0296907	-0.0110472	0.0284176	0.0131409	0.0335098	0.00422951	0.0207793	0.0016834	0.0233254	0.0105948	0.0131409	0.036056	0.0233254
0.426	-0.0263239	0.0602441	0.00804868	0.0169601	0.0245984	-0.000862719	0.0131409	0.0016834	0.00932174	0.0207793	-0.0199586	0.0220523	0.00550257	0.0105948	0.00932174	0.015687	0.014414	0.0131409	0.0245984	0.00932174	0.0487865	0.014414
0.427	-0.0250508	0.0640632	0.0195062	0.0195062	0.0245984	-0.00213578	0.00677563	0.00677563	0.00932174	0.0335098	-0.00977412	0.014414	0.015687	0.036056	0.0207793	0.0258715	-0.00340883	0.0105948	0.0105948	0.0207793	0.0602441	0.014414
0.428	-0.0148664	0.0653363	0.0233254	0.0245984	0.0182332	0.00677563	0.0207793	-0.00340883	0.0233254	0.0233254	-0.0148664	0.0207793	0.0233254	0.0245984	0.0233254	0.0131409	0.014414	0.0195062	0.015687	0.0284176	0.0666093	0.00677563
0.429	-0.0263239	0.0742477	0.0105948	0.0195062	0.0296907	0.0131409	0.0335098	0.0118679	0.00932174	0.0245984	-0.00850107	0.0245984	0.00550257	0.0245984	0.00804868	0.0258715	0.00932174	0.00932174	0.00677563	0.014414	0.0844321	0.0195062
0.43	-0.0326892	0.0513327	0.0284176	0.00550257	0.036056	0.00804868	0.00550257	0.014414	0.0131409	0.015687	0.00804868	0.0284176	0.014414	0.015687	0.0182332	0.0258715	-0.00468189	0.00550257	0.014414	0.0195062	0.104801	0.0131409
0.431	-0.0148664	0.0666093	0.0169601	0.0169601	0.0182332	0.0118679	0.0258715	0.00422951	0.0182332	0.0284176	-0.00977412	0.0118679	0.0182332	0.0182332	0.000410338	0.0220523	-0.000862719	0.015687	0.0284176	0.0131409	0.114986	0.0182332
0.432	-0.0275969	0.0704285	0.0169601	0.0118679	0.0169601	0.00550257	0.0233254	0.0105948	0.0169601	0.0271445	0.00422951	0.0284176	0.0169601	0.0233254	0.0131409	0.0233254	0.0233254	0.014414	0.00550257	0.0335098	0.116259	0.0195062
0.433	-0.0174125	0.0615171	0.0233254	0.0207793	0.0245984	0.0118679	0.015687	0.0220523	0.0245984	0.0296907	0.0016834	0.0182332	-0.000862719	0.0335098	0.0118679	0.0284176	-0.00595495	0.00295645	0.015687	0.0245984	0.149358	0.0335098
0.434	-0.0326892	0.0704285	0.0271445	0.015687	0.0271445	0.0309637	0.0195062	0.0195062	0.0131409	0.0309637	0.00295645	0.0233254	0.0169601	0.0105948	0.015687	0.014414	0.000410338	0.0131409	0.0245984	0.0105948	0.156996	0.0449674
0.435	-0.0148664	0.0602441	0.014414	0.0245984	0.0233254	0.014414	0.0207793	0.014414	0.0169601	0.0296907	0.000410338	0.0233254	0.00550257	0.0220523	0.00804868	0.0207793	-0.00340883	0.015687	0.0233254	0.0284176	0.169727	0.0462404
0.436	-0.0161394	0.0653363	0.0220523	0.0207793	0.0207793	0.0207793	0.0233254	0.0195062	0.014414	0.0258715	0.0220523	0.0309637	-0.00213578	0.0195062	0.0245984	0.0245984	0.00422951	0.0245984	0.0105948	0.015687	0.151904	0.0424212
0.437	-0.0148664	0.0627902	0.0195062	0.015687	0.0245984	0.0220523	0.0233254	0.0233254	0.0233254	0.0258715	-0.00340883	0.0207793	0.0220523	0.0296907	0.0195062	0.00550257	0.00422951	0.00550257	0.00804868	0.0169601	0.144266	0.0615171
0.438	-0.0339622	0.0615171	0.015687	0.0424212	0.0296907	0.0169601	0.0182332	0.0271445	0.0245984	0.0322368	0.0207793	0.0258715	0.000410338	0.0309637	0.00932174	0.0258715	0.0131409	0.0220523	0.0245984	0.0258715	0.142993	0.0691555
0.439	-0.00722801	0.0666093	0.0284176	0.0271445	0.0411482	0.0220523	0.014414	0.014414	0.015687	0.036056	0.0169601	0.0131409	0.0105948	0.0258715	0.0131409	0.0207793	0.0207793	0.0105948	0.00804868	0.0271445	0.128989	0.0576979
0.44	-0.0161394	0.0666093	0.0131409	0.014414	0.0245984	0.0271445	0.0245984	0.0309637	0.0245984	0.0296907	0.0169601	0.036056	0.00295645	0.0296907	0.00550257	0.0233254	0.00422951	0.0296907	0.00932174	0.0195062	0.142993	0.0767938
0.441	-0.0199586	0.0602441	0.0195062	0.0207793	0.0233254	0.0296907	0.0233254	0.0207793	0.0309637	0.0347829	0.0207793	0.0284176	-0.00213578	0.0207793	-0.00468189	0.0233254	0.0118679	0.0233254	0.0233254	0.0220523	0.149358	0.0755207
0.442	-0.0110472	0.0576979	0.0309637	0.0258715	0.0220523	0.0105948	0.0347829	0.0258715	0.0182332	0.0398751	0.0131409	0.0207793	0.0195062	0.0322368	0.0105948	0.0220523	0.00295645	0.0258715	0.0195062	0.0258715	0.136628	0.0767938
0.443	-0.00468189	0.0691555	0.0207793	0.0207793	0.0258715	0.0207793	0.0271445	0.0220523	0.0258715	0.0245984	0.0309637	0.0347829	0.0105948	0.0169601	0.0131409	0.0258715	0.0207793	0.0271445	0.0271445	0.0207793	0.135354	0.0882513
0.444	-0.00850107	0.0653363	0.0169601	0.0233254	0.0233254	0.0195062	0.0424212	0.00677563	0.015687	0.0386021	0.0131409	0.0195062	0.014414	0.036056	0.0118679	0.036056	0.0105948	0.0296907	-0.00213578	0.0296907	0.127716	0.0933435
0.445	-0.0199586	0.0666093	0.0195062	0.0220523	0.0195062	0.0245984	0.0207793	0.0245984	0.036056	0.036056	0.0220523	0.0296907	0.0245984	0.0169601	0.0169601	0.0182332	0.00677563	0.0284176	0.014414	0.0309637	0.111166	0.107347
0.446	0.000410338	0.0602441	0.0207793	0.0271445	0.037329	0.0335098	0.0207793	0.0220523	0.0309637	0.037329	0.0182332	0.0271445	0.000410338	0.0169601	0.0131409	0.0245984	0.0131409	0.0309637	0.0245984	0.0284176	0.0780669	0.118805
0.447	-0.0110472	0.0704285	0.0245984	0.015687	0.0398751	0.0220523	0.0233254	0.0347829	0.0258715	0.0322368	0.0322368	0.0169601	0.00932174	0.0182332	0.0207793	0.0258715	0.00550257	0.0398751	0.0105948	0.0207793	0.0602441	0.117532
0.448	-0.0174125	0.0615171	0.0296907	0.0284176	0.0296907	0.0258715	0.0245984	0.0233254	0.0258715	0.0436943	0.014414	0.0386021	-0.00213578	0.0233254	0.0245984	0.0258715	0.014414	0.0436943	0.0258715	0.0245984	0.0640632	0.126443
0.449	-0.00340883	0.0742477	0.0207793	0.014414	0.0207793	0.0195062	0.0245984	0.0296907	0.0169601	0.036056	0.015687	0.0386021	0.00804868	0.0245984	0.0118679	0.0335098	0.0131409	0.0436943	0.0207793	0.0233254	0.0271445	0.117532
0.45	-0.00340883	0.0653363	0.015687	0.0245984	0.0309637	0.0296907	0.0233254	0.0322368	0.0182332	0.0513327	0.0182332	0.014414	0.015687	0.0258715	0.0233254	0.0258715	0.0195062	0.0500596	0.0105948	0.0309637	-0.00213578	0.107347
0.451	-0.00595495	0.0513327	0.0271445	0.0207793	0.0271445	0.0233254	0.0322368	0.0195062	0.0347829	0.0564249	0.0296907	0.0335098	0.0207793	0.0195062	0.0245984	0.0245984	0.0258715	0.0602441	0.0284176	0.0309637	-0.00977412	0.104801
0.452	-0.0110472	0.0691555	0.0207793	0.0207793	0.0258715	0.0195062	0.0245984	0.0322368	0.0245984	0.058971	0.0296907	0.0245984	0.015687	0.0284176	0.0207793	0.0220523	0.00295645	0.0640632	0.0258715	0.0131409	0.0016834	0.107347
0.453	-0.0161394	0.0742477	0.0016834	0.0220523	0.0169601	0.0258715	0.0233254	0.0245984	0.0296907	0.0513327	0.00677563	0.0271445	0.0169601	0.0195062	0.00677563	0.0220523	0.015687	0.0780669	0.0195062	0.0347829	0.0271445	0.109893
0.454	-0.00977412	0.0653363	0.0182332	0.0258715	0.0335098	0.0220523	0.0296907	0.0284176	0.0271445	0.0551518	0.0309637	0.0309637	0.015687	0.0296907	0.0296907	0.0245984	0.0131409	0.0933435	0.0233254	0.0169601	0.0538788	0.0907974
0.455	-0.00977412	0.0500596	0.0322368	0.0258715	0.0309637	0.0322368	0.0335098	0.0233254	0.0296907	0.0487865	0.0245984	0.0335098	0.0131409	0.0271445	0.0220523	0.0258715	0.014414	0.0933435	0.0220523	0.0296907	0.036056	0.0946166
0.456	0.00550257	0.0564249	0.015687	0.0207793	0.015687	0.0207793	0.0322368	0.037329	0.0258715	0.0564249	0.015687	0.0322368	0.0195062	0.0220523	0.00932174	0.0296907	0.00677563	0.106074	0.0309637	0.0284176	0.0436943	0.080613
0.457	0.000410338	0.0678824	0.0131409	0.0245984	0.036056	0.0296907	0.0207793	0.0233254	0.0296907	0.0449674	0.0207793	0.0245984	0.00932174	0.0284176	0.0233254	0.0220523	0.015687	0.111166	0.0296907	0.0195062	0.037329	0.0742477
0.458	-0.00468189	0.0678824	0.0335098	0.0220523	0.0296907	0.0386021	0.014414	0.0182332	0.0296907	0.0462404	0.0296907	0.0335098	0.00550257	0.0258715	0.0296907	0.037329	0.014414	0.106074	0.014414	0.0258715	0.0296907	0.0500596
0.459	-0.00595495	0.0678824	0.0169601	0.0245984	0.0271445	0.0296907	0.0233254	0.0271445	0.0207793	0.0538788	0.0245984	0.0386021	0.0207793	0.0245984	0.00932174	0.0284176	0.0169601	0.103528	0.0245984	0.0245984	-0.0135933	0.0449674
0.46	-0.00977412	0.0653363	0.0182332	0.0195062	0.0335098	0.0220523	0.0233254	0.0258715	0.0309637	0.0462404	0.0271445	0.0258715	0.0182332	0.0233254	0.0207793	0.037329	0.0105948	0.0869783	0.0258715	0.0296907	-0.0568773	0.015687
0.461	-0.00722801	0.0615171	0.014414	0.0182332	0.0233254	0.0195062	0.0258715	0.0258715	0.0245984	0.0615171	0.0245984	0.0271445	0.0105948	0.0271445	0.015687	0.0284176	0.0233254	0.0907974	0.0207793	0.0284176	-0.0594234	-0.00850107
0.462	-0.0110472	0.0666093	0.0182332	0.0309637	0.0284176	0.0245984	0.0258715	0.0245984	0.0296907	0.0551518	0.0258715	0.0271445	0.0131409	0.0296907	0.0169601	0.0309637	0.0182332	0.0844321	0.015687	0.0271445	-0.0428736	0.000410338
0.463	0.00550257	0.0615171	0.0169601	0.0233254	0.0195062	0.0258715	0.0258715	0.0233254	0.0309637	0.0678824	0.0233254	0.0245984	0.014414	0.0309637	0.0169601	0.015687	0.0169601	0.0857052	0.0195062	0.0245984	0.0105948	0.0182332
0.464	-0.00340883	0.0538788	0.0271445	0.014414	0.0258715	0.0271445	0.015687	0.0347829	0.0182332	0.0857052	0.0258715	0.0411482	0.0118679	0.0169601	0.0233254	0.0411482	0.0195062	0.0640632	0.0169601	0.0309637	0.0411482	0.0245984
0.465	0.00677563	0.0729746	0.0182332	0.0245984	0.0386021	0.0220523	0.0233254	0.0245984	0.0245984	0.0755207	0.0386021	0.0296907	0.015687	0.0233254	0.0182332	0.036056	0.00932174	0.0551518	0.0258715	0.0347829	0.00677563	0.0322368
0.466	0.00550257	0.0653363	0.014414	0.0309637	0.0220523	0.0245984	0.0245984	0.0284176	0.0309637	0.0895244	0.0296907	0.0284176	0.00804868	0.0284176	0.0182332	0.0284176	0.0245984	0.0347829	0.0131409	0.0245984	-0.00468189	-0.00468189
0.467	-0.00595495	0.0691555	0.0131409	0.0245984	0.0271445	0.0233254	0.0169601	0.0182332	0.0271445	0.0882513	0.0335098	0.037329	0.00295645	0.0220523	0.0258715	0.0296907	0.015687	0.0195062	0.0195062	0.0296907	-0.0428736	-0.00213578
0.468	0.015687	0.0653363	0.0233254	0.014414	0.0271445	0.0296907	0.0271445	0.0284176	0.0398751	0.107347	0.036056	0.0271445	0.015687	0.0258715	0.036056	0.0309637	0.0195062	0.015687	0.0207793	0.036056	-0.10398	0.0118679
0.469	0.0105948	0.0704285	0.0131409	0.0309637	0.0245984	0.0245984	0.0245984	0.0271445	0.0271445	0.0997088	0.0335098	0.0245984	0.00932174	0.0335098	0.036056	0.0322368	0.0195062	0.0335098	0.015687	0.0245984	-0.119257	-0.0148664
0.47	-0.00595495	0.058971	0.0258715	0.014414	0.0220523	0.0271445	0.0195062	0.0296907	0.0335098	0.0844321	0.0296907	0.0398751	0.00550257	0.036056	0.036056	0.0271445	0.00932174	0.0449674	0.0284176	0.0347829	-0.0759731	-0.000862719
0.471	-0.000862719	0.0653363	0.00932174	0.0195062	0.0220523	0.0258715	0.0245984	0.0335098	0.0335098	0.081886	0.0271445	0.0258715	0.0182332	0.015687	0.036056	0.0207793	0.0169601	0.0487865	0.0258715	0.0309637	-0.0657887	-0.0237778
0.472	0.00550257	0.0615171	0.0207793	0.0271445	0.0182332	0.0245984	0.0296907	0.0220523	0.0207793	0.0755207	0.0258715	0.0284176	0.0169601	0.0169601	0.036056	0.0436943	0.0233254	0.0640632	0.0245984	0.0245984	-0.0696078	-0.0301431
0.473	0.00677563	0.0627902	0.0233254	0.0207793	0.0245984	0.0335098	0.0182332	0.0309637	0.037329	0.0666093	0.0271445	0.0296907	0.0258715	0.0245984	0.0411482	0.0296907	0.014414	0.0411482	0.0131409	0.0296907	-0.0581503	-0.0250508
0.474	0.015687	0.0666093	0.0195062	0.0258715	0.0309637	0.0245984	0.0271445	0.0245984	0.0271445	0.0475135	0.0220523	0.0245984	0.0105948	0.0169601	0.0551518	0.0335098	0.0169601	-0.0263239	0.0245984	0.0207793	-0.0708809	-0.0199586
0.475	0.0105948	0.0678824	0.0169601	0.0296907	0.0284176	0.0258715	0.0271445	0.0207793	0.0220523	0.0436943	0.0271445	0.0233254	0.0207793	0.0335098	0.0564249	0.0309637	0.0169601	-0.0645156	0.0220523	0.0322368	0.000410338	-0.0110472
0.476	-0.00213578	0.0653363	0.0207793	0.0169601	0.0220523	0.0284176	0.0182332	0.0386021	0.0335098	0.0602441	0.0322368	0.0195062	0.0105948	0.014414	0.058971	0.0296907	0.014414	-0.0556042	0.0233254	0.036056	0.0182332	0.00932174
0.477	-0.00468189	0.058971	0.0220523	0.0233254	0.0233254	0.0245984	0.0296907	0.0258715	0.0233254	0.0347829	0.0233254	0.0182332	0.0131409	0.0195062	0.0717016	0.037329	0.015687	-0.0212316	0.0220523	0.0335098	-0.00468189	-0.00722801
0.478	0.00295645	0.0717016	0.0207793	0.0169601	0.015687	0.0309637	0.0233254	0.0271445	0.0258715	0.0386021	0.036056	0.0335098	0.00932174	0.0296907	0.0844321	0.0284176	0.0245984	0.000410338	0.0245984	0.0233254	-0.0225047	-0.00213578
0.479	0.015687	0.0627902	0.0220523	0.0296907	0.0207793	0.0335098	0.0322368	0.0271445	0.0309637	0.0551518	0.0258715	0.037329	0.00550257	0.0271445	0.080613	0.0271445	0.0118679	-0.00468189	0.0271445	0.0411482	-0.0199586	0.0131409
0.48	-0.00340883	0.0678824	0.0131409	0.0169601	0.0271445	0.0335098	0.0309637	0.036056	0.0245984	0.0717016	0.0411482	0.0284176	0.0131409	0.0207793	0.0882513	0.0207793	0.00804868	0.00932174	0.0233254	0.0207793	-0.0174125	0.0309637
0.481	0.0131409	0.0551518	0.0271445	0.0233254	0.0195062	0.0195062	0.0169601	0.0245984	0.0411482	0.0729746	0.0386021	0.0271445	0.014414	0.0220523	0.0971627	0.036056	0.0169601	-0.00468189	0.0245984	0.0258715	0.000410338	0.0220523
0.482	0.000410338	0.0500596	0.0233254	0.0220523	0.0335098	0.036056	0.0284176	0.0258715	0.0284176	0.0487865	0.0347829	0.0207793	0.0207793	0.036056	0.0907974	0.0296907	0.0182332	-0.00340883	0.015687	0.0335098	0.0118679	0.00932174
0.483	0.0195062	0.0602441	0.0118679	0.0271445	0.0245984	0.0258715	0.0258715	0.0233254	0.0322368	0.0296907	0.0322368	0.0258715	0.000410338	0.0207793	0.0831591	0.036056	0.0258715	-0.0250508	0.0233254	0.0245984	0.015687	0.0347829
0.484	-0.000862719	0.0602441	0.0258715	0.015687	0.0207793	0.0271445	0.0245984	0.0271445	0.0309637	0.0105948	0.036056	0.0220523	0.0195062	0.0309637	0.0895244	0.0233254	0.0233254	-0.0377814	0.0335098	0.0258715	0.0182332	0.0195062
0.485	0.000410338	0.0576979	0.00932174	0.0296907	0.0258715	0.0296907	0.0195062	0.0271445	0.0284176	-0.00468189	0.0245984	0.0220523	0.0258715	0.0245984	0.0907974	0.0309637	0.00804868	-0.0161394	0.0245984	0.0347829	0.0258715	0.014414
0.486	-0.000862719	0.0538788	0.00932174	0.0233254	0.0195062	0.0207793	0.0309637	0.0195062	0.0284176	0.014414	0.0271445	0.0411482	0.014414	0.0195062	0.080613	0.036056	0.0220523	-0.00977412	0.014414	0.014414	0.0220523	-0.0135933
0.487	0.0105948	0.0538788	0.0207793	0.014414	0.0207793	0.0284176	0.015687	0.0296907	0.0296907	0.037329	0.0296907	0.0233254	0.0131409	0.0258715	0.0576979	0.0335098	0.015687	-0.0148664	0.0207793	0.0296907	0.0449674	-0.0148664
0.488	0.00804868	0.0615171	0.0105948	0.0245984	0.0245984	0.0309637	0.0258715	0.0258715	0.0296907	0.014414	0.0245984	0.0335098	0.00295645	0.0220523	0.0296907	0.0296907	0.0207793	-0.0212316	0.0258715	0.0296907	0.0487865	0.00932174
0.489	0.00932174	0.0526057	0.0131409	0.0271445	0.0347829	0.0233254	0.0233254	0.0347829	0.0296907	0.0195062	0.0347829	0.014414	-0.00340883	0.0284176	-0.0123202	0.0271445	0.015687	-0.00468189	0.0245984	0.0284176	0.0755207	0.0105948
0.49	0.00932174	0.0602441	0.0169601	0.015687	0.0245984	0.0207793	0.0169601	0.0245984	0.0309637	0.0258715	0.0309637	0.0271445	0.0233254	0.0296907	-0.0199586	0.037329	0.0118679	-0.00977412	0.0271445	0.0335098	0.0564249	0.0296907
0.491	0.00932174	0.0615171	0.0233254	0.0271445	0.0258715	0.0220523	0.0271445	0.0258715	0.0398751	0.036056	0.0309637	0.0245984	0.0271445	0.0309637	-0.0301431	0.0271445	0.014414	0.000410338	0.0118679	0.0233254	0.0602441	0.036056
0.492	0.00804868	0.0564249	0.014414	0.0233254	0.0271445	0.0220523	0.0296907	0.0296907	0.0258715	0.0398751	0.0271445	0.0322368	0.0245984	0.0169601	-0.0301431	0.0386021	0.0131409	-0.00850107	0.0233254	0.0233254	0.0767938	0.0335098
0.493	0.0195062	0.0538788	0.014414	0.0258715	0.0296907	0.0284176	0.0207793	0.0258715	0.0271445	0.0462404	0.0258715	0.0207793	0.015687	0.0207793	-0.0352353	0.0169601	0.0169601	0.0105948	0.0296907	0.0335098	0.0729746	0.036056
0.494	0.00932174	0.0666093	0.0245984	0.00550257	0.0322368	0.0258715	0.0335098	0.0335098	0.0335098	0.0322368	0.036056	0.0296907	0.0118679	0.0169601	-0.0237778	0.0398751	0.0245984	0.00677563	0.0169601	0.0207793	0.0551518	0.0258715
0.495	0.00550257	0.0691555	0.015687	0.0207793	0.00550257	0.0195062	0.0322368	0.0309637	0.0284176	0.0487865	0.0322368	0.0271445	0.0105948	0.0296907	-0.0110472	0.0233254	0.00932174	-0.00722801	0.0296907	0.0296907	0.0449674	0.0016834
0.496	0.0105948	0.0551518	0.0195062	0.0296907	0.0258715	0.0245984	0.00932174	0.0335098	0.0347829	0.0335098	0.0309637	0.0258715	0.00932174	0.0258715	0.00295645	0.0411482	0.0296907	0.0169601	0.0207793	0.037329	0.0411482	0.0016834
0.497	0.00932174	0.0615171	0.0207793	0.0258715	0.037329	0.0258715	0.0207793	0.0284176	0.0296907	0.0449674	0.0322368	0.0233254	0.014414	0.0284176	0.0016834	0.0258715	0.0207793	0.00677563	0.0195062	0.014414	0.0436943	-0.00340883
0.498	0.0105948	0.058971	0.0233254	0.014414	0.0245984	0.0347829	0.0284176	0.0271445	0.014414	0.0449674	0.0245984	0.0245984	0.0131409	0.0271445	-0.0148664	0.0258715	0.0131409	0.0207793	0.0245984	0.0233254	0.0602441	0.0131409
0.499	0.000410338	0.0615171	0.0233254	0.0233254	0.0309637	0.0296907	0.0271445	0.0258715	0.0322368	0.0296907	0.0258715	0.0271445	0.00422951	0.0284176	-0.00468189	0.0258715	0.0182332	0.0284176	0.0182332	0.0245984	0.0615171	0.0105948
0.5	0.000410338	0.0551518	0.0233254	0.0195062	0.0271445	0.0233254	0.0296907	0.0284176	0.0258715	0.0449674	0.0309637	0.0284176	0.00677563	0.015687	-0.00850107	0.037329	0.0182332	0.0233254	0.0296907	0.0245984	0.0462404	0.0131409
0.501	0.0131409	0.0576979	0.0207793	0.0271445	0.0220523	0.0271445	0.0207793	0.0233254	0.0296907	0.0627902	0.0207793	0.0220523	0.0207793	0.0309637	0.00295645	0.0258715	0.0195062	0.014414	0.00932174	0.0207793	0.0462404	0.00932174
0.502	-0.000862719	0.0615171	0.0207793	0.0271445	0.037329	0.015687	0.0296907	0.036056	0.0182332	0.0475135	0.0424212	0.0309637	0.0207793	0.0245984	-0.00595495	0.0233254	0.00932174	0.0105948	0.0245984	0.0271445	0.0398751	0.00550257
0.503	0.00422951	0.0615171	0.00932174	0.0296907	0.0233254	0.0271445	0.037329	0.0195062	0.0322368	0.0309637	0.0309637	0.0233254	0.0118679	0.0233254	0.0105948	0.0271445	0.0131409	0.0335098	0.014414	0.0258715	0.015687	-0.00213578
0.504	0.00422951	0.0513327	0.0245984	0.015687	0.0245984	0.0296907	0.036056	0.0245984	0.0335098	0.0335098	0.0411482	0.0335098	0.0233254	0.0284176	-0.00468189	0.0271445	0.0284176	0.0131409	0.0220523	0.0271445	0.0105948	0.00804868
0.505	0.0195062	0.058971	0.0105948	0.0245984	0.036056	0.0245984	0.0207793	0.0309637	0.0258715	0.0296907	0.0296907	0.0271445	0.0131409	0.0245984	0.0105948	0.0271445	0.015687	0.015687	0.0284176	0.0245984	0.0207793	0.0016834
0.506	-0.00595495	0.0602441	0.015687	0.0233254	0.0258715	0.0271445	0.0233254	0.0309637	0.0347829	0.0347829	0.0207793	0.0220523	0.0207793	0.0195062	0.0245984	0.037329	0.014414	0.0271445	0.015687	0.0258715	0.000410338	-0.0110472
0.507	0.0016834	0.0551518	0.015687	0.0207793	0.0207793	0.0245984	0.015687	0.0245984	0.036056	0.0424212	0.036056	0.0296907	0.00677563	0.0207793	0.0475135	0.0411482	0.0207793	0.0131409	0.0207793	0.0271445	0.000410338	-0.0161394
0.508	0.0182332	0.0602441	0.00932174	0.0182332	0.0233254	0.0296907	0.0245984	0.0233254	0.015687	0.0487865	0.036056	0.0207793	0.014414	0.0296907	0.037329	0.0220523	0.0131409	0.0131409	0.0335098	0.0207793	-0.0135933	0.00295645
0.509	0.00932174	0.0678824	0.0207793	0.0245984	0.0347829	0.0258715	0.014414	0.0398751	0.036056	0.0538788	0.036056	0.0207793	0.014414	0.014414	0.00804868	0.0207793	0.0207793	0.037329	0.0182332	0.0322368	0.0131409	0.00932174
0.51	0.000410338	0.0704285	0.015687	0.0258715	0.0220523	0.0271445	0.0169601	0.0258715	0.0195062	0.0411482	0.0335098	0.0233254	0.00932174	0.0169601	0.0309637	0.0207793	0.0169601	0.0169601	0.0207793	0.0220523	-0.0161394	0.00422951
0.511	-0.00595495	0.0627902	0.015687	0.0207793	0.0271445	0.0245984	0.0271445	0.015687	0.0245984	0.0462404	0.0411482	0.0258715	0.0258715	0.0245984	0.0131409	0.0386021	0.015687	0.0207793	0.0284176	0.037329	-0.0492389	0.0207793
0.512	0.00295645	0.0500596	0.0118679	0.0258715	0.0245984	0.0335098	0.036056	0.0220523	0.0207793	0.0258715	0.0296907	0.0335098	0.014414	0.015687	-0.00468189	0.036056	0.0284176	0.0335098	0.0105948	0.015687	-0.0454197	0.0207793
0.513	0.00677563	0.0526057	0.0220523	0.0309637	0.0284176	0.0131409	0.0105948	0.0233254	0.037329	0.0424212	0.0271445	0.0245984	0.0118679	0.0258715	0.0105948	0.0284176	0.0105948	0.0347829	0.0271445	0.0182332	-0.0670617	0.0284176
0.514	0.014414	0.0500596	0.014414	0.0169601	0.036056	0.0347829	0.0245984	0.0309637	0.0258715	0.0411482	0.0322368	0.0245984	0.00932174	0.036056	0.00550257	0.0271445	0.0169601	0.036056	0.0258715	0.0296907	-0.0403275	0.0271445
0.515	0.000410338	0.0678824	0.014414	0.0182332	0.00804868	0.0322368	0.0271445	0.037329	0.015687	0.0513327	0.0309637	0.0296907	0.00932174	0.00550257	0.00422951	0.0233254	0.0195062	0.0220523	0.015687	0.0207793	-0.0199586	0.0411482
0.516	-0.000862719	0.0538788	0.0207793	0.0207793	0.0271445	0.0195062	0.0195062	0.0207793	0.0233254	0.0627902	0.0386021	0.0296907	0.0245984	0.0220523	0.00550257	0.0284176	0.0245984	0.036056	0.0131409	0.0245984	-0.00977412	0.0335098
0.517	0.0220523	0.0576979	0.0195062	0.0258715	0.0296907	0.0284176	0.0322368	0.0411482	0.0296907	0.0526057	0.0169601	0.0169601	0.00932174	0.015687	0.0195062	0.0322368	0.015687	0.0551518	0.0245984	0.015687	-0.0148664	0.0347829
0.518	-0.00595495	0.0653363	0.00550257	0.0233254	0.0347829	0.0207793	0.0296907	0.0322368	0.0245984	0.058971	0.0335098	0.0296907	0.0131409	0.0169601	0.00422951	0.0233254	0.0207793	0.0526057	0.0195062	0.0335098	0.000410338	0.036056
0.519	-0.00213578	0.0513327	0.015687	0.015687	0.015687	0.0233254	0.0195062	0.0271445	0.0245984	0.0386021	0.0296907	0.0309637	0.0233254	0.0233254	0.0195062	0.0195062	0.0258715	0.0576979	0.0284176	0.015687	0.000410338	0.0398751
0.52	0.00550257	0.0551518	0.0182332	0.0284176	0.0322368	0.0296907	0.0207793	0.0233254	0.0233254	0.037329	0.0411482	0.015687	0.0118679	0.0220523	0.0245984	0.036056	0.0182332	0.0449674	0.00677563	0.014414	-0.00977412	0.0347829
0.521	0.000410338	0.0576979	0.0195062	0.0105948	0.0233254	0.0284176	0.0195062	0.0258715	0.0207793	0.014414	0.0258715	0.0258715	0.00932174	0.0182332	0.00677563	0.0258715	0.00422951	0.0398751	0.0271445	0.0245984	0.00932174	0.0436943
0.522	0.0105948	0.0666093	0.0233254	0.0131409	0.0182332	0.014414	0.0271445	0.0322368	0.037329	0.0309637	0.0411482	0.0195062	0.0169601	0.0195062	0.00932174	0.0284176	0.0169601	0.0296907	0.0169601	0.0195062	-0.00340883	0.0398751
0.523	0.014414	0.0551518	0.0245984	0.0322368	0.0233254	0.0233254	0.0245984	0.0335098	0.0245984	0.0462404	0.0271445	0.014414	0.00932174	0.0195062	0.014414	0.0296907	0.0195062	0.0233254	0.00932174	0.015687	0.014414	0.0347829
0.524	-0.000862719	0.0538788	0.0182332	0.0258715	0.0245984	0.0258715	0.0296907	0.0245984	0.0347829	0.0284176	0.0462404	0.0296907	0.0220523	0.0245984	0.0131409	0.0220523	0.015687	0.0245984	0.0169601	0.0169601	0.0182332	0.036056
0.525	-0.00468189	0.0487865	0.0105948	0.0309637	0.0245984	0.0258715	0.0284176	0.036056	0.037329	-0.00850107	0.0245984	0.0195062	0.0195062	0.0245984	0.0118679	0.0245984	0.0220523	0.015687	0.0195062	0.0207793	0.00932174	0.0169601
0.526	0.00295645	0.0513327	0.0169601	0.0233254	0.0105948	0.0207793	0.0335098	0.0398751	0.015687	0.0169601	0.0207793	0.0258715	0.0258715	0.015687	0.0169601	0.0296907	0.0169601	0.037329	0.0105948	0.0258715	0.015687	0.015687
0.527	-0.00595495	0.0513327	0.014414	0.0169601	0.0296907	0.0207793	0.0207793	0.0284176	0.0398751	-0.00340883	0.0386021	0.0207793	-0.00595495	0.0258715	0.015687	0.0207793	0.0131409	0.0296907	0.0169601	0.015687	0.000410338	-0.00213578
0.528	-0.0110472	0.0564249	0.0245984	0.0245984	0.0271445	0.0245984	0.0386021	0.0386021	0.0258715	0.0258715	0.0309637	0.0182332	0.0233254	0.0182332	0.0195062	0.0284176	0.00422951	0.0666093	0.0131409	0.0207793	0.0233254	-0.00468189
0.529	0.00804868	0.0653363	0.0195062	0.0296907	0.0271445	0.014414	0.0309637	0.0284176	0.0245984	0.0207793	0.036056	0.0271445	0.00550257	0.0309637	0.0169601	0.0258715	0.0233254	0.0487865	0.0207793	0.0258715	0.00550257	-0.0339622
0.53	0.00677563	0.0436943	0.014414	0.0245984	0.0207793	0.0258715	0.0233254	0.0296907	0.0296907	0.015687	0.0322368	0.0182332	0.015687	0.0258715	0.015687	0.0296907	0.0118679	0.0245984	0.0182332	0.0309637	0.0245984	-0.0110472
0.531	0.0207793	0.0576979	0.0131409	0.0195062	0.0271445	0.014414	0.0233254	0.0296907	0.036056	0.0335098	0.0296907	0.0220523	0.0131409	0.0233254	0.0233254	0.0335098	0.0207793	0.0538788	0.0245984	0.015687	0.00932174	0.000410338
0.532	0.00295645	0.0564249	0.0245984	0.0309637	0.0169601	0.0233254	0.0309637	0.0296907	0.0220523	0.0245984	0.036056	0.0207793	0.0169601	0.0195062	0.0233254	0.037329	0.0182332	0.0411482	0.0105948	0.015687	0.0309637	0.629301
0.533	0.014414	0.0462404	0.0131409	0.0195062	0.036056	0.0284176	0.0195062	0.0398751	0.0284176	0.015687	0.0296907	0.0131409	0.0169601	0.0271445	0.0207793	0.0284176	0.0169601	0.0538788	0.014414	0.0233254	0.0131409	0.131535
0.534	0.0169601	0.0538788	0.0131409	0.037329	0.0195062	0.0233254	0.0245984	0.0245984	0.0386021	0.0233254	0.0258715	0.0207793	0.014414	0.0182332	0.0118679	0.015687	0.0245984	0.0245984	0.0207793	0.0335098	0.0182332	0.24993
0.535	-0.00213578	0.0513327	0.014414	0.0335098	0.0182332	0.0195062	0.0271445	0.0207793	0.0296907	0.0284176	0.036056	0.0245984	0.0207793	0.014414	0.0118679	0.0233254	0.0105948	0.0309637	0.0296907	0.00804868	0.0207793	-0.0721539
0.536	0.0195062	0.0513327	0.0233254	0.0233254	0.0398751	0.0195062	0.015687	0.0309637	0.0233254	0.0245984	0.0245984	0.0258715	0.00677563	0.0169601	0.0195062	0.0258715	0.0118679	-0.0161394	0.0182332	0.0169601	0.0169601	0.0233254
0.537	0.00804868	0.0564249	0.014414	0.0207793	0.0322368	0.0207793	0.0258715	0.0347829	0.0322368	0.0233254	0.0335098	0.014414	0.014414	0.0284176	0.0220523	0.0271445	0.0207793	-0.0759731	0.0271445	0.0296907	0.0309637	-0.121803
0.538	-0.000862719	0.0513327	0.0105948	0.0309637	0.0182332	0.0245984	0.0258715	0.0271445	0.0309637	0.0207793	0.0411482	0.014414	0.0105948	0.0016834	0.0233254	0.0284176	0.0182332	-0.0568773	0.00550257	0.0207793	0.00932174	0.0195062
0.539	0.00804868	0.0526057	0.0271445	0.0220523	0.0131409	0.0335098	0.0207793	0.0335098	0.0233254	0.015687	0.0233254	0.015687	0.014414	0.0284176	0.0016834	0.0258715	0.0105948	-0.0225047	0.0131409	0.0207793	0.0169601	0.0398751
0.54	0.0195062	0.0564249	0.0118679	0.0296907	0.014414	0.0207793	0.0195062	0.0258715	0.0309637	0.014414	0.0322368	0.0207793	0.00550257	0.0233254	0.015687	0.0207793	0.0105948	-0.0199586	0.0105948	0.0131409	0.0105948	-0.0861576
0.541	0.0105948	0.0500596	0.00295645	0.0207793	0.0245984	0.0207793	0.014414	0.0335098	0.0195062	0.0309637	0.036056	0.0220523	0.015687	0.0258715	0.0207793	0.0245984	0.0182332	-0.0237778	0.0195062	0.0284176	0.0258715	0.0271445
0.542	0.0233254	0.0500596	0.0271445	0.0220523	0.0105948	0.0131409	0.0296907	0.0233254	0.0309637	0.0131409	0.0296907	0.0207793	0.0220523	0.0105948	0.00422951	0.0245984	0.0131409	-0.0225047	0.015687	0.0182332	0.014414	-0.128168
0.543	0.0398751	0.0551518	0.0169601	0.0424212	0.0207793	0.0169601	0.0207793	0.0309637	0.0347829	0.0207793	0.0347829	0.015687	0.00550257	0.0105948	0.0131409	0.0245984	0.014414	-0.000862719	0.0105948	0.0245984	0.00677563	0.015687
0.544	0.0640632	0.0602441	0.014414	0.0258715	0.014414	0.0207793	0.0284176	0.0296907	0.0335098	0.0169601	0.0258715	0.00677563	0.0169601	0.0169601	0.0207793	0.0207793	0.00932174	-0.00213578	0.0233254	0.014414	0.0309637	0.00804868
0.545	0.0857052	0.0640632	0.0195062	0.0182332	0.00804868	0.0296907	0.0245984	0.037329	0.0258715	0.0335098	0.0411482	0.0296907	0.014414	0.014414	0.0169601	0.036056	0.0131409	-0.0123202	0.0118679	0.0195062	0.00804868	-0.0161394
0.546	0.081886	0.0500596	0.0195062	0.0105948	0.014414	0.0195062	0.015687	0.0296907	0.0258715	0.0207793	0.036056	0.0105948	0.014414	0.0182332	0.0169601	0.0169601	0.015687	0.00550257	0.00550257	0.0309637	0.0233254	0.0258715
0.547	0.0857052	0.0500596	0.000410338	0.0296907	0.0245984	0.0195062	0.0309637	0.0233254	0.0258715	0.015687	0.0335098	0.0220523	0.014414	0.0131409	0.0169601	0.036056	0.0182332	0.014414	0.0207793	0.0296907	0.0118679	-0.096342
0.548	0.0857052	0.0678824	0.0105948	0.0258715	0.0105948	0.00932174	0.0271445	0.037329	0.0284176	0.0296907	0.0335098	0.0220523	0.00932174	0.0207793	0.014414	0.0335098	0.0118679	0.0105948	0.0258715	0.014414	0.00550257	0.0436943
0.549	0.0958897	0.0538788	0.0207793	0.0207793	0.0207793	0.0284176	0.015687	0.036056	0.0386021	0.0271445	0.0233254	0.0195062	0.0335098	0.0207793	0.0105948	0.0322368	0.015687	0.0016834	0.0220523	0.0296907	0.0258715	-0.0148664
0.55	0.0793399	0.0551518	0.0195062	0.0207793	0.0233254	0.0131409	0.0296907	0.0245984	0.0284176	0.0271445	0.0335098	0.0271445	0.0105948	0.00932174	0.014414	0.0245984	0.0131409	0.00677563	0.014414	0.00804868	0.0105948	0.0016834
0.551	0.0869783	0.0640632	0.00804868	0.0271445	0.0220523	0.00422951	0.0169601	0.0233254	0.0296907	0.014414	0.0284176	0.0207793	0.00550257	0.0258715	0.0309637	0.0296907	-0.00340883	0.0105948	0.015687	0.0233254	0.0258715	0.0500596
0.552	0.0857052	0.0538788	0.0105948	0.0245984	0.0195062	0.0169601	0.0105948	0.037329	0.0284176	0.0169601	0.0296907	0.0131409	0.015687	0.0182332	-0.00340883	0.0245984	0.014414	0.0195062	0.014414	0.0245984	0.014414	-0.109073
0.553	0.104801	0.0500596	0.00677563	0.0322368	0.0195062	0.0195062	0.0207793	0.0309637	0.0271445	0.0233254	0.0271445	0.0271445	0.0207793	0.00677563	0.0118679	0.0309637	0.015687	0.000410338	0.0105948	0.0207793	0.0105948	0.0487865
0.554	0.107347	0.0500596	0.014414	0.0233254	0.0105948	0.014414	0.0195062	0.0284176	0.0411482	0.0271445	0.0424212	0.0195062	0.00932174	0.0284176	0.0195062	0.0271445	0.015687	0.015687	0.0220523	0.014414	0.0271445	-0.0250508
0.555	0.100982	0.0513327	0.014414	0.0207793	0.0105948	0.0207793	0.00932174	0.0322368	0.0271445	0.015687	0.0220523	0.0258715	0.000410338	0.0220523	0.0131409	0.0284176	0.0220523	0.00550257	0.0207793	0.0195062	0.014414	-0.00977412
0.556	0.116259	0.0500596	0.015687	0.0245984	0.0169601	0.0245984	0.036056	0.0258715	0.0207793	0.015687	0.0220523	0.0296907	0.00932174	0.00932174	0.015687	0.0284176	0.0169601	0.0118679	0.0131409	0.0169601	0.015687	0.0691555
0.557	0.132808	0.0551518	0.00677563	0.0182332	0.0118679	0.0131409	0.0207793	0.0220523	0.0309637	0.0233254	0.0245984	0.0195062	0.0169601	0.0296907	0.0258715	0.0258715	-0.000862719	0.0207793	0.0245984	0.0118679	0.0220523	-0.143445
0.558	0.127716	0.0513327	0.0258715	0.0207793	0.0169601	0.0195062	0.0207793	0.0335098	0.0195062	0.0271445	0.0322368	0.0182332	0.014414	0.0169601	0.014414	0.0220523	0.014414	-0.00468189	0.0207793	0.0195062	0.0118679	0.0398751
0.559	0.122624	0.0500596	-0.000862719	0.0169601	0.0233254	0.0131409	0.0309637	0.0245984	0.015687	0.015687	0.0220523	0.0347829	0.00550257	0.0207793	0.014414	0.0245984	0.000410338	0.0195062	0.0118679	0.0182332	0.0296907	0.00932174
0.56	0.114986	0.0538788	0.0105948	0.0233254	0.0207793	0.0245984	0.0207793	0.0258715	0.0169601	0.0245984	0.0296907	0.015687	-0.00595495	0.0105948	0.0105948	0.0220523	0.0233254	0.0169601	0.0169601	0.0182332	0.0258715	-0.0301431
0.561	0.106074	0.0475135	0.0169601	0.0233254	0.0182332	0.0182332	0.0182332	0.015687	0.0220523	0.014414	0.0296907	0.0296907	0.0233254	0.014414	0.0335098	0.0309637	0.0182332	0.000410338	0.0105948	0.0258715	0.0105948	0.0958897
0.562	0.0971627	0.0526057	0.0220523	0.0195062	0.0195062	0.0207793	0.0195062	0.036056	0.0347829	0.015687	0.0245984	0.0131409	0.014414	0.0258715	0.00804868	0.0207793	0.00677563	0.0245984	0.015687	0.0105948	0.0271445	-0.172726
0.563	0.0920705	0.0538788	0.00932174	0.0207793	0.0182332	0.0195062	0.0182332	0.00932174	0.0296907	0.0207793	0.0347829	0.0245984	0.00932174	0.015687	0.0207793	0.0207793	0.014414	0.000410338	0.0207793	0.0207793	0.014414	-0.0199586
0.564	0.0869783	0.0500596	0.0169601	0.0118679	0.00932174	0.0233254	0.014414	0.0245984	0.0258715	0.0245984	0.0424212	0.0207793	0.015687	0.00422951	0.0131409	0.0195062	0.015687	0.0169601	0.0131409	0.0258715	0.00422951	0.0500596
0.565	0.0844321	0.0551518	0.0258715	0.0258715	0.0105948	0.0220523	0.0233254	0.0207793	0.036056	0.0245984	0.0398751	0.0220523	0.0131409	0.00422951	0.0245984	0.0296907	0.0105948	0.00677563	0.0016834	0.00932174	0.0271445	-0.0543312
0.566	0.0857052	0.0538788	0.00550257	0.0195062	0.00550257	0.0182332	0.014414	0.0195062	0.0182332	0.0182332	0.0309637	0.0258715	0.0195062	0.0207793	0.00932174	0.0169601	0.0195062	-0.00468189	0.0131409	0.015687	0.014414	0.0907974
0.567	0.0895244	0.0564249	0.00932174	0.0169601	0.0131409	0.0245984	0.0245984	0.0271445	0.0296907	0.0296907	0.0207793	0.00677563	0.00804868	0.014414	0.015687	0.0271445	0.0131409	0.00932174	0.0233254	0.0169601	0.014414	-0.15363
0.568	0.0869783	0.0500596	0.00550257	0.0258715	0.00932174	0.0271445	0.00932174	0.0322368	0.0271445	0.0169601	0.036056	0.0309637	0.0195062	0.0207793	0.0169601	0.0182332	0.0118679	0.0207793	0.0131409	0.015687	0.037329	-0.0759731
0.569	0.0742477	0.0398751	0.00804868	0.015687	0.0105948	0.0182332	0.0105948	0.0284176	0.0182332	0.0207793	0.0296907	0.0322368	0.00550257	0.0105948	0.014414	0.0296907	0.00295645	0.0105948	0.0169601	0.0105948	0.00677563	0.0780669
0.57	0.0767938	0.0513327	0.015687	0.0169601	0.00550257	0.0131409	0.015687	0.0182332	0.0169601	0.0195062	0.0233254	0.0118679	0.015687	0.0118679	0.014414	0.015687	0.0169601	0.0207793	0.0271445	0.0169601	0.0424212	-0.0823384
0.571	0.0767938	0.0424212	0.0195062	0.0169601	0.0169601	0.0347829	0.0220523	0.0169601	0.0296907	0.00422951	0.0245984	0.0131409	0.00932174	0.0258715	0.0195062	0.036056	0.0322368	-0.00468189	0.000410338	0.0258715	0.0233254	0.0755207
0.572	0.0704285	0.0551518	0.00295645	0.0105948	0.014414	0.0233254	0.014414	0.0207793	0.0258715	0.0233254	0.0296907	0.0245984	0.00295645	0.00804868	0.0220523	0.00932174	0.0118679	0.0245984	0.0195062	0.015687	-0.00468189	-0.13708
0.573	0.0742477	0.0564249	0.0207793	0.0207793	0.00677563	0.00550257	0.0105948	0.0284176	0.0245984	0.0233254	0.0207793	0.0105948	0.00550257	0.0271445	0.015687	0.0233254	0.0105948	0.0118679	0.015687	0.00677563	0.0296907	-0.111619
0.574	0.0666093	0.0602441	0.000410338	0.0195062	0.00804868	0.0131409	0.0207793	0.0258715	0.0233254	0.0207793	0.0335098	0.015687	0.00677563	0.0258715	0.0220523	0.0245984	0.00422951	0.0016834	0.00422951	0.0207793	0.0207793	0.0831591
0.575	0.0602441	0.0475135	0.014414	0.014414	0.0131409	0.00932174	0.014414	0.0169601	0.0296907	0.036056	0.0258715	0.0182332	0.0105948	0.0195062	0.000410338	0.036056	0.014414	0.0309637	0.0233254	0.0118679	0.014414	-0.0988882
0.576	0.0640632	0.0411482	0.0105948	0.0207793	0.0182332	0.0335098	0.0131409	0.0335098	0.0245984	0.0105948	0.0309637	0.0195062	0.00422951	0.0169601	0.0233254	0.0195062	0.00804868	0.0182332	0.00550257	0.0195062	0.0245984	0.0920705
0.577	0.0564249	0.0500596	0.00932174	0.015687	0.0245984	0.0169601	0.00932174	0.0169601	0.0207793	0.0195062	0.0322368	0.0195062	0.0195062	0.0169601	0.0118679	0.0233254	0.00550257	0.014414	0.015687	0.015687	0.0195062	-0.109073
0.578	0.0538788	0.0538788	0.0195062	0.0131409	0.00677563	0.0207793	0.015687	0.0258715	0.0182332	0.0207793	0.0296907	0.014414	0.0207793	0.00677563	0.015687	0.0258715	0.015687	0.015687	0.0207793	0.00804868	-0.0123202	-0.112892
0.579	0.0666093	0.0424212	0.00295645	0.0207793	0.00932174	0.0271445	0.0105948	0.0245984	0.0258715	0.0245984	0.0220523	0.0182332	0.00677563	0.0220523	0.0105948	0.0195062	0.0131409	0.00295645	0.0131409	0.0118679	0.0245984	0.0271445
0.58	0.0691555	0.0411482	0.00804868	0.0245984	0.0195062	0.0131409	0.015687	0.0207793	0.0309637	0.0207793	0.036056	0.0182332	0.000410338	0.0105948	0.0220523	0.0271445	0.0207793	0.00932174	0.0207793	0.0169601	0.0258715	-0.0606964
0.581	0.0500596	0.0462404	0.0118679	0.0245984	0.0131409	0.0284176	0.0220523	0.0195062	0.0258715	0.0207793	0.0245984	0.0258715	0.014414	0.0220523	0.0195062	0.0207793	0.014414	0.0207793	0.0016834	0.0245984	0.0118679	0.0742477
0.582	0.0513327	0.0513327	0.0195062	0.015687	0.00804868	0.00550257	0.0131409	0.0195062	0.0207793	0.0207793	0.0284176	0.0182332	0.00422951	0.0258715	0.014414	0.0245984	0.0195062	0.014414	0.0233254	0.0169601	0.0296907	0.0118679
0.583	0.0513327	0.058971	0.00677563	0.014414	0.0131409	0.0105948	0.0182332	0.0309637	0.0233254	0.0182332	0.0284176	0.0195062	0.00804868	0.00677563	0.0118679	0.0220523	0.014414	-0.00468189	0.0118679	0.0131409	0.00932174	-0.162541
0.584	0.0487865	0.0411482	0.00932174	0.0182332	0.0169601	0.0169601	0.00422951	0.0233254	0.0296907	0.014414	0.0245984	0.0195062	0.00550257	0.0195062	0.00932174	0.0207793	0.014414	0.0233254	0.0169601	0.0131409	0.00295645	0.000410338
0.585	0.0615171	0.0615171	0.0169601	0.0245984	0.015687	0.0118679	0.015687	0.015687	0.0207793	0.0207793	0.0245984	0.0207793	0.0220523	0.0207793	0.0207793	0.0296907	0.0182332	0.00295645	0.0169601	0.0258715	0.0309637	-0.0301431
0.586	0.058971	0.0424212	0.0105948	0.014414	0.0245984	0.0169601	0.0169601	0.0169601	0.0207793	0.0220523	0.0169601	0.0105948	0.0195062	0.0169601	0.0233254	0.0245984	-0.00722801	0.0335098	0.00677563	0.0182332	0.015687	-0.0568773
0.587	0.0500596	0.0500596	0.000410338	0.00804868	0.00932174	0.00550257	0.0169601	0.014414	0.037329	0.0207793	0.0296907	0.0207793	-0.00340883	0.0284176	0.0182332	0.0207793	0.0195062	0.00422951	0.00295645	0.0195062	0.0335098	0.0309637
0.588	0.0411482	0.0411482	0.0207793	0.0118679	0.0105948	0.0118679	0.0195062	0.0271445	0.0245984	0.0271445	0.0284176	0.0271445	0.00677563	0.0131409	0.0233254	0.0271445	0.014414	0.00295645	0.0131409	0.014414	0.0245984	0.0424212
0.589	0.0538788	0.0513327	0.014414	0.0271445	0.0195062	0.00932174	0.000410338	0.0169601	0.0195062	0.0195062	0.0207793	0.0195062	0.000410338	0.015687	0.0245984	0.015687	0.0271445	0.0245984	0.0169601	0.0182332	0.00550257	-0.0403275
0.59	0.0462404	0.0487865	0.0131409	0.014414	0.014414	0.00932174	0.0233254	0.0309637	0.0309637	0.0245984	0.0271445	0.0245984	0.00677563	0.014414	0.0233254	0.036056	0.0169601	-0.00468189	0.014414	0.000410338	0.015687	0.0666093
0.591	0.0487865	0.0627902	0.00550257	0.00550257	0.00804868	0.0245984	0.015687	0.0182332	0.0296907	0.0233254	0.0169601	0.00677563	0.00550257	0.0105948	0.0118679	0.0258715	0.0105948	0.0245984	0.0131409	0.0207793	0.0182332	-0.109073
0.592	0.0449674	0.037329	0.014414	0.00550257	0.0195062	0.0182332	0.00804868	0.0233254	0.0195062	0.0220523	0.0258715	0.014414	0.0271445	0.0207793	0.0131409	0.014414	0.014414	0.00804868	0.000410338	0.0207793	0.014414	0.000410338
0.593	0.0436943	0.0487865	-0.00340883	0.0258715	0.00932174	0.00550257	0.0182332	0.0207793	0.0220523	0.0182332	0.0233254	0.00804868	0.00422951	0.0105948	0.0245984	0.0220523	0.00804868	-0.000862719	0.015687	0.0233254	0.0322368	-0.106526
0.594	0.0538788	0.0538788	0.014414	0.0182332	0.0131409	0.0131409	0.0118679	0.0169601	0.0245984	0.0233254	0.0284176	0.00422951	0.015687	0.0195062	0.00677563	0.0245984	0.0220523	0.0258715	0.00677563	0.015687	0.00932174	0.0284176
0.595	0.0424212	0.0615171	0.0131409	0.0169601	0.00804868	0.0105948	0.0131409	0.0322368	0.0118679	0.0233254	0.015687	0.0105948	0.0118679	0.00932174	0.0296907	0.0131409	0.0118679	0.000410338	0.00677563	0.0131409	0.000410338	-0.0899768
0.596	0.0475135	0.0398751	0.014414	0.015687	0.0271445	0.0195062	0.0105948	0.0131409	0.0207793	0.015687	0.0195062	0.0271445	0.0195062	0.0245984	-0.000862719	0.014414	0.000410338	0.0195062	0.014414	0.0118679	0.0271445	0.0755207
0.597	0.0386021	0.0436943	0.00932174	0.0296907	0.0245984	0.0195062	0.0105948	0.0233254	0.0284176	0.0207793	0.0245984	0.0131409	0.015687	0.0118679	0.0182332	0.0118679	0.015687	0.014414	0.00804868	0.0169601	0.0233254	-0.0976151
0.598	0.0500596	0.0513327	0.00932174	0.015687	0.015687	0.015687	0.0131409	0.0118679	0.0195062	0.014414	0.0207793	0.00677563	0.0131409	0.0105948	0.0105948	0.015687	0.015687	0.00295645	0.0207793	0.0220523	0.0296907	-0.0390544
0.599	0.0436943	0.0475135	0.0105948	0.0233254	0.0207793	0.0105948	0.015687	0.014414	0.0309637	0.0195062	0.0182332	0.014414	0.015687	0.0207793	0.0131409	0.0309637	0.0233254	0.0233254	0.015687	0.014414	0.0245984	0.000410338
0.6	0.0513327	0.0411482	0.00804868	0.0118679	0.0207793	0.0296907	0.0284176	0.00550257	0.0195062	0.0195062	0.0169601	0.0220523	0.0105948	0.0182332	0.0195062	0.0271445	0.00677563	0.00677563	0.0220523	0.0233254	0.000410338	-0.0530581
0.601	0.0436943	0.0436943	0.0118679	0.0220523	0.00550257	0.0118679	0.0195062	0.0118679	0.037329	0.0207793	0.0271445	0.015687	0.0105948	0.0207793	0.0245984	0.0169601	0.00550257	0.015687	0.00295645	0.0195062	0.014414	0.0767938
0.602	0.0398751	0.0424212	0.00677563	0.0195062	0.0258715	0.0131409	0.0118679	0.0309637	0.0322368	0.0182332	0.0245984	0.015687	0.000410338	0.015687	0.0169601	0.0169601	0.00804868	0.0131409	0.0233254	0.0169601	0.0347829	0.0105948
0.603	0.0475135	0.0386021	0.014414	0.0207793	0.000410338	0.0220523	0.0131409	0.015687	0.0105948	0.0245984	0.0118679	0.0169601	0.014414	0.014414	0.00295645	0.0220523	0.0105948	0.0016834	0.014414	0.0195062	0.00677563	-0.142172
0.604	0.0526057	0.0576979	0.00677563	0.0245984	0.014414	0.00422951	0.0195062	0.0233254	0.015687	0.0182332	0.0233254	0.0207793	0.0118679	0.0271445	0.0233254	0.014414	0.0131409	0.0207793	0.015687	0.0207793	0.0424212	0.0678824
0.605	0.0513327	0.0449674	0.0131409	0.0131409	0.0169601	0.0169601	0.015687	0.0169601	0.0245984	0.0207793	0.0182332	0.0233254	0.00677563	0.0016834	0.00932174	0.0233254	0.0195062	0.00550257	0.0105948	0.0131409	0.0207793	-0.145991
0.606	0.0513327	0.0398751	0.00677563	0.0233254	0.014414	0.0233254	0.00295645	0.014414	0.0296907	0.0182332	0.0195062	0.0169601	0.0169601	0.0105948	0.0169601	0.015687	0.000410338	0.00804868	0.000410338	0.0195062	-0.00468189	0.0245984
0.607	0.0411482	0.0551518	0.00804868	0.0169601	0.0105948	0.00550257	0.015687	0.0195062	0.014414	0.015687	0.0245984	0.015687	0.014414	0.0195062	0.0220523	0.0271445	0.0105948	0.015687	0.00550257	0.0271445	0.0207793	-0.051785
0.608	0.0436943	0.0576979	0.0118679	0.00677563	0.015687	0.0131409	0.0182332	0.0271445	0.0258715	0.0309637	0.0284176	0.0207793	0.00804868	0.0245984	0.014414	0.0309637	0.0182332	-0.00595495	0.015687	0.0207793	0.0245984	-0.0403275
0.609	0.0602441	0.037329	0.0182332	0.0233254	0.015687	0.00550257	0.00932174	0.0118679	0.0309637	0.0207793	0.014414	0.0105948	0.014414	0.00422951	0.0245984	0.0207793	0.0195062	0.00932174	0.014414	0.0131409	0.014414	0.00550257
0.61	0.0538788	0.0602441	0.00550257	0.0195062	0.014414	0.00932174	0.0220523	0.0271445	0.0220523	0.0207793	0.0271445	0.014414	0.00932174	0.0131409	0.014414	0.0220523	0.000410338	0.00677563	0.00804868	0.014414	0.0347829	0.0755207
0.611	0.0576979	0.0449674	0.00422951	0.015687	0.0233254	0.00295645	0.0182332	0.014414	0.0195062	0.0182332	0.015687	0.00932174	0.00550257	0.0220523	0.0245984	0.0169601	0.014414	0.015687	0.0105948	0.00804868	-0.00468189	-0.0454197
0.612	0.0475135	0.0398751	0.0131409	0.0245984	0.0105948	0.0207793	0.0169601	0.0169601	0.0258715	0.0309637	0.0182332	0.015687	0.00804868	0.0131409	0.0207793	0.0258715	0.0271445	0.00804868	0.00932174	0.0271445	0.00422951	0.104801
0.613	0.0386021	0.0449674	0.00932174	0.0245984	0.0233254	0.0105948	0.0182332	0.00550257	0.0131409	0.0131409	0.00932174	0.0195062	0.0118679	0.0169601	0.00932174	0.0195062	0.00295645	0.014414	0.0105948	0.015687	0.0335098	-0.144718
0.614	0.0398751	0.0564249	0.00295645	0.0258715	0.0131409	0.015687	0.0207793	0.0258715	0.0335098	0.0271445	0.037329	0.015687	0.00932174	0.00422951	0.0131409	0.0182332	0.014414	0.0271445	0.0131409	0.0131409	0.015687	-0.0275969
0.615	0.0538788	0.0398751	0.00932174	0.014414	0.0233254	0.015687	0.0233254	0.00932174	0.0245984	0.0169601	0.0284176	0.0105948	0.00295645	0.0258715	0.0245984	0.0195062	0.0169601	0.0195062	0.0105948	0.0245984	0.0271445	-0.0237778
0.616	0.0551518	0.0500596	0.0131409	0.0296907	0.014414	0.0182332	0.0207793	0.0309637	0.0233254	0.036056	0.0182332	0.0169601	0.0245984	0.0131409	0.0195062	0.0233254	0.0207793	0.00677563	0.00550257	-0.000862719	0.0169601	-0.0123202
0.617	0.0487865	0.0500596	0.0131409	0.0220523	0.0169601	0.014414	0.014414	0.0207793	0.0245984	0.0182332	0.0245984	0.0016834	0.00295645	0.014414	0.00677563	0.0296907	0.0131409	0.014414	0.00804868	0.0207793	0.00932174	0.0767938
0.618	0.0475135	0.0615171	0.0195062	0.015687	0.0207793	0.015687	0.0233254	0.0195062	0.0284176	0.0207793	0.0245984	0.0245984	0.0207793	0.0220523	0.00932174	0.0207793	0.014414	0.00295645	0.0182332	0.00804868	0.014414	0.00295645
0.619	0.0538788	0.0462404	0.0169601	0.0296907	0.0182332	0.00677563	0.0220523	0.0207793	0.0220523	0.0118679	0.0169601	0.0169601	0.0118679	0.0207793	0.00932174	0.014414	0.015687	0.0105948	0.015687	0.0131409	0.0296907	-0.0225047
0.62	0.0475135	0.0564249	-0.00213578	0.0131409	0.0207793	0.014414	0.0296907	0.0195062	0.015687	0.0284176	0.0284176	0.014414	0.0118679	0.014414	0.0118679	0.0169601	0.00295645	0.0271445	0.000410338	0.0169601	0.0207793	0.0131409
0.621	0.0576979	0.0424212	0.0169601	0.0207793	0.0207793	0.0182332	0.015687	0.0131409	0.0245984	0.0233254	0.0233254	0.014414	0.0131409	0.015687	0.0131409	0.0258715	0.00677563	0.000410338	0.014414	0.015687	0.0284176	-0.0403275
0.622	0.0475135	0.0500596	0.0131409	0.0195062	0.0118679	0.014414	0.0258715	0.0105948	0.0271445	0.0309637	0.0322368	0.015687	0.00677563	0.014414	0.014414	0.0207793	0.0131409	0.0284176	0.0131409	0.00550257	0.0296907	0.0233254
0.623	0.0449674	0.0424212	0.00932174	0.0169601	0.015687	0.015687	0.0105948	0.0220523	0.0195062	0.0131409	0.0296907	0.00804868	0.0105948	0.0271445	0.0118679	0.0182332	0.00295645	0.014414	0.00804868	0.015687	-0.00213578	-0.0581503
0.624	0.0564249	0.0475135	0.014414	0.0258715	0.0284176	0.0105948	0.0169601	0.0131409	0.0335098	0.0271445	0.0258715	0.0169601	0.00422951	0.014414	0.00804868	0.00932174	0.0182332	0.0105948	0.00804868	0.00804868	0.0195062	0.0335098
0.625	0.0538788	0.0551518	0.014414	0.0195062	0.015687	0.0309637	0.0195062	0.0296907	0.0169601	0.0296907	0.0207793	0.0182332	-0.00468189	0.0169601	0.0169601	0.0258715	0.0131409	0.0271445	0.00804868	0.0258715	0.0284176	-0.0263239
0.626	0.0475135	0.0449674	0.015687	0.0258715	0.0195062	0.00550257	0.0245984	0.0271445	0.0182332	0.0245984	0.0207793	0.0105948	0.014414	0.014414	0.0245984	0.0207793	0.015687	-0.000862719	0.000410338	0.0207793	0.0105948	0.0869783
0.627	0.0449674	0.0513327	0.0131409	0.0220523	0.0245984	0.0105948	0.0296907	0.00932174	0.014414	0.0233254	0.0195062	0.0105948	0.015687	0.0131409	0.0245984	0.0245984	0.00804868	0.036056	0.0258715	0.00804868	0.0309637	-0.117984
0.628	0.0487865	0.0551518	0.00932174	0.0195062	0.0207793	0.0296907	0.0258715	0.0195062	0.0271445	0.0207793	0.0245984	0.0233254	0.0131409	0.0169601	0.00932174	0.0207793	0.015687	0.0131409	0.000410338	0.0296907	0.014414	0.0245984
0.629	0.0564249	0.0462404	0.00295645	0.0233254	0.0245984	0.00550257	0.0296907	0.014414	0.0296907	0.0309637	0.0233254	0.0233254	0.000410338	0.00932174	0.014414	0.015687	0.00550257	-0.00468189	0.0105948	0.0131409	0.00932174	-0.0148664
0.63	0.0487865	0.0500596	0.015687	0.0220523	0.015687	0.0296907	0.00804868	0.036056	0.0169601	0.0258715	0.0335098	0.014414	0.014414	0.015687	0.0169601	0.0195062	0.00422951	0.0182332	0.0195062	0.0220523	0.0182332	-0.00977412
0.631	0.0564249	0.0411482	0.0118679	0.0169601	0.0131409	0.00932174	0.0296907	0.0220523	0.0233254	0.0322368	0.00932174	0.00677563	0.0233254	0.014414	0.0131409	0.0245984	0.0169601	-0.00340883	0.00932174	0.015687	0.0169601	0.080613
0.632	0.036056	0.0500596	0.000410338	0.0182332	0.0169601	0.014414	0.0195062	0.0169601	0.0271445	0.0207793	0.0258715	0.0169601	0.000410338	0.0207793	0.015687	0.0182332	0.0131409	0.0220523	0.0131409	0.014414	0.0284176	0.000410338
0.633	0.0436943	0.0538788	0.00422951	0.0182332	0.0258715	0.015687	0.0105948	0.0284176	0.0220523	0.0271445	0.0195062	0.0105948	0.014414	0.014414	0.0105948	0.0258715	0.00932174	0.0335098	0.00932174	0.0207793	0.0322368	0.00804868
0.634	0.0500596	0.0462404	0.014414	0.0207793	0.015687	0.0169601	0.0207793	0.0233254	0.0271445	0.0258715	0.0309637	0.0169601	0.0016834	0.000410338	0.0195062	0.015687	0.015687	0.00295645	0.0105948	0.014414	-0.0148664	0.0767938
0.635	0.0411482	0.0500596	0.00550257	0.0258715	0.0195062	0.0245984	0.0182332	0.0207793	0.0411482	0.0258715	0.0169601	0.0169601	0.0169601	0.0169601	0.0131409	0.0245984	0.014414	-0.000862719	0.0169601	0.015687	0.0220523	-0.105253
0.636	0.0538788	0.0475135	0.00932174	0.0309637	0.0296907	0.014414	0.0245984	0.014414	0.0182332	0.0233254	0.0220523	0.0105948	0.00677563	0.00295645	0.00550257	0.0207793	0.0207793	0.0245984	0.00804868	0.0169601	0.0258715	0.0551518
0.637	0.0513327	0.0436943	0.0118679	0.0233254	0.0169601	0.015687	0.0245984	0.0220523	0.0271445	0.0309637	0.036056	0.014414	0.000410338	0.0169601	0.015687	0.0195062	0.00550257	0.0118679	0.00295645	0.0131409	0.0207793	-0.0148664
0.638	0.0436943	0.0487865	0.00677563	0.0258715	0.0220523	0.0233254	0.0118679	0.0233254	0.0220523	0.0169601	0.0271445	0.014414	0.0118679	0.0182332	0.0245984	0.0258715	0.015687	0.015687	0.0131409	0.0182332	0.036056	0.0284176
0.639	0.0500596	0.0449674	0.015687	0.036056	0.0309637	0.0207793	0.0118679	0.0258715	0.0271445	0.0335098	0.0296907	0.00422951	0.00677563	0.0220523	0.00295645	0.0207793	0.00932174	0.0105948	0.000410338	0.0233254	0.00550257	-0.0110472
0.64	0.0398751	0.0424212	0.00932174	0.014414	0.0195062	0.0309637	0.0271445	0.0169601	0.0207793	0.0233254	0.0182332	0.0182332	0.00804868	0.014414	0.0258715	0.0207793	0.00677563	0.00550257	0.0131409	0.00932174	0.00295645	0.0780669
0.641	0.0411482	0.0538788	0.0207793	0.014414	0.0195062	0.0118679	0.0296907	0.0233254	0.0347829	0.0207793	0.0386021	0.0169601	0.000410338	0.0233254	0.0169601	0.015687	0.0182332	0.0245984	0.00804868	0.0207793	0.0271445	0.00677563
0.642	0.0500596	0.0411482	0.014414	0.0284176	0.0207793	0.0207793	0.014414	0.0296907	0.0220523	0.0233254	0.0195062	0.0131409	0.000410338	0.0169601	0.0169601	0.015687	0.00550257	0.014414	0.000410338	0.015687	0.0207793	0.00295645
0.643	0.0449674	0.037329	0.00932174	0.0195062	0.0131409	0.0258715	0.0195062	0.0118679	0.0233254	0.036056	0.0233254	0.00932174	0.00295645	0.00550257	0.00804868	0.015687	0.00932174	0.0118679	0.00932174	0.014414	0.0182332	0.0449674
0.644	0.0398751	0.0436943	0.015687	0.0195062	0.015687	0.0233254	0.0258715	0.0309637	0.0271445	0.0258715	0.0296907	0.015687	0.0118679	0.0207793	0.0207793	0.0258715	0.00677563	0.015687	0.000410338	0.0169601	0.0347829	-0.0530581
0.645	0.0462404	0.0449674	0.015687	0.0271445	0.00932174	0.0169601	0.0169601	0.0284176	0.0258715	0.0296907	0.0245984	0.00932174	0.0131409	0.00932174	0.014414	0.0131409	0.0105948	0.0105948	0.0233254	0.00677563	0.0233254	0.0882513
0.646	0.0271445	0.036056	0.00295645	0.0169601	0.0131409	0.0169601	0.0245984	0.0245984	0.0309637	0.0398751	0.0335098	0.015687	0.0233254	0.0169601	0.015687	0.0245984	0.014414	0.0322368	0.00295645	0.0245984	-0.00213578	0.0118679
0.647	0.0411482	0.0424212	0.0105948	0.015687	0.0169601	0.0284176	0.0245984	0.0195062	0.0195062	0.0271445	0.0207793	0.00932174	0.0131409	0.014414	0.015687	0.015687	0.015687	0.015687	0.0131409	0.0207793	0.0220523	-0.00977412
0.648	0.0449674	0.0436943	0.014414	0.0284176	0.015687	0.015687	0.0258715	0.0207793	0.0271445	0.0245984	0.0271445	-0.00340883	0.00932174	0.0335098	0.0195062	0.0105948	0.014414	0.0118679	0.00295645	0.000410338	0.0195062	0.0717016
0.649	0.0449674	0.0538788	0.014414	0.0271445	0.0169601	0.0271445	0.014414	0.0258715	0.0386021	0.0296907	0.0245984	0.0233254	0.0207793	0.00932174	0.015687	0.0105948	0.0131409	0.0233254	0.00550257	0.0220523	0.0169601	-0.101434
0.65	0.0424212	0.0398751	0.014414	0.0296907	0.014414	0.00422951	0.0233254	0.0271445	0.0245984	0.0220523	0.0245984	0.015687	0.000410338	0.014414	0.0258715	0.0169601	0.015687	0.00295645	0.0169601	0.00295645	0.0233254	0.0195062
0.651	0.0386021	0.0424212	0.0105948	0.0233254	0.0245984	0.0207793	0.0131409	0.0258715	0.0195062	0.0335098	0.0207793	0.00422951	0.0169601	0.014414	0.014414	0.015687	0.0207793	0.0245984	0.0118679	0.0233254	0.000410338	0.00295645
0.652	0.0335098	0.0284176	0.015687	0.0309637	0.0118679	0.0258715	0.014414	0.0207793	0.0347829	0.0258715	0.0245984	0.0207793	0.00677563	0.0118679	0.000410338	0.0309637	0.0105948	0.0207793	0.00550257	0.0169601	0.00295645	-0.000862719
0.653	0.0386021	0.0500596	0.0220523	0.0233254	0.0131409	0.0131409	0.0169601	0.036056	0.0207793	0.0233254	0.036056	0.00295645	0.0182332	0.015687	0.015687	0.0207793	0.000410338	0.014414	0.00550257	0.00422951	0.0233254	0.0296907
0.654	0.0449674	0.0513327	0.0169601	0.0245984	0.0258715	0.0182332	0.0169601	0.0207793	0.0271445	0.0207793	0.0284176	0.00804868	0.0131409	0.0182332	0.00677563	0.0131409	0.014414	0.0220523	0.0131409	0.0182332	0.014414	0.0271445
0.655	0.0526057	0.0449674	0.014414	0.0335098	0.0182332	0.0195062	0.014414	0.0271445	0.0309637	0.0347829	0.0258715	0.0233254	0.00804868	0.00295645	0.00932174	0.014414	0.0195062	-0.000862719	0.00550257	0.00932174	0.0233254	0.0131409
0.656	0.0398751	0.0436943	0.015687	0.0195062	0.0118679	0.0245984	0.0182332	0.0258715	0.0207793	0.0245984	0.0322368	0.0195062	0.015687	0.0118679	0.015687	0.0258715	0.00550257	0.00422951	0.0169601	0.0105948	0.0169601	0.0729746
0.657	0.0335098	0.0424212	0.00932174	0.0245984	0.0118679	0.0169601	0.0182332	0.0233254	0.0207793	0.0271445	0.0296907	0.0131409	-0.00213578	0.0195062	0.0105948	0.0207793	0.0105948	0.00804868	-0.000862719	0.0207793	-0.00468189	-0.050512
0.658	0.036056	0.0538788	0.00677563	0.0220523	0.0105948	0.0105948	0.0105948	0.0258715	0.0245984	0.0207793	0.014414	0.0131409	0.0131409	0.00677563	0.0207793	0.0169601	0.0105948	0.0131409	0.015687	0.000410338	0.0220523	0.036056
0.659	0.0500596	0.0449674	0.014414	0.0296907	0.0233254	0.0245984	0.015687	0.015687	0.0245984	0.0233254	0.0296907	0.0118679	0.0169601	0.00550257	0.0118679	0.0195062	0.0118679	0.00422951	0.0105948	0.0016834	0.0131409	-0.0186855
0.66	0.0475135	0.037329	0.0131409	0.0245984	0.0245984	0.00677563	0.014414	0.0258715	0.0207793	0.0322368	0.0258715	0.0131409	-0.00340883	0.0118679	0.00295645	0.0207793	0.015687	0.0207793	0.00932174	0.0195062	0.00677563	0.0424212
0.661	0.0347829	0.0475135	0.00550257	0.0233254	0.0169601	0.0207793	0.0182332	0.0220523	0.0309637	0.0207793	0.0347829	0.00295645	0.00804868	0.00932174	0.0105948	0.015687	0.00295645	0.0118679	0.00550257	0.015687	0.0169601	-0.00977412
0.662	0.0309637	0.0411482	0.00932174	0.015687	0.0233254	0.0258715	0.0182332	0.0207793	0.0284176	0.0258715	0.037329	0.00550257	0.00677563	0.00550257	0.0118679	0.0195062	0.0207793	0.0245984	0.00677563	0.0233254	0.015687	0.0691555
0.663	0.0436943	0.0487865	0.0233254	0.0309637	0.015687	0.0195062	0.015687	0.0233254	0.0233254	0.0296907	0.0296907	0.0258715	0.014414	0.0169601	0.014414	0.014414	0.0131409	0.000410338	0.0182332	0.015687	-0.00595495	-0.0352353
0.664	0.0411482	0.0475135	0.00550257	0.0220523	0.00804868	0.0169601	0.0258715	0.015687	0.014414	0.0335098	0.0284176	0.00550257	0.00804868	0.0169601	0.000410338	0.0220523	0.0131409	0.0131409	0.014414	0.0131409	0.0233254	0.00932174
0.665	0.036056	0.0462404	0.00932174	0.0258715	0.0169601	0.0169601	0.00422951	0.0207793	0.0258715	0.0335098	0.0296907	0.00804868	0.0182332	0.00550257	0.00932174	0.0220523	0.0105948	0.0016834	0.0016834	0.014414	0.015687	0.0347829
0.666	0.0513327	0.0436943	0.0182332	0.0271445	0.0131409	0.0335098	0.0258715	0.0271445	0.0258715	0.0271445	0.0220523	0.015687	0.000410338	0.00422951	0.0182332	0.0207793	0.00932174	0.014414	0.00932174	0.0131409	0.0169601	-0.00468189
0.667	0.0398751	0.0449674	0.0169601	0.0220523	0.015687	0.0105948	0.0195062	0.0118679	0.0207793	0.0220523	0.0220523	0.00422951	-0.00213578	0.014414	0.0118679	0.015687	0.0169601	0.00932174	0.0169601	0.0131409	0.0207793	0.0602441
0.668	0.0335098	0.0411482	0.0195062	0.0169601	0.0169601	0.0207793	0.015687	0.0245984	0.0258715	0.0169601	0.0271445	0.00550257	0.0220523	0.0131409	0.00422951	0.0207793	0.0131409	0.00422951	0.00422951	0.014414	0.015687	0.0271445
0.669	0.0500596	0.0500596	-0.00340883	0.0296907	0.0169601	0.0207793	0.0296907	0.0233254	0.0131409	0.0245984	0.0258715	0.00422951	0.00550257	0.0195062	0.0207793	0.0207793	0.0207793	0.015687	0.015687	0.015687	0.00422951	-0.0275969
0.67	0.0411482	0.0398751	0.0016834	0.0258715	0.0118679	0.014414	0.0169601	0.0182332	0.014414	0.0207793	0.015687	0.00932174	0.00932174	0.0105948	0.0118679	0.0207793	0.00422951	-0.00340883	0.00932174	0.015687	0.0195062	0.0398751
0.671	0.0424212	0.037329	0.0131409	0.0195062	0.0245984	0.0195062	0.0258715	0.00804868	0.0398751	0.0271445	0.0258715	0.0220523	0.0105948	0.00932174	0.015687	0.0182332	0.00932174	0.0182332	-0.00722801	0.00932174	0.00932174	-0.0479659
0.672	0.0436943	0.0436943	0.015687	0.0233254	0.0233254	0.0245984	0.00932174	0.0258715	0.0195062	0.015687	0.0182332	0.00550257	0.0105948	0.014414	0.00550257	0.0284176	0.0182332	0.00677563	0.0105948	0.014414	0.0195062	-0.00468189
0.673	0.0436943	0.0475135	0.0220523	0.0207793	0.00932174	0.0169601	0.0131409	0.0220523	0.0182332	0.0195062	0.0309637	0.0245984	0.0105948	0.0169601	0.0233254	0.0195062	0.00550257	0.00677563	0.00932174	0.015687	0.0207793	0.0296907
0.674	0.037329	0.0500596	0.00932174	0.0207793	0.00932174	0.0118679	0.0169601	0.0258715	0.0182332	0.0296907	0.0169601	0.0118679	-0.00340883	0.014414	0.00804868	0.0271445	0.0207793	0.014414	0.00677563	0.0233254	-0.00595495	-0.0237778
0.675	0.036056	0.0449674	0.014414	0.0195062	0.0245984	0.00932174	0.0207793	0.0207793	0.014414	0.0245984	0.0258715	0.00932174	0.0233254	0.015687	0.00932174	0.0207793	0.014414	-0.000862719	0.00550257	0.0182332	0.0195062	0.0284176
0.676	0.0487865	0.0411482	0.00677563	0.0220523	0.0105948	0.0195062	0.00677563	0.036056	0.0271445	0.0233254	0.0258715	0.0118679	0.000410338	0.00932174	0.00932174	0.0207793	0.0207793	0.0258715	0.00295645	0.0118679	0.0207793	0.037329
0.677	0.037329	0.0449674	0.0207793	0.0245984	0.0207793	0.014414	0.0245984	0.0105948	0.014414	0.0182332	0.0220523	0.00932174	0.00932174	0.015687	0.0207793	0.0233254	0.00677563	0.0105948	0.00804868	0.0131409	0.015687	-0.00595495
0.678	0.0322368	0.0411482	0.0118679	0.0258715	0.014414	0.0220523	0.014414	0.0169601	0.0195062	0.0233254	0.0245984	0.014414	0.014414	0.0169601	-0.00340883	0.0220523	0.00295645	0.000410338	0.0131409	0.0233254	0.0245984	0.0755207
0.679	0.0424212	0.0386021	0.0105948	0.014414	0.00677563	0.014414	0.0233254	0.0220523	0.0195062	0.0233254	0.0245984	0.00550257	0.0016834	0.014414	0.0105948	0.0131409	0.00677563	0.00295645	0.015687	0.0233254	0.0207793	-0.0696078
0.68	0.036056	0.0449674	0.00932174	0.0309637	0.0182332	0.0258715	0.015687	0.0258715	0.0245984	0.0322368	0.0207793	0.0131409	0.0207793	0.0131409	0.00804868	0.015687	0.0169601	0.00677563	0.0105948	0.015687	-0.0110472	-0.0174125
0.681	0.0386021	0.036056	0.00550257	0.0271445	0.0118679	0.0233254	0.0245984	0.0118679	0.0220523	0.0309637	0.0245984	0.0016834	0.0016834	0.0118679	0.014414	0.0258715	0.0105948	0.0245984	0.014414	0.00295645	0.0195062	0.00932174
0.682	0.036056	0.036056	0.00932174	0.015687	0.0118679	0.015687	0.0233254	0.00804868	0.0233254	0.0169601	0.0195062	0.00932174	0.0105948	0.0233254	0.015687	0.0169601	0.00932174	0.00932174	0.0105948	0.0182332	0.0258715	0.00677563
0.683	0.0449674	0.0462404	0.0105948	0.015687	0.0105948	0.0207793	0.0220523	0.0207793	0.0207793	0.0207793	0.0207793	-0.00595495	0.00677563	0.0169601	0.00677563	0.0131409	0.0207793	0.000410338	0.014414	0.00422951	0.0105948	0.0245984
0.684	0.0245984	0.037329	0.0169601	0.0245984	0.0105948	0.0182332	0.0233254	0.015687	0.0207793	0.0220523	0.0195062	0.00550257	0.015687	0.00677563	0.0131409	0.0233254	0.0105948	0.0131409	-0.000862719	0.014414	0.0233254	-0.0212316
0.685	0.0347829	0.0386021	0.00804868	0.0131409	0.0118679	0.0131409	0.0118679	0.0233254	0.0207793	0.0258715	0.0245984	0.0207793	-0.00977412	0.00295645	0.0182332	0.0169601	0.000410338	0.000410338	0.000410338	0.00422951	0.0195062	0.0551518
0.686	0.037329	0.036056	0.0169601	0.0182332	0.0195062	0.014414	0.0131409	0.0195062	0.0258715	0.0284176	0.0131409	0.0105948	0.0131409	0.0118679	0.00804868	0.0131409	0.0131409	0.0169601	0.0016834	0.0131409	-0.0110472	-0.0352353
0.687	0.0462404	0.0411482	0.0016834	0.0220523	0.00932174	0.0195062	0.014414	0.0195062	0.0207793	0.0195062	0.0195062	0.00550257	0.00677563	0.0182332	0.0207793	0.0233254	0.00932174	0.015687	0.0182332	0.0195062	0.00550257	0.0564249
0.688	0.036056	0.0411482	0.00932174	0.0284176	0.0309637	0.0220523	0.015687	0.0131409	0.0220523	0.0309637	0.0131409	0.0118679	0.00932174	0.00550257	0.0016834	0.0169601	0.0207793	-0.00213578	0.00295645	0.0169601	0.0233254	-0.0581503
0.689	0.037329	0.0436943	0.0105948	0.0182332	0.0105948	0.0169601	0.0207793	0.0207793	0.014414	0.0169601	0.0258715	0.00804868	0.014414	0.00932174	0.0182332	0.0118679	-0.000862719	0.00677563	0.000410338	0.00932174	0.014414	0.0335098
0.69	0.0245984	0.0449674	0.00677563	0.0296907	0.00422951	0.0016834	0.0258715	0.0245984	0.0245984	0.0309637	0.0207793	-0.000862719	-0.00722801	0.00550257	0.0245984	0.0169601	0.00422951	0.015687	0.0016834	0.00550257	0.0220523	-0.0110472
0.691	0.0335098	0.0449674	0.00295645	0.00932174	0.00932174	0.0284176	0.00550257	0.0169601	0.0169601	0.0296907	0.0169601	0.0105948	-0.000862719	0.0131409	0.00677563	0.0169601	0.00550257	0.015687	0.00677563	0.015687	-0.00722801	-0.0225047
0.692	0.0449674	0.0309637	0.0233254	0.0271445	0.014414	0.014414	0.0118679	0.0169601	0.0309637	0.0245984	0.014414	0.0131409	0.00677563	0.00422951	0.0118679	0.0296907	0.00550257	0.0207793	0.00932174	0.00677563	-0.00850107	0.0309637
0.693	0.0335098	0.0398751	0.00422951	0.0309637	0.0182332	0.0131409	0.00932174	0.00295645	0.0207793	0.014414	0.014414	0.00804868	0.015687	0.00422951	0.0105948	0.0131409	0.014414	-0.00468189	-0.00213578	0.00422951	0.0284176	-0.0454197
0.694	0.0436943	0.0436943	0.014414	0.014414	0.0195062	0.0118679	0.0233254	0.015687	0.0207793	0.0182332	0.0105948	0.00804868	0.00677563	0.00932174	0.00295645	0.015687	0.0195062	0.0118679	0.015687	0.0169601	0.0131409	0.0678824
0.695	0.0398751	0.0386021	0.014414	0.014414	0.014414	0.015687	0.00550257	0.00677563	0.0118679	0.0195062	0.0105948	0.015687	-0.00468189	0.0169601	0.015687	0.0169601	0.0105948	0.0258715	0.0131409	0.00550257	0.0105948	-0.0186855
0.696	0.0284176	0.0411482	0.0105948	0.036056	0.0182332	0.015687	0.00804868	0.0207793	0.0105948	0.0245984	0.0169601	-0.00213578	0.0195062	0.014414	0.0245984	0.015687	0.00295645	-0.00468189	0.000410338	0.015687	0.00932174	-0.0250508
0.697	0.0335098	0.0462404	0.014414	0.014414	0.00932174	0.00804868	0.015687	0.0207793	0.0195062	0.0284176	0.0169601	0.00550257	0.00932174	0.014414	0.00804868	0.0169601	0.00932174	0.0207793	0.00422951	0.0105948	-0.000862719	0.000410338
0.698	0.0309637	0.036056	0.00677563	0.0195062	0.015687	0.014414	0.0105948	0.014414	0.0131409	0.0233254	0.0233254	0.0182332	0.00550257	0.000410338	0.0105948	0.014414	0.014414	-0.00722801	0.0131409	0.00677563	0.00550257	-0.0148664
0.699	0.036056	0.036056	0.0169601	0.015687	0.015687	0.0016834	0.0233254	0.00550257	0.0131409	0.0258715	0.0131409	0.0118679	-0.00340883	0.00932174	0.00932174	0.0258715	0.00804868	-0.000862719	-0.000862719	0.0105948	0.0347829	0.0245984
0.7	0.0284176	0.036056	0.00677563	0.0207793	0.00677563	0.00677563	0.015687	0.00932174	0.0245984	0.0182332	0.0195062	0.0220523	0.0220523	0.00804868	0.0131409	0.00932174	0.00932174	0.0258715	0.00677563	0.00677563	0.0309637	0.0258715
0.701	0.0335098	0.0411482	0.00677563	0.014414	0.015687	0.0105948	0.0169601	0.0233254	0.00295645	0.0258715	0.0182332	0.00550257	0.000410338	0.0131409	0.0105948	0.0195062	0.014414	0.0105948	-0.0123202	0.00295645	0.00550257	0.0335098
0.702	0.0296907	0.0386021	0.0105948	0.0245984	0.00677563	0.00932174	0.0105948	-0.00213578	0.014414	0.0258715	0.00804868	0.0131409	0.0105948	0.0207793	0.0220523	0.00932174	0.00804868	0.0118679	-0.000862719	0.00550257	0.0131409	0.015687
0.703	0.0309637	0.0411482	0.00677563	0.0233254	0.0118679	0.0233254	0.0131409	0.0169601	0.00932174	0.0169601	0.0207793	0.0105948	0.00804868	0.00677563	0.00422951	0.0207793	0.015687	0.014414	0.014414	0.014414	-0.00722801	-0.00340883
0.704	0.0411482	0.0411482	0.00295645	0.0207793	0.0118679	0.00677563	0.0245984	0.0131409	0.00932174	0.0207793	0.015687	0.015687	0.0105948	0.00550257	0.015687	0.0118679	0.015687	0.00804868	-0.000862719	0.000410338	0.00677563	0.0131409
0.705	0.0296907	0.036056	0.015687	0.0258715	0.0118679	0.014414	0.00932174	0.0233254	0.0182332	0.0207793	0.0207793	0.014414	-0.000862719	0.0105948	-0.000862719	0.0207793	0.015687	0.014414	-0.00340883	0.0169601	0.015687	-0.0174125
0.706	0.0411482	0.0245984	0.0169601	0.0258715	0.0220523	0.00550257	0.014414	0.015687	0.0309637	0.0182332	0.00932174	0.00932174	0.0016834	0.00932174	0.0118679	0.00932174	0.00550257	0.000410338	-0.00722801	0.00550257	0.0169601	0.0271445
0.707	0.0322368	0.0475135	0.0169601	0.0105948	0.0169601	0.0245984	0.0207793	0.0233254	0.015687	0.0271445	0.00932174	-0.00213578	0.00550257	0.00295645	0.00932174	0.0284176	0.0131409	0.014414	0.0105948	0.0131409	0.0271445	-0.0148664
0.708	0.0245984	0.037329	0.014414	0.0245984	0.00295645	0.0195062	0.00932174	0.0284176	0.0169601	0.0105948	0.0195062	0.014414	0.00932174	0.0131409	0.0118679	0.00932174	0.0207793	0.0271445	0.00422951	0.00932174	0.0207793	0.0207793
0.709	0.0245984	0.0500596	0.0182332	0.036056	0.0169601	0.0169601	0.0118679	0.00677563	0.0296907	0.0309637	0.0195062	0.0105948	0.0016834	0.00550257	0.0182332	0.0207793	0.0105948	-0.00468189	0.000410338	0.00550257	-0.0110472	0.00295645
0.71	0.0347829	0.0398751	0.014414	0.0169601	0.015687	0.0105948	0.00677563	0.0271445	0.00932174	0.0347829	0.0271445	0.00422951	0.00295645	0.0169601	0.014414	0.014414	0.015687	0.00804868	0.000410338	0.00932174	0.0245984	0.0500596
0.711	0.0258715	0.0335098	0.000410338	0.0182332	0.0207793	0.0169601	0.00804868	0.0233254	0.0131409	0.015687	0.0105948	0.00422951	0.00422951	0.00932174	0.00550257	0.00422951	0.0169601	0.0284176	0.00550257	0.0105948	0.0169601	-0.0416006
0.712	0.036056	0.0436943	0.0118679	0.0195062	0.00932174	0.00550257	0.0233254	0.0220523	0.015687	0.0169601	0.0284176	0.0118679	0.0131409	0.00932174	0.015687	0.0195062	0.00804868	0.0118679	-0.00340883	0.0258715	0.00932174	0.0398751
0.713	0.036056	0.0462404	0.0105948	0.0207793	0.0182332	0.00932174	0.00932174	0.0220523	0.0169601	0.0207793	0.0105948	0.00804868	0.00804868	0.0105948	0.00932174	0.015687	0.014414	0.014414	0.00677563	0.015687	0.0271445	-0.00722801
0.714	0.0296907	0.0411482	0.0207793	0.0258715	0.0182332	0.0169601	0.0182332	0.0131409	0.0284176	0.0335098	0.015687	0.0118679	0.0131409	0.015687	0.00295645	0.0118679	0.0131409	0.014414	0.00550257	0.0195062	0.015687	0.00932174
0.715	0.0309637	0.0436943	0.0169601	0.00804868	0.0169601	0.0233254	0.00550257	0.015687	0.0271445	0.0309637	0.0220523	0.0131409	0.014414	0.0118679	0.00295645	0.0182332	0.014414	0.0169601	0.00550257	0.00804868	-0.0110472	0.081886
0.716	0.0258715	0.0475135	0.00932174	0.0233254	0.00422951	0.015687	0.014414	0.0245984	0.014414	0.0245984	0.015687	0.0131409	-0.00468189	0.00932174	0.0169601	0.0131409	0.014414	0.00932174	0.00932174	-0.00213578	0.0169601	-0.0275969
0.717	0.0284176	0.0296907	0.00804868	0.0296907	0.0296907	0.0131409	0.0105948	0.0258715	0.0258715	0.0195062	0.014414	0.0220523	0.0105948	0.014414	0.00677563	0.00550257	0.00422951	0.0169601	0.00677563	0.0131409	0.0131409	0.0016834
0.718	0.0449674	0.0411482	0.0169601	0.0169601	0.00550257	0.0258715	0.0105948	0.0131409	0.0182332	0.0347829	0.0195062	0.00932174	0.00677563	0.0207793	0.0105948	0.0245984	0.0207793	0.0182332	-0.000862719	0.00932174	0.00932174	0.0207793
0.719	0.0335098	0.0436943	0.00677563	0.0233254	0.0131409	0.014414	0.0233254	0.0105948	0.0296907	0.0296907	0.0233254	0.014414	0.00295645	0.0169601	0.0169601	0.015687	0.015687	0.000410338	0.00677563	0.014414	0.0335098	-0.0275969
0.72	0.0296907	0.0500596	0.0233254	0.0322368	0.0207793	0.0207793	0.0233254	0.0220523	0.0322368	0.0271445	0.0296907	0.00422951	0.0105948	0.00804868	0.000410338	0.0105948	0.0182332	-0.00977412	0.014414	0.0118679	0.00677563	0.0475135
0.721	0.0296907	0.0500596	0.015687	0.0245984	0.015687	0.0207793	0.015687	0.0131409	0.0233254	0.0322368	0.014414	0.0016834	0.015687	0.0245984	0.014414	0.0271445	0.0169601	0.0169601	0.00422951	0.00932174	0.000410338	0.0386021
0.722	0.0245984	0.0335098	0.0233254	0.00804868	0.0169601	0.0105948	0.0258715	0.014414	0.0245984	0.0233254	0.0233254	0.015687	0.0182332	0.00550257	0.0131409	0.00804868	0.0118679	0.00932174	0.00295645	0.00932174	0.0169601	-0.0148664
0.723	0.037329	0.0436943	0.0131409	0.0233254	0.0233254	0.0169601	0.0131409	0.0195062	0.0233254	0.0322368	0.0233254	0.0105948	-0.00468189	0.0105948	0.015687	0.0233254	0.0207793	0.014414	0.0105948	0.0207793	0.0195062	0.0436943
0.724	0.036056	0.036056	0.0105948	0.0245984	0.014414	0.00295645	0.0118679	0.014414	0.0207793	0.0233254	0.0258715	0.0105948	0.00932174	0.014414	0.00677563	0.0245984	0.0105948	0.00932174	-0.00213578	0.0016834	0.0131409	-0.0186855
0.725	0.0309637	0.0436943	0.0131409	0.0207793	0.0220523	0.0245984	0.00932174	0.0207793	0.0284176	0.0220523	0.0233254	0.000410338	0.015687	0.00550257	0.0169601	0.0207793	0.0195062	-0.0110472	0.00932174	0.0258715	0.036056	-0.0110472
0.726	0.0309637	0.036056	0.0207793	0.0207793	0.0182332	0.015687	0.014414	0.0195062	0.0207793	0.0322368	0.0245984	0.0105948	0.0105948	0.015687	0.00550257	0.0131409	0.0105948	0.0182332	0.00677563	0.00422951	0.0233254	0.0500596
0.727	0.0233254	0.0449674	0.00932174	0.0309637	0.014414	0.0258715	0.0131409	0.0245984	0.0233254	0.0296907	0.0207793	0.015687	0.00932174	0.0245984	0.0207793	0.0182332	0.0220523	0.00932174	0.00804868	0.00677563	-0.0123202	-0.0174125
0.728	0.036056	0.0411482	0.0220523	0.0245984	0.0220523	0.0258715	0.0105948	0.0245984	0.0220523	0.0296907	0.0182332	0.00422951	0.00677563	0.0118679	0.00422951	0.0131409	0.015687	0.0207793	0.000410338	0.0207793	0.0169601	0.0105948
0.729	0.0245984	0.0436943	0.00932174	0.0207793	0.00932174	0.00932174	0.0118679	0.0207793	0.0207793	0.0424212	0.014414	0.00804868	0.00677563	0.0131409	0.00932174	0.014414	0.014414	0.00932174	0.0105948	0.0182332	0.0182332	0.0411482
0.73	0.0284176	0.0436943	0.00677563	0.0284176	0.0233254	0.0258715	0.0169601	0.0207793	0.0233254	0.0284176	0.0258715	0.0118679	0.00295645	0.0131409	0.0131409	0.00804868	0.00932174	-0.00977412	0.00932174	0.00550257	0.0245984	0.00677563
0.731	0.0284176	0.0436943	0.0169601	0.0258715	0.0284176	0.014414	0.0118679	0.0195062	0.0233254	0.0284176	0.0233254	0.0118679	0.00677563	0.00932174	0.0105948	0.0245984	0.015687	0.0118679	-0.00468189	0.014414	0.0207793	0.0551518
0.732	0.0309637	0.0424212	0.0105948	0.0245984	0.0131409	0.0207793	0.0207793	0.0233254	0.0245984	0.0296907	0.0258715	0.0105948	0.00422951	0.0258715	0.0118679	0.0245984	0.00677563	0.00677563	0.00932174	0.0182332	-0.00722801	0.000410338
0.733	0.0182332	0.0411482	0.00550257	0.0296907	0.0309637	0.0105948	0.0182332	0.0207793	0.036056	0.0271445	0.0296907	0.0322368	0.00932174	0.000410338	0.00422951	0.0271445	0.0105948	0.0207793	0.00295645	0.00550257	0.0105948	-0.0365083
0.734	0.0258715	0.0424212	0.015687	0.0245984	0.015687	0.0105948	0.00677563	0.0322368	0.0309637	0.036056	0.0245984	0.0105948	0.015687	0.0131409	0.0258715	0.0016834	0.0233254	0.0169601	0.0207793	0.014414	0.0233254	0.0449674
0.735	0.0271445	0.0335098	0.0169601	0.0182332	0.014414	0.015687	0.0207793	0.0271445	0.037329	0.0309637	0.0296907	0.00550257	0.0207793	0.0207793	0.0131409	0.0195062	0.0169601	-0.0135933	-0.00468189	0.00804868	0.0195062	0.00804868
0.736	0.0271445	0.0449674	0.0105948	0.0233254	0.0271445	0.00804868	0.0195062	0.0245984	0.0296907	0.0169601	0.0207793	0.0169601	0.0105948	0.000410338	0.0195062	0.015687	0.00550257	0.00932174	-0.00468189	0.0182332	0.0207793	0.037329
0.737	0.0245984	0.0386021	0.014414	0.0309637	0.0169601	0.0233254	0.00932174	0.0195062	0.0296907	0.0424212	0.0271445	0.0131409	-0.000862719	0.00295645	0.00422951	0.0258715	0.0131409	0.0131409	0.0131409	0.0105948	0.0233254	0.014414
0.738	0.0309637	0.0487865	0.014414	0.0220523	0.0207793	0.0169601	0.0207793	0.014414	0.0220523	0.0258715	0.0207793	0.00932174	0.00422951	0.0182332	0.014414	0.015687	0.00932174	0.0118679	0.00932174	0.00677563	-0.000862719	0.0513327
0.739	0.0296907	0.0475135	0.0105948	0.0284176	0.0131409	0.015687	0.0309637	0.0258715	0.0233254	0.0296907	0.0284176	0.0105948	0.0182332	0.00295645	0.00932174	0.0105948	0.0207793	0.0182332	0.00550257	0.0118679	0.00550257	-0.000862719
0.74	0.0258715	0.0386021	0.0258715	0.0258715	0.0296907	0.00804868	0.015687	0.0296907	0.0284176	0.0309637	0.0258715	0.014414	0.0131409	0.014414	0.0169601	0.015687	0.0131409	0.000410338	0.00422951	0.014414	0.015687	0.0309637
0.741	0.0245984	0.0411482	0.00677563	0.00804868	0.00932174	0.0296907	0.00677563	0.0271445	0.0182332	0.036056	0.0309637	0.00804868	0.015687	0.0296907	0.015687	0.0245984	0.00677563	0.00677563	0.0182332	0.00932174	0.00932174	0.0195062
0.742	0.0335098	0.0500596	0.0233254	0.0347829	0.0169601	0.0169601	0.015687	0.0195062	0.0296907	0.0411482	0.0296907	0.015687	0.0105948	0.00295645	0.000410338	0.0131409	0.014414	0.0207793	0.0207793	0.00932174	0.0258715	0.00932174
0.743	0.0182332	0.0386021	0.0207793	0.0195062	0.0207793	0.0233254	0.0207793	0.0245984	0.0233254	0.0245984	0.0169601	0.0105948	0.00295645	0.0105948	0.00295645	0.0207793	0.015687	0.00550257	0.0105948	0.0131409	0.0271445	0.0564249
0.744	0.0258715	0.0347829	0.0105948	0.0245984	0.0271445	0.0207793	0.014414	0.0233254	0.0335098	0.0296907	0.0271445	0.014414	0.00550257	0.00677563	0.0131409	0.0233254	0.0245984	0.0271445	0.00677563	0.015687	-0.0110472	-0.0225047
0.745	0.0245984	0.036056	0.00932174	0.036056	0.0233254	0.0220523	0.0271445	0.015687	0.0245984	0.0347829	0.0335098	0.00295645	0.0131409	0.00804868	0.00677563	0.0118679	0.014414	0.00932174	0.00550257	0.00677563	0.014414	0.0538788
0.746	0.0258715	0.0347829	0.014414	0.0220523	0.0284176	0.015687	0.0207793	0.0245984	0.0296907	0.0322368	0.0284176	0.014414	0.015687	0.0245984	0.0195062	0.0296907	0.015687	-0.000862719	-0.00468189	0.014414	0.0182332	0.00804868
0.747	0.0284176	0.0424212	0.00550257	0.0131409	0.0105948	0.0207793	0.0258715	0.0245984	0.0245984	0.0296907	0.0296907	0.0131409	0.00550257	0.00295645	0.0118679	0.0131409	0.0169601	0.0182332	0.00677563	0.00804868	0.0131409	0.00295645
0.748	0.0296907	0.0322368	0.0169601	0.014414	0.0207793	0.0169601	0.0182332	0.0258715	0.0296907	0.0296907	0.036056	0.015687	0.0233254	0.0169601	0.0105948	0.00677563	0.0131409	0.000410338	-0.00213578	0.014414	0.0411482	0.0526057
0.749	0.015687	0.0386021	0.0105948	0.0296907	0.015687	0.0207793	0.0169601	0.0233254	0.036056	0.0296907	0.0309637	0.015687	0.000410338	0.0207793	0.0195062	0.0207793	0.00804868	0.00295645	0.0118679	0.0258715	0.0105948	-0.0275969
0.75	0.0296907	0.0322368	0.014414	0.014414	0.014414	0.0309637	0.00550257	0.0296907	0.036056	0.0347829	0.0258715	-0.00340883	0.00932174	0.000410338	0.0182332	0.0195062	0.00677563	0.0207793	-0.00468189	0.00295645	0.0016834	0.0169601
0.751	0.015687	0.036056	0.0016834	0.0131409	0.015687	0.0131409	0.0182332	0.0220523	0.0220523	0.0347829	0.0322368	0.014414	0.00422951	0.0233254	0.00932174	0.0169601	0.015687	-0.00468189	0.0309637	0.0105948	0.0195062	0.0500596
0.752	0.0118679	0.0462404	0.015687	0.0271445	0.0195062	0.0245984	0.0245984	0.0207793	0.0220523	0.0220523	0.0347829	0.0207793	0.00550257	0.00804868	0.0131409	0.0245984	0.0169601	0.00422951	0.0105948	0.00677563	0.014414	0.0131409
0.753	0.0245984	0.0411482	0.0233254	0.0182332	0.0131409	0.0195062	0.0258715	0.0207793	0.0284176	0.0258715	0.0207793	0.00932174	0.00677563	0.00295645	-0.00595495	0.0182332	0.00677563	0.00550257	0.000410338	0.0131409	0.00804868	0.0296907
0.754	0.0169601	0.0258715	0.00677563	0.0207793	0.0271445	0.0322368	0.0296907	0.0284176	0.0182332	0.0309637	0.0233254	0.0016834	0.015687	0.0169601	0.0207793	0.0220523	0.0195062	0.0169601	0.00550257	0.0233254	0.0220523	0.0233254
0.755	0.0271445	0.0335098	0.0207793	0.0169601	0.0207793	0.0105948	0.0195062	0.0245984	0.0309637	0.0309637	0.0271445	0.00932174	0.000410338	0.0131409	0.00932174	0.0169601	-0.00850107	0.00932174	0.00422951	0.00932174	0.0105948	-0.0403275
0.756	0.0284176	0.0500596	0.015687	0.0195062	0.0131409	0.014414	0.0220523	0.015687	0.0322368	0.0335098	0.036056	0.015687	0.0207793	0.0169601	0.014414	0.0220523	0.00422951	0.015687	0.000410338	0.014414	-0.00340883	0.0462404
0.757	0.0169601	0.037329	0.014414	0.0207793	0.0245984	0.0271445	0.0245984	0.0271445	0.0271445	0.0296907	0.0309637	0.0169601	0.00932174	0.014414	0.0118679	0.0258715	0.0182332	-0.00468189	0.000410338	0.0118679	0.0271445	0.014414
0.758	-0.000862719	0.0424212	0.014414	0.0220523	0.0207793	0.0220523	0.0169601	0.0271445	0.0335098	0.0271445	0.0284176	0.00804868	0.00422951	0.014414	0.00804868	0.015687	0.00932174	-0.000862719	0.0118679	0.0182332	0.0131409	0.0233254
0.759	-0.0403275	0.0284176	0.000410338	0.0207793	0.0245984	0.00677563	0.0245984	0.037329	0.037329	0.0296907	0.036056	0.014414	0.000410338	0.014414	0.015687	0.0182332	0.015687	0.00932174	0.0105948	0.0182332	0.00804868	0.0526057
0.76	-0.0314161	0.0398751	0.0195062	0.0207793	0.0195062	0.0207793	0.0169601	0.014414	0.0182332	0.0347829	0.0258715	0.00422951	0.0131409	0.0258715	0.0207793	0.015687	0.0105948	0.014414	0.0016834	0.014414	0.0322368	-0.0352353
0.761	0.00932174	0.0347829	0.0245984	0.037329	0.0258715	0.0233254	0.015687	0.0245984	0.0245984	0.0296907	0.0398751	0.0105948	0.014414	0.00932174	0.015687	0.00804868	0.0105948	-0.000862719	0.0105948	0.00932174	-0.000862719	0.0309637
0.762	0.0131409	0.0386021	0.015687	0.0182332	0.0207793	0.0233254	0.0296907	0.00932174	0.0296907	0.037329	0.0296907	0.0245984	0.00932174	0.0207793	0.0105948	0.014414	0.0245984	0.0233254	0.014414	0.00932174	-0.000862719	0.0284176
0.763	0.0105948	0.0398751	0.00677563	0.0182332	0.00550257	0.0195062	0.0195062	0.0245984	0.0296907	0.0258715	0.0169601	0.0105948	0.0131409	0.015687	0.00677563	0.0233254	0.0118679	-0.000862719	-0.00213578	0.00932174	0.0207793	0.00677563
0.764	0.0105948	0.0347829	0.0016834	0.0169601	0.0322368	0.0245984	0.015687	0.0233254	0.0309637	0.0245984	0.0245984	0.0131409	0.00677563	0.0258715	0.00550257	0.0245984	0.0182332	0.0182332	0.0105948	0.0271445	0.0220523	0.0551518
0.765	0.015687	0.037329	0.014414	0.015687	0.0195062	0.0207793	0.0245984	0.015687	0.0220523	0.0309637	0.0271445	0.00550257	-0.000862719	0.0195062	0.00804868	0.0258715	0.015687	0.0131409	-0.00340883	0.00932174	0.0271445	-0.0123202
0.766	0.00932174	0.0296907	0.00677563	0.0284176	0.014414	0.0195062	0.0118679	0.0284176	0.0284176	0.0284176	0.036056	0.014414	0.00550257	0.015687	0.0195062	0.0195062	0.0220523	0.00422951	0.00677563	0.00677563	0.015687	-0.00977412
0.767	0.0220523	0.0347829	0.0207793	0.0245984	0.0220523	0.0131409	0.0245984	0.0284176	0.0424212	0.0322368	0.0347829	0.0195062	0.0169601	0.014414	0.0105948	0.0182332	0.0195062	0.0105948	0.00677563	0.0207793	0.00422951	0.0386021
0.768	0.0182332	0.0475135	0.0118679	0.0131409	0.014414	0.0169601	0.0271445	0.0207793	0.0245984	0.0296907	0.0296907	0.015687	0.0169601	0.0207793	0.014414	0.015687	0.0131409	0.00422951	0.00932174	0.014414	0.0195062	-0.00468189
0.769	0.00677563	0.0245984	0.0131409	0.0207793	0.0258715	0.0195062	0.0245984	0.0245984	0.0271445	0.0245984	0.014414	0.0105948	0.0016834	0.0105948	0.0105948	0.0169601	0.0233254	0.0284176	0.00422951	0.00932174	0.015687	0.0207793
0.77	0.0182332	0.037329	0.00932174	0.0335098	0.0233254	0.0207793	0.0207793	0.0195062	0.0284176	0.0220523	0.0220523	0.014414	0.014414	0.0296907	0.0271445	0.0207793	0.00677563	-0.00595495	0.00550257	0.00804868	0.015687	0.0462404
0.771	0.014414	0.0398751	0.00932174	0.00804868	0.014414	0.014414	0.0169601	0.0233254	0.0296907	0.036056	0.0296907	0.015687	0.00295645	0.00550257	0.0131409	0.0207793	0.0118679	-0.00722801	0.000410338	0.015687	0.014414	-0.0148664
0.772	0.0105948	0.0309637	0.0207793	0.0258715	0.0195062	0.0220523	0.014414	0.0220523	0.0245984	0.0347829	0.0284176	0.0105948	0.0207793	0.00677563	0.015687	0.00804868	0.0105948	0.014414	0.000410338	0.0118679	0.0258715	0.00550257
0.773	0.0245984	0.0436943	0.00550257	0.0335098	0.0169601	0.0296907	0.0182332	0.014414	0.0245984	0.0207793	0.0322368	0.0105948	0.00677563	0.00932174	0.00932174	0.0195062	0.00932174	-0.00595495	0.0131409	0.0131409	-0.00722801	0.0398751
0.774	0.0182332	0.0436943	0.0258715	0.0207793	0.0207793	0.015687	0.015687	0.0169601	0.0233254	0.0436943	0.0271445	0.00932174	0.0105948	0.014414	0.0207793	0.0271445	0.0207793	0.015687	0.00804868	0.0258715	0.015687	-0.0161394
0.775	0.0195062	0.0347829	0.0195062	0.0233254	0.0309637	0.0233254	0.0245984	0.0220523	0.0245984	0.0245984	0.0296907	0.00677563	0.015687	0.0296907	0.0233254	0.00422951	0.000410338	0.00295645	0.00932174	0.00422951	0.0245984	0.0653363
0.776	0.0118679	0.0462404	0.0016834	0.0233254	0.0207793	0.014414	0.0195062	0.0271445	0.0195062	0.0284176	0.0347829	0.014414	0.000410338	0.0131409	0.0169601	0.0284176	0.0195062	-0.00340883	0.00550257	0.0131409	0.00804868	-0.0250508
0.777	0.00295645	0.0347829	0.0245984	0.0207793	0.015687	0.0105948	0.0258715	0.0271445	0.0207793	0.0258715	0.0309637	0.0169601	0.0245984	0.0207793	-0.000862719	0.0207793	0.015687	0.0131409	0.000410338	0.0131409	0.0169601	-0.0135933
0.778	0.0118679	0.036056	0.00550257	0.0207793	0.0207793	0.036056	0.014414	0.0309637	0.0207793	0.0386021	0.0233254	0.0105948	0.00804868	0.00422951	0.0131409	0.0169601	0.00422951	-0.000862719	0.00932174	0.014414	0.00422951	0.0602441
0.779	0.0182332	0.0436943	0.0220523	0.0220523	0.0195062	0.0207793	0.0245984	0.015687	0.0207793	0.00932174	0.0284176	0.014414	0.0105948	0.0182332	0.014414	0.0169601	0.0118679	0.0195062	0.0207793	-0.000862719	0.00932174	-0.00977412
0.78	0.0233254	0.0398751	0.00932174	0.0169601	0.0207793	0.014414	0.0195062	0.0233254	0.037329	0.0195062	0.0220523	0.015687	0.015687	0.0131409	0.0207793	0.0284176	0.0182332	0.00932174	-0.00468189	0.0195062	0.00422951	0.0131409
0.781	0.00932174	0.036056	0.0131409	0.0296907	0.014414	0.0296907	0.0131409	0.0233254	0.0271445	0.0220523	0.036056	0.015687	0.0182332	0.0182332	0.0182332	0.0182332	0.0131409	-0.0110472	0.0131409	0.0195062	0.0245984	0.0271445
0.782	0.0131409	0.0322368	0.0284176	0.0233254	0.015687	0.0118679	0.00932174	0.0207793	0.0258715	0.036056	0.0207793	0.0118679	0.00932174	0.0169601	0.014414	0.0182332	0.00422951	0.0207793	0.00295645	0.00804868	0.00295645	-0.0479659
0.783	0.0233254	0.0296907	0.0195062	0.0207793	0.0322368	0.0233254	0.0245984	0.0322368	0.0245984	0.0309637	0.0182332	0.0233254	0.000410338	-0.00468189	0.00550257	0.0131409	0.00932174	0.00550257	0.00932174	-0.00213578	0.00677563	0.0207793
0.784	0.0131409	0.0386021	0.0118679	0.015687	0.0118679	0.0207793	0.0118679	0.0169601	0.0195062	0.0233254	0.0245984	0.015687	0.00932174	0.0207793	0.014414	0.015687	0.0258715	0.015687	0.000410338	0.00804868	0.015687	0.0411482
0.785	0.0105948	0.0347829	0.0220523	0.0131409	0.014414	0.0296907	0.0169601	0.0296907	0.0309637	0.036056	0.0284176	0.0131409	0.0118679	0.015687	0.0233254	0.0296907	0.00932174	0.0169601	0.00932174	0.0105948	0.00422951	0.014414
0.786	0.0131409	0.0322368	0.00550257	0.0284176	0.0220523	0.0195062	0.0245984	0.0195062	0.0245984	0.0296907	0.036056	0.0105948	0.0195062	0.0169601	0.00804868	0.0182332	0.000410338	-0.0148664	0.00677563	0.00932174	0.0220523	0.0462404
0.787	0.0195062	0.0398751	0.0195062	0.0271445	0.00932174	0.0233254	0.0233254	0.014414	0.0347829	0.0309637	0.0233254	0.0169601	0.015687	0.014414	0.00932174	0.0233254	0.00932174	0.0195062	0.014414	0.0195062	0.0271445	0.014414
0.788	0.00932174	0.0335098	0.014414	0.014414	0.015687	0.0182332	0.015687	0.0258715	0.0271445	0.0245984	0.0195062	0.00295645	-0.000862719	0.00932174	0.015687	0.014414	0.00677563	0.00804868	-0.00722801	0.00295645	0.0016834	-0.0645156
0.789	0.000410338	0.0449674	0.015687	0.0195062	0.0207793	0.0233254	0.0309637	0.0207793	0.0195062	0.037329	0.0284176	0.00550257	0.0105948	0.00932174	0.00550257	0.0195062	0.0233254	0.00677563	0.00422951	0.015687	0.015687	0.0118679
0.79	0.0131409	0.0411482	0.0131409	0.0233254	0.0207793	0.0233254	0.0245984	0.0169601	0.037329	0.0284176	0.0296907	0.014414	0.0169601	0.014414	0.0105948	0.0296907	0.00804868	0.0284176	0.0131409	0.00422951	0.00677563	0.0105948
0.791	0.0131409	0.0296907	0.0245984	0.0233254	0.00932174	0.0195062	0.0105948	0.0207793	0.0245984	0.0271445	0.0233254	0.0233254	-0.00468189	0.015687	0.0233254	0.014414	0.015687	0.00804868	0.00550257	0.00804868	-0.00213578	0.0487865
0.792	0.0169601	0.0462404	0.015687	0.0245984	0.015687	0.0131409	0.0233254	0.0233254	0.0182332	0.0207793	0.036056	0.00804868	0.015687	0.00550257	0.0131409	0.0131409	0.0258715	-0.00213578	0.00550257	0.0105948	0.014414	0.0169601
0.793	0.0195062	0.036056	0.000410338	0.0245984	0.0309637	0.0296907	0.015687	0.0271445	0.0258715	0.0322368	0.0207793	0.00932174	0.014414	0.000410338	0.0207793	0.0245984	0.0131409	0.015687	0.0105948	0.014414	0.0258715	0.0284176
0.794	0.0131409	0.0347829	0.0195062	0.0271445	0.00677563	0.0195062	0.0118679	0.0296907	0.0258715	0.0258715	0.0207793	0.00932174	-0.000862719	0.0233254	0.00295645	0.0169601	0.00932174	0.0016834	0.00677563	0.00550257	0.00677563	-0.0110472
0.795	0.015687	0.036056	0.015687	0.0335098	0.0436943	0.0245984	0.0296907	0.0245984	0.0233254	0.0258715	0.0347829	0.00677563	0.0105948	0.00550257	0.0118679	0.0233254	0.0309637	0.00422951	0.00550257	-0.00213578	0.014414	0.0131409
0.796	0.0016834	0.0347829	0.0131409	0.00932174	0.00677563	0.014414	0.0169601	0.0182332	0.0258715	0.0347829	0.0220523	0.0195062	0.0207793	0.015687	0.00932174	0.014414	0.00932174	0.0271445	0.00422951	0.0118679	0.0105948	0.0347829
0.797	0.00677563	0.0411482	0.00804868	0.0258715	0.0233254	0.0233254	0.015687	0.0169601	0.0284176	0.0195062	0.0195062	0.000410338	0.00295645	0.000410338	0.0169601	0.0245984	0.015687	0.0233254	-0.000862719	0.0207793	0.00295645	-0.00340883
0.798	0.0258715	0.0284176	0.0118679	0.0245984	0.0182332	0.0233254	0.0233254	0.0182332	0.0220523	0.0335098	0.0258715	0.0131409	0.015687	0.0233254	0.0105948	0.015687	0.0131409	0.00932174	0.00932174	0.00932174	0.0182332	0.0666093
0.799	0.000410338	0.037329	0.0245984	0.0195062	0.0105948	0.014414	0.014414	0.0245984	0.0245984	0.0258715	0.0296907	0.0105948	0.00804868	0.014414	0.00677563	0.0220523	0.014414	0.00295645	0.00677563	0.0118679	0.0131409	-0.0148664
0.8	0.014414	0.0462404	0.0207793	0.014414	0.0207793	0.0169601	0.0245984	0.0207793	0.0296907	0.0258715	0.0245984	-0.00468189	-0.00340883	0.0182332	0.00295645	0.0207793	0.00550257	0.00550257	-0.00213578	0.00932174	0.00804868	-0.00468189
0.801	0.0131409	0.037329	0.00677563	0.0271445	0.0271445	0.0207793	0.0245984	0.0220523	0.0220523	0.0296907	0.0207793	0.014414	0.0233254	0.0131409	0.00932174	0.00677563	0.00677563	0.014414	0.00677563	0.00295645	0.0233254	0.0296907
0.802	0.015687	0.036056	0.00804868	0.0309637	0.015687	0.0207793	0.0131409	0.0131409	0.0296907	0.0309637	0.0207793	0.014414	0.0131409	0.014414	0.014414	0.00422951	0.0169601	0.00295645	0.00932174	0.0169601	0.0131409	-0.0250508
0.803	0.000410338	0.0245984	0.00295645	0.0245984	0.00422951	0.0233254	0.0207793	0.0271445	0.0195062	0.0233254	0.0245984	-0.00468189	0.00550257	0.00932174	0.00932174	0.0245984	0.0131409	0.0105948	0.00550257	0.00677563	-0.00595495	0.0602441
0.804	0.0105948	0.0335098	0.00677563	0.0258715	0.0245984	0.0105948	0.0195062	0.0169601	0.0195062	0.0245984	0.0245984	0.0105948	0.0118679	0.0245984	0.0105948	0.0207793	0.015687	0.00550257	0.00677563	0.014414	0.0245984	-0.00340883
0.805	0.0258715	0.0335098	0.0195062	0.0233254	0.0245984	0.0335098	0.00932174	0.015687	0.0296907	0.0207793	0.0245984	0.0131409	0.0105948	0.0169601	0.014414	0.0233254	0.0195062	0.000410338	0.0016834	0.0131409	0.0016834	-0.0275969
0.806	0.0195062	0.036056	0.0169601	0.015687	0.0169601	0.0118679	0.0182332	0.0195062	0.0220523	0.0105948	0.0207793	0.0105948	0.0105948	0.00804868	0.0207793	0.0118679	-0.00340883	0.0233254	0.00677563	0.014414	0.000410338	0.0131409
0.807	-0.00468189	0.037329	0.00804868	0.0233254	0.0233254	0.0233254	0.0169601	0.0233254	0.0233254	0.036056	0.0195062	0.00932174	0.0169601	0.0169601	0.00422951	0.0207793	0.014414	-0.00595495	0.00295645	0.00804868	0.0309637	-0.0135933
0.808	0.014414	0.0386021	-0.00213578	0.0258715	0.0182332	0.0245984	0.0207793	0.0195062	0.0233254	0.0296907	0.0131409	0.00550257	0.0105948	0.0105948	0.00932174	0.0245984	0.0233254	0.00804868	0.00550257	0.0105948	0.014414	0.0309637
0.809	0.0118679	0.0284176	0.0131409	0.0233254	0.0195062	0.0131409	0.0233254	0.0207793	0.0195062	0.0271445	0.0233254	0.0105948	0.0131409	0.014414	0.00295645	0.015687	0.00550257	0.00295645	0.0169601	0.0271445	0.0169601	0.0233254
0.81	0.015687	0.0271445	0.0182332	0.0105948	0.0131409	0.0118679	0.0105948	0.0207793	0.0296907	0.0271445	0.0220523	-0.000862719	0.0131409	0.015687	0.0182332	0.015687	0.0131409	-0.00468189	0.0016834	0.015687	0.0207793	0.0169601
0.811	0.0131409	0.0475135	0.0182332	0.0309637	0.0245984	0.0207793	0.0131409	0.0207793	0.0207793	0.015687	0.0118679	0.0220523	0.0131409	0.0207793	0.00932174	0.0220523	0.00295645	0.0131409	0.0169601	0.0105948	0.0131409	0.00932174
0.812	0.0131409	0.037329	0.015687	0.0245984	0.0220523	0.0233254	0.0182332	0.0271445	0.0284176	0.0335098	0.0245984	0.014414	0.014414	0.0131409	0.0258715	0.0207793	0.00295645	0.0258715	-0.00213578	0.014414	-0.00468189	0.014414
0.813	0.0182332	0.036056	0.00550257	0.015687	0.0271445	0.0105948	0.0169601	0.0105948	0.0182332	0.0207793	0.0182332	-0.000862719	0.00677563	0.0207793	0.0118679	0.0207793	0.0207793	0.0016834	0.00295645	0.014414	0.0271445	0.0233254
0.814	0.014414	0.036056	0.00422951	0.0245984	0.0105948	0.0220523	0.014414	0.0233254	0.0271445	0.0271445	0.0207793	0.0245984	0.0118679	0.0131409	0.00550257	0.0207793	0.015687	-0.000862719	0.000410338	0.00932174	0.0233254	-0.0314161
0.815	0.00550257	0.0347829	0.0182332	0.0131409	0.014414	0.015687	0.0271445	0.0105948	0.0309637	0.0284176	0.0207793	0.015687	0.0105948	0.00932174	0.00677563	0.0220523	0.0233254	0.0131409	-0.00977412	0.00932174	0.00932174	0.00422951
0.816	0.0245984	0.0449674	0.0207793	0.0233254	0.0207793	0.014414	0.0220523	0.0245984	0.014414	0.0271445	0.0207793	0.00550257	0.00550257	0.0245984	0.014414	0.0105948	0.00932174	0.00422951	0.0105948	0.014414	0.0271445	0.00550257
0.817	0.00550257	0.0411482	0.00932174	0.0245984	0.0131409	0.0245984	0.0245984	0.0169601	0.015687	0.0195062	0.0258715	0.015687	0.014414	0.014414	0.00422951	0.0118679	0.00550257	0.0131409	0.000410338	0.00295645	0.0016834	0.0131409
0.818	0.0131409	0.037329	0.014414	0.015687	0.0207793	0.0169601	0.0118679	0.0220523	0.0296907	0.0245984	0.0169601	0.015687	0.0131409	0.015687	0.00677563	0.0245984	0.0258715	-0.000862719	0.015687	0.00932174	0.00932174	-0.00340883
0.819	0.014414	0.0271445	0.014414	0.0195062	0.0169601	0.0118679	0.0182332	0.0195062	0.0105948	0.037329	0.0207793	0.00932174	0.0118679	0.0105948	0.015687	0.0207793	0.00932174	0.0131409	0.0016834	0.014414	0.0258715	0.0449674
0.82	0.0105948	0.0258715	0.0118679	0.0245984	0.0258715	0.015687	0.0233254	0.0220523	0.0309637	0.0169601	0.0169601	0.0131409	-0.00340883	0.00677563	0.00932174	0.0258715	0.00932174	0.00932174	0.00295645	0.0105948	-0.00340883	-0.0466928
0.821	0.015687	0.0347829	0.0233254	0.0245984	0.0258715	0.0296907	0.00932174	0.0309637	0.0309637	0.0398751	0.0182332	0.0207793	0.0169601	0.0207793	0.00295645	0.0182332	0.00422951	0.0258715	0.0016834	-0.00213578	0.015687	0.0309637
0.822	0.015687	0.0309637	0.00295645	0.0195062	0.014414	0.0182332	0.0169601	0.0233254	0.0195062	0.036056	0.0258715	0.00932174	0.00932174	0.014414	0.0131409	0.014414	0.00932174	0.00422951	0.00804868	0.0245984	0.0258715	-0.00977412
0.823	0.0207793	0.036056	0.0131409	0.0131409	0.0131409	0.015687	0.0207793	0.0258715	0.0284176	0.0258715	0.015687	0.00295645	0.00932174	0.0169601	0.00550257	0.0169601	0.00932174	0.00295645	0.0118679	0.00804868	0.00550257	0.0169601
0.824	0.015687	0.037329	0.0182332	0.0271445	0.0258715	0.015687	0.0220523	0.0245984	0.0271445	0.014414	0.0245984	0.0182332	0.00550257	0.0207793	0.00932174	0.0220523	0.00422951	0.0195062	0.00804868	0.015687	0.0169601	0.0615171
0.825	0.0169601	0.0347829	0.0105948	0.0207793	0.0220523	0.0105948	0.0233254	0.0207793	0.0233254	0.0296907	0.0220523	0.00550257	-0.00340883	0.0118679	0.0131409	0.0258715	0.00677563	-0.00595495	0.00550257	0.00422951	0.0207793	-0.0148664
0.826	0.014414	0.0296907	0.0131409	0.0195062	0.0105948	0.0258715	0.015687	0.0105948	0.0207793	0.0271445	0.0169601	0.00550257	0.0131409	0.0131409	0.00932174	0.0258715	0.0207793	0.0118679	0.00550257	0.00932174	0.000410338	-0.00977412
0.827	0.0131409	0.037329	0.0207793	0.0271445	0.0207793	0.0195062	0.0195062	0.0105948	0.015687	0.0296907	0.014414	0.00550257	0.00550257	0.00295645	0.0207793	0.0245984	0.0105948	0.000410338	0.00677563	0.014414	0.00932174	0.037329
0.828	0.0195062	0.0347829	-0.000862719	0.0245984	0.0131409	0.0195062	0.014414	0.0233254	0.0284176	0.0296907	0.0220523	0.015687	0.00932174	0.00677563	0.0105948	0.0207793	0.015687	-0.0110472	0.00550257	0.0131409	0.0245984	-0.0441467
0.829	0.0182332	0.0398751	0.015687	0.015687	0.015687	0.0195062	0.0105948	0.0271445	0.036056	0.0245984	0.0105948	0.0118679	0.00422951	0.014414	0.0207793	0.014414	0.0182332	0.014414	0.000410338	0.0118679	0.00932174	0.0424212
0.83	0.0105948	0.0386021	0.014414	0.0296907	0.015687	0.00550257	0.0271445	0.00932174	0.0309637	0.0335098	0.0271445	0.014414	0.00932174	0.014414	0.0245984	0.0207793	0.00677563	0.000410338	0.00550257	0.00804868	0.0207793	-0.00722801
0.831	0.014414	0.0462404	0.0118679	0.0207793	0.0182332	0.0271445	0.0220523	0.0284176	0.014414	0.0233254	0.0258715	0.0131409	0.00932174	0.00677563	0.00932174	0.015687	0.00295645	0.000410338	0.0016834	0.0207793	0.0245984	-0.0123202
0.832	0.00677563	0.036056	0.014414	0.0245984	0.0233254	0.015687	0.0207793	0.0309637	0.0182332	0.0233254	0.014414	0.00677563	0.00932174	0.014414	0.015687	0.0105948	0.00677563	0.0207793	0.00932174	0.0207793	0.00550257	0.0475135
0.833	0.00932174	0.036056	0.0131409	0.0207793	0.0105948	0.015687	0.0271445	0.0105948	0.0258715	0.0233254	0.0309637	0.00550257	0.0016834	0.014414	0.014414	0.0207793	0.015687	0.00550257	-0.000862719	0.00932174	0.0220523	0.014414
0.834	0.014414	0.036056	0.0233254	0.015687	0.0258715	0.015687	0.0131409	0.015687	0.0284176	0.0309637	0.015687	0.0169601	0.0195062	0.00550257	0.014414	0.0233254	0.00677563	0.00932174	0.00422951	0.00550257	0.00932174	0.00932174
0.835	0.014414	0.0398751	0.0118679	0.0245984	0.014414	0.0105948	0.0182332	0.0195062	0.0169601	0.0245984	0.0233254	0.014414	0.0105948	0.0207793	0.00932174	0.00677563	0.0195062	0.00295645	-0.000862719	0.00804868	0.000410338	0.0500596
0.836	0.0207793	0.0347829	0.0131409	0.0245984	0.0182332	0.0245984	0.0233254	0.0207793	0.0233254	0.0245984	0.0131409	0.0169601	-0.000862719	0.014414	0.00422951	0.0207793	0.0105948	0.000410338	0.00932174	-0.000862719	0.00932174	-0.0543312
0.837	0.0207793	0.036056	0.00932174	0.0258715	0.0233254	0.0296907	0.0220523	0.0245984	0.0233254	0.0309637	0.0207793	0.0131409	0.00422951	0.00677563	0.0169601	0.00932174	0.0105948	0.000410338	0.00677563	0.0245984	0.0182332	0.0220523
0.838	0.00932174	0.0335098	0.0105948	0.0233254	0.0245984	0.00804868	0.0233254	0.0131409	0.0258715	0.0195062	0.015687	0.000410338	0.0131409	0.0169601	0.0207793	0.00550257	0.00550257	0.014414	0.00932174	0.000410338	0.00550257	0.0245984
0.839	0.015687	0.0398751	0.0131409	0.0195062	0.0233254	0.0309637	0.0284176	0.014414	0.0233254	0.0284176	0.0271445	0.0131409	0.0105948	0.0169601	0.0105948	0.015687	0.0105948	0.00804868	0.00677563	0.00550257	0.0271445	0.000410338
0.84	0.014414	0.0335098	0.014414	0.0258715	0.0207793	0.014414	0.015687	0.0258715	0.0335098	0.0207793	0.0118679	0.00932174	0.00932174	0.00932174	0.00932174	0.0195062	0.0105948	0.0131409	0.0131409	0.00550257	0.0233254	0.0551518
0.841	0.015687	0.0322368	0.015687	0.0195062	0.0131409	0.0207793	0.0233254	0.036056	0.0182332	0.0386021	0.0245984	0.00422951	0.00677563	0.00932174	0.00932174	0.0195062	0.014414	0.0195062	0.0207793	0.0105948	0.0131409	-0.0314161
0.842	0.0182332	0.037329	0.000410338	0.0195062	0.0207793	0.0207793	0.0271445	0.0182332	0.0296907	0.0296907	0.0309637	0.0195062	0.0131409	0.0233254	0.0118679	0.0296907	-0.00595495	0.000410338	-0.00468189	0.00932174	0.0105948	0.00932174
0.843	0.015687	0.0335098	0.0131409	0.0195062	0.0233254	0.0195062	0.0195062	0.00932174	0.0296907	0.0271445	0.00804868	0.0131409	0.015687	0.015687	0.015687	0.0195062	0.0271445	0.0195062	0.00677563	0.014414	0.0169601	0.00804868
0.844	0.00932174	0.0296907	0.00550257	0.0207793	0.015687	0.0169601	0.0131409	0.00677563	0.0207793	0.0195062	0.0195062	0.015687	-0.00340883	0.00550257	0.015687	0.0169601	0.0169601	0.000410338	0.00804868	0.000410338	0.0105948	-0.0212316
0.845	0.00932174	0.0475135	0.0296907	0.0195062	0.0220523	0.0195062	0.0182332	0.037329	0.0347829	0.0309637	0.0245984	0.00295645	0.00932174	0.0182332	0.0105948	0.015687	0.0016834	0.00677563	-0.00340883	0.0118679	0.014414	0.0500596
0.846	0.014414	0.0220523	0.0207793	0.0207793	0.00932174	0.015687	0.0207793	0.0105948	0.0258715	0.0233254	0.0309637	0.0195062	0.0245984	0.00550257	0.00804868	0.0220523	0.00677563	0.00550257	-0.000862719	0.00932174	0.0309637	0.015687
0.847	0.015687	0.0322368	0.0131409	0.0258715	0.0207793	0.0245984	0.0182332	0.0296907	0.0207793	0.037329	0.014414	0.00677563	0.00550257	0.0105948	0.0245984	0.015687	0.00677563	0.00932174	-0.00977412	0.0233254	-0.00468189	0.0411482
0.848	0.0131409	0.0386021	0.015687	0.0245984	0.0195062	0.0207793	0.0207793	0.014414	0.0233254	0.0207793	0.0118679	0.0195062	0.00677563	0.0118679	0.00550257	0.014414	0.0233254	0.0182332	0.00677563	0.00932174	0.0296907	0.00932174
0.849	0.00677563	0.0398751	0.00677563	0.014414	0.0245984	0.014414	0.0207793	0.0195062	0.0195062	0.0258715	0.0335098	0.014414	0.00804868	0.00932174	0.0105948	0.0182332	0.0195062	-0.00340883	0.00295645	0.00932174	0.015687	0.0424212
0.85	0.0207793	0.0386021	0.00550257	0.0284176	0.0207793	0.0131409	0.0258715	0.036056	0.015687	0.0309637	0.0258715	0.00550257	0.0118679	0.015687	0.0118679	0.0195062	0.00932174	-0.00468189	-0.00340883	0.015687	0.0016834	-0.0161394
0.851	0.014414	0.036056	0.0233254	0.014414	0.0207793	0.014414	-0.000862719	0.0258715	0.014414	0.0335098	0.0284176	0.00932174	0.014414	0.0105948	0.00932174	0.014414	0.0169601	0.00932174	0.014414	0.00422951	0.0296907	0.0118679
0.852	0.015687	0.0411482	0.015687	0.0105948	0.0118679	0.0207793	0.0207793	0.00932174	0.0347829	0.0207793	0.0195062	0.0220523	0.014414	0.0131409	0.00422951	0.015687	0.015687	0.00932174	0.0016834	0.0118679	0.00677563	0.00295645
0.853	0.0233254	0.037329	0.015687	0.0258715	0.0169601	0.00550257	0.0245984	0.0195062	0.0258715	0.0271445	0.0220523	0.0016834	0.00932174	0.014414	0.00932174	0.0220523	0.0182332	0.00295645	0.00550257	0.014414	0.00677563	0.0131409
0.854	0.0296907	0.0335098	0.0195062	0.0309637	0.0169601	0.0207793	0.00932174	0.0335098	0.0233254	0.0258715	0.0207793	0.0169601	0.0105948	0.015687	0.00295645	0.0169601	0.015687	0.00677563	0.00677563	0.00804868	0.037329	0.0195062
0.855	0.0169601	0.0271445	0.015687	0.014414	0.0131409	0.0245984	0.0284176	0.0169601	0.0436943	0.0284176	0.0258715	0.000410338	0.0207793	0.00677563	0.00804868	0.015687	0.00295645	0.0016834	0.015687	0.014414	0.000410338	0.00422951
0.856	0.0105948	0.0309637	0.00932174	0.0195062	0.0182332	0.0169601	0.0245984	0.0335098	0.0195062	0.0335098	0.0195062	0.00422951	0.00550257	0.0118679	0.0118679	0.0207793	0.00932174	0.015687	0.0105948	0.00295645	0.000410338	0.0386021
0.857	0.0182332	0.0347829	0.00932174	0.0258715	0.0233254	0.0220523	0.00932174	0.0195062	0.0195062	0.00677563	0.0258715	0.0220523	0.00422951	0.0105948	0.0105948	0.0118679	0.014414	0.0016834	0.00295645	0.0105948	0.0284176	-0.0403275
0.858	0.00677563	0.0386021	0.0118679	0.014414	0.0233254	0.0195062	0.014414	0.0284176	0.0284176	0.0271445	0.0258715	0.014414	0.0195062	0.00804868	0.00677563	0.0131409	0.0258715	0.000410338	0.000410338	0.0131409	0.015687	0.0233254
0.859	0.00932174	0.0322368	0.00932174	0.0245984	0.00804868	0.0233254	0.0233254	0.0105948	0.0296907	0.0296907	0.0245984	0.00295645	0.000410338	0.0207793	0.015687	0.0220523	0.014414	0.0118679	0.015687	0.00295645	0.014414	-0.0123202
0.86	0.0105948	0.0335098	0.0245984	0.0284176	0.0131409	0.0233254	0.00550257	0.0207793	0.0284176	0.0245984	0.0233254	0.00677563	-0.00340883	0.00804868	0.0258715	0.0169601	-0.00213578	-0.00213578	0.00932174	0.0118679	0.0169601	0.015687
0.861	0.0233254	0.0271445	0.0118679	0.0284176	0.0271445	0.00932174	0.0245984	0.0245984	0.015687	0.0335098	0.0309637	0.0105948	0.00422951	0.0016834	0.000410338	0.00932174	0.0207793	0.0169601	-0.00595495	0.0195062	0.0182332	0.036056
0.862	0.0169601	0.0309637	0.0207793	0.0195062	0.0195062	0.0169601	0.0207793	0.014414	0.0131409	0.036056	0.0182332	0.015687	0.014414	0.0195062	0.0169601	0.0245984	-0.00468189	0.000410338	0.00932174	0.00932174	0.0169601	0.0169601
0.863	0.0169601	0.0436943	0.0105948	0.0182332	0.0245984	0.0195062	0.00932174	0.00932174	0.0284176	0.0195062	0.0195062	0.0131409	0.0195062	0.0105948	0.0105948	0.0105948	0.0233254	0.00932174	0.00550257	0.0182332	0.0271445	-0.00595495
0.864	0.00804868	0.0258715	0.0169601	0.0207793	0.00804868	0.0284176	0.0309637	0.0271445	0.0195062	0.0398751	0.0335098	0.00932174	0.00422951	0.0207793	0.000410338	0.0195062	0.0118679	0.014414	0.00677563	0.0131409	0.0245984	0.0691555
0.865	0.014414	0.0309637	0.0182332	0.0207793	0.0233254	0.0245984	0.00932174	0.015687	0.0271445	0.0169601	0.0296907	0.014414	0.0169601	0.0105948	0.015687	0.0207793	0.0207793	-0.00722801	0.00550257	0.00677563	0.00550257	-0.0352353
0.866	0.0233254	0.0245984	0.0195062	0.0105948	0.0169601	0.0233254	0.015687	0.0233254	0.00677563	0.0296907	0.0131409	0.00677563	0.00295645	0.014414	0.0105948	0.014414	0.0131409	0.00550257	0.000410338	0.0169601	0.0220523	0.0207793
0.867	0.0233254	0.0411482	0.00932174	0.014414	0.0105948	0.0207793	0.0182332	0.0220523	0.0207793	0.0322368	0.014414	0.015687	0.0195062	0.00677563	0.00295645	0.0169601	0.0118679	0.0105948	0.000410338	0.00422951	0.0220523	-0.000862719
0.868	0.00932174	0.0449674	0.000410338	0.0207793	0.0207793	0.0131409	0.0195062	0.0195062	0.0258715	0.0284176	0.0220523	0.0169601	0.00677563	0.014414	0.0182332	0.0182332	0.014414	0.00295645	0.00550257	0.014414	-0.00340883	0.00295645
0.869	0.0016834	0.0347829	0.0105948	0.0258715	0.0131409	0.0169601	0.015687	0.0169601	0.0207793	0.014414	0.0233254	0.014414	0.0105948	0.015687	0.0105948	0.0182332	0.00932174	0.0169601	0.000410338	0.000410338	0.0309637	0.00804868
0.87	0.0169601	0.0309637	0.0131409	0.0207793	0.00932174	0.015687	0.0131409	0.0195062	0.0169601	0.037329	0.0245984	0.00932174	0.00677563	0.00422951	0.0195062	0.0169601	0.0195062	-0.00977412	0.000410338	-0.000862719	-0.00213578	0.00295645
0.871	0.0131409	0.0309637	0.014414	0.00677563	0.00677563	0.015687	0.0233254	0.0322368	0.0309637	0.0207793	0.0258715	0.0105948	0.00550257	0.0118679	0.00932174	0.015687	0.0195062	-0.00977412	0.00550257	0.0207793	0.00932174	0.0296907
0.872	0.00932174	0.0449674	0.0207793	0.0131409	0.0258715	0.0233254	0.0296907	0.0258715	0.0169601	0.0271445	0.0195062	-0.00468189	0.00932174	0.0131409	0.0131409	0.0284176	0.000410338	0.00550257	0.0131409	0.014414	0.0220523	-0.00468189
0.873	0.0182332	0.036056	0.0131409	0.0207793	0.014414	0.014414	0.0169601	0.0245984	0.0271445	0.0245984	0.0258715	0.0169601	0.00804868	0.0118679	0.0118679	0.00550257	0.014414	-0.00468189	0.00550257	0.014414	0.0195062	0.0335098
0.874	0.0105948	0.0322368	0.0220523	0.0131409	0.0207793	0.037329	0.0207793	0.015687	0.0195062	0.0233254	0.00932174	0.014414	0.00677563	0.00932174	0.0118679	0.00677563	0.014414	0.0258715	-0.000862719	0.0131409	0.015687	-0.0275969
0.875	0.0258715	0.0347829	0.015687	0.0195062	0.0131409	0.0131409	0.0016834	0.0207793	0.0169601	0.0347829	0.0245984	0.00932174	0.00295645	0.0233254	0.000410338	0.0245984	0.014414	0.015687	0.0131409	0.0131409	0.0271445	0.00804868
0.876	0.0169601	0.0245984	-0.00213578	0.0245984	0.0271445	0.0233254	0.015687	0.0220523	0.0245984	0.0233254	0.0105948	0.00550257	0.00295645	0.0169601	0.00677563	0.00932174	0.014414	-0.0135933	0.00932174	0.00550257	0.00932174	-0.00722801
0.877	0.014414	0.0500596	0.00932174	0.0207793	0.0131409	0.0207793	0.0220523	0.0258715	0.0233254	0.0284176	0.0411482	0.00932174	0.014414	0.0245984	0.0131409	0.0245984	0.015687	0.0131409	0.00804868	0.0016834	0.00422951	0.0207793
0.878	0.00804868	0.0335098	0.014414	0.0258715	0.0131409	0.0207793	0.0233254	0.0195062	0.0195062	0.0233254	0.0220523	0.0169601	-0.00468189	0.00550257	0.00677563	0.0195062	0.0105948	0.0131409	-0.00722801	0.0182332	0.0309637	0.0207793
0.879	0.014414	0.036056	0.014414	0.0169601	0.0207793	0.0258715	0.0233254	0.0207793	0.0207793	0.0245984	0.0182332	0.00422951	0.00550257	0.015687	0.0169601	0.0169601	0.0207793	-0.000862719	0.00422951	0.0118679	0.0169601	-0.00977412
0.88	0.0233254	0.0258715	0.00932174	0.0207793	0.0105948	0.014414	0.014414	0.0245984	0.0245984	0.0347829	0.00932174	0.014414	0.00295645	0.0131409	0.0131409	0.00295645	0.015687	0.0296907	0.00932174	0.0105948	0.0016834	0.0436943
0.881	0.0195062	0.0449674	0.0233254	0.0182332	0.0245984	0.0233254	0.0118679	0.0258715	0.0169601	0.0271445	0.0245984	0.00550257	0.0118679	0.00932174	0.0105948	0.0284176	0.00932174	-0.00595495	0.000410338	0.00550257	0.0322368	-0.00722801
0.882	0.015687	0.0271445	0.00677563	0.0169601	0.0182332	0.0220523	0.015687	0.0105948	0.0233254	0.0245984	0.0258715	0.015687	0.000410338	0.0271445	0.00422951	0.0245984	0.015687	0.00677563	-0.00722801	0.00677563	0.0105948	0.00550257
0.883	0.00550257	0.0271445	0.015687	0.0207793	0.0207793	0.00932174	0.036056	0.0207793	0.0233254	0.0271445	0.0169601	0.0131409	0.00804868	0.0118679	0.0207793	0.014414	0.0105948	0.0105948	-0.000862719	0.0105948	0.00804868	-0.0275969
0.884	0.0131409	0.0233254	0.0105948	0.00932174	0.0195062	0.0296907	0.0182332	0.015687	0.0245984	0.0131409	0.0207793	0.014414	0.00295645	0.0118679	0.0220523	0.014414	0.0245984	-0.0123202	0.00804868	0.0105948	0.0195062	0.0411482
0.885	0.015687	0.0322368	0.0245984	0.0258715	0.015687	0.015687	0.0131409	0.0195062	0.0258715	0.0296907	0.0296907	0.00677563	0.0105948	0.015687	0.00677563	0.0245984	0.00932174	0.015687	0.00932174	0.015687	0.0207793	-0.00850107
0.886	0.0016834	0.036056	0.0169601	0.0233254	0.0169601	0.0207793	0.0233254	0.0207793	0.0195062	0.0245984	0.0195062	0.014414	0.0118679	0.00295645	0.015687	0.0182332	0.0131409	0.0169601	0.00804868	0.0207793	0.0182332	0.0131409
0.887	0.0118679	0.0309637	0.014414	0.0118679	0.015687	0.015687	0.0258715	0.0131409	0.0220523	0.036056	0.0322368	0.00804868	0.0131409	0.0118679	0.0131409	0.0182332	0.00677563	-0.000862719	0.00677563	-0.00213578	0.0335098	0.015687
0.888	0.0220523	0.036056	0.0207793	0.0207793	0.0207793	0.0258715	0.0105948	0.0207793	0.0233254	0.0233254	0.0233254	0.0131409	0.0105948	0.015687	0.00550257	0.00422951	0.0195062	0.0016834	0.000410338	0.014414	0.0233254	-0.0212316
0.889	0.00932174	0.0347829	-0.00213578	0.0233254	0.0105948	0.015687	0.00932174	0.0271445	0.00932174	0.0207793	0.00550257	0.0245984	0.00932174	0.0131409	0.0207793	0.0220523	0.015687	0.00295645	0.00295645	0.00422951	0.0233254	0.0207793
0.89	0.015687	0.0398751	0.0105948	0.0207793	0.014414	0.0195062	0.00932174	0.014414	0.0322368	0.0258715	0.015687	-0.00340883	0.00932174	0.0105948	0.00550257	0.015687	0.0105948	0.0207793	-0.00468189	0.00550257	0.0207793	-0.00977412
0.891	0.014414	0.0335098	0.0105948	0.0258715	0.0195062	0.0182332	0.0195062	0.0245984	0.0207793	0.0271445	0.0296907	0.0169601	0.0169601	0.0131409	0.014414	0.0233254	0.014414	0.00295645	0.014414	0.0182332	0.0258715	0.0564249
0.892	0.0118679	0.0245984	0.0131409	0.0258715	0.0169601	0.014414	0.014414	0.0233254	0.0271445	0.0258715	0.0220523	0.0131409	0.000410338	0.00932174	0.00677563	0.014414	0.00932174	0.00550257	0.000410338	0.0118679	0.015687	-0.0199586
0.893	0.0105948	0.0322368	0.00804868	0.0169601	0.0131409	0.0245984	0.0131409	0.0118679	0.0258715	0.0220523	0.0105948	0.00932174	0.00932174	0.0182332	0.0169601	0.00932174	0.0233254	0.0195062	0.00677563	0.00295645	0.0220523	0.00550257
0.894	0.0105948	0.036056	0.015687	0.0309637	0.0245984	0.0105948	0.0258715	0.0258715	0.0131409	0.0258715	0.0220523	0.0105948	0.00295645	0.014414	0.0220523	0.015687	0.00932174	0.00295645	0.00422951	0.0207793	0.0207793	0.0118679
0.895	0.0169601	0.0335098	0.00932174	0.0233254	0.014414	0.015687	0.0296907	0.0131409	0.0284176	0.0245984	0.0220523	0.0131409	0.000410338	0.00295645	0.00932174	0.0284176	0.0131409	0.00422951	0.0169601	0.00550257	0.0233254	-0.0212316
0.896	0.00295645	0.0411482	0.015687	0.0271445	0.00295645	0.0169601	0.00932174	0.0195062	0.00932174	0.0309637	0.0207793	0.015687	0.0105948	0.0169601	0.0105948	0.014414	0.000410338	0.0245984	0.00295645	0.0182332	0.00677563	0.0016834
0.897	0.014414	0.0284176	0.00804868	0.0131409	0.0296907	0.015687	0.0271445	0.0169601	0.0207793	0.0309637	0.0309637	-0.00340883	0.00932174	0.0233254	0.0118679	0.0220523	0.014414	-0.00595495	0.000410338	0.015687	-0.00213578	-0.00722801
0.898	0.00932174	0.0284176	0.0182332	0.0195062	0.0220523	0.0245984	0.0195062	0.014414	0.0284176	0.0207793	0.0131409	0.00550257	0.00295645	-0.00468189	0.0207793	0.0271445	0.00804868	-0.0110472	0.00804868	-0.000862719	0.0169601	0.0449674
0.899	0.0131409	0.0449674	0.00804868	0.0169601	0.0169601	0.014414	0.0169601	0.0195062	0.0182332	0.0207793	0.0207793	0.014414	0.0105948	0.0131409	0.0118679	0.0207793	0.0105948	0.00932174	0.00677563	0.0131409	0.0169601	-0.00850107
0.9	0.0131409	0.0245984	0.0105948	0.0335098	0.0195062	0.0195062	0.0105948	0.036056	0.0233254	0.0284176	0.015687	0.0105948	0.00677563	0.0118679	0.0195062	0.0245984	0.0245984	0.0195062	0.015687	0.014414	0.0182332	0.0105948
0.901	0.0105948	0.036056	-0.00213578	0.0105948	0.0258715	0.0233254	0.0245984	0.015687	0.0195062	0.0207793	0.0207793	0.0131409	0.015687	0.00804868	0.00422951	0.0207793	0.0195062	0.0207793	-0.00213578	0.0169601	0.0207793	0.00932174
0.902	0.0169601	0.037329	0.014414	0.0105948	0.014414	0.014414	0.014414	0.0195062	0.0309637	0.0284176	0.015687	0.00295645	0.00677563	0.0169601	0.0207793	0.0245984	0.0105948	0.0131409	-0.00595495	0.015687	0.00550257	-0.0148664
0.903	0.0131409	0.0271445	0.0207793	0.0182332	0.0207793	0.00932174	0.0335098	0.0207793	0.0105948	0.0182332	0.0169601	0.00804868	0.0182332	0.0182332	0.0182332	0.0131409	-0.00722801	0.00295645	0.0105948	0.0169601	0.0284176	0.0118679
0.904	0.0131409	0.0207793	0.0245984	0.0233254	0.014414	0.00932174	0.00932174	0.0195062	0.0271445	0.0309637	0.0335098	0.0105948	0.00677563	0.00550257	0.00677563	0.014414	-0.00340883	0.00550257	0.00295645	0.00550257	0.0207793	-0.00213578
0.905	0.00422951	0.0284176	0.0169601	0.0207793	0.0207793	0.014414	0.0245984	0.0182332	0.0245984	0.0245984	0.014414	0.00550257	0.0169601	0.0309637	0.0195062	0.014414	0.0207793	0.00677563	0.00932174	0.00677563	0.00422951	0.0653363
0.906	0.00550257	0.0284176	0.00804868	0.0169601	0.014414	0.015687	0.00932174	0.0169601	0.0296907	0.0207793	0.015687	0.00804868	0.00932174	0.00550257	0.014414	0.0296907	0.0131409	0.0207793	0.00932174	0.00932174	0.0207793	-0.0123202
0.907	0.0169601	0.0245984	0.0131409	0.0233254	0.0169601	0.0182332	0.014414	0.0207793	0.0335098	0.0207793	0.0245984	0.0118679	0.0220523	0.0195062	0.0207793	0.014414	0.00550257	0.00804868	0.000410338	0.00677563	0.0131409	0.00804868
0.908	0.0233254	0.0258715	0.00932174	0.0245984	0.0284176	0.0220523	0.0258715	0.015687	0.0195062	0.0220523	0.0195062	0.0195062	0.00422951	0.015687	0.015687	0.015687	0.015687	0.015687	0.0016834	0.00804868	0.0182332	0.00677563
0.909	0.015687	0.0284176	0.00677563	0.0233254	0.0105948	0.0118679	0.0207793	0.0195062	0.0182332	0.0258715	0.0296907	0.0016834	0.00422951	0.0118679	0.015687	0.0169601	0.015687	0.014414	0.00295645	0.00422951	0.0233254	-0.00722801
0.91	0.015687	0.0436943	0.0245984	0.015687	0.0131409	0.00932174	0.00804868	0.0169601	0.0284176	0.0296907	0.00295645	0.00932174	0.00804868	0.000410338	0.00677563	0.014414	0.015687	-0.00468189	0.0016834	0.0169601	0.0233254	0.0195062
0.911	0.014414	0.0296907	0.00677563	0.0258715	0.0169601	0.0195062	0.0233254	0.015687	0.0245984	0.0182332	0.0233254	0.0207793	0.00932174	0.0284176	0.0245984	0.0131409	0.015687	0.0105948	0.00295645	0.0016834	0.00677563	0.00295645
0.912	0.00295645	0.0233254	0.0118679	0.0233254	0.00932174	0.0105948	0.0182332	0.0195062	0.0233254	0.036056	0.0220523	0.00804868	0.000410338	0.0245984	0.00804868	0.0131409	0.00422951	0.000410338	0.00550257	0.0195062	0.0131409	0.0564249
0.913	0.0118679	0.0386021	0.015687	0.0131409	0.0131409	0.014414	0.015687	0.0271445	0.0296907	0.0245984	0.0207793	0.0105948	0.0207793	0.00677563	0.0195062	0.0207793	0.015687	0.0182332	0.00550257	0.0207793	0.0195062	-0.0301431
0.914	0.014414	0.0335098	0.0016834	0.0169601	0.0296907	0.0182332	0.0220523	0.0169601	0.0271445	0.0233254	0.0169601	0.0207793	-0.00468189	0.00550257	0.00804868	0.0258715	0.0182332	0.00550257	0.0016834	0.00550257	0.00932174	0.00295645
0.915	0.00550257	0.0245984	0.0207793	0.0220523	0.015687	0.0245984	0.0118679	0.0271445	0.0220523	0.0245984	0.015687	0.0131409	0.00932174	0.0182332	0.015687	0.0195062	0.00932174	-0.00595495	0.00932174	0.014414	0.0296907	-0.000862719
0.916	0.0105948	0.0411482	0.0182332	0.0131409	0.0105948	0.0195062	0.0233254	0.0169601	0.0195062	0.015687	0.0296907	0.00932174	0.000410338	0.0195062	0.00932174	0.0233254	0.0195062	0.0131409	0.0105948	0.0131409	0.0207793	-0.0161394
0.917	0.0105948	0.0233254	0.0118679	0.0233254	0.0220523	0.0131409	0.0105948	0.0169601	0.0220523	0.0258715	0.0169601	-0.00213578	0.015687	0.00677563	0.00550257	0.0182332	0.00804868	0.0118679	0.0105948	0.014414	0.014414	0.014414
0.918	0.00932174	0.036056	0.014414	0.0169601	0.0296907	0.0258715	0.014414	0.0233254	0.0207793	0.0271445	0.0309637	0.00677563	0.015687	-0.00595495	0.0105948	0.015687	0.0207793	-0.00595495	0.0016834	0.014414	0.0245984	0.00804868
0.919	0.014414	0.0411482	0.0182332	0.0207793	0.015687	0.0169601	0.0411482	0.0207793	0.0195062	0.0284176	0.0182332	0.0207793	0.00422951	0.014414	0.00932174	0.0245984	0.015687	0.0182332	0.0131409	0.000410338	0.0118679	0.0551518
0.92	0.0131409	0.036056	0.015687	0.00932174	0.0258715	0.0271445	0.00932174	0.0195062	0.0322368	0.0195062	0.0245984	0.0131409	0.00932174	0.0118679	0.014414	0.014414	0.0131409	0.00677563	0.000410338	0.0220523	0.00295645	-0.0135933
0.921	-0.000862719	0.0296907	0.0207793	0.0207793	0.0195062	0.015687	0.0207793	0.0195062	0.0195062	0.0309637	0.0233254	0.0207793	-0.00213578	0.00804868	0.015687	0.0195062	0.00804868	-0.00977412	-0.000862719	0.00550257	0.00932174	0.0118679
0.922	0.0169601	0.0335098	0.0131409	0.0271445	0.0271445	0.014414	0.0245984	0.0220523	0.0284176	0.0258715	0.0296907	0.000410338	0.00677563	0.0220523	0.00804868	0.0220523	0.0195062	0.0131409	0.00422951	0.0220523	0.0220523	0.00932174
0.923	0.0131409	0.0309637	0.014414	0.0245984	0.014414	0.0195062	0.0195062	0.0207793	0.0271445	0.0258715	0.015687	0.0169601	0.00804868	0.015687	0.00677563	0.0245984	0.0131409	0.00677563	0.00932174	0.00295645	0.0207793	0.000410338
0.924	0.0233254	0.0245984	0.0131409	0.0245984	0.014414	0.015687	0.0220523	0.015687	0.0245984	0.0309637	0.0169601	0.0105948	0.0169601	0.00550257	0.0195062	0.015687	0.015687	0.0207793	0.000410338	0.00422951	0.0245984	0.0169601
0.925	0.014414	0.0335098	0.0322368	0.0182332	0.0182332	0.0271445	0.0233254	0.0207793	0.0309637	0.0233254	0.0296907	0.00932174	0.0131409	0.0220523	0.0118679	0.0233254	0.00932174	0.015687	-0.00850107	0.00932174	0.0449674	0.00422951
0.926	0.00932174	0.0271445	0.0195062	0.0182332	0.014414	0.014414	0.0169601	0.0207793	0.0233254	0.0296907	0.0118679	0.0118679	0.0105948	0.00677563	0.0195062	0.0169601	0.014414	-0.000862719	0.00550257	0.0105948	0.0016834	0.0564249
0.927	0.00295645	0.0220523	0.00804868	0.0220523	0.0258715	0.0245984	0.0131409	0.0271445	0.0284176	0.0258715	0.0207793	0.00550257	0.00422951	0.0169601	0.0105948	0.0169601	0.014414	0.0207793	0.00804868	0.00550257	0.00550257	-0.00213578
0.928	0.0169601	0.036056	0.0207793	0.0207793	0.0169601	0.0195062	0.0207793	0.0220523	0.0169601	0.0335098	0.0271445	0.015687	0.0016834	0.015687	0.0131409	0.0258715	0.00422951	0.0131409	0.00295645	0.0105948	-0.00340883	0.00804868
0.929	0.0105948	0.0436943	0.0105948	0.0245984	0.0258715	0.0182332	0.0182332	0.014414	0.0284176	0.0296907	0.0335098	0.00550257	0.014414	0.00932174	0.00932174	0.0169601	0.0182332	0.0105948	0.0131409	0.00804868	0.0105948	0.0207793
0.93	0.0131409	0.036056	0.0207793	0.015687	0.0131409	0.015687	0.0207793	0.0207793	0.0207793	0.036056	0.0182332	0.0182332	0.00422951	0.00932174	0.00932174	0.0271445	0.0169601	0.014414	0.014414	0.015687	0.0245984	-0.0199586
0.931	0.015687	0.0322368	0.00677563	0.0322368	0.0131409	0.0258715	0.0207793	0.0195062	0.0220523	0.0258715	0.014414	0.0182332	0.00932174	0.0195062	0.0220523	0.0169601	0.0182332	0.0309637	0.000410338	0.00422951	0.0118679	0.0220523
0.932	0.015687	0.0207793	0.0105948	0.0182332	0.0195062	0.0220523	0.0245984	0.0436943	0.0195062	0.0258715	0.0258715	0.00804868	0.015687	0.0118679	0.00422951	0.0258715	0.014414	0.0118679	0.00804868	0.0182332	0.015687	0.00677563
0.933	0.015687	0.0335098	0.0195062	0.0207793	0.0322368	0.0182332	0.0182332	0.014414	0.0296907	0.0207793	0.0233254	0.0105948	0.0195062	0.00932174	0.0245984	0.0233254	0.0233254	-0.00977412	0.00677563	-0.000862719	0.0195062	0.0500596
0.934	0.0131409	0.0335098	0.0258715	0.014414	0.014414	0.0309637	0.0233254	0.0271445	0.0169601	0.0322368	0.0245984	0.0131409	0.0105948	0.00550257	0.015687	0.0233254	0.015687	0.0220523	0.0105948	0.000410338	0.0195062	-0.0237778
0.935	0.0182332	0.0296907	0.00422951	0.0258715	0.0245984	0.0195062	0.0131409	0.00932174	0.036056	0.0258715	0.0105948	0.00932174	0.0169601	0.0105948	0.015687	0.015687	0.0182332	-0.00213578	0.00677563	0.0195062	0.00422951	0.00295645
0.936	0.00550257	0.037329	0.014414	0.00932174	0.0233254	0.014414	0.0309637	0.0207793	0.0207793	0.0195062	0.0245984	0.00932174	0.0258715	0.0118679	0.015687	0.015687	0.0131409	0.0220523	0.00932174	-0.00340883	0.0169601	0.0296907
0.937	0.00932174	0.0335098	0.0245984	0.0195062	0.0335098	0.0347829	0.00932174	0.0296907	0.0258715	0.0258715	0.0245984	0.014414	-0.00213578	0.00932174	0.00295645	0.0131409	0.0207793	0.0131409	0.0016834	0.014414	0.0105948	-0.0110472
0.938	0.00422951	0.037329	0.014414	0.0245984	0.015687	0.0284176	0.015687	0.0233254	0.014414	0.0398751	0.0131409	0.0195062	0.00422951	0.015687	0.00932174	0.0118679	0.014414	0.00295645	0.00804868	0.00932174	0.0182332	0.0271445
0.939	0.014414	0.0233254	0.0169601	0.0182332	0.0195062	0.0233254	0.0258715	0.0220523	0.0258715	0.0245984	0.0398751	0.0131409	0.0131409	0.00677563	0.00550257	0.0207793	0.0131409	0.0245984	0.000410338	0.015687	0.0131409	0.0118679
0.94	0.00804868	0.0335098	0.0245984	0.0245984	0.00677563	0.0169601	0.015687	0.0207793	0.037329	0.0347829	0.0233254	0.0105948	-0.00468189	0.0207793	0.014414	0.0195062	0.00550257	-0.00722801	0.000410338	0.014414	0.0207793	0.0551518
0.941	0.015687	0.0245984	0.0131409	0.0207793	0.0245984	0.0131409	0.0169601	0.0207793	0.0195062	0.0258715	0.0245984	0.0182332	0.00422951	0.0207793	0.015687	0.00932174	0.0195062	0.00677563	0.000410338	-0.00340883	0.0169601	-0.00850107
0.942	0.00422951	0.015687	0.0131409	0.015687	0.0233254	0.0271445	0.0207793	0.0207793	0.0284176	0.0258715	0.00422951	0.00295645	0.0118679	0.000410338	0.00804868	0.0271445	0.0258715	0.0195062	0.00295645	0.0016834	0.0233254	0.0016834
0.943	0.014414	0.0309637	0.015687	0.014414	0.0233254	0.0296907	0.0309637	0.0258715	0.0258715	0.0322368	0.036056	0.00550257	0.00550257	0.0169601	0.0207793	0.0296907	0.0105948	-0.00595495	0.014414	0.0131409	0.0182332	0.0258715
0.944	0.00422951	0.0436943	0.0220523	0.0245984	0.014414	0.0271445	0.0207793	0.0118679	0.0233254	0.0233254	0.0245984	0.0207793	0.00804868	0.0105948	0.00550257	0.014414	0.015687	0.015687	-0.00213578	0.0195062	0.0220523	-0.0237778
0.945	0.0131409	0.0271445	0.0105948	0.0284176	0.0131409	0.0169601	0.014414	0.015687	0.0245984	0.0335098	0.0335098	0.00804868	0.00677563	0.0169601	0.0207793	0.0245984	0.0105948	0.00295645	0.00932174	0.0105948	0.0284176	0.0347829
0.946	0.0118679	0.0335098	0.014414	0.014414	0.014414	0.0245984	0.0195062	0.0296907	0.0245984	0.0207793	0.0233254	0.00932174	0.0105948	0.0233254	0.0016834	0.0131409	0.014414	0.00932174	0.0016834	0.00550257	0.00804868	0.00932174
0.947	0.00422951	0.036056	0.0131409	0.0245984	0.0182332	0.00932174	0.0245984	0.0271445	0.0233254	0.0284176	0.0309637	0.0105948	0.000410338	0.014414	0.0195062	0.0258715	0.0195062	0.0131409	0.015687	0.0105948	0.0207793	0.0475135
0.948	0.0207793	0.0284176	0.0195062	0.0195062	0.0182332	0.0271445	0.0105948	0.0245984	0.0233254	0.0220523	0.0271445	0.0105948	0.0207793	0.0169601	0.0131409	0.0182332	0.014414	-0.00468189	0.0131409	0.014414	0.0105948	-0.000862719
0.949	0.000410338	0.037329	0.014414	0.015687	0.015687	0.0245984	0.0296907	0.0195062	0.0245984	0.0309637	0.00804868	0.00295645	0.0105948	0.000410338	0.015687	0.0207793	0.015687	0.0105948	-0.000862719	0.0105948	0.0105948	0.0105948
0.95	0.0182332	0.0322368	0.0118679	0.0207793	0.015687	0.0118679	0.0207793	0.0233254	0.0258715	0.0284176	0.0322368	0.014414	0.00804868	0.00422951	0.00677563	0.015687	0.0105948	0.0118679	0.00932174	0.0016834	0.0233254	0.0245984
0.951	0.0105948	0.0220523	0.0118679	0.0245984	0.0169601	0.015687	0.0169601	0.0258715	0.0258715	0.0411482	0.0195062	0.0169601	0.0016834	0.0195062	0.015687	0.0195062	0.0105948	0.00550257	0.0105948	0.0169601	0.00677563	-0.00977412
0.952	0.0182332	0.037329	0.0182332	0.0233254	0.0182332	0.0195062	0.015687	0.0169601	0.0220523	0.0284176	0.0207793	0.00932174	0.0118679	0.0195062	0.00932174	0.0207793	0.0169601	0.0207793	0.00550257	0.0195062	0.036056	0.0271445
0.953	-0.00468189	0.0258715	0.0131409	0.0258715	0.0207793	0.0131409	0.014414	0.0105948	0.0195062	0.0296907	0.0169601	0.00677563	0.0169601	0.0169601	0.0131409	0.0207793	0.0258715	0.0233254	0.00422951	0.00804868	-0.00468189	0.00932174
0.954	0.00422951	0.0271445	0.0182332	0.0220523	0.0258715	0.0258715	0.0182332	0.0245984	0.0182332	0.0245984	0.0258715	0.0131409	-0.00340883	0.0118679	0.0105948	0.0207793	0.0182332	-0.00340883	-0.00213578	0.00295645	0.0016834	0.0526057
0.955	0.015687	0.0258715	0.0207793	0.014414	0.0284176	0.0118679	0.0195062	0.0207793	0.0271445	0.0233254	0.0245984	0.00550257	0.00804868	0.014414	0.0195062	0.015687	0.0016834	0.015687	0.014414	0.00804868	0.0245984	-0.0110472
0.956	0.0131409	0.0271445	0.0207793	0.0195062	0.0195062	0.0309637	0.00550257	0.0271445	0.0271445	0.0271445	0.0182332	0.0233254	0.00550257	0.00932174	0.0195062	0.0233254	0.0258715	0.00932174	-0.00468189	0.0245984	0.0118679	0.0131409
0.957	0.00932174	0.0462404	0.0182332	0.0207793	0.0195062	0.0182332	0.0271445	0.0245984	0.0296907	0.0233254	0.0245984	0.00932174	0.00932174	0.014414	-0.00468189	0.00932174	0.014414	0.00550257	0.0105948	0.00295645	0.0296907	0.0233254
0.958	0.00422951	0.0258715	0.0207793	0.0182332	0.0220523	0.0284176	0.0182332	0.0207793	0.0309637	0.036056	0.014414	0.0131409	0.0169601	-0.000862719	0.0220523	0.0245984	0.00422951	0.036056	0.000410338	0.00677563	0.0105948	-0.0148664
0.959	0.00932174	0.0296907	0.0131409	0.0233254	0.0195062	0.0207793	0.015687	0.0258715	0.0195062	0.0398751	0.0220523	0.015687	0.015687	0.0105948	0.0131409	0.00295645	0.015687	0.0207793	0.0118679	0.00422951	0.0016834	0.0258715
0.96	-0.000862719	0.0309637	0.0195062	0.0322368	0.0207793	0.0245984	0.014414	0.0220523	0.014414	0.014414	0.036056	0.0169601	0.00932174	0.0207793	0.0118679	0.015687	0.0220523	-0.0110472	0.00550257	0.00932174	0.0233254	0.000410338
0.961	0.014414	0.0335098	0.0233254	0.015687	0.00677563	0.0220523	0.0233254	0.0258715	0.0271445	0.0335098	0.0233254	0.00550257	0.00677563	0.0207793	0.00677563	0.0182332	0.00677563	0.0016834	-0.00722801	0.00422951	0.014414	0.0462404
0.962	0.000410338	0.036056	0.00295645	0.00932174	0.0245984	0.015687	0.015687	0.0169601	0.0207793	0.036056	0.0233254	0.0182332	0.0105948	0.0016834	0.0195062	0.0233254	0.014414	0.015687	0.014414	0.00804868	0.00932174	0.000410338
0.963	0.0245984	0.0347829	0.00422951	0.0233254	0.0169601	0.0296907	0.015687	0.0258715	0.0245984	0.0296907	0.0296907	0.00804868	0.00677563	0.014414	0.014414	0.014414	0.0182332	0.000410338	0.00804868	0.014414	0.0131409	-0.000862719
0.964	0.00550257	0.0322368	0.0284176	0.015687	0.0195062	0.015687	0.00677563	0.015687	0.0169601	0.0284176	0.0245984	-0.00340883	0.014414	0.0131409	0.014414	0.0245984	0.0207793	0.0207793	0.00295645	0.00550257	0.014414	0.0296907
0.965	-0.00340883	0.0258715	0.0233254	0.00932174	0.015687	0.0131409	0.0258715	0.0207793	0.0347829	0.0284176	0.0245984	0.0233254	0.015687	0.00804868	0.014414	0.0169601	-0.000862719	0.015687	0.00677563	0.0131409	-0.00213578	-0.0174125
0.966	0.00804868	0.0271445	0.014414	0.0258715	0.014414	0.0131409	0.0271445	0.00804868	0.0233254	0.0258715	0.0233254	0.014414	0.00422951	0.00550257	0.00677563	0.0207793	0.0220523	0.0169601	0.00677563	0.00550257	0.015687	0.014414
0.967	0.00422951	0.0347829	0.0271445	0.0195062	0.0105948	0.0169601	0.0016834	0.015687	0.015687	0.0309637	0.0207793	0.0207793	0.00295645	0.0207793	0.000410338	0.0207793	0.014414	0.00677563	0.00550257	0.0169601	0.0182332	0.014414
0.968	0.00677563	0.0220523	0.00422951	0.0169601	0.0195062	0.0271445	0.0233254	0.0296907	0.0207793	0.0322368	0.0271445	0.0233254	0.00932174	0.000410338	0.0220523	0.0233254	0.015687	0.00550257	0.0105948	0.015687	0.0131409	0.0500596
0.969	0.0105948	0.036056	0.00550257	0.0258715	0.0169601	0.0118679	0.0207793	0.0245984	0.0258715	0.0271445	0.0233254	0.0233254	0.0169601	0.0131409	0.014414	0.0309637	0.0207793	-0.00340883	0.00932174	0.0131409	0.0131409	-0.00213578
0.97	0.0118679	0.0271445	0.0233254	0.00422951	0.00677563	0.0207793	0.0233254	0.0296907	0.0284176	0.0271445	0.036056	0.015687	0.00550257	0.00550257	0.014414	0.015687	0.015687	0.0105948	0.00804868	0.0105948	0.0322368	-0.0199586
0.971	0.00550257	0.0347829	0.014414	0.014414	0.0207793	0.00932174	0.0207793	0.0220523	0.0271445	0.0195062	0.014414	0.014414	0.014414	0.015687	0.0245984	0.0169601	0.015687	0.00804868	-0.00468189	0.00932174	0.00804868	0.0398751
0.972	0.00422951	0.0335098	0.0131409	0.0207793	0.014414	0.0271445	0.0105948	0.0271445	0.0207793	0.0296907	0.0309637	0.0131409	0.0118679	0.0182332	0.014414	0.0182332	0.00932174	0.00422951	0.00932174	0.0131409	0.0169601	-0.0275969
0.973	0.00677563	0.0322368	0.0105948	0.0182332	0.0195062	0.0105948	0.014414	0.0258715	0.0245984	0.0220523	0.0233254	-0.000862719	0.000410338	0.0271445	0.0131409	0.0195062	0.015687	0.015687	0.0118679	0.00295645	0.0207793	0.0118679
0.974	0.00804868	0.0245984	0.015687	0.0284176	0.00932174	0.0207793	0.0207793	0.0131409	0.0207793	0.036056	0.0309637	0.014414	0.0207793	0.00422951	0.0118679	0.0169601	0.015687	0.0335098	0.00422951	0.015687	0.00804868	0.00932174
0.975	0.00295645	0.0309637	0.0195062	0.0169601	0.0258715	0.0258715	0.015687	0.0258715	0.0245984	0.0271445	0.0258715	0.014414	0.00295645	0.0131409	0.00677563	0.0284176	0.00422951	-0.000862719	0.00295645	0.00932174	0.00804868	0.0220523
0.976	-0.00468189	0.0411482	0.00932174	0.0220523	0.014414	0.00932174	0.0258715	0.015687	0.00932174	0.0220523	0.0207793	0.0207793	0.00422951	0.014414	0.014414	0.0271445	0.015687	0.000410338	-0.00213578	0.0169601	0.036056	-0.00722801
0.977	0.0131409	0.0335098	0.00804868	0.015687	0.0131409	0.014414	0.0245984	0.0169601	0.0207793	0.0296907	0.0233254	0.015687	0.0169601	0.0233254	0.015687	0.00932174	0.0207793	0.00550257	0.014414	0.00550257	0.0386021	-0.0199586
0.978	0.00677563	0.0271445	0.00550257	0.0296907	0.0233254	0.014414	0.00932174	0.0169601	0.0207793	0.0296907	0.0296907	0.014414	-0.00340883	-0.00340883	0.015687	0.0245984	0.014414	0.000410338	0.0182332	0.00932174	0.0131409	0.0309637
0.979	0.014414	0.0347829	0.014414	0.0182332	0.0207793	0.0233254	0.0233254	0.00932174	0.0258715	0.036056	0.0271445	0.00550257	0.0195062	0.014414	0.00550257	0.0169601	0.0258715	0.0131409	0.00932174	0.0195062	0.0258715	-0.0174125
0.98	0.00677563	0.0322368	0.0296907	0.0207793	0.014414	0.0195062	0.00932174	0.0207793	0.0233254	0.0207793	0.0245984	0.014414	0.015687	0.0233254	0.0105948	0.0284176	0.00932174	-0.000862719	0.00932174	0.00550257	0.0105948	0.0169601
0.981	0.000410338	0.0335098	0.00932174	0.0233254	0.0245984	0.014414	0.0335098	0.0258715	0.0284176	0.0411482	0.0245984	0.00804868	0.00295645	0.00677563	0.0105948	0.0169601	0.00932174	0.014414	0.000410338	0.00932174	0.00804868	0.00804868
0.982	0.014414	0.0296907	0.0207793	0.0245984	0.0195062	0.0233254	0.0258715	0.0118679	0.0258715	0.015687	0.0296907	0.0271445	0.015687	0.0131409	0.0182332	0.0245984	0.0105948	0.0169601	0.00550257	0.0118679	0.00677563	0.014414
0.983	0.0105948	0.0347829	0.00932174	0.00422951	0.0169601	0.0245984	0.0105948	0.0207793	0.0207793	0.0347829	0.0271445	0.0016834	0.0105948	0.0207793	0.0169601	0.0169601	0.014414	-0.0123202	0.0105948	0.015687	0.0233254	0.0284176
0.984	0.00550257	0.0245984	0.0182332	0.0245984	0.0258715	0.0220523	0.0271445	0.0169601	0.0258715	0.0309637	0.0220523	0.0105948	0.00932174	0.014414	0.00804868	0.014414	0.0207793	0.0195062	0.0016834	0.0169601	0.0131409	-0.0275969
0.985	0.0118679	0.037329	0.0131409	0.015687	0.00550257	0.00295645	0.014414	0.0207793	0.0195062	0.0258715	0.0296907	0.0105948	0.0118679	0.015687	0.0245984	0.0207793	0.0105948	0.014414	0.0105948	0.0105948	0.0271445	0.0309637
0.986	0.0105948	0.0347829	0.0245984	0.0182332	0.0271445	0.0233254	0.0207793	0.0245984	0.0016834	0.0271445	0.0258715	0.014414	0.00932174	0.00932174	0.014414	0.0245984	0.00550257	-0.00340883	0.00295645	0.00932174	0.00804868	-0.0110472
0.987	0.0118679	0.0271445	0.00677563	0.0245984	0.0105948	0.0284176	0.014414	0.0182332	0.036056	0.0245984	0.0207793	0.014414	0.015687	0.0118679	0.00932174	0.00932174	0.014414	0.0296907	-0.000862719	0.015687	0.0233254	0.00932174
0.988	0.000410338	0.0258715	0.015687	0.014414	0.015687	0.0335098	0.0169601	0.0245984	0.0233254	0.036056	0.0258715	0.014414	0.00932174	0.0131409	0.0220523	0.0195062	0.0195062	-0.00595495	-0.00213578	0.0118679	0.0105948	0.0182332
0.989	0.00677563	0.037329	0.0207793	0.0271445	0.0271445	0.0118679	0.0105948	0.0233254	0.0195062	0.0335098	0.0258715	0.0105948	0.00932174	0.00295645	0.0105948	0.0245984	0.0182332	0.00550257	0.0105948	0.00550257	0.00932174	0.0016834
0.99	0.00932174	0.0271445	0.00932174	0.014414	0.00804868	0.0195062	0.0233254	0.0258715	0.0207793	0.0245984	0.036056	0.0105948	0.00295645	0.014414	0.0182332	0.0207793	0.00295645	0.0258715	0.0105948	0.00677563	0.0207793	0.0462404
0.991	0.000410338	0.0309637	0.015687	0.0207793	0.0131409	0.0322368	0.0118679	0.0233254	0.0195062	0.014414	0.0220523	0.015687	0.0118679	0.0169601	0.00677563	0.0233254	0.0169601	-0.00722801	0.00932174	0.00932174	0.0131409	-0.00722801
0.992	0.000410338	0.0322368	0.00295645	0.0233254	0.0207793	0.00932174	0.0296907	0.014414	0.0245984	0.0322368	0.0284176	0.00422951	0.00804868	0.014414	0.0169601	0.0105948	0.0169601	0.00932174	0.00295645	0.00804868	0.0195062	-0.00340883
0.993	-0.000862719	0.0309637	0.000410338	0.0207793	0.00804868	0.0195062	0.0118679	0.0258715	0.0169601	0.0245984	0.0296907	0.0118679	0.0105948	0.0207793	0.014414	0.0233254	0.0182332	0.0271445	0.000410338	0.0131409	0.0169601	0.0195062
0.994	0.00677563	0.036056	0.0207793	0.0233254	0.0207793	0.0182332	0.0207793	0.0258715	0.0386021	0.0309637	0.0233254	0.015687	0.0105948	0.0016834	0.015687	0.00932174	0.00550257	0.00804868	0.0016834	0.0105948	0.0016834	0.000410338
0.995	-0.00213578	0.0335098	0.00422951	0.00932174	0.015687	0.0207793	0.0245984	0.0245984	0.0131409	0.0220523	0.0271445	0.0169601	0.014414	0.015687	0.0131409	0.0169601	0.015687	0.00677563	0.00677563	0.0182332	0.0207793	0.0169601
0.996	-0.00468189	0.0424212	0.015687	0.0271445	0.0207793	0.014414	0.0207793	0.014414	0.0233254	0.0258715	0.0233254	0.00932174	0.00550257	0.0131409	0.0118679	0.0105948	0.0118679	0.0169601	-0.00213578	0.00804868	0.0207793	-0.000862719
0.997	0.00422951	0.036056	0.0182332	0.0309637	0.0284176	0.0131409	0.0207793	0.037329	0.0258715	0.0207793	0.0245984	0.015687	0.00422951	0.00422951	0.015687	0.0118679	0.014414	0.0169601	0.00932174	0.0131409	0.0016834	0.0296907
0.998	0.0131409	0.0296907	0.0195062	0.0195062	0.0131409	0.0233254	0.0195062	0.0169601	0.0296907	0.0296907	0.0258715	0.015687	0.00677563	0.0207793	0.0182332	0.0207793	0.0233254	0.00677563	0.00422951	0.014414	0.0245984	0.036056
0.999	0.00677563	0.037329	0.015687	0.014414	0.0182332	0.0207793	0.015687	0.0258715	0.0309637	0.0245984	0.0195062	0.015687	0.014414	0.00550257	0.014414	0.00932174	0.00295645	0.0118679	0.00932174	0.00932174	0.00422951	-0.00977412
1	-0.00468189	0.0271445	0.0105948	0.0169601	0.0233254	0.0105948	0.0233254	0.0105948	0.0233254	0.0309637	0.0271445	0.00804868	0.00550257	0.00932174	0.0207793	0.0207793	0.0195062	0.0105948	0.0169601	0.000410338	0.0131409	0.0233254
1.001	0.00677563	0.0424212	0.0207793	0.0233254	0.0233254	0.0233254	0.015687	0.0169601	0.0309637	0.0258715	0.0347829	0.00550257	0.00932174	0.015687	0.0105948	0.0207793	0.015687	0.0016834	-0.00340883	0.0131409	0.037329	-0.00468189
1.002	-0.000862719	0.0245984	0.0169601	0.014414	0.0207793	0.014414	0.014414	0.0347829	0.0182332	0.0284176	0.0258715	0.0131409	0.0105948	0.00677563	0.0105948	0.0233254	0.0182332	0.0258715	0.000410338	0.0131409	0.0131409	-0.00850107
1.003	0.00677563	0.0322368	0.00932174	0.0245984	0.0195062	0.015687	0.0169601	0.0245984	0.0233254	0.015687	0.0258715	0.015687	0.015687	0.0182332	0.0131409	0.00932174	0.015687	-0.00468189	0.0195062	-0.000862719	0.0131409	0.0182332
1.004	-0.00595495	0.036056	0.0131409	0.0207793	0.0296907	0.0347829	0.0233254	0.0245984	0.0284176	0.0207793	0.0245984	-0.000862719	0.00422951	0.0182332	0.0016834	0.015687	0.014414	0.0207793	0.014414	0.0131409	0.0105948	0.000410338
1.005	-0.000862719	0.0233254	0.0220523	0.0169601	0.0105948	0.015687	0.0182332	0.0169601	0.0220523	0.0284176	0.014414	0.015687	-0.000862719	0.00932174	0.0233254	0.0220523	0.0105948	0.00677563	0.000410338	0.015687	0.0207793	0.0487865
1.006	0.0016834	0.036056	0.0118679	0.0220523	0.0169601	0.0169601	0.0169601	0.0271445	0.0309637	0.0347829	0.0258715	0.0245984	0.014414	0.0169601	0.015687	0.0182332	0.0016834	-0.00468189	0.00295645	0.00422951	0.015687	0.0131409
1.007	0.000410338	0.0296907	0.00932174	0.0207793	0.015687	0.0258715	0.0207793	0.0233254	0.0195062	0.0284176	0.0245984	0.015687	0.000410338	0.000410338	0.00677563	0.015687	0.00422951	0.0233254	0.00932174	0.00550257	0.0258715	0.00422951
1.008	-0.000862719	0.0296907	0.0105948	0.0245984	0.0322368	0.0220523	0.0169601	0.0309637	0.0233254	0.0284176	0.0271445	0.00804868	0.0016834	0.0105948	0.0131409	0.0335098	0.0207793	0.00295645	0.00550257	0.0169601	0.0220523	0.0195062
1.009	0.0016834	0.0322368	0.00932174	0.0271445	0.0245984	0.015687	0.0258715	0.0195062	0.0258715	0.0245984	0.0182332	0.0105948	0.0118679	0.00804868	0.0105948	0.0195062	0.00677563	0.0169601	0.0131409	0.014414	0.00550257	0.00550257
1.01	0.0105948	0.0296907	0.0182332	0.0347829	0.0322368	0.0309637	0.0169601	0.00804868	0.0284176	0.0335098	0.0245984	0.0131409	0.00677563	0.00932174	0.0245984	0.0245984	0.014414	-0.000862719	0.0118679	0.014414	0.0131409	0.0207793
1.011	-0.0110472	0.0347829	0.0271445	0.0258715	0.0195062	0.015687	0.036056	0.0322368	0.0195062	0.036056	0.0347829	0.0131409	0.00550257	0.0169601	-0.00468189	0.0195062	0.0233254	0.00550257	0.000410338	0.0131409	0.0207793	0.0195062
1.012	-0.00213578	0.0284176	0.0131409	0.0386021	0.0309637	0.0207793	0.0169601	0.0207793	0.0411482	0.0309637	0.015687	0.00932174	0.000410338	0.00932174	0.0322368	0.0233254	0.00932174	-0.000862719	0.00804868	0.00295645	0.00932174	0.0105948
1.013	0.00422951	0.036056	0.0207793	0.0347829	0.0207793	0.0258715	0.036056	0.0207793	0.0309637	0.0296907	0.0245984	0.0105948	0.0118679	0.00932174	0.00677563	0.0245984	0.0207793	0.0233254	0.0016834	0.0169601	0.00677563	0.0462404
1.014	0.00550257	0.0322368	0.0207793	0.0411482	0.036056	0.0335098	0.036056	0.0245984	0.0309637	0.0449674	0.0207793	0.014414	0.015687	0.0207793	0.015687	0.0207793	0.0131409	0.0105948	0.014414	0.0105948	0.0131409	0.0207793
1.015	0.00422951	0.0207793	0.0258715	0.036056	0.0386021	0.0398751	0.0309637	0.0284176	0.0309637	0.0309637	0.0309637	0.0131409	-0.00213578	0.014414	0.0195062	0.0207793	0.00422951	0.00677563	-0.00213578	0.0169601	0.0245984	0.0309637
1.016	0.00804868	0.0386021	0.0309637	0.0386021	0.0449674	0.0347829	0.0309637	0.015687	0.0335098	0.0449674	0.0296907	0.00677563	0.000410338	0.00804868	0.014414	0.015687	0.0169601	0.015687	0.0131409	0.0105948	0.015687	0.0462404
1.017	-0.0123202	0.0449674	0.037329	0.0475135	0.0386021	0.0436943	0.0500596	0.0284176	0.0436943	0.0551518	0.037329	0.0105948	0.0220523	0.037329	0.014414	0.0220523	0.00804868	0.0105948	0.0105948	0.00932174	0.015687	0.00932174
1.018	-0.00595495	0.037329	0.036056	0.0487865	0.036056	0.0436943	0.0526057	0.0386021	0.0424212	0.0411482	0.036056	0.015687	0.014414	0.014414	0.0105948	0.0195062	0.0233254	0.014414	0.0016834	0.0169601	0.015687	0.0436943
1.019	0.00677563	0.036056	0.0258715	0.0462404	0.0411482	0.0436943	0.0449674	0.0449674	0.0551518	0.0487865	0.0462404	0.00295645	0.000410338	0.015687	0.0182332	0.0207793	0.0207793	0.0195062	-0.000862719	0.00932174	0.0233254	0.0335098
1.02	0.015687	0.036056	0.0487865	0.0576979	0.0436943	0.0602441	0.0513327	0.036056	0.0551518	0.0602441	0.0475135	0.0258715	-0.00340883	0.0182332	0.014414	0.0207793	0.00550257	0.015687	0.00677563	0.0105948	0.0105948	0.0449674
1.021	-0.00850107	0.0258715	0.037329	0.0462404	0.0500596	0.0576979	0.0513327	0.0398751	0.0551518	0.0691555	0.036056	0.00677563	0.00932174	0.00932174	0.0245984	0.0296907	0.0131409	0.0322368	0.00804868	0.015687	0.0245984	0.0678824
1.022	0.00295645	0.0449674	0.0322368	0.0487865	0.0462404	0.0538788	0.0436943	0.0551518	0.0615171	0.0640632	0.058971	0.0169601	0.00550257	0.0131409	0.0118679	0.0233254	0.00677563	0.000410338	0.00677563	0.0105948	0.0284176	0.0500596
1.023	0.00932174	0.0424212	0.0462404	0.0615171	0.0449674	0.037329	0.0602441	0.0411482	0.0615171	0.0666093	0.0640632	0.0118679	0.00295645	0.00932174	0.0169601	0.0271445	0.0118679	0.000410338	0.00295645	0.0131409	-0.000862719	0.0436943
1.024	-0.00722801	0.037329	0.0475135	0.0475135	0.0551518	0.0627902	0.0666093	0.0653363	0.0653363	0.0653363	0.0653363	-0.000862719	0.015687	0.00422951	0.0207793	0.0258715	0.0207793	0.00804868	0.00295645	0.00422951	0.0245984	0.0755207
1.025	-0.000862719	0.036056	0.037329	0.0487865	0.0500596	0.058971	0.0576979	0.0538788	0.0627902	0.0615171	0.0564249	0.015687	0.0131409	0.0207793	0.00550257	0.0220523	0.0271445	-0.00468189	-0.00213578	0.014414	0.0233254	0.0207793
1.026	0.0118679	0.0386021	0.037329	0.0538788	0.0551518	0.0551518	0.058971	0.0602441	0.0666093	0.0538788	0.0475135	0.0207793	0.0118679	0.00804868	0.0195062	0.0195062	0.0182332	0.00550257	0.00550257	0.0195062	0.0233254	0.0296907
1.027	0.00295645	0.0335098	0.0551518	0.0462404	0.0449674	0.0615171	0.0627902	0.0475135	0.0666093	0.0755207	0.0627902	0.015687	0.0131409	0.0284176	0.015687	0.0220523	0.00932174	0.0182332	-0.00977412	0.00932174	0.0207793	0.0551518
1.028	0.014414	0.0296907	0.036056	0.0398751	0.0538788	0.0462404	0.0602441	0.0602441	0.0717016	0.0615171	0.0627902	0.014414	-0.00595495	0.00550257	0.0182332	0.0233254	0.0271445	-0.00340883	0.0131409	0.015687	0.0207793	0.0564249
1.029	0.0131409	0.0411482	0.0436943	0.0551518	0.0449674	0.0602441	0.0500596	0.0551518	0.0717016	0.0666093	0.0704285	0.015687	0.014414	0.0258715	0.0105948	0.0245984	0.00550257	0.0169601	0.0131409	0.0195062	0.0016834	0.0462404
1.03	0.00932174	0.0411482	0.037329	0.0513327	0.0462404	0.0462404	0.0538788	0.0615171	0.0576979	0.0678824	0.0602441	0.0245984	0.00550257	0.0169601	0.0207793	0.0245984	0.0271445	0.00677563	0.00422951	0.0245984	0.00422951	0.0602441
1.031	-0.000862719	0.0347829	0.0411482	0.058971	0.0475135	0.0538788	0.058971	0.058971	0.0704285	0.0755207	0.0615171	0.00677563	0.00550257	0.00677563	0.0182332	0.0195062	0.0195062	0.00932174	0.00932174	0.0195062	0.0284176	0.0347829
1.032	0.0105948	0.0398751	0.0335098	0.0436943	0.0538788	0.0615171	0.0551518	0.0666093	0.0678824	0.0704285	0.0640632	0.0131409	0.015687	0.0258715	0.00550257	0.0296907	0.0131409	0.00932174	-0.000862719	0.00804868	0.015687	0.0309637
1.033	0.0105948	0.0386021	0.0271445	0.0411482	0.0462404	0.0475135	0.0551518	0.0615171	0.0678824	0.0564249	0.0615171	0.0169601	0.015687	0.014414	0.0271445	0.0233254	0.0169601	0.0220523	0.0195062	0.0169601	0.00804868	0.0487865
1.034	0.00677563	0.0296907	0.0347829	0.0462404	0.0500596	0.0653363	0.0538788	0.0615171	0.0615171	0.0666093	0.0640632	0.0195062	0.0131409	0.00295645	0.014414	0.0233254	0.0195062	0.0220523	0.0105948	0.0245984	0.036056	0.0551518
1.035	-0.00468189	0.0347829	0.0309637	0.036056	0.0538788	0.0449674	0.0462404	0.0564249	0.0666093	0.0576979	0.0666093	0.015687	0.0220523	0.015687	0.0207793	0.0182332	0.00804868	0.014414	-0.00213578	0.00295645	0.0195062	0.0462404
1.036	-0.00722801	0.0207793	0.0398751	0.0309637	0.0411482	0.0475135	0.0551518	0.0615171	0.0653363	0.0666093	0.0576979	0.0105948	0.000410338	0.0245984	0.0169601	0.0195062	0.0271445	-0.00340883	0.0220523	0.00932174	0.00677563	0.037329
1.037	0.00295645	0.0309637	0.0322368	0.0436943	0.0411482	0.0462404	0.0513327	0.0615171	0.0666093	0.0576979	0.0640632	0.00422951	0.00295645	0.00550257	0.0245984	0.015687	0.015687	0.00804868	0.0016834	0.015687	0.00295645	0.036056
1.038	0.00295645	0.0118679	0.0245984	0.0271445	0.0475135	0.0513327	0.0487865	0.0615171	0.0487865	0.0576979	0.0564249	0.015687	0.014414	0.0245984	0.015687	0.037329	0.00677563	0.0207793	0.00932174	0.0131409	0.0245984	0.0526057
1.039	-0.00213578	0.0309637	0.0296907	0.0386021	0.0347829	0.0462404	0.0500596	0.058971	0.0564249	0.0551518	0.0538788	0.0182332	0.0118679	0.014414	0.0233254	0.015687	0.014414	0.000410338	0.0118679	0.00295645	0.00932174	0.0475135
1.04	0.0195062	0.0271445	0.036056	0.037329	0.0449674	0.0411482	0.0386021	0.0500596	0.0653363	0.0627902	0.0576979	0.015687	0.00804868	0.0016834	0.00550257	0.0284176	0.0207793	0.014414	0.00932174	0.0220523	0.0207793	0.0475135
1.041	0.00550257	0.0207793	0.0233254	0.0258715	0.0411482	0.0462404	0.0538788	0.0513327	0.0653363	0.0513327	0.0475135	0.014414	0.0016834	0.0131409	0.0207793	0.0169601	0.015687	0.0233254	0.0182332	0.014414	0.014414	0.0411482
1.042	-0.0110472	0.0296907	0.0386021	0.0475135	0.0449674	0.0449674	0.0475135	0.0551518	0.0564249	0.0551518	0.0576979	0.014414	0.0195062	0.015687	0.0207793	0.0284176	0.000410338	0.0182332	-0.00213578	0.0105948	0.0258715	0.0449674
1.043	-0.000862719	0.0258715	0.0386021	0.0411482	0.0322368	0.0436943	0.0398751	0.0398751	0.0615171	0.0538788	0.0462404	0.015687	0.00550257	0.0105948	0.015687	0.0296907	0.00804868	0.00932174	0.0016834	0.0309637	0.0182332	0.0551518
1.044	0.0169601	0.0207793	0.0169601	0.0335098	0.0309637	0.0513327	0.0487865	0.0551518	0.0640632	0.0564249	0.0564249	0.00550257	0.0105948	0.0195062	0.0258715	0.0220523	0.015687	0.00677563	0.0105948	0.0182332	0.00550257	0.0258715
1.045	0.00295645	0.0322368	0.0245984	0.0398751	0.0411482	0.0475135	0.0462404	0.0576979	0.0576979	0.0538788	0.0500596	0.0131409	0.0131409	0.015687	0.0169601	0.0207793	0.0296907	0.00804868	0.00422951	0.014414	0.014414	0.0258715
1.046	0.0016834	0.0118679	0.0284176	0.0322368	0.037329	0.0398751	0.0449674	0.0526057	0.0500596	0.0564249	0.0513327	0.014414	0.00932174	0.0220523	0.0271445	0.0220523	0.0118679	0.015687	0.00932174	0.014414	0.0182332	0.0347829
1.047	0.00932174	0.0258715	0.0398751	0.0424212	0.0436943	0.036056	0.0487865	0.0526057	0.0564249	0.0411482	0.0551518	0.0105948	0.014414	0.0131409	0.0233254	0.0258715	0.014414	0.00677563	0.00550257	0.0105948	0.0347829	0.0436943
1.048	0.00422951	0.0233254	0.0233254	0.0233254	0.0411482	0.036056	0.037329	0.0386021	0.0436943	0.0564249	0.058971	0.0233254	-0.00722801	0.00422951	0.0169601	0.0296907	0.00932174	0.014414	0.0016834	0.0207793	0.0105948	0.0449674
1.049	-0.00595495	0.0296907	0.0233254	0.0296907	0.0398751	0.0398751	0.0424212	0.0640632	0.0386021	0.058971	0.0424212	0.015687	0.00422951	0.0207793	0.00932174	0.014414	0.0245984	0.0118679	0.00295645	0.0169601	0.015687	0.0233254
1.05	0.000410338	0.0296907	0.0245984	0.0233254	0.036056	0.036056	0.037329	0.0513327	0.0576979	0.058971	0.0386021	0.014414	0.0296907	0.0131409	0.0245984	0.0233254	0.00932174	-0.00213578	0.00422951	0.015687	0.0309637	0.0335098
1.051	-0.00722801	0.0309637	0.0131409	0.0169601	0.036056	0.0322368	0.036056	0.0411482	0.0500596	0.0449674	0.0551518	0.00804868	-0.000862719	0.0016834	0.0195062	0.0296907	0.0105948	0.00932174	0.00932174	0.0118679	0.0182332	0.0398751
1.052	0.0016834	0.036056	0.0309637	0.0335098	0.0309637	0.0500596	0.0398751	0.0462404	0.0449674	0.0398751	0.0436943	0.0296907	0.0220523	0.0207793	0.015687	0.014414	0.0118679	0.0016834	0.00677563	0.00677563	0.00295645	0.0169601
1.053	0.00422951	0.0258715	0.0182332	0.0258715	0.036056	0.0233254	0.0411482	0.036056	0.0411482	0.0475135	0.0500596	0.0182332	0.00932174	0.0169601	0.0169601	0.0220523	0.0105948	0.00932174	0.0105948	0.015687	0.015687	0.0207793
1.054	-0.00977412	0.0207793	0.00932174	0.0220523	0.0245984	0.036056	0.0398751	0.0411482	0.0500596	0.0475135	0.0436943	0.0131409	0.00550257	0.00677563	0.0169601	0.015687	0.0233254	0.00932174	0.00677563	0.0195062	0.0207793	0.0169601
1.055	-0.00468189	0.0284176	0.0169601	0.0424212	0.0245984	0.0309637	0.0271445	0.0449674	0.036056	0.037329	0.0398751	0.0169601	0.014414	0.014414	0.0207793	0.0233254	0.000410338	0.00422951	0.0016834	0.0105948	0.0131409	0.0271445
1.056	-0.0110472	0.0335098	0.0233254	0.0258715	0.037329	0.0411482	0.0233254	0.0449674	0.0233254	0.0398751	0.036056	0.0118679	0.00804868	0.00422951	0.015687	0.0207793	0.0169601	0.0118679	0.00804868	0.0105948	0.0182332	0.0169601
1.057	-0.00340883	0.036056	0.015687	0.0258715	0.0245984	0.0233254	0.0386021	0.0411482	0.0436943	0.0398751	0.036056	0.00932174	0.0182332	0.014414	0.0220523	0.0271445	0.00932174	-0.000862719	0.00550257	0.0131409	0.0118679	0.0271445
1.058	-0.00595495	0.0284176	0.0169601	0.0258715	0.0296907	0.0258715	0.0322368	0.0462404	0.0284176	0.0335098	0.0411482	0.0195062	0.014414	0.014414	0.0105948	0.014414	0.015687	0.00550257	0.015687	0.014414	0.00677563	0.0245984
1.059	-0.00977412	0.0169601	0.0233254	0.0258715	0.0245984	0.0309637	0.00932174	0.0398751	0.037329	0.036056	0.0284176	0.0182332	0.0220523	-0.00595495	0.0195062	0.0322368	0.0233254	0.0016834	-0.00213578	0.00932174	0.00932174	0.000410338
1.06	-0.00340883	0.0271445	0.0016834	0.0195062	0.014414	0.0245984	0.0296907	0.0335098	0.037329	0.0347829	0.0296907	-0.00213578	0.00677563	0.0131409	0.0182332	0.0169601	0.00295645	0.00550257	0.0016834	0.00422951	0.00804868	0.0105948
1.061	-0.0135933	0.0322368	0.0169601	0.015687	0.0169601	0.0182332	0.0271445	0.0322368	0.0271445	0.0309637	0.037329	0.0182332	0.0016834	0.0195062	0.0169601	0.0195062	0.0131409	0.0169601	0.0169601	0.00932174	0.0169601	0.0284176
1.062	-0.00468189	0.0335098	0.0207793	0.0220523	0.0233254	0.0245984	0.0245984	0.0296907	0.0233254	0.037329	0.0284176	0.0105948	0.0105948	0.00932174	0.0169601	0.0207793	0.0105948	0.00804868	0.00422951	0.000410338	0.0105948	0.00677563
1.063	-0.00722801	0.0258715	0.0169601	0.014414	0.015687	0.0296907	0.0220523	0.0220523	0.0271445	0.0245984	0.0182332	0.00422951	0.0118679	0.0118679	0.00677563	0.0284176	0.00422951	-0.0110472	0.00804868	0.015687	0.015687	0.0284176
1.064	-0.00468189	0.0424212	0.00295645	0.0195062	0.0245984	0.0271445	0.0245984	0.0296907	0.0309637	0.0386021	0.0309637	0.0169601	0.00804868	0.000410338	0.0233254	0.0245984	0.0131409	0.0016834	0.00550257	0.00550257	0.0131409	0.0207793
1.065	-0.00213578	0.0347829	0.0195062	0.0131409	0.0182332	0.0258715	0.0233254	0.0233254	0.0131409	0.0207793	0.0309637	0.000410338	0.014414	0.014414	0.00804868	0.0258715	0.00804868	0.000410338	0.00550257	0.0016834	0.0118679	0.0105948
1.066	-0.00722801	0.0335098	0.0233254	0.0258715	0.00550257	0.0105948	0.0258715	0.0347829	0.0284176	0.0195062	0.0169601	0.0195062	0.00295645	0.014414	0.00932174	0.0182332	0.014414	-0.000862719	0.00677563	0.014414	0.0169601	0.0131409
1.067	-0.00595495	0.0271445	0.0105948	0.00932174	0.015687	0.0258715	0.0207793	0.0271445	0.0258715	0.0322368	0.0258715	0.0245984	0.0131409	0.0118679	0.0245984	0.0207793	0.0118679	0.0131409	0.00932174	0.00677563	0.00677563	-0.00722801
1.068	-0.0135933	0.0207793	0.0169601	0.0182332	0.0245984	0.0105948	0.0169601	0.0169601	0.015687	0.0207793	0.0284176	0.0105948	0.0105948	0.0105948	0.0207793	0.015687	0.014414	0.00932174	0.00422951	0.0105948	0.00804868	0.0182332
1.069	0.000410338	0.036056	0.0118679	0.0105948	0.00932174	0.0335098	0.0131409	0.0131409	0.015687	0.0258715	0.0169601	0.00295645	0.015687	0.0131409	0.0207793	0.0233254	0.014414	0.00422951	0.000410338	0.00677563	0.015687	0.00932174
1.07	-0.00595495	0.0309637	0.0169601	0.0195062	0.014414	0.0195062	0.015687	0.0131409	0.0233254	0.0258715	0.0386021	0.015687	0.00932174	0.014414	0.00550257	0.015687	0.0105948	0.0131409	0.0182332	0.00804868	0.0169601	-0.00850107
1.071	-0.0110472	0.0271445	0.00932174	0.015687	0.0169601	0.00932174	0.0207793	0.0245984	0.0245984	0.015687	0.0271445	0.000410338	0.000410338	0.0195062	0.0105948	0.0207793	0.015687	0.00677563	0.00932174	0.0105948	0.015687	0.0309637
1.072	-0.0174125	0.036056	0.0131409	0.0233254	0.0284176	0.0233254	0.00932174	0.0207793	0.0169601	0.0245984	0.0182332	0.00677563	0.0105948	0.00932174	0.0105948	0.0131409	0.0195062	0.0131409	0.0131409	0.00677563	0.00422951	-0.0123202
1.073	-0.00340883	0.0233254	0.0118679	0.0258715	0.015687	0.015687	0.0131409	0.0207793	0.014414	0.0284176	0.0169601	0.0105948	0.00550257	0.00932174	0.015687	0.0245984	0.00932174	0.0207793	0.00804868	0.00932174	0.0233254	-0.0250508
1.074	0.000410338	0.0245984	0.00550257	0.0258715	0.015687	0.0207793	0.0105948	0.014414	0.014414	0.0182332	0.0169601	0.00932174	0.00550257	0.00804868	0.014414	0.015687	0.00550257	0.00295645	-0.00468189	0.0207793	-0.00213578	0.0016834
1.075	-0.00595495	0.0398751	0.0233254	0.0105948	0.00677563	0.0169601	0.0169601	0.0195062	0.0207793	0.0207793	0.015687	0.0195062	0.0245984	0.0195062	0.014414	0.0016834	0.00550257	0.0245984	0.0131409	-0.00595495	0.0258715	-0.00340883
1.076	0.000410338	0.0284176	0.00422951	0.0233254	0.0207793	0.0245984	0.0207793	0.00932174	0.015687	0.0207793	0.0182332	0.0105948	0.0118679	0.015687	0.015687	0.015687	0.0118679	0.0131409	0.00932174	0.0016834	0.015687	-0.00850107
1.077	-0.0135933	0.0322368	0.014414	0.0271445	0.00804868	0.015687	0.0105948	0.0233254	0.0131409	0.0258715	0.0296907	0.00295645	0.0105948	0.00677563	0.00932174	0.0169601	0.014414	0.00550257	0.00422951	0.0195062	0.00932174	-0.0237778
1.078	-0.0123202	0.0296907	0.0195062	0.0245984	0.0207793	0.0169601	0.00932174	0.0207793	0.0271445	0.014414	0.0131409	0.0258715	-0.000862719	0.0233254	0.0182332	0.0169601	0.0016834	0.0233254	0.00295645	0.015687	0.0233254	-0.0390544
1.079	-0.00468189	0.036056	0.0169601	0.0271445	0.0233254	0.014414	0.0233254	0.0182332	0.00932174	0.0258715	0.0271445	0.014414	0.00804868	0.0131409	0.014414	0.00550257	0.0195062	0.0131409	-0.000862719	-0.00468189	0.0233254	-0.0441467
1.08	-0.00213578	0.0245984	0.00550257	0.00550257	0.0131409	0.015687	0.00677563	0.0169601	0.0258715	0.0271445	0.014414	0.014414	0.00932174	0.015687	0.0220523	0.0169601	0.0118679	0.00677563	0.0105948	0.014414	0.00422951	-0.0721539
1.081	0.00422951	0.0220523	0.00550257	0.0207793	0.0169601	0.0105948	0.0131409	0.00932174	0.0245984	0.0207793	0.0258715	0.00932174	0.00677563	0.015687	0.00550257	0.0182332	0.00932174	0.014414	0.0105948	0.00932174	0.00550257	0.00932174
1.082	-0.00722801	0.0271445	0.0207793	0.0131409	0.0195062	0.014414	0.0131409	0.00677563	0.0220523	0.0258715	0.0258715	0.014414	0.00804868	0.0131409	0.00804868	0.0105948	0.0016834	0.0322368	0.0207793	0.0271445	0.0347829	-0.050512
1.083	-0.00468189	0.037329	0.00932174	0.014414	0.00422951	0.00932174	-0.00213578	0.0016834	0.0258715	0.0233254	0.015687	0.0220523	0.00804868	0.00295645	0.0182332	0.0195062	0.015687	0.0131409	0.00804868	0.0131409	0.0462404	-0.0454197
1.084	0.00677563	0.0386021	0.015687	0.015687	0.00932174	0.0131409	0.00804868	0.0322368	0.014414	0.0118679	0.0271445	0.0118679	0.00932174	0.0169601	0.0207793	0.0245984	0.0233254	0.00932174	0.000410338	0.00550257	0.00422951	-0.0454197
1.085	-0.0123202	0.0296907	0.0233254	0.014414	0.00550257	0.0169601	0.00422951	0.00677563	0.0182332	0.0220523	0.0207793	0.0245984	0.0105948	0.00677563	0.00932174	0.014414	0.014414	0.0182332	0.000410338	0.014414	-0.00722801	-0.0785192
1.086	-0.000862719	0.0271445	0.00677563	0.0220523	0.0118679	0.014414	0.00422951	0.00932174	0.015687	0.0195062	0.0233254	0.0182332	0.0131409	0.015687	0.00677563	0.0169601	0.014414	-0.00213578	0.00550257	0.00422951	-0.00340883	-0.0212316
1.087	-0.00213578	0.0424212	0.00550257	0.0105948	0.000410338	0.00422951	0.00677563	0.014414	0.0105948	0.0169601	0.0131409	0.00422951	0.00932174	0.0258715	0.00932174	0.00932174	0.0131409	0.0296907	0.0105948	0.0169601	0.0258715	-0.0110472
1.088	0.0016834	0.0271445	-0.00468189	0.0105948	0.0195062	0.0182332	0.00932174	0.0195062	0.0105948	0.00295645	0.0131409	0.0195062	0.0169601	0.000410338	0.0131409	0.0131409	0.0207793	0.014414	0.014414	0.00550257	0.0131409	-0.0696078
1.089	-0.00213578	0.037329	0.0131409	0.0105948	0.00422951	0.000410338	-0.00468189	0.00550257	0.0131409	0.0195062	0.0233254	0.0309637	0.00550257	0.014414	0.0169601	0.014414	0.0169601	-0.00340883	0.0118679	0.0105948	0.0207793	-0.1078
1.09	-0.00850107	0.0436943	0.00550257	0.0169601	0.00932174	0.00550257	-0.0148664	0.00422951	0.00804868	0.00550257	0.00677563	0.0195062	0.00677563	0.015687	0.0182332	0.0233254	0.00295645	0.0309637	0.0182332	0.0195062	0.0551518	-0.0365083
1.091	0.0105948	0.0309637	0.0169601	0.000410338	-0.00595495	0.000410338	0.000410338	0.00932174	0.0131409	0.000410338	0.0169601	0.0245984	0.0118679	0.015687	0.0195062	0.014414	0.0207793	0.0309637	0.0118679	0.00677563	0.015687	-0.0237778
1.092	-0.0123202	0.036056	-0.00213578	0.0105948	-0.00468189	0.00677563	-0.00977412	0.00932174	-0.000862719	0.015687	-0.00722801	0.0271445	0.014414	0.00932174	0.0016834	0.014414	0.00295645	0.0207793	0.0207793	0.0335098	0.00550257	-0.0301431
1.093	0.00295645	0.0309637	-0.000862719	-0.00340883	-0.00468189	-0.0148664	-0.0174125	0.0016834	-0.00340883	0.000410338	0.0182332	0.0105948	0.00932174	0.00932174	0.00550257	0.0207793	0.014414	-0.00340883	0.00932174	0.014414	-0.00722801	0.0258715
1.094	-0.000862719	0.0335098	-0.00595495	-0.00977412	-0.00977412	-0.00468189	-0.00468189	-0.00595495	0.00932174	-0.00213578	0.00295645	0.014414	0.015687	0.0233254	0.015687	0.0182332	0.0207793	-0.000862719	0.00550257	0.0182332	-0.0123202	-0.145991
1.095	-0.00850107	0.0347829	0.00422951	-0.00468189	-0.00340883	-0.000862719	-0.00340883	0.00677563	0.00550257	-0.00213578	0.00677563	0.0207793	0.00295645	0.0233254	0.0233254	0.0233254	0.015687	0.00932174	0.00677563	0.00550257	0.014414	-0.0785192
1.096	-0.00340883	0.0220523	0.0016834	-0.00213578	-0.0110472	-0.00468189	-0.0225047	0.00932174	-0.00595495	0.000410338	0.00550257	0.0245984	0.0131409	0.00422951	0.015687	0.0309637	0.0118679	0.0131409	0.0105948	0.0233254	0.014414	-0.02887
1.097	-0.00468189	0.0258715	-0.00977412	-0.0110472	-0.00977412	-0.0161394	-0.00850107	0.000410338	-0.00213578	-0.00722801	-0.00468189	0.0207793	-0.00468189	0.014414	0.015687	0.00550257	0.0182332	0.0131409	0.0105948	0.014414	-0.0110472	-0.0759731
1.098	-0.000862719	0.0296907	-0.00340883	0.000410338	-0.00340883	-0.00595495	-0.0161394	-0.00722801	-0.0123202	-0.00595495	-0.00468189	0.0195062	0.015687	0.0105948	0.00550257	0.0131409	0.0131409	0.0207793	0.0233254	0.0207793	0.015687	-0.0352353
1.099	-0.00850107	0.0398751	0.00932174	-0.00340883	-0.00213578	-0.0123202	-0.0237778	-0.00977412	-0.0135933	-0.00340883	0.00295645	0.0347829	0.0016834	0.0258715	0.0169601	0.0233254	0.0207793	0.0131409	0.0131409	0.014414	0.00932174	-0.0670617
1.1	-0.0110472	0.0207793	-0.00977412	-0.00595495	-0.0174125	-0.00850107	-0.0250508	-0.0135933	-0.0174125	-0.0174125	-0.00468189	0.0169601	0.0105948	0.00932174	0.015687	0.0220523	0.00422951	0.0195062	0.0118679	0.00677563	0.0233254	-0.0556042
1.101	-0.00722801	0.0245984	-0.0161394	-0.00595495	-0.0186855	-0.0225047	-0.0301431	-0.0148664	-0.0148664	-0.0135933	-0.0110472	0.0245984	0.014414	0.0131409	0.00550257	0.0207793	0.015687	0.014414	0.0016834	0.0182332	0.0526057	-0.0390544
1.102	-0.00977412	0.015687	-0.0135933	-0.000862719	-0.0225047	-0.00977412	-0.0250508	-0.0174125	-0.0199586	-0.00850107	-0.00340883	0.0169601	0.00932174	0.0271445	0.00295645	0.0118679	0.0182332	0.0245984	0.0233254	0.0131409	0.014414	-0.0250508
1.103	-0.00977412	0.015687	-0.00722801	-0.0314161	-0.0148664	-0.0225047	-0.0263239	-0.00340883	-0.0225047	-0.00850107	-0.0161394	0.0245984	0.00550257	-0.0747001	0.0207793	0.0195062	0.0462404	0.0233254	0.0131409	0.00932174	-0.0174125	-0.0352353
1.104	-0.00977412	0.036056	-0.00468189	-0.13708	-0.0110472	-0.0161394	-0.02887	-0.0250508	-0.0174125	-0.0148664	-0.00595495	0.0233254	0.014414	-0.231286	0.00804868	0.0182332	0.014414	0.0233254	0.0118679	0.00677563	-0.134534	-0.0314161
1.105	-0.00850107	0.014414	-0.0403275	-0.162541	-0.0250508	-0.0199586	-0.0708809	-0.0135933	-0.0237778	-0.0454197	-0.0174125	-0.0110472	0.014414	-0.294939	0.0207793	0.0296907	-0.109073	-0.0441467	0.014414	0.0105948	-0.300031	-0.0339622
1.106	-0.0797923	0.0118679	-0.131988	-0.151084	-0.0861576	-0.112892	-0.191821	-0.0326892	-0.0543312	-0.148537	-0.00595495	-0.135807	0.00932174	-0.29112	-0.0377814	0.015687	-0.177818	-0.172726	0.00932174	0.014414	-0.419699	-0.0250508
1.107	-0.184183	-0.0670617	-0.167633	-0.154903	-0.200733	-0.193094	-0.216009	-0.0250508	-0.152357	-0.219829	-0.0148664	-0.200733	0.014414	-0.282208	-0.231286	-0.0161394	-0.179091	-0.255474	-0.0148664	0.0207793	-0.437522	-0.0212316
1.108	-0.22874	-0.15363	-0.152357	-0.157449	-0.233832	-0.208371	-0.235105	-0.0225047	-0.213463	-0.244017	-0.0263239	-0.205825	-0.10398	-0.270751	-0.381507	-0.227467	-0.170179	-0.255474	-0.152357	-0.0556042	-0.423518	0.0296907
1.109	-0.240198	-0.176545	-0.149811	-0.142172	-0.221102	-0.198187	-0.240198	-0.0403275	-0.224921	-0.218556	-0.0785192	-0.196914	-0.209644	-0.226194	-0.460437	-0.426064	-0.167633	-0.247836	-0.264386	-0.219829	-0.375142	0.036056
1.11	-0.221102	-0.184183	-0.148537	-0.111619	-0.203279	-0.205825	-0.230013	-0.149811	-0.214736	-0.210917	-0.151084	-0.198187	-0.213463	-0.210917	-0.433702	-0.473167	-0.143445	-0.217282	-0.259293	-0.293666	-0.302577	-0.0212316
1.111	-0.185456	-0.163814	-0.112892	-0.102707	-0.196914	-0.202006	-0.210917	-0.207098	-0.203279	-0.162541	-0.131988	-0.189275	-0.210917	-0.167633	-0.385326	-0.46171	-0.129442	-0.168906	-0.249109	-0.284755	-0.259293	-0.270751
1.112	-0.154903	-0.143445	-0.112892	-0.0797923	-0.175272	-0.16636	-0.188002	-0.226194	-0.195641	-0.149811	-0.151084	-0.15363	-0.217282	-0.135807	-0.310216	-0.424791	-0.101434	-0.144718	-0.242744	-0.278389	-0.216009	-0.38278
1.113	-0.105253	-0.115438	-0.0912498	-0.0696078	-0.157449	-0.148537	-0.157449	-0.233832	-0.170179	-0.117984	-0.144718	-0.139626	-0.185456	-0.0988882	-0.268205	-0.371322	-0.0747001	-0.119257	-0.242744	-0.259293	-0.180364	-0.401876
1.114	-0.0759731	-0.096342	-0.0747001	-0.0454197	-0.119257	-0.116711	-0.131988	-0.22874	-0.131988	-0.096342	-0.124349	-0.109073	-0.161268	-0.0594234	-0.221102	-0.315308	-0.0428736	-0.0797923	-0.207098	-0.244017	-0.143445	-0.396784
1.115	-0.0657887	-0.0594234	-0.0543312	-0.0352353	-0.0988882	-0.101434	-0.123076	-0.216009	-0.111619	-0.0670617	-0.114165	-0.0861576	-0.131988	-0.0530581	-0.162541	-0.273297	-0.0441467	-0.0657887	-0.180364	-0.208371	-0.101434	-0.364957
1.116	-0.0657887	-0.0326892	-0.051785	-0.0212316	-0.0708809	-0.0836115	-0.101434	-0.185456	-0.0988882	-0.0619695	-0.0785192	-0.0683348	-0.106526	-0.0352353	-0.125622	-0.213463	-0.0174125	-0.0428736	-0.152357	-0.172726	-0.0747001	-0.325492
1.117	-0.051785	-0.0199586	-0.0339622	-0.0174125	-0.0606964	-0.0606964	-0.0721539	-0.167633	-0.0683348	-0.0441467	-0.0683348	-0.050512	-0.0861576	0.000410338	-0.10398	-0.159995	-0.0148664	-0.0339622	-0.12053	-0.138353	-0.0568773	-0.272024
1.118	-0.0365083	-0.0161394	-0.0161394	-0.0123202	-0.0479659	-0.0568773	-0.0721539	-0.135807	-0.0683348	-0.0377814	-0.051785	-0.0403275	-0.0670617	-0.00213578	-0.0785192	-0.119257	0.00550257	-0.0199586	-0.095069	-0.110346	-0.050512	-0.200733
1.119	-0.0416006	-0.00213578	-0.0186855	0.00550257	-0.0454197	-0.0416006	-0.0530581	-0.121803	-0.0377814	-0.0339622	-0.0454197	-0.0199586	-0.0466928	0.000410338	-0.0466928	-0.0887037	0.0245984	-0.0110472	-0.0747001	-0.0759731	-0.0263239	-0.152357
1.12	-0.0275969	0.00295645	-0.0174125	-0.00595495	-0.0352353	-0.0352353	-0.0466928	-0.102707	-0.050512	-0.0301431	-0.0352353	-0.0110472	-0.0148664	0.0245984	-0.0263239	-0.0530581	0.0195062	0.000410338	-0.0479659	-0.0428736	-0.0275969	-0.1078
1.121	-0.0161394	0.015687	-0.0186855	0.0016834	-0.0263239	-0.0301431	-0.0377814	-0.0925229	-0.0339622	-0.0225047	-0.0263239	0.000410338	-0.00977412	0.0182332	-0.0174125	-0.0428736	0.0335098	0.00550257	-0.0466928	-0.0352353	-0.00340883	-0.0861576
1.122	-0.0237778	0.00932174	-0.00722801	0.000410338	-0.0110472	-0.0174125	-0.0416006	-0.0619695	-0.0377814	-0.0135933	-0.0110472	-0.00722801	0.00422951	0.0258715	-0.0161394	-0.0123202	0.0296907	0.00550257	-0.0275969	-0.0161394	-0.00340883	-0.0772462
1.123	-0.0212316	0.00932174	-0.00595495	0.0016834	-0.0123202	-0.00977412	-0.0326892	-0.0670617	-0.0263239	-0.00977412	-0.00850107	0.0105948	0.015687	0.0118679	-0.00977412	-0.00468189	0.0322368	0.0207793	-0.0110472	-0.0135933	0.00550257	-0.0606964
1.124	-0.0199586	0.0195062	0.00422951	0.00422951	-0.0148664	-0.00468189	-0.0352353	-0.0594234	-0.0199586	-0.0225047	0.000410338	0.00677563	0.00677563	0.0296907	0.0131409	0.0016834	0.0284176	0.0118679	-0.0123202	-0.00340883	-0.00468189	-0.0326892
1.125	-0.0237778	0.0258715	-0.00340883	0.0131409	-0.0110472	-0.0199586	-0.0275969	-0.0492389	-0.0186855	-0.00468189	-0.00977412	0.014414	0.0207793	0.0284176	0.00550257	0.0271445	0.014414	0.0207793	-0.00977412	0.0195062	-0.00977412	-0.0148664
1.126	-0.0301431	0.0220523	0.00932174	-0.000862719	-0.00595495	-0.0148664	-0.0326892	-0.0403275	-0.00722801	-0.00722801	-0.00977412	0.014414	0.0169601	0.0245984	-0.00213578	0.0245984	0.0284176	0.0182332	-0.00722801	0.0169601	-0.00213578	0.0207793
1.127	-0.0199586	0.0271445	-0.00340883	-0.00340883	0.000410338	-0.00468189	-0.0225047	-0.0263239	-0.0110472	-0.00722801	0.0016834	0.00550257	0.0182332	0.0195062	-0.00340883	0.0271445	0.0296907	0.00677563	0.00295645	0.014414	0.000410338	0.00932174
1.128	-0.0135933	0.014414	0.00932174	0.015687	-0.00595495	-0.00977412	-0.0174125	-0.0352353	-0.000862719	-0.0123202	0.00295645	0.0131409	0.0182332	0.0182332	0.0016834	0.0245984	0.0220523	0.000410338	-0.00213578	0.0309637	-0.00340883	0.015687
1.129	-0.0148664	0.0284176	0.00932174	0.00550257	-0.00213578	0.0016834	-0.0225047	-0.0365083	-0.0161394	0.000410338	-0.00595495	0.00932174	0.015687	0.0258715	-0.0110472	0.0347829	0.0220523	0.0296907	-0.00468189	0.0169601	-0.00213578	0.0335098
1.13	-0.0225047	0.0271445	-0.00468189	0.00295645	0.00550257	0.000410338	-0.0148664	-0.0339622	-0.0148664	-0.00722801	0.00422951	0.000410338	0.0207793	0.0258715	-0.00468189	0.0195062	0.0245984	0.00295645	0.00295645	0.036056	-0.00468189	0.0309637
1.131	-0.0174125	0.0436943	0.00932174	0.00677563	-0.00468189	-0.0110472	-0.0237778	-0.0110472	0.00932174	0.0016834	-0.00340883	0.00295645	0.0131409	0.0258715	0.0118679	0.0309637	0.0309637	0.0131409	0.0118679	0.0271445	-0.00722801	0.0296907
1.132	-0.0212316	0.0258715	0.00677563	0.0118679	-0.000862719	0.014414	-0.0110472	-0.0237778	0.000410338	0.00422951	0.0016834	0.014414	0.0118679	0.0195062	-0.0135933	0.0207793	0.0245984	0.0118679	0.0016834	0.0233254	0.00295645	0.036056
1.133	-0.0225047	0.0195062	0.0118679	0.014414	0.0105948	0.000410338	-0.0199586	-0.0237778	-0.00340883	0.000410338	0.000410338	0.00295645	0.014414	0.0322368	0.000410338	0.0258715	0.0207793	0.015687	-0.00595495	0.0258715	0.0016834	0.0271445
1.134	-0.0161394	0.0309637	0.00550257	0.0207793	-0.00595495	-0.00340883	-0.0123202	-0.0161394	-0.0123202	0.000410338	0.00932174	0.015687	0.0118679	0.0220523	0.00422951	0.00677563	0.015687	0.00550257	0.015687	0.00932174	-0.0174125	0.0322368
1.135	-0.0123202	0.0322368	0.0118679	0.00804868	0.0233254	0.00932174	-0.00468189	-0.0212316	0.000410338	0.00550257	0.014414	0.000410338	0.014414	0.0245984	-0.00595495	0.0118679	0.00932174	0.000410338	-0.00340883	0.0245984	0.00550257	0.0245984
1.136	-0.00850107	0.0309637	0.00932174	0.0207793	0.00804868	0.0131409	-0.00595495	-0.0123202	-0.00468189	0.0207793	0.00295645	0.00295645	0.0105948	0.0220523	0.000410338	0.0169601	0.0105948	0.0169601	0.00932174	0.0271445	0.00550257	0.0195062
1.137	-0.0199586	0.0258715	0.00932174	0.00550257	0.0105948	0.00804868	-0.00468189	-0.00340883	-0.00213578	0.0016834	0.0220523	0.000410338	0.0016834	0.014414	0.000410338	0.0220523	0.0131409	-0.00722801	-0.00595495	0.0118679	0.014414	0.0245984
1.138	-0.0174125	0.0309637	0.0105948	0.015687	0.0131409	0.00295645	-0.0148664	-0.0161394	0.00550257	-0.000862719	0.00422951	0.000410338	0.014414	0.0296907	-0.00850107	0.015687	0.0233254	0.0169601	0.000410338	0.0207793	0.0182332	0.015687
1.139	0.000410338	0.0245984	0.014414	0.015687	0.014414	0.0131409	-0.00213578	-0.00213578	0.00804868	0.00550257	0.015687	0.00550257	0.00422951	0.0207793	-0.00468189	0.0220523	0.0182332	0.015687	0.00422951	0.0169601	0.0131409	0.0207793
1.14	-0.00340883	0.0309637	0.015687	0.015687	0.0105948	0.0195062	-0.00213578	-0.00468189	0.00677563	0.014414	0.0182332	0.00804868	0.015687	0.0220523	-0.00722801	0.00804868	0.0131409	0.000410338	-0.00468189	0.0207793	0.00932174	0.0195062
1.141	0.000410338	0.0271445	0.000410338	0.0131409	0.0195062	0.014414	0.00550257	-0.0110472	-0.000862719	0.00804868	0.0258715	0.000410338	0.00677563	0.0233254	0.0016834	0.00932174	0.014414	0.0105948	0.00677563	0.0233254	-0.000862719	0.0296907
1.142	-0.00340883	0.0284176	0.0131409	0.0207793	0.0131409	0.0220523	0.00804868	-0.00722801	-0.000862719	0.00677563	0.015687	0.015687	0.00677563	0.014414	-0.00468189	0.0169601	0.00932174	0.00550257	0.000410338	0.0195062	-0.00213578	0.0220523
1.143	-0.000862719	0.0245984	0.00932174	0.0195062	0.014414	0.0131409	-0.00213578	0.000410338	-0.00340883	0.015687	0.0245984	0.00422951	0.015687	0.0131409	-0.00722801	0.0207793	0.00295645	0.00295645	-0.00468189	0.0233254	0.00550257	0.0296907
1.144	-0.00340883	0.0245984	0.00932174	0.014414	0.015687	0.0245984	-0.00468189	-0.0148664	0.00932174	0.0131409	0.015687	0.00932174	-0.00595495	0.014414	-0.00468189	0.0118679	0.0131409	0.00932174	0.00422951	0.0169601	0.0105948	0.0233254
1.145	0.00804868	0.015687	0.015687	0.0233254	0.0131409	0.0271445	-0.000862719	-0.00468189	0.00677563	0.0131409	0.0245984	0.014414	0.00677563	0.0169601	0.00422951	0.0207793	0.0105948	-0.000862719	0.0016834	0.0258715	0.00422951	0.0258715
1.146	0.0105948	0.0195062	0.00932174	0.0271445	0.0271445	0.0258715	0.0016834	0.0105948	0.014414	0.0105948	0.0296907	0.00677563	-0.000862719	0.015687	-0.0123202	0.0169601	0.0131409	0.00677563	-0.000862719	0.0245984	0.015687	0.0182332
1.147	-0.00850107	0.0322368	0.0207793	0.014414	0.0245984	0.0245984	0.014414	-0.00468189	0.0258715	0.0245984	0.0245984	0.0105948	-0.00850107	0.0105948	0.0016834	0.0131409	0.014414	0.00932174	-0.00977412	0.0195062	-0.00213578	0.0258715
1.148	-0.0123202	0.0271445	0.0195062	0.036056	0.0258715	0.0220523	0.00804868	0.0182332	0.00677563	0.0207793	0.0322368	0.00295645	0.00295645	0.0207793	-0.00850107	0.0169601	0.000410338	0.00422951	0.0105948	0.015687	0.0271445	0.00295645
1.149	-0.00977412	0.036056	0.0233254	0.0245984	0.0258715	0.0245984	0.00677563	-0.00722801	0.00422951	0.0169601	0.0335098	0.0016834	-0.00340883	0.0195062	0.014414	0.0220523	0.015687	0.0131409	-0.00722801	0.0207793	0.014414	0.0182332
1.15	-0.00340883	0.0296907	0.0207793	0.0322368	0.0309637	0.0233254	0.015687	0.00804868	0.0245984	0.0245984	0.0309637	0.0105948	0.0105948	0.0233254	0.00295645	0.0118679	0.00550257	0.0016834	-0.0110472	0.00932174	-0.000862719	0.0233254
1.151	-0.00595495	0.0322368	0.0220523	0.0411482	0.036056	0.0309637	0.00932174	0.015687	0.0220523	0.0271445	0.0258715	0.014414	0.00422951	0.0182332	0.00932174	0.0245984	0.0169601	0.00932174	0.00677563	0.0245984	0.00932174	0.0258715
1.152	-0.00722801	0.0411482	0.0105948	0.0271445	0.0131409	0.0309637	0.00422951	0.015687	0.0233254	0.0335098	0.0322368	0.00422951	-0.0123202	0.0245984	-0.0148664	0.0245984	0.0131409	0.0245984	-0.00340883	0.0207793	0.015687	0.0245984
1.153	-0.0110472	0.036056	0.0207793	0.0271445	0.0411482	0.0411482	0.0271445	0.0195062	0.0296907	0.0258715	0.0335098	0.0118679	0.000410338	0.0182332	0.000410338	0.0118679	0.00932174	-0.00468189	-0.00977412	0.0105948	-0.000862719	0.0245984
1.154	0.0131409	0.0449674	0.0245984	0.0398751	0.036056	0.0424212	0.0182332	0.00422951	0.014414	0.0335098	0.0309637	0.014414	0.00295645	0.0284176	0.00677563	0.0245984	0.014414	0.0182332	0.00550257	0.0296907	0.00804868	0.0220523
1.155	0.0105948	0.0309637	0.014414	0.0195062	0.0271445	0.0284176	0.0245984	0.00677563	0.0258715	0.0347829	0.0347829	0.0207793	0.00550257	0.0207793	-0.00340883	0.0233254	0.015687	0.0118679	0.00677563	0.014414	0.0233254	0.0169601
1.156	0.000410338	0.036056	0.0284176	0.0398751	0.0271445	0.0347829	0.014414	0.0284176	0.037329	0.0309637	0.0258715	0.0105948	0.00295645	0.00932174	0.00932174	0.0233254	0.00932174	0.0105948	0.00550257	0.0245984	0.0105948	0.0118679
1.157	-0.00722801	0.0436943	0.0182332	0.0258715	0.037329	0.036056	0.0169601	0.014414	0.0245984	0.0271445	0.0449674	0.015687	-0.000862719	0.0131409	-0.000862719	0.0309637	0.00932174	0.0105948	-0.000862719	0.0233254	-0.00722801	0.0182332
1.158	0.00804868	0.0233254	0.0182332	0.0207793	0.0245984	0.0335098	0.0182332	0.0220523	0.015687	0.036056	0.0475135	0.00550257	0.00932174	0.0245984	0.00295645	0.0131409	0.00677563	0.015687	0.0105948	0.0245984	0.015687	0.0207793
1.159	0.0016834	0.0284176	0.014414	0.0309637	0.0258715	0.0424212	0.0182332	0.0245984	0.0322368	0.0347829	0.036056	0.0131409	-0.00468189	0.0182332	-0.000862719	0.0296907	0.00932174	0.0220523	-0.00213578	0.0309637	0.014414	0.0284176
1.16	0.00422951	0.0411482	0.0258715	0.0296907	0.0309637	0.0322368	0.015687	0.00677563	0.0258715	0.0271445	0.0347829	0.00550257	0.00422951	0.0271445	-0.000862719	0.0207793	0.0131409	0.00677563	-0.000862719	0.0309637	0.0207793	0.0296907
1.161	-0.00340883	0.0335098	0.0169601	0.0309637	0.0271445	0.0347829	0.0258715	0.037329	0.0207793	0.0411482	0.0398751	0.00295645	-0.00468189	0.0195062	0.00422951	0.0105948	0.014414	0.00422951	-0.00722801	0.015687	0.0169601	0.0335098
1.162	0.000410338	0.0347829	0.0207793	0.0284176	0.0309637	0.0386021	0.0182332	0.015687	0.0258715	0.0347829	0.0258715	0.0131409	-0.00722801	0.0169601	-0.000862719	0.0271445	0.00932174	0.014414	0.000410338	0.0220523	0.0195062	0.0169601
1.163	-0.00468189	0.0347829	0.0309637	0.0245984	0.0207793	0.0271445	0.0195062	0.015687	0.0322368	0.036056	0.0424212	0.014414	0.0118679	0.0245984	0.0182332	0.0258715	0.00804868	0.0169601	0.000410338	0.0131409	-0.00722801	0.0284176
1.164	-0.0135933	0.036056	0.0195062	0.0258715	0.0347829	0.0526057	0.015687	0.014414	0.0296907	0.0386021	0.036056	0.0182332	0.00677563	0.0258715	0.0016834	0.0207793	0.014414	0.00804868	-0.00850107	0.0245984	0.0271445	0.0220523
1.165	-0.000862719	0.0398751	0.0233254	0.0284176	0.0296907	0.0347829	0.014414	0.0258715	0.0309637	0.0335098	0.0411482	0.0105948	-0.00468189	0.0207793	0.00804868	0.00932174	0.0105948	0.0105948	0.00422951	0.0169601	0.0195062	0.0245984
1.166	-0.00340883	0.037329	0.0195062	0.0182332	0.0258715	0.0347829	0.0309637	0.0220523	0.0309637	0.0284176	0.0411482	0.0131409	0.000410338	0.0245984	0.000410338	0.0245984	0.014414	0.015687	-0.0148664	0.0207793	0.00677563	0.0207793
1.167	0.000410338	0.0411482	0.0169601	0.0207793	0.0347829	0.037329	0.0207793	0.0309637	0.0335098	0.0386021	0.0411482	0.015687	-0.00595495	0.0258715	-0.000862719	0.0296907	0.0182332	0.000410338	0.0118679	0.0245984	0.0233254	0.0169601
1.168	-0.00213578	0.0347829	0.0296907	0.0220523	0.0245984	0.037329	0.0245984	0.0284176	0.036056	0.0258715	0.0347829	0.0207793	0.00422951	0.0105948	-0.000862719	0.0347829	0.0195062	0.0207793	0.00550257	0.0245984	0.014414	0.0220523
1.169	-0.00213578	0.0449674	0.0105948	0.0258715	0.0386021	0.0411482	0.0258715	0.014414	0.0296907	0.0513327	0.0347829	0.0207793	-0.0110472	0.0195062	0.000410338	0.0233254	0.0131409	0.000410338	-0.00213578	0.0220523	0.000410338	0.0335098
1.17	-0.000862719	0.0347829	0.0296907	0.0258715	0.0296907	0.0284176	0.0182332	0.0169601	0.0296907	0.0271445	0.0296907	0.00677563	-0.00340883	0.0296907	0.00932174	0.0207793	0.0169601	0.0233254	0.0105948	0.015687	0.00932174	0.0258715
1.171	-0.00340883	0.037329	0.014414	0.0233254	0.014414	0.036056	0.0271445	0.015687	0.0309637	0.036056	0.036056	0.0169601	0.00295645	0.0131409	0.000410338	0.014414	0.0258715	0.0169601	-0.00595495	0.0220523	0.00804868	0.0284176
1.172	0.00295645	0.0462404	0.015687	0.0284176	0.0296907	0.0258715	0.0220523	0.0245984	0.0347829	0.0284176	0.0411482	0.00550257	0.00677563	0.0131409	0.00422951	0.0284176	0.0258715	0.00804868	0.00677563	0.0296907	0.0131409	0.0233254
1.173	-0.000862719	0.0258715	0.0220523	0.0220523	0.037329	0.0271445	0.0245984	0.0411482	0.0386021	0.0347829	0.0449674	0.015687	-0.00850107	0.015687	-0.000862719	0.0207793	0.00932174	0.015687	-0.00595495	0.0182332	0.014414	0.0309637
1.174	0.0016834	0.0309637	0.014414	0.0220523	0.0284176	0.0309637	0.0245984	0.0335098	0.0309637	0.036056	0.036056	0.0195062	-0.000862719	0.0207793	-0.00213578	0.0245984	0.00932174	0.0105948	0.0131409	0.0220523	0.0105948	0.0245984
1.175	-0.00850107	0.036056	0.0169601	0.0245984	0.0398751	0.0398751	0.014414	0.015687	0.037329	0.0335098	0.0449674	0.015687	-0.00468189	0.0207793	0.00550257	0.0182332	0.0169601	0.0118679	-0.00340883	0.0207793	-0.00340883	0.0245984
1.176	-0.0110472	0.0309637	0.0245984	0.0258715	0.0258715	0.0296907	0.0169601	0.0207793	0.0296907	0.0347829	0.0436943	0.0105948	0.00804868	0.0131409	-0.00340883	0.036056	0.00550257	0.015687	0.00422951	0.0207793	-0.00468189	0.0105948
1.177	0.00677563	0.0411482	0.0131409	0.0233254	0.0207793	0.0296907	0.0207793	0.0258715	0.0245984	0.0347829	0.0284176	0.014414	-0.00468189	0.0245984	0.00295645	0.00932174	0.0131409	-0.00468189	-0.00468189	0.0309637	0.0195062	0.0245984
1.178	-0.000862719	0.0424212	0.0258715	0.0233254	0.0309637	0.0245984	0.014414	0.0220523	0.0245984	0.0398751	0.0475135	0.014414	-0.000862719	0.0233254	-0.00468189	0.0309637	0.0182332	0.0245984	0.00550257	0.0182332	0.0169601	0.0309637
1.179	-0.00850107	0.0309637	0.0220523	0.0207793	0.0195062	0.0309637	0.0207793	0.0296907	0.0296907	0.0296907	0.0309637	0.0169601	0.000410338	0.0296907	0.00932174	0.0258715	0.0131409	0.0131409	-0.00340883	0.0207793	0.00550257	0.0195062
1.18	0.000410338	0.0398751	0.0195062	0.0335098	0.0309637	0.0207793	0.0169601	0.0182332	0.0233254	0.0347829	0.036056	0.0169601	0.000410338	0.0207793	0.0131409	0.0284176	0.00804868	0.00932174	0.0207793	0.00932174	0.0195062	0.0233254
1.181	-0.0174125	0.0284176	0.0207793	0.0258715	0.0296907	0.0322368	0.0258715	0.0258715	0.0296907	0.0169601	0.0475135	0.014414	0.000410338	0.014414	0.00295645	0.014414	0.0105948	0.0169601	-0.00595495	0.0296907	0.014414	0.0335098
1.182	-0.00595495	0.0411482	0.0207793	0.0195062	0.0207793	0.0386021	0.0233254	0.0220523	0.0322368	0.0296907	0.0309637	0.0220523	-0.0148664	0.0182332	0.00932174	0.0169601	0.0131409	0.0195062	-0.00468189	0.0105948	-0.00468189	0.0258715
1.183	-0.00850107	0.0335098	0.0105948	0.0182332	0.0386021	0.0296907	0.0118679	0.0284176	0.037329	0.0436943	0.0398751	0.0195062	0.00677563	0.0271445	0.00550257	0.0335098	0.0207793	0.0182332	-0.00213578	0.0284176	0.015687	0.0322368
1.184	-0.00468189	0.0296907	0.0207793	0.0271445	0.0296907	0.0411482	0.0182332	0.0182332	0.0284176	0.0271445	0.0335098	0.00932174	0.00677563	0.00932174	0.00295645	0.0284176	0.0169601	0.014414	0.00422951	0.0195062	0.0131409	0.0335098
1.185	0.00295645	0.0347829	0.0182332	0.036056	0.0207793	0.0322368	0.00677563	0.0245984	0.0245984	0.0296907	0.0309637	0.0207793	-0.00468189	0.0195062	0.00422951	0.0245984	0.0233254	0.0105948	-0.00468189	0.036056	0.00804868	0.036056
1.186	-0.00977412	0.0271445	0.015687	0.014414	0.0271445	0.0258715	0.00295645	0.015687	0.0296907	0.0169601	0.0335098	0.015687	0.00677563	0.015687	0.00422951	0.0271445	0.0182332	0.014414	0.014414	0.0296907	0.0169601	0.0245984
1.187	-0.00468189	0.0386021	0.00932174	0.0335098	0.0258715	0.036056	0.0169601	0.0296907	0.0284176	0.037329	0.0347829	0.00677563	0.000410338	0.0207793	0.00932174	0.0182332	0.014414	-0.00340883	0.00422951	0.0182332	0.00932174	0.0271445
1.188	-0.0174125	0.036056	0.0195062	0.0169601	0.0169601	0.0207793	0.014414	0.0207793	0.0245984	0.0233254	0.0386021	0.0131409	0.00422951	0.0207793	0.014414	0.0296907	0.014414	0.0233254	-0.00595495	0.0233254	0.00295645	0.036056
1.189	-0.000862719	0.0347829	0.014414	0.0207793	0.0309637	0.037329	0.00804868	0.0169601	0.0195062	0.0309637	0.0271445	0.014414	-0.00595495	0.014414	0.00804868	0.015687	0.0207793	-0.00213578	0.0195062	0.0271445	-0.000862719	0.0309637
1.19	-0.00468189	0.036056	0.014414	0.0207793	0.0296907	0.0207793	0.0207793	0.0169601	0.0233254	0.0296907	0.0309637	0.014414	0.00295645	0.0182332	0.000410338	0.0182332	0.014414	0.0131409	0.00295645	0.0169601	0.00677563	0.0233254
1.191	0.000410338	0.0347829	0.014414	0.0195062	0.00932174	0.0309637	0.0118679	0.014414	0.0271445	0.0258715	0.0271445	0.014414	-0.00213578	0.0207793	0.014414	0.0207793	0.0118679	0.0233254	0.00677563	0.036056	0.000410338	0.0195062
1.192	-0.00213578	0.0245984	0.0182332	0.0105948	0.0233254	0.0245984	0.014414	0.0271445	0.0245984	0.0296907	0.0220523	0.00932174	-0.00468189	0.00677563	0.00804868	0.0169601	0.0182332	0.0105948	0.0118679	0.0284176	0.0105948	0.0322368
1.193	-0.00595495	0.0411482	0.0195062	0.037329	0.0245984	0.0245984	0.0105948	0.0207793	0.0258715	0.0233254	0.0335098	0.0258715	0.00677563	0.0195062	0.00550257	0.0271445	0.0207793	0.014414	0.00932174	0.00932174	0.0182332	0.0207793
1.194	-0.00850107	0.037329	0.014414	0.00422951	0.0169601	0.0258715	0.0169601	0.0131409	0.0169601	0.015687	0.0309637	0.014414	0.00422951	0.0207793	0.0131409	0.015687	0.014414	0.00677563	0.0118679	0.0207793	0.000410338	0.0347829
1.195	-0.0148664	0.0411482	0.015687	0.0258715	0.0207793	0.0220523	0.015687	0.0220523	0.0233254	0.0245984	0.0296907	0.014414	0.0131409	0.00932174	0.014414	0.0182332	0.00677563	0.00677563	0.00550257	0.0220523	-0.00468189	0.0258715
1.196	-0.0148664	0.0296907	0.0195062	0.0233254	0.015687	0.0207793	0.00804868	0.0207793	0.0169601	0.0258715	0.0245984	0.0169601	0.00932174	0.0195062	0.0105948	0.0195062	0.0233254	0.0195062	0.00677563	0.0207793	0.00677563	0.0296907
1.197	-0.0110472	0.036056	0.0207793	0.014414	0.0118679	0.0258715	0.0131409	0.015687	0.0245984	0.0169601	0.0296907	0.0169601	0.00677563	0.014414	0.0016834	0.0233254	0.014414	0.0131409	0.0016834	0.037329	0.014414	0.0271445
1.198	-0.0110472	0.037329	0.0131409	0.014414	0.0258715	0.0284176	0.0182332	0.015687	0.015687	0.0220523	0.0309637	0.0220523	-0.00340883	0.037329	0.0169601	0.0105948	0.0335098	0.0258715	0.000410338	0.0258715	0.000410338	0.0258715
1.199	-0.00722801	0.0322368	0.00550257	0.0169601	0.0207793	0.0182332	0.014414	0.015687	0.0195062	0.0233254	0.0233254	0.015687	0.00550257	0.0131409	0.00295645	0.0258715	0.00422951	0.0016834	0.000410338	0.0245984	0.0105948	0.0207793
1.2	-0.0148664	0.0309637	0.00932174	0.014414	0.0220523	0.0258715	0.00804868	0.0169601	0.0233254	0.0207793	0.0335098	0.0169601	0.00932174	0.0195062	0.00550257	0.0233254	0.0131409	0.00295645	0.0131409	0.0169601	0.000410338	0.0284176
1.201	-0.00722801	0.0233254	0.00550257	0.015687	0.0195062	0.0245984	0.0182332	0.0207793	0.0233254	0.0131409	0.0233254	0.00804868	-0.00468189	0.014414	0.000410338	0.0322368	0.0271445	0.0233254	0.00677563	0.0207793	0.00422951	0.0309637
1.202	-0.0110472	0.0347829	0.0105948	0.0233254	0.0233254	0.0169601	0.00295645	0.0220523	0.0195062	0.0233254	0.0258715	0.0195062	0.00932174	0.0220523	0.00677563	0.0195062	0.0182332	0.00932174	-0.00340883	0.014414	0.0118679	0.0258715
1.203	-0.00468189	0.0296907	0.00550257	0.0105948	0.00932174	0.015687	0.0169601	0.0195062	0.00932174	0.0271445	0.0245984	0.0131409	0.00677563	0.00932174	0.0105948	0.014414	0.0182332	0.0169601	-0.00468189	0.0220523	0.0118679	0.0207793
1.204	-0.00468189	0.0411482	0.00422951	0.0220523	0.0169601	0.015687	0.0131409	0.00422951	0.014414	0.014414	0.0245984	0.0195062	-0.000862719	0.0118679	0.00422951	0.0182332	0.014414	0.00932174	0.00677563	0.0335098	0.0169601	0.0296907
1.205	-0.00722801	0.0207793	0.0131409	0.0118679	0.0258715	0.0182332	0.00422951	0.00677563	0.014414	0.0207793	0.037329	0.0245984	0.0105948	0.0233254	0.00932174	0.0207793	0.0131409	0.0271445	0.00550257	0.014414	0.0220523	0.0296907
1.206	0.00550257	0.0271445	0.014414	0.0245984	0.0105948	0.0207793	0.0245984	0.00932174	0.0182332	0.0271445	0.0207793	0.00804868	-0.00340883	0.0169601	0.0169601	0.0233254	0.0233254	0.0131409	0.0105948	0.0296907	-0.00595495	0.0309637
1.207	-0.00850107	0.0296907	0.00550257	0.0131409	0.0245984	0.0105948	0.00422951	0.0195062	0.0131409	0.0182332	0.0245984	0.0195062	0.00550257	0.0258715	0.00932174	0.0271445	0.0105948	0.0105948	-0.00468189	0.0207793	0.0169601	0.0296907
1.208	-0.00340883	0.0296907	0.00295645	0.0195062	0.0220523	0.0195062	0.0131409	0.0131409	0.0169601	0.0245984	0.0271445	0.0118679	0.0105948	0.0182332	0.0195062	0.015687	0.0182332	0.0105948	0.014414	0.014414	0.014414	0.0335098
1.209	0.000410338	0.0271445	0.0207793	0.015687	0.015687	0.0169601	0.00677563	0.0233254	0.0220523	0.00932174	0.0245984	0.0195062	0.00677563	0.00932174	0.000410338	0.0131409	0.014414	0.00550257	0.0105948	0.0105948	0.0105948	0.0245984
1.21	-0.0110472	0.0245984	0.00932174	0.0195062	0.014414	0.0233254	0.00677563	0.014414	0.0207793	0.015687	0.0245984	0.0182332	0.00804868	0.0245984	0.00677563	0.0195062	0.015687	0.0233254	0.00295645	0.0233254	0.0233254	0.0296907
1.211	-0.0110472	0.0309637	0.0105948	0.0131409	0.0245984	0.0220523	0.00422951	0.00804868	-0.00213578	0.0105948	0.00677563	0.0131409	-0.000862719	0.015687	0.00804868	0.0284176	0.015687	0.014414	0.00677563	0.0309637	0.0131409	0.0271445
1.212	-0.0110472	0.0245984	0.00677563	0.0207793	0.0131409	0.0182332	0.00677563	0.0131409	0.015687	0.0233254	0.0207793	0.0195062	-0.000862719	0.015687	0.0016834	0.0182332	0.0195062	0.014414	0.00804868	0.0309637	0.00804868	0.0284176
1.213	-0.00977412	0.0398751	0.015687	0.015687	0.015687	0.0195062	0.0105948	0.00932174	0.0233254	0.0245984	0.0309637	0.00932174	0.0105948	0.014414	0.0220523	0.0245984	0.014414	0.00932174	0.0182332	0.0131409	0.00550257	0.0258715
1.214	-0.00977412	0.0335098	-0.00340883	0.00422951	0.0105948	0.015687	0.00932174	0.00932174	0.0118679	0.0105948	0.0131409	0.015687	0.00422951	0.0245984	0.0118679	0.0233254	0.014414	0.00422951	0.00422951	0.0245984	0.00932174	0.0322368
1.215	-0.0174125	0.0335098	0.00804868	0.0220523	0.0233254	0.0233254	0.0131409	0.0220523	0.014414	0.0245984	0.0220523	0.0131409	0.00932174	0.0284176	0.0182332	0.0245984	0.0195062	0.0258715	-0.00340883	0.0245984	0.0233254	0.0233254
1.216	-0.0123202	0.0220523	0.015687	0.000410338	0.014414	0.00550257	0.00550257	0.0169601	0.0131409	0.0118679	0.0309637	0.0195062	0.000410338	0.0207793	0.00295645	0.0207793	0.014414	0.0131409	0.00295645	0.000410338	0.0105948	0.037329
1.217	-0.00850107	0.0284176	0.00932174	0.0131409	0.0105948	0.0169601	0.00295645	0.000410338	0.0182332	0.0220523	0.0182332	0.014414	0.00677563	0.0220523	0.00677563	0.0131409	0.0131409	0.00677563	0.015687	0.0195062	0.0258715	0.0233254
1.218	-0.0148664	0.0245984	0.00295645	0.0245984	0.00422951	0.0195062	0.014414	0.00932174	0.014414	0.00422951	0.0271445	0.0131409	0.00295645	0.015687	0.00932174	0.0207793	0.0169601	0.00550257	-0.00468189	0.0245984	0.0016834	0.0296907
1.219	-0.0148664	0.037329	0.0169601	0.0207793	0.036056	0.0169601	0.00677563	0.0118679	0.00804868	0.0195062	0.0207793	0.00932174	0.00295645	0.0169601	0.014414	0.0207793	0.015687	0.0233254	0.0207793	0.014414	0.00677563	0.0271445
1.22	-0.0148664	0.0347829	0.0195062	0.0220523	0.015687	0.015687	0.00677563	0.0118679	0.0207793	0.00804868	0.0195062	0.0220523	0.00677563	0.00932174	0.0182332	0.036056	0.0258715	0.014414	0.00295645	0.0245984	0.0233254	0.0233254
1.221	-0.0148664	0.0335098	0.00422951	0.0169601	0.00932174	0.0220523	0.00295645	0.014414	0.00677563	0.0220523	0.0131409	0.00295645	0.0105948	0.0296907	0.00932174	0.0233254	0.00804868	0.00677563	0.00550257	0.0245984	0.00932174	0.0309637
1.222	-0.0123202	0.0284176	0.0182332	0.00804868	0.0169601	0.014414	0.0016834	0.00295645	0.0182332	0.0271445	0.014414	0.0118679	-0.00340883	0.0131409	0.0118679	0.0258715	0.00677563	0.00295645	0.014414	0.0309637	0.0245984	0.0182332
1.223	-0.00977412	0.0271445	-0.00340883	0.0169601	-0.000862719	0.014414	0.00422951	0.00804868	0.00295645	0.0105948	0.0195062	0.014414	0.000410338	0.0169601	0.00804868	0.0195062	0.0131409	0.0105948	0.014414	0.00932174	0.0207793	0.0271445
1.224	-0.0110472	0.036056	0.0131409	0.0131409	0.0105948	0.0195062	0.00550257	0.0182332	0.0182332	0.0169601	0.0284176	0.0233254	0.00804868	0.0233254	0.00804868	0.0271445	0.00677563	0.0105948	0.00422951	0.0233254	0.00295645	0.0258715
1.225	-0.00977412	0.036056	0.0118679	0.0169601	0.0182332	0.0195062	-0.00340883	0.00932174	0.0118679	0.0169601	0.0258715	0.015687	0.00677563	0.0207793	-0.00340883	0.0322368	0.0118679	0.0118679	0.0105948	0.0195062	0.0105948	0.0335098
1.226	-0.0148664	0.0335098	0.00550257	0.0131409	0.0195062	0.014414	0.0233254	0.00550257	0.015687	0.015687	0.0105948	0.0195062	-0.00468189	0.0245984	0.014414	0.015687	0.014414	0.0169601	0.0131409	0.0284176	0.00932174	0.0258715
1.227	-0.0174125	0.0271445	-0.000862719	0.0169601	0.0131409	0.0271445	0.00550257	0.0105948	0.00932174	0.0105948	0.0207793	-0.00213578	0.00550257	0.0207793	0.0118679	0.0271445	0.00932174	0.0296907	0.0169601	0.0233254	0.014414	0.036056
1.228	-0.00722801	0.0220523	0.00932174	0.00677563	0.0220523	0.00932174	0.0169601	0.015687	0.0105948	0.015687	0.0220523	0.036056	0.0169601	0.0233254	0.00677563	0.0233254	0.0207793	0.00932174	-0.00340883	0.0220523	0.036056	0.0131409
1.229	-0.00977412	0.037329	-0.000862719	0.00932174	-0.000862719	0.0207793	0.00932174	0.0195062	0.0207793	0.0131409	0.0296907	0.0195062	0.00804868	0.0233254	0.00422951	0.0169601	0.015687	0.0131409	0.000410338	0.0233254	0.014414	0.0309637
1.23	0.00295645	0.0271445	0.0118679	0.000410338	0.0195062	0.00932174	-0.00213578	0.00932174	0.0245984	0.0207793	0.015687	0.0207793	-0.00468189	0.0245984	0.00932174	0.0296907	0.0258715	0.00422951	0.0131409	0.0220523	0.000410338	0.0271445
1.231	-0.00595495	0.0309637	0.00932174	0.00550257	0.0131409	0.0207793	0.015687	0.00550257	0.00550257	0.0195062	0.014414	0.0105948	-0.00213578	0.0131409	0.00804868	0.0233254	0.00932174	0.00422951	0.00932174	0.0131409	0.00295645	0.0386021
1.232	-0.0199586	0.0296907	0.0016834	0.0105948	0.0131409	0.00677563	0.00422951	0.00550257	0.0182332	0.015687	0.00677563	0.00550257	0.015687	0.0233254	0.0131409	0.0207793	0.00932174	0.00295645	0.0220523	0.0271445	0.015687	0.0220523
1.233	-0.00977412	0.0245984	0.00550257	0.00932174	0.015687	0.015687	0.014414	0.00932174	0.0118679	0.015687	0.0207793	0.0118679	0.00295645	0.0169601	0.0131409	0.0207793	0.0207793	0.0105948	0.00295645	0.0131409	0.0245984	0.0169601
1.234	-0.00595495	0.0347829	0.00550257	0.00932174	0.0105948	0.0131409	0.0131409	0.0169601	0.0131409	0.014414	0.0245984	0.0233254	-0.000862719	0.014414	0.0169601	0.0245984	0.0195062	0.0016834	-0.00340883	0.0245984	0.00932174	0.036056
1.235	-0.00468189	0.0271445	0.015687	0.00932174	0.0182332	0.00804868	0.00804868	0.0131409	0.0169601	0.0233254	0.0207793	0.00550257	0.0131409	0.015687	0.0245984	0.014414	0.00422951	0.0233254	0.00804868	0.0245984	0.0131409	0.0258715
1.236	-0.0186855	0.0309637	0.00932174	0.014414	0.015687	0.0182332	-0.00722801	0.014414	0.0118679	0.00422951	0.0322368	0.0169601	0.000410338	0.0245984	0.00932174	0.0245984	0.014414	0.015687	0.00550257	0.0233254	0.014414	0.0271445
1.237	0.000410338	0.0220523	0.0131409	0.0105948	0.014414	0.015687	0.00677563	0.0207793	0.00932174	0.00804868	0.0131409	0.00804868	0.00550257	0.0105948	0.00677563	0.0233254	0.0182332	0.0131409	-0.000862719	0.0131409	0.00295645	0.0220523
1.238	-0.0148664	0.0296907	-0.00468189	0.0105948	0.0258715	0.0233254	-0.000862719	0.00932174	0.0105948	0.015687	0.0296907	0.00932174	-0.00340883	0.0309637	-0.00595495	0.0207793	0.0220523	0.0169601	0.015687	0.0220523	0.015687	0.0182332
1.239	-0.00468189	0.0207793	0.00804868	0.0195062	0.00932174	0.0131409	0.00677563	0.00550257	0.014414	0.0169601	0.00550257	0.014414	0.0131409	0.0207793	0.0105948	0.0195062	0.0131409	0.00422951	0.0233254	0.0169601	-0.00213578	0.0271445
1.24	-0.0199586	0.037329	0.014414	0.00550257	0.014414	0.014414	0.00295645	0.0169601	0.0131409	0.0245984	0.0182332	0.014414	-0.00213578	0.00932174	0.0207793	0.0207793	0.0105948	0.0207793	-0.00722801	0.0220523	0.0386021	0.0258715
1.241	0.00550257	0.0322368	0.00804868	0.00550257	0.014414	0.0105948	0.0220523	0.000410338	0.00932174	0.0258715	0.0233254	0.0207793	0.00932174	0.0335098	-0.00213578	0.0233254	0.0195062	0.0131409	0.0182332	0.015687	0.015687	0.0233254
1.242	-0.0123202	0.0284176	0.00932174	0.0131409	0.015687	0.0271445	0.00550257	0.0195062	0.0233254	0.00677563	0.0169601	0.0207793	0.0169601	0.0245984	0.0245984	0.0169601	0.015687	0.00295645	0.0131409	0.0195062	-0.0135933	0.0296907
1.243	-0.00468189	0.0284176	0.00550257	0.015687	0.00550257	0.0169601	0.00295645	-0.000862719	0.0105948	0.0118679	0.0233254	0.00932174	0.00550257	0.0245984	0.00550257	0.0296907	0.0131409	0.00932174	0.00677563	0.0118679	0.0131409	0.0309637
1.244	-0.0237778	0.0258715	0.00550257	0.00550257	0.0118679	0.00804868	0.00295645	0.00932174	0.015687	0.00804868	0.00932174	0.0182332	-0.00340883	0.0233254	0.00932174	0.0233254	0.00677563	0.00932174	0.000410338	0.0169601	0.015687	0.0271445
1.245	-0.00977412	0.0335098	0.0131409	0.00550257	0.00932174	0.0309637	0.00295645	0.00550257	-0.000862719	0.0233254	0.0195062	0.015687	0.000410338	0.0131409	0.00932174	0.0245984	0.0195062	0.00677563	0.00804868	0.0245984	0.0131409	0.0169601
1.246	-0.0110472	0.036056	-0.000862719	0.0169601	-0.00340883	0.0245984	0.00422951	0.00550257	0.0169601	0.00677563	0.0322368	0.014414	0.0016834	0.0118679	0.015687	0.0258715	0.014414	0.0131409	0.0233254	0.0195062	0.036056	0.0411482
1.247	0.00295645	0.0271445	0.00677563	0.00550257	0.0195062	0.0258715	0.00550257	0.00422951	0.0105948	0.015687	0.0271445	0.0245984	0.00422951	0.0118679	0.0118679	0.0182332	0.0309637	0.00677563	0.00677563	0.0233254	0.0207793	0.015687
1.248	-0.00595495	0.00932174	0.00295645	0.00804868	0.0245984	0.014414	-0.000862719	0.000410338	0.0131409	0.0105948	0.0195062	0.0118679	0.00550257	0.0131409	0.00677563	0.0169601	0.00932174	0.00295645	0.0016834	0.014414	0.000410338	0.0296907
1.249	-0.0135933	0.0220523	0.00295645	0.00295645	0.00932174	0.014414	0.0118679	0.0118679	0.00932174	0.0169601	0.00932174	0.0182332	0.0016834	0.0182332	0.0195062	0.0207793	0.00550257	0.0169601	0.015687	0.0258715	0.014414	0.0207793
1.25	-0.00722801	0.036056	0.0182332	0.00932174	0.0207793	0.0245984	0.00550257	0.0016834	0.014414	0.0182332	0.0131409	0.0207793	-0.000862719	0.0207793	0.0016834	0.0220523	0.00295645	0.00550257	0.00677563	0.0195062	0.0195062	0.0207793
1.251	-0.0212316	0.0271445	-0.00213578	0.000410338	0.0118679	0.00677563	0.00677563	0.0118679	0.0131409	0.014414	0.0131409	0.00932174	0.0131409	0.0131409	0.0207793	0.0258715	0.0233254	0.0016834	0.0169601	0.0245984	0.00677563	0.0309637
1.252	-0.0110472	0.0233254	0.00550257	0.0118679	0.0169601	0.0182332	0.015687	0.0131409	0.0105948	0.0245984	0.036056	0.014414	-0.00595495	0.0258715	0.00932174	0.015687	0.014414	0.0245984	0.00932174	0.0207793	0.0322368	0.037329
1.253	-0.0161394	0.0131409	-0.000862719	0.00804868	0.00677563	0.00422951	0.00295645	0.015687	0.015687	0.0131409	0.0182332	0.0131409	0.0169601	0.00550257	0.0195062	0.0245984	0.0169601	0.000410338	-0.00213578	0.0195062	0.00932174	0.0233254
1.254	-0.000862719	0.0296907	0.0131409	0.014414	0.0105948	0.0118679	-0.00850107	0.0195062	0.0220523	0.0182332	0.0169601	0.0233254	0.0016834	0.0182332	0.00932174	0.0309637	0.014414	0.0169601	0.014414	0.0118679	0.000410338	0.0284176
1.255	-0.00722801	0.036056	0.0118679	0.00295645	0.0169601	0.0207793	-0.000862719	0.0118679	-0.00213578	0.0118679	0.0105948	0.0207793	0.00422951	0.0233254	0.0118679	0.0195062	0.0105948	0.00932174	0.014414	0.0131409	0.0105948	0.0258715
1.256	-0.0161394	0.036056	0.0207793	0.0105948	0.00804868	0.014414	0.0105948	0.0195062	0.0233254	0.0131409	0.0169601	0.014414	0.00932174	0.0182332	0.0118679	0.014414	0.0105948	0.014414	0.00550257	0.0296907	0.0207793	0.0309637
1.257	-0.00722801	0.0118679	-0.00595495	0.0195062	0.0182332	0.00932174	0.000410338	-0.000862719	0.00295645	0.00804868	0.0195062	0.014414	0.014414	0.0207793	0.00550257	0.0245984	0.0105948	0.015687	0.0105948	0.015687	0.0131409	0.015687
1.258	-0.00850107	0.0207793	0.00677563	0.00804868	0.014414	0.014414	0.00677563	0.014414	0.000410338	0.0016834	0.0118679	-0.000862719	0.00295645	0.015687	0.0105948	0.0220523	0.014414	-0.000862719	0.00422951	0.0169601	0.0105948	0.0296907
1.259	-0.0161394	0.0309637	0.00804868	0.00550257	0.00804868	0.0169601	0.0131409	0.00550257	0.014414	0.0182332	0.0105948	0.0169601	0.00295645	0.0131409	0.00550257	0.0258715	0.0131409	0.00295645	0.00932174	0.0195062	0.0169601	0.0309637
1.26	-0.0148664	0.0245984	-0.00468189	0.0016834	0.00677563	0.0245984	0.015687	0.00295645	0.015687	0.0169601	0.015687	0.0258715	0.00422951	0.015687	0.0169601	0.015687	0.0105948	0.014414	0.015687	0.0131409	0.0131409	0.0207793
1.261	-0.0110472	0.00932174	0.014414	0.00932174	0.0195062	0.0131409	0.000410338	0.00677563	0.0105948	0.014414	0.0296907	0.00295645	0.00804868	0.014414	0.0207793	0.0258715	0.00932174	0.00932174	0.00677563	0.0195062	0.00677563	0.0462404
1.262	-0.00340883	0.0347829	0.015687	-0.00340883	0.0169601	0.0182332	0.00422951	0.0182332	0.00932174	0.0105948	0.0207793	0.00804868	-0.000862719	0.015687	0.0131409	0.0207793	0.0207793	0.0182332	0.00295645	0.0258715	0.0245984	0.0258715
1.263	-0.0161394	0.0284176	0.00295645	0.0118679	0.0169601	-0.000862719	0.00677563	-0.00213578	0.0169601	0.0245984	0.0258715	0.0284176	0.00550257	0.0233254	0.00804868	0.0233254	-0.00977412	0.00932174	0.0131409	0.015687	0.00804868	0.0245984
1.264	-0.00595495	0.0309637	0.00804868	0.00932174	0.00677563	0.015687	-0.00722801	0.015687	0.015687	0.0118679	0.015687	0.00932174	0.00295645	0.0131409	0.014414	0.0182332	0.0169601	0.014414	0.00677563	0.0233254	0.0207793	0.0207793
1.265	-0.0186855	0.036056	0.0118679	0.00804868	-0.000862719	0.0233254	0.0182332	0.0131409	0.014414	0.0131409	0.00677563	0.0169601	0.00932174	0.00422951	0.000410338	0.014414	0.015687	0.00932174	0.00932174	0.015687	0.00550257	0.0335098
1.266	-0.0161394	0.0195062	0.000410338	0.014414	0.0258715	0.0169601	-0.00468189	0.00677563	0.00677563	0.014414	0.015687	0.0131409	0.00804868	0.0105948	-0.000862719	0.0245984	-0.00468189	0.0118679	0.0169601	0.0220523	0.00550257	0.0207793
1.267	-0.00722801	0.0258715	0.00295645	-0.000862719	0.014414	0.0131409	0.0169601	0.00677563	0.014414	0.0258715	0.0207793	0.0182332	0.00804868	0.0245984	0.00422951	0.014414	0.014414	0.00422951	0.0131409	0.0207793	0.00804868	0.0245984
1.268	-0.0161394	0.0335098	0.015687	0.00804868	0.00677563	0.0131409	0.00804868	0.015687	0.0105948	0.00677563	0.0182332	0.00550257	0.015687	0.0118679	0.0105948	0.0169601	0.0131409	0.00422951	0.00295645	0.0271445	0.0258715	0.0195062
1.269	-0.00977412	0.0233254	0.000410338	0.014414	0.00932174	0.0207793	0.00804868	0.00677563	0.0105948	0.0182332	0.014414	0.0105948	0.00932174	0.0182332	0.015687	0.015687	0.0131409	0.0105948	0.00677563	0.0195062	0.0131409	0.0233254
1.27	-0.0135933	0.0195062	0.00295645	0.0118679	0.0169601	0.00804868	-0.00213578	0.014414	0.014414	0.0118679	0.0169601	0.000410338	0.000410338	0.00932174	0.0195062	0.0233254	0.00295645	0.0105948	0.014414	0.0131409	0.0169601	0.0220523
1.271	-0.00340883	0.0258715	0.00295645	-0.00340883	0.0131409	0.0271445	0.000410338	0.0131409	0.0105948	0.0220523	0.0245984	0.0195062	0.0131409	0.0131409	0.0169601	0.0195062	0.0118679	0.00932174	0.014414	0.00550257	0.0118679	0.0335098
1.272	-0.0110472	0.0335098	0.0207793	0.00932174	0.0118679	0.0182332	0.0105948	0.00550257	0.015687	0.0220523	0.00677563	0.0169601	-0.00595495	0.0220523	0.0207793	0.0220523	0.0207793	0.0131409	0.0105948	0.0195062	0.00677563	0.0271445
1.273	-0.0110472	0.0398751	0.014414	0.00677563	-0.00340883	0.0131409	0.00550257	0.00932174	0.0105948	0.014414	0.014414	0.0105948	0.0016834	0.00932174	0.00422951	0.0220523	0.0131409	0.00550257	0.00932174	0.0169601	0.014414	0.0309637
1.274	-0.0148664	0.0233254	-0.00468189	0.00295645	0.0131409	0.0195062	0.00932174	0.0233254	0.0169601	0.0233254	0.0245984	0.0131409	0.0105948	0.0105948	0.00932174	0.0105948	0.00295645	0.0016834	0.00677563	0.014414	0.014414	0.0296907
1.275	-0.00595495	0.015687	0.0016834	0.015687	0.00932174	0.015687	0.00422951	0.0131409	0.0118679	0.0131409	0.0271445	0.0131409	0.00550257	0.0131409	0.00550257	0.0131409	0.00295645	0.015687	0.015687	0.015687	-0.00468189	0.0131409
1.276	-0.00468189	0.0258715	0.00677563	0.00804868	0.0118679	0.0182332	0.00677563	0.00677563	0.0105948	0.0207793	0.0131409	0.0131409	0.00677563	0.0131409	0.00932174	0.0207793	-0.00340883	0.00550257	0.015687	0.0207793	0.0245984	0.0258715
1.277	-0.0148664	0.0233254	-0.00213578	0.014414	0.014414	0.0169601	0.00804868	0.0131409	0.00677563	0.0131409	0.0258715	0.00677563	0.015687	0.0220523	0.00295645	0.00932174	0.00932174	0.0131409	-0.000862719	0.0207793	0.0207793	0.0245984
1.278	-0.0110472	0.0296907	0.0105948	0.000410338	0.00550257	0.0169601	0.0131409	0.0016834	0.00932174	0.0245984	0.0131409	0.0169601	-0.00595495	0.015687	0.014414	0.0169601	0.00422951	0.0207793	0.00550257	0.0271445	0.00550257	0.0195062
1.279	-0.0110472	0.0220523	-0.000862719	0.00932174	0.00932174	0.0233254	0.00932174	0.0207793	0.00932174	0.0131409	0.0195062	0.00804868	0.00295645	0.015687	0.00295645	0.0271445	0.0169601	0.00295645	-0.000862719	0.014414	0.00295645	0.0284176
1.28	-0.0161394	0.0233254	0.00422951	0.00550257	0.0207793	0.00295645	0.0105948	0.000410338	0.0182332	0.014414	0.0169601	0.00804868	0.00550257	0.0169601	0.0207793	0.0245984	0.00677563	0.00677563	0.014414	0.00295645	0.0169601	0.0195062
1.281	-0.0110472	0.0245984	0.00550257	0.000410338	0.00295645	0.015687	0.015687	0.00932174	0.0105948	0.0245984	0.015687	0.0233254	0.00550257	0.00804868	0.00422951	0.0131409	-0.00340883	0.0182332	0.0105948	0.0169601	0.00295645	0.0233254
1.282	-0.00595495	0.0347829	-0.000862719	0.0105948	0.0118679	0.0271445	-0.000862719	0.000410338	0.0169601	0.014414	0.0245984	0.00295645	0.014414	0.0233254	0.00295645	0.0118679	0.0131409	0.00550257	0.00422951	0.0169601	0.0309637	0.0220523
1.283	-0.0161394	0.0309637	0.00932174	-0.00213578	0.0207793	0.00932174	-0.00340883	0.0233254	0.015687	0.0169601	0.0131409	0.0182332	-0.00213578	0.0233254	0.0118679	0.0169601	0.00677563	0.00804868	0.00677563	0.0271445	0.00932174	0.0220523
1.284	-0.00595495	0.0322368	0.00422951	-0.000862719	0.00422951	0.0131409	0.00422951	0.00932174	0.000410338	0.0118679	0.015687	0.014414	0.015687	0.0118679	0.00422951	0.0207793	0.000410338	0.00422951	0.00932174	0.0105948	0.00932174	0.0335098
1.285	-0.00595495	0.0195062	0.0105948	0.00295645	0.0105948	0.0169601	0.00295645	0.0131409	0.000410338	0.0258715	0.0105948	0.015687	0.014414	0.0169601	0.0182332	0.014414	0.0169601	0.0105948	0.014414	0.00677563	0.000410338	0.0245984
1.286	-0.0237778	0.0220523	0.0131409	0.000410338	0.0105948	0.00422951	0.00295645	0.00932174	0.00295645	0.0131409	0.014414	0.014414	-0.00213578	0.014414	0.00677563	0.0118679	0.014414	0.00932174	0.00932174	0.0220523	0.0195062	0.0233254
1.287	-0.00722801	0.0296907	0.00804868	0.0207793	0.00677563	0.0207793	0.0105948	0.0118679	0.0245984	0.0169601	0.0271445	0.0105948	0.000410338	0.00804868	0.014414	0.0245984	-0.00340883	0.00932174	0.0016834	0.015687	0.0118679	0.0207793
1.288	-0.0186855	0.0245984	0.00550257	0.00677563	0.00804868	0.015687	0.000410338	0.0131409	0.0105948	0.0169601	0.0118679	0.0105948	0.00932174	0.0207793	0.015687	0.0245984	0.0131409	-0.00722801	0.0131409	0.00932174	0.0258715	0.0296907
1.289	-0.00468189	0.0207793	0.0131409	-0.00340883	0.0105948	0.0169601	0.00295645	0.0169601	0.00422951	0.0245984	0.0118679	0.00677563	0.00295645	0.014414	0.0131409	0.0207793	0.00677563	0.0118679	0.0118679	0.0220523	0.0195062	0.015687
1.29	-0.0148664	0.0296907	0.0131409	0.0233254	0.00550257	0.0105948	0.0169601	0.00550257	0.0131409	0.014414	0.014414	0.0233254	0.0105948	0.0105948	0.00804868	0.0207793	0.00550257	0.00295645	0.0105948	0.015687	-0.000862719	0.0258715
1.291	-0.00468189	0.0258715	-0.00340883	0.000410338	0.0220523	0.0105948	-0.00468189	0.00677563	0.00295645	0.00932174	0.0233254	0.014414	0.0105948	0.0182332	0.0105948	0.0182332	0.00422951	0.00550257	0.00422951	0.015687	0.00804868	0.0245984
1.292	-0.0186855	0.037329	-0.00595495	-0.00213578	0.0105948	0.000410338	0.00932174	0.0169601	0.0131409	0.015687	0.0182332	0.015687	0.0016834	0.00932174	0.0195062	0.0258715	0.0105948	0.014414	0.0169601	0.000410338	0.0220523	0.0233254
1.293	-0.0148664	0.0258715	0.00932174	0.00295645	0.00295645	0.0169601	-0.000862719	-0.00213578	0.0169601	0.014414	0.0131409	0.00550257	0.00422951	0.0131409	-0.00340883	0.0335098	0.000410338	0.0195062	0.0182332	0.0271445	0.0169601	0.015687
1.294	-0.00595495	0.0258715	0.0118679	0.00550257	0.00677563	0.0195062	0.00932174	0.014414	0.0220523	0.00804868	0.00550257	0.015687	0.000410338	0.014414	0.0118679	0.00804868	0.0220523	0.00550257	0.0016834	0.0118679	0.014414	0.015687
1.295	-0.0161394	0.0271445	-0.00340883	0.0118679	0.00932174	0.00804868	0.00295645	0.00804868	0.015687	0.0207793	0.0182332	0.00932174	0.00677563	0.0105948	0.00550257	0.0233254	0.00422951	0.00932174	0.00677563	0.0207793	0.0245984	0.0245984
1.296	-0.00468189	0.0207793	0.014414	0.0016834	0.0207793	0.0195062	0.000410338	0.0105948	0.00422951	0.00932174	0.014414	0.00295645	0.015687	0.0169601	0.00804868	0.00804868	0.0118679	0.00804868	0.00932174	0.015687	0.00932174	0.0271445
1.297	-0.0148664	0.015687	0.014414	0.0118679	0.00677563	0.0195062	0.0195062	0.0105948	0.00932174	0.0105948	0.0169601	0.0131409	-0.00340883	0.0118679	0.015687	0.0233254	0.0118679	0.00550257	0.0131409	0.015687	0.00295645	0.0309637
1.298	-0.0148664	0.0284176	0.00550257	0.0118679	0.00932174	0.0131409	-0.00722801	0.00932174	-0.00340883	0.0207793	0.0131409	0.0195062	0.000410338	0.014414	0.00677563	0.0182332	0.00932174	0.00295645	-0.000862719	0.0195062	0.0258715	0.0118679
1.299	-0.0110472	0.0284176	0.00295645	0.0105948	0.0131409	0.0207793	0.00932174	0.0105948	0.00932174	0.00295645	0.0233254	0.0118679	0.0131409	0.015687	0.00677563	0.015687	0.0131409	0.014414	0.014414	0.0271445	0.00677563	0.0258715
1.3	-0.00722801	0.0220523	-0.000862719	0.00550257	0.00550257	0.014414	0.00422951	0.00932174	0.014414	0.00804868	0.014414	0.00932174	0.0118679	0.0207793	0.0169601	0.014414	0.000410338	0.015687	-0.00468189	0.00550257	0.0182332	0.0271445
1.301	-0.0135933	0.0296907	0.0016834	0.00932174	0.00804868	0.0207793	0.00550257	0.00932174	0.00932174	0.0195062	0.00932174	0.0169601	0.00677563	0.0182332	0.0131409	0.0169601	0.00932174	0.015687	0.00804868	0.0296907	0.014414	0.0233254
1.302	-0.0148664	0.0233254	-0.000862719	0.00677563	0.014414	0.00422951	0.0105948	0.0131409	0.0105948	0.0207793	0.0169601	0.014414	0.00550257	0.0207793	0.00804868	0.0195062	0.015687	-0.000862719	0.00932174	0.014414	0.0131409	0.0245984
1.303	-0.0199586	0.015687	0.0105948	0.0207793	0.00932174	0.015687	0.0105948	0.0131409	0.00677563	0.014414	0.00295645	0.014414	0.00932174	0.0220523	0.000410338	0.0258715	0.0169601	0.00295645	0.0131409	0.014414	0.00677563	0.0233254
1.304	-0.0212316	0.0386021	0.0118679	0.0118679	0.00932174	0.0169601	-0.000862719	0.00295645	0.00295645	0.00804868	0.0182332	0.0245984	0.00422951	0.0195062	0.00932174	0.00550257	0.00932174	0.00932174	0.014414	0.015687	0.0335098	0.0195062
1.305	-0.0186855	0.014414	0.00804868	0.0118679	0.00804868	-0.00340883	0.00677563	0.000410338	0.014414	0.00804868	0.00550257	0.00295645	0.000410338	0.0016834	0.0182332	0.014414	0.00677563	0.015687	0.00295645	0.0169601	0.015687	0.014414
1.306	-0.0161394	0.0233254	0.00422951	0.00550257	0.0016834	0.015687	0.015687	0.00550257	0.00422951	0.0131409	0.0131409	0.0118679	0.00422951	0.0258715	0.00422951	0.0258715	0.015687	0.00550257	-0.000862719	0.0233254	0.0195062	0.0233254
1.307	-0.00722801	0.0271445	0.00550257	0.0105948	0.0105948	0.000410338	0.015687	0.014414	0.00932174	0.0195062	0.0105948	0.00804868	-0.00468189	0.014414	0.014414	0.0169601	0.0105948	0.0207793	0.014414	0.015687	0.0131409	0.0233254
[truncated: 1,692 more rows]
