# Supplementary material for: Transport mechanism of DgoT, a bacterial homolog of SLC17 organic anion transporters
Source: EMBO J. 2024 Oct 25;43(24):6740–65. doi: 10.1038/s44318-024-00279-y (PMC11649914; doi:10.1038/s44318-024-00279-y)
Supplement: Supplementary file 9 — Source data Fig. 8 [file 44318_2024_279_MOESM9_ESM.zip › Figure 8/8A/8A.xls]

## Sheet: README
Negative time corresponds to the equilibration (i.e. before addition of substrate)
To obtain ΔpH, mean value of pH in interval between -60 and 0 sec was subtracted

## Sheet: Main panel
Time (s)	pH	ΔpH	pH	ΔpH	pH	ΔpH
	DgoT + galactonate		DgoT + gluconate		Vector + galactonate
-60	6.838	-0.021	6.751	-0.013	6.833	0.009
-55			6.747	-0.017	6.834	0.01
-50	6.857	-0.002	6.749	-0.015	6.813	-0.011
-45			6.766	0.002	6.827	0.003
-40	6.862	0.003	6.757	-0.007	6.824	0
-35			6.759	-0.005	6.83	0.006
-30	6.864	0.005	6.766	0.002	6.823	-0.001
-25			6.767	0.003	6.823	-0.001
-20	6.865	0.006	6.77	0.006	6.818	-0.006
-15			6.779	0.015	6.822	-0.002
-10	6.869	0.01	6.779	0.015	6.826	0.002
-5			6.781	0.017	6.822	-0.002
0	6.874	0.015	6.787	0.023	6.853	0.029
5	7.008	0.149	6.778	0.014	6.806	-0.018
10	7.084	0.225	6.778	0.014	6.809	-0.015
15	7.116	0.257	6.792	0.028	6.809	-0.015
20	7.144	0.285	6.791	0.027	6.807	-0.017
25	7.151	0.292	6.786	0.022	6.807	-0.017
30	7.156	0.297	6.785	0.021	6.803	-0.021
35			6.783	0.019	6.799	-0.025
40	7.154	0.295	6.775	0.011	6.799	-0.025
45					6.799	-0.025
50	7.148	0.289	6.77	0.006	6.798	-0.026
55					6.796	-0.028
60	7.144	0.285	6.766	0.002	6.798	-0.026
65
70	7.141	0.282			6.798	-0.026
75
80	7.136	0.277	6.757	-0.007	6.802	-0.022
85
90	7.138	0.279			6.804	-0.02
95
100	7.139	0.28	6.749	-0.015	6.804	-0.02
105
110	7.137	0.278			6.807	-0.017
115			6.743	-0.021	6.806	-0.018
120	7.136	0.277	6.748	-0.016	6.806	-0.018
Baseline	7.514		7.461
