# Supplementary material for: Transport mechanism of DgoT, a bacterial homolog of SLC17 organic anion transporters
Source: EMBO J. 2024 Oct 25;43(24):6740–65. doi: 10.1038/s44318-024-00279-y (PMC11649914; doi:10.1038/s44318-024-00279-y)
Supplement: Supplementary file 9 — Source data Fig. 8 [file 44318_2024_279_MOESM9_ESM.zip › Figure 8/8D/8D.xls]

## Sheet: README
Main panel: raw currents (measured on the same sensor) are shown
Inset: currents normalized to the average peak current (maximum value between 1.08 and 1.4 sec) at pH=7 measured with sensor 2

## Sheet: Main panel
Time (s)	Current (nA)	Current (nA)	Current (nA)
	pH 8.0	pH 7.0	pH 6.0	pH 5.0	pH 4.0
0	-0.0212316	0.0131409	-0.0365083	-0.00340883	-0.00468189
0.001	-0.0148664	0.000410338	-0.0237778	0.00295645	0.00550257
0.002	-0.0174125	0.00932174	-0.00722801	-0.0110472	0.00804868
0.003	-0.0275969	0.0131409	-0.0250508	-0.00595495	-0.00340883
0.004	-0.0199586	0.0105948	-0.0199586	-0.00468189	0.00932174
0.005	-0.0199586	0.000410338	-0.0148664	-0.00340883	-0.00722801
0.006	-0.0237778	-0.00340883	-0.0161394	-0.00977412	0.00932174
0.007	-0.0161394	0.00550257	-0.0174125	-0.00977412	0.00550257
0.008	-0.0237778	0.000410338	-0.0263239	-0.0135933	0.000410338
0.009	-0.00850107	-0.0148664	-0.0263239	-0.0110472	-0.000862719
0.01	-0.0161394	-0.0174125	-0.00977412	-0.00595495	0.00422951
0.011	-0.0237778	-0.0199586	-0.0174125	-0.00468189	0.00550257
0.012	-0.0123202	-0.0352353	-0.0225047	-0.00977412	0.00422951
0.013	-0.0263239	-0.0352353	-0.0212316	-0.0135933	-0.00213578
0.014	-0.0174125	-0.0237778	-0.0352353	-0.0110472	-0.00340883
0.015	-0.0174125	-0.0148664	-0.0314161	-0.00850107	0.00677563
0.016	-0.0275969	-0.00977412	-0.0377814	-0.00977412	0.00677563
0.017	-0.0135933	-0.00722801	-0.0403275	-0.00977412	0.00677563
0.018	-0.0225047	-0.00468189	-0.0377814	-0.00722801	-0.00850107
0.019	-0.0199586	-0.00468189	-0.0416006	-0.00595495	-0.000862719
0.02	-0.0148664	-0.00468189	-0.0365083	-0.00595495	0.00422951
0.021	-0.0148664	-0.00468189	-0.0352353	-0.0110472	0.00295645
0.022	-0.0135933	-0.0135933	-0.0352353	-0.00340883	0.000410338
0.023	-0.0110472	0.00550257	-0.0314161	-0.0186855	-0.00595495
0.024	-0.00468189	0.00677563	-0.0352353	-0.00722801	0.00804868
0.025	-0.00595495	0.00677563	-0.0352353	-0.00213578	-0.00722801
0.026	-0.00468189	0.00295645	-0.0365083	-0.00850107	0.00932174
0.027	-0.0148664	0.0118679	-0.0326892	-0.00468189	0.00550257
0.028	-0.00850107	0.0118679	-0.0314161	0.00295645	-0.00340883
0.029	-0.000862719	0.0182332	-0.0403275	-0.00595495	-0.00340883
0.03	-0.00722801	0.0195062	-0.0314161	-0.00850107	0.0118679
0.031	-0.00850107	0.0169601	-0.0263239	0.000410338	0.0016834
0.032	-0.00722801	0.0207793	-0.0377814	0.00422951	0.00295645
0.033	-0.00977412	0.015687	-0.0352353	-0.00850107	-0.00213578
0.034	-0.00595495	0.015687	-0.0263239	-0.00340883	-0.00213578
0.035	0.00295645	0.0207793	-0.0123202	0.00295645	-0.00213578
0.036	-0.0212316	0.0271445	-0.0263239	-0.00722801	-0.00340883
0.037	-0.0237778	0.0296907	-0.0326892	0.0016834	-0.00468189
0.038	-0.00850107	0.0233254	-0.0174125	0.000410338	-0.000862719
0.039	-0.0148664	0.0347829	-0.0314161	0.000410338	0.00677563
0.04	-0.0199586	0.0284176	-0.0275969	0.00422951	0.00550257
0.041	-0.000862719	0.0284176	-0.0365083	-0.00595495	0.00932174
0.042	-0.0148664	0.0233254	-0.0326892	-0.000862719	0.000410338
0.043	-0.00468189	0.0207793	-0.0339622	0.00932174	-0.00468189
0.044	-0.00722801	0.0233254	-0.0365083	0.000410338	-0.000862719
0.045	-0.0148664	0.015687	-0.0326892	0.00295645	0.00550257
0.046	-0.0148664	0.0207793	-0.0250508	-0.00468189	0.000410338
0.047	-0.000862719	0.0195062	-0.0377814	0.000410338	0.00550257
0.048	-0.00468189	0.0182332	-0.0377814	0.00295645	0.000410338
0.049	-0.00468189	0.0220523	-0.0301431	-0.00722801	-0.000862719
0.05	-0.00468189	0.0169601	-0.0237778	-0.000862719	0.00295645
0.051	-0.0186855	0.0233254	-0.0237778	0.00932174	0.00550257
0.052	-0.0161394	0.0182332	-0.0301431	-0.0148664	0.0016834
0.053	-0.0237778	0.0169601	-0.0199586	0.0016834	0.00295645
0.054	-0.0199586	0.014414	-0.0250508	0.00295645	0.00422951
0.055	-0.0250508	0.00932174	-0.0275969	0.00422951	0.00804868
0.056	-0.0110472	0.0131409	-0.0148664	-0.00468189	-0.00468189
0.057	-0.0148664	0.000410338	-0.0123202	0.00804868	0.00550257
0.058	-0.000862719	0.00295645	-0.0314161	0.00295645	0.00677563
0.059	-0.0123202	0.0105948	-0.0148664	-0.00595495	0.000410338
0.06	-0.0212316	0.00677563	-0.0225047	-0.000862719	0.00677563
0.061	-0.00977412	-0.000862719	-0.0225047	-0.000862719	-0.00468189
0.062	-0.0199586	-0.0148664	-0.0174125	0.00550257	-0.00722801
0.063	-0.00722801	-0.0275969	-0.0148664	-0.00340883	-0.000862719
0.064	-0.00722801	-0.0212316	-0.0186855	-0.00722801	-0.000862719
0.065	-0.00977412	-0.0352353	-0.0250508	-0.00468189	-0.00595495
0.066	-0.00595495	-0.0403275	-0.0199586	-0.00213578	-0.00213578
0.067	-0.0123202	-0.0479659	-0.0186855	0.00677563	-0.000862719
0.068	-0.00977412	-0.0352353	-0.0250508	-0.00340883	0.0016834
0.069	-0.0110472	-0.0466928	-0.0199586	-0.00468189	-0.00468189
0.07	-0.0148664	-0.0492389	-0.0199586	0.000410338	-0.00595495
0.071	-0.00468189	-0.050512	-0.0174125	0.0016834	0.00295645
0.072	0.00295645	-0.0606964	-0.0250508	-0.00468189	0.000410338
0.073	-0.00595495	-0.0441467	-0.0161394	-0.00595495	0.00677563
0.074	-0.00722801	-0.0377814	-0.0263239	-0.000862719	-0.000862719
0.075	0.00550257	-0.0250508	-0.0237778	0.0016834	-0.00213578
0.076	-0.00977412	-0.0390544	0.0105948	-0.00340883	-0.00850107
0.077	-0.00340883	-0.0314161	-0.0161394	0.00932174	-0.00595495
0.078	0.00932174	-0.0326892	-0.0110472	-0.0110472	-0.00977412
0.079	-0.00468189	-0.0174125	-0.0174125	-0.00595495	-0.00595495
0.08	0.00295645	-0.0161394	-0.0110472	-0.0110472	-0.0110472
0.081	-0.00468189	-0.00468189	-0.0199586	-0.00468189	0.000410338
0.082	0.000410338	0.00804868	-0.0123202	-0.0110472	0.000410338
0.083	0.00677563	0.0195062	-0.0161394	-0.00595495	-0.000862719
0.084	0.000410338	0.0169601	-0.0237778	-0.00468189	0.000410338
0.085	0.000410338	0.0207793	-0.0135933	0.000410338	-0.00340883
0.086	-0.000862719	0.0169601	-0.00595495	-0.00595495	0.00295645
0.087	0.000410338	0.0207793	-0.00977412	-0.00340883	-0.00977412
0.088	-0.0123202	0.0195062	-0.00595495	-0.00850107	0.00295645
0.089	-0.00722801	0.0335098	0.000410338	-0.00213578	-0.00722801
0.09	-0.000862719	0.0245984	0.00422951	-0.00213578	-0.00977412
0.091	-0.000862719	0.0271445	-0.0135933	-0.00340883	0.000410338
0.092	0.0118679	0.0195062	0.000410338	-0.0123202	-0.00850107
0.093	-0.0110472	0.0245984	0.0016834	0.0016834	-0.00213578
0.094	0.00422951	0.0220523	-0.000862719	-0.000862719	-0.00850107
0.095	0.000410338	0.0233254	-0.00595495	0.00550257	0.000410338
0.096	0.000410338	0.0195062	0.000410338	-0.00340883	-0.000862719
0.097	0.000410338	0.0309637	-0.000862719	-0.00850107	-0.00468189
0.098	-0.0110472	0.0233254	-0.00468189	0.00422951	-0.00468189
0.099	-0.00340883	0.0195062	-0.00468189	0.0016834	-0.00213578
0.1	-0.00468189	0.0245984	-0.00595495	0.00677563	0.00550257
0.101	0.000410338	0.0258715	-0.0148664	0.0016834	-0.000862719
0.102	0.000410338	0.0207793	-0.00595495	-0.00468189	0.0105948
0.103	0.000410338	0.0233254	-0.00468189	0.00677563	0.00677563
0.104	0.00295645	0.0245984	-0.00468189	0.0016834	0.0118679
0.105	0.00932174	0.0220523	0.00422951	-0.000862719	0.00295645
0.106	-0.00468189	0.0245984	-0.00977412	0.000410338	0.0105948
0.107	-0.00468189	0.0169601	-0.0135933	0.00932174	0.00932174
0.108	0.00295645	0.0284176	-0.00722801	-0.000862719	-0.00340883
0.109	-0.00595495	0.0245984	-0.0148664	0.00550257	0.000410338
0.11	-0.00340883	0.0309637	-0.00850107	0.000410338	0.00677563
0.111	0.000410338	0.0271445	0.0016834	0.00295645	-0.00595495
0.112	-0.00977412	0.0411482	-0.00722801	0.000410338	0.00295645
0.113	-0.00468189	0.0258715	0.000410338	0.000410338	0.014414
0.114	0.00295645	0.0207793	0.00295645	0.00295645	0.00422951
0.115	0.00804868	0.0245984	0.015687	-0.00850107	0.00295645
0.116	-0.0110472	0.0284176	0.00804868	0.00677563	0.00550257
0.117	-0.000862719	0.0309637	0.000410338	-0.00722801	0.00422951
0.118	-0.00977412	0.0169601	-0.000862719	0.00804868	0.014414
0.119	-0.00722801	0.0245984	0.000410338	-0.00340883	0.0131409
0.12	0.0016834	0.0182332	-0.00468189	0.00295645	0.00550257
0.121	-0.00213578	0.0271445	-0.00850107	-0.000862719	0.000410338
0.122	0.00295645	0.0322368	-0.00468189	-0.00468189	0.00932174
0.123	0.00422951	0.0271445	0.00295645	-0.00340883	0.00550257
0.124	-0.00468189	0.0245984	-0.0110472	-0.00213578	0.00295645
0.125	0.0016834	0.0207793	-0.00468189	-0.00340883	0.00295645
0.126	0.000410338	0.0309637	-0.00850107	0.000410338	0.00295645
0.127	0.0118679	0.0207793	-0.00722801	-0.000862719	0.00422951
0.128	-0.0110472	0.0245984	-0.00850107	0.00422951	0.00677563
0.129	0.0105948	0.0169601	-0.00468189	-0.00468189	-0.00213578
0.13	-0.00595495	0.0169601	-0.00468189	0.000410338	0.00422951
0.131	-0.0135933	0.0207793	-0.0123202	0.00295645	0.00295645
0.132	-0.00213578	0.0131409	-0.00850107	-0.00722801	0.00932174
0.133	0.00422951	0.0245984	-0.000862719	0.0016834	0.00295645
0.134	0.000410338	0.0195062	0.000410338	0.000410338	0.00677563
0.135	0.00550257	0.0105948	-0.0123202	0.00295645	0.00295645
0.136	0.014414	0.0182332	-0.00213578	0.0016834	0.00932174
0.137	0.00550257	0.0118679	-0.00468189	-0.00340883	0.000410338
0.138	0.00550257	0.015687	-0.00850107	-0.00977412	0.015687
0.139	0.0016834	0.014414	-0.00468189	-0.0110472	-0.00340883
0.14	0.00932174	0.014414	-0.0148664	-0.00340883	0.00550257
0.141	0.00550257	0.0131409	-0.0148664	0.00932174	-0.00468189
0.142	0.00422951	0.0182332	-0.0148664	-0.0135933	0.00804868
0.143	-0.00468189	0.00804868	-0.0135933	-0.00850107	-0.000862719
0.144	-0.000862719	0.0169601	-0.00595495	-0.00595495	-0.00468189
0.145	0.000410338	0.00677563	-0.0212316	-0.00340883	0.00550257
0.146	0.00932174	0.0131409	-0.00213578	0.000410338	-0.00340883
0.147	0.000410338	0.015687	-0.00850107	-0.00595495	0.014414
0.148	0.00295645	0.0195062	-0.000862719	0.000410338	0.00422951
0.149	0.00550257	0.0207793	-0.0186855	0.00677563	0.00932174
0.15	0.00422951	0.00932174	-0.000862719	-0.00468189	0.00295645
0.151	0.014414	-0.000862719	-0.000862719	-0.00340883	0.0016834
0.152	-0.000862719	0.00932174	-0.00340883	0.0016834	-0.00468189
0.153	-0.000862719	0.014414	-0.0148664	-0.00595495	0.00550257
0.154	-0.00213578	0.0220523	0.00295645	-0.00340883	0.00677563
0.155	0.00804868	0.0233254	-0.0110472	0.000410338	0.00295645
0.156	0.000410338	0.0195062	-0.00722801	-0.00722801	0.00550257
0.157	-0.00977412	0.0233254	-0.00595495	0.00295645	-0.00340883
0.158	-0.00595495	0.0105948	-0.0123202	-0.00722801	0.00550257
0.159	-0.00722801	0.0118679	-0.00468189	0.00295645	-0.00340883
0.16	0.000410338	0.0245984	-0.00595495	0.00422951	0.0016834
0.161	-0.000862719	0.00932174	-0.00722801	0.00550257	0.00677563
0.162	-0.00340883	0.0105948	-0.0148664	-0.00468189	0.0016834
0.163	-0.0148664	0.0105948	-0.00977412	-0.00340883	-0.000862719
0.164	-0.0237778	0.00422951	-0.00468189	0.000410338	-0.000862719
0.165	-0.0275969	0.0016834	-0.00468189	-0.00213578	0.00295645
0.166	-0.0199586	0.0105948	-0.0161394	-0.00468189	0.0016834
0.167	0.00932174	0.00932174	-0.00340883	-0.00722801	0.00295645
0.168	-0.000862719	0.00550257	-0.00722801	-0.00468189	0.00932174
0.169	-0.00595495	0.00932174	-0.00722801	-0.00722801	0.00932174
0.17	0.0462404	0.0016834	-0.000862719	0.000410338	-0.000862719
0.171	-0.000862719	0.00932174	-0.00213578	-0.00340883	0.00550257
0.172	-0.0759731	0.00550257	-0.0148664	0.000410338	0.00295645
0.173	-0.0797923	0.00295645	0.015687	-0.00722801	0.00295645
0.174	-0.0568773	0.0182332	-0.000862719	0.0016834	-0.00340883
0.175	-0.0619695	0.00550257	-0.0110472	0.00422951	-0.00340883
0.176	-0.0441467	0.00295645	-0.00468189	-0.00595495	0.00677563
0.177	-0.051785	0.0131409	-0.00595495	-0.000862719	-0.00850107
0.178	-0.0479659	0.0105948	-0.0148664	-0.0148664	-0.00213578
0.179	-0.0416006	0.00550257	-0.00722801	-0.00722801	0.00295645
0.18	-0.0428736	0.015687	-0.00977412	0.0016834	0.00550257
0.181	-0.0403275	0.0118679	-0.00977412	-0.000862719	-0.00595495
0.182	-0.0403275	0.00295645	-0.0199586	0.00422951	-0.00213578
0.183	-0.0212316	0.0118679	-0.0110472	-0.000862719	0.00295645
0.184	-0.00595495	0.014414	-0.0110472	0.00422951	0.0016834
0.185	0.0131409	0.014414	-0.0161394	-0.00595495	0.00677563
0.186	0.00550257	0.00295645	-0.0110472	-0.00468189	0.0105948
0.187	0.0131409	0.015687	-0.0123202	-0.000862719	-0.00595495
0.188	0.00295645	0.0131409	-0.00850107	0.00295645	0.00804868
0.189	0.000410338	0.0220523	-0.00977412	0.00295645	0.000410338
0.19	-0.00468189	0.0207793	-0.00977412	0.00295645	-0.000862719
0.191	-0.00595495	0.015687	-0.000862719	-0.000862719	-0.000862719
0.192	0.0182332	0.014414	-0.00340883	-0.000862719	-0.000862719
0.193	0.0105948	0.00932174	-0.0110472	-0.00468189	0.00295645
0.194	0.0207793	0.0258715	-0.00977412	-0.00595495	-0.00213578
0.195	0.0105948	0.0182332	-0.00850107	0.00550257	-0.000862719
0.196	0.00932174	0.0131409	-0.0135933	-0.00340883	-0.000862719
0.197	0.0207793	0.0169601	-0.00468189	0.00932174	-0.00213578
0.198	0.0245984	0.00677563	-0.00722801	0.00550257	-0.00595495
0.199	0.0131409	0.00677563	-0.0148664	0.00677563	0.00295645
0.2	0.0131409	0.0105948	0.0118679	0.000410338	0.00295645
0.201	0.00677563	0.0195062	-0.0148664	0.00932174	0.000410338
0.202	0.015687	0.00550257	-0.0225047	0.00295645	-0.00468189
0.203	0.00677563	0.00932174	-0.00722801	0.000410338	-0.00340883
0.204	-0.000862719	0.00677563	-0.0135933	0.00804868	-0.00213578
0.205	0.0118679	0.0182332	-0.0199586	-0.00213578	0.00932174
0.206	0.00677563	0.00677563	-0.0186855	0.000410338	0.00677563
0.207	0.0118679	0.00932174	-0.0110472	0.00932174	-0.00850107
0.208	0.0105948	0.0182332	-0.0186855	0.00295645	-0.00213578
0.209	-0.00213578	0.0118679	-0.00850107	0.0016834	0.0105948
0.21	0.0169601	0.014414	-0.0110472	-0.00340883	-0.00722801
0.211	0.00677563	0.0195062	-0.00722801	0.00932174	0.000410338
0.212	0.00295645	0.0169601	0.0105948	-0.00595495	-0.00213578
0.213	0.00932174	0.0169601	-0.00468189	-0.00213578	-0.00468189
0.214	0.0131409	0.0233254	-0.00850107	-0.00340883	-0.000862719
0.215	0.014414	0.00677563	-0.00722801	0.000410338	0.00295645
0.216	0.00932174	0.0131409	-0.0148664	0.000410338	0.0016834
0.217	0.0182332	0.00932174	-0.000862719	0.0016834	0.0131409
0.218	0.0105948	0.0016834	-0.00850107	0.00422951	0.000410338
0.219	0.00932174	0.0118679	-0.0148664	-0.00468189	0.000410338
0.22	0.0118679	0.0131409	-0.0148664	0.00422951	-0.000862719
0.221	0.00932174	0.00295645	-0.0212316	-0.000862719	0.0118679
0.222	0.00550257	-0.00213578	-0.0250508	-0.00213578	0.0016834
0.223	0.000410338	0.00550257	-0.0199586	-0.00468189	-0.000862719
0.224	-0.00595495	0.000410338	-0.0199586	-0.000862719	0.00550257
0.225	0.00932174	0.000410338	-0.0148664	-0.0148664	-0.00722801
0.226	0.00677563	-0.00340883	-0.0135933	-0.00722801	0.00677563
0.227	0.015687	-0.00340883	0.0016834	-0.00468189	0.0016834
0.228	0.0105948	0.00295645	0.000410338	-0.0110472	0.0105948
0.229	0.00422951	-0.0148664	0.00550257	-0.000862719	-0.000862719
0.23	0.00422951	-0.0148664	-0.00468189	0.00804868	0.00804868
0.231	-0.00213578	-0.00850107	-0.000862719	-0.000862719	-0.00213578
0.232	0.00550257	-0.00213578	-0.0148664	0.00677563	0.00295645
0.233	0.00295645	0.00295645	-0.0174125	-0.00213578	0.00804868
0.234	0.00295645	-0.000862719	-0.0123202	0.0118679	0.000410338
0.235	0.00422951	-0.0110472	-0.0174125	-0.00340883	0.00804868
0.236	0.00677563	-0.000862719	-0.0199586	0.000410338	0.00677563
0.237	0.00677563	0.00677563	-0.0199586	-0.000862719	-0.00213578
0.238	-0.00468189	-0.000862719	-0.02887	-0.00468189	0.00550257
0.239	-0.00213578	-0.00213578	-0.0199586	0.00677563	-0.00977412
0.24	0.00295645	0.00295645	-0.0212316	0.00422951	0.000410338
0.241	0.0105948	0.0016834	-0.0301431	0.00422951	0.00550257
0.242	0.00295645	0.000410338	-0.0275969	0.015687	0.00295645
0.243	0.000410338	0.00422951	-0.02887	0.00422951	-0.00468189
0.244	-0.00595495	-0.00850107	-0.0326892	0.000410338	0.0118679
0.245	-0.000862719	-0.0110472	-0.0237778	0.00677563	-0.00468189
0.246	0.00422951	-0.00850107	-0.0314161	0.000410338	0.00932174
0.247	0.0105948	-0.000862719	-0.0314161	0.0016834	-0.00977412
0.248	0.00550257	-0.00340883	-0.0377814	0.0016834	0.00295645
0.249	0.00932174	-0.051785	-0.0339622	0.00932174	-0.0135933
0.25	0.00932174	0.0016834	-0.0326892	-0.000862719	0.000410338
0.251	0.0016834	-0.00722801	-0.0237778	-0.00722801	-0.00468189
0.252	0.0016834	-0.0377814	-0.0314161	0.00422951	-0.000862719
0.253	0.00677563	-0.0352353	-0.0263239	0.0105948	0.00550257
0.254	0.000410338	-0.0263239	-0.0314161	-0.00340883	0.000410338
0.255	-0.00213578	-0.0110472	-0.0263239	0.00804868	-0.00468189
0.256	-0.00468189	0.0118679	-0.0454197	-0.00340883	0.0105948
0.257	-0.00340883	0.000410338	-0.0466928	-0.00468189	-0.000862719
0.258	-0.00468189	-0.00722801	-0.0403275	0.000410338	-0.0110472
0.259	0.0016834	-0.0339622	-0.0428736	0.00550257	-0.00340883
0.26	0.0016834	-0.0747001	-0.0454197	-0.00468189	0.00550257
0.261	0.0118679	-0.0326892	-0.0403275	0.00804868	-0.00213578
0.262	0.000410338	0.0233254	-0.0326892	-0.00468189	0.00295645
0.263	0.00550257	0.0755207	-0.0403275	0.00550257	-0.000862719
0.264	0.00932174	0.081886	-0.0314161	0.00295645	0.00677563
0.265	-0.00468189	0.0704285	-0.0301431	-0.00468189	-0.000862719
0.266	-0.00468189	0.0615171	0.00295645	0.0016834	-0.00850107
0.267	0.00422951	0.0678824	0.00932174	0.00422951	-0.00213578
0.268	-0.00468189	0.0615171	0.0258715	-0.00977412	0.0016834
0.269	0.00422951	0.0666093	0.00804868	0.00550257	-0.000862719
0.27	0.000410338	0.0462404	0.000410338	0.00932174	-0.000862719
0.271	-0.0110472	0.0411482	0.0195062	0.00677563	-0.000862719
0.272	-0.00595495	0.014414	0.00804868	0.000410338	0.00422951
0.273	-0.0110472	0.014414	0.00295645	0.00295645	0.00295645
0.274	-0.000862719	0.014414	0.000410338	-0.00340883	0.0105948
0.275	0.0105948	0.0131409	-0.00340883	0.00422951	0.000410338
0.276	-0.000862719	0.015687	-0.00468189	0.00295645	0.00804868
0.277	-0.00595495	0.0207793	0.00422951	0.000410338	0.00932174
0.278	0.00932174	0.015687	-0.0161394	0.00550257	0.00677563
0.279	0.00550257	0.015687	-0.0110472	0.0131409	0.0118679
0.28	0.014414	0.0271445	-0.0110472	0.00677563	0.000410338
0.281	0.0105948	0.0182332	-0.0174125	0.00804868	0.00295645
0.282	0.00677563	0.0169601	-0.0199586	0.00422951	0.0016834
0.283	0.0131409	0.0233254	-0.00977412	0.00677563	0.00295645
0.284	0.0105948	0.0207793	-0.0199586	-0.000862719	0.0016834
0.285	0.00804868	0.0284176	-0.00213578	-0.00468189	0.00932174
0.286	0.014414	0.0195062	0.0882513	0.0016834	0.00295645
0.287	0.014414	0.0309637	0.172273	-0.00340883	0.00422951
0.288	0.00422951	0.0245984	0.220649	0.00550257	0.00422951
0.289	0.00804868	0.036056	0.237199	0.00550257	0.000410338
0.29	0.014414	0.0245984	0.23338	0.0016834	0.014414
0.291	0.00295645	0.0271445	0.256295	-0.00213578	0.00295645
0.292	0.00422951	0.0271445	0.163362	-0.00468189	-0.000862719
0.293	0.0105948	0.0258715	0.111166	0.00550257	0.000410338
0.294	0.00677563	0.036056	0.080613	-0.00340883	0.00550257
0.295	0.000410338	0.0258715	0.0767938	0.00295645	0.0016834
0.296	-0.000862719	0.0195062	0.0869783	-0.00595495	-0.00340883
0.297	0.0131409	0.0207793	0.0602441	-0.00213578	0.000410338
0.298	0.0118679	0.0220523	0.0602441	-0.00468189	0.0016834
0.299	0.014414	0.0131409	0.0615171	0.0016834	0.0131409
0.3	0.0105948	0.0105948	0.0424212	0.0105948	-0.000862719
0.301	0.0118679	0.00550257	0.0411482	-0.000862719	0.00550257
0.302	0.0169601	-0.00468189	0.0436943	-0.00340883	0.00295645
0.303	0.0245984	0.000410338	0.036056	-0.00213578	0.00932174
0.304	0.014414	0.00804868	0.0462404	0.00804868	-0.00340883
0.305	0.0105948	0.00550257	0.0691555	-0.00468189	0.00295645
0.306	0.0105948	0.00932174	0.0615171	0.00677563	0.000410338
0.307	0.0182332	0.0207793	0.0564249	0.00677563	0.00550257
0.308	0.015687	0.00422951	0.0717016	0.0016834	0.00932174
0.309	0.0220523	0.014414	0.0984358	0.00550257	0.000410338
0.31	0.0335098	0.0207793	0.121351	0.0245984	0.00550257
0.311	0.0857052	0.015687	0.127716	0.0322368	0.0105948
0.312	0.148085	0.0195062	0.127716	0.0411482	0.00295645
0.313	0.188823	0.0245984	0.131535	0.0309637	0.000410338
0.314	0.192642	0.0207793	0.118805	0.0475135	0.00804868
0.315	0.209192	0.0245984	0.109893	0.0564249	0.00295645
0.316	0.20028	0.0195062	0.117532	0.0500596	0.00932174
0.317	0.183731	0.0398751	0.135354	0.0538788	0.00932174
0.318	0.178638	0.0335098	0.151904	0.058971	0.0182332
0.319	0.172273	0.0436943	0.162089	0.0742477	0.00677563
0.32	0.207919	0.0462404	0.188823	0.0907974	0.00677563
0.321	0.218103	0.0207793	0.207919	0.111166	0.0195062
0.322	0.256295	0.036056	0.21683	0.140447	-0.00213578
0.323	0.275391	0.0284176	0.225742	0.15827	0.00677563
0.324	0.286848	0.0347829	0.220649	0.190096	0.00677563
0.325	0.277937	0.037329	0.196461	0.185004	0.00550257
0.326	0.159543	0.0449674	0.201553	0.192642	0.0131409
0.327	0.2041	0.081886	0.188823	0.2041	0.0182332
0.328	0.199007	0.136628	0.196461	0.239745	0.0245984
0.329	0.215557	0.177365	0.197734	0.241018	0.0411482
0.33	0.196461	0.199007	0.173546	0.253749	0.0500596
0.331	0.193915	0.188823	0.159543	0.257568	0.0526057
0.332	0.169727	0.192642	0.163362	0.241018	0.0449674
0.333	0.155723	0.182458	0.167181	0.246111	0.0666093
0.334	0.15827	0.176092	0.163362	0.237199	0.0615171
0.335	0.186277	0.191369	0.183731	0.24993	0.0602441
0.336	0.172273	0.210465	0.183731	0.239745	0.0755207
0.337	0.14172	0.23338	0.159543	0.243564	0.102255
0.338	0.131535	0.267753	0.181184	0.252476	0.122624
0.339	0.131535	0.280483	0.172273	0.255022	0.139174
0.34	0.128989	0.297033	0.178638	0.241018	0.172273
0.341	0.146812	0.305944	0.159543	0.23338	0.188823
0.342	0.178638	0.30849	0.176092	0.23338	0.207919
0.343	0.202826	0.302125	0.178638	0.227015	0.219376
0.344	0.228288	0.298306	0.160816	0.239745	0.239745
0.345	0.253749	0.300852	0.15827	0.237199	0.244837
0.346	0.24993	0.305944	0.151904	0.201553	0.244837
0.347	0.188823	0.283029	0.137901	0.192642	0.263933
0.348	0.131535	0.281756	0.0971627	0.164635	0.280483
0.349	0.0793399	0.24993	0.0615171	0.139174	0.269025
0.35	0.0526057	0.270299	0.037329	0.126443	0.275391
0.351	0.0105948	0.272845	0.00932174	0.106074	0.290668
0.352	-0.0326892	0.257568	-0.00595495	0.0984358	0.291941
0.353	-0.0454197	0.269025	-0.00977412	0.0704285	0.284302
0.354	-0.0645156	0.293214	0.00677563	0.0678824	0.281756
0.355	-0.0403275	0.284302	-0.0148664	0.0564249	0.27921
0.356	-0.0454197	0.271572	-0.00850107	0.0551518	0.265206
0.357	-0.0339622	0.27921	0.0398751	0.0449674	0.272845
0.358	-0.0416006	0.27921	0.014414	0.0386021	0.256295
0.359	-0.0212316	0.305944	0.00932174	0.0386021	0.270299
0.36	-0.0174125	0.351774	0.0131409	0.0296907	0.253749
0.361	-0.00977412	0.401423	0.0220523	0.0449674	0.275391
0.362	-0.0225047	0.406516	0.0296907	0.0500596	0.274118
0.363	-0.00977412	0.369597	0.0347829	0.0615171	0.253749
0.364	-0.0110472	0.326313	0.0564249	0.0666093	0.207919
0.365	-0.00722801	0.284302	0.0755207	0.0742477	0.183731
0.366	-0.0148664	0.270299	0.126443	0.106074	0.15827
0.367	-0.0199586	0.230834	0.167181	0.183731	0.130262
0.368	-0.0250508	0.173546	0.190096	0.269025	0.0920705
0.369	-0.0237778	0.142993	0.2041	0.364505	0.0844321
0.37	-0.0186855	0.136628	0.196461	0.424339	0.0691555
0.371	-0.00595495	0.135354	0.163362	0.428158	0.0411482
0.372	0.00550257	0.145539	0.142993	0.401423	0.0462404
0.373	0.015687	0.156996	0.131535	0.359413	0.0309637
0.374	0.0322368	0.148085	0.12517	0.323767	0.0258715
0.375	0.0296907	0.153177	0.104801	0.299579	0.0169601
0.376	0.0296907	0.164635	0.106074	0.290668	0.0169601
0.377	0.0296907	0.155723	0.0844321	0.257568	0.0207793
0.378	0.0309637	0.168454	0.0666093	0.237199	0.0169601
0.379	0.0398751	0.171	0.0627902	0.211738	0.0284176
0.38	0.036056	0.186277	0.0615171	0.182458	0.0436943
0.381	0.0411482	0.196461	0.0551518	0.171	0.0462404
0.382	0.036056	0.18755	0.0576979	0.148085	0.0513327
0.383	0.0411482	0.18755	0.0449674	0.128989	0.0780669
0.384	0.0462404	0.173546	0.0487865	0.117532	0.15827
0.385	0.0309637	0.181184	0.0564249	0.111166	0.255022
0.386	0.0322368	0.185004	0.0500596	0.0958897	0.328859
0.387	0.0347829	0.18755	0.0551518	0.0717016	0.350501
0.388	0.0335098	0.206646	0.0449674	0.080613	0.359413
0.389	0.0233254	0.21683	0.037329	0.0704285	0.336498
0.39	0.0245984	0.207919	0.0411482	0.0615171	0.305944
0.391	0.037329	0.201553	0.0487865	0.058971	0.288121
0.392	0.0271445	0.213011	0.0475135	0.0602441	0.265206
0.393	0.0233254	0.2041	0.0411482	0.0449674	0.253749
0.394	0.0347829	0.196461	0.036056	0.0487865	0.234653
0.395	0.0296907	0.199007	0.0538788	0.0500596	0.207919
0.396	0.036056	0.172273	0.0411482	0.0411482	0.176092
0.397	0.0233254	0.169727	0.037329	0.0386021	0.160816
0.398	0.0258715	0.162089	0.0398751	0.0398751	0.14172
0.399	0.0322368	0.148085	0.0526057	0.0258715	0.127716
0.4	0.0220523	0.151904	0.036056	0.0386021	0.117532
0.401	0.015687	0.145539	0.0296907	0.0207793	0.103528
0.402	0.036056	0.122624	0.0309637	0.0258715	0.100982
0.403	0.0195062	0.112439	0.0220523	0.0220523	0.0933435
0.404	0.0233254	0.106074	0.0233254	0.0182332	0.0857052
0.405	0.0207793	0.0984358	0.0258715	0.0296907	0.0729746
0.406	0.0233254	0.102255	0.0220523	0.0195062	0.0729746
0.407	0.0258715	0.117532	0.0335098	0.0220523	0.0615171
0.408	0.0207793	0.107347	0.0309637	0.0207793	0.0564249
0.409	0.0309637	0.112439	0.0296907	0.0233254	0.0615171
0.41	0.015687	0.126443	0.0271445	0.0207793	0.0627902
0.411	0.0169601	0.127716	0.0335098	0.0258715	0.0627902
0.412	0.0182332	0.121351	0.0245984	0.0284176	0.0653363
0.413	0.0131409	0.130262	0.0207793	0.0182332	0.0411482
0.414	0.014414	0.137901	0.0284176	0.036056	0.0551518
0.415	0.0271445	0.126443	0.014414	0.0322368	0.0538788
0.416	0.0105948	0.120078	0.0220523	0.036056	0.0462404
0.417	0.0169601	0.131535	0.0296907	0.0271445	0.0449674
0.418	0.014414	0.122624	0.0169601	0.0309637	0.0462404
0.419	0.014414	0.12517	0.0245984	0.0220523	0.037329
0.42	0.0105948	0.139174	0.0207793	0.0271445	0.0449674
0.421	0.014414	0.121351	0.014414	0.0347829	0.036056
0.422	0.00550257	0.111166	0.0296907	0.0296907	0.0309637
0.423	0.0131409	0.120078	0.0245984	0.0271445	0.0398751
0.424	0.015687	0.10862	0.015687	0.0309637	0.0309637
0.425	0.0233254	0.126443	0.015687	0.037329	0.0347829
0.426	0.014414	0.122624	0.0245984	0.0296907	0.0169601
0.427	0.0131409	0.121351	0.0207793	0.0309637	0.0309637
0.428	0.0233254	0.132808	0.0131409	0.0436943	0.0207793
0.429	0.0131409	0.131535	0.0258715	0.0436943	0.0182332
0.43	0.015687	0.127716	0.0207793	0.0500596	0.0271445
0.431	0.0258715	0.123897	0.0245984	0.080613	0.0195062
0.432	0.014414	0.142993	0.014414	0.0869783	0.0207793
0.433	0.00932174	0.127716	0.0258715	0.114986	0.0220523
0.434	0.014414	0.136628	0.0169601	0.111166	0.014414
0.435	0.0131409	0.132808	0.0195062	0.114986	0.0195062
0.436	0.00932174	0.137901	0.0220523	0.118805	0.0233254
0.437	0.0245984	0.113712	0.0207793	0.104801	0.0169601
0.438	0.0271445	0.122624	0.0245984	0.102255	0.0271445
0.439	0.0195062	0.117532	0.015687	0.0920705	0.0322368
0.44	0.014414	0.114986	0.0182332	0.0869783	0.0284176
0.441	0.014414	0.117532	0.0118679	0.0717016	0.0347829
0.442	0.0131409	0.109893	0.0233254	0.0755207	0.0322368
0.443	0.0169601	0.103528	0.0462404	0.0615171	0.0284176
0.444	0.0182332	0.107347	0.0271445	0.0615171	0.036056
0.445	0.015687	0.0907974	0.00295645	0.0653363	0.0335098
0.446	0.0220523	0.102255	0.0131409	0.0462404	0.0296907
0.447	0.0309637	0.126443	0.0118679	0.0335098	0.0386021
0.448	0.00932174	0.12517	0.00932174	0.036056	0.0233254
0.449	0.0182332	0.14172	0.014414	0.036056	0.0271445
0.45	0.015687	0.155723	0.000410338	0.0347829	0.0195062
0.451	0.014414	0.151904	0.014414	0.036056	0.0245984
0.452	0.014414	0.15445	0.00550257	0.0322368	0.0284176
0.453	0.00422951	0.177365	0.00932174	0.0296907	0.0195062
0.454	0.0169601	0.174819	0.00932174	0.036056	0.0233254
0.455	0.0169601	0.165908	0.00677563	0.0309637	0.0245984
0.456	0.014414	0.173546	0.00932174	0.0296907	0.0233254
0.457	0.0195062	0.169727	0.0169601	0.0169601	0.0335098
0.458	0.0131409	0.176092	-0.00213578	0.0245984	0.0207793
0.459	0.0169601	0.185004	0.000410338	0.0284176	0.014414
0.46	0.0118679	0.182458	0.000410338	0.0220523	0.0245984
0.461	0.0169601	0.185004	0.0105948	0.0309637	0.015687
0.462	0.00932174	0.186277	0.00804868	0.0245984	0.015687
0.463	0.0105948	0.188823	0.00677563	0.036056	0.014414
0.464	0.0016834	0.179912	0.0016834	0.0322368	0.0195062
0.465	0.0105948	0.18755	-0.00977412	0.0182332	0.00932174
0.466	0.0016834	0.186277	-0.0110472	0.0258715	0.014414
0.467	0.00295645	0.179912	-0.00340883	0.0347829	0.00932174
0.468	0.0016834	0.183731	-0.00468189	0.0207793	0.000410338
0.469	-0.000862719	0.197734	0.00295645	0.0322368	0.00677563
0.47	0.00295645	0.178638	-0.0110472	0.0335098	0.00295645
0.471	0.014414	0.176092	-0.00468189	0.0309637	-0.000862719
0.472	0.00932174	0.196461	0.00422951	0.0347829	0.00932174
0.473	0.00550257	0.190096	0.0105948	0.0347829	0.00295645
0.474	0.014414	0.192642	-0.00468189	0.0309637	0.00932174
0.475	0.0258715	0.192642	0.00804868	0.0258715	0.00550257
0.476	0.00422951	0.193915	0.00677563	0.0245984	-0.000862719
0.477	0.0131409	0.18755	0.00422951	0.0284176	-0.000862719
0.478	0.0182332	0.192642	-0.00468189	0.0335098	-0.000862719
0.479	0.00422951	0.192642	-0.00468189	0.0207793	-0.00340883
0.48	0.015687	0.186277	0.00550257	0.0245984	-0.00850107
0.481	-0.000862719	0.167181	-0.0110472	0.0335098	-0.00468189
0.482	0.0131409	0.169727	-0.0110472	0.0296907	-0.00340883
0.483	0.00804868	0.149358	0.000410338	0.0233254	0.00422951
0.484	0.015687	0.14172	-0.00468189	0.0309637	-0.00977412
0.485	0.00932174	0.135354	0.0016834	0.0245984	-0.00722801
0.486	0.00550257	0.122624	-0.00468189	0.014414	-0.00468189
0.487	0.000410338	0.107347	0.00677563	0.0284176	-0.00340883
0.488	0.0182332	0.111166	0.00550257	0.0245984	-0.00468189
0.489	0.0169601	0.0997088	0.00422951	0.0131409	-0.000862719
0.49	0.015687	0.0971627	-0.00340883	0.0284176	-0.00722801
0.491	0.0182332	0.0997088	0.00295645	0.0182332	-0.00722801
0.492	0.00550257	0.0946166	-0.00213578	0.014414	-0.00468189
0.493	0.00677563	0.10862	0.00422951	0.0182332	-0.00977412
0.494	0.00295645	0.107347	0.00932174	0.0169601	-0.00468189
0.495	0.000410338	0.102255	0.000410338	0.0105948	-0.0110472
0.496	0.015687	0.100982	0.00550257	0.0233254	-0.00977412
0.497	0.00295645	0.109893	0.00422951	0.015687	-0.00977412
0.498	0.0016834	0.0984358	0.00677563	0.015687	-0.00213578
0.499	0.00422951	0.0997088	0.00295645	0.0309637	-0.0135933
0.5	-0.00213578	0.102255	-0.00213578	0.0195062	-0.0110472
0.501	-0.000862719	0.0907974	0.0195062	0.0131409	-0.00722801
0.502	0.00550257	0.081886	0.015687	0.0296907	-0.00977412
0.503	0.000410338	0.0984358	0.0118679	0.0182332	-0.0135933
0.504	0.015687	0.102255	0.0131409	0.0182332	-0.0148664
0.505	0.000410338	0.0895244	0.0016834	0.014414	0.000410338
0.506	0.00295645	0.0920705	0.00550257	0.00932174	-0.00722801
0.507	0.00550257	0.0869783	0.00550257	0.0207793	-0.00722801
0.508	0.0182332	0.0984358	0.0207793	0.015687	-0.0123202
0.509	-0.00468189	0.0907974	0.014414	0.0245984	-0.00850107
0.51	0.0131409	0.0997088	0.00295645	0.0105948	-0.00977412
0.511	0.00550257	0.111166	0.0169601	0.0169601	-0.00850107
0.512	0.0105948	0.109893	0.00295645	0.00804868	-0.00977412
0.513	0.00932174	0.10862	0.014414	0.015687	0.000410338
0.514	0.0118679	0.102255	0.014414	0.0207793	-0.00468189
0.515	0.00932174	0.106074	0.0118679	0.0195062	-0.00468189
0.516	-0.00340883	0.103528	0.00932174	0.00677563	-0.00977412
0.517	-0.00468189	0.106074	0.0182332	0.0233254	-0.00977412
0.518	0.00550257	0.0997088	0.0105948	0.015687	-0.00595495
0.519	0.00677563	0.117532	0.0207793	0.015687	-0.000862719
0.52	0.00550257	0.117532	0.00932174	0.014414	-0.00468189
0.521	0.0118679	0.0984358	0.00677563	0.0182332	-0.00722801
0.522	0.0016834	0.122624	0.014414	0.00677563	0.000410338
0.523	0.0207793	0.114986	0.0118679	0.0245984	-0.00468189
0.524	-0.000862719	0.104801	0.0105948	0.0131409	-0.00595495
0.525	0.00550257	0.10862	0.00932174	0.00932174	-0.0148664
0.526	0.00422951	0.0933435	0.0131409	0.00804868	-0.00213578
0.527	0.0131409	0.0958897	0.0169601	0.0105948	-0.00468189
0.528	0.015687	0.106074	0.015687	0.0105948	-0.00722801
0.529	0.0016834	0.0971627	0.015687	0.014414	-0.00977412
0.53	0.000410338	0.0958897	0.0182332	0.00677563	-0.00722801
0.531	0.0195062	0.0869783	0.0207793	0.0118679	-0.0135933
0.532	0.0131409	0.0946166	0.0131409	0.00677563	-0.0110472
0.533	0.000410338	0.102255	0.014414	0.00804868	-0.00595495
0.534	0.0169601	0.0946166	0.0195062	0.00677563	-0.00468189
0.535	0.00932174	0.104801	0.0233254	0.015687	-0.0110472
0.536	0.00677563	0.0946166	0.0105948	0.00677563	-0.00595495
0.537	0.0195062	0.0857052	0.000410338	0.00932174	-0.00722801
0.538	0.00295645	0.0971627	0.014414	0.00932174	-0.00722801
0.539	0.000410338	0.0907974	0.00932174	0.00932174	-0.00340883
0.54	-0.00595495	0.0907974	0.0105948	0.00804868	0.000410338
0.541	0.000410338	0.0946166	0.014414	0.00550257	-0.00468189
0.542	0.00677563	0.0767938	0.0131409	0.00932174	0.000410338
0.543	-0.00340883	0.0907974	0.0245984	0.00804868	-0.00850107
0.544	0.00295645	0.0920705	0.0131409	0.00932174	-0.0135933
0.545	0.00932174	0.0767938	0.0105948	0.0105948	-0.0110472
0.546	0.00932174	0.0640632	0.0118679	0.00295645	-0.00468189
0.547	0.0169601	0.0755207	0.00932174	0.00677563	-0.0186855
0.548	0.0105948	0.0793399	0.0207793	0.00804868	-0.00468189
0.549	0.014414	0.0742477	0.00804868	0.000410338	-0.0148664
0.55	0.00932174	0.0729746	0.0195062	0.0131409	-0.00722801
0.551	0.0207793	0.0704285	0.00932174	0.00422951	-0.0161394
0.552	0.014414	0.0704285	0.0118679	0.00295645	-0.0148664
0.553	0.0207793	0.0780669	0.0105948	0.0195062	-0.00977412
0.554	0.0207793	0.0666093	0.0105948	-0.00468189	-0.00977412
0.555	0.0207793	0.0704285	0.00804868	0.000410338	-0.00850107
0.556	0.014414	0.0704285	0.00677563	0.014414	-0.00977412
0.557	0.015687	0.0704285	0.0105948	0.0131409	-0.00340883
0.558	0.0118679	0.0424212	0.00422951	-0.0110472	-0.00595495
0.559	0.00422951	0.0487865	0.00804868	0.000410338	-0.00977412
0.56	0.00295645	0.0500596	0.00932174	0.00422951	-0.00340883
0.561	-0.00213578	0.0436943	0.00804868	0.0105948	-0.0148664
0.562	0.014414	0.036056	0.00677563	0.0207793	0.000410338
0.563	0.00295645	0.0462404	0.00932174	0.0182332	0.00295645
0.564	0.0016834	0.0449674	0.00295645	-0.00340883	-0.00977412
0.565	-0.00213578	0.0462404	0.0105948	0.00550257	-0.00468189
0.566	0.000410338	0.0449674	-0.000862719	0.00550257	-0.00468189
0.567	0.00422951	0.037329	-0.000862719	0.0131409	-0.00340883
0.568	0.000410338	0.0398751	0.00677563	0.014414	-0.0110472
0.569	0.00932174	0.0475135	0.00677563	0.014414	-0.000862719
0.57	-0.00722801	0.037329	-0.00595495	0.000410338	-0.00468189
0.571	-0.000862719	0.0411482	0.00932174	0.0169601	-0.0148664
0.572	0.014414	0.0411482	0.00677563	0.0195062	-0.0110472
0.573	0.000410338	0.0296907	0.000410338	0.00550257	-0.0110472
0.574	0.00422951	0.015687	0.014414	0.0220523	-0.00977412
0.575	0.00932174	0.0309637	0.014414	0.0195062	-0.0199586
0.576	0.00295645	0.0296907	0.0245984	0.0118679	-0.00468189
0.577	0.00295645	0.0309637	0.00932174	0.0220523	-0.0110472
0.578	-0.000862719	0.0335098	0.00804868	0.015687	-0.00722801
0.579	0.00550257	0.0309637	0.0016834	0.0105948	-0.00977412
0.58	0.0016834	0.0309637	0.00932174	0.0207793	-0.0135933
0.581	-0.000862719	0.0335098	0.0131409	0.015687	0.000410338
0.582	-0.00722801	0.0258715	0.0105948	0.0131409	-0.0135933
0.583	0.000410338	0.0424212	0.00677563	0.0169601	-0.0161394
0.584	-0.00595495	0.037329	0.0016834	0.0207793	-0.00850107
0.585	-0.00468189	0.0245984	-0.00468189	0.00422951	-0.0110472
0.586	-0.0123202	0.0296907	-0.00595495	0.0245984	-0.0186855
0.587	0.0016834	0.0220523	0.000410338	0.0131409	-0.00468189
0.588	0.0016834	0.0245984	-0.00340883	0.0207793	-0.0123202
0.589	-0.00340883	0.0296907	-0.0110472	0.00932174	-0.00977412
0.59	0.0016834	0.0296907	0.00295645	0.015687	-0.00468189
0.591	-0.00595495	0.0258715	0.000410338	0.0169601	-0.0148664
0.592	0.000410338	0.0335098	0.00295645	0.0207793	-0.00595495
0.593	0.00422951	0.0220523	-0.00468189	0.015687	-0.0110472
0.594	0.00550257	0.0258715	-0.00213578	0.014414	-0.0110472
0.595	-0.00722801	0.0258715	0.000410338	0.00295645	-0.00977412
0.596	-0.00213578	0.0233254	-0.0123202	0.015687	-0.0174125
0.597	0.000410338	0.0233254	0.00804868	0.015687	-0.0135933
0.598	-0.000862719	0.0182332	0.000410338	0.0118679	-0.00595495
0.599	-0.000862719	0.0296907	-0.00722801	0.0271445	-0.00468189
0.6	-0.00722801	0.0296907	0.000410338	0.0271445	-0.00468189
0.601	0.00677563	0.0207793	-0.0123202	0.00932174	-0.00722801
0.602	-0.00468189	0.0207793	0.00295645	0.0195062	-0.00595495
0.603	-0.00850107	0.0195062	0.000410338	0.014414	-0.00977412
0.604	0.00422951	0.0195062	-0.00340883	0.0195062	-0.00213578
0.605	0.0105948	0.015687	0.00804868	0.0233254	-0.0135933
0.606	0.00550257	0.015687	-0.00595495	0.0182332	-0.0110472
0.607	-0.00213578	0.0233254	0.0016834	0.0118679	-0.0148664
0.608	-0.00340883	0.015687	0.000410338	0.0182332	-0.00722801
0.609	0.000410338	0.0207793	0.0016834	0.014414	-0.0110472
0.61	-0.0174125	0.0271445	-0.00595495	0.015687	-0.00722801
0.611	0.000410338	0.0169601	-0.00468189	0.0207793	-0.0135933
0.612	-0.00468189	0.0182332	0.0182332	0.0169601	-0.00977412
0.613	-0.000862719	0.0195062	-0.00977412	0.0207793	-0.00213578
0.614	-0.00595495	0.0207793	-0.00722801	0.0220523	-0.00468189
0.615	-0.00213578	0.014414	-0.00722801	0.0271445	-0.0123202
0.616	0.000410338	0.0207793	-0.000862719	0.0245984	-0.00213578
0.617	0.00295645	0.0195062	-0.0123202	0.036056	-0.0110472
0.618	0.00422951	0.00932174	0.00295645	0.0309637	-0.00468189
0.619	-0.00977412	0.0195062	-0.00722801	0.0207793	-0.00977412
0.62	0.0105948	0.0195062	-0.00850107	0.0220523	-0.00213578
0.621	-0.00468189	0.00550257	0.00295645	0.0296907	-0.00977412
0.622	0.00422951	0.00422951	0.00550257	0.0322368	0.000410338
0.623	0.000410338	0.00295645	-0.00340883	0.0245984	-0.0110472
0.624	0.000410338	0.00422951	-0.0148664	0.0245984	0.000410338
0.625	0.0016834	0.00932174	-0.00977412	0.015687	-0.00340883
0.626	-0.00468189	-0.00468189	-0.00595495	0.0258715	-0.000862719
0.627	-0.000862719	0.00550257	-0.0110472	0.014414	-0.0148664
0.628	-0.00213578	0.0131409	-0.00595495	0.0105948	-0.00595495
0.629	0.0016834	0.000410338	-0.00722801	0.0245984	-0.00340883
0.63	-0.000862719	0.00932174	-0.00722801	0.014414	-0.0148664
0.631	0.000410338	0.00295645	0.00295645	0.0169601	-0.000862719
0.632	0.000410338	0.0105948	-0.00340883	0.0207793	-0.0123202
0.633	-0.00468189	0.00932174	-0.0135933	0.015687	-0.000862719
0.634	0.000410338	0.0207793	-0.00850107	0.014414	-0.0135933
0.635	-0.00722801	0.0335098	0.00295645	0.0169601	-0.0110472
0.636	-0.0110472	0.037329	0.0016834	0.015687	-0.000862719
0.637	0.00295645	0.0347829	-0.00850107	0.0182332	-0.0186855
0.638	0.00550257	0.0398751	-0.00595495	0.0169601	0.000410338
0.639	-0.00468189	0.0449674	-0.00468189	0.0169601	0.000410338
0.64	-0.000862719	0.0347829	-0.00468189	0.015687	0.00804868
0.641	-0.00468189	0.036056	-0.00213578	0.0207793	-0.000862719
0.642	-0.00468189	0.0296907	-0.00468189	0.0207793	-0.00468189
0.643	0.000410338	0.0462404	-0.00722801	0.0105948	-0.00340883
0.644	0.000410338	0.0538788	0.0105948	0.0245984	-0.00468189
0.645	-0.00340883	0.0309637	0.00295645	0.014414	-0.00595495
0.646	0.000410338	0.0284176	-0.00468189	0.00295645	-0.00977412
0.647	-0.000862719	0.0284176	-0.0110472	0.0195062	0.000410338
0.648	0.00932174	0.0233254	-0.0123202	0.00932174	-0.00722801
0.649	-0.00340883	0.036056	-0.00595495	0.015687	-0.00468189
0.65	-0.00595495	0.0309637	0.036056	0.0169601	-0.00340883
0.651	-0.00850107	0.0220523	0.00295645	0.014414	-0.00468189
0.652	-0.0110472	0.0220523	-0.00468189	0.0207793	-0.0174125
0.653	0.00295645	0.0105948	-0.00468189	0.0284176	-0.000862719
0.654	0.00677563	0.0131409	-0.00340883	0.0220523	0.00804868
0.655	-0.00213578	0.00677563	-0.0110472	0.0207793	0.000410338
0.656	0.00295645	0.014414	-0.00213578	0.0258715	-0.00468189
0.657	0.00295645	0.00932174	0.00295645	0.0245984	-0.00468189
0.658	0.000410338	-0.00213578	-0.00977412	0.0258715	-0.00213578
0.659	0.0118679	0.00295645	-0.00340883	0.036056	0.0016834
0.66	0.00550257	0.00677563	-0.00213578	0.0335098	-0.00340883
0.661	0.00804868	0.00677563	-0.00340883	0.0258715	-0.00468189
0.662	-0.00595495	0.00677563	-0.00340883	0.0347829	-0.00722801
0.663	0.00295645	-0.00213578	-0.00468189	0.0386021	0.0016834
0.664	-0.00213578	0.000410338	-0.00850107	0.0233254	-0.00213578
0.665	-0.000862719	-0.000862719	-0.0148664	0.0462404	-0.00595495
0.666	0.000410338	0.00295645	-0.00722801	0.037329	-0.000862719
0.667	-0.00722801	-0.000862719	-0.00722801	0.0245984	-0.00722801
0.668	-0.00213578	0.00677563	-0.00340883	0.037329	-0.00722801
0.669	0.00550257	0.000410338	0.00295645	0.0411482	-0.00468189
0.67	0.00295645	0.00550257	-0.00468189	0.0347829	-0.00595495
0.671	-0.00595495	-0.000862719	-0.00722801	0.0386021	0.000410338
0.672	0.00677563	0.0016834	0.00677563	0.0436943	0.000410338
0.673	-0.00977412	0.00932174	-0.00340883	0.0347829	-0.00468189
0.674	0.00677563	-0.00340883	0.000410338	0.0411482	-0.000862719
0.675	0.00422951	0.00677563	0.00295645	0.036056	-0.00595495
0.676	0.000410338	0.000410338	-0.00595495	0.037329	0.000410338
0.677	0.00422951	0.000410338	-0.00850107	0.0500596	-0.00468189
0.678	-0.000862719	0.000410338	-0.000862719	0.0296907	-0.00340883
0.679	-0.00468189	-0.000862719	-0.00213578	0.0335098	-0.0110472
0.68	0.00550257	-0.00595495	0.000410338	0.0449674	-0.0148664
0.681	-0.00468189	-0.00468189	-0.00595495	0.037329	-0.0110472
0.682	-0.00340883	0.00295645	-0.0110472	0.0207793	-0.0110472
0.683	0.000410338	-0.00595495	-0.0135933	0.037329	-0.00340883
0.684	-0.0110472	-0.00468189	-0.00468189	0.0271445	-0.00468189
0.685	0.00295645	-0.0135933	-0.00722801	0.0233254	-0.00468189
0.686	-0.00468189	-0.00595495	-0.00468189	0.0258715	0.000410338
0.687	-0.00722801	-0.000862719	0.0118679	0.0335098	-0.00468189
0.688	0.000410338	-0.00468189	0.000410338	0.015687	-0.0135933
0.689	-0.00213578	-0.00722801	-0.00213578	0.0296907	-0.0110472
0.69	0.00932174	-0.000862719	-0.00595495	0.0386021	-0.00595495
0.691	-0.00722801	-0.00977412	-0.00468189	0.0169601	-0.0110472
0.692	-0.00850107	0.0131409	-0.00213578	0.0207793	-0.00468189
0.693	-0.000862719	0.000410338	-0.00213578	0.0271445	-0.00340883
0.694	-0.00213578	-0.0123202	-0.0123202	0.0245984	-0.0110472
0.695	-0.000862719	-0.00340883	-0.00850107	0.037329	0.000410338
0.696	-0.00468189	-0.00340883	-0.00722801	0.0322368	-0.0148664
0.697	-0.000862719	-0.00468189	0.000410338	0.0220523	-0.00340883
0.698	0.00295645	-0.00595495	-0.00722801	0.0258715	-0.0110472
0.699	-0.00468189	-0.00468189	-0.00722801	0.036056	-0.00595495
0.7	-0.00850107	0.000410338	-0.0110472	0.0195062	-0.0110472
0.701	0.00550257	0.00550257	-0.0161394	0.0284176	-0.00977412
0.702	-0.000862719	0.000410338	-0.0135933	0.036056	-0.00977412
0.703	-0.000862719	0.00295645	-0.0148664	0.0335098	-0.0174125
0.704	-0.00213578	-0.00468189	-0.0123202	0.0309637	-0.0123202
0.705	0.0016834	-0.0135933	-0.00595495	0.0309637	-0.00977412
0.706	-0.00722801	-0.00468189	-0.00468189	0.0271445	-0.00595495
0.707	0.00295645	0.00550257	-0.00595495	0.0296907	-0.0199586
0.708	0.00295645	0.00932174	-0.0148664	0.036056	-0.0123202
0.709	0.00550257	0.000410338	-0.0135933	0.0245984	-0.00977412
0.71	0.00804868	-0.00468189	0.0016834	0.0322368	-0.0110472
0.711	0.014414	-0.00468189	-0.0148664	0.0309637	-0.00340883
0.712	-0.000862719	0.00550257	-0.0110472	0.0309637	-0.00213578
0.713	0.0118679	0.00295645	-0.00722801	0.036056	-0.00977412
0.714	-0.00213578	-0.00340883	-0.00722801	0.0386021	-0.000862719
0.715	-0.00340883	-0.00468189	-0.00468189	0.0296907	-0.000862719
0.716	0.00295645	-0.00340883	-0.0135933	0.0296907	-0.00977412
0.717	-0.00722801	0.000410338	-0.0110472	0.0449674	0.00295645
0.718	0.000410338	0.000410338	-0.00977412	0.0233254	-0.0123202
0.719	-0.00722801	0.000410338	-0.00468189	0.036056	0.000410338
0.72	0.0105948	-0.00213578	-0.00850107	0.037329	-0.00468189
0.721	0.000410338	0.00550257	-0.0148664	0.0182332	-0.00977412
0.722	0.0016834	0.0016834	-0.0123202	0.0335098	-0.00468189
0.723	0.00804868	0.014414	-0.00722801	0.0347829	-0.00850107
0.724	0.00422951	0.00422951	-0.00340883	0.0233254	-0.000862719
0.725	-0.00213578	0.00422951	-0.00977412	0.0233254	-0.00722801
0.726	0.00677563	0.00422951	-0.00595495	0.0233254	0.000410338
0.727	0.00295645	0.00932174	-0.0148664	0.0105948	-0.00722801
0.728	0.0105948	0.00422951	-0.00595495	0.0207793	-0.00595495
0.729	0.000410338	0.00295645	-0.0135933	0.00422951	-0.00850107
0.73	0.0016834	0.00295645	-0.00468189	0.0105948	-0.00340883
0.731	0.000410338	0.0118679	-0.00595495	0.0105948	-0.00595495
0.732	0.000410338	0.000410338	-0.00595495	0.0118679	-0.00468189
0.733	-0.00340883	-0.000862719	-0.00340883	0.00677563	-0.00340883
0.734	0.000410338	0.000410338	-0.00213578	0.0105948	0.000410338
0.735	0.000410338	0.00295645	-0.00340883	0.00932174	-0.00340883
0.736	-0.00468189	-0.00213578	0.000410338	-0.00468189	0.0016834
0.737	0.00295645	-0.00468189	-0.00468189	-0.00213578	-0.0123202
0.738	0.014414	0.00550257	-0.0161394	0.0105948	0.000410338
0.739	0.00295645	0.000410338	0.00295645	-0.00340883	-0.00213578
0.74	-0.00340883	0.00422951	-0.00340883	-0.00213578	-0.00468189
0.741	0.00550257	-0.0110472	-0.0123202	0.00550257	-0.0110472
0.742	0.000410338	0.00550257	-0.00977412	-0.00468189	0.000410338
0.743	0.0118679	0.00422951	-0.00595495	0.00295645	-0.00850107
0.744	0.00677563	-0.00340883	-0.00468189	0.00295645	0.0016834
0.745	0.000410338	0.00295645	-0.00468189	0.00677563	-0.00722801
0.746	0.00422951	-0.00595495	0.000410338	-0.00340883	-0.00722801
0.747	0.00422951	-0.00722801	-0.00213578	0.00550257	-0.00595495
0.748	0.00677563	-0.00468189	0.000410338	0.00932174	-0.0148664
0.749	0.00295645	0.00932174	-0.00850107	0.000410338	-0.00213578
0.75	-0.00850107	0.000410338	0.00677563	0.00932174	-0.00595495
0.751	0.00422951	0.014414	0.000410338	0.014414	-0.00468189
0.752	-0.000862719	0.00295645	0.00804868	0.0131409	-0.00340883
0.753	0.00295645	0.0105948	0.00422951	0.0207793	-0.00977412
0.754	-0.000862719	-0.00340883	0.000410338	0.014414	-0.00595495
0.755	0.00677563	-0.00213578	0.00422951	0.0169601	-0.00722801
0.756	0.0016834	0.00677563	0.0118679	0.0233254	-0.0148664
0.757	0.0169601	0.000410338	0.00550257	0.0233254	-0.00977412
0.758	0.00550257	0.00804868	0.00804868	0.0182332	-0.00468189
0.759	0.00677563	0.000410338	0.00804868	0.0335098	-0.00977412
0.76	0.015687	0.000410338	-0.00977412	0.0195062	0.00932174
0.761	0.0105948	-0.000862719	0.00422951	0.0207793	-0.00468189
0.762	0.00804868	0.00295645	0.014414	0.0207793	-0.00213578
0.763	0.0131409	0.014414	0.00550257	0.0207793	-0.00213578
0.764	-0.00468189	-0.00595495	0.00422951	0.0169601	-0.00977412
0.765	-0.000862719	0.00422951	0.000410338	0.0207793	-0.0110472
0.766	0.00804868	-0.00468189	0.00295645	0.0245984	-0.00595495
0.767	0.00550257	0.00677563	-0.00213578	0.0207793	-0.00340883
0.768	-0.00468189	0.0131409	-0.00468189	0.0182332	-0.00595495
0.769	0.00804868	0.00550257	-0.00595495	0.0233254	-0.00722801
0.77	0.0131409	0.00422951	0.00550257	0.0195062	-0.00595495
0.771	0.00295645	0.000410338	0.00422951	0.0195062	-0.00977412
0.772	0.00550257	0.0016834	0.00677563	0.015687	0.0016834
0.773	0.015687	0.00550257	0.00295645	0.015687	0.00295645
0.774	0.000410338	0.00550257	0.00422951	0.0220523	0.00295645
0.775	0.000410338	0.00677563	0.00422951	0.0207793	-0.00468189
0.776	0.0105948	0.0016834	-0.00468189	0.0131409	0.000410338
0.777	0.0131409	0.00422951	0.00295645	0.0105948	-0.00722801
0.778	0.00550257	0.00422951	0.00550257	0.015687	-0.00213578
0.779	0.014414	0.00804868	0.000410338	0.0105948	0.000410338
0.78	0.014414	0.0118679	0.00550257	0.015687	-0.0110472
0.781	0.00422951	0.00550257	-0.00468189	0.0195062	-0.00340883
0.782	0.00677563	0.0105948	-0.00977412	0.015687	-0.00213578
0.783	0.000410338	0.0131409	0.00295645	0.014414	-0.00213578
0.784	-0.00340883	-0.00213578	0.0016834	0.000410338	-0.00595495
0.785	-0.00468189	0.00422951	0.00422951	0.014414	-0.00468189
0.786	0.00677563	-0.000862719	0.0016834	0.000410338	-0.0110472
0.787	0.00804868	0.0118679	0.00295645	0.000410338	-0.00340883
0.788	0.00804868	0.0169601	-0.0110472	0.00422951	-0.0135933
0.789	0.0118679	0.015687	0.00677563	0.00295645	-0.00977412
0.79	0.014414	0.00422951	-0.00468189	-0.00213578	-0.000862719
0.791	-0.000862719	0.00932174	-0.00213578	0.00295645	-0.00468189
0.792	0.00422951	0.015687	0.000410338	-0.000862719	-0.0123202
0.793	-0.000862719	0.00932174	-0.000862719	0.0169601	-0.00468189
0.794	0.0131409	0.00932174	0.0105948	0.00932174	-0.00340883
0.795	0.000410338	0.0016834	0.00422951	0.00932174	-0.00468189
0.796	0.0105948	0.0105948	0.00550257	0.000410338	-0.00340883
0.797	0.00550257	0.0195062	-0.00468189	0.00932174	-0.00722801
0.798	0.0016834	0.0016834	-0.00977412	0.00677563	-0.000862719
0.799	0.014414	0.0118679	0.00804868	0.0169601	0.00932174
0.8	0.0118679	0.00550257	-0.000862719	0.0105948	-0.000862719
0.801	0.0105948	0.00677563	-0.00595495	0.0105948	-0.00468189
0.802	0.00932174	0.0131409	0.00295645	0.00295645	0.000410338
0.803	0.0207793	0.0118679	0.000410338	0.0195062	-0.00213578
0.804	0.00932174	0.00677563	-0.0110472	0.00804868	-0.00213578
0.805	0.00677563	0.000410338	-0.000862719	0.015687	0.0016834
0.806	0.000410338	0.0245984	-0.00468189	0.014414	0.000410338
0.807	0.00677563	0.000410338	-0.00595495	0.0118679	-0.00340883
0.808	-0.00340883	0.00804868	0.000410338	0.00422951	-0.00468189
0.809	0.0105948	0.0131409	-0.00595495	0.00295645	0.00550257
0.81	0.00932174	0.00295645	-0.00850107	0.014414	0.000410338
0.811	0.0105948	0.0169601	0.000410338	0.00550257	-0.00977412
0.812	0.0105948	0.00804868	-0.00722801	0.00677563	-0.0110472
0.813	0.00804868	0.014414	0.00932174	0.0016834	-0.00340883
0.814	0.0105948	-0.00213578	-0.00468189	0.00932174	-0.000862719
0.815	-0.00213578	0.00422951	0.00550257	0.00932174	0.00422951
0.816	0.00677563	0.00550257	-0.00468189	0.0118679	0.000410338
0.817	0.014414	0.015687	-0.00468189	0.0195062	-0.00468189
0.818	0.00550257	0.00295645	-0.000862719	0.00295645	0.00295645
0.819	0.00677563	0.00295645	-0.00468189	0.015687	0.000410338
0.82	-0.00340883	0.0182332	-0.00340883	0.00295645	0.000410338
0.821	0.00804868	0.015687	-0.00722801	0.0118679	-0.000862719
0.822	0.00422951	0.0131409	-0.00468189	0.00295645	0.00295645
0.823	0.000410338	0.00422951	-0.00722801	0.0118679	0.00677563
0.824	0.00550257	0.00550257	-0.00595495	0.00677563	0.000410338
0.825	0.00932174	-0.000862719	-0.00468189	0.0131409	-0.0110472
0.826	0.014414	0.000410338	0.000410338	0.00677563	0.000410338
0.827	0.0131409	0.014414	0.0016834	0.014414	0.000410338
0.828	0.00804868	0.00550257	-0.0135933	0.0131409	0.00295645
0.829	0.015687	-0.00595495	0.00295645	0.00932174	-0.000862719
0.83	0.0105948	0.00677563	0.0118679	0.0131409	-0.00722801
0.831	0.00932174	0.00550257	0.00422951	0.0195062	-0.00468189
0.832	0.00295645	0.00677563	0.00295645	0.00804868	0.00804868
0.833	-0.000862719	0.00932174	0.00804868	0.00804868	0.00422951
0.834	-0.00595495	0.00422951	0.00804868	0.00932174	0.000410338
0.835	0.0118679	0.0105948	-0.00468189	0.00422951	-0.00722801
0.836	0.00932174	0.0131409	0.00422951	0.00932174	-0.00340883
0.837	0.00550257	0.00295645	0.00677563	0.014414	0.00932174
0.838	0.0169601	0.00932174	-0.00468189	0.014414	-0.00213578
0.839	0.0016834	0.00677563	0.0016834	0.00677563	-0.00722801
0.84	0.0016834	0.000410338	-0.00213578	0.0131409	-0.000862719
0.841	-0.00340883	0.00932174	0.00677563	0.00804868	-0.00468189
0.842	0.0131409	0.00295645	0.00295645	0.0016834	0.000410338
0.843	-0.000862719	0.00422951	0.00550257	0.00677563	0.000410338
0.844	-0.000862719	0.0131409	0.00422951	0.00932174	-0.00595495
0.845	0.00550257	0.0016834	-0.00213578	0.00295645	-0.00340883
0.846	0.00804868	0.00804868	0.000410338	0.00295645	-0.000862719
0.847	0.00804868	0.014414	-0.000862719	-0.00213578	-0.00213578
0.848	0.00422951	0.00804868	-0.000862719	-0.00340883	-0.00595495
0.849	0.0131409	0.00677563	0.00550257	0.00295645	0.0016834
0.85	-0.000862719	0.0105948	0.0016834	0.00295645	-0.00213578
0.851	0.00804868	0.015687	-0.00213578	-0.0135933	0.00295645
0.852	0.00550257	0.00550257	-0.00340883	0.014414	0.00295645
0.853	0.0016834	0.0207793	0.0118679	-0.00722801	0.00422951
0.854	0.00550257	0.00932174	-0.00213578	-0.00468189	0.00295645
0.855	0.0118679	0.00295645	0.00932174	-0.00213578	-0.00340883
0.856	0.0016834	0.00677563	0.0105948	-0.000862719	0.00295645
0.857	0.0016834	0.0118679	0.00804868	-0.00468189	0.00295645
0.858	0.000410338	0.00295645	0.000410338	0.00804868	0.00295645
0.859	-0.00340883	0.00932174	-0.00595495	0.000410338	0.0016834
0.86	0.00295645	0.0207793	-0.00595495	0.00422951	0.00677563
0.861	0.00677563	0.00677563	-0.00977412	0.00550257	0.00550257
0.862	0.0131409	0.0118679	0.000410338	0.00550257	0.00422951
0.863	0.0105948	0.00677563	0.00804868	0.00932174	0.000410338
0.864	0.0169601	0.00550257	0.00295645	0.0182332	0.00932174
0.865	-0.00340883	0.00932174	-0.000862719	0.00550257	0.00550257
0.866	0.015687	0.00677563	0.0016834	0.000410338	-0.00340883
0.867	0.00295645	0.0105948	0.000410338	0.0195062	-0.00340883
0.868	0.00550257	0.000410338	-0.00213578	0.0105948	0.00422951
0.869	0.00677563	0.0207793	0.00422951	0.0131409	-0.00340883
0.87	0.00804868	0.0105948	0.00422951	0.014414	0.000410338
0.871	0.000410338	0.00677563	0.00550257	0.00804868	-0.00213578
0.872	0.00932174	0.00932174	0.00550257	0.0016834	-0.00850107
0.873	0.00804868	0.00804868	0.00422951	0.0131409	0.000410338
0.874	0.00677563	0.00932174	0.00422951	0.00677563	-0.00468189
0.875	0.00422951	0.0131409	0.000410338	0.0169601	0.000410338
0.876	0.015687	0.00677563	0.000410338	0.0182332	-0.00468189
0.877	0.000410338	0.015687	0.00295645	0.014414	-0.00595495
0.878	0.015687	0.014414	-0.000862719	0.00422951	0.00677563
0.879	0.00550257	0.00295645	-0.00595495	0.0169601	-0.00850107
0.88	0.0131409	0.00550257	-0.00722801	0.015687	-0.00213578
0.881	0.00422951	0.0131409	-0.00468189	0.00932174	-0.00340883
0.882	0.00932174	0.00804868	-0.00340883	0.0195062	-0.00468189
0.883	0.00550257	0.00422951	-0.00595495	0.015687	-0.000862719
0.884	0.00295645	0.0118679	-0.0110472	0.0207793	-0.0135933
0.885	0.00295645	0.014414	-0.00340883	0.0207793	-0.00468189
0.886	0.0016834	0.0169601	0.00550257	0.00677563	0.00550257
0.887	0.00550257	0.0105948	-0.000862719	0.00677563	-0.00468189
0.888	0.00677563	0.0105948	-0.00595495	0.0105948	-0.00340883
0.889	0.00677563	0.0169601	-0.00468189	0.00932174	-0.00468189
0.89	-0.00468189	0.00550257	-0.00850107	0.015687	0.00677563
0.891	0.0105948	0.0105948	-0.00977412	0.00677563	-0.00213578
0.892	0.00804868	0.00677563	0.00295645	0.00677563	-0.00340883
0.893	0.00550257	0.00932174	-0.00722801	0.0105948	0.00422951
0.894	0.000410338	0.0105948	-0.00977412	0.000410338	0.0016834
0.895	0.00932174	0.000410338	-0.00977412	0.0169601	0.00295645
0.896	0.0131409	0.00932174	-0.00977412	0.00932174	0.000410338
0.897	0.00422951	0.00677563	-0.0110472	0.014414	-0.00213578
0.898	-0.000862719	0.00550257	-0.00722801	0.0195062	0.00295645
0.899	0.0169601	0.0016834	0.000410338	0.015687	-0.00340883
0.9	0.00677563	0.00550257	0.015687	0.00677563	0.00422951
0.901	0.00295645	0.0182332	-0.0135933	0.0195062	0.00550257
0.902	0.00550257	0.00677563	-0.000862719	0.0195062	-0.000862719
0.903	0.014414	0.00677563	-0.00595495	0.00932174	0.00422951
0.904	0.00550257	0.00932174	-0.0161394	0.0195062	0.000410338
0.905	0.000410338	0.0131409	-0.0110472	0.014414	0.00295645
0.906	0.00677563	0.00932174	-0.000862719	0.0118679	-0.00213578
0.907	0.00550257	0.015687	-0.00977412	0.0245984	-0.00722801
0.908	-0.00977412	0.00550257	-0.00468189	0.015687	-0.00595495
0.909	0.00295645	0.00932174	-0.00977412	0.0105948	0.00804868
0.91	0.00677563	0.014414	0.00550257	0.0182332	0.00677563
0.911	0.0105948	0.00932174	-0.00213578	0.0131409	-0.00340883
0.912	0.00932174	0.015687	0.0016834	0.00550257	0.0105948
0.913	-0.000862719	0.00932174	0.00422951	0.0233254	0.00677563
0.914	0.00932174	0.0233254	-0.00595495	0.0195062	-0.00340883
0.915	0.015687	0.00932174	0.00422951	0.0207793	0.0131409
0.916	0.00932174	0.015687	-0.00468189	0.0195062	0.00804868
0.917	0.014414	0.00804868	0.00422951	0.0105948	0.00804868
0.918	0.00804868	0.0131409	-0.00213578	0.0245984	0.0118679
0.919	0.00677563	0.014414	-0.00595495	0.0131409	0.0207793
0.92	0.00804868	0.00422951	-0.00468189	0.015687	0.00422951
0.921	0.00932174	0.00932174	0.00295645	0.0118679	0.000410338
0.922	0.00422951	0.0105948	0.0131409	0.014414	0.00932174
0.923	0.00932174	0.0195062	-0.00468189	0.0245984	0.00422951
0.924	0.0016834	-0.00213578	-0.00722801	0.0169601	0.00932174
0.925	0.0016834	0.0182332	0.000410338	0.00677563	-0.000862719
0.926	-0.000862719	0.00677563	-0.00977412	0.014414	0.00677563
0.927	0.00677563	-0.000862719	0.00804868	0.00804868	0.00804868
0.928	0.0105948	0.0131409	-0.00213578	0.00677563	0.000410338
0.929	0.00932174	0.0207793	-0.000862719	0.000410338	0.0016834
0.93	0.0105948	0.00550257	-0.00340883	0.00932174	0.0118679
0.931	0.00677563	0.015687	-0.00977412	0.0105948	-0.00340883
0.932	0.00804868	0.014414	-0.00468189	0.0220523	0.014414
0.933	0.0105948	0.015687	0.0296907	0.014414	0.00932174
0.934	0.00295645	0.0105948	0.00804868	0.0016834	0.00677563
0.935	0.014414	0.0105948	-0.00340883	0.00295645	0.00550257
0.936	0.000410338	0.0118679	-0.00340883	0.00550257	0.00677563
0.937	0.00804868	0.00422951	-0.000862719	0.0105948	0.0131409
0.938	0.00550257	0.00932174	-0.000862719	0.014414	0.0131409
0.939	0.0131409	0.014414	-0.00468189	0.000410338	0.00422951
0.94	0.00677563	0.0182332	-0.00722801	-0.00468189	0.000410338
0.941	-0.00595495	0.00550257	-0.00468189	0.0118679	0.00295645
0.942	0.000410338	0.00932174	-0.00468189	0.0207793	0.00932174
0.943	0.00550257	0.0105948	-0.00340883	-0.00213578	0.00422951
0.944	0.0105948	0.0118679	0.00295645	-0.00468189	-0.00340883
0.945	0.00932174	0.0131409	-0.00722801	0.000410338	0.0105948
0.946	-0.00722801	0.0105948	-0.00595495	0.000410338	-0.00213578
0.947	0.00550257	0.0131409	-0.00468189	0.00677563	0.00677563
0.948	0.00295645	0.0207793	0.000410338	-0.00340883	0.00804868
0.949	0.0182332	0.00932174	-0.00340883	0.00677563	0.00422951
0.95	0.00550257	0.014414	0.00295645	0.0131409	0.0118679
0.951	0.014414	0.014414	0.00295645	0.00932174	0.00422951
0.952	-0.00850107	0.015687	-0.00595495	0.000410338	0.00804868
0.953	0.0169601	0.00804868	0.000410338	0.0169601	0.00550257
0.954	0.0118679	0.015687	-0.00213578	0.00677563	0.00677563
0.955	0.00932174	0.015687	-0.00213578	0.00932174	0.00295645
0.956	0.0016834	0.00804868	-0.00468189	0.0105948	0.0118679
0.957	0.00677563	0.0195062	0.00422951	0.0182332	0.00677563
0.958	0.00932174	0.0233254	-0.00468189	0.00932174	0.000410338
0.959	0.0016834	0.0131409	0.00422951	0.000410338	0.00804868
0.96	-0.000862719	0.0220523	0.00295645	0.0105948	0.00422951
0.961	0.00550257	0.0207793	0.00550257	0.00932174	0.00422951
0.962	0.00677563	0.0131409	-0.00722801	0.0131409	0.00422951
0.963	0.000410338	0.00932174	0.00295645	0.0118679	0.0105948
0.964	0.0016834	0.0207793	-0.00340883	0.0105948	0.0105948
0.965	0.0118679	0.014414	0.00550257	0.014414	0.00677563
0.966	0.00550257	0.014414	0.0195062	-0.00340883	0.0105948
0.967	0.00422951	0.00677563	0.00422951	0.0105948	-0.00213578
0.968	0.00932174	0.0233254	0.000410338	0.00677563	0.000410338
0.969	0.00422951	0.0118679	0.0118679	0.014414	0.0016834
0.97	0.0131409	0.0105948	0.00550257	0.00932174	0.00295645
0.971	0.00932174	0.0195062	0.000410338	0.00295645	0.00295645
0.972	0.00932174	0.00932174	0.00932174	0.000410338	0.0118679
0.973	0.000410338	0.0195062	0.00677563	0.00804868	0.00932174
0.974	0.0105948	0.0207793	-0.000862719	0.015687	0.00422951
0.975	0.00550257	0.0182332	0.00422951	0.00677563	0.00932174
0.976	0.00550257	0.00932174	0.00804868	0.00677563	0.00295645
0.977	-0.00468189	0.0118679	0.00550257	0.00422951	0.00804868
0.978	0.00677563	0.0131409	-0.000862719	-0.00977412	0.0195062
0.979	0.0016834	0.00932174	0.00932174	0.0131409	0.00677563
0.98	-0.000862719	0.00804868	0.00422951	0.000410338	0.014414
0.981	0.000410338	0.00422951	-0.00977412	-0.00340883	0.00932174
0.982	0.0105948	0.00932174	0.000410338	0.00932174	0.00295645
0.983	0.0131409	0.00677563	-0.00213578	-0.00468189	0.0118679
0.984	0.014414	0.0105948	-0.00468189	-0.00722801	-0.00213578
0.985	0.00295645	0.00932174	-0.00722801	0.0118679	0.0131409
0.986	0.00932174	0.0118679	-0.00340883	0.00422951	0.00932174
0.987	0.00932174	0.0131409	0.000410338	0.00295645	0.00295645
0.988	0.014414	0.014414	0.00804868	0.0131409	0.00932174
0.989	0.0131409	0.0016834	-0.00595495	-0.00468189	0.00677563
0.99	0.00932174	0.00804868	-0.00468189	0.0118679	0.00804868
0.991	0.0016834	0.0131409	0.00422951	0.014414	0.0131409
0.992	0.00295645	0.0105948	0.00295645	0.00295645	0.00932174
0.993	0.00295645	-0.000862719	0.0016834	0.0207793	0.0016834
0.994	0.00295645	0.0118679	0.0131409	0.00932174	0.00550257
0.995	0.014414	0.015687	0.0016834	0.00677563	0.00677563
0.996	0.00677563	0.0105948	-0.00468189	-0.00340883	0.00932174
0.997	0.00677563	0.0118679	0.00550257	0.0245984	0.0118679
0.998	0.00932174	0.015687	0.000410338	0.0105948	0.00932174
0.999	0.0131409	0.000410338	0.00550257	0.0169601	0.00677563
1	0.0131409	0.014414	0.0436943	0.014414	0.00550257
1.001	0.00932174	0.0105948	0.0398751	0.0105948	0.0169601
1.002	0.0131409	0.00932174	0.00422951	0.00550257	0.00932174
1.003	0.0131409	0.0233254	-0.00468189	0.00295645	0.0105948
1.004	0.0016834	0.00422951	0.00422951	0.0131409	0.0182332
1.005	0.00932174	0.0118679	-0.00340883	0.0131409	0.00295645
1.006	0.00295645	0.000410338	0.00550257	0.00677563	0.0105948
1.007	0.00550257	0.00804868	-0.000862719	0.014414	0.0105948
1.008	0.00422951	0.00932174	-0.00468189	0.0182332	0.00550257
1.009	-0.00468189	0.0105948	0.0016834	0.0169601	0.015687
1.01	0.00295645	0.0131409	0.00295645	0.014414	0.00804868
1.011	0.00677563	0.0182332	0.00295645	0.00677563	0.00932174
1.012	0.000410338	0.0131409	0.00677563	0.014414	0.014414
1.013	0.00932174	0.00932174	0.000410338	0.0105948	0.0016834
1.014	0.0016834	0.00422951	0.000410338	0.0195062	0.00932174
1.015	-0.00340883	0.00677563	0.00677563	0.0131409	0.0105948
1.016	0.0131409	0.00932174	0.00295645	0.014414	0.00932174
1.017	0.00932174	0.00295645	0.015687	0.00932174	0.0118679
1.018	0.00932174	0.00422951	0.0105948	0.0131409	0.000410338
1.019	0.014414	0.00932174	0.00804868	0.0131409	0.0118679
1.02	-0.000862719	0.00295645	-0.00213578	0.00932174	0.0016834
1.021	0.0169601	0.00422951	0.000410338	0.0105948	0.000410338
1.022	0.00932174	0.00295645	0.00295645	0.0016834	0.0105948
1.023	0.00932174	0.000410338	-0.00213578	0.0105948	0.00550257
1.024	0.00804868	0.00550257	0.014414	-0.00340883	0.00550257
1.025	0.0105948	0.00804868	-0.00468189	0.00677563	0.00550257
1.026	-0.00340883	0.00932174	0.000410338	0.00804868	0.000410338
1.027	0.0131409	0.00422951	0.00550257	0.0105948	0.000410338
1.028	0.000410338	0.0016834	-0.00850107	0.0105948	0.00295645
1.029	0.00550257	0.00804868	-0.00340883	0.0016834	-0.00468189
1.03	0.00422951	0.000410338	0.00422951	0.000410338	0.00295645
1.031	0.0118679	0.0131409	0.00677563	0.00295645	0.0016834
1.032	0.000410338	0.0105948	0.00804868	0.0016834	0.00295645
1.033	0.014414	0.00677563	-0.00340883	-0.000862719	0.00932174
1.034	0.00932174	0.00932174	0.000410338	0.000410338	0.0105948
1.035	0.014414	0.00804868	0.00422951	-0.00850107	-0.000862719
1.036	0.0131409	0.00422951	0.000410338	-0.000862719	0.00804868
1.037	0.014414	-0.000862719	0.00422951	0.000410338	0.000410338
1.038	0.00932174	0.000410338	0.0105948	0.000410338	0.00550257
1.039	0.000410338	-0.00213578	0.00550257	0.000410338	-0.00340883
1.04	0.0105948	-0.00468189	0.00295645	0.0016834	0.0131409
1.041	0.00295645	0.00804868	0.0118679	0.000410338	0.00677563
1.042	0.00295645	0.000410338	0.0131409	0.00295645	0.00677563
1.043	0.00932174	-0.00722801	0.00550257	-0.000862719	0.00932174
1.044	0.0131409	-0.00213578	-0.000862719	-0.0148664	0.00550257
1.045	0.00422951	-0.00468189	0.00295645	0.0016834	-0.00340883
1.046	0.014414	-0.00722801	0.000410338	0.000410338	0.015687
1.047	0.00932174	0.0016834	0.0131409	0.00295645	0.00677563
1.048	0.000410338	-0.00468189	0.000410338	-0.00340883	0.00677563
1.049	0.0105948	-0.00722801	0.00295645	0.000410338	0.00422951
1.05	0.0131409	-0.00340883	0.00295645	-0.00468189	-0.00340883
1.051	0.00677563	-0.00977412	0.0105948	-0.00468189	0.00422951
1.052	0.015687	-0.0110472	0.0182332	0.00550257	0.00804868
1.053	0.0105948	-0.0110472	0.00932174	0.00932174	0.00422951
1.054	0.000410338	-0.00468189	0.0105948	0.00677563	0.0016834
1.055	0.0131409	0.0016834	0.00932174	0.0131409	0.0105948
1.056	0.00804868	-0.0110472	0.00422951	0.00932174	-0.00340883
1.057	0.00422951	-0.00468189	0.00422951	0.00295645	0.00932174
1.058	0.00804868	-0.0135933	0.00932174	0.00550257	0.0016834
1.059	0.00932174	-0.0123202	0.00804868	0.00295645	0.0169601
1.06	0.0131409	-0.00468189	0.014414	-0.00213578	0.0105948
1.061	0.00677563	0.00677563	-0.00340883	0.00932174	0.00422951
1.062	0.015687	-0.00468189	0.00804868	0.000410338	0.00804868
1.063	0.00677563	0.00422951	0.00677563	-0.000862719	0.00677563
1.064	-0.00340883	0.0016834	0.00422951	0.00422951	0.00295645
1.065	0.00422951	0.000410338	0.00295645	0.00932174	0.0131409
1.066	0.0118679	-0.000862719	0.0347829	0.00550257	0.00677563
1.067	0.014414	-0.00213578	0.0449674	0.00932174	0.014414
1.068	0.0169601	0.00422951	0.0411482	0.015687	0.014414
1.069	0.0105948	0.00677563	0.000410338	0.000410338	0.0182332
1.07	0.000410338	0.00422951	0.0105948	-0.00213578	0.014414
1.071	0.0220523	0.0105948	0.00677563	0.00677563	-0.00213578
1.072	0.00422951	0.00295645	0.00677563	0.0131409	0.00677563
1.073	0.0258715	0.00677563	0.0182332	0.00550257	0.0105948
1.074	0.0118679	0.00932174	0.00804868	0.00677563	0.0105948
1.075	0.015687	0.015687	0.0105948	0.000410338	0.00804868
1.076	0.0169601	0.015687	0.015687	-0.000862719	0.0131409
1.077	0.0118679	0.00550257	0.00804868	0.00804868	0.00295645
1.078	0.0105948	0.0105948	0.00932174	0.0131409	0.0105948
1.079	0.0220523	0.015687	0.0105948	-0.00340883	0.0118679
1.08	0.00932174	0.0182332	0.00550257	-0.00850107	0.00932174
1.081	0.00422951	0.0169601	0.00804868	0.00295645	0.0169601
1.082	0.0233254	0.015687	-0.000862719	0.0105948	0.0105948
1.083	0.0207793	0.0131409	-0.000862719	0.000410338	0.014414
1.084	0.0131409	0.00932174	0.00295645	-0.0135933	0.0105948
1.085	0.00295645	0.00804868	0.00550257	0.0105948	0.00804868
1.086	0.00932174	0.0131409	-0.000862719	0.0118679	0.0131409
1.087	0.00677563	0.0105948	-0.000862719	-0.00213578	0.00677563
1.088	0.0105948	0.0271445	-0.00213578	-0.000862719	0.015687
1.089	0.0118679	0.0118679	-0.00595495	-0.00213578	-0.000862719
1.09	0.00422951	0.015687	0.00932174	0.0195062	0.0182332
1.091	-0.00213578	0.0182332	0.000410338	0.0105948	0.0131409
1.092	0.00932174	0.015687	0.00804868	0.0016834	0.00550257
1.093	0.00677563	0.0207793	0.000410338	-0.00468189	0.0105948
1.094	0.014414	0.015687	0.0131409	0.00550257	0.0195062
1.095	0.00804868	0.0195062	0.00550257	0.00550257	0.00932174
1.096	0.0169601	0.0233254	-0.00468189	-0.00468189	0.0105948
1.097	0.0182332	0.00932174	0.00677563	0.00932174	0.0105948
1.098	0.0258715	0.0131409	0.00550257	0.00295645	0.0131409
1.099	-0.0186855	0.00677563	-0.00340883	-0.00340883	0.00932174
1.1	-0.144718	0.0182332	0.0920705	-0.00595495	0.014414
1.101	-0.25802	0.0105948	0.397604	-0.00595495	0.015687
1.102	-0.26184	0.015687	0.762972	0.00677563	0.0182332
1.103	-0.216009	0.014414	1.00231	0.0857052	0.015687
1.104	-0.190548	-0.00340883	1.13725	0.346682	0.015687
1.105	-0.18291	-0.0823384	1.24164	0.81644	0.316129
1.106	-0.189275	-0.124349	1.32439	1.21363	1.00485
1.107	-0.177818	-0.0454197	1.40841	1.4657	1.42242
1.108	-0.15363	0.0526057	1.46952	1.66302	1.55354
1.109	-0.121803	0.128989	1.50262	1.78778	1.58155
1.11	-0.0836115	0.167181	1.51789	1.85908	1.61465
1.111	-0.0632425	0.21683	1.50517	1.87435	1.65411
1.112	-0.0365083	0.274118	1.47079	1.83743	1.67703
1.113	-0.0148664	0.330132	1.43515	1.7585	1.64393
1.114	0.00550257	0.382328	1.37531	1.67193	1.579
1.115	0.0245984	0.40397	1.3193	1.56882	1.50389
1.116	0.0347829	0.4498	1.27219	1.46315	1.41478
1.117	0.0462404	0.473988	1.20854	1.37277	1.32057
1.118	0.0551518	0.471442	1.14998	1.27219	1.24673
1.119	0.0653363	0.487992	1.1067	1.2009	1.16144
1.12	0.0576979	0.501995	1.05577	1.12325	1.09397
1.121	0.0653363	0.485445	1.00103	1.04559	1.02395
1.122	0.0767938	0.490538	0.976846	0.985757	0.960296
1.123	0.0729746	0.484172	0.922104	0.937381	0.914466
1.124	0.080613	0.476534	0.894097	0.880093	0.868636
1.125	0.0793399	0.467622	0.848267	0.839355	0.817713
1.126	0.0882513	0.459984	0.817713	0.783341	0.775702
1.127	0.0882513	0.448527	0.783341	0.75788	0.747695
1.128	0.0767938	0.443434	0.755334	0.726053	0.706957
1.129	0.080613	0.438342	0.733692	0.6955	0.685315
1.13	0.0882513	0.417973	0.705684	0.673858	0.645851
1.131	0.0844321	0.4167	0.687862	0.63312	0.631847
1.132	0.081886	0.407789	0.658581	0.622936	0.596201
1.133	0.0844321	0.402697	0.642031	0.60384	0.580925
1.134	0.0742477	0.381055	0.625482	0.588563	0.565648
1.135	0.0831591	0.381055	0.607659	0.554191	0.544006
1.136	0.0742477	0.37087	0.589836	0.550371	0.537641
1.137	0.0729746	0.37087	0.564375	0.536368	0.513453
1.138	0.0704285	0.363232	0.559283	0.522364	0.503268
1.139	0.0666093	0.350501	0.540187	0.503268	0.494357
1.14	0.0780669	0.34159	0.530002	0.501995	0.475261
1.141	0.0666093	0.32504	0.513453	0.477807	0.46253
1.142	0.0717016	0.32504	0.49563	0.47908	0.453619
1.143	0.0767938	0.322494	0.489264	0.448527	0.437069
1.144	0.0780669	0.313582	0.473988	0.452346	0.43325
1.145	0.0666093	0.307217	0.459984	0.439615	0.415427
1.146	0.0742477	0.302125	0.453619	0.428158	0.410335
1.147	0.0627902	0.304671	0.447254	0.429431	0.402697
1.148	0.0640632	0.288121	0.43325	0.420519	0.384874
1.149	0.0576979	0.275391	0.4167	0.396331	0.373416
1.15	0.0615171	0.27921	0.402697	0.398877	0.375962
1.151	0.058971	0.280483	0.401423	0.384874	0.361959
1.152	0.058971	0.275391	0.395058	0.381055	0.351774
1.153	0.0513327	0.261387	0.38742	0.381055	0.342863
1.154	0.0475135	0.258841	0.375962	0.365778	0.335224
1.155	0.0615171	0.255022	0.375962	0.351774	0.330132
1.156	0.0564249	0.258841	0.35432	0.364505	0.323767
1.157	0.0576979	0.242291	0.364505	0.347955	0.314856
1.158	0.0602441	0.24993	0.340317	0.333952	0.316129
1.159	0.0513327	0.239745	0.339044	0.332678	0.311036
1.16	0.0513327	0.230834	0.328859	0.332678	0.297033
1.161	0.0538788	0.228288	0.32504	0.322494	0.300852
1.162	0.0538788	0.23338	0.30849	0.311036	0.291941
1.163	0.0526057	0.224468	0.316129	0.311036	0.289394
1.164	0.0487865	0.223195	0.299579	0.309763	0.274118
1.165	0.0513327	0.213011	0.290668	0.302125	0.281756
1.166	0.0538788	0.21683	0.291941	0.300852	0.269025
1.167	0.0551518	0.2041	0.27921	0.290668	0.270299
1.168	0.0500596	0.193915	0.275391	0.294487	0.257568
1.169	0.0551518	0.197734	0.280483	0.290668	0.258841
1.17	0.0449674	0.2041	0.266479	0.275391	0.246111
1.171	0.0615171	0.201553	0.265206	0.285575	0.260114
1.172	0.0462404	0.186277	0.280483	0.266479	0.244837
1.173	0.0436943	0.178638	0.261387	0.274118	0.235926
1.174	0.0424212	0.186277	0.24993	0.265206	0.241018
1.175	0.0551518	0.183731	0.253749	0.266479	0.23338
1.176	0.0436943	0.177365	0.241018	0.258841	0.229561
1.177	0.0475135	0.172273	0.238472	0.252476	0.224468
1.178	0.037329	0.173546	0.243564	0.255022	0.229561
1.179	0.0411482	0.162089	0.232107	0.243564	0.223195
1.18	0.0398751	0.174819	0.237199	0.238472	0.224468
1.181	0.036056	0.162089	0.228288	0.247384	0.214284
1.182	0.0411482	0.15827	0.228288	0.229561	0.210465
1.183	0.0436943	0.153177	0.21683	0.239745	0.209192
1.184	0.0335098	0.15445	0.215557	0.229561	0.214284
1.185	0.0398751	0.148085	0.224468	0.220649	0.20028
1.186	0.0386021	0.135354	0.210465	0.221922	0.20028
1.187	0.0258715	0.142993	0.207919	0.214284	0.199007
1.188	0.0335098	0.150631	0.199007	0.207919	0.192642
1.189	0.036056	0.132808	0.213011	0.215557	0.190096
1.19	0.0322368	0.139174	0.206646	0.211738	0.192642
1.191	0.0245984	0.132808	0.2041	0.2041	0.191369
1.192	0.036056	0.131535	0.207919	0.205373	0.18755
1.193	0.0335098	0.128989	0.190096	0.207919	0.182458
1.194	0.0296907	0.135354	0.197734	0.2041	0.183731
1.195	0.0245984	0.122624	0.20028	0.2041	0.182458
1.196	0.0296907	0.120078	0.192642	0.202826	0.179912
1.197	0.0322368	0.131535	0.183731	0.209192	0.183731
1.198	0.0207793	0.126443	0.188823	0.197734	0.178638
1.199	0.0207793	0.122624	0.188823	0.2041	0.173546
1.2	0.0207793	0.118805	0.18755	0.199007	0.173546
1.201	0.0245984	0.121351	0.179912	0.193915	0.174819
1.202	0.0347829	0.118805	0.182458	0.2041	0.172273
1.203	0.0195062	0.10862	0.168454	0.210465	0.172273
1.204	0.0258715	0.107347	0.171	0.192642	0.164635
1.205	0.0258715	0.106074	0.167181	0.192642	0.15827
1.206	0.0169601	0.111166	0.186277	0.193915	0.177365
1.207	0.0258715	0.102255	0.172273	0.183731	0.169727
1.208	0.0105948	0.107347	0.168454	0.188823	0.15827
1.209	0.0233254	0.10862	0.176092	0.18755	0.159543
1.21	0.0182332	0.106074	0.179912	0.188823	0.153177
1.211	0.00550257	0.0984358	0.168454	0.183731	0.15827
1.212	0.0220523	0.0958897	0.162089	0.179912	0.15827
1.213	0.0182332	0.103528	0.155723	0.185004	0.165908
1.214	0.0105948	0.103528	0.168454	0.182458	0.160816
1.215	0.0195062	0.0946166	0.181184	0.190096	0.155723
1.216	0.0169601	0.0907974	0.2041	0.178638	0.148085
1.217	0.0207793	0.0933435	0.196461	0.173546	0.153177
1.218	0.0233254	0.0933435	0.149358	0.178638	0.153177
1.219	0.000410338	0.0971627	0.148085	0.168454	0.149358
1.22	0.0207793	0.081886	0.155723	0.167181	0.150631
1.221	0.0105948	0.0920705	0.149358	0.174819	0.149358
1.222	0.0182332	0.0869783	0.142993	0.173546	0.142993
1.223	0.0207793	0.0869783	0.139174	0.173546	0.150631
1.224	0.0182332	0.081886	0.144266	0.15827	0.142993
1.225	0.0182332	0.0767938	0.142993	0.172273	0.142993
1.226	0.015687	0.0844321	0.122624	0.169727	0.150631
1.227	0.015687	0.0755207	0.140447	0.171	0.132808
1.228	0.0016834	0.0755207	0.130262	0.167181	0.148085
1.229	0.014414	0.0729746	0.132808	0.172273	0.144266
1.23	0.015687	0.0857052	0.121351	0.159543	0.149358
1.231	0.0245984	0.0653363	0.131535	0.167181	0.144266
1.232	0.0131409	0.0729746	0.127716	0.167181	0.139174
1.233	0.00295645	0.0755207	0.135354	0.165908	0.131535
1.234	0.00932174	0.080613	0.127716	0.167181	0.127716
1.235	-0.00468189	0.0678824	0.132808	0.167181	0.135354
1.236	0.0016834	0.0666093	0.142993	0.155723	0.136628
1.237	0.00804868	0.0844321	0.132808	0.165908	0.127716
1.238	0.015687	0.0653363	0.127716	0.155723	0.127716
1.239	0.00932174	0.0666093	0.137901	0.160816	0.139174
1.24	0.00550257	0.0755207	0.139174	0.156996	0.128989
1.241	0.00932174	0.0691555	0.130262	0.165908	0.130262
1.242	0.014414	0.0780669	0.126443	0.156996	0.120078
1.243	0.0118679	0.0717016	0.12517	0.159543	0.131535
1.244	0.015687	0.0666093	0.136628	0.163362	0.117532
1.245	0.0207793	0.0767938	0.131535	0.155723	0.128989
1.246	0.0105948	0.0640632	0.139174	0.149358	0.12517
1.247	0.0118679	0.0666093	0.132808	0.15827	0.127716
1.248	0.0105948	0.0717016	0.12517	0.155723	0.130262
1.249	0.00295645	0.0704285	0.12517	0.148085	0.12517
1.25	0.0118679	0.0691555	0.127716	0.149358	0.122624
1.251	0.0105948	0.0666093	0.122624	0.142993	0.127716
1.252	-0.00213578	0.0666093	0.128989	0.153177	0.128989
1.253	0.00295645	0.0755207	0.127716	0.156996	0.127716
1.254	-0.00340883	0.0602441	0.126443	0.148085	0.131535
1.255	0.00677563	0.0615171	0.116259	0.151904	0.127716
1.256	0.000410338	0.0691555	0.116259	0.153177	0.127716
1.257	-0.000862719	0.0666093	0.118805	0.148085	0.122624
1.258	0.00550257	0.0653363	0.126443	0.136628	0.122624
1.259	-0.00595495	0.0691555	0.113712	0.14172	0.123897
1.26	-0.00468189	0.0576979	0.113712	0.148085	0.127716
1.261	-0.000862719	0.0576979	0.103528	0.136628	0.118805
1.262	0.0105948	0.0538788	0.114986	0.14172	0.120078
1.263	-0.00213578	0.0576979	0.107347	0.146812	0.12517
1.264	-0.000862719	0.0576979	0.112439	0.130262	0.121351
1.265	0.00677563	0.058971	0.109893	0.136628	0.114986
1.266	-0.00468189	0.0538788	0.118805	0.139174	0.117532
1.267	0.00295645	0.0564249	0.114986	0.128989	0.120078
1.268	-0.00340883	0.0576979	0.10862	0.137901	0.114986
1.269	-0.000862719	0.0551518	0.104801	0.146812	0.109893
1.27	-0.00977412	0.0500596	0.111166	0.140447	0.114986
1.271	0.000410338	0.0500596	0.114986	0.139174	0.117532
1.272	-0.00595495	0.058971	0.106074	0.136628	0.112439
1.273	-0.00722801	0.0513327	0.106074	0.137901	0.106074
1.274	0.00422951	0.0627902	0.10862	0.130262	0.111166
1.275	0.000410338	0.0538788	0.112439	0.139174	0.117532
1.276	0.0016834	0.0602441	0.106074	0.137901	0.112439
1.277	-0.00340883	0.0500596	0.10862	0.151904	0.117532
1.278	0.000410338	0.058971	0.102255	0.135354	0.111166
1.279	-0.00340883	0.0513327	0.111166	0.131535	0.117532
1.28	-0.000862719	0.0538788	0.104801	0.128989	0.111166
1.281	0.000410338	0.0538788	0.104801	0.135354	0.112439
1.282	-0.00340883	0.0513327	0.109893	0.128989	0.113712
1.283	-0.00340883	0.0538788	0.0946166	0.131535	0.107347
1.284	0.000410338	0.0449674	0.0971627	0.132808	0.106074
1.285	0.0016834	0.0424212	0.103528	0.136628	0.104801
1.286	-0.00977412	0.0462404	0.0907974	0.132808	0.106074
1.287	-0.00468189	0.0411482	0.0971627	0.135354	0.106074
1.288	-0.00595495	0.0475135	0.0933435	0.127716	0.109893
1.289	-0.00977412	0.0538788	0.0907974	0.12517	0.104801
1.29	0.00295645	0.0449674	0.0920705	0.127716	0.0971627
1.291	-0.00850107	0.0424212	0.0895244	0.136628	0.117532
1.292	-0.0135933	0.0462404	0.0958897	0.122624	0.111166
1.293	-0.00977412	0.0424212	0.0984358	0.126443	0.104801
1.294	0.00422951	0.0462404	0.0971627	0.126443	0.102255
1.295	-0.00468189	0.0398751	0.0958897	0.126443	0.104801
1.296	-0.00595495	0.0500596	0.0920705	0.12517	0.106074
1.297	0.00295645	0.0309637	0.0971627	0.116259	0.106074
1.298	-0.00977412	0.0513327	0.0767938	0.128989	0.0971627
1.299	-0.0110472	0.0411482	0.0933435	0.12517	0.106074
1.3	0.0016834	0.0436943	0.0958897	0.12517	0.0958897
1.301	-0.00468189	0.0424212	0.0920705	0.122624	0.0971627
1.302	-0.0110472	0.0449674	0.0997088	0.120078	0.102255
1.303	-0.00468189	0.037329	0.0958897	0.131535	0.102255
1.304	-0.00595495	0.0424212	0.0857052	0.126443	0.0920705
1.305	-0.00468189	0.0449674	0.0857052	0.123897	0.0984358
1.306	-0.00468189	0.0309637	0.0857052	0.127716	0.10862
1.307	-0.0135933	0.0436943	0.0907974	0.126443	0.0946166
1.308	-0.00595495	0.037329	0.0882513	0.128989	0.0958897
1.309	-0.00595495	0.037329	0.100982	0.123897	0.0946166
1.31	-0.0186855	0.0449674	0.0907974	0.121351	0.102255
1.311	-0.0186855	0.0335098	0.0895244	0.117532	0.0958897
1.312	-0.00850107	0.0322368	0.0882513	0.12517	0.104801
1.313	-0.00977412	0.0436943	0.0971627	0.122624	0.0933435
1.314	-0.00468189	0.0335098	0.0946166	0.117532	0.0984358
1.315	-0.0186855	0.0386021	0.103528	0.117532	0.102255
1.316	-0.00340883	0.0449674	0.104801	0.117532	0.0958897
1.317	-0.00468189	0.036056	0.0857052	0.121351	0.0984358
1.318	-0.0135933	0.0233254	0.081886	0.111166	0.0971627
1.319	-0.00977412	0.036056	0.0907974	0.112439	0.0997088
1.32	-0.0135933	0.0411482	0.080613	0.122624	0.0907974
1.321	-0.00468189	0.0398751	0.081886	0.116259	0.0920705
1.322	-0.0148664	0.0411482	0.0857052	0.116259	0.0946166
1.323	-0.00977412	0.0309637	0.081886	0.114986	0.0946166
1.324	-0.00977412	0.036056	0.0844321	0.114986	0.109893
1.325	-0.0123202	0.0309637	0.0920705	0.116259	0.100982
1.326	-0.0123202	0.0335098	0.0869783	0.121351	0.107347
1.327	-0.00213578	0.0322368	0.0857052	0.106074	0.100982
1.328	-0.0148664	0.0398751	0.0946166	0.122624	0.0958897
1.329	-0.00595495	0.0335098	0.0907974	0.100982	0.0997088
1.33	-0.0123202	0.0258715	0.0946166	0.10862	0.0997088
1.331	-0.0148664	0.0309637	0.0907974	0.111166	0.081886
1.332	-0.00977412	0.0296907	0.0907974	0.111166	0.0984358
1.333	-0.00468189	0.0296907	0.100982	0.106074	0.0958897
1.334	-0.0225047	0.0309637	0.0920705	0.111166	0.0895244
1.335	-0.0135933	0.0233254	0.0895244	0.109893	0.0907974
1.336	-0.00595495	0.0271445	0.0882513	0.112439	0.0958897
1.337	-0.0148664	0.0233254	0.0831591	0.107347	0.0882513
1.338	-0.0174125	0.036056	0.0920705	0.107347	0.0984358
1.339	-0.0110472	0.037329	0.0907974	0.111166	0.0933435
1.34	-0.00977412	0.0309637	0.102255	0.109893	0.0882513
1.341	-0.0161394	0.0258715	0.0869783	0.106074	0.0984358
1.342	-0.0110472	0.0271445	0.0844321	0.117532	0.0907974
1.343	-0.0110472	0.0233254	0.0895244	0.111166	0.0857052
1.344	-0.0123202	0.0322368	0.0882513	0.107347	0.0895244
1.345	-0.00977412	0.0245984	0.0857052	0.111166	0.0946166
1.346	-0.00977412	0.0322368	0.0844321	0.106074	0.0882513
1.347	-0.0110472	0.0335098	0.0857052	0.111166	0.0946166
1.348	-0.0174125	0.0296907	0.0742477	0.100982	0.0869783
1.349	-0.00850107	0.0335098	0.0869783	0.118805	0.0920705
1.35	-0.00595495	0.0309637	0.0869783	0.107347	0.0933435
1.351	-0.00595495	0.0271445	0.080613	0.104801	0.0869783
1.352	-0.00468189	0.0271445	0.0971627	0.10862	0.0958897
1.353	-0.00850107	0.0271445	0.0907974	0.106074	0.0857052
1.354	-0.00977412	0.0386021	0.0907974	0.102255	0.0895244
1.355	-0.0148664	0.0309637	0.080613	0.106074	0.0907974
1.356	-0.00977412	0.036056	0.0882513	0.102255	0.0946166
1.357	-0.0135933	0.0411482	0.0907974	0.112439	0.0869783
1.358	-0.0225047	0.0309637	0.081886	0.107347	0.0946166
1.359	-0.00850107	0.036056	0.0869783	0.104801	0.0933435
1.36	-0.0199586	0.0245984	0.0920705	0.102255	0.0946166
1.361	-0.00850107	0.0296907	0.0869783	0.106074	0.0907974
1.362	-0.00595495	0.0271445	0.0857052	0.10862	0.104801
1.363	-0.0135933	0.0271445	0.0793399	0.107347	0.0958897
1.364	-0.0148664	0.0296907	0.0767938	0.117532	0.0958897
1.365	-0.00468189	0.0233254	0.0882513	0.0971627	0.0882513
1.366	-0.0110472	0.0271445	0.0755207	0.0997088	0.0933435
1.367	-0.0148664	0.0335098	0.0857052	0.103528	0.0895244
1.368	-0.0148664	0.0296907	0.080613	0.0997088	0.0882513
1.369	-0.0148664	0.0271445	0.0831591	0.100982	0.0933435
1.37	-0.0161394	0.0322368	0.081886	0.0958897	0.081886
1.371	-0.0199586	0.0271445	0.0882513	0.102255	0.0907974
1.372	-0.0174125	0.0258715	0.0717016	0.102255	0.0958897
1.373	-0.0123202	0.0271445	0.080613	0.0971627	0.0869783
1.374	-0.0186855	0.0347829	0.0755207	0.0946166	0.0857052
1.375	-0.00850107	0.0233254	0.081886	0.106074	0.0869783
1.376	-0.0174125	0.0296907	0.0780669	0.102255	0.0933435
1.377	-0.00850107	0.0296907	0.0666093	0.104801	0.0907974
1.378	-0.0148664	0.0296907	0.0666093	0.0958897	0.0869783
1.379	-0.00595495	0.0335098	0.081886	0.0958897	0.0831591
1.38	-0.0237778	0.0335098	0.080613	0.107347	0.0907974
1.381	-0.0161394	0.0322368	0.080613	0.0997088	0.0869783
1.382	-0.0148664	0.0309637	0.0857052	0.0997088	0.0844321
1.383	-0.00722801	0.0322368	0.0780669	0.0958897	0.0844321
1.384	-0.0212316	0.0309637	0.0653363	0.0997088	0.081886
1.385	-0.0174125	0.0296907	0.0742477	0.102255	0.0844321
1.386	-0.0212316	0.0195062	0.0729746	0.0984358	0.0857052
1.387	-0.00977412	0.0245984	0.0844321	0.0920705	0.0780669
1.388	-0.0161394	0.0309637	0.0857052	0.0895244	0.0857052
1.389	-0.0148664	0.0245984	0.0767938	0.102255	0.0907974
1.39	-0.0174125	0.0233254	0.0717016	0.0984358	0.0857052
1.391	-0.0110472	0.036056	0.0767938	0.0958897	0.0869783
1.392	-0.0135933	0.0258715	0.0704285	0.103528	0.0882513
1.393	-0.0174125	0.0233254	0.0742477	0.0997088	0.0831591
1.394	-0.0148664	0.0195062	0.0755207	0.0971627	0.0907974
1.395	-0.00977412	0.0233254	0.0780669	0.0997088	0.0946166
1.396	-0.0199586	0.0296907	0.0742477	0.102255	0.0857052
1.397	-0.0135933	0.0220523	0.0704285	0.107347	0.0907974
1.398	-0.0161394	0.0258715	0.0666093	0.107347	0.0907974
1.399	-0.0199586	0.0284176	0.0780669	0.102255	0.081886
1.4	-0.0174125	0.0271445	0.0678824	0.114986	0.0844321
1.401	-0.0174125	0.0182332	0.081886	0.104801	0.0882513
1.402	-0.0148664	0.0335098	0.0640632	0.102255	0.0780669
1.403	-0.0225047	0.0271445	0.0678824	0.0984358	0.0844321
1.404	-0.0161394	0.014414	0.0666093	0.104801	0.0742477
1.405	-0.0161394	0.0207793	0.0755207	0.0946166	0.0844321
1.406	-0.0199586	0.0284176	0.0691555	0.0958897	0.0793399
1.407	-0.0186855	0.0233254	0.0755207	0.0907974	0.0704285
1.408	-0.0237778	0.0207793	0.0615171	0.102255	0.0767938
1.409	-0.0225047	0.0233254	0.0640632	0.106074	0.0857052
1.41	-0.00850107	0.0195062	0.0640632	0.0958897	0.0767938
1.411	-0.0161394	0.0258715	0.0666093	0.0869783	0.081886
1.412	-0.0161394	0.0195062	0.0602441	0.0933435	0.0857052
1.413	-0.0174125	0.0335098	0.0704285	0.102255	0.0780669
1.414	-0.0110472	0.0131409	0.080613	0.0907974	0.0755207
1.415	-0.0199586	0.015687	0.0717016	0.0920705	0.0869783
1.416	-0.0250508	0.0245984	0.0678824	0.0984358	0.081886
1.417	-0.00595495	0.014414	0.0564249	0.0933435	0.0780669
1.418	-0.0199586	0.0271445	0.0666093	0.0907974	0.081886
1.419	-0.0199586	0.0258715	0.0691555	0.0971627	0.080613
1.42	-0.0174125	0.0258715	0.0691555	0.0958897	0.081886
1.421	-0.00977412	0.014414	0.0704285	0.0946166	0.0869783
1.422	-0.0161394	0.0245984	0.0678824	0.0907974	0.0869783
1.423	-0.00340883	0.0245984	0.0615171	0.0984358	0.0793399
1.424	-0.0135933	0.0195062	0.0615171	0.0895244	0.080613
1.425	-0.0148664	0.0271445	0.0742477	0.0984358	0.0920705
1.426	-0.0110472	0.0207793	0.0564249	0.106074	0.0742477
1.427	-0.0148664	0.0207793	0.0653363	0.0920705	0.081886
1.428	-0.0161394	0.0169601	0.058971	0.0984358	0.0869783
1.429	-0.0135933	0.0220523	0.0691555	0.0933435	0.0793399
1.43	-0.0161394	0.0322368	0.0551518	0.0882513	0.0767938
1.431	-0.0135933	0.0296907	0.0704285	0.0920705	0.0767938
1.432	-0.0250508	0.0245984	0.0627902	0.0907974	0.0742477
1.433	-0.0161394	0.015687	0.0691555	0.0920705	0.080613
1.434	-0.0275969	0.0258715	0.0742477	0.081886	0.0742477
1.435	-0.00722801	0.014414	0.0615171	0.0920705	0.0704285
1.436	-0.00468189	0.0207793	0.0615171	0.0907974	0.0793399
1.437	-0.00977412	0.0296907	0.080613	0.0946166	0.0704285
1.438	-0.0161394	0.0258715	0.0615171	0.0882513	0.0755207
1.439	-0.00977412	0.0233254	0.0666093	0.0844321	0.0780669
1.44	-0.0174125	0.0220523	0.0602441	0.100982	0.0767938
1.441	-0.0123202	0.0245984	0.0767938	0.0984358	0.0780669
1.442	-0.00595495	0.0207793	0.0691555	0.0958897	0.0793399
1.443	-0.0199586	0.0207793	0.0576979	0.0857052	0.0755207
1.444	-0.0186855	0.0195062	0.0666093	0.0984358	0.0780669
1.445	-0.0148664	0.014414	0.0666093	0.0958897	0.0653363
1.446	-0.0135933	0.0207793	0.0704285	0.0869783	0.0742477
1.447	-0.0250508	0.0207793	0.0704285	0.0958897	0.0717016
1.448	-0.0225047	0.014414	0.0666093	0.102255	0.0780669
1.449	-0.0263239	0.0131409	0.0640632	0.0958897	0.081886
1.45	-0.0212316	0.0245984	0.0666093	0.0984358	0.0704285
1.451	-0.00468189	0.0245984	0.0640632	0.0971627	0.0780669
1.452	-0.0174125	0.0271445	0.0704285	0.081886	0.0717016
1.453	-0.00468189	0.014414	0.0551518	0.0958897	0.080613
1.454	-0.0110472	0.015687	0.0666093	0.0920705	0.0717016
1.455	-0.0110472	0.0195062	0.0640632	0.0933435	0.0767938
1.456	-0.0186855	0.0258715	0.0729746	0.0857052	0.0755207
1.457	-0.0148664	0.014414	0.058971	0.0882513	0.0767938
1.458	-0.00977412	0.0233254	0.0640632	0.0869783	0.0767938
1.459	-0.0237778	0.0284176	0.0538788	0.0907974	0.0869783
1.46	-0.00977412	0.0131409	0.0666093	0.0907974	0.0780669
1.461	-0.0110472	0.00932174	0.0640632	0.100982	0.080613
1.462	-0.0174125	0.0233254	0.0551518	0.0997088	0.0831591
1.463	-0.0123202	0.015687	0.0615171	0.0857052	0.081886
1.464	-0.0174125	0.0169601	0.0678824	0.0882513	0.080613
1.465	-0.00850107	0.014414	0.0602441	0.0958897	0.080613
1.466	-0.0314161	0.015687	0.0602441	0.0958897	0.0767938
1.467	-0.0186855	0.0207793	0.0615171	0.0920705	0.0780669
1.468	-0.00595495	0.014414	0.0640632	0.081886	0.0704285
1.469	-0.00850107	0.0105948	0.0653363	0.0882513	0.0742477
1.47	-0.00850107	0.0169601	0.0640632	0.0882513	0.081886
1.471	-0.00977412	0.0118679	0.0564249	0.0895244	0.081886
1.472	-0.0148664	0.0195062	0.0653363	0.0844321	0.0704285
1.473	-0.0148664	0.00932174	0.0602441	0.0907974	0.0742477
1.474	-0.0212316	0.0182332	0.0653363	0.0857052	0.080613
1.475	-0.0161394	0.015687	0.0627902	0.0895244	0.0717016
1.476	-0.00977412	0.0131409	0.0729746	0.0844321	0.0729746
1.477	-0.0250508	0.014414	0.0640632	0.0844321	0.0717016
1.478	-0.0161394	0.0131409	0.0615171	0.0907974	0.0691555
1.479	-0.0225047	0.0195062	0.0615171	0.0831591	0.0767938
1.48	-0.00595495	0.0118679	0.0691555	0.0869783	0.0742477
1.481	-0.0237778	0.00677563	0.0526057	0.0958897	0.0704285
1.482	-0.0148664	0.0016834	0.0615171	0.0844321	0.0793399
1.483	-0.00595495	0.0131409	0.0500596	0.0882513	0.0755207
1.484	-0.0148664	0.00804868	0.0666093	0.0844321	0.0755207
1.485	-0.0148664	0.00550257	0.0538788	0.0844321	0.0742477
1.486	-0.0110472	0.0131409	0.0564249	0.0780669	0.0666093
1.487	-0.0148664	0.0105948	0.0564249	0.0844321	0.0844321
1.488	-0.0110472	0.00422951	0.0615171	0.0895244	0.0755207
1.489	-0.00977412	0.00422951	0.0602441	0.0844321	0.0729746
1.49	-0.0148664	0.014414	0.058971	0.0844321	0.0666093
1.491	-0.00468189	0.0118679	0.0538788	0.080613	0.0742477
1.492	-0.00468189	0.0169601	0.0678824	0.0767938	0.0780669
1.493	-0.0135933	0.0118679	0.0564249	0.0882513	0.0704285
1.494	-0.0161394	0.00677563	0.0526057	0.0767938	0.0755207
1.495	-0.00722801	0.00932174	0.0500596	0.0831591	0.0742477
1.496	-0.00340883	0.0182332	0.0653363	0.080613	0.0767938
1.497	-0.0135933	0.0169601	0.0564249	0.0831591	0.0755207
1.498	-0.0135933	0.00932174	0.0513327	0.081886	0.0704285
1.499	-0.0148664	0.0131409	0.0513327	0.0793399	0.0704285
1.5	-0.0148664	0.0016834	0.0538788	0.081886	0.0691555
1.501	-0.0174125	0.014414	0.0615171	0.0844321	0.0767938
1.502	-0.00722801	0.014414	0.0551518	0.081886	0.0780669
1.503	-0.0148664	0.0207793	0.0500596	0.0844321	0.0767938
1.504	-0.0174125	0.014414	0.0615171	0.0742477	0.0666093
1.505	-0.00977412	0.0220523	0.0500596	0.0907974	0.0704285
1.506	-0.0110472	0.000410338	0.0436943	0.0742477	0.0717016
1.507	-0.0123202	0.014414	0.0513327	0.0857052	0.0627902
1.508	-0.0110472	0.0207793	0.0538788	0.0780669	0.0704285
1.509	-0.0263239	0.0105948	0.0462404	0.0907974	0.0627902
1.51	-0.00595495	0.0233254	0.0513327	0.0742477	0.0691555
1.511	-0.0110472	0.00550257	0.0576979	0.081886	0.0653363
1.512	-0.0174125	0.00932174	0.0526057	0.0844321	0.0691555
1.513	-0.0148664	0.0131409	0.058971	0.0793399	0.0793399
1.514	-0.00977412	0.0220523	0.0551518	0.0869783	0.0653363
1.515	-0.00722801	0.00677563	0.0551518	0.0857052	0.0704285
1.516	-0.0174125	0.00677563	0.0513327	0.081886	0.0666093
1.517	-0.0110472	0.000410338	0.0564249	0.080613	0.0717016
1.518	-0.0123202	0.0258715	0.0449674	0.0831591	0.0717016
1.519	-0.0212316	0.00422951	0.0398751	0.081886	0.0742477
1.52	-0.00468189	0.0169601	0.0386021	0.0767938	0.0691555
1.521	-0.00468189	0.015687	0.0475135	0.0767938	0.0653363
1.522	-0.00850107	0.0207793	0.0424212	0.0780669	0.0729746
1.523	-0.000862719	0.00295645	0.0513327	0.0767938	0.0678824
1.524	-0.0148664	0.0207793	0.0551518	0.0755207	0.0602441
1.525	-0.0148664	0.00422951	0.0475135	0.0717016	0.0717016
1.526	-0.00850107	0.0131409	0.0500596	0.0755207	0.0615171
1.527	-0.0237778	0.0105948	0.0691555	0.0780669	0.0640632
1.528	-0.0123202	0.0207793	0.0564249	0.0755207	0.0640632
1.529	-0.0148664	0.0169601	0.0526057	0.081886	0.0678824
1.53	-0.00340883	0.0118679	0.0500596	0.0767938	0.0538788
1.531	-0.00722801	0.00677563	0.0513327	0.0755207	0.0640632
1.532	-0.0161394	0.0207793	0.0526057	0.0729746	0.0653363
1.533	-0.00340883	0.014414	0.0513327	0.0755207	0.0602441
1.534	-0.0135933	0.0131409	0.0564249	0.081886	0.0640632
1.535	-0.0212316	0.00422951	0.0513327	0.0857052	0.0615171
1.536	-0.00213578	0.014414	0.0615171	0.0907974	0.0717016
1.537	-0.00850107	0.014414	0.0551518	0.0755207	0.0704285
1.538	-0.00722801	0.0195062	0.0538788	0.0857052	0.0704285
1.539	-0.0110472	0.00550257	0.0449674	0.081886	0.0615171
1.54	-0.0186855	0.00932174	0.0500596	0.080613	0.0615171
1.541	-0.0123202	0.000410338	0.0449674	0.0869783	0.0653363
1.542	-0.0110472	0.0105948	0.0513327	0.0793399	0.0691555
1.543	-0.00850107	0.0131409	0.037329	0.0767938	0.0551518
1.544	-0.00595495	0.0016834	0.0411482	0.080613	0.0640632
1.545	-0.00977412	0.00932174	0.0449674	0.0831591	0.0602441
1.546	-0.00722801	0.014414	0.036056	0.0691555	0.0666093
1.547	-0.00468189	0.00932174	0.0538788	0.0717016	0.0742477
1.548	-0.0161394	0.0016834	0.0500596	0.0717016	0.0729746
1.549	-0.0161394	0.00932174	0.0398751	0.0793399	0.0691555
1.55	-0.0148664	0.0131409	0.0500596	0.0704285	0.0666093
1.551	-0.00977412	0.0207793	0.0449674	0.081886	0.0691555
1.552	-0.0110472	0.00932174	0.0576979	0.0755207	0.0666093
1.553	-0.0148664	0.00295645	0.0551518	0.0780669	0.0755207
1.554	-0.00977412	0.0182332	0.0449674	0.081886	0.0666093
1.555	-0.00340883	0.00932174	0.0615171	0.0844321	0.0653363
1.556	-0.0199586	0.0118679	0.0551518	0.081886	0.058971
1.557	-0.00977412	0.00422951	0.0576979	0.0729746	0.0653363
1.558	-0.0148664	0.00550257	0.0551518	0.081886	0.0666093
1.559	-0.0199586	0.00677563	0.0500596	0.0755207	0.0615171
1.56	-0.0135933	-0.000862719	0.0564249	0.0666093	0.0793399
1.561	-0.0174125	0.00295645	0.0487865	0.0844321	0.0767938
1.562	-0.0225047	0.014414	0.0526057	0.0691555	0.0755207
1.563	-0.0123202	-0.00213578	0.0436943	0.0666093	0.0653363
1.564	-0.00595495	0.00804868	0.0449674	0.0780669	0.0717016
1.565	-0.0161394	0.00550257	0.0551518	0.0691555	0.0627902
1.566	-0.00977412	-0.000862719	0.0526057	0.0704285	0.0666093
1.567	-0.00977412	-0.00340883	0.0449674	0.0767938	0.0717016
1.568	-0.0199586	0.00295645	0.0513327	0.0717016	0.0551518
1.569	-0.0135933	-0.00977412	0.0475135	0.0767938	0.0767938
1.57	-0.0148664	0.00422951	0.0462404	0.0767938	0.0767938
1.571	-0.0148664	-0.000862719	0.0551518	0.0742477	0.0704285
1.572	-0.0148664	-0.00468189	0.0475135	0.0627902	0.0704285
1.573	-0.0148664	0.0016834	0.0411482	0.0767938	0.0767938
1.574	-0.00977412	0.0131409	0.0564249	0.0704285	0.0704285
1.575	-0.00213578	0.00550257	0.0398751	0.0780669	0.0729746
1.576	-0.0123202	0.0016834	0.0487865	0.0704285	0.0704285
1.577	-0.0123202	-0.00468189	0.0500596	0.0729746	0.0742477
1.578	-0.00850107	0.00550257	0.0449674	0.0780669	0.0615171
1.579	-0.00977412	0.00550257	0.0462404	0.0780669	0.0615171
1.58	-0.0135933	-0.000862719	0.0500596	0.0882513	0.0691555
1.581	-0.0123202	0.015687	0.0449674	0.081886	0.0615171
1.582	-0.0123202	-0.00340883	0.0500596	0.0793399	0.0666093
1.583	-0.0123202	0.00932174	0.0475135	0.0857052	0.0704285
1.584	-0.0123202	0.00677563	0.0436943	0.0767938	0.0627902
1.585	-0.0161394	0.00550257	0.0462404	0.0780669	0.0615171
1.586	-0.00722801	0.00804868	0.0500596	0.0678824	0.0627902
1.587	-0.0161394	0.00422951	0.0386021	0.0844321	0.0653363
1.588	-0.00850107	-0.000862719	0.0487865	0.0793399	0.0653363
1.589	-0.0174125	0.00550257	0.0551518	0.080613	0.0729746
1.59	-0.0135933	0.000410338	0.0551518	0.0691555	0.0666093
1.591	-0.0148664	-0.000862719	0.0449674	0.0767938	0.0755207
1.592	-0.00468189	-0.00468189	0.0411482	0.0755207	0.0742477
1.593	-0.0135933	0.0105948	0.0526057	0.081886	0.0627902
1.594	-0.00340883	-0.0148664	0.0424212	0.0742477	0.0691555
1.595	-0.00213578	-0.000862719	0.0564249	0.0729746	0.0717016
1.596	-0.00977412	0.0016834	0.0462404	0.0742477	0.0691555
1.597	-0.0110472	-0.000862719	0.0500596	0.0742477	0.0704285
1.598	0.000410338	-0.00595495	0.0538788	0.0704285	0.0691555
1.599	-0.00850107	-0.000862719	0.0475135	0.0742477	0.0717016
1.6	-0.0148664	-0.00213578	0.0513327	0.0844321	0.0717016
1.601	-0.0161394	-0.0110472	0.0411482	0.0767938	0.0704285
1.602	-0.00595495	-0.00468189	0.0487865	0.0780669	0.0666093
1.603	-0.00595495	0.000410338	0.0500596	0.0780669	0.0666093
1.604	-0.0135933	0.0118679	0.0424212	0.0767938	0.0729746
1.605	-0.0135933	-0.00213578	0.0475135	0.0678824	0.0640632
1.606	-0.00722801	0.00550257	0.0449674	0.081886	0.0742477
1.607	-0.0161394	-0.00340883	0.0449674	0.0678824	0.0615171
1.608	-0.0186855	-0.00468189	0.0475135	0.0767938	0.0666093
1.609	-0.0174125	0.00422951	0.0411482	0.081886	0.0691555
1.61	-0.00722801	-0.00213578	0.0449674	0.080613	0.0666093
1.611	-0.0174125	-0.00850107	0.0602441	0.0742477	0.0729746
1.612	-0.0123202	-0.00595495	0.0411482	0.0780669	0.0767938
1.613	-0.0237778	-0.00213578	0.0526057	0.080613	0.0615171
1.614	-0.0123202	-0.0110472	0.0436943	0.0717016	0.0666093
1.615	-0.0212316	-0.00340883	0.0500596	0.0869783	0.0742477
1.616	-0.0148664	-0.00595495	0.0500596	0.0780669	0.0653363
1.617	-0.0225047	0.000410338	0.0449674	0.0767938	0.0666093
1.618	-0.00468189	0.00677563	0.0551518	0.0857052	0.0678824
1.619	-0.00850107	-0.00595495	0.0449674	0.0780669	0.0729746
1.62	-0.0110472	-0.00468189	0.0347829	0.0920705	0.0704285
1.621	-0.0275969	-0.000862719	0.0487865	0.0869783	0.0755207
1.622	-0.0161394	0.000410338	0.0462404	0.0844321	0.0615171
1.623	-0.0161394	0.0016834	0.0487865	0.0767938	0.0640632
1.624	-0.0161394	-0.00213578	0.0487865	0.0780669	0.0717016
1.625	-0.0199586	0.000410338	0.0424212	0.0767938	0.0678824
1.626	-0.0174125	-0.0135933	0.0449674	0.0717016	0.0755207
1.627	-0.0123202	-0.000862719	0.0411482	0.0767938	0.0666093
1.628	-0.0148664	0.00422951	0.036056	0.0767938	0.0742477
1.629	0.00295645	-0.00340883	0.0347829	0.081886	0.0564249
1.63	-0.00595495	-0.000862719	0.0436943	0.0666093	0.0742477
1.631	-0.00468189	0.00295645	0.0564249	0.0767938	0.0627902
1.632	0.0016834	-0.00468189	0.0513327	0.0780669	0.0678824
1.633	-0.0123202	0.00550257	0.0487865	0.0704285	0.0576979
1.634	-0.0148664	-0.0148664	0.0475135	0.080613	0.0602441
1.635	-0.00977412	0.00295645	0.0449674	0.080613	0.0704285
1.636	-0.0110472	-0.00595495	0.0500596	0.0742477	0.0653363
1.637	-0.00468189	-0.00595495	0.0500596	0.0729746	0.0615171
1.638	0.00550257	0.0016834	0.0526057	0.0666093	0.0704285
1.639	-0.0123202	0.0016834	0.0526057	0.0869783	0.0615171
1.64	-0.00722801	0.00804868	0.0487865	0.081886	0.0666093
1.641	-0.00722801	-0.00595495	0.0411482	0.0767938	0.0691555
1.642	-0.00595495	-0.00468189	0.0462404	0.0767938	0.0729746
1.643	0.000410338	-0.00213578	0.0411482	0.0831591	0.0615171
1.644	-0.0148664	-0.00595495	0.0487865	0.0793399	0.0666093
1.645	-0.0161394	-0.000862719	0.0602441	0.0704285	0.0704285
1.646	-0.00722801	-0.00340883	0.0398751	0.0755207	0.0640632
1.647	-0.00722801	0.0016834	0.0449674	0.0755207	0.0729746
1.648	-0.0212316	0.000410338	0.0513327	0.0717016	0.0678824
1.649	-0.00977412	0.00677563	0.0500596	0.0755207	0.0666093
1.65	-0.0250508	-0.00722801	0.0475135	0.0755207	0.0666093
1.651	-0.0212316	-0.00722801	0.0602441	0.0793399	0.0615171
1.652	-0.00977412	0.00550257	0.0347829	0.0742477	0.0742477
1.653	-0.0148664	0.00932174	0.0424212	0.0704285	0.0678824
1.654	-0.0148664	0.000410338	0.0487865	0.0767938	0.0704285
1.655	-0.00850107	0.0118679	0.037329	0.0742477	0.0640632
1.656	-0.0148664	-0.00340883	0.0475135	0.0704285	0.0678824
1.657	-0.00595495	0.00550257	0.0436943	0.0780669	0.0627902
1.658	0.000410338	0.00422951	0.0475135	0.0742477	0.0691555
1.659	-0.00722801	0.015687	0.0411482	0.0793399	0.0666093
1.66	-0.0123202	0.000410338	0.0436943	0.081886	0.0678824
1.661	-0.00595495	0.00932174	0.0500596	0.081886	0.0704285
1.662	-0.0186855	0.00422951	0.0347829	0.0755207	0.0640632
1.663	-0.00595495	0.00422951	0.0424212	0.081886	0.0666093
1.664	-0.0110472	0.00422951	0.0322368	0.0704285	0.0576979
1.665	-0.0186855	0.00932174	0.037329	0.0742477	0.0678824
1.666	-0.0148664	0.000410338	0.036056	0.0767938	0.0704285
1.667	-0.0199586	0.00295645	0.0487865	0.0717016	0.0627902
1.668	-0.0225047	-0.00340883	0.037329	0.0755207	0.0729746
1.669	-0.0135933	0.0105948	0.0398751	0.0717016	0.0602441
1.67	-0.000862719	-0.00213578	0.0449674	0.0767938	0.0653363
1.671	-0.0186855	0.0105948	0.037329	0.0767938	0.0615171
1.672	-0.00468189	0.00295645	0.0564249	0.0755207	0.0653363
1.673	-0.0186855	0.00677563	0.0500596	0.0704285	0.0678824
1.674	-0.0174125	0.0118679	0.0411482	0.0780669	0.0653363
1.675	-0.00340883	0.0016834	0.0500596	0.0717016	0.0666093
1.676	-0.00977412	0.00422951	0.0335098	0.0767938	0.0691555
1.677	-0.0161394	0.0131409	0.0500596	0.0704285	0.0729746
1.678	-0.00340883	0.00677563	0.0424212	0.080613	0.0576979
1.679	-0.0135933	0.00804868	0.0475135	0.080613	0.0704285
1.68	-0.000862719	0.0016834	0.0386021	0.081886	0.0755207
1.681	-0.0148664	0.0118679	0.037329	0.0793399	0.0742477
1.682	-0.0148664	0.0118679	0.0462404	0.0767938	0.0704285
1.683	-0.0148664	0.0195062	0.037329	0.081886	0.0602441
1.684	-0.0110472	0.000410338	0.0386021	0.0767938	0.0666093
1.685	-0.0186855	0.00550257	0.0513327	0.0767938	0.0627902
1.686	-0.00850107	-0.00595495	0.0411482	0.0857052	0.0678824
1.687	-0.0161394	0.00804868	0.0411482	0.0780669	0.058971
1.688	-0.00722801	-0.000862719	0.0424212	0.081886	0.058971
1.689	-0.0110472	0.000410338	0.0436943	0.0729746	0.0666093
1.69	-0.00468189	0.0105948	0.0386021	0.0767938	0.0627902
1.691	-0.0186855	0.0118679	0.0449674	0.0742477	0.0678824
1.692	-0.0161394	0.0105948	0.0487865	0.0844321	0.0640632
1.693	-0.0135933	0.00295645	0.0398751	0.0767938	0.0653363
1.694	-0.00595495	0.00550257	0.0500596	0.0742477	0.0602441
1.695	-0.0110472	0.0118679	0.0513327	0.0780669	0.0678824
1.696	-0.0199586	0.00804868	0.0475135	0.081886	0.0602441
1.697	-0.0110472	0.0016834	0.0411482	0.0767938	0.0640632
1.698	-0.00977412	0.000410338	0.0436943	0.0780669	0.0678824
1.699	-0.0148664	0.015687	0.0449674	0.081886	0.0602441
1.7	-0.00722801	0.00932174	0.0411482	0.0767938	0.0576979
1.701	-0.00722801	0.00422951	0.0449674	0.0780669	0.0551518
1.702	-0.0110472	0.0131409	0.0436943	0.081886	0.0640632
1.703	-0.00595495	0.000410338	0.0411482	0.0755207	0.0691555
1.704	0.000410338	0.0169601	0.0551518	0.0717016	0.0678824
1.705	-0.0148664	0.00422951	0.0411482	0.081886	0.0704285
1.706	-0.00468189	-0.00722801	0.0449674	0.0869783	0.0666093
1.707	-0.00850107	0.00932174	0.036056	0.0729746	0.0666093
1.708	-0.0110472	0.00677563	0.0513327	0.0793399	0.0615171
1.709	0.000410338	0.00932174	0.0284176	0.0780669	0.0653363
1.71	-0.0148664	0.0016834	0.0411482	0.081886	0.0576979
1.711	-0.0110472	-0.000862719	0.0449674	0.0767938	0.0640632
1.712	0.000410338	-0.000862719	0.037329	0.0704285	0.058971
1.713	-0.00468189	-0.00468189	0.036056	0.0742477	0.0653363
1.714	-0.0110472	0.00677563	0.0436943	0.0666093	0.0640632
1.715	-0.0148664	0.00550257	0.036056	0.0780669	0.0666093
1.716	-0.00595495	0.00932174	0.037329	0.0742477	0.0640632
1.717	-0.00722801	0.00677563	0.036056	0.0704285	0.0704285
1.718	-0.00722801	0.0131409	0.0347829	0.0780669	0.0640632
1.719	0.00550257	0.00932174	0.037329	0.0704285	0.0615171
1.72	-0.0148664	-0.00340883	0.0335098	0.0666093	0.0640632
1.721	0.000410338	0.014414	0.0335098	0.0717016	0.0627902
1.722	-0.0110472	-0.00468189	0.0411482	0.0704285	0.0678824
1.723	0.00422951	0.00677563	0.036056	0.0704285	0.0755207
1.724	-0.00977412	0.000410338	0.0449674	0.0678824	0.0704285
1.725	-0.000862719	0.00804868	0.0296907	0.0704285	0.0615171
1.726	-0.00213578	0.000410338	0.0411482	0.0729746	0.0755207
1.727	-0.0110472	-0.00468189	0.0424212	0.0717016	0.0678824
1.728	-0.0135933	-0.000862719	0.0462404	0.0755207	0.0767938
1.729	-0.00468189	0.000410338	0.0462404	0.0704285	0.0767938
1.73	-0.00977412	0.00677563	0.037329	0.0767938	0.0615171
1.731	-0.00468189	0.0118679	0.0398751	0.0767938	0.0742477
1.732	-0.00722801	0.000410338	0.0436943	0.0729746	0.0729746
1.733	-0.0110472	0.0016834	0.0335098	0.0767938	0.0742477
1.734	0.00295645	-0.00340883	0.0398751	0.0717016	0.0627902
1.735	-0.00595495	0.000410338	0.0347829	0.0767938	0.0653363
1.736	-0.0110472	0.00550257	0.0462404	0.0653363	0.0691555
1.737	-0.0123202	0.00932174	0.0411482	0.0767938	0.0627902
1.738	-0.000862719	-0.000862719	0.0462404	0.0767938	0.0704285
1.739	-0.00722801	0.0131409	0.036056	0.081886	0.0551518
1.74	-0.0135933	-0.00213578	0.0398751	0.0717016	0.0704285
1.741	-0.000862719	0.00295645	0.036056	0.0780669	0.0640632
1.742	-0.00722801	0.0016834	0.036056	0.0755207	0.0666093
1.743	-0.0135933	0.00804868	0.0386021	0.0729746	0.0653363
1.744	-0.00213578	-0.00977412	0.0386021	0.0755207	0.0653363
1.745	-0.0148664	-0.00340883	0.0436943	0.0755207	0.0640632
1.746	-0.00213578	0.00932174	0.0386021	0.0767938	0.0691555
1.747	-0.00468189	0.0016834	0.0386021	0.0742477	0.0640632
1.748	0.000410338	-0.00340883	0.0398751	0.0717016	0.0615171
1.749	-0.00468189	0.0131409	0.0462404	0.0717016	0.0615171
1.75	-0.00722801	-0.00977412	0.0335098	0.0704285	0.0666093
1.751	-0.00468189	0.00422951	0.0475135	0.0742477	0.058971
1.752	-0.00340883	0.00677563	0.036056	0.0717016	0.0653363
1.753	0.0105948	0.00804868	0.0424212	0.0691555	0.0627902
1.754	-0.00977412	-0.00213578	0.037329	0.0666093	0.0767938
1.755	-0.00468189	0.00804868	0.036056	0.0767938	0.0755207
1.756	-0.0135933	-0.000862719	0.0500596	0.0755207	0.0640632
1.757	-0.00595495	0.000410338	0.0386021	0.0729746	0.0691555
1.758	-0.0135933	-0.00468189	0.037329	0.0729746	0.0704285
1.759	-0.00722801	0.0131409	0.0296907	0.0767938	0.0627902
1.76	-0.00213578	0.00295645	0.0411482	0.080613	0.0615171
1.761	-0.0186855	0.00550257	0.0335098	0.0780669	0.0564249
1.762	-0.00468189	0.000410338	0.0449674	0.0717016	0.0615171
1.763	0.00550257	0.00677563	0.0271445	0.0678824	0.0640632
1.764	-0.0110472	-0.00340883	0.0411482	0.0755207	0.0602441
1.765	-0.00722801	0.00295645	0.0309637	0.0678824	0.0704285
1.766	-0.00595495	0.00550257	0.0271445	0.0666093	0.0602441
1.767	-0.00977412	-0.00595495	0.0309637	0.081886	0.0678824
1.768	-0.00340883	-0.00213578	0.0309637	0.0678824	0.0678824
1.769	-0.00977412	0.000410338	0.0258715	0.0691555	0.0666093
1.77	-0.00340883	-0.000862719	0.0322368	0.0717016	0.0653363
1.771	-0.00213578	0.000410338	0.0296907	0.0767938	0.058971
1.772	0.0016834	-0.00213578	0.036056	0.0666093	0.0691555
1.773	0.000410338	-0.00595495	0.036056	0.0717016	0.0627902
1.774	0.000410338	0.00804868	0.0436943	0.0742477	0.0653363
1.775	-0.00977412	-0.00722801	0.0296907	0.0755207	0.0602441
1.776	-0.000862719	0.000410338	0.0309637	0.0755207	0.0640632
1.777	-0.00977412	0.00550257	0.0411482	0.0666093	0.0627902
1.778	0.00677563	-0.0110472	0.0335098	0.0717016	0.0666093
1.779	0.000410338	0.014414	0.0335098	0.0666093	0.0564249
1.78	0.00295645	0.00295645	0.0436943	0.0691555	0.0666093
1.781	-0.00340883	0.00932174	0.0449674	0.0678824	0.0666093
1.782	-0.00595495	0.00932174	0.0436943	0.0666093	0.0666093
1.783	0.000410338	-0.00213578	0.0411482	0.0666093	0.0666093
1.784	-0.00595495	0.00550257	0.0462404	0.0717016	0.0615171
1.785	0.00550257	0.0118679	0.0386021	0.0653363	0.0704285
1.786	-0.00595495	0.00422951	0.0411482	0.0678824	0.0653363
1.787	-0.00213578	0.00932174	0.0322368	0.0615171	0.0576979
1.788	0.00550257	0.0105948	0.036056	0.0691555	0.0602441
1.789	-0.00595495	0.0131409	0.0296907	0.0666093	0.0526057
1.79	0.000410338	0.0105948	0.036056	0.0678824	0.0615171
1.791	0.00295645	0.000410338	0.0335098	0.0666093	0.0615171
1.792	-0.0161394	0.00677563	0.036056	0.0576979	0.0678824
1.793	-0.00213578	0.014414	0.0296907	0.0513327	0.0602441
1.794	0.000410338	0.000410338	0.0245984	0.0742477	0.0678824
1.795	-0.00213578	0.00932174	0.0347829	0.0653363	0.0615171
1.796	-0.00468189	0.00677563	0.0296907	0.0627902	0.0640632
1.797	0.000410338	0.014414	0.0335098	0.0653363	0.0640632
1.798	0.0016834	0.0105948	0.0347829	0.0627902	0.0704285
1.799	-0.00340883	0.0169601	0.0347829	0.0704285	0.0678824
1.8	-0.00213578	0.00932174	0.0296907	0.0678824	0.0653363
1.801	-0.0148664	0.00932174	0.0220523	0.0640632	0.0640632
1.802	-0.00977412	0.00804868	0.0233254	0.0666093	0.0704285
1.803	-0.00340883	0.0118679	0.0220523	0.0615171	0.0704285
1.804	-0.000862719	0.0105948	0.0245984	0.0666093	0.0551518
1.805	-0.00977412	0.014414	0.0335098	0.0576979	0.0653363
1.806	0.00932174	0.0195062	0.0296907	0.0666093	0.0666093
1.807	-0.00595495	0.014414	0.0284176	0.0704285	0.0640632
1.808	-0.00468189	0.00804868	0.0271445	0.0729746	0.0704285
1.809	-0.00595495	0.0131409	0.0309637	0.0653363	0.0640632
1.81	-0.00468189	0.00932174	0.0271445	0.0653363	0.0640632
1.811	-0.0135933	0.0105948	0.0245984	0.0627902	0.0653363
1.812	-0.0110472	0.00804868	0.036056	0.0717016	0.0767938
1.813	-0.00977412	0.0131409	0.037329	0.0640632	0.0602441
1.814	-0.0148664	0.014414	0.0309637	0.0704285	0.0666093
1.815	-0.00722801	0.0118679	0.036056	0.0717016	0.0678824
1.816	0.000410338	0.00932174	0.0296907	0.0666093	0.0576979
1.817	-0.00340883	0.0207793	0.0475135	0.0653363	0.0678824
1.818	-0.00977412	0.014414	0.0347829	0.0666093	0.0691555
1.819	0.00422951	0.00550257	0.0436943	0.0767938	0.0678824
1.82	0.000410338	0.0105948	0.0436943	0.0729746	0.0691555
1.821	-0.00468189	0.014414	0.0411482	0.0767938	0.0615171
1.822	0.0016834	0.00677563	0.0284176	0.0653363	0.0755207
1.823	0.00677563	0.00932174	0.036056	0.081886	0.0704285
1.824	-0.00468189	0.0131409	0.0309637	0.0767938	0.0729746
1.825	-0.00213578	0.00677563	0.0335098	0.080613	0.0678824
1.826	-0.0110472	0.0105948	0.0309637	0.0691555	0.0627902
1.827	-0.00340883	0.015687	0.0296907	0.0717016	0.0666093
1.828	-0.00850107	0.00550257	0.0347829	0.0640632	0.0666093
1.829	-0.00213578	0.000410338	0.036056	0.0704285	0.0666093
1.83	-0.00340883	0.00677563	0.036056	0.0729746	0.0627902
1.831	-0.000862719	0.00677563	0.0245984	0.0729746	0.0551518
1.832	-0.0148664	0.0182332	0.036056	0.0666093	0.0615171
1.833	-0.0148664	0.00677563	0.0309637	0.0666093	0.0640632
1.834	-0.00340883	0.00932174	0.036056	0.0653363	0.0678824
1.835	-0.00468189	0.0207793	0.0347829	0.080613	0.0627902
1.836	-0.00850107	0.0131409	0.0411482	0.0666093	0.0564249
1.837	0.000410338	0.00422951	0.0271445	0.0704285	0.0551518
1.838	-0.00977412	0.00804868	0.0322368	0.0691555	0.0602441
1.839	-0.00722801	0.00422951	0.0335098	0.0640632	0.0666093
1.84	0.000410338	0.0105948	0.036056	0.0767938	0.0576979
1.841	-0.00340883	0.0131409	0.0398751	0.0653363	0.0717016
1.842	0.000410338	0.0105948	0.0386021	0.0755207	0.0538788
1.843	-0.00468189	0.00932174	0.0335098	0.0742477	0.0691555
1.844	0.000410338	0.0016834	0.0347829	0.0653363	0.0615171
1.845	-0.00722801	0.00422951	0.0284176	0.080613	0.058971
1.846	-0.000862719	0.000410338	0.0322368	0.0666093	0.0653363
1.847	-0.00340883	0.0195062	0.0271445	0.0742477	0.0704285
1.848	0.000410338	0.015687	0.0296907	0.0678824	0.0615171
1.849	-0.00468189	0.00550257	0.0296907	0.0767938	0.058971
1.85	-0.0135933	0.00804868	0.0386021	0.0691555	0.0615171
1.851	0.0016834	0.00804868	0.0322368	0.0678824	0.0615171
1.852	-0.00722801	0.00550257	0.0398751	0.0742477	0.0678824
1.853	-0.0174125	0.014414	0.0411482	0.0767938	0.0666093
1.854	-0.0110472	0.0131409	0.0309637	0.081886	0.0666093
1.855	-0.0135933	0.014414	0.0398751	0.0704285	0.0666093
1.856	-0.00850107	0.00550257	0.0309637	0.0742477	0.0551518
1.857	-0.000862719	0.0105948	0.0436943	0.0704285	0.0704285
1.858	-0.0148664	0.014414	0.0449674	0.0704285	0.0640632
1.859	-0.00595495	0.000410338	0.037329	0.0678824	0.0602441
1.86	-0.000862719	0.0131409	0.0424212	0.0717016	0.0666093
1.861	-0.0110472	0.014414	0.0411482	0.0653363	0.0666093
1.862	-0.00468189	0.000410338	0.0284176	0.0717016	0.0691555
1.863	-0.00340883	0.00932174	0.037329	0.0767938	0.0640632
1.864	-0.00468189	0.00932174	0.0487865	0.0767938	0.0678824
1.865	-0.00213578	0.00550257	0.0347829	0.0666093	0.0615171
1.866	-0.0110472	0.0105948	0.0398751	0.0704285	0.0653363
1.867	0.00932174	0.00422951	0.0398751	0.0666093	0.0653363
1.868	0.00550257	0.0118679	0.0386021	0.0755207	0.0602441
1.869	-0.00977412	-0.00213578	0.0335098	0.0666093	0.0615171
1.87	-0.00468189	0.00550257	0.0449674	0.0755207	0.0627902
1.871	-0.00468189	0.00295645	0.036056	0.0742477	0.0640632
1.872	0.00295645	0.0169601	0.0424212	0.0640632	0.058971
1.873	0.00295645	0.00932174	0.0398751	0.0717016	0.0627902
1.874	-0.00340883	0.0195062	0.0398751	0.0691555	0.0551518
1.875	-0.00468189	0.015687	0.037329	0.0742477	0.0767938
1.876	-0.00468189	0.00550257	0.036056	0.0742477	0.0615171
1.877	-0.00468189	0.00932174	0.036056	0.0666093	0.0666093
1.878	-0.00595495	0.0016834	0.036056	0.0704285	0.0640632
1.879	-0.00468189	0.015687	0.037329	0.0717016	0.0666093
1.88	-0.000862719	0.015687	0.0386021	0.0717016	0.0678824
1.881	-0.000862719	0.0105948	0.036056	0.0767938	0.0678824
1.882	0.00295645	0.00295645	0.0347829	0.0666093	0.0666093
1.883	-0.0123202	0.0131409	0.0309637	0.0640632	0.0602441
1.884	-0.00722801	0.0131409	0.0347829	0.0755207	0.0640632
1.885	-0.0148664	0.0182332	0.0296907	0.0640632	0.0615171
1.886	-0.00722801	0.00932174	0.0462404	0.0767938	0.0666093
1.887	-0.00468189	0.00422951	0.0284176	0.0729746	0.0666093
1.888	-0.00977412	0.00804868	0.0411482	0.0704285	0.0729746
1.889	-0.00340883	0.015687	0.0309637	0.0627902	0.0538788
1.89	-0.00213578	0.00550257	0.0398751	0.0729746	0.0666093
1.891	-0.00340883	0.00550257	0.0398751	0.0627902	0.0678824
1.892	-0.00468189	0.0016834	0.0436943	0.0666093	0.0704285
1.893	-0.00722801	0.0105948	0.0462404	0.0666093	0.0653363
1.894	-0.000862719	0.00550257	0.0386021	0.0717016	0.0653363
1.895	-0.00213578	0.0131409	0.0411482	0.0653363	0.0551518
1.896	-0.0148664	0.00804868	0.0398751	0.0704285	0.0615171
1.897	-0.00340883	0.00677563	0.0487865	0.0678824	0.0666093
1.898	-0.0110472	0.00932174	0.0411482	0.0640632	0.0640632
1.899	-0.00340883	0.00550257	0.0411482	0.0653363	0.0653363
1.9	-0.00595495	0.0131409	0.0271445	0.0640632	0.0615171
1.901	-0.000862719	0.0105948	0.0398751	0.058971	0.0576979
1.902	-0.0123202	0.015687	0.0347829	0.0615171	0.0653363
1.903	-0.00722801	0.000410338	0.036056	0.0615171	0.0538788
1.904	-0.00977412	0.0105948	0.037329	0.0717016	0.0487865
1.905	0.000410338	0.0105948	0.0347829	0.0653363	0.0551518
1.906	-0.00468189	0.0131409	0.0398751	0.0678824	0.058971
1.907	-0.00213578	0.0105948	0.0284176	0.0640632	0.0615171
1.908	0.000410338	0.0105948	0.0398751	0.0640632	0.0526057
1.909	0.00804868	0.00295645	0.036056	0.0640632	0.0564249
1.91	-0.00340883	0.00295645	0.0245984	0.0666093	0.0576979
1.911	-0.00722801	0.00804868	0.0398751	0.0666093	0.0615171
1.912	-0.000862719	0.015687	0.0398751	0.0653363	0.0691555
1.913	-0.00213578	0.00804868	0.036056	0.0666093	0.0602441
1.914	-0.0110472	0.014414	0.0398751	0.0691555	0.0615171
1.915	-0.00213578	0.014414	0.0462404	0.080613	0.0602441
1.916	-0.00213578	0.0118679	0.0411482	0.0653363	0.0615171
1.917	0.00295645	0.00804868	0.0538788	0.0576979	0.0615171
1.918	-0.00850107	0.0105948	0.0449674	0.0513327	0.0513327
1.919	-0.00977412	0.00932174	0.037329	0.0602441	0.0576979
1.92	0.0016834	-0.00340883	0.0449674	0.0691555	0.0576979
1.921	-0.00340883	0.0195062	0.0271445	0.058971	0.0576979
1.922	0.00932174	0.000410338	0.037329	0.0729746	0.0602441
1.923	-0.00213578	0.00677563	0.037329	0.0640632	0.0564249
1.924	-0.00468189	0.000410338	0.036056	0.0717016	0.0666093
1.925	-0.000862719	-0.00850107	0.037329	0.0666093	0.0602441
1.926	-0.00468189	0.00677563	0.036056	0.0666093	0.0615171
1.927	-0.00850107	0.00550257	0.0449674	0.0615171	0.0627902
1.928	0.00295645	0.00550257	0.0347829	0.0767938	0.0449674
1.929	-0.00977412	-0.00340883	0.0411482	0.0615171	0.0513327
1.93	-0.000862719	0.000410338	0.037329	0.0640632	0.0615171
1.931	-0.00722801	0.0016834	0.037329	0.0704285	0.0615171
1.932	-0.00595495	-0.00468189	0.0436943	0.0678824	0.0551518
1.933	-0.00468189	-0.00468189	0.0436943	0.0653363	0.0576979
1.934	0.000410338	-0.00468189	0.0513327	0.0678824	0.0551518
1.935	-0.0110472	-0.00468189	0.0411482	0.0678824	0.0538788
1.936	-0.00340883	-0.00213578	0.0462404	0.0627902	0.0475135
1.937	0.000410338	-0.0148664	0.0398751	0.0602441	0.0576979
1.938	0.000410338	0.0016834	0.0411482	0.0653363	0.0475135
1.939	-0.00340883	-0.000862719	0.036056	0.0666093	0.0564249
1.94	0.00295645	-0.00595495	0.0436943	0.0678824	0.0513327
1.941	-0.00722801	0.00295645	0.0411482	0.0678824	0.0551518
1.942	-0.000862719	-0.000862719	0.0449674	0.0653363	0.0551518
1.943	0.00295645	0.000410338	0.0271445	0.0564249	0.0551518
1.944	-0.00468189	-0.0110472	0.037329	0.0615171	0.0551518
1.945	-0.00340883	-0.00213578	0.0398751	0.0666093	0.0602441
1.946	-0.00468189	-0.00468189	0.036056	0.0666093	0.0576979
1.947	-0.00595495	-0.00977412	0.0449674	0.0551518	0.0462404
1.948	-0.0148664	0.00295645	0.0386021	0.0602441	0.0576979
1.949	-0.00340883	-0.00468189	0.036056	0.0666093	0.0564249
1.95	-0.00722801	0.000410338	0.037329	0.0602441	0.0538788
1.951	-0.00595495	0.000410338	0.0386021	0.0615171	0.0576979
1.952	-0.00340883	0.0105948	0.0335098	0.0640632	0.0576979
1.953	-0.00468189	0.00932174	0.0475135	0.0576979	0.0526057
1.954	-0.00977412	0.00295645	0.037329	0.0615171	0.0627902
1.955	0.000410338	0.00295645	0.0424212	0.0538788	0.0627902
1.956	-0.000862719	0.00550257	0.0386021	0.0564249	0.0666093
1.957	0.000410338	0.000410338	0.0449674	0.0564249	0.0538788
1.958	-0.00595495	0.00550257	0.0462404	0.0653363	0.0666093
1.959	-0.00468189	0.00677563	0.0335098	0.0627902	0.0640632
1.96	-0.00595495	0.00932174	0.0398751	0.0564249	0.0602441
1.961	-0.0148664	0.00804868	0.0322368	0.0627902	0.0564249
1.962	-0.0110472	0.00295645	0.0398751	0.058971	0.0564249
1.963	-0.0148664	0.014414	0.0398751	0.0538788	0.0551518
1.964	-0.0135933	0.00932174	0.0335098	0.0526057	0.0538788
1.965	-0.00595495	0.00422951	0.0309637	0.0615171	0.0576979
1.966	-0.0148664	0.0105948	0.0398751	0.0513327	0.0576979
1.967	-0.0148664	0.00295645	0.036056	0.0602441	0.0576979
1.968	-0.00722801	0.0016834	0.0309637	0.0640632	0.0551518
1.969	-0.0275969	0.00422951	0.0347829	0.0615171	0.0513327
1.97	-0.0161394	0.00295645	0.0475135	0.0602441	0.0640632
1.971	-0.00977412	0.0118679	0.0347829	0.0615171	0.0462404
1.972	-0.0174125	0.00932174	0.0386021	0.058971	0.0602441
1.973	-0.0237778	0.00932174	0.0398751	0.0538788	0.0500596
1.974	-0.0161394	-0.000862719	0.0347829	0.0640632	0.0538788
1.975	-0.00595495	0.00295645	0.0322368	0.0615171	0.0653363
1.976	-0.0123202	0.014414	0.0296907	0.0602441	0.0538788
1.977	-0.0110472	0.00295645	0.0347829	0.0538788	0.0513327
1.978	-0.0110472	0.00677563	0.037329	0.0602441	0.0487865
1.979	-0.00977412	0.015687	0.037329	0.0551518	0.058971
1.98	-0.00468189	0.00550257	0.0335098	0.0615171	0.0513327
1.981	-0.00340883	0.0105948	0.0245984	0.0666093	0.0615171
1.982	-0.00213578	0.00422951	0.0347829	0.0640632	0.0436943
1.983	-0.00213578	-0.00340883	0.0296907	0.0678824	0.058971
1.984	0.00677563	0.000410338	0.0411482	0.0627902	0.058971
1.985	-0.0148664	0.00932174	0.0411482	0.0615171	0.0551518
1.986	-0.00213578	0.0016834	0.0347829	0.0666093	0.0513327
1.987	0.00677563	-0.00340883	0.036056	0.0627902	0.0564249
1.988	0.000410338	-0.00340883	0.036056	0.0615171	0.0551518
1.989	0.00932174	0.00550257	0.0386021	0.0602441	0.0602441
1.99	-0.00595495	0.015687	0.036056	0.0615171	0.0513327
1.991	-0.0110472	-0.000862719	0.0500596	0.0564249	0.0475135
1.992	-0.00977412	0.000410338	0.0411482	0.0615171	0.0411482
1.993	-0.00595495	0.00550257	0.0436943	0.0564249	0.0500596
1.994	-0.00340883	0.014414	0.0449674	0.0666093	0.0538788
1.995	-0.00977412	0.00422951	0.0462404	0.0615171	0.0602441
1.996	-0.0110472	0.00932174	0.036056	0.0576979	0.0462404
1.997	-0.00468189	0.0118679	0.0398751	0.0576979	0.0538788
[truncated: 1,002 more rows]

## Sheet: Inset
pH	Normalized peak current
	Sensor 1	Sensor 2	Sensor 3	Sensor 4	Sensor 5
7		0.563102	0.59117		0.584187
7		0.594928	0.632301		0.622205
8	0.0971658	0.0882513	0.0745659	0.100336	0.12227
8	0.112662	0.104801	0.109116	0.100336	0.12227
7	0.4778	0.501995	0.492456	0.480251	0.521457
7	0.504919	0.513453	0.494101	0.502468	0.54807
6	1.25941	1.51789	1.47795	1.39227	1.57645
6	1.39113	1.56754	1.50099	1.53668	1.681
5	1.4967	1.87435	1.84813	1.54113	1.85398
5	1.89283	2.28682	1.99456	1.93659	2.16573
4		1.67703	1.49276		1.38636
4		1.85908	1.60628		1.62017
7		0.361959	0.360837		0.318062
7		0.412881	0.377289		0.354179

## Sheet: Raw currents (inset)
Time (s)	Current (nA)
	Sensor 1	Sensor 1	Sensor 1	Sensor 1	Sensor 1	Sensor 1	Sensor 1	Sensor 1	Sensor 2	Sensor 2	Sensor 2	Sensor 2	Sensor 2	Sensor 2	Sensor 2	Sensor 2	Sensor 2	Sensor 2	Sensor 2	Sensor 2	Sensor 2	Sensor 2	Sensor 3	Sensor 3	Sensor 3	Sensor 3	Sensor 3	Sensor 3	Sensor 3	Sensor 3	Sensor 3	Sensor 3	Sensor 3	Sensor 3	Sensor 3	Sensor 3	Sensor 4	Sensor 4	Sensor 4	Sensor 4	Sensor 4	Sensor 4	Sensor 4	Sensor 4	Sensor 5	Sensor 5	Sensor 5	Sensor 5	Sensor 5
	pH 8.0	pH 8.0	pH 7.0	pH 7.0	pH 6.0	pH 6.0	pH 5.0	pH 5.0	pH 7.0	pH 7.0	pH 8.0	pH 8.0	pH 7.0	pH 7.0	pH 6.0	pH 6.0	pH 5.0	pH 5.0	pH 4.0	pH 4.0	pH 7.0	pH 7.0	pH 7.0	pH 7.0	pH 8.0	pH 8.0	pH 7.0	pH 7.0	pH 6.0	pH 6.0	pH 5.0	pH 5.0	pH 4.0	pH 4.0	pH 7.0	pH 7.0	pH 8.0	pH 8.0	pH 7.0	pH 7.0	pH 6.0	pH 6.0	pH 5.0	pH 5.0	pH 7.0	pH 7.0	pH 8.0	pH 8.0	pH 7.0
0	-0.0263239	-0.00850107	-0.00468189	-0.00340883	0.0258715	0.0131409	0.0462404	0.0195062	0.0118679	-0.0148664	-0.0212316	-0.0492389	0.0131409	-0.0135933	-0.0365083	-0.00340883	-0.00340883	0.0105948	-0.00468189	0.00422951	-0.000862719	-0.0148664	0.00422951	0.00932174	-0.000862719	0.0169601	0.000410338	0.0831591	0.00422951	0.00295645	0.00295645	0.0105948	0.00932174	0.014414	-0.00595495	-0.00850107	-0.00468189	0.00677563	0.00295645	0.00677563	0.014414	0.014414	0.0335098	0.0258715	0.00932174	0.0105948	0.0131409	0.00550257	0.0131409
0.001	-0.00468189	-0.0123202	0.00422951	-0.000862719	0.0245984	-0.00468189	0.0449674	0.0169601	0.00677563	0.00295645	-0.0148664	-0.0466928	0.000410338	-0.00722801	-0.0237778	-0.0135933	0.00295645	0.014414	0.00550257	0.00295645	-0.000862719	-0.00722801	0.00677563	-0.00722801	0.0105948	0.0169601	-0.00468189	0.0767938	-0.00595495	0.014414	-0.000862719	-0.000862719	0.00932174	0.00932174	-0.00722801	0.000410338	0.00550257	0.0182332	-0.0110472	0.00804868	0.0195062	0.015687	0.0487865	0.015687	0.00422951	0.00677563	0.0131409	0.0195062	0.0131409
0.002	-0.00722801	-0.00977412	-0.000862719	0.00295645	0.0271445	0.0169601	0.0436943	0.0271445	0.0105948	-0.0148664	-0.0174125	-0.0543312	0.00932174	-0.000862719	-0.00722801	-0.00468189	-0.0110472	0.0016834	0.00804868	-0.00340883	-0.00468189	-0.0135933	-0.00340883	-0.000862719	0.0105948	0.00422951	0.0105948	0.0691555	-0.00595495	0.000410338	0.00422951	0.00295645	0.00422951	-0.00340883	-0.00213578	0.00422951	0.0016834	-0.0110472	-0.00722801	-0.0135933	0.00677563	0.00932174	0.0627902	0.0169601	0.0207793	0.00295645	0.0118679	0.0195062	0.0245984
0.003	-0.0148664	0.00550257	0.00932174	0.000410338	0.0398751	0.0169601	0.0436943	0.00932174	0.015687	-0.00468189	-0.0275969	-0.050512	0.0131409	-0.000862719	-0.0250508	-0.00850107	-0.00595495	0.00677563	-0.00340883	0.00804868	0.000410338	-0.0110472	0.00550257	-0.00213578	-0.00595495	0.00422951	0.00422951	0.0691555	0.000410338	0.000410338	0.000410338	0.00677563	-0.00595495	0.00550257	0.00677563	0.00295645	-0.00722801	0.00932174	-0.00213578	0.00932174	0.0207793	0.0169601	0.0551518	0.0169601	0.00677563	-0.00468189	0.0233254	0.014414	0.015687
0.004	-0.00722801	-0.0135933	0.00295645	-0.00340883	0.0233254	0.00677563	0.0513327	0.00804868	0.00804868	-0.00213578	-0.0199586	-0.0466928	0.0105948	0.000410338	-0.0199586	-0.00977412	-0.00468189	0.000410338	0.00932174	0.00550257	-0.0110472	-0.00977412	0.0105948	0.00550257	-0.000862719	0.0105948	0.000410338	0.0640632	0.000410338	-0.00595495	0.00677563	0.0118679	0.00295645	0.014414	0.0105948	-0.00468189	0.00932174	0.00550257	-0.00977412	0.00422951	0.0207793	0.0245984	0.058971	0.0245984	0.000410338	0.00295645	0.0105948	-0.000862719	0.0233254
0.005	-0.00595495	-0.0123202	0.00804868	0.00804868	0.0169601	0.015687	0.0398751	0.0118679	0.0016834	0.0016834	-0.0199586	-0.0352353	0.000410338	-0.00595495	-0.0148664	-0.00722801	-0.00340883	0.00295645	-0.00722801	0.0105948	0.000410338	-0.00468189	0.00422951	0.00550257	-0.00595495	0.014414	0.0131409	0.0475135	-0.00595495	0.00422951	-0.00213578	0.00295645	0.00932174	-0.00468189	-0.00340883	-0.00213578	0.00677563	-0.000862719	-0.00468189	0.00295645	-0.00468189	0.015687	0.0538788	0.0207793	0.00422951	0.00550257	0.015687	-0.000862719	0.0195062
0.006	-0.0225047	-0.00722801	0.00295645	0.00550257	0.0233254	0.0105948	0.0551518	0.0233254	-0.00595495	0.0131409	-0.0237778	-0.0403275	-0.00340883	0.00550257	-0.0161394	0.00295645	-0.00977412	0.000410338	0.00932174	0.000410338	-0.00213578	-0.00595495	0.00422951	0.0131409	0.00804868	0.00932174	0.00550257	0.0322368	-0.0110472	0.0105948	-0.00722801	-0.00468189	0.00550257	0.00422951	-0.00468189	-0.0148664	0.00422951	0.00677563	0.0016834	0.0016834	0.00804868	0.014414	0.0615171	0.0118679	0.00550257	0.000410338	0.0131409	0.0131409	0.0271445
0.007	-0.00722801	-0.00722801	0.0271445	-0.00595495	0.0233254	0.0131409	0.0475135	0.00677563	0.00932174	-0.00722801	-0.0161394	-0.0416006	0.00550257	0.000410338	-0.0174125	-0.00595495	-0.00977412	0.015687	0.00550257	0.00677563	-0.00340883	-0.0110472	0.00550257	0.000410338	0.0131409	0.014414	-0.000862719	0.0538788	-0.00468189	-0.000862719	0.00550257	-0.00213578	0.0105948	0.015687	-0.00213578	0.00677563	0.0016834	-0.0110472	0.0182332	0.00422951	0.00804868	0.0195062	0.0615171	0.0233254	0.00932174	0.0016834	0.0131409	0.015687	0.0182332
0.008	-0.0135933	-0.00340883	0.00550257	0.00677563	0.0233254	0.00804868	0.0500596	0.0220523	-0.00977412	0.00295645	-0.0237778	-0.0365083	0.000410338	0.00932174	-0.0263239	-0.00468189	-0.0135933	0.00295645	0.000410338	0.00932174	-0.0123202	-0.00468189	0.00677563	-0.000862719	0.00550257	0.0182332	-0.00977412	0.0411482	0.000410338	0.0016834	0.00804868	-0.00340883	0.0105948	0.00422951	-0.0148664	-0.00468189	0.00932174	0.00932174	-0.00595495	-0.0110472	0.0245984	0.015687	0.0640632	0.0131409	0.00932174	0.00677563	0.015687	0.0207793	0.015687
0.009	-0.0110472	-0.00340883	-0.00340883	0.00422951	0.0195062	0.0118679	0.0500596	0.014414	0.000410338	0.00422951	-0.00850107	-0.0314161	-0.0148664	0.00677563	-0.0263239	-0.0123202	-0.0110472	-0.000862719	-0.000862719	-0.000862719	0.00677563	-0.00213578	0.014414	0.00804868	0.00422951	0.00932174	-0.0135933	0.0513327	-0.00213578	0.00422951	0.000410338	0.00932174	0.00677563	0.015687	0.000410338	0.000410338	-0.0161394	0.000410338	-0.00468189	-0.00722801	0.00677563	0.00932174	0.0627902	0.0296907	0.00422951	0.00295645	0.0131409	0.00932174	0.0233254
0.01	-0.0110472	-0.0199586	0.00295645	-0.00340883	0.0309637	0.0207793	0.0500596	0.0131409	-0.00850107	-0.00468189	-0.0161394	-0.0263239	-0.0174125	0.00932174	-0.00977412	-0.00722801	-0.00595495	0.00550257	0.00422951	0.00422951	0.00295645	-0.00850107	-0.00595495	0.00550257	0.0118679	0.00550257	0.00550257	0.036056	0.000410338	0.00932174	0.000410338	0.00550257	0.0131409	0.015687	0.0016834	0.000410338	0.00422951	0.00932174	-0.00468189	0.00804868	0.014414	0.014414	0.0678824	0.0233254	0.00932174	0.00804868	0.0169601	0.00932174	0.036056
0.011	-0.0123202	-0.0135933	-0.00213578	0.000410338	0.0131409	0.0131409	0.0500596	0.0131409	-0.0148664	-0.00468189	-0.0237778	-0.0339622	-0.0199586	-0.00340883	-0.0174125	0.0016834	-0.00468189	-0.00468189	0.00550257	0.00804868	0.00422951	-0.00595495	0.00295645	0.00295645	0.00422951	-0.000862719	-0.00722801	0.0436943	-0.0148664	-0.00340883	0.000410338	0.00295645	0.014414	0.00804868	0.000410338	-0.00468189	-0.00977412	-0.00595495	-0.00977412	0.0016834	0.0258715	0.0207793	0.0538788	0.0296907	0.00550257	0.0105948	0.014414	0.0016834	0.0271445
0.012	-0.00595495	-0.00468189	-0.00213578	-0.00340883	0.0207793	0.00550257	0.0449674	0.0169601	-0.0148664	-0.00340883	-0.0123202	-0.0237778	-0.0352353	0.00677563	-0.0225047	0.0016834	-0.00977412	0.00295645	0.00422951	0.00422951	0.000410338	0.000410338	0.00550257	0.00295645	-0.000862719	0.0131409	0.000410338	0.0500596	0.00550257	0.00932174	0.000410338	0.0016834	-0.000862719	0.0131409	0.0016834	-0.000862719	-0.0174125	0.0195062	0.0220523	-0.00595495	0.00422951	0.0258715	0.0564249	0.0347829	0.014414	0.000410338	0.0182332	0.00804868	0.0207793
0.013	-0.0148664	-0.00722801	0.0105948	-0.00595495	0.0131409	0.00422951	0.0538788	0.0207793	-0.0135933	0.0118679	-0.0263239	-0.0199586	-0.0352353	0.000410338	-0.0212316	-0.00850107	-0.0135933	0.0016834	-0.00213578	0.00295645	-0.0135933	-0.0110472	0.014414	0.00295645	-0.000862719	0.00295645	-0.000862719	0.0487865	-0.00213578	0.00295645	-0.00213578	0.00550257	0.0016834	0.00932174	0.00422951	0.0016834	-0.00722801	-0.00468189	-0.00213578	0.00422951	0.0233254	0.00932174	0.0615171	0.0207793	0.00932174	0.00295645	0.0105948	0.0105948	0.0105948
0.014	-0.0123202	-0.00595495	-0.000862719	0.00932174	0.0296907	0.0131409	0.0576979	-0.00340883	-0.00977412	0.00422951	-0.0174125	-0.00468189	-0.0237778	0.0131409	-0.0352353	-0.0110472	-0.0110472	0.00422951	-0.00340883	-0.00722801	0.0016834	-0.000862719	-0.000862719	0.0105948	0.00550257	0.00550257	0.00932174	0.0602441	0.0105948	0.00295645	0.0016834	0.00932174	0.00932174	0.00295645	-0.00595495	-0.00468189	-0.00595495	-0.00468189	-0.00468189	0.015687	0.0195062	0.0182332	0.058971	0.0245984	0.0169601	0.014414	0.015687	0.0131409	0.0233254
0.015	0.000410338	-0.00468189	0.00932174	0.00295645	0.0169601	0.0182332	0.0449674	0.0131409	-0.00722801	-0.00213578	-0.0174125	-0.0174125	-0.0148664	0.0016834	-0.0314161	-0.00850107	-0.00850107	0.000410338	0.00677563	0.0016834	0.00677563	-0.00213578	0.0016834	0.0169601	-0.000862719	-0.000862719	0.0220523	0.0436943	0.00550257	0.0016834	0.00677563	0.00422951	0.00422951	0.0131409	0.00932174	-0.00213578	-0.0148664	-0.00722801	0.014414	-0.00340883	0.014414	0.0245984	0.037329	0.0233254	-0.000862719	0.000410338	0.0233254	0.00550257	0.0207793
0.016	-0.00340883	0.00422951	-0.000862719	0.00677563	0.0182332	0.000410338	0.0538788	0.0207793	-0.0135933	0.0016834	-0.0275969	-0.0161394	-0.00977412	0.00295645	-0.0377814	-0.00977412	-0.00977412	0.00422951	0.00677563	0.00295645	0.0105948	-0.00340883	-0.00977412	0.000410338	0.000410338	0.0016834	0.0284176	0.0449674	0.00422951	0.000410338	-0.000862719	-0.00213578	0.0105948	0.0131409	-0.00722801	-0.00340883	0.0118679	0.00550257	-0.0110472	-0.0148664	0.0131409	0.00932174	0.0449674	0.037329	0.015687	-0.000862719	0.00422951	0.00422951	0.00677563
0.017	-0.0199586	-0.0110472	0.00422951	-0.00595495	0.0207793	0.00677563	0.0538788	0.0233254	-0.00340883	-0.000862719	-0.0135933	-0.02887	-0.00722801	-0.00595495	-0.0403275	-0.00468189	-0.00977412	0.000410338	0.00677563	0.014414	0.000410338	-0.00722801	0.0118679	0.000410338	0.000410338	0.0131409	0.037329	0.0411482	0.00295645	-0.00468189	-0.00468189	-0.00468189	0.014414	0.0118679	0.0016834	0.00422951	0.00295645	0.00932174	-0.0148664	-0.00340883	0.0182332	0.0207793	0.0551518	0.015687	0.00550257	0.00677563	0.00932174	0.00295645	0.0220523
0.018	-0.00722801	-0.00850107	-0.00722801	0.00295645	0.0195062	0.00422951	0.0500596	0.0207793	-0.00595495	0.00550257	-0.0225047	-0.0174125	-0.00468189	0.014414	-0.0377814	-0.00595495	-0.00722801	-0.00340883	-0.00850107	0.00422951	-0.00468189	-0.0110472	0.014414	-0.00213578	0.000410338	-0.00213578	0.0500596	0.0436943	0.00422951	0.00677563	0.000410338	0.000410338	0.00550257	0.00932174	-0.000862719	0.00677563	-0.0135933	-0.000862719	0.00550257	0.00422951	0.00932174	0.0195062	0.0500596	0.0322368	0.0131409	0.00295645	0.00804868	0.00550257	0.015687
0.019	-0.00468189	-0.00340883	0.0105948	-0.00213578	0.0207793	0.014414	0.0653363	0.014414	-0.00722801	-0.00468189	-0.0199586	-0.0352353	-0.00468189	0.015687	-0.0416006	-0.0110472	-0.00595495	-0.00213578	-0.000862719	-0.00595495	0.00295645	0.00422951	0.00550257	0.00295645	0.0105948	-0.000862719	0.0436943	0.037329	-0.0161394	0.0016834	-0.000862719	0.000410338	0.015687	0.0105948	-0.00722801	0.00550257	-0.00468189	-0.000862719	-0.00468189	-0.0148664	0.014414	0.00932174	0.0449674	0.0347829	0.00677563	-0.000862719	0.0207793	0.00550257	0.0105948
0.02	-0.00213578	-0.0123202	-0.00340883	0.000410338	0.014414	0.00677563	0.0551518	0.015687	-0.00213578	0.00677563	-0.0148664	-0.0199586	-0.00468189	0.000410338	-0.0365083	-0.00977412	-0.00595495	-0.000862719	0.00422951	0.014414	0.0016834	-0.00213578	0.0016834	0.00550257	0.0118679	0.00677563	0.0615171	0.037329	-0.00340883	0.0118679	-0.00213578	0.00677563	0.014414	0.00295645	0.00295645	-0.00468189	0.0105948	-0.00213578	0.00804868	0.00550257	0.00550257	0.015687	0.0347829	0.0245984	0.014414	0.00932174	0.0118679	0.00932174	0.0258715
0.021	-0.0110472	-0.00468189	-0.00595495	0.00677563	0.0258715	0.0105948	0.0602441	0.0118679	-0.00595495	0.00422951	-0.0148664	-0.0301431	-0.00468189	-0.000862719	-0.0352353	-0.00977412	-0.0110472	0.000410338	0.00295645	0.000410338	-0.00340883	-0.00213578	0.00422951	0.000410338	0.0105948	0.015687	0.0551518	0.0309637	-0.00213578	0.00804868	0.00677563	0.00677563	0.00422951	0.00422951	-0.00468189	0.0016834	-0.000862719	0.0118679	0.0169601	-0.000862719	0.0207793	0.0105948	0.0335098	0.0207793	0.0118679	0.0016834	0.00550257	0.00677563	0.0245984
0.022	-0.0161394	-0.00595495	0.000410338	0.00550257	0.0258715	0.015687	0.0678824	0.00932174	-0.00722801	-0.00340883	-0.0135933	-0.0352353	-0.0135933	0.00804868	-0.0352353	-0.00722801	-0.00340883	0.00804868	0.000410338	0.00422951	-0.00340883	0.0016834	0.0016834	-0.0123202	0.015687	0.00550257	0.0398751	0.0245984	0.0105948	0.0016834	-0.00850107	0.00422951	0.00550257	0.00422951	0.00550257	-0.00595495	-0.00722801	0.0016834	-0.00213578	0.00932174	0.0169601	0.00295645	0.0296907	0.0233254	0.000410338	0.00932174	0.00932174	0.00550257	0.014414
0.023	-0.0110472	-0.0110472	0.00550257	-0.00468189	0.0207793	0.00422951	0.0742477	0.0182332	0.00422951	0.00295645	-0.0110472	-0.0263239	0.00550257	0.000410338	-0.0314161	-0.0174125	-0.0186855	0.00295645	-0.00595495	0.00932174	0.00677563	0.000410338	0.0118679	0.00295645	-0.000862719	0.0131409	0.0398751	0.0271445	-0.000862719	0.000410338	0.00295645	0.0105948	-0.00468189	0.00677563	-0.00213578	0.00295645	0.014414	-0.000862719	0.0131409	0.00422951	0.0105948	0.0271445	0.0258715	0.0169601	0.00804868	0.000410338	0.0131409	0.00295645	0.015687
0.024	-0.00595495	-0.0148664	0.000410338	-0.00595495	0.015687	0.015687	0.0767938	0.00422951	-0.00722801	0.00677563	-0.00468189	-0.02887	0.00677563	-0.000862719	-0.0352353	-0.0186855	-0.00722801	-0.000862719	0.00804868	-0.00468189	-0.00340883	-0.00468189	-0.000862719	0.0131409	-0.00722801	0.0105948	0.036056	0.0195062	-0.00468189	0.00550257	0.0016834	0.0118679	-0.00340883	0.00422951	0.00550257	-0.00722801	0.00804868	0.00932174	0.014414	0.00295645	0.0271445	0.0118679	0.0258715	0.0245984	0.00804868	0.00804868	0.015687	0.0131409	0.0233254
0.025	-0.00468189	0.0131409	0.014414	0.0016834	0.0182332	0.014414	0.0831591	0.00804868	-0.00340883	-0.00850107	-0.00595495	-0.0326892	0.00677563	0.00677563	-0.0352353	-0.0135933	-0.00213578	-0.00595495	-0.00722801	0.00804868	0.00422951	-0.00468189	0.0118679	-0.000862719	0.00550257	-0.000862719	0.0284176	0.00932174	0.00550257	0.0105948	0.0016834	0.00295645	0.015687	0.0016834	0.014414	0.0016834	0.000410338	0.00932174	-0.000862719	0.00804868	0.0118679	0.015687	0.0245984	0.0245984	0.0105948	0.00295645	0.00295645	0.0131409	0.014414
0.026	-0.0174125	-0.0135933	0.00295645	-0.00595495	0.00932174	0.0118679	0.0780669	0.0182332	0.00550257	-0.00468189	-0.00468189	-0.0377814	0.00295645	-0.00468189	-0.0365083	-0.00722801	-0.00850107	0.00932174	0.00932174	0.00422951	-0.00468189	-0.00468189	0.000410338	0.00677563	0.000410338	0.000410338	0.0233254	0.00804868	-0.0148664	0.00677563	0.000410338	0.00932174	0.00295645	0.00677563	-0.00468189	-0.000862719	-0.00595495	-0.00595495	0.0105948	0.00295645	0.014414	0.014414	0.036056	0.0182332	-0.00468189	0.000410338	0.014414	0.00677563	0.0195062
0.027	-0.0174125	-0.0174125	0.00550257	0.0105948	0.0245984	0.014414	0.0895244	0.0182332	0.00422951	0.000410338	-0.0148664	-0.0365083	0.0118679	0.00422951	-0.0326892	-0.00850107	-0.00468189	0.00550257	0.00550257	0.0105948	0.00422951	-0.00468189	-0.000862719	0.00804868	0.00295645	0.0131409	0.0105948	-0.00213578	0.00422951	-0.000862719	0.00295645	0.00295645	0.00677563	0.00804868	0.00295645	0.00677563	0.0016834	-0.00340883	0.00932174	-0.00468189	0.0131409	0.00295645	0.0411482	0.0296907	0.0118679	0.00932174	0.0016834	0.0118679	0.0284176
0.028	-0.0148664	0.000410338	0.0016834	-0.000862719	0.0220523	-0.00468189	0.0869783	0.0105948	0.000410338	-0.00213578	-0.00850107	-0.0314161	0.0118679	-0.00468189	-0.0314161	-0.00850107	0.00295645	0.00295645	-0.00340883	0.0016834	-0.00213578	0.000410338	0.00295645	0.00932174	0.00422951	0.014414	0.015687	0.0207793	-0.000862719	0.00550257	0.00295645	0.000410338	0.00295645	0.00932174	-0.00213578	-0.00468189	0.00932174	-0.00340883	0.0169601	-0.00213578	0.0169601	0.014414	0.0347829	0.0245984	0.0131409	0.014414	0.014414	0.0118679	0.0245984
0.029	0.000410338	0.00422951	0.00932174	0.00550257	0.00295645	0.00804868	0.080613	0.0169601	0.000410338	0.00550257	-0.000862719	-0.02887	0.0182332	-0.00722801	-0.0403275	-0.00468189	-0.00595495	0.000410338	-0.00340883	0.00932174	0.00804868	-0.00722801	0.015687	0.000410338	0.0105948	0.00677563	0.0195062	0.0271445	0.00422951	0.00932174	0.00932174	0.00550257	0.00422951	0.014414	-0.00722801	-0.00722801	-0.000862719	0.0016834	0.014414	0.000410338	0.014414	0.0245984	0.058971	0.00677563	0.0105948	-0.00595495	0.000410338	0.00550257	0.0245984
0.03	-0.00340883	-0.00468189	0.00295645	0.00804868	0.0016834	0.0233254	0.0946166	0.015687	0.00550257	-0.00595495	-0.00722801	-0.0237778	0.0195062	-0.000862719	-0.0314161	-0.00722801	-0.00850107	0.00295645	0.0118679	0.014414	0.000410338	-0.0110472	0.00932174	0.000410338	-0.00340883	0.00932174	0.0245984	0.0296907	-0.00468189	0.0105948	0.00295645	0.00422951	0.0105948	0.015687	0.014414	-0.000862719	-0.00595495	0.000410338	0.0207793	-0.0110472	0.015687	0.00932174	0.0513327	0.0271445	0.00295645	0.00932174	0.0195062	0.00422951	0.0169601
0.031	-0.0110472	-0.0110472	0.00422951	0.00804868	0.015687	0.0105948	0.0958897	0.0118679	0.00550257	0.00422951	-0.00850107	-0.0326892	0.0169601	0.00677563	-0.0263239	0.00422951	0.000410338	-0.00340883	0.0016834	-0.00213578	0.0016834	-0.00722801	0.000410338	0.00295645	0.000410338	-0.00468189	0.0195062	0.0296907	0.00550257	-0.00340883	0.000410338	0.00550257	0.00295645	0.00932174	0.00804868	-0.00340883	0.00550257	-0.00468189	0.0195062	0.00422951	0.00422951	0.0233254	0.0678824	0.0105948	0.00295645	0.00550257	0.0207793	0.00550257	0.0169601
0.032	-0.0123202	-0.00722801	0.00550257	0.00677563	0.0131409	0.000410338	0.0920705	0.00932174	0.00295645	-0.0123202	-0.00722801	-0.0199586	0.0207793	-0.00468189	-0.0377814	-0.00468189	0.00422951	0.00422951	0.00295645	0.0131409	0.015687	-0.00213578	0.0016834	0.00550257	0.00550257	0.000410338	0.0169601	0.0309637	0.00550257	0.0105948	0.00804868	0.00422951	0.0131409	0.00804868	0.00295645	0.00804868	-0.00595495	0.00295645	0.015687	0.00932174	0.00550257	0.0182332	0.0844321	0.0233254	0.0118679	0.00295645	0.014414	0.0118679	0.0207793
0.033	-0.00977412	-0.00213578	-0.000862719	0.00295645	0.015687	-0.00340883	0.0857052	0.0233254	0.0016834	-0.00468189	-0.00977412	-0.0123202	0.015687	-0.00595495	-0.0352353	-0.000862719	-0.00850107	0.00932174	-0.00213578	0.00677563	0.00295645	0.00295645	0.00550257	0.00932174	0.00804868	0.0105948	0.0258715	0.0182332	-0.00213578	-0.00468189	0.00422951	0.00932174	0.00677563	0.014414	-0.00213578	-0.00468189	0.00422951	0.0118679	0.015687	-0.00468189	0.00932174	0.0207793	0.0704285	0.0233254	0.00295645	0.00295645	0.015687	0.00932174	0.0118679
0.034	-0.00977412	-0.00213578	-0.00213578	0.000410338	0.00932174	0.00550257	0.102255	0.014414	0.000410338	-0.00722801	-0.00595495	-0.0237778	0.015687	0.00550257	-0.0263239	-0.00977412	-0.00340883	0.00677563	-0.00213578	0.00295645	0.0016834	-0.00468189	0.00295645	0.000410338	-0.00722801	0.00677563	0.0169601	0.0335098	-0.00468189	0.00677563	-0.00722801	-0.00340883	0.00677563	0.0016834	0.00550257	-0.00595495	0.00677563	-0.00595495	0.0220523	0.0016834	0.0169601	0.0207793	0.0946166	0.0245984	0.00932174	-0.000862719	0.00932174	0.00932174	0.0258715
0.035	-0.00595495	-0.00722801	0.00932174	0.00550257	0.0131409	0.00677563	0.0933435	0.0245984	0.00804868	0.0016834	0.00295645	-0.00595495	0.0207793	-0.000862719	-0.0123202	0.00295645	0.00295645	0.00932174	-0.00213578	0.00932174	0.000410338	0.000410338	0.0105948	0.00550257	0.00677563	0.0207793	0.0182332	0.0284176	-0.000862719	0.014414	-0.00468189	0.000410338	0.015687	0.0195062	-0.0148664	0.0016834	-0.00595495	0.000410338	0.0195062	0.0118679	0.00550257	0.0131409	0.0958897	0.014414	0.0118679	-0.00595495	0.0245984	0.00932174	0.0220523
0.036	0.00295645	-0.00468189	-0.00340883	-0.00468189	0.0169601	0.00295645	0.0869783	0.0131409	0.00295645	-0.00595495	-0.0212316	-0.0199586	0.0271445	0.0016834	-0.0263239	-0.00977412	-0.00722801	0.00295645	-0.00340883	0.00932174	0.0016834	0.000410338	0.00677563	0.00677563	0.00422951	0.0182332	0.0169601	0.0411482	-0.00340883	0.00550257	-0.00213578	0.00932174	0.00295645	0.00932174	-0.00722801	-0.00595495	-0.00850107	-0.000862719	0.0271445	0.00932174	0.00932174	0.0105948	0.120078	0.0296907	0.0131409	0.000410338	0.0105948	0.00295645	0.0233254
0.037	-0.0148664	-0.0148664	0.00932174	0.000410338	0.0258715	0.0016834	0.0907974	0.0207793	0.00804868	-0.00722801	-0.0237778	-0.00977412	0.0296907	0.000410338	-0.0326892	0.000410338	0.0016834	0.00804868	-0.00468189	0.0131409	-0.00722801	0.000410338	0.00932174	0.00677563	-0.00340883	0.014414	0.0207793	0.0449674	-0.00468189	0.000410338	0.00295645	0.000410338	0.00677563	0.00932174	0.00932174	-0.00722801	0.0016834	0.00932174	0.0335098	0.014414	0.0220523	0.0195062	0.120078	-0.000862719	0.00677563	0.000410338	0.00295645	-0.00340883	0.015687
0.038	-0.00340883	-0.00468189	-0.00340883	-0.00340883	0.015687	0.00422951	0.0767938	0.014414	0.00295645	-0.00595495	-0.00850107	-0.0161394	0.0233254	-0.000862719	-0.0174125	-0.0110472	0.000410338	0.00677563	-0.000862719	0.0105948	-0.00595495	-0.00468189	0.0105948	-0.0135933	0.00932174	0.0105948	0.014414	0.036056	0.00422951	0.00422951	0.00295645	0.0016834	-0.000862719	0.00550257	0.000410338	0.00804868	-0.000862719	0.00422951	0.015687	-0.0123202	0.00804868	0.015687	0.137901	0.0245984	0.0245984	0.014414	0.0118679	0.0169601	0.0335098
0.039	-0.00977412	-0.0161394	0.00550257	0.00295645	0.0131409	0.00550257	0.0755207	0.0220523	0.00932174	-0.00468189	-0.0148664	-0.0110472	0.0347829	-0.00213578	-0.0314161	-0.0148664	0.000410338	0.00295645	0.00677563	0.00550257	-0.000862719	0.00804868	0.00422951	0.00677563	0.00422951	0.014414	0.015687	0.037329	0.000410338	0.00804868	0.000410338	0.00677563	0.00550257	0.0169601	0.00550257	0.00550257	-0.00722801	-0.0110472	0.015687	0.00550257	0.0105948	0.00932174	0.149358	0.0182332	0.00932174	0.00295645	0.0118679	0.00932174	0.0245984
0.04	-0.0161394	-0.00340883	-0.000862719	-0.00595495	0.0131409	0.014414	0.0780669	0.0105948	-0.00595495	-0.0123202	-0.0199586	-0.0135933	0.0284176	-0.00340883	-0.0275969	-0.0110472	0.00422951	0.0105948	0.00550257	0.00932174	0.00677563	-0.00340883	0.0016834	0.014414	0.00550257	0.0169601	0.0182332	0.0386021	-0.00340883	0.000410338	0.000410338	0.0016834	0.00677563	0.014414	-0.0110472	0.000410338	0.000410338	0.00677563	0.0271445	-0.00722801	0.0169601	0.0182332	0.126443	0.0195062	0.00932174	0.0131409	0.00677563	0.00804868	0.0131409
0.041	-0.00722801	-0.0110472	0.000410338	0.000410338	0.0131409	0.00932174	0.0844321	0.00677563	0.00932174	-0.00977412	-0.000862719	-0.00722801	0.0284176	-0.00850107	-0.0365083	-0.00340883	-0.00595495	0.000410338	0.00932174	0.0131409	0.0131409	-0.000862719	0.0016834	0.00550257	-0.00977412	0.0182332	0.0182332	0.0411482	0.000410338	-0.00213578	0.014414	0.00422951	0.00550257	0.0131409	0.0131409	-0.00213578	0.00550257	-0.00468189	0.0105948	0.0105948	0.0182332	0.0016834	0.12517	0.0271445	0.0118679	0.00932174	0.0118679	0.0207793	0.0207793
0.042	-0.00850107	-0.000862719	-0.00468189	0.0105948	0.0207793	0.015687	0.0793399	0.0207793	0.0016834	-0.00468189	-0.0148664	-0.0161394	0.0233254	0.000410338	-0.0326892	-0.00595495	-0.000862719	0.00804868	0.000410338	0.0182332	0.00295645	-0.0110472	0.00550257	0.00932174	-0.000862719	0.0105948	0.015687	0.0411482	-0.00468189	0.000410338	0.00550257	0.00932174	0.0105948	0.00677563	0.00295645	-0.00977412	-0.00468189	0.014414	0.0207793	0.0182332	0.0131409	0.0233254	0.123897	0.0271445	0.00932174	0.00550257	0.0105948	0.00550257	0.015687
0.043	-0.00850107	-0.0110472	-0.00595495	-0.00595495	0.015687	0.00677563	0.0869783	0.0169601	0.00550257	-0.0110472	-0.00468189	-0.00977412	0.0207793	0.00295645	-0.0339622	-0.00468189	0.00932174	0.00550257	-0.00468189	0.00677563	0.00932174	0.000410338	0.00295645	0.00550257	-0.0123202	0.0182332	0.00295645	0.0411482	-0.00340883	-0.000862719	0.00295645	0.00677563	0.015687	0.00295645	0.000410338	-0.00340883	0.00804868	-0.00340883	0.0245984	-0.00340883	0.00295645	0.00932174	0.117532	0.0182332	0.00550257	0.0131409	0.0195062	0.014414	0.0233254
0.044	-0.000862719	-0.00722801	0.014414	0.000410338	0.014414	0.0131409	0.0767938	0.0220523	0.000410338	-0.00595495	-0.00722801	0.0016834	0.0233254	0.00295645	-0.0365083	-0.00468189	0.000410338	0.000410338	-0.000862719	0.014414	0.00677563	-0.00340883	-0.00468189	0.00295645	-0.0148664	0.0233254	0.00677563	0.0500596	-0.00213578	0.00295645	0.000410338	0.00932174	0.00932174	0.00295645	-0.00722801	0.0016834	-0.00340883	-0.00468189	0.0245984	0.00295645	0.00804868	0.00295645	0.117532	0.0258715	0.00932174	0.00295645	0.015687	0.0131409	0.0182332
0.045	-0.0110472	-0.0174125	-0.00213578	0.00677563	0.00677563	0.00550257	0.0691555	0.0118679	0.00677563	-0.00595495	-0.0148664	-0.00595495	0.015687	0.00550257	-0.0326892	-0.00340883	0.00295645	0.00295645	0.00550257	0.014414	0.00804868	0.0016834	0.00932174	0.0016834	-0.0161394	0.00932174	0.00677563	0.0347829	0.00550257	0.000410338	0.00550257	0.014414	0.00550257	0.00932174	-0.00977412	-0.000862719	0.000410338	0.00677563	0.0169601	0.00550257	0.0131409	0.0207793	0.106074	0.0169601	0.00932174	-0.00468189	0.0131409	0.00550257	0.0195062
0.046	-0.0199586	-0.00850107	-0.00340883	-0.000862719	0.0105948	0.00550257	0.0755207	0.00550257	0.00550257	-0.0148664	-0.0148664	-0.0135933	0.0207793	0.00550257	-0.0250508	-0.00468189	-0.00468189	0.00550257	0.000410338	0.0195062	-0.00468189	-0.00340883	-0.00213578	0.00804868	-0.0212316	0.00677563	0.00804868	0.0258715	0.00677563	0.00932174	-0.00595495	0.0016834	0.00295645	0.0195062	0.00295645	0.000410338	0.000410338	-0.000862719	0.014414	0.0105948	0.000410338	0.00550257	0.127716	0.0245984	0.00295645	0.00550257	0.0105948	0.00804868	0.0233254
0.047	-0.00595495	-0.00595495	-0.00850107	-0.00850107	0.0169601	0.0169601	0.0717016	0.0131409	0.0105948	-0.00977412	-0.000862719	-0.00722801	0.0195062	0.00295645	-0.0377814	-0.0148664	0.000410338	-0.00850107	0.00550257	0.014414	0.00804868	-0.00722801	0.0131409	-0.00340883	-0.0441467	0.00677563	0.0118679	-0.000862719	0.00295645	0.00804868	-0.00595495	0.00932174	0.00677563	0.00677563	0.000410338	-0.00213578	0.00932174	-0.000862719	0.0258715	0.00932174	0.0182332	0.00295645	0.106074	0.0207793	0.015687	0.00932174	0.00295645	0.00550257	0.0245984
0.048	-0.0148664	0.00295645	-0.00722801	0.0105948	0.00677563	0.00550257	0.081886	0.014414	0.000410338	-0.00722801	-0.00468189	-0.00977412	0.0182332	-0.00595495	-0.0377814	-0.00722801	0.00295645	0.00422951	0.000410338	0.0207793	0.00677563	-0.00595495	0.00932174	0.000410338	-0.0441467	0.015687	0.0131409	0.00422951	0.00932174	0.00550257	0.000410338	0.0105948	0.0131409	-0.00468189	0.00804868	0.00804868	0.00677563	0.000410338	0.015687	-0.00468189	0.0131409	0.0105948	0.107347	0.0118679	0.0182332	0.00295645	0.0131409	0.00804868	0.0271445
0.049	-0.0148664	-0.00850107	-0.00340883	0.0016834	0.0233254	0.0131409	0.0704285	0.015687	0.0105948	-0.00595495	-0.00468189	-0.00340883	0.0220523	0.000410338	-0.0301431	-0.000862719	-0.00722801	0.00422951	-0.000862719	0.015687	0.00677563	-0.00595495	0.00804868	0.0207793	-0.0314161	0.0105948	0.00422951	-0.0110472	-0.0135933	-0.00977412	0.000410338	0.00422951	0.0105948	0.0105948	0.00932174	-0.000862719	-0.00468189	0.00295645	0.0131409	0.014414	0.014414	0.0016834	0.102255	0.00804868	0.00295645	0.00422951	0.00932174	0.014414	0.014414
0.05	-0.00468189	0.000410338	0.0195062	-0.0161394	0.00422951	0.014414	0.0615171	0.0233254	0.00422951	-0.00468189	-0.00468189	-0.0148664	0.0169601	0.00550257	-0.0237778	-0.0110472	-0.000862719	0.00804868	0.00295645	0.00932174	0.000410338	-0.00722801	0.00422951	0.000410338	-0.0403275	0.00932174	-0.00468189	-0.00468189	-0.00595495	-0.00340883	0.00932174	-0.00722801	0.00422951	0.00550257	0.00422951	0.00932174	-0.00722801	-0.00595495	0.014414	0.0016834	0.00295645	0.0131409	0.0958897	0.0195062	0.0105948	0.00295645	0.014414	0.00932174	0.0105948
0.051	-0.00850107	-0.00722801	0.000410338	0.0105948	0.0118679	-0.00340883	0.0576979	0.015687	0.014414	-0.00722801	-0.0186855	-0.0263239	0.0233254	0.0105948	-0.0237778	-0.00977412	0.00932174	-0.000862719	0.00550257	0.00422951	-0.0161394	0.00677563	0.000410338	-0.00340883	-0.0428736	0.00677563	0.000410338	-0.00213578	0.0016834	-0.00340883	0.00550257	0.00422951	0.0131409	0.0105948	-0.00595495	-0.00213578	0.00804868	0.00550257	0.0131409	-0.00468189	0.00804868	0.0182332	0.112439	0.00550257	0.0105948	0.00295645	0.0169601	0.00677563	0.015687
0.052	-0.00468189	-0.00850107	-0.000862719	-0.000862719	0.015687	0.00932174	0.0640632	0.0105948	0.000410338	0.000410338	-0.0161394	-0.0135933	0.0182332	0.000410338	-0.0301431	0.000410338	-0.0148664	0.00804868	0.0016834	0.014414	0.00295645	-0.0148664	0.00550257	0.00932174	-0.0174125	0.0169601	0.00422951	-0.0123202	-0.00213578	0.0118679	0.0118679	0.0182332	0.000410338	0.0207793	0.00422951	0.0016834	0.00932174	0.00295645	0.00295645	-0.00850107	0.00677563	0.015687	0.0920705	0.0284176	0.0118679	0.000410338	0.0118679	0.0105948	0.014414
0.053	-0.0161394	-0.00977412	-0.00468189	0.000410338	0.014414	0.00422951	0.0564249	0.0131409	-0.00340883	-0.0110472	-0.0237778	-0.0212316	0.0169601	0.000410338	-0.0199586	0.0016834	0.0016834	0.00677563	0.00295645	0.015687	0.0016834	0.00550257	0.0016834	0.00295645	-0.0148664	0.00677563	0.00422951	-0.00850107	0.00295645	-0.00340883	0.00295645	-0.00213578	0.014414	0.00677563	0.00422951	0.00804868	-0.00340883	-0.00340883	0.0169601	0.000410338	0.00677563	0.00677563	0.0882513	0.0284176	0.00422951	0.00677563	0.00550257	0.000410338	0.014414
0.054	-0.0237778	-0.00213578	0.0105948	0.00932174	0.0131409	-0.0161394	0.0500596	0.0207793	0.00295645	-0.00977412	-0.0199586	-0.00850107	0.014414	0.000410338	-0.0250508	-0.00850107	0.00295645	0.000410338	0.00422951	0.0105948	0.00422951	-0.00468189	0.015687	-0.00340883	-0.0199586	0.00932174	0.0105948	-0.0110472	0.00422951	0.000410338	0.000410338	0.0105948	0.00550257	0.0118679	-0.00977412	-0.000862719	0.0131409	0.00422951	-0.000862719	-0.00340883	0.0131409	0.0220523	0.081886	0.0118679	0.00677563	-0.00340883	0.000410338	0.0131409	0.0195062
0.055	-0.00850107	-0.00468189	0.00295645	-0.00340883	0.0105948	-0.00468189	0.0526057	0.00932174	-0.00468189	-0.00722801	-0.0250508	-0.0110472	0.00932174	-0.000862719	-0.0275969	-0.0135933	0.00422951	-0.000862719	0.00804868	0.0182332	0.0131409	-0.00213578	0.00677563	0.000410338	-0.0161394	0.0118679	0.0131409	-0.00213578	0.000410338	0.0105948	0.00422951	0.00804868	0.0131409	0.0118679	0.00932174	0.0118679	0.00677563	0.000410338	0.0118679	0.00932174	0.00804868	0.0207793	0.0767938	0.0233254	0.0195062	-0.000862719	0.00295645	0.0131409	0.0195062
0.056	-0.0135933	0.00422951	0.000410338	0.00804868	0.0169601	0.000410338	0.0335098	0.0195062	0.00932174	-0.00468189	-0.0110472	-0.00977412	0.0131409	0.0016834	-0.0148664	-0.0110472	-0.00468189	0.0131409	-0.00468189	0.0118679	0.0105948	-0.00340883	0.00295645	0.015687	-0.00722801	0.0233254	0.0195062	-0.00340883	0.0016834	-0.000862719	0.00932174	0.00550257	0.00422951	0.00677563	0.00295645	0.000410338	-0.00468189	0.00677563	-0.0186855	-0.00850107	-0.00340883	0.00932174	0.0678824	0.0105948	0.00550257	-0.00468189	0.0195062	0.015687	0.0245984
0.057	-0.0263239	-0.0148664	0.000410338	0.015687	0.0182332	-0.00468189	0.0398751	0.014414	0.00422951	-0.0110472	-0.0148664	0.0016834	0.000410338	0.00295645	-0.0123202	-0.00468189	0.00804868	-0.00977412	0.00550257	0.0118679	0.000410338	0.00422951	0.0016834	0.00550257	-0.00340883	0.00804868	0.00550257	0.00295645	-0.00722801	0.000410338	-0.000862719	-0.00468189	0.0195062	0.0016834	-0.00595495	-0.000862719	0.000410338	-0.000862719	-0.00977412	-0.00468189	0.00550257	0.0131409	0.0691555	0.0220523	0.0271445	0.00932174	0.00677563	0.000410338	0.00932174
0.058	0.000410338	-0.0148664	-0.000862719	-0.00850107	0.015687	0.015687	0.036056	0.00677563	0.000410338	-0.00213578	-0.000862719	0.0016834	0.00295645	-0.00468189	-0.0314161	-0.00977412	0.00295645	0.0016834	0.00677563	0.0169601	-0.000862719	-0.00722801	0.000410338	0.00550257	0.00677563	0.015687	0.0207793	0.000410338	-0.0110472	-0.00722801	-0.000862719	0.00422951	-0.000862719	0.00677563	-0.00722801	-0.00340883	0.00932174	-0.00468189	0.00295645	0.00422951	0.00677563	0.015687	0.0844321	0.0182332	0.00550257	0.00422951	0.0131409	0.00295645	0.0105948
0.059	-0.0148664	0.00550257	-0.00340883	0.0169601	0.00550257	-0.00468189	0.0335098	0.0016834	0.00422951	0.000410338	-0.0123202	0.000410338	0.0105948	-0.00340883	-0.0148664	-0.00468189	-0.00595495	0.00550257	0.000410338	0.00932174	-0.00468189	0.0016834	0.014414	-0.00340883	-0.00213578	0.00295645	0.00295645	-0.00595495	-0.00468189	0.0105948	0.00677563	0.000410338	0.00677563	0.0016834	-0.00468189	0.00295645	-0.00468189	0.000410338	-0.0174125	-0.00595495	0.0245984	0.0105948	0.0691555	0.014414	0.00422951	0.00550257	0.00550257	0.00295645	0.0271445
0.06	-0.0110472	-0.00977412	0.00295645	0.00422951	0.00932174	0.00295645	0.0347829	0.015687	0.0016834	-0.00340883	-0.0212316	0.00677563	0.00677563	-0.00340883	-0.0225047	-0.00468189	-0.000862719	0.0016834	0.00677563	0.0105948	-0.00340883	0.000410338	0.0105948	0.00932174	0.00804868	0.014414	-0.00722801	-0.00850107	0.00677563	0.00932174	0.0016834	0.00422951	0.00550257	0.00295645	0.00550257	-0.00468189	0.0131409	0.014414	-0.0212316	-0.00213578	0.00804868	0.0182332	0.0576979	0.00932174	0.00295645	0.00932174	0.0131409	0.0195062	0.0131409
0.061	-0.00977412	-0.00850107	0.000410338	0.0016834	0.0131409	0.00804868	0.0309637	0.0131409	0.00550257	-0.00722801	-0.00977412	-0.000862719	-0.000862719	0.00295645	-0.0225047	-0.000862719	-0.000862719	0.00295645	-0.00468189	0.00550257	0.00422951	-0.00213578	-0.00213578	0.00677563	-0.0110472	0.0118679	0.0131409	0.00295645	0.00295645	-0.000862719	0.0131409	0.00422951	0.0105948	0.0016834	-0.00340883	0.00932174	-0.0148664	0.0016834	-0.0250508	0.000410338	0.00677563	0.00804868	0.0615171	0.0258715	0.000410338	-0.00340883	-0.000862719	0.00932174	0.0207793
0.062	-0.00977412	-0.00977412	0.00295645	-0.00850107	0.00932174	0.000410338	0.0335098	0.00932174	0.00804868	-0.000862719	-0.0199586	0.00422951	-0.0148664	0.000410338	-0.0174125	0.00932174	0.00550257	0.00550257	-0.00722801	0.014414	0.00422951	0.00295645	-0.00468189	0.000410338	0.00932174	0.015687	0.014414	0.0207793	0.0105948	0.00804868	-0.000862719	0.0131409	0.00932174	0.0169601	0.000410338	0.0118679	0.00677563	0.000410338	-0.0352353	0.00677563	0.0105948	0.014414	0.0767938	0.0169601	-0.000862719	0.00422951	0.00422951	0.014414	0.0233254
0.063	-0.0110472	-0.00340883	0.000410338	0.00550257	0.00932174	0.0182332	0.0347829	0.015687	-0.00468189	-0.00468189	-0.00722801	0.000410338	-0.0275969	-0.00468189	-0.0148664	-0.0174125	-0.00340883	0.0016834	-0.000862719	0.014414	0.00550257	-0.0135933	0.00932174	0.0105948	-0.00340883	0.014414	-0.000862719	0.0207793	-0.00340883	-0.00468189	-0.000862719	0.015687	0.00295645	0.00550257	-0.00213578	-0.00213578	-0.00468189	-0.00468189	-0.0416006	0.00295645	0.00932174	0.00677563	0.0411482	0.0258715	0.00804868	0.000410338	0.014414	0.0105948	0.0169601
0.064	-0.00850107	-0.00850107	0.00677563	0.000410338	0.00932174	0.015687	0.0195062	0.0245984	0.000410338	0.000410338	-0.00722801	-0.00595495	-0.0212316	0.0016834	-0.0186855	-0.00595495	-0.00722801	-0.00213578	-0.000862719	0.0233254	-0.00977412	0.00295645	0.00295645	0.00804868	0.00932174	0.0220523	0.00677563	0.0245984	0.0016834	0.00550257	-0.00468189	0.00550257	0.014414	0.0182332	0.014414	0.00677563	0.00804868	0.00804868	-0.02887	-0.000862719	0.00550257	0.00550257	0.0615171	0.0233254	0.00932174	-0.00468189	0.00804868	0.0105948	0.0207793
0.065	-0.0161394	-0.0148664	0.0105948	0.0195062	0.014414	-0.000862719	0.0449674	0.015687	0.00550257	-0.00340883	-0.00977412	0.0016834	-0.0352353	0.00677563	-0.0250508	0.000410338	-0.00468189	0.000410338	-0.00595495	0.000410338	0.00932174	0.00550257	-0.00340883	0.00804868	0.00677563	0.00677563	0.014414	0.014414	-0.0161394	0.00422951	0.00804868	0.00295645	0.00550257	0.014414	-0.00468189	-0.00213578	0.000410338	-0.00722801	-0.0250508	0.000410338	0.015687	0.014414	0.0513327	0.0220523	0.0105948	0.00295645	0.000410338	0.00295645	0.0309637
0.066	-0.0199586	-0.0135933	-0.00213578	0.00422951	0.000410338	0.0105948	0.036056	0.0131409	0.00677563	-0.0123202	-0.00595495	-0.000862719	-0.0403275	0.00550257	-0.0199586	-0.000862719	-0.00213578	-0.00468189	-0.00213578	0.014414	0.0105948	-0.00722801	0.000410338	0.00804868	0.00932174	0.00422951	0.00677563	0.00932174	-0.00213578	0.000410338	-0.00213578	0.0016834	0.0118679	0.015687	-0.00850107	-0.00468189	0.0016834	-0.0148664	-0.0225047	0.0131409	0.0105948	0.0105948	0.0538788	0.014414	-0.000862719	0.00677563	0.0118679	0.00677563	0.0207793
0.067	-0.0110472	0.000410338	-0.0123202	-0.00468189	0.014414	0.0131409	0.0335098	0.0233254	0.00422951	-0.0148664	-0.0123202	0.00422951	-0.0479659	0.00550257	-0.0186855	-0.00722801	0.00677563	0.000410338	-0.000862719	0.0131409	0.00932174	-0.00468189	0.0105948	0.00677563	0.00677563	0.0131409	0.0105948	0.014414	0.00550257	0.00295645	0.000410338	-0.00340883	0.00422951	-0.00213578	0.000410338	-0.00468189	-0.00468189	0.0245984	-0.0250508	0.00422951	0.00804868	0.0169601	0.0462404	0.015687	0.0207793	-0.00722801	0.0118679	0.0118679	0.0207793
0.068	-0.0212316	-0.0110472	0.00677563	0.0118679	0.0169601	-0.00468189	0.0271445	0.015687	0.0016834	-0.00977412	-0.00977412	-0.00213578	-0.0352353	0.00422951	-0.0250508	-0.00722801	-0.00340883	0.0016834	0.0016834	0.00295645	0.00677563	-0.000862719	0.00932174	0.00932174	0.00804868	0.00932174	0.00932174	-0.00340883	0.000410338	0.00295645	0.00295645	0.00932174	0.0105948	0.00422951	0.000410338	-0.00340883	-0.00213578	0.00804868	-0.0161394	-0.00213578	0.0131409	0.0195062	0.0487865	0.0258715	-0.00213578	0.0016834	0.0105948	0.00295645	0.0105948
0.069	-0.0110472	0.0016834	0.00295645	0.00804868	0.0118679	0.015687	0.0284176	0.015687	-0.000862719	-0.00850107	-0.0110472	-0.0148664	-0.0466928	0.00295645	-0.0199586	-0.0135933	-0.00468189	-0.00468189	-0.00468189	0.014414	-0.00722801	-0.00213578	0.00550257	0.00422951	0.0105948	0.00932174	0.00295645	-0.00850107	0.0016834	0.000410338	0.00677563	0.00804868	-0.00468189	0.00804868	-0.00468189	0.000410338	-0.00977412	-0.00468189	-0.0135933	-0.00468189	0.00550257	0.014414	0.0398751	0.0207793	0.00677563	0.000410338	0.00804868	0.00932174	0.014414
0.07	-0.0148664	0.000410338	0.000410338	-0.0123202	0.014414	-0.00213578	0.0245984	0.0131409	0.000410338	-0.00468189	-0.0148664	-0.00722801	-0.0492389	0.0131409	-0.0199586	-0.00595495	0.000410338	0.00804868	-0.00595495	0.00932174	0.00422951	-0.00595495	0.00422951	0.00804868	0.00422951	0.0118679	0.00677563	-0.0301431	-0.00340883	0.000410338	0.00295645	0.014414	0.0105948	-0.00468189	-0.00340883	-0.000862719	0.00550257	-0.00850107	-0.0148664	0.00804868	-0.00595495	0.015687	0.0411482	0.00804868	0.014414	0.00932174	-0.00340883	0.00677563	0.0182332
0.071	-0.0186855	-0.00595495	0.0105948	0.00677563	0.0131409	0.0016834	0.0182332	0.0207793	0.015687	-0.00722801	-0.00468189	0.0118679	-0.050512	0.000410338	-0.0174125	-0.00595495	0.0016834	0.000410338	0.00295645	0.015687	0.000410338	-0.0110472	0.00295645	0.00804868	-0.00468189	0.00932174	0.00550257	-0.0237778	-0.000862719	0.0016834	0.00422951	0.00550257	0.00932174	0.000410338	0.00550257	0.00550257	0.000410338	0.00550257	-0.00977412	-0.00595495	-0.00213578	0.014414	0.0487865	0.0258715	0.00932174	0.00295645	0.00932174	0.000410338	0.0195062
0.072	-0.00468189	-0.00977412	0.00804868	0.00550257	0.015687	0.0169601	0.0169601	0.0207793	0.0131409	-0.0123202	0.00295645	-0.00595495	-0.0606964	-0.000862719	-0.0250508	-0.00340883	-0.00468189	-0.000862719	0.000410338	0.00677563	0.00550257	0.00550257	0.00677563	0.00677563	0.00295645	0.015687	0.0105948	-0.0250508	-0.00595495	-0.00468189	0.000410338	0.000410338	0.0118679	0.00422951	-0.000862719	0.00550257	-0.0110472	-0.00468189	-0.00722801	0.00677563	0.0131409	-0.00595495	0.0424212	0.00932174	0.00295645	0.0016834	0.00677563	0.000410338	0.0182332
0.073	-0.0225047	-0.000862719	-0.000862719	0.000410338	0.0118679	0.0169601	0.0245984	0.0118679	0.0016834	-0.000862719	-0.00595495	-0.00468189	-0.0441467	-0.000862719	-0.0161394	-0.00977412	-0.00595495	0.00804868	0.00677563	-0.000862719	-0.00468189	0.000410338	0.00422951	0.00932174	0.014414	0.00932174	0.00295645	-0.0199586	0.00932174	0.0105948	0.00422951	0.0131409	0.00932174	0.00677563	0.000410338	0.00550257	-0.00977412	-0.0110472	-0.0110472	-0.00468189	0.0195062	0.0258715	0.0602441	0.0207793	0.0118679	0.0105948	0.00804868	0.00932174	0.0207793
0.074	-0.0212316	-0.00850107	-0.00977412	0.00677563	0.0016834	0.0131409	0.0131409	0.00550257	0.00932174	-0.000862719	-0.00722801	-0.00340883	-0.0377814	0.00932174	-0.0263239	0.000410338	-0.000862719	0.00295645	-0.000862719	0.00550257	0.00677563	-0.00468189	0.00295645	-0.00213578	0.00295645	0.0207793	0.00932174	-0.02887	0.00804868	0.00677563	-0.000862719	-0.000862719	0.0118679	-0.000862719	0.0182332	0.00550257	0.0105948	0.00550257	0.000410338	0.00550257	0.000410338	0.0182332	0.0717016	0.0207793	0.0131409	0.00932174	0.0182332	0.00677563	0.0233254
0.075	-0.00850107	-0.00722801	0.0131409	0.00932174	0.00422951	0.0169601	0.00932174	0.015687	0.0169601	0.00550257	0.00550257	-0.00213578	-0.0250508	0.000410338	-0.0237778	-0.0135933	0.0016834	0.00550257	-0.00213578	0.0016834	0.00804868	0.00422951	0.00932174	0.000410338	0.00804868	0.00804868	0.00550257	-0.0148664	-0.00468189	0.014414	-0.000862719	0.0016834	0.00550257	0.015687	-0.00468189	-0.0174125	-0.000862719	-0.00468189	0.000410338	0.0016834	0.00422951	-0.00468189	0.0767938	0.00677563	0.0016834	-0.00977412	0.00804868	0.0207793	0.00550257
0.076	-0.00468189	-0.0161394	-0.000862719	0.000410338	0.00677563	-0.00340883	0.00677563	0.0233254	-0.00340883	0.000410338	-0.00977412	-0.00468189	-0.0390544	0.00422951	0.0105948	-0.00722801	-0.00340883	-0.000862719	-0.00850107	0.000410338	0.0131409	-0.00213578	0.00295645	0.000410338	0.0105948	0.0016834	0.0118679	-0.0148664	-0.00722801	0.00550257	-0.00977412	0.00295645	0.00422951	0.0131409	0.00550257	0.00422951	0.00422951	0.0131409	0.00932174	-0.000862719	0.014414	0.00677563	0.0844321	0.0207793	0.000410338	-0.00850107	0.00677563	0.0105948	0.0245984
0.077	-0.0123202	-0.0123202	-0.0110472	0.0131409	0.00550257	0.00677563	0.000410338	0.0131409	0.00804868	-0.00850107	-0.00340883	-0.000862719	-0.0314161	0.0105948	-0.0161394	-0.0110472	0.00932174	-0.00468189	-0.00595495	0.0131409	0.00295645	0.00422951	0.00550257	0.00677563	0.000410338	0.00804868	0.00932174	-0.0161394	-0.00722801	0.00295645	0.00295645	0.00932174	0.00422951	0.000410338	0.00295645	-0.00468189	-0.00213578	0.00932174	0.00932174	0.00550257	0.015687	0.014414	0.0895244	0.0245984	0.0118679	-0.00468189	0.0105948	0.00932174	0.0182332
0.078	-0.00977412	-0.000862719	-0.00468189	0.000410338	0.0118679	0.00422951	0.00804868	0.015687	0.014414	-0.00340883	0.00932174	-0.0174125	-0.0326892	0.0105948	-0.0110472	-0.0110472	-0.0110472	0.00932174	-0.00977412	0.0105948	0.000410338	0.00550257	0.00932174	0.00295645	0.000410338	0.015687	0.00677563	0.0118679	0.000410338	-0.00595495	-0.000862719	0.00677563	0.014414	0.00550257	-0.00340883	-0.00595495	0.000410338	0.00677563	0.0207793	0.00422951	0.000410338	0.014414	0.0907974	0.0169601	0.000410338	0.00550257	0.000410338	0.00677563	0.0258715
0.079	-0.0135933	-0.00468189	-0.000862719	-0.00468189	0.00677563	0.0105948	-0.0174125	0.0207793	0.00295645	-0.00722801	-0.00468189	-0.0110472	-0.0174125	-0.00722801	-0.0174125	-0.0148664	-0.00595495	-0.000862719	-0.00595495	0.00550257	-0.00213578	0.00932174	0.00677563	0.015687	0.00932174	0.0118679	-0.00340883	0.0220523	0.000410338	-0.00595495	-0.00468189	0.014414	0.0105948	0.000410338	0.00295645	0.014414	-0.00468189	-0.00340883	0.000410338	0.00550257	0.015687	0.0131409	0.0920705	0.0131409	0.0118679	0.00550257	0.00677563	0.0131409	0.0182332
0.08	-0.00722801	-0.00595495	-0.00468189	0.00422951	0.00677563	0.0207793	0.00932174	0.014414	0.0182332	0.00932174	0.00295645	-0.0161394	-0.0161394	0.00550257	-0.0110472	-0.00977412	-0.0110472	0.000410338	-0.0110472	0.00550257	0.0105948	0.0105948	0.00804868	-0.00213578	0.000410338	0.0118679	0.00932174	0.0386021	0.00295645	0.0105948	0.00932174	0.000410338	0.00295645	0.00550257	-0.0110472	0.00550257	0.0016834	0.00550257	0.0169601	0.00422951	0.00550257	0.0182332	0.104801	0.0105948	0.00422951	0.00677563	0.00932174	0.00932174	0.0207793
0.081	-0.00468189	-0.00468189	0.000410338	0.00550257	0.014414	0.0016834	0.00550257	0.00295645	0.00677563	-0.0110472	-0.00468189	-0.00977412	-0.00468189	0.00295645	-0.0199586	-0.0110472	-0.00468189	-0.00722801	0.000410338	0.0207793	0.00422951	0.000410338	0.00804868	0.00295645	0.0105948	0.0118679	0.00550257	0.0449674	0.00422951	0.015687	-0.00340883	-0.00340883	0.00677563	0.015687	-0.00468189	0.00550257	-0.00595495	-0.000862719	0.0169601	0.0131409	0.0131409	0.00677563	0.106074	0.0182332	0.014414	0.00677563	0.00932174	0.0169601	0.0195062
0.082	-0.0148664	-0.0161394	0.00804868	-0.00340883	0.0105948	0.0105948	-0.000862719	0.0169601	0.00804868	0.000410338	0.000410338	-0.00595495	0.00804868	0.00295645	-0.0123202	-0.0110472	-0.0110472	0.000410338	0.000410338	0.00932174	-0.00468189	0.00550257	0.00804868	-0.000862719	-0.00340883	0.0131409	0.0105948	0.0513327	-0.00468189	0.000410338	-0.00340883	0.00422951	0.00677563	0.00295645	-0.00213578	-0.000862719	-0.00595495	-0.00340883	0.0169601	0.0105948	0.00550257	0.014414	0.0971627	0.0118679	0.014414	0.0105948	0.0105948	0.0131409	0.0258715
0.083	-0.0161394	-0.00722801	-0.0110472	0.0118679	-0.00595495	0.00550257	0.0105948	0.0220523	0.0105948	0.000410338	0.00677563	-0.0148664	0.0195062	0.0131409	-0.0161394	-0.0212316	-0.00595495	0.00677563	-0.000862719	0.0105948	0.0131409	0.0016834	0.00295645	-0.000862719	0.014414	0.0118679	0.0169601	0.0436943	-0.00340883	0.00550257	0.0105948	0.00422951	0.00804868	0.0105948	0.00422951	-0.00468189	-0.00722801	0.0105948	0.0169601	0.00932174	0.0105948	-0.00468189	0.100982	0.0118679	0.0195062	0.00804868	0.00677563	0.00932174	0.0245984
0.084	0.00422951	-0.00850107	-0.000862719	0.00295645	0.00804868	0.0105948	0.015687	0.015687	0.00932174	0.00677563	0.000410338	-0.0148664	0.0169601	-0.000862719	-0.0237778	-0.00850107	-0.00468189	0.00422951	0.000410338	0.0105948	0.00932174	0.00677563	0.00422951	0.00932174	-0.00468189	0.00295645	0.0182332	0.0411482	-0.000862719	0.0105948	-0.00340883	0.000410338	0.000410338	0.0118679	0.00932174	0.000410338	0.0169601	-0.00722801	0.0195062	-0.000862719	0.0169601	0.00932174	0.118805	0.00932174	0.00804868	0.00932174	0.0105948	0.00422951	0.0258715
0.085	-0.00977412	-0.0148664	0.00932174	0.000410338	0.0207793	0.0105948	0.014414	0.0131409	0.0118679	-0.00340883	0.000410338	-0.0135933	0.0207793	0.0118679	-0.0135933	-0.0110472	0.000410338	0.00804868	-0.00340883	0.0169601	0.00550257	0.0016834	0.00422951	0.00422951	0.00677563	0.00804868	-0.00340883	0.0386021	-0.00468189	0.00677563	-0.00213578	0.0169601	-0.000862719	0.0207793	0.00932174	-0.0110472	-0.000862719	-0.00722801	0.0245984	0.0131409	0.00932174	0.00804868	0.111166	0.0118679	-0.000862719	0.0105948	0.00295645	0.00804868	0.0271445
0.086	-0.00722801	-0.00595495	-0.00595495	0.000410338	0.0118679	0.00677563	0.0131409	0.00932174	0.0207793	-0.00468189	-0.000862719	-0.0250508	0.0169601	0.000410338	-0.00595495	-0.00468189	-0.00595495	0.00932174	0.00295645	0.0105948	0.00932174	0.00550257	-0.00340883	0.00677563	0.0105948	0.000410338	0.00677563	0.037329	-0.00722801	-0.00468189	0.00550257	0.00677563	0.00295645	0.00932174	0.00295645	-0.00850107	-0.00468189	0.00422951	0.0182332	0.0105948	0.00932174	0.015687	0.126443	0.0335098	0.00422951	-0.0110472	0.00295645	0.0169601	0.0233254
0.087	-0.0148664	-0.0174125	0.00677563	-0.0110472	0.0118679	0.00677563	0.0207793	0.014414	0.00422951	-0.00468189	0.000410338	-0.0135933	0.0207793	0.00295645	-0.00977412	-0.00977412	-0.00340883	0.000410338	-0.00977412	0.015687	0.00932174	0.00677563	-0.00468189	0.014414	0.00932174	0.0016834	0.014414	0.0322368	-0.00595495	-0.00468189	-0.00340883	0.00550257	0.0169601	0.00804868	-0.000862719	0.00677563	0.000410338	-0.00977412	0.015687	-0.0135933	0.0182332	0.0105948	0.144266	0.0118679	0.00677563	0.0105948	0.0169601	0.0105948	0.0195062
0.088	-0.0250508	-0.0148664	0.015687	0.00550257	0.00677563	0.015687	0.00550257	0.0195062	0.00550257	0.000410338	-0.0123202	-0.0199586	0.0195062	-0.00213578	-0.00595495	-0.0174125	-0.00850107	0.0118679	0.00295645	0.0207793	0.00677563	-0.00468189	0.00932174	0.00550257	0.00422951	0.0105948	0.000410338	0.036056	0.00932174	0.000410338	0.00550257	0.00422951	0.00550257	0.00677563	0.000410338	0.00422951	0.000410338	-0.00468189	0.0169601	0.00295645	0.00422951	0.00422951	0.145539	0.0131409	0.00677563	0.00932174	0.0131409	0.0118679	0.0233254
0.089	-0.0174125	-0.00468189	0.00295645	0.000410338	0.00804868	0.0182332	0.00550257	0.0207793	0.00422951	-0.0161394	-0.00722801	-0.0339622	0.0335098	0.00550257	0.000410338	-0.00722801	-0.00213578	-0.000862719	-0.00722801	0.00550257	-0.000862719	0.00295645	0.000410338	0.00932174	0.00804868	0.0258715	0.00550257	0.0271445	-0.00468189	0.000410338	-0.00340883	-0.000862719	0.00677563	-0.000862719	-0.00850107	-0.00213578	0.00677563	0.000410338	0.00295645	0.00677563	0.0131409	-0.00977412	0.142993	0.014414	0.00932174	0.00295645	0.00550257	0.00550257	0.0195062
0.09	-0.00722801	-0.000862719	0.0016834	0.0105948	0.0105948	0.00804868	0.00295645	0.00932174	0.00422951	-0.000862719	-0.000862719	-0.0377814	0.0245984	0.00932174	0.00422951	-0.0161394	-0.00213578	0.00550257	-0.00977412	-0.00213578	-0.00340883	0.00295645	0.000410338	0.00804868	0.00677563	0.00422951	0.00804868	0.0398751	0.0016834	0.00677563	0.00804868	-0.00340883	0.00932174	0.0105948	0.00295645	-0.00468189	0.00295645	-0.00213578	0.014414	0.000410338	0.0016834	0.00804868	0.167181	0.0258715	0.00550257	0.00677563	-0.00468189	0.0131409	0.0118679
0.091	-0.0135933	-0.00340883	0.00932174	-0.00340883	-0.0314161	0.0131409	-0.00468189	0.0207793	0.00550257	-0.0110472	-0.000862719	-0.0314161	0.0271445	0.000410338	-0.0135933	-0.0174125	-0.00340883	0.00295645	0.000410338	0.014414	-0.000862719	-0.00340883	0.00422951	-0.000862719	0.00932174	0.000410338	0.0105948	0.0424212	-0.000862719	0.0016834	0.014414	-0.00213578	-0.00213578	0.0182332	0.00295645	-0.000862719	-0.00595495	0.00677563	0.0245984	0.0016834	-0.00468189	0.0105948	0.183731	0.015687	0.00295645	0.00550257	0.00932174	0.00550257	0.0233254
0.092	0.000410338	0.00932174	0.000410338	0.00422951	-0.0352353	0.014414	-0.000862719	0.014414	0.00295645	-0.000862719	0.0118679	-0.0377814	0.0195062	0.0105948	0.000410338	-0.00468189	-0.0123202	0.00422951	-0.00850107	0.014414	0.00295645	0.000410338	0.00422951	-0.00213578	0.00932174	0.00550257	0.0105948	0.0424212	0.00550257	0.0118679	-0.00213578	0.00550257	0.015687	0.00295645	0.000410338	0.000410338	0.000410338	0.00422951	0.0169601	0.00677563	0.015687	0.00295645	0.173546	0.0131409	0.00677563	0.000410338	0.00804868	0.00932174	0.0258715
0.093	-0.0110472	-0.00213578	0.00550257	-0.00213578	0.00804868	-0.000862719	-0.00468189	0.015687	0.000410338	-0.0148664	-0.0110472	-0.0377814	0.0245984	0.000410338	0.0016834	-0.0148664	0.0016834	0.00932174	-0.00213578	0.014414	0.00422951	0.00550257	0.000410338	0.00932174	-0.00340883	0.00932174	0.015687	0.0513327	0.000410338	-0.000862719	0.00932174	0.00804868	0.0105948	0.0118679	0.00932174	-0.000862719	-0.00468189	-0.000862719	0.0347829	0.00550257	0.0016834	0.0105948	0.181184	0.0118679	0.014414	0.00804868	0.00804868	0.00422951	0.0118679
0.094	-0.0123202	-0.0237778	0.00932174	0.00422951	0.00804868	0.00295645	-0.0110472	0.014414	0.00804868	-0.00468189	0.00422951	-0.0314161	0.0220523	0.0195062	-0.000862719	-0.00722801	-0.000862719	-0.00340883	-0.00850107	0.015687	0.000410338	0.0016834	0.00295645	0.0016834	0.00932174	-0.00340883	0.00295645	0.0347829	0.00422951	0.0131409	0.015687	0.00295645	0.00804868	0.014414	-0.00595495	-0.0148664	0.000410338	-0.00595495	0.00550257	-0.00213578	-0.00468189	0.0169601	0.183731	0.015687	-0.00468189	-0.00468189	0.0169601	0.00550257	0.0258715
0.095	-0.00468189	-0.00595495	-0.0110472	0.00295645	0.00932174	0.00932174	-0.0148664	0.0245984	0.0016834	-0.000862719	0.000410338	-0.0390544	0.0233254	0.015687	-0.00595495	-0.0110472	0.00550257	-0.000862719	0.000410338	0.015687	0.00550257	0.00932174	0.00677563	0.0105948	0.0105948	0.00932174	0.0131409	0.0436943	-0.000862719	-0.00340883	0.00422951	0.00804868	0.0105948	0.00677563	0.00295645	0.000410338	-0.000862719	0.000410338	0.0245984	0.00550257	0.0016834	0.0195062	0.181184	0.0284176	0.00295645	-0.00977412	0.00295645	0.0118679	0.014414
0.096	-0.00850107	-0.00850107	-0.00468189	-0.00595495	0.00804868	0.0131409	0.00295645	0.0105948	0.000410338	-0.00213578	0.000410338	-0.0428736	0.0195062	0.0131409	0.000410338	0.000410338	-0.00340883	0.00677563	-0.000862719	0.0105948	-0.00213578	0.000410338	0.0016834	-0.00340883	0.00295645	0.0105948	0.0105948	0.0411482	-0.00340883	0.00677563	0.000410338	-0.00850107	0.00804868	0.00550257	-0.00213578	-0.00595495	-0.00468189	0.000410338	0.015687	0.00422951	0.00295645	-0.00340883	0.193915	0.015687	0.00804868	0.0016834	0.0131409	0.014414	0.0245984
0.097	0.000410338	-0.00468189	0.00932174	-0.000862719	0.0169601	0.000410338	0.000410338	0.014414	0.00550257	0.000410338	0.000410338	-0.0237778	0.0309637	0.000410338	-0.000862719	-0.0148664	-0.00850107	0.00804868	-0.00468189	0.0195062	0.00932174	0.00804868	0.00932174	0.000410338	0.0016834	0.0207793	-0.00213578	0.0462404	0.00295645	-0.00850107	0.0016834	0.0105948	-0.000862719	0.00932174	-0.00340883	0.0016834	-0.00595495	-0.00850107	0.0182332	0.000410338	0.0182332	0.00932174	0.177365	0.0195062	0.00677563	0.00932174	0.00295645	0.0105948	0.015687
0.098	-0.00722801	-0.0148664	0.00550257	-0.00213578	0.00804868	0.0233254	0.00422951	0.0105948	0.0118679	-0.000862719	-0.0110472	-0.0225047	0.0233254	0.00804868	-0.00468189	-0.0135933	0.00422951	0.000410338	-0.00468189	0.015687	0.00677563	0.00422951	-0.00340883	0.00422951	0.000410338	0.00422951	0.00295645	0.0233254	0.0105948	0.0131409	0.00932174	0.0169601	0.00677563	0.0016834	-0.00340883	0.000410338	-0.00213578	0.000410338	0.00804868	0.0016834	0.000410338	0.0131409	0.186277	0.015687	-0.00213578	0.00677563	0.00295645	0.0131409	0.0233254
0.099	-0.0110472	-0.0186855	-0.00468189	0.000410338	0.00422951	0.0105948	-0.00340883	0.014414	0.00422951	-0.000862719	-0.00340883	-0.0237778	0.0195062	0.00677563	-0.00468189	-0.00977412	0.0016834	0.000410338	-0.00213578	0.015687	0.00677563	0.0105948	0.00932174	-0.00213578	0.00804868	-0.00468189	0.0233254	0.0207793	0.0016834	0.0016834	-0.00340883	0.014414	0.00677563	0.00677563	0.00295645	-0.00468189	-0.00213578	0.000410338	0.0296907	0.00932174	0.0182332	0.0220523	0.186277	0.0131409	0.0207793	0.0195062	0.0131409	0.00932174	0.0207793
0.1	-0.0110472	-0.00595495	-0.000862719	-0.000862719	-0.00340883	0.0131409	-0.00340883	0.015687	0.0016834	-0.00595495	-0.00468189	-0.0199586	0.0245984	0.0016834	-0.00595495	-0.00340883	0.00677563	0.0105948	0.00550257	0.014414	0.0118679	0.0131409	0.00550257	0.0131409	0.00677563	0.00550257	0.0207793	0.0118679	0.00295645	0.00804868	0.0105948	0.00677563	0.0207793	0.0105948	-0.000862719	0.00677563	-0.00977412	0.0016834	0.0220523	-0.00340883	0.00677563	-0.00340883	0.190096	0.0220523	0.00804868	-0.00468189	0.000410338	0.00550257	0.0195062
0.101	-0.00340883	-0.00722801	-0.00340883	0.0195062	0.0105948	0.00677563	-0.00213578	0.0131409	0.0105948	0.000410338	0.000410338	-0.0123202	0.0258715	0.00932174	-0.0148664	-0.00468189	0.0016834	-0.000862719	-0.000862719	0.0233254	0.00677563	0.0016834	0.000410338	0.00295645	0.0131409	0.0105948	0.0245984	0.00550257	-0.00595495	0.00550257	-0.0110472	0.0118679	0.014414	0.0105948	-0.00722801	-0.00850107	0.000410338	-0.000862719	0.0195062	0.0105948	0.014414	0.00422951	0.192642	0.0245984	0.00932174	0.0131409	0.00804868	0.014414	0.0182332
0.102	-0.00340883	-0.00468189	0.0105948	0.00422951	0.00295645	0.0118679	0.00422951	0.0258715	0.00422951	-0.0110472	0.000410338	-0.000862719	0.0207793	0.00677563	-0.00595495	-0.00850107	-0.00468189	0.00932174	0.0105948	0.015687	0.00295645	0.00677563	0.0016834	0.00677563	0.00295645	0.0182332	0.0424212	-0.0110472	0.00550257	0.00295645	0.00550257	0.0016834	0.000410338	0.00932174	-0.00213578	-0.00722801	-0.00468189	0.0016834	0.0233254	0.00422951	0.0169601	0.015687	0.186277	0.00932174	0.0105948	0.00932174	0.00550257	-0.00595495	0.0233254
0.103	-0.00977412	-0.00977412	0.00422951	0.0169601	-0.000862719	0.00677563	0.00677563	0.00932174	0.0105948	-0.00977412	0.000410338	-0.00722801	0.0233254	-0.00468189	-0.00468189	0.0016834	0.00677563	0.00295645	0.00677563	0.015687	0.00295645	0.0105948	0.000410338	0.00677563	0.00550257	0.000410338	0.0475135	-0.0199586	0.00295645	-0.00340883	0.00677563	0.00550257	0.00295645	0.0169601	0.00550257	-0.000862719	0.00295645	-0.00468189	0.0182332	0.014414	0.00804868	-0.000862719	0.191369	0.014414	0.0016834	-0.000862719	0.00295645	0.00422951	0.0245984
0.104	-0.00977412	-0.00468189	-0.0135933	-0.000862719	0.0016834	0.0016834	0.000410338	0.0182332	0.00550257	-0.00340883	0.00295645	-0.0123202	0.0245984	0.00677563	-0.00468189	-0.00340883	0.0016834	0.0131409	0.0118679	0.015687	0.00550257	0.00295645	-0.00977412	0.00677563	-0.000862719	0.00295645	0.0462404	-0.0110472	0.00804868	0.00932174	0.00422951	0.000410338	0.0182332	0.00295645	0.000410338	0.00295645	0.00295645	0.00550257	0.015687	-0.00468189	0.0105948	0.00677563	0.2041	0.015687	0.0131409	0.00804868	0.00932174	0.00677563	0.0284176
0.105	-0.00468189	-0.00595495	0.000410338	-0.0110472	0.0258715	0.00804868	0.014414	0.00932174	0.0016834	-0.00595495	0.00932174	0.000410338	0.0220523	-0.00340883	0.00422951	-0.0135933	-0.000862719	-0.00340883	0.00295645	0.0118679	0.00295645	0.00932174	0.000410338	0.00677563	0.00295645	0.00932174	0.0398751	-0.0186855	0.00804868	0.00550257	0.014414	0.0105948	0.000410338	0.014414	0.000410338	-0.000862719	0.00932174	-0.00468189	0.0284176	-0.00340883	0.00550257	0.00295645	0.202826	0.0220523	0.00295645	0.00295645	0.0105948	-0.0339622	0.0258715
0.106	-0.00595495	0.00550257	0.000410338	-0.00850107	0.015687	0.015687	0.0105948	0.014414	0.0105948	-0.000862719	-0.00468189	-0.00468189	0.0245984	0.00550257	-0.00977412	-0.00595495	0.000410338	0.00804868	0.0105948	0.0245984	0.00677563	0.000410338	0.00932174	-0.00977412	0.00550257	0.00677563	0.0615171	-0.0148664	-0.000862719	0.00295645	0.00295645	0.00804868	0.000410338	-0.00213578	-0.00468189	0.00550257	-0.00722801	0.014414	0.00804868	-0.00340883	0.00932174	0.00295645	0.224468	0.0195062	0.00677563	-0.000862719	0.00422951	-0.051785	0.0195062
0.107	-0.0148664	-0.000862719	-0.00213578	0.00422951	0.00550257	0.00932174	0.00932174	0.0207793	0.00422951	0.00550257	-0.00468189	-0.00468189	0.0169601	-0.00213578	-0.0135933	-0.00468189	0.00932174	0.0105948	0.00932174	0.0105948	0.015687	0.000410338	0.0131409	-0.000862719	0.00295645	0.0118679	0.0615171	-0.0135933	-0.0110472	0.00295645	0.00804868	0.000410338	0.00550257	0.0131409	0.00804868	0.0105948	0.00550257	-0.00595495	0.0105948	0.00932174	-0.00468189	0.015687	0.20028	0.0207793	0.00550257	0.00295645	0.00677563	-0.0581503	0.0233254
0.108	0.000410338	-0.00722801	0.000410338	-0.0135933	0.0169601	0.0105948	0.0207793	0.0207793	0.00550257	0.000410338	0.00295645	0.000410338	0.0284176	0.0207793	-0.00722801	-0.00595495	-0.000862719	0.00422951	-0.00340883	0.0105948	0.0016834	0.0105948	-0.000862719	0.014414	0.00932174	0.014414	0.0742477	-0.0110472	0.000410338	0.000410338	0.000410338	0.00677563	0.00932174	0.0118679	-0.00468189	0.000410338	0.00932174	-0.00595495	0.00295645	0.0016834	0.00804868	0.00677563	0.178638	0.0258715	0.00295645	0.000410338	0.0131409	-0.0403275	0.0169601
0.109	-0.00977412	-0.0110472	-0.00340883	-0.00340883	0.0195062	0.0271445	0.0131409	0.014414	0.00677563	-0.0110472	-0.00595495	-0.00468189	0.0245984	0.0462404	-0.0148664	-0.0110472	0.00550257	0.00422951	0.000410338	0.00932174	0.00550257	0.0169601	-0.0110472	0.00295645	0.00932174	0.0118679	0.081886	-0.0135933	-0.00213578	0.00295645	0.00677563	0.000410338	0.00932174	0.0169601	-0.00850107	0.00422951	0.000410338	0.0016834	-0.000862719	0.00295645	0.00422951	0.00422951	0.172273	0.0169601	0.015687	-0.00595495	0.0118679	-0.0263239	0.014414
0.11	-0.0148664	-0.0148664	0.00677563	-0.00213578	0.00677563	0.000410338	0.00932174	0.0220523	0.00550257	-0.0148664	-0.00340883	0.00422951	0.0309637	0.0640632	-0.00850107	-0.00595495	0.000410338	-0.000862719	0.00677563	0.014414	-0.00340883	-0.00722801	-0.00340883	-0.00213578	0.000410338	0.0233254	0.080613	-0.0148664	0.00677563	-0.00340883	0.00295645	0.00550257	0.0105948	0.0182332	0.0016834	0.00295645	-0.00213578	0.014414	0.0233254	0.0016834	0.00422951	0.0233254	0.173546	0.00804868	0.00550257	0.0105948	0.00804868	-0.00850107	0.014414
0.111	-0.0123202	-0.000862719	-0.00340883	0.00932174	0.00677563	0.00932174	0.00677563	0.0207793	0.00804868	-0.00722801	0.000410338	-0.00977412	0.0271445	0.0615171	0.0016834	-0.000862719	0.00295645	0.000410338	-0.00595495	0.0169601	0.00932174	0.015687	-0.00213578	0.000410338	0.000410338	0.00295645	0.0793399	-0.0199586	0.0131409	0.00677563	0.00422951	0.014414	0.00295645	0.0118679	0.00550257	0.0118679	0.00550257	0.00422951	0.0220523	-0.00340883	0.0016834	0.0105948	0.164635	0.0195062	-0.00468189	0.0105948	0.00677563	-0.00977412	0.0207793
0.112	-0.00977412	-0.0110472	-0.00340883	0.00932174	0.000410338	0.0105948	0.0195062	0.014414	0.000410338	-0.00977412	-0.00977412	-0.0110472	0.0411482	0.0258715	-0.00722801	0.00550257	0.000410338	0.00677563	0.00295645	0.00932174	0.00804868	-0.000862719	-0.00340883	0.014414	0.000410338	0.00804868	0.0691555	-0.00340883	0.0016834	0.00550257	0.014414	0.00677563	0.0131409	0.00295645	0.000410338	-0.00468189	0.00677563	0.00422951	0.0118679	0.0131409	-0.00468189	0.00295645	0.145539	0.0233254	0.00295645	0.00422951	0.00422951	-0.00595495	0.0169601
0.113	0.0016834	0.00295645	0.00422951	-0.00468189	0.0233254	0.00677563	0.0169601	0.0105948	0.00932174	-0.00595495	-0.00468189	-0.00977412	0.0258715	0.0182332	0.000410338	-0.00722801	0.000410338	0.00932174	0.014414	0.0105948	0.00677563	0.00295645	0.0118679	-0.00213578	0.00550257	0.000410338	0.0755207	-0.00340883	0.00677563	-0.00213578	0.014414	0.0105948	0.00677563	0.0118679	-0.000862719	-0.00595495	-0.00468189	-0.000862719	0.0105948	0.000410338	0.00932174	0.0131409	0.140447	0.00550257	0.0118679	0.0105948	0.0118679	-0.0135933	0.014414
0.114	-0.0199586	0.000410338	0.000410338	0.00295645	0.0169601	0.0131409	0.00932174	0.00932174	0.00804868	-0.00722801	0.00295645	-0.000862719	0.0207793	0.0271445	0.00295645	0.000410338	0.00295645	0.00550257	0.00422951	0.00677563	0.00932174	-0.00468189	0.00677563	-0.00340883	0.00677563	0.014414	0.0691555	-0.00213578	-0.000862719	0.00422951	0.00932174	0.014414	0.014414	-0.00213578	-0.00340883	-0.00468189	0.00804868	0.000410338	-0.00340883	0.0169601	0.00932174	0.0195062	0.127716	0.015687	0.000410338	0.00550257	0.00677563	-0.0110472	0.0207793
0.115	-0.00722801	0.000410338	0.000410338	-0.00595495	0.0207793	0.00677563	0.014414	0.0169601	0.00677563	-0.00595495	0.00804868	0.00550257	0.0245984	0.014414	0.015687	-0.00595495	-0.00850107	-0.00468189	0.00295645	0.0105948	0.00677563	-0.000862719	-0.00468189	0.0131409	0.00804868	0.0016834	0.0653363	0.00295645	0.0016834	0.000410338	0.00550257	0.00932174	0.00677563	0.00932174	-0.000862719	0.0105948	-0.00722801	-0.000862719	0.00932174	0.014414	-0.00468189	0.00932174	0.111166	0.0322368	0.0118679	-0.00468189	0.0105948	-0.000862719	0.0131409
0.116	-0.00722801	-0.00850107	0.00422951	0.000410338	0.0398751	0.00932174	0.014414	0.015687	-0.00213578	-0.00340883	-0.0110472	0.0105948	0.0284176	0.015687	0.00804868	-0.00977412	0.00677563	0.014414	0.00550257	0.00677563	0.00422951	-0.00468189	0.014414	0.00422951	0.015687	0.0207793	0.0640632	-0.00340883	0.00295645	0.00932174	0.00295645	0.0118679	0.0118679	0.00295645	0.00677563	0.0105948	0.000410338	0.014414	0.00932174	0.00550257	0.015687	0.00677563	0.0958897	0.0105948	0.014414	-0.000862719	0.00804868	0.000410338	0.00804868
0.117	-0.0148664	-0.00213578	-0.0110472	0.00295645	0.0513327	0.0105948	0.0118679	0.0220523	-0.00468189	-0.00340883	-0.000862719	0.00550257	0.0309637	0.0118679	0.000410338	-0.00595495	-0.00722801	-0.000862719	0.00422951	0.000410338	0.00550257	-0.0135933	0.000410338	0.00550257	0.0105948	0.014414	0.0436943	-0.00340883	0.00932174	0.0105948	0.0105948	0.0220523	0.014414	0.00932174	0.00677563	0.0016834	-0.00213578	0.0105948	0.014414	0.00932174	0.0131409	0.000410338	0.102255	0.0182332	0.00422951	0.00295645	0.0118679	0.000410338	0.0245984
0.118	-0.0237778	-0.00468189	-0.00340883	0.00422951	0.0640632	-0.00340883	0.0169601	0.015687	0.00422951	-0.00595495	-0.00977412	0.00295645	0.0169601	0.000410338	-0.000862719	-0.00977412	0.00804868	0.00932174	0.014414	0.00932174	0.00295645	-0.00213578	0.0105948	0.00422951	-0.00977412	0.0182332	0.0564249	-0.0212316	-0.00468189	0.00932174	-0.00722801	0.00295645	0.00677563	0.0016834	0.00295645	0.00422951	0.000410338	0.00804868	0.00932174	0.0105948	0.00550257	0.0245984	0.10862	0.0245984	0.0105948	0.000410338	0.00295645	-0.00722801	0.0233254
0.119	-0.00850107	-0.0148664	0.000410338	0.00422951	0.0666093	0.015687	0.0195062	0.0105948	-0.00340883	0.00550257	-0.00722801	0.000410338	0.0245984	0.015687	0.000410338	-0.0110472	-0.00340883	0.00677563	0.0131409	0.00804868	0.00550257	0.00422951	0.000410338	-0.00977412	0.00932174	0.0105948	0.0475135	-0.0250508	0.00422951	0.00422951	0.000410338	0.00677563	0.00677563	0.00932174	0.0105948	-0.000862719	-0.0148664	-0.00340883	0.000410338	-0.00595495	0.00422951	0.00677563	0.123897	0.00677563	0.000410338	0.000410338	0.015687	0.000410338	0.0207793
0.12	-0.00468189	-0.00722801	0.00295645	-0.00977412	0.0767938	0.0131409	0.0131409	0.0220523	0.00932174	-0.00595495	0.0016834	0.0016834	0.0182332	0.000410338	-0.00468189	-0.00595495	0.00295645	0.00932174	0.00550257	0.0105948	0.0016834	0.00932174	0.000410338	0.00550257	-0.00722801	0.0105948	0.0500596	-0.0263239	0.00295645	0.000410338	-0.00850107	0.00422951	0.0118679	0.0245984	0.000410338	0.0016834	0.00550257	0.00932174	0.00550257	0.00295645	0.00295645	0.00677563	0.14172	0.0207793	0.00295645	0.00550257	0.0105948	-0.0123202	0.0118679
0.121	0.00804868	-0.00468189	-0.0110472	0.00932174	0.0767938	0.00422951	0.014414	0.014414	-0.000862719	-0.0161394	-0.00213578	-0.00213578	0.0271445	-0.00468189	-0.00850107	0.0016834	-0.000862719	-0.00340883	0.000410338	0.0118679	0.014414	-0.00213578	0.00550257	0.00550257	0.000410338	0.00422951	0.0347829	-0.0377814	0.0105948	0.0016834	0.00804868	0.00804868	0.00295645	0.0105948	0.00677563	-0.00213578	-0.00722801	0.000410338	0.00932174	-0.00468189	0.0105948	0.014414	0.15445	0.0131409	0.0169601	0.0105948	0.00932174	-0.00213578	0.0220523
0.122	-0.0237778	-0.0123202	-0.00468189	0.0131409	0.081886	0.000410338	0.015687	0.00804868	0.00422951	-0.00213578	0.00295645	0.000410338	0.0322368	0.00550257	-0.00468189	-0.00468189	-0.00468189	-0.00340883	0.00932174	0.00677563	-0.00340883	0.00295645	0.000410338	0.00295645	0.0131409	0.00550257	0.0284176	-0.0250508	0.00550257	-0.000862719	0.014414	0.0118679	0.00550257	0.00677563	0.00295645	-0.000862719	-0.0110472	-0.00468189	0.00932174	0.0131409	0.0016834	0.000410338	0.156996	0.0016834	0.00295645	0.00295645	-0.00213578	0.00422951	0.014414
0.123	0.000410338	-0.00340883	-0.0148664	0.000410338	0.081886	-0.00850107	0.015687	0.0118679	-0.000862719	0.00677563	0.00422951	0.00932174	0.0271445	0.00804868	0.00295645	-0.000862719	-0.00340883	-0.00340883	0.00550257	-0.00468189	0.00550257	0.00677563	0.00550257	0.00422951	0.00677563	0.0118679	0.0195062	-0.0428736	0.0016834	0.0105948	-0.00340883	0.014414	0.00550257	0.014414	-0.00213578	-0.00213578	-0.0123202	0.00295645	0.014414	0.0105948	0.0118679	0.00677563	0.160816	0.0182332	0.00804868	0.015687	0.00804868	-0.00722801	0.0169601
0.124	-0.00468189	-0.00340883	0.000410338	-0.000862719	0.0666093	0.00932174	0.0207793	0.0118679	0.0105948	0.000410338	-0.00468189	0.00550257	0.0245984	0.0016834	-0.0110472	-0.00850107	-0.00213578	0.0105948	0.00295645	0.0131409	-0.00340883	0.00295645	0.00677563	0.00422951	-0.00213578	0.014414	0.014414	-0.0416006	-0.00213578	0.00422951	0.0131409	0.00804868	0.015687	0.015687	0.000410338	0.00804868	0.000410338	-0.00468189	0.00295645	0.000410338	0.0118679	0.0105948	0.172273	0.0233254	0.00422951	0.00804868	0.000410338	-0.000862719	0.0169601
0.125	-0.0174125	-0.0110472	0.0182332	0.00550257	0.0538788	0.0207793	0.0195062	0.00677563	-0.00722801	-0.00340883	0.0016834	0.000410338	0.0207793	0.0105948	-0.00468189	-0.00595495	-0.00340883	0.00295645	0.00295645	0.014414	0.000410338	0.0105948	0.00932174	0.00677563	-0.000862719	0.00677563	0.014414	-0.0454197	0.0016834	0.00422951	0.00804868	0.00550257	0.00677563	0.000410338	0.00932174	0.0016834	-0.00595495	-0.00213578	0.00804868	0.00295645	0.015687	0.00804868	0.148085	0.00422951	0.00422951	0.00932174	0.00932174	-0.0148664	0.0207793
0.126	-0.000862719	-0.00468189	-0.000862719	0.00804868	0.0462404	0.0105948	0.0131409	0.015687	0.0118679	-0.0148664	0.000410338	0.00550257	0.0309637	-0.00213578	-0.00850107	-0.00340883	0.000410338	-0.00213578	0.00295645	-0.00340883	0.00804868	-0.00468189	-0.00468189	0.0131409	0.00804868	0.0105948	0.0207793	-0.0492389	0.00422951	0.00295645	0.000410338	-0.00340883	0.0105948	0.0105948	-0.00213578	0.015687	0.000410338	0.00295645	0.015687	0.000410338	-0.00213578	0.00422951	0.156996	0.0284176	0.00804868	0.00422951	0.0131409	-0.00468189	0.0195062
0.127	-0.00340883	-0.00468189	-0.0110472	0.00422951	0.0462404	0.00295645	0.0233254	0.0220523	0.00677563	-0.00468189	0.0118679	0.0016834	0.0207793	0.000410338	-0.00722801	-0.00340883	-0.000862719	-0.00595495	0.00422951	0.00422951	0.0131409	0.00550257	-0.00340883	-0.00595495	0.000410338	0.00677563	0.00550257	-0.0454197	0.0016834	0.00804868	0.00804868	0.000410338	0.00932174	0.00932174	0.00677563	0.00932174	-0.000862719	0.0131409	-0.000862719	0.00804868	-0.0174125	0.0105948	0.153177	0.0233254	0.00550257	-0.000862719	0.00677563	-0.0174125	0.014414
0.128	-0.00468189	-0.00595495	-0.00340883	0.00804868	0.0258715	0.00932174	0.014414	0.0169601	0.00550257	0.00422951	-0.0110472	0.00932174	0.0245984	-0.00213578	-0.00850107	-0.000862719	0.00422951	0.00550257	0.00677563	0.00295645	0.00422951	-0.000862719	-0.000862719	0.0118679	0.0131409	0.00295645	0.0207793	-0.0314161	0.000410338	-0.00468189	0.0105948	0.0131409	0.0131409	0.0169601	0.00550257	0.0016834	0.00295645	-0.00722801	0.00295645	-0.000862719	0.0207793	0.0207793	0.148085	0.00932174	0.00550257	0.00804868	0.00932174	-0.0186855	0.015687
0.129	-0.00977412	-0.0148664	0.00932174	0.00550257	0.0347829	0.00550257	0.0207793	0.00422951	0.00422951	-0.00595495	0.0105948	0.0016834	0.0169601	0.00804868	-0.00468189	-0.00977412	-0.00468189	0.000410338	-0.00213578	0.00550257	0.0131409	0.015687	0.00550257	0.0016834	-0.000862719	0.0169601	0.015687	-0.0352353	-0.00340883	0.000410338	0.0169601	0.015687	0.00932174	0.00422951	-0.00213578	-0.000862719	0.000410338	-0.0110472	0.0131409	0.00677563	-0.00340883	0.000410338	0.159543	0.0245984	0.0118679	-0.000862719	-0.00340883	-0.0123202	0.0169601
0.13	-0.00722801	-0.00977412	-0.00595495	-0.00977412	0.036056	0.00932174	0.014414	0.0131409	-0.00468189	-0.00213578	-0.00595495	-0.00340883	0.0169601	0.014414	-0.00468189	-0.00468189	0.000410338	0.00932174	0.00422951	0.00422951	0.00804868	0.00932174	0.00932174	0.00932174	0.000410338	0.014414	0.00295645	-0.0326892	-0.00595495	0.000410338	0.00804868	0.0105948	0.0118679	0.015687	0.00932174	0.00422951	-0.0110472	0.0195062	0.0105948	0.00550257	-0.000862719	0.0131409	0.146812	0.0105948	0.00550257	0.00932174	-0.000862719	-0.0135933	0.0220523
0.131	-0.00468189	0.000410338	-0.00977412	-0.00722801	0.036056	0.0131409	0.0195062	0.0233254	0.0131409	0.000410338	-0.0135933	-0.00340883	0.0207793	0.00550257	-0.0123202	-0.00977412	0.00295645	0.0118679	0.00295645	0.0207793	0.00422951	0.00422951	0.000410338	0.00932174	-0.00340883	0.0131409	0.0131409	-0.0339622	0.000410338	-0.00595495	0.00677563	0.00550257	0.00677563	0.00295645	0.00422951	-0.00468189	0.000410338	-0.000862719	0.0169601	0.000410338	0.00932174	0.00295645	0.156996	0.015687	0.000410338	0.000410338	0.0169601	-0.0135933	0.014414
0.132	-0.0148664	-0.00977412	0.00932174	0.00422951	0.0347829	-0.00468189	0.014414	0.015687	0.00677563	-0.00340883	-0.00213578	-0.00340883	0.0131409	0.00295645	-0.00850107	0.000410338	-0.00722801	0.000410338	0.00932174	0.00550257	-0.00595495	-0.00468189	0.000410338	0.000410338	0.00422951	0.00677563	0.00550257	-0.0301431	0.00295645	0.00550257	-0.00213578	-0.00468189	0.014414	0.0195062	0.000410338	0.00550257	0.0118679	0.000410338	0.00677563	0.00932174	0.00550257	0.0233254	0.150631	0.0207793	0.00422951	0.00550257	0.00932174	-0.00340883	0.0207793
0.133	-0.00468189	0.000410338	-0.00722801	0.00550257	0.0271445	0.00804868	0.0207793	0.00550257	0.00295645	0.00677563	0.00422951	-0.00468189	0.0245984	0.0105948	-0.000862719	-0.0110472	0.0016834	0.0016834	0.00295645	0.0105948	0.00804868	0.0016834	0.000410338	-0.00468189	0.00422951	0.015687	0.0105948	-0.0237778	0.0182332	-0.00468189	0.0131409	0.00422951	0.00804868	0.00932174	0.000410338	0.00804868	-0.0110472	-0.000862719	0.00804868	0.015687	0.00932174	0.0131409	0.153177	0.00550257	0.00932174	0.00422951	0.00422951	-0.00850107	0.00295645
0.134	0.00550257	-0.0161394	0.00677563	0.0016834	0.0271445	0.0169601	0.0169601	0.0105948	0.00677563	-0.000862719	0.000410338	-0.00595495	0.0195062	0.00677563	0.000410338	-0.00213578	0.000410338	0.00804868	0.00677563	0.0105948	0.000410338	0.000410338	0.00422951	-0.000862719	-0.000862719	0.00932174	0.0118679	-0.0326892	0.00550257	0.00677563	0.00932174	0.0131409	0.014414	0.00932174	0.000410338	-0.00213578	0.0131409	-0.00468189	0.014414	0.00295645	0.000410338	0.0258715	0.145539	0.015687	0.000410338	0.00422951	0.0118679	-0.00468189	0.0245984
0.135	-0.0135933	-0.00340883	0.0016834	0.0131409	0.0258715	0.00932174	0.0220523	0.0296907	0.00677563	0.00422951	0.00550257	0.000410338	0.0105948	0.00932174	-0.0123202	0.00422951	0.00295645	0.00932174	0.00295645	0.00804868	0.00677563	-0.00213578	0.00932174	0.00422951	0.00932174	0.00804868	0.00804868	-0.0148664	-0.00595495	0.00677563	0.0105948	0.0131409	0.015687	0.00932174	0.00932174	0.00422951	-0.00722801	0.000410338	0.00550257	0.00295645	0.00932174	-0.00595495	0.149358	0.0118679	0.00804868	0.0118679	0.00677563	0.00295645	0.0207793
0.136	-0.00850107	-0.00468189	0.000410338	0.0169601	0.0207793	0.0131409	0.00295645	-0.000862719	0.00550257	0.000410338	0.014414	-0.00468189	0.0182332	0.00932174	-0.00213578	-0.000862719	0.0016834	0.000410338	0.00932174	0.0131409	0.000410338	0.000410338	0.00677563	0.00295645	0.0131409	0.015687	0.00677563	-0.0250508	0.00550257	0.000410338	-0.000862719	0.00677563	0.00550257	0.00804868	0.00422951	-0.000862719	-0.00977412	-0.00213578	0.00677563	0.00422951	0.0105948	0.014414	0.148085	0.014414	-0.00213578	0.00295645	0.00550257	0.00677563	0.0182332
0.137	0.000410338	-0.0148664	-0.0110472	0.000410338	0.0207793	0.0118679	0.014414	0.014414	0.00550257	-0.00595495	0.00550257	0.00550257	0.0118679	0.00932174	-0.00468189	-0.00977412	-0.00340883	0.0105948	0.000410338	0.00677563	0.00550257	0.00677563	0.0016834	0.00932174	-0.0110472	0.015687	0.00804868	-0.0212316	0.00677563	-0.00213578	-0.00722801	0.00550257	0.00295645	0.00932174	-0.00468189	0.00422951	0.0016834	0.0105948	0.0131409	-0.00468189	0.000410338	0.0131409	0.135354	0.00677563	0.015687	-0.00468189	0.00422951	0.00550257	0.0131409
0.138	-0.00340883	-0.0110472	0.00422951	-0.000862719	0.0258715	0.00422951	0.0207793	0.0105948	-0.00595495	0.0016834	0.00550257	0.0016834	0.015687	0.0131409	-0.00850107	0.0105948	-0.00977412	0.0131409	0.015687	0.0118679	-0.00468189	0.00422951	-0.00213578	0.00932174	0.00295645	0.0131409	0.00422951	-0.0301431	0.00677563	0.00550257	-0.000862719	0.00677563	0.000410338	0.0105948	-0.000862719	0.000410338	-0.00213578	-0.0110472	0.0131409	-0.000862719	0.0233254	-0.000862719	0.122624	0.00422951	0.014414	0.0016834	-0.00340883	0.00932174	0.0347829
0.139	-0.00468189	0.00295645	0.00932174	0.00932174	0.0284176	0.000410338	0.014414	0.0131409	0.00295645	-0.0148664	0.0016834	0.000410338	0.014414	0.00550257	-0.00468189	0.0016834	-0.0110472	0.000410338	-0.00340883	0.00932174	0.00932174	0.00932174	-0.00340883	0.00550257	-0.00468189	0.00422951	0.00550257	-0.0148664	-0.00595495	0.00677563	-0.000862719	0.0016834	0.00932174	-0.000862719	-0.00468189	0.00422951	-0.00213578	0.0220523	0.0195062	0.015687	0.00422951	0.0118679	0.137901	0.0131409	0.00295645	0.000410338	0.00422951	0.00422951	0.0195062
0.14	-0.00977412	-0.000862719	-0.0148664	-0.00213578	0.0245984	-0.000862719	0.014414	0.00804868	0.00932174	-0.00468189	0.00932174	-0.00468189	0.014414	0.00422951	-0.0148664	-0.00340883	-0.00340883	0.00550257	0.00550257	0.015687	-0.00213578	0.00550257	0.00422951	0.00932174	-0.00340883	0.00932174	0.015687	-0.0275969	0.000410338	-0.00722801	0.0016834	0.00804868	0.0118679	0.00550257	-0.00595495	-0.00722801	0.000410338	-0.00340883	0.0182332	-0.00340883	0.000410338	0.00932174	0.148085	0.0220523	0.0105948	0.000410338	0.00804868	-0.00722801	0.0245984
0.141	0.00550257	-0.00213578	0.00804868	0.00422951	0.0271445	0.0169601	0.0220523	0.0284176	0.0131409	0.00295645	0.00550257	-0.00850107	0.0131409	-0.000862719	-0.0148664	-0.00468189	0.00932174	0.00422951	-0.00468189	0.00932174	0.00295645	0.00550257	0.00932174	0.000410338	-0.00213578	0.014414	0.00295645	-0.0263239	0.0105948	0.000410338	0.00804868	0.00677563	0.00932174	0.014414	-0.00468189	-0.00213578	0.00677563	0.00550257	0.0271445	0.00550257	0.0105948	0.00804868	0.165908	0.00295645	0.0131409	0.00932174	0.000410338	0.0105948	0.0245984
0.142	-0.0110472	-0.00468189	-0.000862719	0.00295645	0.0131409	0.0195062	0.0207793	0.0207793	0.0105948	-0.000862719	0.00422951	-0.000862719	0.0182332	0.000410338	-0.0148664	-0.00850107	-0.0135933	-0.000862719	0.00804868	0.0105948	0.00550257	0.00550257	0.0118679	0.000410338	0.00932174	0.00804868	0.00932174	-0.0212316	0.0105948	-0.00722801	0.00295645	0.000410338	0.0105948	0.00295645	-0.00468189	0.00677563	-0.000862719	0.00677563	0.00932174	-0.00213578	-0.00213578	0.00677563	0.163362	0.014414	0.00550257	0.00932174	0.00932174	0.000410338	0.014414
0.143	0.000410338	-0.000862719	0.00295645	0.0131409	0.015687	0.00550257	0.0245984	0.00422951	-0.00340883	0.00295645	-0.00468189	-0.00340883	0.00804868	0.00422951	-0.0135933	-0.00595495	-0.00850107	0.000410338	-0.000862719	0.014414	0.0016834	-0.00340883	-0.000862719	0.00804868	0.00932174	0.00677563	0.014414	-0.0314161	0.0016834	0.000410338	0.015687	0.00804868	0.0118679	0.0105948	-0.00340883	-0.00722801	0.00295645	0.00550257	0.0131409	0.00550257	0.014414	0.00550257	0.163362	0.00804868	0.0118679	0.00677563	-0.000862719	0.00677563	0.0169601
0.144	-0.0110472	-0.00722801	-0.00468189	0.0016834	0.0258715	0.015687	0.015687	0.0105948	0.00677563	-0.00595495	-0.000862719	0.00295645	0.0169601	0.00677563	-0.00595495	0.00295645	-0.00595495	0.000410338	-0.00468189	0.0131409	0.00295645	-0.00468189	0.00422951	0.00677563	-0.00340883	0.00550257	0.00932174	-0.0237778	-0.0110472	0.00295645	0.00422951	0.00550257	-0.00213578	0.0182332	0.000410338	-0.00722801	0.000410338	-0.00595495	0.00295645	-0.00213578	0.000410338	0.00804868	0.178638	0.014414	0.00932174	0.00295645	0.015687	-0.00722801	0.0245984
0.145	0.000410338	-0.00722801	-0.0161394	0.00932174	0.0233254	-0.00977412	0.00804868	0.0207793	0.00550257	-0.0123202	0.000410338	0.00677563	0.00677563	-0.00468189	-0.0212316	0.00295645	-0.00340883	0.00804868	0.00550257	0.014414	-0.000862719	0.00295645	-0.00468189	0.014414	0.00804868	0.00550257	0.0131409	-0.00977412	0.000410338	0.00550257	0.00677563	0.0131409	-0.000862719	0.015687	-0.00340883	0.000410338	-0.0110472	-0.000862719	0.00804868	0.00677563	0.0118679	0.00677563	0.163362	0.00550257	0.00677563	0.00804868	0.0016834	0.000410338	0.0195062
0.146	-0.00722801	-0.00340883	0.00932174	-0.00722801	0.014414	0.00295645	0.0233254	0.0169601	-0.00595495	-0.0110472	0.00932174	-0.000862719	0.0131409	0.0016834	-0.00213578	-0.00595495	0.000410338	0.0105948	-0.00340883	0.014414	0.0105948	0.000410338	0.00677563	0.00295645	0.00932174	0.015687	0.00677563	-0.0148664	-0.00595495	0.0105948	0.00295645	0.0131409	0.00550257	0.000410338	0.000410338	0.00804868	0.00550257	-0.00213578	0.00932174	0.00295645	0.00295645	0.0016834	0.151904	0.0182332	0.0118679	0.00677563	-0.000862719	0.00550257	0.0182332
0.147	-0.000862719	-0.0199586	0.0016834	0.0016834	0.0105948	0.0220523	0.014414	0.0131409	0.00422951	-0.0148664	0.000410338	-0.00340883	0.015687	0.00804868	-0.00850107	0.000410338	-0.00595495	0.000410338	0.014414	-0.00468189	0.00550257	0.00932174	0.00804868	0.000410338	0.000410338	0.00422951	0.00677563	-0.0161394	0.0105948	0.00804868	0.0118679	-0.000862719	0.00677563	0.0131409	0.00295645	0.0016834	-0.00722801	0.0105948	0.014414	0.00422951	-0.00468189	0.0118679	0.156996	0.0105948	0.00804868	0.00932174	0.000410338	0.00295645	0.014414
0.148	0.0131409	-0.00722801	-0.00977412	-0.000862719	0.00677563	0.0105948	0.015687	0.00677563	0.00550257	0.00295645	0.00295645	-0.00468189	0.0195062	0.000410338	-0.000862719	0.00550257	0.000410338	0.00550257	0.00422951	0.00550257	0.00932174	0.00550257	-0.00213578	0.00677563	0.00677563	0.00932174	0.00295645	-0.0275969	0.0105948	-0.00468189	0.00295645	0.00804868	0.0016834	0.00550257	-0.00595495	0.00932174	0.00422951	0.0118679	0.00295645	0.0169601	0.000410338	-0.00468189	0.160816	0.00932174	-0.00213578	0.00677563	0.00550257	0.0105948	0.0169601
0.149	-0.0148664	-0.00340883	-0.0123202	0.00932174	0.00932174	0.00422951	0.0169601	0.0233254	0.00422951	0.00422951	0.00550257	-0.00977412	0.0207793	0.0118679	-0.0186855	-0.00468189	0.00677563	0.00932174	0.00932174	0.0118679	-0.00340883	-0.00213578	0.00550257	-0.00595495	0.0105948	0.000410338	0.0118679	-0.0199586	0.0016834	0.0118679	0.00295645	-0.000862719	0.0118679	0.0131409	0.00295645	0.0016834	0.00550257	-0.00850107	0.00677563	-0.00340883	0.0118679	0.0105948	0.15827	0.0207793	-0.00213578	0.00550257	0.015687	0.00932174	0.00932174
0.15	-0.0110472	0.000410338	-0.00468189	0.00677563	0.0207793	0.0131409	0.0118679	0.00550257	0.00550257	-0.000862719	0.00422951	0.00422951	0.00932174	-0.00468189	-0.000862719	-0.00468189	-0.00468189	0.00422951	0.00295645	0.00550257	0.0016834	-0.00340883	0.00295645	-0.00213578	-0.0110472	0.00295645	0.0207793	-0.0174125	-0.00722801	0.0016834	0.00295645	0.0118679	0.0131409	-0.00340883	0.00295645	0.00422951	0.0105948	0.00295645	0.00932174	-0.00468189	-0.00977412	0.014414	0.148085	0.00932174	0.00295645	0.0105948	0.00677563	0.00804868	0.0233254
0.151	-0.00850107	-0.00468189	0.000410338	0.000410338	-0.00340883	0.0131409	0.014414	0.0131409	-0.00468189	0.00550257	0.014414	-0.00213578	-0.000862719	0.014414	-0.000862719	0.00804868	-0.00340883	0.00422951	0.0016834	0.0131409	-0.000862719	0.00804868	0.0105948	0.0118679	0.0131409	0.00932174	0.00422951	-0.0199586	-0.00213578	0.00550257	0.00550257	0.00677563	0.00295645	0.0182332	-0.00595495	0.00550257	-0.00595495	0.00550257	0.00932174	-0.00340883	0.0105948	-0.00468189	0.151904	0.0131409	0.00932174	0.0105948	0.00295645	0.0016834	0.014414
0.152	-0.00850107	-0.00722801	-0.00468189	-0.00213578	0.00295645	0.00804868	0.0169601	0.0118679	0.0105948	-0.00595495	-0.000862719	-0.00213578	0.00932174	0.00422951	-0.00340883	-0.00340883	0.0016834	0.014414	-0.00468189	0.0131409	0.00422951	0.000410338	0.00295645	0.0105948	-0.00850107	0.0118679	0.0105948	-0.0148664	-0.00595495	0.00550257	-0.000862719	-0.000862719	0.00677563	0.000410338	0.00295645	-0.00340883	0.000410338	-0.0110472	0.0016834	0.00295645	-0.00722801	0.015687	0.145539	0.0296907	-0.00595495	-0.000862719	0.014414	0.00932174	0.014414
0.153	-0.0135933	0.000410338	0.00295645	0.015687	0.0105948	0.00422951	0.00804868	0.00677563	-0.000862719	0.00550257	-0.000862719	0.000410338	0.014414	0.0118679	-0.0148664	-0.00213578	-0.00595495	0.000410338	0.00550257	-0.000862719	0.00295645	-0.00468189	0.014414	0.00804868	-0.00213578	0.015687	0.0169601	-0.00213578	0.00677563	0.00804868	0.00804868	0.0169601	0.0105948	0.014414	0.00550257	-0.000862719	0.00550257	-0.00468189	-0.000862719	-0.00468189	0.00295645	0.00295645	0.142993	0.0195062	0.0169601	0.000410338	0.014414	0.00677563	0.0131409
0.154	-0.00977412	-0.00977412	0.000410338	-0.00595495	0.0105948	0.0105948	0.015687	0.0105948	0.0016834	0.00677563	-0.00213578	0.00932174	0.0220523	0.00677563	0.00295645	-0.00468189	-0.00340883	0.00550257	0.00677563	0.000410338	0.00804868	0.0016834	-0.00340883	0.00677563	-0.00468189	0.0118679	0.0131409	0.00295645	0.00932174	0.00677563	-0.000862719	0.0131409	0.00422951	0.0105948	0.000410338	-0.00468189	-0.00595495	0.000410338	0.0131409	-0.00213578	0.014414	0.00677563	0.163362	0.014414	0.014414	0.015687	0.00804868	0.00932174	0.015687
0.155	-0.00468189	-0.00722801	-0.0135933	0.00804868	0.015687	-0.00595495	0.0105948	0.0182332	0.00295645	-0.00213578	0.00804868	-0.00595495	0.0233254	0.000410338	-0.0110472	0.00295645	0.000410338	0.000410338	0.00295645	0.000410338	0.014414	0.0118679	0.0105948	-0.000862719	0.00932174	0.0118679	0.00804868	-0.00468189	0.00804868	0.0131409	0.00550257	0.0131409	0.00677563	0.0182332	0.00932174	-0.0110472	-0.00722801	0.00677563	0.0195062	0.000410338	0.00295645	0.00932174	0.146812	0.0118679	0.00550257	0.000410338	0.00804868	-0.00213578	0.0207793
0.156	0.00295645	-0.00340883	-0.00977412	0.00932174	0.00677563	0.00677563	0.00550257	0.0105948	0.0016834	0.0016834	0.000410338	0.00295645	0.0195062	0.00677563	-0.00722801	-0.00468189	-0.00722801	0.00422951	0.00550257	0.014414	0.0182332	0.000410338	-0.00340883	-0.00340883	0.000410338	0.00932174	0.0169601	0.00677563	-0.00468189	0.015687	-0.00213578	0.00422951	0.015687	0.014414	0.00932174	-0.000862719	0.00550257	-0.00340883	0.00677563	-0.00340883	0.0131409	0.015687	0.149358	0.00932174	0.015687	0.00422951	0.000410338	0.0016834	0.0233254
0.157	-0.0186855	-0.0110472	-0.00213578	0.00295645	0.00804868	0.0105948	0.015687	0.014414	0.0016834	0.00550257	-0.00977412	0.00550257	0.0233254	0.00932174	-0.00595495	-0.0123202	0.00295645	0.000410338	-0.00340883	0.000410338	0.000410338	0.00422951	0.00804868	0.00932174	0.000410338	0.00550257	-0.00468189	0.015687	0.0105948	0.00422951	0.0118679	-0.00468189	0.00804868	0.00422951	-0.00468189	0.0131409	-0.0110472	0.00550257	0.0131409	0.00932174	0.015687	0.00422951	0.142993	0.014414	0.0016834	0.00932174	0.000410338	0.0105948	0.0233254
0.158	0.00677563	-0.0135933	-0.00213578	-0.0123202	0.00550257	0.0105948	0.0207793	0.0309637	0.00295645	0.00295645	-0.00595495	0.00295645	0.0105948	0.00677563	-0.0123202	-0.000862719	-0.00722801	0.00550257	0.00550257	0.00422951	0.00932174	0.0118679	0.00550257	0.000410338	-0.00468189	0.0105948	0.00932174	0.014414	0.00550257	0.00295645	0.0118679	0.015687	0.0016834	0.0169601	-0.00340883	-0.00340883	0.00932174	-0.000862719	0.00550257	0.00295645	0.00422951	0.00550257	0.149358	0.0245984	0.00804868	0.00550257	0.00550257	0.00422951	0.0207793
0.159	-0.0161394	-0.00468189	0.000410338	0.00295645	0.00932174	0.014414	0.015687	0.0105948	-0.00468189	0.0131409	-0.00722801	0.00804868	0.0118679	0.00932174	-0.00468189	-0.00722801	0.00295645	-0.00468189	-0.00340883	0.00422951	0.00422951	0.0016834	0.00550257	0.000410338	-0.00340883	0.0131409	0.00422951	0.00932174	0.00550257	0.00677563	0.00677563	0.000410338	-0.00340883	0.00550257	0.00295645	-0.000862719	-0.00468189	-0.00340883	0.00804868	0.00295645	-0.0110472	0.00804868	0.137901	0.00804868	0.00932174	0.000410338	0.00677563	0.00932174	0.0220523
0.16	-0.00977412	0.000410338	-0.00595495	-0.00340883	0.000410338	0.0131409	0.0195062	0.0118679	0.00550257	-0.00468189	0.000410338	-0.00213578	0.0245984	0.0105948	-0.00595495	-0.00468189	0.00422951	0.000410338	0.0016834	0.0118679	0.0118679	0.0016834	0.00550257	-0.00213578	0.000410338	0.0118679	0.00932174	-0.00722801	0.00295645	0.000410338	0.00422951	0.0131409	0.00804868	0.00932174	0.00550257	0.00422951	-0.00468189	0.00804868	0.00804868	0.0105948	0.00804868	0.014414	0.137901	0.0131409	0.00422951	0.014414	0.00932174	0.0169601	0.00932174
0.161	-0.00977412	-0.00468189	-0.00468189	0.00932174	0.00932174	0.0131409	0.0118679	0.00550257	0.00677563	-0.00340883	-0.000862719	-0.00468189	0.00932174	0.00932174	-0.00722801	-0.00977412	0.00550257	0.00804868	0.00677563	0.0105948	0.00422951	-0.000862719	0.00295645	0.00677563	0.0118679	0.000410338	0.0105948	-0.000862719	0.0016834	0.00932174	0.0016834	0.00550257	0.00677563	0.014414	0.00932174	0.00550257	-0.000862719	0.015687	0.0233254	0.000410338	0.00422951	0.00677563	0.127716	0.0016834	0.00677563	0.0105948	0.00932174	0.00677563	0.0169601
0.162	-0.00468189	-0.00340883	0.00550257	0.000410338	0.000410338	0.014414	0.0207793	0.036056	-0.000862719	-0.000862719	-0.00340883	-0.00595495	0.0105948	0.000410338	-0.0148664	-0.00340883	-0.00468189	0.00932174	0.0016834	0.00550257	0.00804868	0.00804868	0.00550257	0.0169601	0.00677563	0.015687	0.0105948	-0.0161394	0.00295645	0.00422951	0.0118679	0.00422951	-0.00340883	0.00295645	-0.00468189	0.0016834	-0.0123202	0.000410338	0.00422951	-0.000862719	0.0131409	0.00677563	0.12517	0.0105948	0.00677563	0.00295645	-0.00468189	0.00932174	0.00932174
0.163	-0.0110472	-0.0135933	-0.000862719	-0.00595495	0.0245984	0.00422951	0.0233254	0.0118679	0.00932174	0.0016834	-0.0148664	-0.00213578	0.0105948	0.0016834	-0.00977412	-0.00722801	-0.00340883	-0.00340883	-0.000862719	0.0105948	-0.00595495	0.00550257	-0.00468189	0.000410338	0.00932174	0.0195062	0.000410338	-0.00977412	0.00677563	-0.00468189	0.000410338	0.00550257	0.0131409	0.0207793	0.0131409	0.000410338	0.00550257	0.00422951	0.00677563	0.015687	0.00550257	0.0118679	0.142993	0.0118679	0.00932174	0.014414	0.0118679	0.00422951	0.00422951
0.164	-0.00468189	-0.00340883	-0.00850107	0.00550257	-0.00213578	0.0105948	0.015687	0.0195062	0.00295645	0.00677563	-0.0237778	0.000410338	0.00422951	0.0131409	-0.00468189	-0.00977412	0.000410338	0.00804868	-0.000862719	0.00677563	-0.00340883	0.00295645	0.0105948	0.000410338	0.0016834	0.00295645	0.0131409	-0.0135933	-0.000862719	0.0118679	0.00295645	0.00550257	0.0016834	0.0207793	0.000410338	0.00932174	-0.00468189	-0.0186855	0.0169601	-0.00340883	0.00550257	0.0220523	0.151904	0.00422951	0.00422951	-0.000862719	0.0105948	0.00550257	-0.00595495
0.165	-0.0110472	-0.00468189	0.000410338	0.00422951	0.00804868	-0.000862719	0.00932174	0.014414	0.00804868	-0.00468189	-0.0275969	-0.0110472	0.0016834	0.0118679	-0.00468189	-0.00595495	-0.00213578	-0.00468189	0.00295645	0.00932174	0.0131409	0.00295645	0.000410338	-0.00468189	0.00422951	0.00932174	0.00422951	-0.0110472	0.00677563	-0.00213578	0.00677563	0.00804868	0.000410338	0.0105948	0.0016834	0.00422951	-0.00468189	0.00422951	-0.00340883	-0.00468189	0.0105948	0.0105948	0.168454	0.00804868	-0.00340883	-0.000862719	0.00422951	0.00295645	0.0309637
0.166	-0.00722801	-0.0148664	-0.00722801	-0.00595495	0.000410338	0.014414	0.00932174	0.014414	-0.00468189	0.00677563	-0.0199586	-0.00722801	0.0105948	-0.00595495	-0.0161394	0.00422951	-0.00468189	0.00804868	0.0016834	0.00422951	-0.000862719	0.000410338	-0.000862719	0.014414	0.000410338	-0.00213578	-0.00213578	-0.0263239	0.00295645	-0.000862719	-0.00468189	0.00677563	0.00932174	0.0207793	0.00550257	0.000410338	-0.00340883	-0.00340883	0.0131409	0.00550257	-0.00468189	0.0169601	0.168454	0.014414	0.00295645	0.0131409	0.00932174	0.00422951	0.0220523
0.167	0.00295645	-0.00977412	-0.000862719	0.00295645	0.015687	0.0118679	0.0118679	0.015687	0.00295645	0.0016834	0.00932174	0.000410338	0.00932174	0.00422951	-0.00340883	-0.000862719	-0.00722801	0.00295645	0.00295645	0.00550257	0.0131409	0.00295645	-0.00468189	0.000410338	-0.0148664	-0.00213578	-0.000862719	-0.0199586	0.0131409	0.000410338	0.000410338	0.0131409	0.000410338	0.00932174	0.00932174	-0.00340883	0.00804868	-0.0135933	-0.000862719	-0.00340883	-0.00722801	-0.00340883	0.156996	0.00932174	0.000410338	0.00295645	0.0105948	0.0131409	-0.00977412
0.168	-0.0135933	0.00550257	0.0016834	0.00295645	0.0105948	0.00677563	0.0207793	0.015687	-0.000862719	-0.00468189	-0.000862719	0.000410338	0.00550257	0.00932174	-0.00722801	-0.00468189	-0.00468189	0.0220523	0.00932174	0.00422951	0.00677563	0.00677563	-0.00468189	0.00677563	0.00295645	0.00804868	0.0131409	-0.0148664	0.00550257	0.015687	0.000410338	0.014414	0.014414	0.00804868	0.00804868	0.0016834	-0.00977412	0.000410338	0.00295645	-0.00468189	0.015687	0.0233254	0.156996	0.0207793	-0.00595495	0.00932174	0.00550257	0.00295645	-0.0263239
0.169	-0.00468189	-0.00468189	0.00550257	-0.0110472	0.00422951	0.00804868	0.0195062	0.014414	0.00550257	0.000410338	-0.00595495	0.00295645	0.00932174	0.000410338	-0.00722801	-0.00722801	-0.00722801	-0.00213578	0.00932174	-0.00595495	-0.000862719	-0.000862719	0.000410338	-0.000862719	0.00804868	0.014414	0.014414	-0.0186855	0.00804868	0.00932174	0.0118679	0.014414	0.0105948	0.00422951	-0.000862719	-0.000862719	0.00677563	0.00295645	0.014414	-0.00722801	0.00932174	0.00550257	0.196461	0.00550257	0.00804868	0.0105948	-0.00595495	0.0016834	-0.0110472
0.17	-0.0186855	-0.0186855	-0.00468189	0.0105948	0.0105948	0.0105948	0.015687	0.0207793	0.0016834	-0.00468189	0.0462404	-0.00213578	0.0016834	-0.00213578	-0.000862719	0.0016834	0.000410338	0.00804868	-0.000862719	0.00422951	0.00295645	0.00804868	0.00932174	0.000410338	0.00677563	0.0131409	0.014414	-0.0161394	0.00295645	0.0118679	0.014414	-0.00340883	0.014414	0.014414	0.00550257	0.0016834	-0.00213578	0.00295645	0.014414	0.00550257	-0.00468189	0.0016834	0.20028	0.014414	0.014414	-0.000862719	-0.00468189	-0.00340883	-0.0148664
0.171	0.00295645	0.0118679	-0.00340883	0.0016834	0.00422951	0.0131409	0.0105948	0.0105948	0.0131409	-0.00468189	-0.000862719	-0.000862719	0.00932174	-0.00850107	-0.00213578	-0.000862719	-0.00340883	0.00804868	0.00550257	0.00932174	0.00677563	0.0016834	0.0131409	0.000410338	-0.000862719	0.0169601	0.00550257	-0.00977412	0.0016834	0.00550257	0.0016834	0.0131409	0.00295645	0.00550257	-0.00468189	0.00295645	-0.00468189	0.00295645	0.015687	0.000410338	0.00677563	0.015687	0.183731	0.0169601	0.00677563	0.0016834	0.0131409	0.00932174	-0.00468189
0.172	0.0016834	0.0016834	0.00932174	0.000410338	0.0169601	0.00422951	0.0169601	0.014414	0.00422951	0.00677563	-0.0759731	-0.00213578	0.00550257	-0.0148664	-0.0148664	0.0016834	0.000410338	0.015687	0.00295645	0.00550257	0.00295645	0.014414	0.00422951	0.0016834	0.000410338	0.00804868	0.0195062	-0.00468189	0.00422951	0.000410338	0.00550257	0.00677563	0.0105948	0.014414	0.000410338	0.00550257	0.00295645	-0.0110472	0.014414	-0.00468189	0.00677563	0.000410338	0.18755	0.0245984	0.0131409	0.00550257	0.00295645	0.00804868	0.00932174
0.173	-0.00468189	-0.0161394	-0.00977412	0.000410338	0.00422951	0.015687	0.000410338	0.0131409	0.00550257	0.00422951	-0.0797923	-0.00977412	0.00295645	-0.00213578	0.015687	-0.000862719	-0.00722801	0.00295645	0.00295645	0.00295645	-0.00595495	0.00932174	0.00295645	0.00677563	-0.00595495	0.00550257	0.0233254	-0.00977412	0.00804868	-0.000862719	0.0016834	0.014414	0.00295645	0.014414	0.0118679	0.0105948	-0.00595495	0.0105948	0.0182332	-0.00595495	-0.00213578	-0.00595495	0.176092	0.0169601	0.00550257	0.00295645	0.00295645	0.00422951	0.014414
0.174	-0.00977412	-0.00977412	0.000410338	-0.00213578	0.00550257	0.00550257	0.0131409	0.0131409	0.00677563	-0.00340883	-0.0568773	0.0016834	0.0182332	-0.0123202	-0.000862719	-0.00468189	0.0016834	0.00295645	-0.00340883	0.00677563	-0.00468189	0.0016834	-0.00213578	0.00295645	0.00804868	0.00295645	0.00932174	-0.0212316	0.00804868	0.000410338	0.014414	0.00932174	0.0105948	0.015687	0.015687	0.00550257	-0.0110472	-0.00595495	0.0258715	0.00295645	0.000410338	0.0220523	0.167181	0.0245984	0.00295645	-0.000862719	0.0118679	-0.00595495	0.00295645
0.175	0.0016834	-0.00340883	-0.00468189	-0.00340883	0.0245984	0.00550257	0.0118679	0.0195062	0.0105948	-0.000862719	-0.0619695	-0.00468189	0.00550257	-0.0110472	-0.0110472	-0.00595495	0.00422951	0.0105948	-0.00340883	0.0105948	0.000410338	0.00550257	0.000410338	0.0105948	0.00295645	0.00677563	0.00932174	-0.0148664	0.00550257	0.014414	0.00422951	0.00932174	0.00804868	0.0195062	0.00804868	-0.000862719	-0.0148664	-0.00595495	0.00550257	0.0016834	0.00932174	0.00932174	0.160816	0.0105948	0.0105948	0.0105948	0.00550257	0.0131409	0.014414
0.176	-0.0110472	0.00550257	0.00677563	0.00932174	0.015687	0.015687	0.00677563	0.015687	0.00677563	0.0016834	-0.0441467	-0.00850107	0.00295645	-0.0110472	-0.00468189	0.000410338	-0.00595495	0.015687	0.00677563	0.0169601	-0.00977412	-0.00468189	0.00932174	0.00422951	0.0016834	0.0131409	0.0131409	-0.0148664	-0.00213578	0.000410338	0.000410338	0.00677563	0.00804868	0.015687	0.00295645	0.000410338	0.00550257	0.00932174	0.015687	0.0131409	0.00804868	0.0220523	0.162089	0.0169601	0.00932174	0.00932174	0.00550257	-0.00595495	0.0195062
0.177	-0.00468189	-0.00850107	0.00295645	-0.000862719	0.00932174	0.00932174	0.00932174	0.015687	0.00295645	-0.000862719	-0.051785	-0.0148664	0.0131409	-0.0123202	-0.00595495	0.00422951	-0.000862719	0.000410338	-0.00850107	0.0131409	0.0016834	-0.00468189	0.00804868	0.00550257	0.00932174	0.014414	0.0182332	-0.0110472	-0.0135933	0.000410338	0.015687	0.000410338	0.00422951	-0.00340883	-0.00468189	0.00550257	0.000410338	0.00422951	0.0105948	-0.00468189	-0.00595495	0.000410338	0.127716	0.00804868	0.00932174	0.00295645	0.00932174	0.015687	0.0296907
0.178	-0.000862719	-0.00977412	0.000410338	0.000410338	0.00295645	0.00804868	0.00677563	0.014414	0.00677563	0.00295645	-0.0479659	-0.0250508	0.0105948	-0.00595495	-0.0148664	-0.00595495	-0.0148664	0.00932174	-0.00213578	0.0118679	0.00932174	0.00295645	0.00295645	0.000410338	-0.00595495	0.00550257	0.0271445	0.000410338	0.00550257	0.0016834	0.00295645	0.0105948	0.0016834	0.015687	0.00295645	0.00677563	0.00422951	-0.00213578	0.0182332	-0.000862719	0.0105948	0.0105948	0.136628	0.014414	0.00422951	0.00422951	-0.00468189	-0.00468189	0.036056
0.179	-0.0123202	-0.00722801	0.0016834	-0.000862719	0.0118679	0.000410338	0.00550257	0.0131409	0.00932174	0.00295645	-0.0416006	-0.0212316	0.00550257	-0.00722801	-0.00722801	0.00550257	-0.00722801	-0.000862719	0.00295645	0.0131409	0.00422951	-0.0123202	0.0016834	0.00932174	-0.000862719	0.00295645	0.015687	-0.0161394	-0.00595495	0.00295645	0.000410338	0.0131409	0.00932174	0.0131409	0.0016834	-0.00468189	0.00677563	-0.00340883	0.00422951	0.00295645	0.00932174	0.014414	0.130262	0.014414	0.00422951	0.000410338	0.0207793	0.00932174	0.037329
0.18	0.0016834	-0.00340883	0.00295645	-0.00468189	0.00550257	-0.000862719	0.00932174	0.0195062	0.00804868	-0.00722801	-0.0428736	-0.0275969	0.015687	-0.00977412	-0.00977412	0.00422951	0.0016834	0.00550257	0.00550257	0.00677563	0.00422951	0.00550257	-0.00595495	0.000410338	0.00295645	0.015687	0.0245984	-0.00468189	-0.000862719	0.014414	-0.000862719	0.0105948	0.00550257	0.0131409	0.00550257	-0.00213578	-0.00595495	0.00677563	0.0207793	0.00295645	0.00932174	0.00677563	0.148085	0.015687	0.00422951	0.00550257	0.00677563	-0.000862719	0.0449674
0.181	-0.0135933	-0.0123202	0.000410338	0.000410338	0.00550257	0.00550257	0.014414	0.0195062	-0.000862719	-0.000862719	-0.0403275	-0.0339622	0.0118679	-0.00340883	-0.00977412	0.00677563	-0.000862719	0.0016834	-0.00595495	0.0118679	0.00422951	-0.000862719	0.00932174	0.000410338	0.014414	0.0131409	0.0182332	0.00550257	0.00550257	0.00295645	0.000410338	0.00677563	0.00932174	-0.00340883	0.0016834	0.00422951	0.00550257	0.000410338	0.0296907	0.000410338	0.00295645	0.00295645	0.162089	0.00550257	0.0105948	0.00422951	0.00550257	0.000410338	0.0538788
0.182	-0.000862719	-0.0199586	-0.0110472	0.00550257	0.0296907	0.00550257	0.0182332	0.0169601	-0.00722801	-0.0123202	-0.0403275	-0.0275969	0.00295645	-0.00722801	-0.0199586	-0.00595495	0.00422951	0.00932174	-0.00213578	0.0195062	0.00804868	0.000410338	0.00295645	0.0105948	-0.000862719	0.014414	0.00295645	0.00295645	0.0131409	-0.000862719	0.00550257	0.0131409	0.000410338	0.0118679	0.000410338	0.00550257	0.000410338	0.000410338	0.0131409	0.00932174	0.0131409	-0.000862719	0.168454	0.0182332	0.00932174	0.00932174	0.00804868	-0.00468189	0.0322368
0.183	0.000410338	-0.0174125	0.00677563	0.015687	0.0169601	-0.0110472	0.0207793	0.0195062	0.00550257	0.000410338	-0.0212316	-0.0339622	0.0118679	-0.00340883	-0.0110472	0.000410338	-0.000862719	0.00295645	0.00295645	0.0105948	0.00932174	0.0105948	0.00932174	0.014414	0.00932174	0.014414	0.0131409	-0.0301431	-0.00340883	0.00804868	0.014414	0.00422951	0.00677563	0.00550257	-0.00595495	0.00550257	-0.000862719	0.0131409	0.014414	0.00804868	-0.00340883	0.00295645	0.168454	0.0131409	0.0016834	0.0118679	0.00677563	0.00677563	0.0475135
0.184	-0.00468189	0.00550257	-0.0110472	0.00295645	0.00932174	0.000410338	0.0131409	0.014414	0.0118679	-0.00595495	-0.00595495	-0.0301431	0.014414	-0.00340883	-0.0110472	0.000410338	0.00422951	0.00932174	0.0016834	0.0131409	-0.00213578	0.0105948	-0.00468189	0.00932174	0.00804868	0.0131409	0.00677563	-0.0148664	0.000410338	0.0016834	0.00932174	0.015687	0.0016834	0.00677563	0.000410338	0.00677563	-0.000862719	-0.000862719	0.0207793	0.00550257	0.00295645	0.00550257	0.173546	0.0131409	-0.00340883	0.0131409	0.015687	0.00677563	0.0296907
0.185	0.000410338	-0.00340883	-0.00468189	0.00422951	0.00677563	0.00932174	0.0207793	0.00550257	0.00422951	0.000410338	0.0131409	-0.0441467	0.014414	-0.0161394	-0.0161394	-0.000862719	-0.00595495	0.00422951	0.00677563	0.0195062	-0.00213578	0.00804868	0.0016834	0.00295645	0.0016834	0.00550257	0.0169601	-0.0174125	-0.0148664	0.000410338	0.00422951	0.0131409	0.0131409	0.0105948	-0.00850107	0.00932174	0.00932174	0.000410338	0.0207793	-0.00213578	0.00677563	0.0105948	0.151904	0.0207793	0.014414	-0.00340883	0.0016834	0.0182332	0.0424212
0.186	-0.00340883	-0.00213578	0.00932174	0.00295645	0.0131409	0.00932174	0.00677563	0.014414	0.0016834	-0.00595495	0.00550257	-0.0403275	0.00295645	-0.00977412	-0.0110472	0.00422951	-0.00468189	0.0131409	0.0105948	0.0118679	0.000410338	-0.00468189	0.00677563	-0.00468189	0.000410338	0.014414	0.000410338	-0.0148664	0.000410338	0.0105948	0.0118679	0.000410338	0.00932174	0.00550257	0.00550257	0.00550257	0.00295645	-0.00468189	0.0233254	0.00550257	0.000410338	-0.00595495	0.155723	0.014414	0.0182332	0.0105948	0.0131409	-0.00213578	0.0245984
0.187	-0.00213578	-0.0148664	-0.00340883	0.0131409	0.0169601	-0.0148664	0.0195062	0.0105948	0.0105948	-0.00213578	0.0131409	-0.0479659	0.015687	-0.0161394	-0.0123202	0.000410338	-0.000862719	-0.00340883	-0.00595495	0.0105948	0.0118679	0.014414	0.00422951	0.00550257	0.0016834	0.00295645	0.00932174	-0.0263239	-0.00340883	0.00422951	0.000410338	0.0169601	0.0131409	0.00804868	0.00677563	0.00422951	0.000410338	-0.00340883	0.0195062	-0.00340883	-0.00468189	0.0169601	0.137901	0.014414	0.00422951	0.0016834	0.00932174	-0.00213578	0.0335098
0.188	-0.0161394	-0.00595495	-0.00468189	-0.00722801	0.00932174	-0.00722801	0.015687	0.00804868	0.000410338	-0.00468189	0.00295645	-0.0568773	0.0131409	-0.0135933	-0.00850107	-0.00340883	0.00295645	0.014414	0.00804868	0.0016834	0.00550257	-0.00468189	-0.00850107	0.0131409	0.00550257	0.00804868	0.000410338	-0.00850107	0.0118679	0.0118679	0.00295645	-0.00213578	0.00550257	0.0207793	0.00422951	-0.00595495	-0.00213578	-0.00977412	0.0284176	-0.00340883	0.00677563	0.00422951	0.145539	0.0182332	0.00550257	0.00295645	0.000410338	0.000410338	0.0296907
0.189	-0.00468189	0.000410338	0.00295645	0.00804868	0.014414	-0.00468189	0.0195062	0.015687	0.00932174	0.000410338	0.000410338	-0.0581503	0.0220523	-0.00468189	-0.00977412	-0.00213578	0.00295645	-0.00213578	0.000410338	0.015687	0.00677563	0.014414	0.00422951	0.00550257	0.015687	0.0169601	-0.000862719	-0.0250508	0.00677563	0.00295645	-0.00340883	0.00677563	0.000410338	0.0131409	0.00804868	0.00932174	-0.00468189	-0.00468189	0.0131409	0.0258715	0.0016834	0.000410338	0.137901	0.0016834	0.0118679	0.0016834	0.015687	0.00677563	0.0347829
0.19	-0.0110472	-0.000862719	-0.00468189	-0.000862719	0.0182332	-0.00722801	0.0118679	0.0131409	-0.00468189	-0.0123202	-0.00468189	-0.0466928	0.0207793	0.0016834	-0.00977412	0.00804868	0.00295645	0.00677563	-0.000862719	0.014414	0.00804868	0.00677563	-0.00340883	0.0118679	-0.00722801	0.0016834	-0.00468189	-0.0237778	0.0118679	0.000410338	0.000410338	0.0220523	0.00422951	0.0131409	0.0105948	0.0105948	-0.0314161	0.0118679	0.014414	-0.000862719	0.00550257	0.00932174	0.153177	0.0131409	0.00932174	0.00804868	0.00550257	0.00550257	0.0335098
0.191	0.0016834	0.00422951	-0.000862719	0.0016834	0.0207793	-0.00213578	0.0309637	0.00677563	0.0016834	-0.00213578	-0.00595495	-0.0390544	0.015687	0.00422951	-0.000862719	-0.000862719	-0.000862719	0.00932174	-0.000862719	0.0016834	0.00804868	0.00550257	0.000410338	0.00550257	-0.00595495	0.00932174	-0.00595495	-0.0263239	0.00295645	0.00550257	0.00677563	0.014414	0.014414	0.015687	0.00295645	0.00677563	-0.0148664	-0.00340883	0.0258715	0.00677563	-0.00468189	0.00677563	0.148085	0.015687	-0.000862719	0.0118679	0.0131409	0.0105948	0.0207793
0.192	0.00295645	-0.00595495	0.000410338	0.00804868	0.00804868	-0.00213578	0.015687	0.0131409	0.00677563	-0.00722801	0.0182332	-0.0403275	0.014414	0.0105948	-0.00340883	-0.00468189	-0.000862719	0.00804868	-0.000862719	0.014414	0.0105948	-0.00340883	0.00677563	0.00295645	-0.000862719	-0.000862719	-0.00977412	-0.0148664	-0.000862719	0.00677563	0.0105948	0.00550257	0.0169601	0.0016834	0.0016834	0.00550257	-0.000862719	-0.00340883	0.014414	-0.0135933	0.00422951	0.0105948	0.131535	0.00932174	0.00804868	0.014414	-0.00340883	0.00932174	0.0195062
0.193	-0.00722801	-0.00977412	-0.0148664	-0.00595495	0.00550257	0.000410338	0.014414	0.014414	-0.00468189	0.00295645	0.0105948	-0.0352353	0.00932174	0.00422951	-0.0110472	-0.00468189	-0.00468189	0.00550257	0.00295645	0.00677563	0.0131409	0.00550257	0.00932174	0.00295645	-0.00468189	0.0105948	-0.00468189	-0.0161394	0.000410338	0.000410338	0.00932174	0.014414	0.00295645	0.00422951	0.00677563	0.014414	0.000410338	0.00422951	0.0169601	0.00677563	-0.00722801	0.0169601	0.126443	0.0105948	-0.0110472	0.00677563	0.00677563	0.00422951	0.0245984
0.194	-0.00977412	-0.0148664	-0.000862719	0.00677563	0.00677563	-0.00340883	0.0105948	0.0105948	0.00422951	-0.00340883	0.0207793	-0.0135933	0.0258715	0.00677563	-0.00977412	0.000410338	-0.00595495	0.00932174	-0.00213578	0.00677563	0.00677563	-0.00468189	-0.000862719	-0.000862719	-0.000862719	0.0131409	-0.00722801	-0.0275969	-0.00468189	0.0016834	0.0016834	-0.00595495	0.015687	0.00295645	-0.00213578	-0.00213578	0.000410338	0.0016834	0.015687	-0.00468189	-0.0148664	0.014414	0.123897	0.0258715	0.00295645	0.00932174	-0.00595495	0.00295645	0.0195062
0.195	-0.00340883	-0.00468189	0.000410338	-0.000862719	0.0207793	-0.00595495	0.00677563	0.0207793	0.015687	-0.000862719	0.0105948	-0.00977412	0.0182332	0.0118679	-0.00850107	0.000410338	0.00550257	0.00422951	-0.000862719	0.0105948	-0.00340883	0.0016834	0.00422951	0.0118679	0.00550257	0.00932174	0.000410338	-0.0161394	0.00804868	0.00804868	-0.00340883	0.014414	0.00295645	0.00932174	0.00550257	0.0105948	0.00677563	-0.000862719	0.0245984	0.00422951	0.000410338	0.0195062	0.117532	0.00550257	0.00550257	-0.00468189	0.014414	0.0131409	0.00932174
0.196	-0.0148664	-0.000862719	-0.000862719	-0.00213578	0.00804868	0.0169601	0.0195062	0.0131409	0.000410338	0.00422951	0.00932174	-0.00340883	0.0131409	0.00932174	-0.0135933	0.0016834	-0.00340883	0.0105948	-0.000862719	0.014414	0.0016834	0.000410338	-0.00213578	0.00295645	0.00422951	0.0245984	-0.00595495	-0.0237778	0.00804868	0.00422951	0.0105948	0.0016834	0.00804868	0.0131409	0.0220523	0.0182332	0.00550257	0.00932174	0.0296907	0.000410338	0.014414	0.015687	0.114986	0.0182332	0.015687	0.00677563	0.00932174	-0.00468189	0.0207793
0.197	-0.00340883	0.0105948	-0.00595495	0.00677563	0.014414	-0.00468189	0.014414	0.0169601	0.014414	0.000410338	0.0207793	-0.00340883	0.0169601	0.0118679	-0.00468189	0.0118679	0.00932174	0.00677563	-0.00213578	0.00804868	-0.00340883	0.000410338	0.00550257	0.000410338	0.00422951	0.0169601	-0.0148664	-0.0199586	0.00550257	-0.00468189	0.0016834	0.014414	0.00550257	0.0169601	-0.00850107	-0.000862719	-0.00468189	-0.00213578	0.0207793	0.00677563	0.00295645	-0.00722801	0.131535	0.0296907	0.00932174	0.00932174	0.015687	0.00804868	0.014414
0.198	-0.0199586	0.00295645	-0.00850107	-0.000862719	0.000410338	0.0105948	0.0220523	0.00932174	0.00422951	-0.00468189	0.0245984	0.00295645	0.00677563	0.00804868	-0.00722801	-0.00213578	0.00550257	0.00804868	-0.00595495	-0.000862719	0.00804868	-0.00340883	0.000410338	0.00932174	0.0118679	0.0195062	-0.00977412	-0.0186855	0.00422951	0.00677563	0.00932174	0.00677563	0.00804868	0.0207793	0.00422951	-0.00468189	0.000410338	0.0016834	0.0271445	-0.00340883	0.00295645	0.0105948	0.122624	0.00932174	0.00422951	0.00295645	0.00804868	0.0016834	0.0131409
0.199	-0.0110472	-0.000862719	-0.00595495	0.0105948	0.0245984	0.00932174	0.0207793	0.015687	0.00677563	0.0016834	0.0131409	0.00550257	0.00677563	0.014414	-0.0148664	-0.00468189	0.00677563	0.015687	0.00295645	0.0105948	0.00295645	-0.00977412	0.00932174	0.00295645	-0.00340883	0.00550257	0.000410338	-0.0148664	0.000410338	0.0169601	0.0118679	0.015687	0.0118679	0.014414	0.00550257	0.000410338	0.00932174	0.0169601	0.0207793	0.0105948	0.014414	0.000410338	0.127716	0.00677563	0.00295645	0.00804868	0.00677563	0.00804868	0.0105948
0.2	-0.0148664	-0.0161394	-0.00468189	0.00295645	0.00804868	0.0016834	0.0118679	0.0233254	0.015687	0.00550257	0.0131409	0.000410338	0.0105948	0.00804868	0.0118679	0.000410338	0.000410338	0.00295645	0.00295645	0.0118679	0.00422951	0.0016834	-0.00340883	0.00422951	0.00550257	0.0105948	0.00550257	-0.0199586	-0.00213578	-0.000862719	0.0016834	0.00550257	0.00804868	-0.000862719	0.00932174	0.000410338	0.00804868	-0.000862719	0.00295645	-0.00468189	0.014414	0.014414	0.128989	0.0284176	0.00804868	0.00550257	0.00295645	0.014414	0.0182332
0.201	0.000410338	-0.00850107	-0.00722801	0.000410338	0.00422951	0.014414	0.0195062	0.0233254	0.014414	0.000410338	0.00677563	0.00295645	0.0195062	0.00550257	-0.0148664	-0.000862719	0.00932174	0.00804868	0.000410338	0.00422951	0.00932174	0.000410338	-0.000862719	-0.00468189	0.000410338	0.00932174	0.00295645	-0.0161394	-0.00213578	0.000410338	0.0105948	0.000410338	0.0016834	0.0105948	0.00804868	0.00550257	0.0016834	0.00677563	0.0245984	0.0105948	0.00932174	0.0105948	0.140447	0.00422951	0.0105948	0.0105948	0.00932174	0.00295645	0.000410338
0.202	-0.0135933	-0.0186855	-0.00722801	0.000410338	0.00804868	0.00550257	0.0169601	0.0233254	0.00295645	-0.000862719	0.015687	0.00932174	0.00550257	-0.00468189	-0.0225047	-0.00977412	0.00295645	0.0016834	-0.00468189	0.015687	-0.00468189	0.00550257	0.00295645	0.00295645	-0.0110472	0.000410338	0.00295645	-0.0123202	0.000410338	0.000410338	-0.00213578	0.000410338	0.00295645	0.014414	0.00804868	0.0105948	-0.00340883	-0.0110472	0.0195062	-0.000862719	0.00932174	0.00932174	0.127716	0.0207793	0.00422951	0.014414	0.014414	-0.00213578	0.0233254
0.203	-0.0110472	-0.0148664	-0.00468189	0.00550257	0.00550257	0.0207793	0.00804868	0.00550257	0.0118679	0.00422951	0.00677563	-0.0174125	0.00932174	0.0105948	-0.00722801	-0.00340883	0.000410338	0.0131409	-0.00340883	0.014414	0.015687	0.0105948	-0.00468189	0.00932174	-0.00340883	0.00422951	0.0271445	-0.00468189	0.00677563	0.00422951	0.0016834	0.0118679	0.000410338	0.0105948	0.000410338	0.00932174	0.00804868	0.00550257	0.0105948	0.00550257	-0.00977412	0.00677563	0.117532	0.0207793	0.00804868	0.00422951	0.000410338	-0.000862719	0.0182332
0.204	-0.00468189	-0.00977412	-0.00340883	-0.000862719	0.015687	0.00295645	0.0169601	0.0245984	0.00804868	-0.00340883	-0.000862719	0.000410338	0.00677563	0.014414	-0.0135933	-0.00213578	0.00804868	0.00932174	-0.00213578	0.0169601	0.00932174	0.00295645	0.00550257	0.00550257	0.00932174	0.0131409	0.0564249	-0.00722801	0.00677563	0.000410338	0.00932174	0.014414	0.0207793	0.00422951	-0.00340883	0.0105948	-0.00468189	0.0118679	0.0309637	0.00550257	0.00422951	0.00677563	0.0920705	0.00932174	0.000410338	0.0131409	0.00932174	0.00804868	0.0195062
0.205	-0.00977412	-0.000862719	0.0016834	0.00550257	0.00804868	0.0118679	0.0220523	0.00932174	0.00932174	-0.00595495	0.0118679	0.00550257	0.0182332	0.00422951	-0.0199586	-0.00340883	-0.00213578	0.0118679	0.00932174	0.0105948	0.00932174	0.000410338	0.00422951	0.00550257	-0.00213578	-0.000862719	0.0742477	0.00422951	0.000410338	0.00932174	0.014414	0.014414	0.00932174	0.0016834	-0.00340883	0.00550257	-0.00850107	0.000410338	0.0182332	-0.00722801	0.014414	-0.00213578	0.0946166	0.014414	0.00295645	0.000410338	0.00932174	0.0118679	0.0195062
0.206	-0.00722801	0.00295645	-0.00722801	0.00677563	0.00677563	0.014414	0.00295645	0.0182332	0.0105948	-0.000862719	0.00677563	-0.00340883	0.00677563	0.00550257	-0.0186855	-0.00340883	0.000410338	0.00422951	0.00677563	0.00677563	0.00932174	0.00804868	0.0118679	0.00932174	0.00295645	0.014414	0.0793399	-0.00468189	-0.00468189	0.000410338	0.00677563	0.000410338	0.00932174	0.0105948	-0.00213578	0.00677563	-0.00213578	-0.00595495	0.0182332	0.000410338	-0.00722801	0.00550257	0.107347	0.0169601	0.00932174	0.0131409	0.00550257	-0.0110472	0.0220523
0.207	0.00295645	-0.00977412	-0.00595495	0.00422951	0.0131409	0.014414	0.0169601	-0.000862719	0.00804868	0.00422951	0.0118679	-0.0123202	0.00932174	0.00295645	-0.0110472	-0.00468189	0.00932174	0.0016834	-0.00850107	0.00550257	0.00422951	0.00550257	0.00295645	0.00804868	0.0016834	0.00422951	0.0844321	0.00550257	-0.00213578	0.0016834	0.014414	0.000410338	0.00295645	0.0016834	0.00932174	0.0016834	-0.00340883	0.00804868	0.0309637	0.00804868	-0.00340883	0.015687	0.0907974	0.00932174	0.00550257	0.0131409	0.0131409	0.0105948	0.0296907
0.208	-0.00468189	-0.00340883	0.00550257	-0.00468189	0.014414	0.00932174	0.0169601	0.0233254	0.000410338	0.00804868	0.0105948	-0.0212316	0.0182332	0.000410338	-0.0186855	-0.00468189	0.00295645	0.00677563	-0.00213578	0.0105948	0.00804868	0.00677563	-0.000862719	0.00677563	-0.00850107	0.0105948	0.0780669	0.0169601	-0.000862719	0.00550257	0.000410338	0.0233254	0.014414	0.015687	0.0105948	0.00295645	0.000410338	-0.00722801	0.00932174	0.00295645	0.015687	0.00932174	0.0933435	0.0207793	0.00550257	0.00295645	0.000410338	-0.00213578	0.0233254
0.209	-0.0123202	-0.00977412	0.000410338	-0.000862719	0.0195062	0.000410338	0.00804868	0.0182332	-0.00213578	-0.00213578	-0.00213578	-0.0174125	0.0118679	0.00932174	-0.00850107	0.00295645	0.0016834	0.014414	0.0105948	0.015687	0.00422951	0.000410338	0.00932174	0.000410338	-0.000862719	0.014414	0.0538788	0.0233254	-0.00977412	0.00422951	0.00295645	0.0016834	0.00677563	0.00677563	0.0016834	0.00295645	-0.00595495	0.0016834	0.0207793	0.014414	-0.00722801	0.0131409	0.100982	0.0207793	0.00932174	-0.000862719	0.00422951	0.0016834	0.0207793
0.21	-0.0110472	-0.00722801	-0.0174125	0.0118679	0.0207793	0.015687	0.0207793	0.00932174	0.00550257	-0.000862719	0.0169601	-0.0174125	0.014414	0.0131409	-0.0110472	-0.00468189	-0.00340883	0.00804868	-0.00722801	0.0245984	0.00295645	-0.00722801	0.0118679	0.0118679	-0.0110472	-0.000862719	0.0449674	0.0386021	0.00295645	0.000410338	0.015687	0.0131409	0.00804868	0.00550257	0.0131409	0.000410338	0.0105948	0.00932174	0.0245984	0.00932174	0.0016834	0.000410338	0.0971627	0.00677563	0.00677563	0.00677563	0.00804868	0.00677563	0.014414
0.211	-0.0135933	-0.0110472	-0.00340883	0.000410338	0.00804868	0.0105948	0.00932174	0.0105948	0.00804868	-0.000862719	0.00677563	-0.0352353	0.0195062	0.00804868	-0.00722801	-0.0110472	0.00932174	0.0131409	0.000410338	0.0131409	0.00295645	-0.00595495	0.00677563	0.0016834	0.00422951	0.00422951	0.0271445	0.0627902	0.000410338	0.00295645	0.00932174	0.0131409	0.00550257	0.0131409	0.0016834	-0.00468189	0.000410338	0.00422951	0.0016834	-0.000862719	0.00295645	0.014414	0.103528	0.0131409	-0.000862719	0.00550257	0.00550257	0.00804868	0.0245984
0.212	-0.00468189	0.00932174	0.00550257	0.00932174	0.014414	0.000410338	0.0245984	0.0233254	-0.00340883	0.00677563	0.00295645	-0.0492389	0.0169601	0.014414	0.0105948	0.00804868	-0.00595495	0.0016834	-0.00213578	0.0169601	0.00804868	0.000410338	-0.000862719	0.00932174	0.00295645	0.0016834	0.0233254	0.0755207	0.00932174	0.000410338	0.00422951	0.00295645	0.015687	0.00295645	0.00550257	0.0016834	-0.00213578	-0.00468189	0.0258715	0.0016834	0.00422951	0.00422951	0.117532	0.0207793	0.0105948	0.000410338	0.000410338	0.014414	0.0169601
0.213	-0.0186855	-0.0123202	-0.0135933	-0.00722801	0.0118679	0.014414	0.0131409	0.000410338	0.00677563	0.000410338	0.00932174	-0.0759731	0.0169601	0.0131409	-0.00468189	0.00295645	-0.00213578	0.00295645	-0.00468189	0.0131409	0.00804868	0.0016834	0.00295645	0.00295645	0.0105948	0.000410338	0.0195062	0.0717016	0.0016834	-0.000862719	0.00422951	0.00804868	0.0105948	0.0118679	0.00932174	0.00932174	0.00804868	-0.00213578	0.0233254	-0.00595495	0.00295645	0.000410338	0.137901	0.0169601	0.000410338	0.014414	0.00932174	0.00550257	0.0195062
0.214	-0.0123202	0.00295645	0.00550257	0.000410338	0.015687	0.00804868	0.00550257	0.014414	0.00550257	0.00550257	0.0131409	-0.1078	0.0233254	0.000410338	-0.00850107	0.000410338	-0.00340883	0.014414	-0.000862719	0.0118679	0.0118679	0.000410338	-0.00340883	0.00804868	0.00295645	-0.00722801	0.0105948	0.0971627	-0.00213578	0.00677563	0.00932174	0.00932174	0.0105948	-0.00213578	0.000410338	-0.000862719	-0.000862719	-0.00595495	0.015687	0.00550257	-0.00213578	0.015687	0.12517	0.0105948	0.00550257	0.0105948	0.00932174	-0.00722801	0.015687
0.215	-0.00722801	-0.0135933	-0.00468189	-0.000862719	0.015687	0.00550257	0.014414	0.0169601	0.00295645	-0.00213578	0.014414	-0.116711	0.00677563	0.000410338	-0.00722801	-0.00977412	0.000410338	0.00932174	0.00295645	0.0105948	0.00550257	0.00295645	0.000410338	0.00677563	-0.00340883	0.00422951	0.0195062	0.0984358	-0.00468189	0.00295645	0.00550257	0.00550257	0.00932174	0.014414	0.00550257	0.00932174	-0.0148664	0.00422951	0.0182332	0.000410338	0.0118679	0.014414	0.14172	0.0131409	0.00677563	0.00550257	0.00677563	0.0016834	0.014414
0.216	-0.00977412	-0.00468189	0.00550257	0.000410338	0.0131409	0.0195062	0.0182332	0.0105948	0.000410338	-0.00468189	0.00932174	-0.101434	0.0131409	0.0105948	-0.0148664	-0.000862719	0.000410338	0.00550257	0.0016834	0.015687	0.00804868	0.000410338	-0.00468189	0.000410338	0.00295645	0.000410338	0.0258715	0.117532	0.0016834	0.00550257	-0.00340883	0.00677563	0.00677563	0.00677563	0.000410338	0.000410338	0.000410338	0.0105948	0.0258715	-0.000862719	0.00295645	0.0118679	0.155723	0.00932174	0.0131409	0.00932174	0.0118679	0.00804868	0.0245984
0.217	-0.00340883	-0.00213578	-0.0110472	0.00804868	0.0016834	0.00295645	0.0220523	0.0195062	0.00422951	0.0131409	0.0182332	-0.0657887	0.00932174	0.00804868	-0.000862719	-0.000862719	0.0016834	0.00550257	0.0131409	0.0195062	-0.00468189	0.00422951	0.00677563	0.00932174	0.000410338	-0.0123202	0.0245984	0.10862	0.014414	0.000410338	-0.00340883	0.0131409	0.0118679	0.00550257	0.0016834	-0.00468189	0.00550257	0.00932174	0.0169601	0.0131409	0.00295645	0.000410338	0.146812	0.0182332	-0.00213578	0.0131409	0.014414	0.00804868	0.0220523
0.218	-0.0110472	0.0016834	0.00295645	-0.00340883	0.00677563	0.00932174	0.0131409	0.015687	0.00422951	0.0105948	0.0105948	-0.0161394	0.0016834	0.00550257	-0.00850107	-0.00977412	0.00422951	0.00932174	0.000410338	0.0169601	0.0131409	-0.00468189	0.00677563	0.00550257	0.000410338	0.000410338	0.00804868	0.131535	0.00422951	0.000410338	0.000410338	0.00804868	0.015687	0.00422951	-0.00340883	-0.00595495	-0.0212316	0.00550257	0.0245984	0.000410338	-0.00468189	0.00677563	0.134081	0.0207793	0.0105948	-0.00468189	0.00932174	0.0016834	0.0207793
0.219	-0.00850107	0.00422951	0.0016834	0.000410338	0.0207793	-0.000862719	0.014414	0.0284176	0.0016834	-0.00340883	0.00932174	0.0335098	0.0118679	0.00550257	-0.0148664	-0.0123202	-0.00468189	-0.00340883	0.000410338	0.014414	-0.000862719	0.000410338	0.00295645	0.00550257	0.00932174	-0.00213578	0.0105948	0.0704285	0.00677563	0.00550257	0.0233254	0.00932174	0.0131409	0.0118679	0.00422951	0.00550257	0.015687	-0.00213578	0.0309637	0.00677563	0.000410338	0.00932174	0.136628	0.0105948	0.00550257	0.0118679	0.0131409	0.00677563	0.015687
0.22	-0.0148664	-0.0148664	-0.00722801	0.000410338	0.00550257	0.00550257	0.0195062	0.0169601	0.00932174	0.00804868	0.0118679	0.0449674	0.0131409	0.014414	-0.0148664	0.00295645	0.00422951	0.0169601	-0.000862719	0.00677563	0.00295645	0.0131409	0.000410338	0.00295645	-0.00722801	0.0016834	0.00932174	0.0207793	0.000410338	0.000410338	0.00677563	0.00932174	0.000410338	0.00804868	0.000410338	0.00804868	0.00295645	-0.00340883	0.0195062	0.000410338	0.00295645	0.00804868	0.142993	0.00932174	0.00677563	0.000410338	0.00804868	0.00932174	0.0245984
0.221	-0.00213578	-0.0110472	0.00295645	0.00295645	0.00804868	0.00932174	0.0169601	0.0118679	0.000410338	0.000410338	0.00932174	0.036056	0.00295645	0.00550257	-0.0212316	-0.00468189	-0.000862719	0.00677563	0.0118679	0.014414	0.00422951	-0.00213578	0.00422951	-0.00722801	0.000410338	-0.0174125	0.0207793	0.0869783	-0.00722801	0.00422951	0.0016834	0.0105948	0.015687	0.00550257	-0.00722801	0.0131409	0.00677563	0.0105948	0.0182332	-0.00213578	0.00295645	0.015687	0.127716	0.0245984	0.0105948	0.000410338	0.00550257	0.00295645	0.0220523
0.222	0.000410338	-0.00213578	0.0016834	-0.00213578	0.0105948	0.015687	0.0245984	0.014414	-0.00468189	-0.00595495	0.00550257	0.0131409	-0.00213578	0.00295645	-0.0250508	-0.00468189	-0.00213578	0.00677563	0.0016834	0.015687	0.000410338	0.0118679	0.00295645	0.0118679	-0.00468189	-0.0237778	0.0131409	0.102255	-0.00213578	0.0118679	0.0131409	0.015687	0.00295645	0.00932174	0.00932174	0.0169601	-0.0161394	-0.00340883	0.015687	0.0169601	-0.000862719	0.00422951	0.117532	0.0207793	-0.00213578	0.00804868	0.00295645	0.000410338	0.0207793
0.223	-0.0110472	-0.00850107	-0.00595495	-0.00213578	0.014414	0.00932174	0.00804868	0.0309637	-0.00340883	0.000410338	0.000410338	0.0182332	0.00550257	0.0016834	-0.0199586	-0.00850107	-0.00468189	0.015687	-0.000862719	0.00932174	0.00295645	0.000410338	0.00295645	0.000410338	0.000410338	0.000410338	0.0233254	0.0767938	-0.00213578	0.00550257	0.014414	0.000410338	0.0131409	0.014414	0.00295645	-0.00340883	0.0016834	-0.00595495	0.0131409	0.00677563	0.00422951	0.014414	0.109893	0.0169601	0.00932174	-0.00213578	0.000410338	0.000410338	0.00932174
0.224	-0.00595495	-0.00722801	0.00295645	-0.00722801	0.00932174	0.00804868	0.0207793	0.015687	0.000410338	0.00677563	-0.00595495	0.0335098	0.000410338	0.0207793	-0.0199586	-0.00340883	-0.000862719	0.0105948	0.00550257	0.0195062	0.00550257	0.0118679	0.0016834	0.00804868	0.0131409	0.0016834	0.0245984	0.0449674	0.00295645	-0.00468189	0.00932174	0.014414	0.0182332	0.015687	0.00295645	0.0118679	0.00550257	0.000410338	0.0207793	-0.00213578	0.00550257	0.00550257	0.081886	0.014414	0.000410338	0.00422951	0.014414	0.000410338	0.0169601
0.225	-0.00977412	-0.00722801	-0.00468189	-0.00468189	0.00932174	0.0182332	0.00932174	0.0195062	0.00550257	-0.00595495	0.00932174	0.0258715	0.000410338	0.0016834	-0.0148664	-0.0123202	-0.0148664	0.00677563	-0.00722801	0.0118679	0.00932174	0.0016834	-0.00213578	0.00677563	0.000410338	-0.00213578	0.014414	0.0335098	0.00422951	0.000410338	-0.00468189	0.00550257	0.0131409	0.00422951	0.00804868	0.000410338	-0.000862719	0.00550257	0.0169601	-0.000862719	0.0105948	0.0105948	0.0831591	0.015687	0.00422951	0.0105948	0.00422951	0.00804868	0.0207793
0.226	-0.0148664	-0.00468189	-0.00340883	0.00295645	0.00550257	0.000410338	0.0105948	0.0169601	0.00422951	0.00804868	0.00677563	0.0105948	-0.00340883	0.0105948	-0.0135933	-0.00722801	-0.00722801	0.00932174	0.00677563	0.0105948	0.00295645	0.00804868	0.00804868	0.0105948	0.0016834	0.0131409	0.00550257	0.0309637	0.00550257	0.00550257	-0.00595495	0.00295645	0.00422951	0.0131409	-0.00213578	0.00677563	0.00295645	-0.00595495	0.0105948	0.000410338	0.00295645	0.00932174	0.0958897	0.00295645	0.0016834	0.000410338	0.00677563	0.000410338	0.0195062
0.227	-0.00977412	0.00550257	-0.0135933	-0.00468189	0.0220523	0.0118679	0.0182332	0.0335098	0.0016834	-0.00468189	0.015687	-0.0123202	-0.00340883	0.0118679	0.0016834	0.00422951	-0.00468189	0.0016834	0.0016834	0.014414	0.0131409	-0.000862719	-0.000862719	0.00550257	0.00550257	0.014414	0.0105948	0.0131409	-0.000862719	0.0105948	0.00804868	0.00932174	0.0105948	0.00804868	0.00550257	-0.000862719	0.000410338	0.00677563	0.0271445	0.0131409	0.00932174	0.00932174	0.112439	0.015687	0.0016834	0.0105948	0.000410338	-0.00468189	0.00932174
0.228	-0.0148664	-0.00595495	-0.00213578	0.0131409	0.014414	0.0182332	0.015687	0.0131409	0.000410338	-0.00595495	0.0105948	-0.00595495	0.00295645	0.00932174	0.000410338	-0.000862719	-0.0110472	0.0131409	0.0105948	0.00932174	0.0016834	-0.00468189	-0.000862719	-0.000862719	-0.00468189	0.00932174	0.00932174	0.000410338	-0.00595495	0.00804868	0.000410338	0.00677563	0.015687	0.00550257	0.0016834	0.00422951	-0.00722801	0.00422951	0.00932174	-0.00977412	-0.00722801	0.0169601	0.107347	0.0105948	0.0016834	0.0131409	0.00804868	0.00804868	0.00932174
0.229	-0.0161394	-0.00722801	-0.00468189	0.00295645	0.00550257	0.0258715	0.0220523	0.0118679	0.0131409	-0.00340883	0.00422951	0.00422951	-0.0148664	0.00932174	0.00550257	-0.00213578	-0.000862719	0.00550257	-0.000862719	0.00422951	0.0105948	0.00550257	0.000410338	-0.00340883	0.00422951	0.0131409	0.00295645	-0.0174125	0.00932174	0.0131409	0.00932174	0.00677563	0.0105948	0.0131409	-0.00213578	-0.0110472	0.00677563	0.000410338	0.0296907	0.00804868	-0.00213578	0.0118679	0.111166	0.00932174	0.00295645	0.00550257	0.0131409	0.00422951	0.0118679
0.23	-0.00468189	0.00295645	0.00932174	0.000410338	0.0169601	0.0207793	0.0131409	0.0207793	0.000410338	0.00550257	0.00422951	0.0016834	-0.0148664	0.014414	-0.00468189	-0.00595495	0.00804868	0.0195062	0.00804868	0.00932174	0.0131409	0.000410338	0.00932174	-0.0110472	0.00550257	0.0105948	0.00550257	-0.0352353	0.00550257	0.0105948	0.00804868	-0.00213578	0.014414	0.0105948	0.00295645	0.000410338	0.00804868	0.00295645	0.0296907	0.00677563	0.014414	0.00932174	0.081886	0.0207793	0.00932174	-0.000862719	0.0105948	0.000410338	0.0182332
0.231	0.0016834	-0.0161394	0.014414	0.00422951	0.0169601	0.0195062	0.014414	0.0195062	0.00295645	-0.00722801	-0.00213578	-0.00213578	-0.00850107	0.00295645	-0.000862719	0.00422951	-0.000862719	0.00550257	-0.00213578	0.0105948	0.015687	0.00295645	0.00422951	-0.00468189	-0.00722801	0.00932174	-0.00340883	-0.0275969	0.00932174	0.000410338	0.00295645	0.00677563	0.00550257	0.00932174	0.00932174	0.00422951	0.0131409	0.00295645	0.0118679	0.00295645	-0.00595495	0.015687	0.0780669	0.0233254	0.0016834	0.00422951	0.014414	0.000410338	0.014414
0.232	-0.0110472	0.000410338	0.000410338	0.0118679	0.00422951	0.014414	0.0131409	0.014414	0.00677563	-0.00468189	0.00550257	0.00422951	-0.00213578	0.0118679	-0.0148664	-0.00468189	0.00677563	0.00932174	0.00295645	0.0169601	0.00422951	0.00677563	-0.00977412	0.000410338	0.00295645	0.00804868	0.00422951	-0.0441467	0.00550257	0.000410338	0.0169601	0.0131409	0.0105948	0.015687	0.000410338	0.0016834	0.00295645	-0.000862719	0.0105948	0.00677563	0.00295645	0.00932174	0.0729746	0.014414	0.00422951	0.00422951	0.00804868	0.000410338	0.00804868
0.233	-0.00468189	-0.00468189	-0.00595495	0.000410338	0.00295645	0.014414	0.0016834	0.0105948	0.00804868	0.00804868	0.00295645	-0.000862719	0.00295645	0.0105948	-0.0174125	-0.000862719	-0.00213578	0.00804868	0.00804868	0.00804868	-0.000862719	0.000410338	0.00422951	0.00550257	-0.00595495	0.00932174	0.0105948	-0.0530581	0.000410338	0.00804868	0.0105948	0.00550257	0.00932174	0.015687	0.0016834	0.00295645	0.0131409	-0.0110472	0.0245984	-0.000862719	0.000410338	0.000410338	0.107347	0.0182332	0.000410338	0.00932174	0.014414	0.0118679	0.0207793
0.234	-0.0543312	-0.00977412	0.0207793	0.00295645	0.0245984	0.014414	0.00677563	0.014414	0.0016834	-0.00595495	0.00295645	-0.00722801	-0.000862719	0.0131409	-0.0123202	0.000410338	0.0118679	0.0220523	0.000410338	0.014414	0.00677563	0.00422951	0.00550257	0.00550257	0.00422951	0.00422951	0.00804868	-0.0543312	-0.000862719	0.00422951	-0.00468189	0.00422951	0.00804868	0.0182332	-0.00722801	0.00295645	-0.00468189	-0.00850107	0.0182332	-0.00340883	-0.000862719	0.014414	0.132808	0.00677563	0.0131409	0.00677563	-0.00213578	-0.000862719	0.0118679
0.235	-0.0454197	0.00295645	-0.00595495	0.00804868	0.0169601	0.0016834	0.0105948	0.015687	-0.00595495	-0.00340883	0.00422951	0.00932174	-0.0110472	0.00804868	-0.0174125	-0.00722801	-0.00340883	0.00422951	0.00804868	0.014414	0.00550257	0.000410338	0.00550257	-0.000862719	0.00932174	-0.00213578	0.00550257	-0.0619695	-0.0135933	0.000410338	0.00677563	0.0169601	0.0131409	0.00932174	0.00422951	0.00932174	-0.00595495	0.0118679	0.0118679	0.000410338	-0.00213578	0.0105948	0.142993	0.0245984	0.014414	0.0131409	0.00550257	0.00932174	0.0182332
0.236	-0.0250508	0.00422951	-0.00213578	0.00295645	0.00677563	0.0105948	0.0169601	0.0195062	0.00422951	-0.00340883	0.00677563	0.00677563	-0.000862719	0.0105948	-0.0199586	0.000410338	0.000410338	0.0105948	0.00677563	0.0245984	-0.000862719	0.00422951	0.000410338	0.00550257	-0.00340883	0.0105948	0.00804868	-0.0326892	0.0016834	0.000410338	-0.00468189	0.015687	0.00932174	0.0105948	0.00677563	-0.00595495	-0.00468189	-0.00850107	0.0169601	0.00295645	-0.000862719	0.00804868	0.14172	0.0195062	0.00550257	0.00677563	0.00932174	0.00295645	0.0131409
0.237	0.000410338	-0.00722801	-0.00595495	0.000410338	0.014414	0.015687	0.014414	0.0271445	-0.00468189	0.000410338	0.00677563	-0.00213578	0.00677563	0.0131409	-0.0199586	-0.00468189	-0.000862719	0.00677563	-0.00213578	0.00677563	0.00422951	0.00422951	0.00295645	0.0016834	-0.00722801	-0.00468189	0.00677563	-0.0403275	0.00295645	0.00550257	0.014414	0.015687	0.00295645	0.0105948	-0.000862719	-0.00213578	0.00422951	0.00295645	0.00932174	-0.00213578	0.00677563	-0.00213578	0.163362	0.0131409	0.00932174	-0.00340883	0.0131409	-0.0110472	0.00932174
0.238	-0.0110472	-0.0161394	-0.00213578	0.00422951	0.00422951	0.000410338	0.00804868	0.0207793	0.000410338	0.00550257	-0.00468189	0.0105948	-0.000862719	0.00804868	-0.02887	-0.00468189	-0.00468189	0.00804868	0.00550257	0.015687	0.00550257	0.0118679	-0.000862719	0.014414	0.00550257	0.0131409	0.00677563	-0.0314161	0.000410338	0.00550257	-0.00340883	0.00677563	0.014414	0.00804868	0.000410338	0.00677563	-0.0110472	-0.00468189	0.014414	0.00295645	0.00295645	0.0195062	0.225742	0.0131409	0.014414	0.0105948	0.00932174	0.000410338	0.014414
0.239	-0.00468189	-0.0110472	0.00295645	0.014414	0.014414	0.014414	0.014414	0.0118679	0.00295645	0.00932174	-0.00213578	0.000410338	-0.00213578	0.00677563	-0.0199586	-0.00595495	0.00677563	0.000410338	-0.00977412	0.0131409	0.00550257	0.00677563	0.00422951	0.0105948	0.00804868	0.014414	0.00550257	-0.0479659	0.000410338	0.00932174	0.00677563	0.0131409	0.0169601	0.00677563	-0.00722801	-0.000862719	-0.00213578	-0.000862719	0.00932174	0.0016834	0.00677563	0.0105948	0.283029	0.0182332	0.00932174	0.00677563	0.00295645	-0.00977412	0.014414
0.24	-0.0123202	-0.0237778	-0.00340883	0.0016834	0.014414	0.00932174	0.014414	0.0105948	0.000410338	0.000410338	0.00295645	0.00677563	0.00295645	0.0105948	-0.0212316	-0.00722801	0.00422951	0.00932174	0.000410338	0.014414	0.00295645	-0.00340883	-0.0110472	-0.00850107	0.00295645	0.015687	0.014414	-0.0454197	0.000410338	0.0131409	0.00932174	0.00677563	0.015687	0.000410338	-0.0148664	-0.000862719	0.00422951	-0.00340883	0.00677563	-0.00340883	0.00550257	0.014414	0.31231	0.0245984	0.000410338	0.00804868	0.000410338	-0.00595495	0.0207793
0.241	-0.0110472	-0.0275969	0.00677563	0.00550257	0.00804868	0.00295645	0.0245984	0.0131409	0.00550257	0.000410338	0.0105948	0.000410338	0.0016834	0.00932174	-0.0301431	-0.00977412	0.00422951	0.0131409	0.00550257	0.00677563	0.015687	-0.00468189	0.00677563	0.000410338	0.00422951	0.0169601	0.014414	-0.0492389	0.000410338	-0.00468189	0.000410338	0.00677563	0.00422951	0.00677563	0.0105948	0.00804868	-0.00977412	0.00804868	0.0207793	-0.00340883	0.00677563	0.00932174	0.335224	0.0131409	0.015687	-0.000862719	0.00677563	-0.00468189	0.0131409
0.242	-0.0123202	-0.0225047	0.0016834	0.00550257	0.014414	0.0195062	0.00932174	0.0258715	0.00804868	0.00932174	0.00295645	0.00550257	0.000410338	0.00550257	-0.0275969	-0.000862719	0.015687	0.0131409	0.00295645	0.0182332	0.00422951	-0.00595495	0.00804868	0.00422951	0.00932174	0.000410338	0.00295645	-0.050512	-0.00213578	0.00295645	0.00295645	0.0105948	0.00932174	0.0195062	0.00550257	0.000410338	0.0016834	-0.00595495	0.0169601	0.00932174	0.00677563	0.0207793	0.319948	0.00804868	0.00804868	0.0131409	0.00550257	0.0105948	0.0258715
0.243	-0.0110472	-0.0199586	-0.00595495	0.00804868	0.0131409	0.0118679	0.014414	0.0207793	0.014414	0.000410338	0.000410338	0.0016834	0.00422951	0.0169601	-0.02887	0.0016834	0.00422951	0.0105948	-0.00468189	0.0195062	0.00804868	0.00422951	0.00677563	0.000410338	-0.00340883	0.00677563	0.00295645	-0.0479659	-0.000862719	-0.00722801	0.0105948	0.00932174	0.00295645	0.0195062	0.00677563	0.0016834	-0.00468189	0.00295645	0.00932174	-0.000862719	0.00295645	-0.00468189	0.290668	0.014414	0.00550257	-0.00340883	0.0105948	0.000410338	0.0169601
0.244	-0.0110472	-0.0148664	-0.00977412	-0.00977412	0.00932174	0.0131409	0.015687	0.0182332	0.00550257	0.000410338	-0.00595495	-0.00340883	-0.00850107	0.000410338	-0.0326892	-0.000862719	0.000410338	0.00932174	0.0118679	0.00550257	-0.000862719	0.00932174	-0.00340883	-0.0135933	0.00295645	0.000410338	0.0105948	-0.0441467	0.000410338	-0.00213578	0.00295645	0.00932174	0.00295645	0.00804868	0.00677563	0.00804868	-0.00340883	0.0118679	0.0182332	0.00295645	-0.00213578	0.0195062	0.269025	0.0296907	0.00422951	0.015687	-0.00722801	0.000410338	0.015687
0.245	-0.0123202	-0.0110472	-0.00468189	-0.00213578	0.0016834	0.00677563	0.0207793	0.0258715	0.00804868	0.000410338	-0.000862719	-0.00595495	-0.0110472	-0.00213578	-0.0237778	-0.000862719	0.00677563	0.00932174	-0.00468189	0.0195062	0.0182332	0.000410338	-0.000862719	-0.000862719	-0.00468189	0.0220523	0.0016834	-0.0403275	0.00422951	0.00932174	0.00932174	0.00932174	0.0105948	0.0220523	0.0169601	0.00550257	0.00677563	-0.000862719	0.0131409	0.00550257	0.0118679	0.00804868	0.234653	0.000410338	0.00932174	0.0105948	0.00804868	0.00550257	0.0195062
0.246	0.00550257	-0.0186855	0.00550257	-0.00340883	0.000410338	0.015687	0.0207793	0.015687	0.00295645	0.00422951	0.00422951	-0.00340883	-0.00850107	0.00550257	-0.0314161	-0.00468189	0.000410338	0.0195062	0.00932174	0.015687	-0.00340883	0.00422951	-0.00340883	0.000410338	0.000410338	0.00550257	-0.00468189	-0.0556042	0.00932174	0.000410338	0.0131409	0.00932174	0.00804868	0.0105948	-0.000862719	-0.00595495	0.000410338	-0.00850107	0.0016834	-0.000862719	-0.0199586	0.00677563	0.210465	0.00932174	0.00932174	0.00677563	0.0131409	0.000410338	0.0207793
0.247	-0.0199586	-0.0339622	-0.000862719	-0.00850107	0.0131409	-0.000862719	0.014414	0.0207793	0.0118679	0.00422951	0.0105948	0.014414	-0.000862719	0.00295645	-0.0314161	-0.00977412	0.0016834	0.00422951	-0.00977412	0.0169601	-0.00722801	-0.000862719	-0.000862719	0.000410338	0.00550257	0.00677563	0.014414	-0.0416006	0.0016834	0.015687	-0.00213578	0.00932174	0.00422951	0.0105948	0.000410338	-0.00340883	0.00550257	0.00677563	0.014414	0.00422951	-0.00977412	0.0131409	0.183731	0.0195062	0.00422951	0.0016834	0.00677563	0.00422951	0.0131409
0.248	-0.0148664	-0.02887	0.00932174	0.00677563	0.0105948	0.00550257	0.00804868	0.0131409	0.0016834	0.000410338	0.00550257	0.000410338	-0.00340883	0.00804868	-0.0377814	0.00550257	0.0016834	0.00677563	0.00295645	0.0105948	0.00932174	0.00550257	-0.00468189	0.00932174	0.00677563	0.000410338	0.00677563	-0.051785	0.0016834	0.00677563	0.00550257	0.0131409	0.00804868	0.00422951	-0.000862719	-0.00213578	0.000410338	-0.00468189	0.014414	-0.00595495	-0.000862719	0.0016834	0.149358	0.015687	0.0016834	-0.00213578	0.00932174	0.00677563	0.0195062
0.249	0.000410338	-0.0161394	0.0016834	-0.0110472	0.0105948	0.00804868	0.0207793	0.0105948	0.000410338	0.0105948	0.00932174	-0.000862719	-0.051785	0.00677563	-0.0339622	0.000410338	0.00932174	0.014414	-0.0135933	0.0131409	-0.000862719	0.00804868	0.00422951	0.000410338	0.0016834	0.0105948	0.00804868	-0.0416006	0.00422951	0.00550257	-0.00340883	0.00932174	0.00295645	0.0195062	-0.00340883	0.0105948	0.00422951	-0.00850107	0.015687	-0.00595495	0.00677563	0.000410338	0.127716	0.00422951	0.00550257	0.00932174	0.00550257	-0.000862719	0.00932174
0.25	-0.0123202	-0.00722801	-0.000862719	0.00932174	0.00932174	0.00550257	0.000410338	0.0258715	0.000410338	-0.000862719	0.00932174	0.00677563	0.0016834	-0.00468189	-0.0326892	0.000410338	-0.000862719	0.014414	0.000410338	0.00422951	0.0118679	0.00804868	0.0016834	-0.000862719	-0.00722801	0.0105948	0.015687	-0.0339622	-0.00340883	0.014414	0.0118679	0.00550257	0.015687	0.0131409	0.00932174	0.0131409	0.000410338	0.00295645	0.0169601	0.00550257	0.000410338	0.0233254	0.120078	0.0182332	0.000410338	0.000410338	0.0118679	-0.00468189	0.014414
0.251	-0.00977412	-0.0212316	0.00295645	0.015687	0.0105948	0.0105948	-0.00213578	0.014414	-0.00468189	-0.00213578	0.0016834	0.00295645	-0.00722801	0.000410338	-0.0237778	0.00804868	-0.00722801	0.0105948	-0.00468189	0.00932174	0.00804868	0.00932174	-0.00468189	-0.000862719	0.00677563	0.00804868	0.0118679	-0.0403275	-0.000862719	0.000410338	-0.00722801	0.014414	0.00677563	0.0105948	-0.000862719	0.000410338	-0.00850107	0.00550257	0.0233254	-0.00213578	0.00932174	0.0016834	0.104801	0.0118679	0.00422951	0.000410338	-0.00340883	0.000410338	0.00550257
0.252	-0.00213578	-0.0237778	0.014414	-0.00722801	0.00422951	0.015687	0.0169601	0.0284176	0.00932174	0.00295645	0.0016834	-0.00977412	-0.0377814	-0.00722801	-0.0314161	-0.00340883	0.00422951	0.0118679	-0.000862719	0.00932174	0.00295645	0.00550257	0.00550257	-0.00213578	-0.00977412	0.015687	0.014414	-0.0606964	0.000410338	0.00550257	0.0131409	0.00804868	0.000410338	0.00932174	0.00932174	0.00422951	-0.00213578	-0.00595495	0.00550257	-0.00722801	0.00422951	0.0245984	0.0984358	-0.00213578	-0.000862719	-0.00722801	0.00932174	-0.00340883	0.00804868
0.253	0.000410338	-0.0174125	-0.00340883	0.00295645	0.00550257	0.0131409	0.0169601	0.00677563	0.000410338	0.015687	0.00677563	0.00295645	-0.0352353	0.000410338	-0.0263239	-0.000862719	0.0105948	0.0131409	0.00550257	0.0105948	0.00804868	0.000410338	-0.00340883	0.00804868	0.000410338	0.0220523	0.00422951	-0.0657887	0.00295645	-0.00340883	0.00677563	0.00422951	0.00804868	0.0118679	-0.00468189	0.00550257	0.00422951	0.000410338	0.0207793	0.00295645	0.00295645	0.00295645	0.0691555	0.015687	0.00932174	0.0105948	0.00932174	0.00932174	0.014414
0.254	-0.00977412	0.000410338	0.00932174	0.00932174	0.00295645	0.00550257	0.0131409	0.0105948	0.0016834	-0.00468189	0.000410338	-0.000862719	-0.0263239	0.000410338	-0.0314161	-0.00722801	-0.00340883	0.00677563	0.000410338	0.0118679	0.014414	0.00422951	-0.00850107	0.00804868	0.0105948	0.0131409	0.00932174	-0.0568773	0.00677563	0.0016834	0.00932174	0.0105948	0.0105948	0.0105948	0.00932174	-0.00850107	0.00422951	-0.00722801	0.0118679	0.000410338	-0.00468189	0.0182332	0.0666093	0.015687	0.00932174	0.00932174	0.0105948	0.00295645	0.014414
0.255	0.000410338	-0.0148664	0.000410338	0.00422951	0.0195062	0.0131409	0.00550257	0.0169601	-0.00340883	-0.00468189	-0.00213578	-0.00340883	-0.0110472	-0.00850107	-0.0263239	-0.0123202	0.00804868	0.015687	-0.00468189	0.0131409	0.0105948	0.0016834	0.0131409	0.000410338	0.00550257	0.00677563	0.015687	-0.0645156	0.00932174	0.00677563	0.00677563	0.00550257	-0.000862719	0.00422951	0.0105948	0.0016834	-0.0110472	-0.00340883	0.015687	0.00932174	0.00932174	0.000410338	0.0475135	0.014414	0.00550257	0.0105948	0.000410338	0.000410338	-0.00213578
0.256	0.0016834	-0.00595495	-0.00213578	0.000410338	0.0233254	0.00677563	0.0105948	0.0169601	0.00677563	0.00677563	-0.00468189	0.0105948	0.0118679	0.00932174	-0.0454197	0.0016834	-0.00340883	0.00550257	0.0105948	0.00804868	-0.00340883	-0.00213578	0.000410338	0.00550257	-0.000862719	0.00422951	0.000410338	-0.0428736	0.014414	0.0105948	0.00932174	0.0105948	0.0118679	0.00677563	0.00677563	-0.00340883	0.00550257	0.000410338	0.0207793	0.00295645	-0.000862719	-0.00468189	0.0551518	0.0182332	-0.00595495	0.00422951	0.00804868	0.0118679	0.00677563
0.257	-0.0161394	-0.0135933	-0.00722801	0.00550257	0.0105948	0.0195062	0.0207793	0.0169601	0.00422951	0.00422951	-0.00340883	-0.00595495	0.000410338	0.0118679	-0.0466928	0.000410338	-0.00468189	0.0131409	-0.000862719	0.00932174	0.0118679	-0.000862719	-0.00340883	-0.00340883	0.000410338	0.0169601	0.00932174	-0.051785	0.00422951	0.014414	0.00677563	0.0118679	0.0105948	0.015687	-0.00340883	0.000410338	0.00550257	0.00677563	0.000410338	-0.00468189	0.00932174	0.014414	0.0195062	0.0105948	0.00932174	0.0118679	0.00932174	0.00550257	0.0118679
0.258	-0.00468189	-0.0199586	-0.00595495	0.000410338	0.000410338	0.014414	0.00932174	0.0118679	-0.00340883	0.00932174	-0.00468189	0.015687	-0.00722801	0.0016834	-0.0403275	-0.00595495	0.000410338	0.014414	-0.0110472	0.0245984	0.00295645	0.00550257	0.00295645	0.000410338	-0.00595495	0.015687	-0.000862719	-0.0441467	0.00295645	-0.00468189	0.0016834	0.00550257	0.0105948	0.00804868	0.00550257	0.0016834	0.0105948	-0.000862719	0.00295645	-0.000862719	0.00932174	0.0105948	0.0207793	0.0105948	-0.00468189	0.00804868	0.00677563	0.00804868	0.00550257
0.259	-0.00850107	-0.0123202	-0.00468189	0.000410338	0.0220523	0.000410338	0.00677563	0.015687	0.00550257	0.0105948	0.0016834	-0.00340883	-0.0339622	0.0131409	-0.0428736	-0.00850107	0.00550257	0.000410338	-0.00340883	0.00932174	0.00422951	0.0131409	0.014414	0.00550257	0.000410338	0.00932174	0.014414	-0.050512	0.00295645	0.00295645	0.0131409	0.0118679	0.00932174	0.0118679	0.000410338	-0.000862719	0.00550257	-0.00468189	0.0182332	-0.00213578	-0.00340883	0.00295645	0.00932174	0.0233254	0.00932174	-0.000862719	0.00550257	0.00932174	0.00932174
0.26	-0.00340883	-0.0148664	0.00932174	0.0105948	0.00932174	0.00295645	0.0258715	0.014414	-0.00468189	0.00804868	0.0016834	0.00550257	-0.0747001	-0.00722801	-0.0454197	-0.00340883	-0.00468189	0.0105948	0.00550257	0.015687	0.00550257	0.00295645	-0.00468189	-0.00468189	-0.000862719	0.014414	0.0169601	-0.0466928	0.00677563	0.00932174	0.00422951	0.00804868	0.00550257	0.0131409	0.000410338	0.00932174	-0.00595495	-0.000862719	0.00550257	-0.00213578	0.000410338	0.014414	0.0195062	0.00932174	-0.00213578	0.00422951	0.00932174	0.00932174	0.0207793
0.261	-0.0110472	-0.000862719	0.00422951	0.00550257	0.0131409	0.00932174	0.0233254	0.0195062	-0.00595495	-0.00340883	0.0118679	-0.00468189	-0.0326892	0.00677563	-0.0403275	-0.00722801	0.00804868	0.0118679	-0.00213578	0.0118679	-0.00468189	0.000410338	0.0105948	0.00550257	0.000410338	0.00677563	0.00677563	-0.0581503	-0.00340883	0.00550257	-0.00340883	0.00422951	0.00804868	0.0118679	0.00550257	-0.00213578	-0.000862719	0.000410338	0.0131409	0.015687	0.00422951	0.00295645	0.00804868	0.00295645	-0.00595495	0.00932174	0.00677563	0.00295645	0.015687
0.262	-0.00595495	-0.0148664	-0.00468189	-0.00340883	-0.00977412	-0.0110472	0.0105948	0.015687	0.00295645	0.00295645	0.000410338	0.0016834	0.0233254	-0.00722801	-0.0326892	-0.0110472	-0.00468189	0.014414	0.00295645	0.00677563	0.00295645	0.000410338	0.0016834	0.00932174	0.00550257	0.014414	0.0118679	-0.0390544	0.00677563	-0.00213578	0.00422951	-0.00213578	0.0105948	0.00550257	0.0131409	0.0105948	0.0131409	-0.00468189	0.00677563	-0.00468189	-0.00595495	0.00422951	0.0169601	0.0131409	0.00804868	0.00677563	0.00932174	0.000410338	0.00550257
0.263	-0.00850107	-0.0199586	0.00295645	0.00932174	0.00677563	0.014414	0.0118679	0.014414	0.000410338	0.000410338	0.00550257	0.00422951	0.0755207	0.00295645	-0.0403275	-0.00468189	0.00550257	0.00295645	-0.000862719	-0.000862719	-0.00468189	0.00804868	-0.00340883	0.0105948	0.00550257	0.015687	0.00295645	-0.0403275	-0.00213578	0.0169601	0.00804868	-0.000862719	-0.000862719	0.0131409	0.0016834	-0.000862719	0.0016834	-0.00595495	0.00677563	-0.00340883	-0.00468189	0.0195062	0.0245984	0.0182332	-0.000862719	-0.00340883	0.00677563	0.00932174	0.0169601
0.264	-0.0110472	-0.00850107	-0.00468189	0.00804868	0.014414	0.000410338	0.0105948	0.0195062	0.00550257	0.00677563	0.00932174	-0.0135933	0.081886	-0.00468189	-0.0314161	-0.00722801	0.00295645	0.00295645	0.00677563	0.0195062	0.00550257	0.00804868	-0.000862719	0.00422951	-0.00213578	0.014414	0.00804868	-0.0416006	0.000410338	0.00804868	0.00677563	0.0105948	0.015687	0.0131409	0.00550257	-0.000862719	-0.00340883	0.000410338	0.00550257	0.00422951	0.00804868	0.0105948	0.0131409	0.0169601	0.0105948	0.00677563	0.00804868	0.0105948	0.0131409
0.265	0.00295645	-0.00595495	-0.00468189	-0.00468189	0.0131409	0.0131409	0.0182332	0.0207793	0.000410338	0.000410338	-0.00468189	-0.00722801	0.0704285	-0.00468189	-0.0301431	-0.00468189	-0.00468189	0.0131409	-0.000862719	0.0131409	0.0105948	0.0131409	0.00422951	-0.00340883	0.00932174	0.00677563	0.0182332	-0.0479659	-0.000862719	0.000410338	-0.00213578	0.00550257	0.0182332	0.00804868	-0.00213578	-0.000862719	-0.000862719	-0.0148664	0.00932174	-0.00722801	-0.000862719	0.00677563	0.0245984	0.0195062	0.00422951	0.014414	0.00422951	0.00677563	0.00804868
0.266	-0.00595495	-0.0110472	0.00932174	0.0105948	0.000410338	0.014414	0.0182332	0.0207793	0.00677563	0.00422951	-0.00468189	0.0016834	0.0615171	0.000410338	0.00295645	0.00295645	0.0016834	0.0169601	-0.00850107	0.00677563	0.00550257	0.0016834	0.0016834	0.0105948	-0.00595495	0.00550257	0.00932174	-0.0377814	0.0016834	0.00422951	0.00932174	0.00932174	0.015687	0.00550257	0.00422951	-0.000862719	-0.0110472	-0.00468189	0.00804868	0.00295645	0.00932174	0.00804868	0.0258715	0.0118679	0.0105948	0.00932174	0.00295645	-0.00340883	0.0245984
0.267	-0.00850107	-0.0275969	-0.0123202	-0.00340883	0.0233254	0.000410338	0.0182332	0.0131409	0.0105948	-0.000862719	0.00422951	0.00677563	0.0678824	0.00932174	0.00932174	-0.00468189	0.00422951	0.00550257	-0.00213578	0.014414	0.00422951	0.00550257	0.00550257	0.00550257	-0.00468189	0.00295645	0.00295645	-0.0301431	-0.00722801	0.000410338	0.0118679	0.0182332	0.000410338	0.00804868	0.00295645	-0.0148664	-0.00850107	-0.00468189	0.0131409	-0.00722801	0.00932174	0.00295645	0.0207793	0.0195062	0.0016834	0.00422951	0.014414	0.00422951	0.014414
0.268	-0.00595495	0.00677563	-0.000862719	-0.000862719	0.0169601	0.0169601	0.0245984	0.0245984	-0.00213578	0.00295645	-0.00468189	-0.00213578	0.0615171	0.0105948	0.0258715	-0.0148664	-0.00977412	0.0195062	0.0016834	0.00677563	0.00295645	0.00550257	-0.00213578	0.00550257	0.000410338	-0.000862719	0.00422951	-0.0352353	0.00422951	0.00422951	0.00550257	0.0131409	0.00932174	0.014414	0.00677563	-0.000862719	0.00422951	-0.00340883	0.0105948	0.00677563	-0.00340883	0.0245984	0.0233254	0.0131409	0.00932174	0.00932174	0.000410338	0.00550257	0.0131409
0.269	-0.00850107	-0.00468189	0.00422951	0.0105948	-0.00595495	0.014414	0.0105948	0.014414	0.00804868	-0.000862719	0.00422951	-0.000862719	0.0666093	0.00932174	0.00804868	-0.00340883	0.00550257	0.014414	-0.000862719	0.014414	0.0131409	0.014414	0.00550257	0.00804868	0.0016834	0.00295645	0.0105948	-0.0263239	-0.00468189	0.00804868	-0.000862719	0.0016834	0.0131409	0.0233254	-0.00213578	-0.0110472	0.00677563	0.014414	0.0016834	0.000410338	-0.00977412	0.014414	0.0169601	0.0258715	0.0105948	0.0105948	0.0131409	0.000410338	0.00550257
0.27	-0.00722801	-0.0199586	-0.00468189	0.00295645	0.00422951	0.00295645	0.0169601	0.00932174	0.00295645	-0.00468189	0.000410338	0.000410338	0.0462404	0.00550257	0.000410338	0.00804868	0.00932174	0.00932174	-0.000862719	0.00932174	0.0105948	0.00295645	-0.00213578	0.00550257	0.00295645	0.00550257	0.00677563	-0.00722801	0.00932174	0.00295645	0.00804868	0.00932174	0.00804868	0.015687	0.0105948	-0.00722801	0.00422951	-0.0174125	0.00804868	-0.000862719	0.0105948	0.00295645	0.0182332	0.0309637	0.0105948	0.000410338	-0.00468189	0.00550257	0.0105948
0.271	-0.00722801	0.000410338	-0.000862719	-0.00722801	0.0195062	0.00804868	0.000410338	0.0169601	0.00295645	0.000410338	-0.0110472	-0.00468189	0.0411482	0.00295645	0.0195062	-0.00722801	0.00677563	0.014414	-0.000862719	0.014414	0.00550257	0.00550257	0.00677563	0.00677563	-0.00468189	0.00932174	0.00932174	-0.0148664	0.00677563	0.0195062	-0.00340883	0.00677563	0.00804868	0.00932174	0.00677563	-0.00722801	0.000410338	-0.000862719	0.00550257	0.000410338	0.00932174	0.0195062	0.0169601	0.00550257	0.00422951	0.00295645	0.015687	0.00550257	0.014414
0.272	-0.000862719	-0.0174125	-0.00722801	0.0105948	0.00677563	0.014414	0.014414	0.0182332	0.000410338	0.0131409	-0.00595495	0.00422951	0.014414	0.00550257	0.00804868	-0.00213578	0.000410338	0.0131409	0.00422951	0.0105948	0.00295645	0.00677563	-0.00340883	0.00422951	-0.00595495	0.014414	0.0016834	-0.0148664	0.00550257	0.00804868	0.00677563	0.0016834	0.0195062	0.00550257	0.00677563	-0.00468189	-0.0110472	0.000410338	0.0207793	0.00677563	-0.000862719	0.0169601	0.0258715	0.0131409	0.0131409	0.0105948	0.0105948	-0.00213578	0.000410338
0.273	-0.00468189	-0.00340883	-0.0148664	0.0016834	0.014414	0.00804868	0.014414	0.0220523	0.0016834	0.000410338	-0.0110472	0.0118679	0.014414	0.00295645	0.00295645	-0.000862719	0.00295645	0.0105948	0.00295645	0.00295645	0.0118679	-0.0135933	0.00422951	0.000410338	0.00295645	0.0131409	0.0182332	-0.00722801	0.0016834	0.000410338	0.00550257	0.00677563	0.0118679	0.00677563	-0.00468189	-0.000862719	-0.00213578	0.000410338	0.000410338	0.00550257	0.000410338	0.014414	0.0513327	0.00422951	0.00932174	0.00422951	0.00932174	0.00932174	-0.000862719
0.274	0.00422951	-0.00977412	0.000410338	-0.000862719	0.0169601	0.0131409	0.0207793	0.0105948	0.0118679	-0.00213578	-0.000862719	0.00550257	0.014414	0.00804868	0.000410338	-0.00340883	-0.00340883	0.00677563	0.0105948	0.00932174	-0.00340883	-0.00213578	0.00804868	0.0016834	-0.000862719	0.0131409	0.00677563	-0.000862719	0.00295645	0.00295645	0.000410338	0.014414	0.014414	0.00550257	-0.000862719	0.00295645	0.015687	-0.00977412	-0.0174125	0.000410338	-0.000862719	0.0105948	0.0678824	-0.00340883	0.0169601	0.00932174	0.00295645	-0.00468189	0.014414
0.275	-0.00468189	-0.00595495	-0.00468189	0.0016834	0.00677563	0.0195062	0.014414	0.0271445	0.00677563	0.00422951	0.0105948	0.0016834	0.0131409	0.00932174	-0.00340883	0.000410338	0.00422951	0.00677563	0.000410338	0.0118679	-0.000862719	-0.00340883	-0.00340883	-0.00340883	-0.00722801	0.014414	0.00804868	-0.00340883	-0.00340883	-0.00213578	0.00295645	0.0207793	0.00677563	0.00677563	-0.000862719	-0.00340883	-0.0110472	-0.00595495	0.00932174	0.00550257	0.015687	0.0016834	0.0615171	0.0271445	-0.000862719	0.0105948	0.0105948	0.0105948	0.00677563
0.276	-0.0148664	-0.00722801	-0.00340883	0.0118679	0.015687	0.00932174	0.0169601	0.00550257	0.000410338	0.00295645	-0.000862719	0.000410338	0.015687	0.0105948	-0.00468189	-0.00468189	0.00295645	0.00422951	0.00804868	-0.00213578	-0.00468189	0.000410338	-0.00213578	0.00932174	-0.00340883	-0.000862719	0.00932174	0.0131409	0.000410338	-0.000862719	0.00422951	0.00677563	0.014414	0.00422951	0.0131409	0.00422951	-0.00722801	0.0016834	-0.00340883	0.000410338	-0.0135933	0.0118679	0.0436943	0.014414	-0.000862719	0.00932174	-0.00340883	0.0131409	0.00295645
0.277	-0.00722801	-0.00977412	0.000410338	0.00550257	0.00422951	0.0131409	0.015687	0.0195062	0.015687	0.0118679	-0.00595495	0.00422951	0.0207793	0.00804868	0.00422951	-0.000862719	0.000410338	0.00932174	0.00932174	0.0105948	0.00804868	0.0016834	0.0016834	0.0105948	0.00932174	0.00550257	0.0016834	0.014414	0.00550257	0.00932174	0.0105948	0.00422951	0.00422951	0.0118679	0.000410338	-0.00213578	-0.00722801	-0.0110472	0.0131409	0.0105948	0.00932174	0.015687	0.0729746	0.0169601	0.0105948	0.00677563	0.00550257	0.00295645	0.0258715
0.278	-0.0110472	-0.00468189	-0.000862719	0.00677563	0.00422951	0.00550257	0.014414	0.0105948	0.00550257	0.00550257	0.00932174	-0.00340883	0.015687	0.014414	-0.0161394	-0.00468189	0.00550257	0.0118679	0.00677563	0.0105948	0.00295645	-0.0110472	0.0016834	0.0016834	0.0131409	0.00677563	0.0131409	0.015687	0.00932174	0.00804868	0.00932174	0.015687	0.0105948	0.00422951	0.0131409	0.00550257	-0.00213578	-0.0161394	-0.00468189	0.00804868	0.00550257	0.0105948	0.0551518	0.0207793	0.00804868	0.00932174	0.0182332	0.00295645	0.00804868
0.279	-0.00722801	-0.00977412	0.000410338	-0.00850107	0.0220523	0.0105948	0.0131409	0.0233254	-0.00340883	0.00677563	0.00550257	0.00932174	0.015687	0.00550257	-0.0110472	-0.00595495	0.0131409	-0.000862719	0.0118679	0.00422951	0.0131409	0.00550257	0.00550257	0.00677563	0.00422951	0.0195062	0.0245984	0.00804868	0.0131409	0.0169601	0.00422951	0.0131409	0.0131409	0.00932174	-0.000862719	0.0016834	0.00932174	-0.00595495	0.00677563	0.00677563	0.00422951	0.00804868	0.0717016	0.0131409	0.000410338	0.014414	0.000410338	0.0105948	0.014414
0.28	-0.00468189	-0.00850107	-0.0135933	-0.00722801	-0.00213578	0.014414	0.00804868	0.0118679	0.00804868	0.0105948	0.014414	0.00932174	0.0271445	0.0118679	-0.0110472	0.0016834	0.00677563	0.0105948	0.000410338	0.0195062	0.00932174	0.00932174	0.00295645	-0.000862719	0.00932174	0.014414	0.000410338	0.0233254	0.0131409	0.0131409	-0.000862719	0.0016834	0.000410338	0.0131409	0.00932174	0.00550257	0.000410338	-0.00340883	0.0016834	-0.00340883	-0.000862719	0.00422951	0.0551518	0.00932174	-0.0123202	0.00550257	0.0105948	0.00550257	0.0118679
0.281	0.000410338	-0.0110472	0.000410338	0.0169601	0.00295645	0.000410338	0.0245984	0.0207793	0.00550257	0.000410338	0.0105948	0.00295645	0.0182332	0.00295645	-0.0174125	0.000410338	0.00804868	0.0105948	0.00295645	0.00550257	0.0105948	0.000410338	0.00932174	0.00677563	-0.00340883	0.014414	0.00550257	0.0233254	0.0016834	0.00295645	-0.00468189	0.000410338	0.00677563	0.00932174	0.00677563	-0.00595495	0.00804868	0.00550257	-0.000862719	0.000410338	0.0131409	0.0195062	0.0513327	0.0207793	0.00677563	0.0131409	-0.000862719	0.00804868	0.0195062
0.282	-0.0135933	-0.00722801	-0.00595495	0.00677563	0.00932174	0.00677563	0.0182332	0.0195062	0.00932174	0.0016834	0.00677563	0.0105948	0.0169601	0.0207793	-0.0199586	0.000410338	0.00422951	0.0105948	0.0016834	0.014414	0.015687	0.0105948	0.00804868	-0.000862719	-0.00595495	0.014414	0.00804868	0.00550257	0.000410338	0.00550257	0.014414	0.00295645	0.0118679	0.00422951	-0.00468189	0.00804868	-0.0148664	-0.00468189	0.00677563	0.0105948	0.0131409	-0.00850107	0.0271445	0.0195062	0.00550257	0.00422951	0.014414	0.000410338	0.0169601
0.283	-0.00722801	-0.00595495	-0.00722801	0.00804868	-0.00340883	0.014414	0.015687	0.0182332	0.00932174	0.000410338	0.0131409	0.00804868	0.0233254	0.015687	-0.00977412	-0.00340883	0.00677563	0.0118679	0.00295645	0.0131409	0.015687	0.014414	-0.00213578	0.00422951	0.00422951	0.0131409	0.00295645	0.0258715	0.000410338	0.00295645	0.00295645	0.00550257	0.0131409	0.0118679	0.00677563	0.000410338	0.0118679	-0.00722801	0.0118679	-0.00468189	-0.0148664	-0.00468189	0.0335098	0.0169601	0.00550257	0.014414	-0.000862719	0.0118679	0.0105948
0.284	-0.00340883	-0.00722801	-0.0110472	-0.00340883	0.00677563	0.00804868	0.0169601	0.0182332	-0.000862719	-0.00468189	0.0105948	-0.000862719	0.0207793	0.00932174	-0.0199586	-0.00468189	-0.000862719	0.00550257	0.0016834	0.00932174	0.00932174	0.00295645	0.00295645	0.00295645	0.00932174	0.0131409	0.000410338	0.0182332	0.000410338	0.000410338	-0.00213578	0.014414	0.0131409	0.00932174	0.00422951	0.000410338	-0.00340883	-0.00213578	0.000410338	0.00932174	0.014414	0.00422951	0.0449674	0.014414	0.00932174	0.00804868	0.000410338	0.0118679	0.015687
0.285	-0.0110472	-0.0110472	-0.000862719	-0.00722801	0.00932174	0.0105948	0.00932174	0.0195062	0.0118679	0.0016834	0.00804868	0.00804868	0.0284176	-0.00977412	-0.00213578	0.00422951	-0.00468189	0.00932174	0.00932174	0.00804868	0.00422951	0.000410338	-0.000862719	0.00932174	0.0105948	0.00422951	0.00804868	0.0131409	-0.00468189	0.00422951	0.00295645	0.0118679	0.00932174	0.0105948	-0.00468189	0.0131409	0.00550257	-0.00977412	0.00932174	0.00932174	0.00677563	0.00932174	0.0449674	0.0131409	0.000410338	0.0105948	0.00295645	0.00550257	0.0182332
0.286	-0.0161394	-0.00850107	-0.0148664	0.00295645	0.00677563	0.0131409	0.0182332	0.0271445	0.00677563	0.0105948	0.014414	-0.000862719	0.0195062	0.00804868	0.0882513	0.00422951	0.0016834	0.00422951	0.00295645	0.00804868	0.00422951	0.00932174	-0.00468189	0.0207793	0.000410338	0.00804868	0.00804868	0.0131409	0.0131409	0.000410338	0.000410338	0.00932174	0.00677563	0.00804868	0.015687	0.00550257	0.00550257	0.00550257	-0.000862719	-0.0148664	0.00932174	-0.00340883	0.0424212	0.014414	0.00422951	0.00550257	0.00550257	0.00804868	0.00677563
0.287	0.00295645	-0.0148664	0.00932174	0.014414	0.015687	0.00550257	0.014414	0.015687	0.00422951	-0.00468189	0.014414	-0.00468189	0.0309637	0.00550257	0.172273	0.000410338	-0.00340883	0.014414	0.00422951	0.00677563	0.00677563	-0.000862719	-0.00213578	0.00422951	-0.0110472	0.0131409	0.014414	0.0016834	0.00295645	0.00677563	0.00677563	0.0131409	0.0118679	0.014414	0.00677563	0.0131409	0.00422951	0.000410338	0.00677563	-0.00468189	0.000410338	0.00677563	0.0475135	0.015687	0.00550257	-0.00340883	0.0105948	0.0016834	0.0131409
0.288	-0.00340883	-0.00468189	-0.00468189	0.00295645	0.0131409	0.0258715	0.0245984	0.014414	0.00422951	0.0131409	0.00422951	-0.00722801	0.0245984	-0.00722801	0.220649	0.0016834	0.00550257	0.00550257	0.00422951	0.00677563	-0.000862719	0.00295645	0.015687	0.00295645	-0.00213578	0.0118679	0.00677563	-0.00595495	-0.000862719	0.00550257	0.0016834	0.0245984	0.00677563	0.0016834	0.014414	0.00550257	0.00295645	0.000410338	-0.00595495	-0.00595495	-0.00977412	0.0271445	0.0538788	0.014414	0.00804868	-0.00340883	0.0016834	0.014414	0.00422951
0.289	-0.00722801	-0.00977412	-0.00213578	0.00550257	0.015687	-0.00340883	0.00804868	0.0169601	0.00550257	0.000410338	0.00804868	0.00550257	0.036056	0.0118679	0.237199	0.0131409	0.00550257	0.0105948	0.000410338	0.00677563	0.00550257	0.000410338	0.000410338	0.015687	-0.00340883	0.00422951	0.00932174	0.00295645	0.00932174	0.00932174	0.0195062	0.00295645	0.000410338	0.0131409	-0.000862719	0.00295645	-0.00468189	-0.0110472	-0.00468189	0.00295645	-0.000862719	0.0016834	0.0347829	0.0207793	0.0105948	0.00804868	0.0131409	0.000410338	0.0118679
0.29	-0.00340883	-0.0135933	-0.00468189	0.00550257	0.014414	0.00804868	0.00422951	0.014414	0.0105948	0.00550257	0.014414	-0.000862719	0.0245984	0.000410338	0.23338	0.00804868	0.0016834	0.00932174	0.014414	0.00932174	0.00804868	0.000410338	0.0131409	0.000410338	0.00295645	0.014414	0.014414	-0.00595495	-0.00468189	0.0016834	0.000410338	0.00550257	0.0169601	0.0105948	-0.00340883	-0.00468189	0.014414	-0.0199586	0.00677563	-0.0199586	0.0016834	0.00550257	0.0449674	0.0245984	0.000410338	0.00295645	0.000410338	0.00295645	0.0233254
0.291	-0.0148664	0.00422951	-0.00340883	-0.00468189	0.0195062	0.0118679	0.0105948	0.00804868	0.00677563	0.0016834	0.00295645	0.00550257	0.0271445	0.00804868	0.256295	0.0016834	-0.00213578	0.00932174	0.00295645	0.00677563	0.015687	-0.00213578	0.0105948	-0.00340883	-0.00468189	0.0169601	0.00677563	-0.0250508	-0.00468189	0.015687	0.00295645	0.0105948	0.014414	0.0118679	0.000410338	-0.00468189	-0.00340883	-0.00722801	-0.00340883	0.0016834	0.00295645	0.0182332	0.0436943	0.00932174	0.00932174	0.0131409	0.0016834	0.00422951	0.014414
0.292	-0.00722801	0.0016834	-0.00850107	0.00550257	0.0016834	0.00295645	0.015687	0.014414	-0.00340883	0.000410338	0.00422951	0.00932174	0.0271445	0.000410338	0.163362	-0.0110472	-0.00468189	0.00932174	-0.000862719	0.00932174	0.00550257	-0.000862719	-0.00468189	0.00550257	0.014414	0.00550257	0.014414	-0.00977412	0.00932174	0.00550257	0.00295645	0.00677563	0.00932174	0.00804868	0.015687	0.00550257	-0.00977412	-0.000862719	-0.00340883	0.000410338	0.00295645	0.0105948	0.0245984	0.00422951	0.00677563	0.0207793	0.0131409	0.000410338	0.0195062
0.293	0.00422951	-0.0135933	0.00677563	-0.0110472	0.00677563	0.00550257	0.00932174	0.0233254	-0.0110472	-0.00595495	0.0105948	-0.00340883	0.0258715	0.00550257	0.111166	0.00295645	0.00550257	0.015687	0.000410338	0.0131409	0.0118679	0.0131409	0.00295645	0.0118679	0.00295645	0.014414	0.00295645	-0.0237778	0.0016834	0.0105948	0.0131409	-0.000862719	0.00804868	0.00932174	0.00804868	0.014414	0.00932174	0.000410338	0.0182332	0.00295645	0.0016834	0.0195062	0.0309637	0.0245984	0.00677563	0.00932174	0.00804868	0.0105948	0.0131409
0.294	-0.0250508	-0.000862719	-0.00213578	-0.00468189	0.015687	0.0105948	0.0105948	0.0195062	0.00295645	0.00550257	0.00677563	0.0131409	0.036056	-0.000862719	0.080613	0.000410338	-0.00340883	0.0131409	0.00550257	0.0131409	0.00932174	-0.000862719	0.00422951	0.00550257	-0.00595495	0.0207793	0.0131409	-0.0148664	0.00550257	-0.00468189	0.00550257	0.014414	0.00804868	0.0195062	0.00932174	-0.00213578	-0.00340883	0.00932174	-0.00850107	0.00677563	-0.00722801	0.000410338	0.0258715	0.0169601	-0.00850107	0.00295645	0.000410338	-0.00213578	-0.00595495
0.295	-0.00340883	-0.00468189	-0.00595495	-0.00722801	0.00932174	0.000410338	0.014414	0.0258715	-0.00722801	0.00422951	0.000410338	0.00422951	0.0258715	-0.000862719	0.0767938	-0.00213578	0.00295645	0.00932174	0.0016834	0.00550257	0.014414	0.00550257	0.000410338	0.00422951	0.00295645	0.0105948	0.00804868	-0.0148664	0.000410338	0.0118679	0.00295645	0.00677563	0.00295645	0.0131409	0.00422951	0.000410338	0.00932174	-0.00468189	0.000410338	-0.00850107	0.0105948	0.000410338	0.0131409	0.0105948	0.00677563	0.00550257	0.0118679	0.00422951	0.00550257
0.296	0.0105948	0.000410338	-0.00722801	0.0016834	0.000410338	0.00932174	0.0207793	0.0233254	0.0105948	0.00422951	-0.000862719	-0.0110472	0.0195062	0.00932174	0.0869783	-0.00595495	-0.00595495	0.015687	-0.00340883	0.00677563	0.0118679	0.00677563	0.00422951	0.00550257	-0.00468189	0.00422951	0.00422951	-0.0314161	0.00677563	0.00550257	-0.00722801	0.000410338	0.0118679	0.0118679	-0.00468189	0.00295645	0.0131409	-0.0110472	0.000410338	-0.0110472	0.00295645	0.00932174	0.0195062	0.00550257	0.0169601	0.00804868	0.00932174	-0.000862719	0.00422951
0.297	-0.0110472	-0.00468189	-0.00722801	0.0118679	0.0309637	0.0182332	0.0182332	0.0207793	-0.00340883	0.00550257	0.0131409	0.014414	0.0207793	0.0016834	0.0602441	-0.00340883	-0.00213578	0.00550257	0.000410338	0.015687	0.00677563	0.0016834	-0.00340883	0.00550257	0.00804868	0.0131409	0.00804868	-0.0275969	0.014414	0.0131409	0.0118679	0.00932174	0.00932174	0.00932174	0.00422951	0.015687	0.000410338	0.0118679	0.015687	0.0131409	-0.000862719	0.015687	-0.000862719	0.00677563	0.000410338	0.0105948	0.00677563	0.00932174	0.000410338
0.298	-0.0123202	-0.0148664	0.00550257	0.015687	0.0411482	0.00932174	0.00932174	0.00932174	-0.00722801	0.00550257	0.0118679	-0.00977412	0.0220523	0.000410338	0.0602441	-0.00468189	-0.00468189	0.0131409	0.0016834	0.00932174	0.00422951	0.00677563	-0.00340883	0.00677563	0.00677563	0.00932174	-0.00468189	-0.0237778	-0.000862719	0.00422951	0.00295645	0.000410338	0.00932174	0.00422951	0.00550257	0.000410338	0.00677563	-0.00595495	-0.00468189	0.000410338	0.0105948	0.00422951	0.0169601	0.0182332	0.00295645	0.00422951	0.0131409	0.0105948	0.014414
0.299	0.00677563	-0.00722801	-0.00468189	0.00295645	0.037329	0.000410338	0.0131409	0.00677563	0.0016834	-0.0123202	0.014414	0.00295645	0.0131409	-0.00340883	0.0615171	0.000410338	0.0016834	0.00804868	0.0131409	0.0233254	0.00804868	0.0016834	0.00804868	0.00550257	0.000410338	0.014414	0.0131409	-0.0199586	-0.000862719	0.000410338	0.00804868	0.00804868	0.014414	0.0131409	0.000410338	0.00550257	-0.00722801	0.00422951	-0.0135933	-0.00340883	0.0182332	0.0131409	0.000410338	0.0207793	-0.000862719	0.0105948	0.00550257	0.015687	-0.00340883
0.3	0.000410338	-0.00850107	-0.00340883	-0.00595495	0.0195062	0.00932174	0.0105948	0.0195062	0.00550257	0.0105948	0.0105948	0.000410338	0.0105948	0.00295645	0.0424212	-0.00595495	0.0105948	0.0118679	-0.000862719	0.015687	-0.0110472	-0.000862719	0.0105948	0.0105948	-0.00340883	0.00932174	0.0131409	-0.0314161	-0.00468189	0.00932174	0.00932174	0.00550257	-0.000862719	0.00677563	0.00932174	-0.00213578	-0.00213578	-0.0148664	0.0105948	-0.00595495	-0.00595495	0.00932174	0.0245984	0.0131409	-0.00213578	0.00422951	0.0105948	0.0131409	0.00677563
0.301	-0.0161394	0.000410338	0.000410338	-0.000862719	0.0105948	0.00295645	0.014414	0.015687	0.000410338	-0.00722801	0.0118679	0.00295645	0.00550257	0.00422951	0.0411482	-0.00977412	-0.000862719	0.0131409	0.00550257	0.0131409	0.0118679	0.00295645	0.0016834	-0.00595495	0.00295645	0.00550257	0.0131409	-0.0225047	-0.00340883	0.00550257	0.00677563	0.0131409	-0.000862719	0.015687	-0.00340883	0.0105948	0.00295645	-0.000862719	0.000410338	-0.00340883	-0.000862719	0.00932174	-0.00340883	0.0233254	0.0118679	0.014414	0.000410338	0.0016834	-0.00595495
0.302	-0.000862719	-0.0174125	0.00295645	0.000410338	0.00932174	0.00804868	0.00932174	0.0207793	0.00932174	-0.00595495	0.0169601	-0.00468189	-0.00468189	0.00804868	0.0436943	-0.00468189	-0.00340883	0.0118679	0.00295645	0.014414	0.00932174	0.00295645	-0.0123202	0.014414	0.00550257	0.00932174	0.00932174	-0.0352353	-0.00213578	-0.000862719	-0.000862719	0.00677563	0.0131409	0.00677563	0.00422951	0.000410338	-0.00340883	-0.0135933	0.0118679	0.00295645	0.00422951	0.00550257	0.00295645	0.0207793	-0.000862719	0.00932174	0.00804868	0.000410338	-0.000862719
0.303	-0.00595495	-0.00977412	0.000410338	0.000410338	0.0207793	0.0105948	0.0207793	0.0169601	0.00677563	-0.00722801	0.0245984	0.0105948	0.000410338	0.0118679	0.036056	0.00550257	-0.00213578	0.015687	0.00932174	0.015687	0.0220523	-0.000862719	0.00422951	0.00550257	0.00295645	0.00932174	0.00677563	-0.02887	0.014414	0.000410338	0.0182332	0.014414	0.0105948	0.00677563	0.00932174	-0.000862719	0.0016834	-0.0110472	-0.000862719	0.00932174	0.00422951	0.00804868	0.00932174	0.0182332	0.00295645	0.00804868	0.0105948	0.0105948	-0.000862719
0.304	0.00422951	-0.0148664	0.000410338	-0.00468189	0.015687	0.014414	0.0207793	0.00677563	-0.000862719	0.0105948	0.014414	0.00804868	0.00804868	0.00295645	0.0462404	-0.00595495	0.00804868	0.00932174	-0.00340883	0.0131409	0.00804868	-0.000862719	-0.00340883	0.00932174	0.0016834	0.0105948	0.00295645	-0.0339622	0.00932174	0.0131409	0.00550257	0.00804868	0.00804868	0.015687	0.00295645	-0.00850107	0.00295645	0.000410338	-0.000862719	0.00422951	-0.000862719	-0.00468189	-0.00850107	0.0182332	0.0016834	-0.00468189	0.00932174	0.00550257	-0.00595495
0.305	-0.00340883	-0.00213578	0.000410338	-0.00468189	0.014414	0.015687	0.0195062	0.0233254	0.0169601	-0.00722801	0.0105948	0.0118679	0.00550257	0.0105948	0.0691555	-0.00468189	-0.00468189	0.00550257	0.00295645	0.0207793	0.0169601	0.00804868	0.00677563	-0.00595495	0.0118679	0.014414	0.0131409	-0.0237778	-0.00722801	0.0105948	0.00932174	0.00804868	0.00295645	0.0105948	0.00932174	0.00295645	0.000410338	-0.00468189	0.00550257	0.00295645	0.000410338	-0.000862719	-0.00468189	0.0105948	0.00422951	0.00295645	0.0220523	0.00804868	0.00422951
0.306	-0.00340883	0.000410338	-0.00468189	-0.0123202	0.0169601	0.00804868	0.00932174	0.0207793	0.00295645	0.00677563	0.0105948	0.0105948	0.00932174	0.0105948	0.0615171	-0.0123202	0.00677563	-0.000862719	0.000410338	0.0131409	0.014414	0.000410338	0.00932174	0.00677563	-0.00468189	0.0169601	0.0500596	-0.0365083	0.00932174	0.0105948	0.00550257	0.0105948	0.0105948	0.0245984	0.0105948	-0.00340883	0.00550257	0.00295645	-0.00468189	0.000410338	0.00804868	0.015687	-0.000862719	0.015687	0.00677563	-0.00722801	0.00932174	0.0131409	0.00422951
0.307	-0.00595495	0.00295645	0.015687	-0.000862719	0.014414	0.00804868	0.00804868	0.015687	0.00804868	0.000410338	0.0182332	0.0105948	0.0207793	0.0182332	0.0564249	0.00804868	0.00677563	0.0105948	0.00550257	0.0105948	0.0131409	0.0105948	0.00677563	0.00295645	0.000410338	0.0233254	0.12517	-0.02887	0.000410338	0.0169601	0.00932174	0.00677563	-0.000862719	0.0538788	0.000410338	0.00804868	-0.00213578	-0.0123202	0.014414	0.000410338	-0.00340883	-0.000862719	-0.0174125	0.0195062	0.00804868	0.00932174	0.0207793	0.000410338	0.0105948
0.308	-0.00340883	-0.0110472	0.00677563	0.00295645	0.00932174	0.0131409	0.0131409	0.00295645	0.0207793	-0.00340883	0.015687	-0.00468189	0.00422951	0.015687	0.0717016	0.00422951	0.0016834	0.00677563	0.00932174	0.0207793	0.0105948	0.014414	0.0220523	-0.00213578	0.000410338	0.037329	0.177365	-0.02887	-0.00468189	0.0411482	0.00550257	0.00677563	0.014414	0.102255	0.0016834	0.00295645	0.00295645	-0.0199586	0.000410338	0.00932174	0.00677563	0.00422951	-0.0148664	0.0131409	0.0105948	0.00295645	0.0615171	-0.000862719	0.00932174
0.309	-0.00213578	-0.00850107	0.00295645	-0.00468189	0.014414	0.00295645	0.014414	0.0258715	0.0564249	0.00677563	0.0220523	0.00422951	0.014414	0.00677563	0.0984358	0.0271445	0.00550257	0.014414	0.000410338	0.0131409	0.0105948	0.0780669	0.0538788	0.00422951	0.00932174	0.0882513	0.185004	-0.0352353	0.00422951	0.112439	-0.00213578	0.0118679	0.0169601	0.114986	0.014414	0.000410338	-0.000862719	-0.00977412	0.00804868	0.014414	0.00804868	0.000410338	-0.00722801	0.014414	0.00295645	0.0105948	0.127716	0.00550257	0.00932174
0.31	0.0182332	-0.00850107	0.000410338	0.0169601	0.015687	0.00295645	0.015687	0.0169601	0.0984358	0.000410338	0.0335098	0.00550257	0.0207793	0.015687	0.121351	0.0653363	0.0245984	0.00932174	0.00550257	0.00804868	0.0131409	0.139174	0.0653363	0.0105948	-0.00468189	0.14172	0.196461	-0.000862719	0.000410338	0.153177	0.00804868	0.00550257	0.00804868	0.132808	0.000410338	0.00677563	-0.000862719	-0.00468189	0.0016834	0.0233254	-0.00213578	0.0131409	-0.0110472	0.015687	0.000410338	0.0105948	0.160816	-0.00340883	0.0105948
0.311	0.0513327	0.00422951	-0.0110472	0.000410338	0.0118679	0.015687	0.00677563	0.00932174	0.145539	0.000410338	0.0857052	0.00550257	0.015687	0.0207793	0.127716	0.0895244	0.0322368	0.0105948	0.0105948	0.00932174	0.0271445	0.183731	0.0946166	0.00932174	0.0118679	0.181184	0.177365	0.0640632	0.0105948	0.159543	-0.000862719	0.00932174	0.00804868	0.106074	-0.00213578	0.000410338	-0.00213578	0.00422951	0.000410338	0.0704285	0.00677563	0.0182332	0.00295645	0.014414	0.00804868	0.00932174	0.163362	0.00677563	0.014414
0.312	0.127716	-0.00468189	-0.000862719	-0.00468189	0.00932174	0.0105948	0.014414	0.014414	0.140447	0.0105948	0.148085	0.00422951	0.0195062	0.00677563	0.127716	0.0958897	0.0411482	0.0195062	0.00295645	0.0118679	0.0742477	0.202826	0.0882513	0.00550257	0.0016834	0.20028	0.171	0.12517	0.0016834	0.167181	0.000410338	0.00677563	0.00550257	0.106074	-0.000862719	0.000410338	0.00550257	-0.000862719	0.0118679	0.160816	-0.00850107	0.0105948	0.0335098	0.0258715	0.0016834	0.00550257	0.155723	0.0118679	0.0105948
0.313	0.228288	0.00677563	-0.00213578	-0.0148664	0.0131409	0.015687	0.00932174	0.0233254	0.137901	0.00422951	0.188823	0.00550257	0.0245984	0.00677563	0.131535	0.0907974	0.0309637	0.00932174	0.000410338	0.0245984	0.131535	0.218103	0.0869783	-0.00213578	-0.00340883	0.193915	0.163362	0.139174	0.00550257	0.144266	0.0105948	0.00422951	0.0105948	0.0997088	0.00932174	0.00422951	-0.00850107	-0.00213578	-0.00595495	0.232107	-0.051785	0.000410338	0.0767938	0.058971	0.0131409	0.00932174	0.149358	0.014414	0.0131409
0.314	0.283029	0.000410338	-0.0123202	0.000410338	0.00932174	0.000410338	0.00295645	0.00677563	0.135354	0.00550257	0.192642	0.0105948	0.0207793	0.0131409	0.118805	0.0971627	0.0475135	0.00932174	0.00804868	0.0411482	0.172273	0.197734	0.080613	0.00677563	0.00932174	0.191369	0.167181	0.142993	0.00932174	0.142993	0.0105948	0.0118679	0.0131409	0.113712	0.00804868	0.00932174	0.014414	-0.00468189	0.0105948	0.299579	-0.0365083	-0.00468189	0.123897	0.136628	-0.00213578	0.00804868	0.137901	0.00804868	0.0182332
0.315	0.326313	-0.0110472	-0.00468189	-0.00468189	0.000410338	0.00550257	0.015687	0.0105948	0.104801	0.0105948	0.209192	-0.000862719	0.0245984	0.0182332	0.109893	0.0882513	0.0564249	0.0131409	0.00295645	0.0666093	0.182458	0.188823	0.0882513	0.00932174	0.00422951	0.179912	0.185004	0.146812	-0.0110472	0.145539	0.000410338	0.0131409	0.0118679	0.12517	-0.00468189	-0.000862719	-0.00468189	0.00295645	0.0016834	0.330132	-0.0314161	0.00804868	0.173546	0.213011	0.00422951	-0.0110472	0.127716	-0.000862719	0.0105948
0.316	0.342863	0.0386021	0.0207793	0.00677563	-0.00468189	0.00422951	0.014414	0.0296907	0.0946166	0.0105948	0.20028	0.0169601	0.0195062	0.014414	0.117532	0.102255	0.0500596	0.015687	0.00932174	0.0882513	0.182458	0.182458	0.081886	0.00804868	0.00422951	0.199007	0.199007	0.142993	0.000410338	0.15827	0.0118679	-0.00340883	0.00932174	0.140447	0.0105948	0.00804868	0.00932174	-0.00595495	-0.00213578	0.353047	-0.0326892	0.0105948	0.176092	0.238472	0.00677563	0.000410338	0.128989	0.000410338	0.0245984
0.317	0.29576	0.0971627	0.00550257	-0.00213578	0.014414	0.015687	-0.00468189	0.0220523	0.0958897	0.0271445	0.183731	0.014414	0.0398751	0.014414	0.135354	0.114986	0.0538788	0.014414	0.00932174	0.0958897	0.177365	0.188823	0.0869783	0.00295645	0.00804868	0.210465	0.21683	0.127716	0.00550257	0.174819	0.00295645	0.00677563	0.0118679	0.160816	-0.00468189	-0.00340883	-0.00722801	0.0105948	0.000410338	0.364505	-0.0263239	0.0105948	0.193915	0.297033	-0.00340883	0.0182332	0.131535	0.0131409	0.0602441
0.318	0.291941	0.181184	-0.000862719	-0.00468189	0.0105948	0.0105948	0.0169601	0.00677563	0.0920705	0.0691555	0.178638	0.0131409	0.0335098	0.00932174	0.151904	0.12517	0.058971	-0.000862719	0.0182332	0.0907974	0.160816	0.211738	0.0857052	0.00550257	0.0131409	0.243564	0.229561	0.139174	0.00422951	0.192642	0.00932174	0.014414	0.00932174	0.178638	0.0016834	0.00932174	0.00550257	-0.00595495	0.0016834	0.37087	-0.0314161	0.000410338	0.199007	0.31231	0.00295645	0.00422951	0.132808	0.00932174	0.123897
0.319	0.244837	0.284302	0.00932174	-0.00340883	0.000410338	0.0182332	0.0016834	0.0207793	0.107347	0.132808	0.172273	0.014414	0.0436943	0.0105948	0.162089	0.140447	0.0742477	0.015687	0.00677563	0.0971627	0.153177	0.232107	0.104801	0.0016834	0.0398751	0.260114	0.23338	0.145539	0.00550257	0.197734	0.00804868	0.015687	0.00804868	0.173546	0.000410338	-0.00340883	-0.00850107	0.00804868	-0.00468189	0.382328	-0.0326892	0.0118679	0.201553	0.31231	0.00932174	0.0131409	0.15445	0.014414	0.162089
0.32	0.220649	0.35814	0.0564249	-0.00340883	-0.000862719	0.0169601	0.0131409	0.0220523	0.114986	0.162089	0.207919	0.0105948	0.0462404	0.014414	0.188823	0.15827	0.0907974	0.0207793	0.00677563	0.0946166	0.169727	0.253749	0.107347	0.000410338	0.10862	0.274118	0.242291	0.167181	0.00550257	0.213011	0.00804868	0.0551518	0.0169601	0.165908	0.00804868	0.00677563	0.00550257	-0.00340883	0.00677563	0.405243	-0.0186855	0.00550257	0.201553	0.330132	0.0182332	0.0118679	0.179912	0.014414	0.168454
0.321	0.210465	0.368324	0.130262	0.00295645	0.000410338	0.0462404	0.014414	0.014414	0.14172	0.178638	0.218103	0.0131409	0.0207793	0.0284176	0.207919	0.178638	0.111166	0.0386021	0.0195062	0.0907974	0.182458	0.244837	0.103528	0.00804868	0.15445	0.269025	0.242291	0.18755	-0.00722801	0.214284	0.000410338	0.0984358	0.0105948	0.176092	-0.000862719	0.000410338	0.00422951	0.00677563	0.00295645	0.437069	-0.0148664	0.00550257	0.224468	0.335224	0.0309637	0.00677563	0.207919	-0.00468189	0.163362
0.322	0.225742	0.356866	0.202826	0.0105948	0.014414	0.112439	0.0207793	0.0233254	0.151904	0.177365	0.256295	0.0169601	0.036056	0.0857052	0.21683	0.177365	0.140447	0.0615171	-0.00213578	0.104801	0.197734	0.251203	0.111166	0.015687	0.173546	0.280483	0.237199	0.20028	0.0016834	0.23338	0.00932174	0.122624	0.0131409	0.172273	0.000410338	0.015687	0.0131409	0.0335098	0.00295645	0.458711	0.0169601	0.0233254	0.227015	0.350501	0.0602441	0.0118679	0.21683	0.00932174	0.153177
0.323	0.237199	0.326313	0.274118	0.000410338	0.0233254	0.169727	0.00550257	0.0195062	0.145539	0.156996	0.275391	0.014414	0.0284176	0.135354	0.225742	0.164635	0.15827	0.081886	0.00677563	0.121351	0.209192	0.255022	0.116259	0.0576979	0.177365	0.288121	0.23338	0.229561	0.00550257	0.239745	0.0016834	0.118805	-0.000862719	0.190096	0.00422951	0.00422951	0.0207793	0.0666093	-0.00977412	0.498176	0.0627902	0.0284176	0.258841	0.378509	0.0691555	0.0105948	0.23338	0.00422951	0.134081
0.324	0.260114	0.294487	0.31231	-0.000862719	0.081886	0.21683	0.00677563	0.0309637	0.14172	0.149358	0.286848	0.014414	0.0347829	0.171	0.220649	0.153177	0.190096	0.0755207	0.00677563	0.14172	0.229561	0.237199	0.111166	0.0844321	0.169727	0.281756	0.224468	0.218103	0.00295645	0.225742	0.00932174	0.117532	0.00295645	0.202826	0.00804868	0.00295645	0.0551518	0.136628	0.00932174	0.518545	0.131535	0.0742477	0.271572	0.392512	0.0742477	0.0105948	0.242291	0.015687	0.116259
0.325	0.283029	0.27921	0.305944	0.0105948	0.121351	0.251203	-0.00595495	0.0780669	0.14172	0.136628	0.277937	0.0335098	0.037329	0.178638	0.196461	0.145539	0.185004	0.0844321	0.00550257	0.153177	0.23338	0.227015	0.121351	0.103528	0.165908	0.263933	0.2041	0.215557	0.0105948	0.21683	0.0182332	0.107347	0.00932174	0.213011	0.0105948	0.0347829	0.106074	0.213011	0.015687	0.521091	0.173546	0.136628	0.290668	0.43325	0.0666093	0.037329	0.260114	0.015687	0.111166
0.326	0.276664	0.294487	0.30849	0.0182332	0.160816	0.269025	0.000410338	0.12517	0.163362	0.146812	0.159543	0.0704285	0.0449674	0.172273	0.201553	0.151904	0.192642	0.0882513	0.0131409	0.177365	0.238472	0.205373	0.118805	0.112439	0.18755	0.246111	0.2041	0.220649	0.0131409	0.21683	0.0271445	0.100982	0.0258715	0.221922	0.0182332	0.100982	0.173546	0.274118	0.000410338	0.513453	0.176092	0.196461	0.30849	0.475261	0.0526057	0.104801	0.281756	0.0576979	0.127716
0.327	0.285575	0.313582	0.274118	0.0640632	0.213011	0.26266	0.0105948	0.15445	0.160816	0.145539	0.2041	0.132808	0.081886	0.173546	0.188823	0.142993	0.2041	0.0857052	0.0182332	0.192642	0.224468	0.195188	0.137901	0.118805	0.197734	0.244837	0.167181	0.206646	0.0538788	0.202826	0.0704285	0.107347	0.081886	0.220649	0.0742477	0.165908	0.213011	0.313582	0.000410338	0.514726	0.188823	0.247384	0.304671	0.473988	0.0449674	0.167181	0.291941	0.114986	0.151904
0.328	0.261387	0.331405	0.257568	0.151904	0.23338	0.248657	0.00422951	0.191369	0.14172	0.171	0.199007	0.192642	0.136628	0.15445	0.196461	0.151904	0.239745	0.0920705	0.0245984	0.196461	0.20028	0.190096	0.135354	0.113712	0.210465	0.243564	0.150631	0.201553	0.10862	0.176092	0.0946166	0.122624	0.130262	0.202826	0.148085	0.206646	0.237199	0.321221	0.00932174	0.458711	0.191369	0.274118	0.288121	0.484172	0.0233254	0.168454	0.300852	0.156996	0.165908
0.329	0.260114	0.361959	0.255022	0.260114	0.232107	0.224468	0.0500596	0.223195	0.118805	0.18755	0.215557	0.219376	0.177365	0.153177	0.197734	0.146812	0.241018	0.117532	0.0411482	0.199007	0.196461	0.167181	0.114986	0.118805	0.223195	0.213011	0.14172	0.183731	0.127716	0.15827	0.109893	0.146812	0.131535	0.18755	0.193915	0.230834	0.258841	0.32504	0.0513327	0.443434	0.199007	0.283029	0.267753	0.477807	0.00804868	0.182458	0.263933	0.183731	0.218103
0.33	0.251203	0.38742	0.27921	0.335224	0.213011	0.237199	0.0857052	0.228288	0.0946166	0.20028	0.196461	0.230834	0.199007	0.159543	0.173546	0.134081	0.253749	0.14172	0.0500596	0.197734	0.201553	0.145539	0.0895244	0.120078	0.228288	0.176092	0.15827	0.167181	0.150631	0.151904	0.0895244	0.150631	0.107347	0.192642	0.195188	0.219376	0.243564	0.305944	0.132808	0.4167	0.20028	0.298306	0.275391	0.443434	-0.00213578	0.155723	0.234653	0.168454	0.232107
0.331	0.253749	0.374689	0.300852	0.402697	0.207919	0.23338	0.12517	0.219376	0.0780669	0.218103	0.193915	0.241018	0.188823	0.172273	0.159543	0.116259	0.257568	0.15827	0.0526057	0.18755	0.172273	0.114986	0.0857052	0.122624	0.228288	0.130262	0.140447	0.127716	0.136628	0.150631	0.0767938	0.163362	0.0984358	0.21683	0.183731	0.193915	0.23338	0.337771	0.190096	0.369597	0.218103	0.300852	0.261387	0.396331	-0.00340883	0.146812	0.207919	0.167181	0.241018
0.332	0.239745	0.359413	0.359413	0.406516	0.214284	0.234653	0.160816	0.21683	0.080613	0.215557	0.169727	0.230834	0.192642	0.177365	0.163362	0.100982	0.241018	0.162089	0.0449674	0.202826	0.142993	0.102255	0.0704285	0.122624	0.23338	0.122624	0.106074	0.0907974	0.126443	0.15827	0.0767938	0.177365	0.100982	0.206646	0.172273	0.176092	0.255022	0.35814	0.243564	0.346682	0.263933	0.328859	0.260114	0.355594	0.0169601	0.131535	0.211738	0.150631	0.237199
0.333	0.2041	0.326313	0.375962	0.396331	0.221922	0.24993	0.188823	0.228288	0.0971627	0.205373	0.155723	0.227015	0.182458	0.209192	0.167181	0.114986	0.246111	0.167181	0.0666093	0.213011	0.111166	0.0958897	0.0742477	0.146812	0.238472	0.120078	0.117532	0.080613	0.120078	0.145539	0.0793399	0.18755	0.0997088	0.195188	0.160816	0.183731	0.232107	0.37087	0.274118	0.29576	0.311036	0.34159	0.23338	0.291941	0.0564249	0.132808	0.20028	0.142993	0.241018
0.334	0.164635	0.291941	0.396331	0.356866	0.218103	0.263933	0.185004	0.215557	0.117532	0.199007	0.15827	0.241018	0.176092	0.219376	0.163362	0.132808	0.237199	0.186277	0.0615171	0.228288	0.0895244	0.104801	0.081886	0.15445	0.244837	0.130262	0.126443	0.0844321	0.121351	0.148085	0.0946166	0.178638	0.106074	0.2041	0.151904	0.185004	0.256295	0.402697	0.277937	0.269025	0.34159	0.350501	0.196461	0.256295	0.0564249	0.136628	0.167181	0.137901	0.227015
0.335	0.153177	0.275391	0.375962	0.346682	0.237199	0.280483	0.192642	0.220649	0.117532	0.196461	0.186277	0.26266	0.191369	0.23338	0.183731	0.126443	0.24993	0.181184	0.0602441	0.213011	0.0831591	0.107347	0.0717016	0.167181	0.238472	0.151904	0.148085	0.0767938	0.126443	0.151904	0.10862	0.177365	0.112439	0.210465	0.163362	0.207919	0.272845	0.425612	0.307217	0.219376	0.382328	0.379781	0.150631	0.218103	0.0729746	0.134081	0.155723	0.146812	0.247384
0.336	0.169727	0.248657	0.356866	0.318675	0.277937	0.277937	0.197734	0.229561	0.122624	0.190096	0.172273	0.299579	0.210465	0.220649	0.183731	0.127716	0.239745	0.192642	0.0755207	0.192642	0.0551518	0.132808	0.0895244	0.18755	0.24993	0.160816	0.150631	0.0475135	0.145539	0.156996	0.137901	0.183731	0.12517	0.2041	0.172273	0.229561	0.299579	0.440888	0.285575	0.210465	0.402697	0.386147	0.112439	0.171	0.0882513	0.165908	0.142993	0.149358	0.230834
0.337	0.132808	0.210465	0.340317	0.340317	0.284302	0.280483	0.179912	0.248657	0.117532	0.202826	0.14172	0.333952	0.23338	0.199007	0.159543	0.121351	0.243564	0.2041	0.102255	0.195188	0.0564249	0.134081	0.0793399	0.197734	0.23338	0.168454	0.15827	0.0271445	0.167181	0.162089	0.155723	0.195188	0.151904	0.183731	0.206646	0.253749	0.340317	0.476534	0.29576	0.195188	0.386147	0.35814	0.114986	0.183731	0.0984358	0.186277	0.130262	0.163362	0.220649
0.338	0.0984358	0.171	0.32504	0.37087	0.281756	0.258841	0.169727	0.257568	0.10862	0.183731	0.131535	0.356866	0.267753	0.193915	0.181184	0.0984358	0.252476	0.228288	0.122624	0.196461	0.0564249	0.111166	0.0742477	0.202826	0.239745	0.177365	0.18755	0.0169601	0.178638	0.169727	0.18755	0.192642	0.142993	0.192642	0.218103	0.257568	0.349228	0.468896	0.300852	0.186277	0.382328	0.35432	0.111166	0.155723	0.106074	0.211738	0.111166	0.201553	0.195188
0.339	0.104801	0.199007	0.340317	0.402697	0.256295	0.243564	0.190096	0.246111	0.103528	0.165908	0.131535	0.367051	0.280483	0.190096	0.172273	0.0933435	0.255022	0.232107	0.139174	0.202826	0.0704285	0.0997088	0.0946166	0.207919	0.219376	0.192642	0.206646	0.0322368	0.191369	0.177365	0.214284	0.199007	0.150631	0.218103	0.239745	0.258841	0.361959	0.452346	0.311036	0.173546	0.361959	0.321221	0.0920705	0.107347	0.130262	0.224468	0.142993	0.225742	0.162089
0.34	0.128989	0.206646	0.330132	0.437069	0.244837	0.221922	0.190096	0.255022	0.136628	0.136628	0.128989	0.363232	0.297033	0.15827	0.178638	0.107347	0.241018	0.225742	0.172273	0.207919	0.0997088	0.102255	0.0984358	0.209192	0.192642	0.218103	0.248657	0.0462404	0.202826	0.196461	0.220649	0.224468	0.15445	0.230834	0.239745	0.253749	0.382328	0.443434	0.32504	0.15827	0.335224	0.305944	0.0602441	0.0997088	0.137901	0.23338	0.14172	0.230834	0.142993
0.341	0.130262	0.192642	0.298306	0.461257	0.223195	0.215557	0.235926	0.24993	0.163362	0.117532	0.146812	0.346682	0.305944	0.132808	0.159543	0.120078	0.23338	0.202826	0.188823	0.190096	0.104801	0.102255	0.128989	0.205373	0.183731	0.239745	0.258841	0.0576979	0.205373	0.193915	0.221922	0.188823	0.164635	0.265206	0.244837	0.247384	0.361959	0.398877	0.335224	0.107347	0.330132	0.300852	0.0322368	0.0857052	0.118805	0.234653	0.172273	0.24993	0.162089
0.342	0.131535	0.168454	0.229561	0.4498	0.206646	0.18755	0.238472	0.232107	0.176092	0.0831591	0.178638	0.327586	0.30849	0.106074	0.176092	0.142993	0.23338	0.195188	0.207919	0.196461	0.0895244	0.123897	0.156996	0.177365	0.167181	0.274118	0.219376	0.0691555	0.209192	0.213011	0.211738	0.165908	0.181184	0.246111	0.227015	0.232107	0.342863	0.382328	0.367051	0.0576979	0.321221	0.286848	0.015687	0.0946166	0.0704285	0.227015	0.228288	0.251203	0.169727
0.343	0.136628	0.14172	0.176092	0.434523	0.190096	0.173546	0.255022	0.239745	0.192642	0.0767938	0.202826	0.309763	0.302125	0.0704285	0.178638	0.172273	0.227015	0.18755	0.219376	0.192642	0.100982	0.150631	0.163362	0.15827	0.173546	0.300852	0.177365	0.0780669	0.2041	0.215557	0.229561	0.156996	0.214284	0.2041	0.234653	0.234653	0.332678	0.377235	0.397604	0.0411482	0.290668	0.294487	0.015687	0.134081	0.0526057	0.242291	0.246111	0.285575	0.155723
0.344	0.151904	0.112439	0.169727	0.402697	0.169727	0.159543	0.267753	0.246111	0.2041	0.0729746	0.228288	0.294487	0.298306	0.0526057	0.160816	0.151904	0.239745	0.192642	0.239745	0.186277	0.122624	0.144266	0.117532	0.148085	0.177365	0.293214	0.151904	0.0958897	0.199007	0.182458	0.24993	0.168454	0.227015	0.165908	0.211738	0.224468	0.290668	0.350501	0.388693	0.0551518	0.243564	0.299579	-0.0110472	0.148085	0.058971	0.257568	0.2041	0.281756	0.148085
0.345	0.218103	0.0895244	0.173546	0.353047	0.142993	0.165908	0.27921	0.210465	0.171	0.0907974	0.253749	0.284302	0.300852	0.0475135	0.15827	0.116259	0.237199	0.193915	0.244837	0.201553	0.149358	0.0844321	0.0895244	0.135354	0.168454	0.251203	0.128989	0.116259	0.207919	0.149358	0.255022	0.193915	0.23338	0.136628	0.213011	0.214284	0.225742	0.31231	0.392512	0.10862	0.21683	0.251203	0.0131409	0.185004	0.0704285	0.26266	0.150631	0.298306	0.151904
0.346	0.313582	0.102255	0.18755	0.361959	0.118805	0.190096	0.299579	0.182458	0.112439	0.100982	0.24993	0.277937	0.305944	0.0475135	0.151904	0.0640632	0.201553	0.193915	0.244837	0.182458	0.191369	0.0245984	0.058971	0.131535	0.167181	0.221922	0.0984358	0.106074	0.223195	0.12517	0.246111	0.205373	0.24993	0.0997088	0.209192	0.220649	0.15827	0.241018	0.377235	0.181184	0.191369	0.227015	0.0118679	0.207919	0.0666093	0.238472	0.127716	0.276664	0.120078
0.347	0.337771	0.155723	0.156996	0.314856	0.109893	0.167181	0.321221	0.188823	0.0666093	0.120078	0.188823	0.253749	0.283029	0.0398751	0.137901	0.0411482	0.192642	0.183731	0.263933	0.183731	0.177365	-0.0161394	0.0271445	0.113712	0.160816	0.174819	0.0717016	0.0704285	0.227015	0.104801	0.232107	0.179912	0.251203	0.080613	0.202826	0.177365	0.10862	0.205373	0.342863	0.206646	0.174819	0.190096	0.081886	0.234653	0.0576979	0.220649	0.0780669	0.248657	0.111166
0.348	0.318675	0.227015	0.137901	0.27921	0.0958897	0.176092	0.340317	0.177365	0.036056	0.127716	0.131535	0.21683	0.281756	0.037329	0.0971627	0.00804868	0.164635	0.177365	0.280483	0.18755	0.122624	-0.0568773	0.00295645	0.145539	0.159543	0.148085	0.036056	0.0500596	0.186277	0.0793399	0.221922	0.179912	0.239745	0.0513327	0.155723	0.155723	0.0907974	0.15827	0.330132	0.182458	0.18755	0.178638	0.148085	0.224468	0.0704285	0.197734	0.0233254	0.215557	0.117532
0.349	0.261387	0.322494	0.127716	0.242291	0.0844321	0.172273	0.326313	0.165908	0.0182332	0.136628	0.0793399	0.205373	0.24993	0.0615171	0.0615171	-0.0123202	0.139174	0.188823	0.269025	0.183731	0.0755207	-0.0874306	-0.0556042	0.15827	0.178638	0.0997088	0.0245984	0.0016834	0.178638	0.0411482	0.227015	0.20028	0.227015	0.0271445	0.120078	0.151904	0.122624	0.135354	0.267753	0.107347	0.2041	0.197734	0.168454	0.126443	0.0755207	0.2041	-0.0225047	0.186277	0.148085
0.35	0.219376	0.392512	0.128989	0.20028	0.0958897	0.136628	0.321221	0.177365	-0.00468189	0.136628	0.0526057	0.207919	0.270299	0.0615171	0.037329	-0.050512	0.126443	0.192642	0.275391	0.139174	0.0195062	-0.119257	-0.0874306	0.142993	0.235926	0.0729746	0.0169601	-0.0314161	0.182458	0.0207793	0.237199	0.209192	0.220649	0.00550257	0.117532	0.149358	0.128989	0.127716	0.221922	0.0462404	0.183731	0.2041	0.14172	0.081886	0.0424212	0.221922	-0.0785192	0.2041	0.177365
0.351	0.188823	0.365778	0.109893	0.183731	0.131535	0.121351	0.305944	0.163362	-0.0212316	0.148085	0.0105948	0.223195	0.272845	0.0487865	0.00932174	-0.0606964	0.106074	0.182458	0.290668	0.122624	-0.0237778	-0.117984	-0.112892	0.151904	0.277937	0.0411482	0.0347829	-0.0759731	0.191369	0.00677563	0.243564	0.211738	0.239745	-0.00850107	0.142993	0.132808	0.121351	0.109893	0.153177	0.0016834	0.173546	0.178638	0.0767938	0.0424212	0.00932174	0.206646	-0.123076	0.192642	0.210465
0.352	0.179912	0.30849	0.111166	0.207919	0.148085	0.106074	0.288121	0.139174	-0.0428736	0.172273	-0.0326892	0.201553	0.257568	0.0449674	-0.00595495	-0.0619695	0.0984358	0.192642	0.291941	0.0958897	-0.050512	-0.1078	-0.119257	0.163362	0.317402	0.0436943	0.0411482	-0.101434	0.171	0.00550257	0.251203	0.193915	0.232107	-0.00722801	0.136628	0.120078	0.0767938	0.117532	0.112439	-0.0161394	0.144266	0.127716	0.0602441	0.0296907	0.0233254	0.172273	-0.117984	0.168454	0.227015
0.353	0.14172	0.23338	0.146812	0.20028	0.136628	0.109893	0.270299	0.106074	-0.0403275	0.155723	-0.0454197	0.206646	0.269025	0.0449674	-0.00977412	-0.0708809	0.0704285	0.20028	0.284302	0.0564249	-0.0887037	-0.0976151	-0.112892	0.167181	0.375962	0.0462404	0.0526057	-0.129442	0.168454	0.000410338	0.265206	0.218103	0.270299	-0.0148664	0.106074	0.123897	0.0271445	0.081886	0.106074	-0.0314161	0.137901	0.127716	0.0195062	-0.00340883	0.0538788	0.167181	-0.138353	0.151904	0.185004
0.354	0.132808	0.209192	0.227015	0.163362	0.0971627	0.144266	0.280483	0.104801	-0.0275969	0.0984358	-0.0645156	0.196461	0.293214	0.0742477	0.00677563	-0.0708809	0.0678824	0.153177	0.281756	0.0386021	-0.0988882	-0.101434	-0.124349	0.192642	0.407789	0.0513327	0.0615171	-0.156176	0.169727	-0.00595495	0.274118	0.241018	0.280483	-0.0148664	0.118805	0.10862	0.0424212	0.0704285	0.112439	-0.0543312	0.122624	0.112439	-0.00468189	-0.0263239	0.107347	0.174819	-0.152357	0.155723	0.137901
0.355	0.0907974	0.178638	0.330132	0.135354	0.0831591	0.162089	0.300852	0.117532	-0.0352353	0.0424212	-0.0403275	0.190096	0.284302	0.112439	-0.0148664	-0.0657887	0.0564249	0.127716	0.27921	0.0207793	-0.0759731	-0.0887037	-0.106526	0.197734	0.392512	0.0615171	0.0691555	-0.139626	0.163362	-0.00340883	0.255022	0.239745	0.277937	-0.0123202	0.136628	0.0831591	0.0436943	0.0666093	0.131535	-0.0721539	0.135354	0.106074	-0.0390544	-0.0606964	0.153177	0.163362	-0.128168	0.135354	0.104801
0.356	0.0436943	0.163362	0.368324	0.116259	0.109893	0.191369	0.299579	0.12517	-0.0250508	0.00932174	-0.0454197	0.192642	0.271572	0.136628	-0.00850107	-0.0657887	0.0551518	0.0869783	0.265206	-0.000862719	-0.0772462	-0.0861576	-0.112892	0.223195	0.360686	0.080613	0.0717016	-0.157449	0.191369	-0.00595495	0.269025	0.211738	0.277937	-0.0174125	0.165908	0.0882513	0.0538788	0.102255	0.135354	-0.112892	0.15445	0.111166	-0.0848845	-0.115438	0.144266	0.168454	-0.126895	0.132808	0.0780669
0.357	-0.0161394	0.14172	0.353047	0.0933435	0.164635	0.214284	0.274118	0.111166	-0.0199586	-0.0352353	-0.0339622	0.192642	0.27921	0.100982	0.0398751	-0.0619695	0.0449674	0.0704285	0.272845	-0.0148664	-0.0721539	-0.0772462	-0.110346	0.229561	0.322494	0.0755207	0.0678824	-0.142172	0.199007	-0.0110472	0.269025	0.167181	0.263933	-0.0148664	0.172273	0.12517	0.0653363	0.165908	0.114986	-0.165087	0.220649	0.151904	-0.138353	-0.189275	0.0844321	0.174819	-0.142172	0.146812	0.0475135
0.358	-0.0848845	0.106074	0.319948	0.080613	0.227015	0.2041	0.257568	0.117532	-0.0186855	-0.0594234	-0.0416006	0.193915	0.27921	0.0500596	0.014414	-0.0670617	0.0386021	0.036056	0.256295	-0.0263239	-0.0708809	-0.0848845	-0.112892	0.224468	0.305944	0.0666093	0.0869783	-0.129442	0.209192	0.000410338	0.265206	0.148085	0.267753	-0.0174125	0.178638	0.151904	0.117532	0.23338	0.0793399	-0.213463	0.294487	0.193915	-0.196914	-0.275843	0.0245984	0.171	-0.121803	0.165908	-0.00468189
0.359	-0.148537	0.0500596	0.277937	0.0767938	0.271572	0.177365	0.232107	0.151904	-0.0174125	-0.0785192	-0.0212316	0.21683	0.305944	-0.00468189	0.00932174	-0.0581503	0.0386021	0.0195062	0.270299	-0.0314161	-0.0670617	-0.0670617	-0.102707	0.192642	0.258841	0.081886	0.0907974	-0.117984	0.235926	0.0169601	0.280483	0.130262	0.290668	-0.00468189	0.210465	0.182458	0.229561	0.283029	0.0207793	-0.255474	0.31231	0.244837	-0.275843	-0.345861	-0.0174125	0.209192	-0.125622	0.172273	-0.0657887
0.36	-0.18291	-0.0161394	0.230834	0.112439	0.275391	0.155723	0.227015	0.224468	-0.0199586	-0.0861576	-0.0174125	0.24993	0.351774	-0.0466928	0.0131409	-0.0428736	0.0296907	0.00932174	0.253749	-0.0377814	-0.0568773	-0.0696078	-0.096342	0.165908	0.215557	0.0691555	0.0997088	-0.116711	0.255022	0.0118679	0.307217	0.0971627	0.321221	0.00550257	0.244837	0.225742	0.330132	0.26266	-0.000862719	-0.33695	0.280483	0.31231	-0.349681	-0.386599	-0.0606964	0.224468	-0.131988	0.195188	-0.0988882
0.361	-0.200733	-0.0810654	0.167181	0.167181	0.24993	0.131535	0.227015	0.255022	-0.0225047	-0.0874306	-0.00977412	0.251203	0.401423	-0.0670617	0.0220523	-0.00595495	0.0449674	-0.000862719	0.275391	-0.0479659	-0.0492389	-0.0632425	-0.0937959	0.148085	0.15827	0.0946166	0.080613	-0.123076	0.285575	0.0296907	0.327586	0.0691555	0.328859	0.000410338	0.300852	0.199007	0.339044	0.214284	0.00295645	-0.344588	0.24993	0.247384	-0.42861	-0.398057	-0.1078	0.199007	-0.123076	0.202826	-0.106526
0.362	-0.218556	-0.145991	0.121351	0.244837	0.223195	0.132808	0.23338	0.207919	-0.0212316	-0.0823384	-0.0225047	0.207919	0.406516	-0.096342	0.0296907	-0.00850107	0.0500596	-0.00468189	0.274118	-0.0428736	-0.0454197	-0.0454197	-0.0887037	0.0958897	0.14172	0.081886	0.080613	-0.105253	0.267753	0.0258715	0.299579	0.0513327	0.309763	0.0245984	0.30849	0.156996	0.298306	0.162089	0.037329	-0.350954	0.213011	0.192642	-0.471894	-0.403149	-0.157449	0.134081	-0.117984	0.149358	-0.112892
0.363	-0.190548	-0.176545	0.0704285	0.269025	0.192642	0.123897	0.299579	0.148085	-0.0212316	-0.0848845	-0.00977412	0.130262	0.369597	-0.119257	0.0347829	-0.0123202	0.0615171	-0.0148664	0.253749	-0.0441467	-0.0428736	-0.0568773	-0.0925229	0.0831591	0.134081	0.0717016	0.0857052	-0.116711	0.239745	0.0347829	0.263933	0.036056	0.263933	0.0602441	0.251203	0.111166	0.257568	0.12517	0.100982	-0.343315	0.188823	0.144266	-0.506267	-0.359865	-0.204552	0.0882513	-0.112892	0.104801	-0.116711
0.364	-0.167633	-0.16636	0.036056	0.229561	0.182458	0.081886	0.360686	0.109893	-0.0199586	-0.0747001	-0.0110472	0.0576979	0.326313	-0.121803	0.0564249	-0.00340883	0.0666093	-0.02887	0.207919	-0.0454197	-0.0250508	-0.0594234	-0.0912498	0.0284176	0.12517	0.0615171	0.0869783	-0.106526	0.210465	0.037329	0.235926	0.0424212	0.243564	0.106074	0.188823	0.0615171	0.206646	0.0984358	0.20028	-0.294939	0.178638	0.0933435	-0.518997	-0.315308	-0.221102	0.0436943	-0.106526	0.0742477	-0.0988882
0.365	-0.131988	-0.138353	-0.0263239	0.183731	0.163362	0.0500596	0.40397	0.036056	-0.0237778	-0.0619695	-0.00722801	0.014414	0.284302	-0.115438	0.0755207	0.0169601	0.0742477	-0.0275969	0.183731	-0.0237778	-0.0212316	-0.0479659	-0.0912498	0.015687	0.117532	0.0615171	0.0958897	-0.114165	0.193915	0.0678824	0.224468	0.0335098	0.220649	0.148085	0.148085	0.0424212	0.151904	0.0564249	0.239745	-0.27457	0.150631	0.0666093	-0.518997	-0.270751	-0.224921	-0.00722801	-0.105253	0.0424212	-0.110346
0.366	-0.128168	-0.115438	-0.0657887	0.122624	0.131535	0.0207793	0.400151	0.00932174	-0.0161394	-0.0543312	-0.0148664	-0.00722801	0.270299	-0.116711	0.126443	0.0500596	0.106074	-0.0301431	0.15827	-0.0212316	-0.0135933	-0.0568773	-0.0759731	0.00422951	0.122624	0.0475135	0.0933435	-0.0988882	0.176092	0.0831591	0.197734	0.0131409	0.205373	0.159543	0.107347	-0.00468189	0.148085	0.0500596	0.241018	-0.241471	0.0984358	0.0398751	-0.489717	-0.235105	-0.218556	-0.0454197	-0.102707	0.000410338	-0.117984
0.367	-0.0976151	-0.112892	-0.111619	0.0997088	0.0920705	0.0016834	0.359413	-0.0365083	-0.00468189	-0.0657887	-0.0199586	-0.0352353	0.230834	-0.0899768	0.167181	0.0958897	0.183731	-0.0377814	0.130262	-0.0135933	-0.0212316	-0.0403275	-0.0645156	0.00422951	0.116259	0.0538788	0.0997088	-0.105253	0.136628	0.10862	0.181184	0.0335098	0.174819	0.174819	0.0742477	-0.0301431	0.145539	0.00932174	0.20028	-0.204552	0.0615171	0.00550257	-0.452798	-0.191821	-0.223648	-0.0810654	-0.106526	-0.050512	-0.096342
0.368	-0.0785192	-0.0836115	-0.190548	0.0907974	0.0602441	-0.0428736	0.321221	-0.0492389	-0.00213578	-0.0530581	-0.0250508	-0.0441467	0.173546	-0.0861576	0.190096	0.136628	0.269025	-0.0275969	0.0920705	-0.0199586	-0.0263239	-0.0314161	-0.0556042	0.00677563	0.118805	0.0576979	0.0946166	-0.0988882	0.111166	0.114986	0.142993	0.0182332	0.153177	0.176092	0.0386021	-0.0632425	0.0869783	-0.0339622	0.145539	-0.200733	0.00550257	-0.0339622	-0.441341	-0.128168	-0.213463	-0.114165	-0.096342	-0.0988882	-0.102707
0.369	-0.0670617	-0.050512	-0.214736	0.0717016	0.0195062	-0.096342	0.285575	-0.0454197	0.00550257	-0.0556042	-0.0237778	-0.0619695	0.142993	-0.0759731	0.2041	0.148085	0.364505	-0.0199586	0.0844321	0.00804868	-0.0263239	-0.0212316	-0.0530581	0.00550257	0.10862	0.0462404	0.0971627	-0.0988882	0.0704285	0.111166	0.130262	0.014414	0.145539	0.15827	0.000410338	-0.0581503	0.0322368	-0.0708809	0.120078	-0.161268	-0.0416006	-0.051785	-0.377688	-0.0275969	-0.203279	-0.139626	-0.0759731	-0.151084	-0.106526
0.37	-0.0632425	-0.0301431	-0.207098	0.0475135	-0.0352353	-0.193094	0.253749	-0.0619695	0.0220523	-0.051785	-0.0186855	-0.050512	0.136628	-0.0581503	0.196461	0.137901	0.424339	-0.00213578	0.0691555	0.0653363	-0.0199586	-0.00340883	-0.0441467	0.0016834	0.103528	0.0449674	0.0920705	-0.0925229	0.0666093	0.0997088	0.127716	0.0296907	0.132808	0.151904	-0.000862719	-0.0556042	-0.0174125	-0.123076	0.0869783	-0.142172	-0.123076	-0.125622	-0.275843	0.0729746	-0.198187	-0.134534	-0.0747001	-0.15363	-0.0899768
0.371	-0.0543312	-0.0225047	-0.204552	0.0398751	-0.0925229	-0.194367	0.206646	-0.102707	0.0233254	-0.0556042	-0.00595495	-0.0492389	0.135354	-0.0428736	0.163362	0.127716	0.428158	0.0131409	0.0411482	0.159543	-0.0148664	0.000410338	-0.0543312	0.00295645	0.100982	0.0487865	0.0844321	-0.0988882	0.0767938	0.0907974	0.118805	0.0335098	0.127716	0.139174	0.00677563	-0.051785	-0.130715	-0.200733	0.0717016	-0.112892	-0.167633	-0.167633	-0.131988	0.118805	-0.190548	-0.142172	-0.073427	-0.165087	-0.0925229
0.372	-0.0301431	-0.0301431	-0.179091	-0.00850107	-0.13708	-0.193094	0.171	-0.16636	0.0386021	-0.0479659	0.00550257	-0.0301431	0.145539	-0.0403275	0.142993	0.0920705	0.401423	0.00550257	0.0462404	0.229561	-0.00468189	0.014414	-0.0339622	0.0016834	0.0958897	0.0449674	0.0780669	-0.0988882	0.0627902	0.0857052	0.122624	0.036056	0.106074	0.127716	0.0233254	-0.0352353	-0.176545	-0.244017	0.0398751	-0.101434	-0.218556	-0.24529	-0.00340883	0.111166	-0.190548	-0.13708	-0.0619695	-0.163814	-0.100161
0.373	-0.0110472	-0.0301431	-0.142172	-0.0543312	-0.170179	-0.170179	0.104801	-0.208371	0.0335098	-0.0556042	0.015687	-0.0174125	0.156996	-0.0352353	0.131535	0.0857052	0.359413	0.0462404	0.0309637	0.270299	0.00932174	0.00550257	-0.0441467	-0.00340883	0.104801	0.0500596	0.081886	-0.0912498	0.080613	0.0755207	0.0971627	0.037329	0.111166	0.118805	0.0309637	-0.00977412	-0.208371	-0.286028	0.0195062	-0.0887037	-0.251655	-0.300031	0.0551518	0.0920705	-0.191821	-0.128168	-0.0606964	-0.159995	-0.0937959
0.374	-0.0161394	-0.00340883	-0.121803	-0.096342	-0.173999	-0.15363	0.0780669	-0.241471	0.0296907	-0.0492389	0.0322368	-0.00468189	0.148085	-0.0161394	0.12517	0.0717016	0.323767	0.146812	0.0258715	0.275391	0.0258715	0.0105948	-0.0352353	0.00295645	0.0907974	0.0398751	0.081886	-0.10398	0.0666093	0.0717016	0.100982	0.0462404	0.0997088	0.0907974	0.036056	-0.0161394	-0.230013	-0.284755	-0.0250508	-0.0696078	-0.227467	-0.325492	0.0436943	0.0436943	-0.18291	-0.125622	-0.0606964	-0.162541	-0.0887037
0.375	-0.0135933	0.0105948	-0.0785192	-0.159995	-0.176545	-0.133261	0.0462404	-0.26184	0.0322368	-0.0466928	0.0296907	-0.000862719	0.153177	-0.00722801	0.104801	0.0704285	0.299579	0.258841	0.0169601	0.253749	0.0245984	0.0131409	-0.0377814	0.014414	0.0755207	0.036056	0.081886	-0.0861576	0.0704285	0.0666093	0.107347	0.0487865	0.106074	0.0844321	0.0526057	-0.00468189	-0.233832	-0.278389	-0.0848845	-0.051785	-0.207098	-0.352227	-0.0148664	0.00295645	-0.175272	-0.116711	-0.0556042	-0.145991	-0.0619695
0.376	0.00932174	0.0105948	-0.0670617	-0.196914	-0.163814	-0.111619	-0.00722801	-0.265659	0.0245984	-0.0390544	0.0296907	0.0016834	0.164635	-0.00340883	0.106074	0.0576979	0.290668	0.30849	0.0169601	0.239745	0.0258715	0.000410338	-0.0556042	0.015687	0.0526057	0.0449674	0.0704285	-0.096342	0.0653363	0.0551518	0.107347	0.0869783	0.112439	0.0704285	0.0551518	0.0118679	-0.227467	-0.247836	-0.135807	-0.0606964	-0.16636	-0.338223	-0.0696078	-0.00340883	-0.170179	-0.133261	-0.0416006	-0.139626	-0.0759731
0.377	0.0105948	0.014414	-0.0606964	-0.22874	-0.142172	-0.0912498	-0.0581503	-0.260566	0.0296907	-0.0186855	0.0296907	0.00295645	0.155723	-0.00468189	0.0844321	0.0347829	0.257568	0.267753	0.0207793	0.199007	0.0207793	0.015687	-0.0390544	0.0016834	0.0500596	0.036056	0.0704285	-0.100161	0.0793399	0.0424212	0.102255	0.140447	0.0869783	0.0449674	0.0615171	0.0195062	-0.170179	-0.227467	-0.217282	-0.0454197	-0.149811	-0.302577	-0.0976151	-0.0339622	-0.167633	-0.129442	-0.0466928	-0.142172	-0.0708809
0.378	-0.00977412	0.014414	-0.051785	-0.210917	-0.100161	-0.0670617	-0.102707	-0.247836	0.0309637	-0.00722801	0.0309637	0.00804868	0.168454	-0.00722801	0.0666093	0.0335098	0.237199	0.210465	0.0169601	0.178638	0.0271445	0.014414	-0.0556042	0.00932174	0.0538788	0.0271445	0.0717016	-0.102707	0.0755207	0.0347829	0.114986	0.185004	0.103528	0.0513327	0.0449674	0.0284176	-0.139626	-0.191821	-0.26184	-0.051785	-0.117984	-0.266932	-0.152357	-0.0543312	-0.156176	-0.12053	-0.0466928	-0.134534	-0.0581503
0.379	-0.0110472	0.0182332	-0.0581503	-0.19946	-0.0887037	-0.0390544	-0.126895	-0.232559	0.0296907	-0.00468189	0.0398751	0.00550257	0.171	-0.00850107	0.0627902	0.0182332	0.211738	0.178638	0.0284176	0.163362	0.0258715	0.00422951	-0.0390544	-0.000862719	0.0513327	0.0271445	0.058971	-0.117984	0.0844321	0.0398751	0.117532	0.213011	0.137901	0.0411482	0.0551518	0.0309637	-0.101434	-0.151084	-0.300031	-0.0454197	-0.0657887	-0.244017	-0.176545	-0.0696078	-0.143445	-0.123076	-0.051785	-0.126895	-0.0530581
0.38	0.0105948	0.0296907	-0.050512	-0.176545	-0.0670617	0.0195062	-0.117984	-0.19946	0.0207793	0.00804868	0.036056	0.0245984	0.186277	0.00932174	0.0615171	0.0131409	0.182458	0.144266	0.0436943	0.139174	0.0207793	0.00550257	-0.0568773	0.00932174	0.0500596	0.0309637	0.0551518	-0.119257	0.102255	0.0296907	0.128989	0.224468	0.14172	0.0309637	0.058971	0.0271445	-0.0543312	-0.133261	-0.301304	-0.050512	-0.0454197	-0.210917	-0.176545	-0.0823384	-0.126895	-0.117984	-0.0479659	-0.119257	-0.0479659
0.381	-0.00340883	0.0258715	-0.0237778	-0.134534	-0.0581503	0.100982	-0.110346	-0.161268	0.0245984	0.0118679	0.0411482	0.0233254	0.196461	0.0284176	0.0551518	-0.00213578	0.171	0.121351	0.0462404	0.12517	0.0182332	-0.000862719	-0.051785	-0.00340883	0.0513327	0.0245984	0.058971	-0.123076	0.0907974	0.0195062	0.135354	0.206646	0.14172	0.0182332	0.0462404	0.0347829	-0.0403275	-0.142172	-0.275843	-0.0543312	0.0220523	-0.177818	-0.198187	-0.0887037	-0.126895	-0.119257	-0.0454197	-0.12053	-0.0416006
0.382	0.000410338	0.0105948	0.000410338	-0.105253	-0.00595495	0.14172	-0.0976151	-0.121803	0.0335098	0.00804868	0.036056	0.0245984	0.18755	0.0296907	0.0576979	0.000410338	0.148085	0.112439	0.0513327	0.106074	0.0169601	-0.00722801	-0.051785	0.015687	0.0449674	0.0118679	0.0627902	-0.13708	0.0907974	0.00932174	0.153177	0.18755	0.144266	0.00932174	0.0296907	0.0233254	-0.0225047	-0.123076	-0.24529	-0.0479659	0.121351	-0.134534	-0.227467	-0.0925229	-0.121803	-0.111619	-0.0403275	-0.12053	-0.0441467
0.383	-0.00722801	0.00932174	0.00295645	-0.0810654	0.0449674	0.174819	-0.0848845	-0.0237778	0.0258715	0.00422951	0.0411482	0.0296907	0.18755	0.0551518	0.0449674	0.00677563	0.128989	0.0844321	0.0780669	0.080613	0.0182332	0.00295645	-0.0479659	0.014414	0.036056	0.014414	0.036056	-0.139626	0.106074	0.00932174	0.20028	0.162089	0.156996	0.014414	0.036056	0.0322368	-0.0479659	-0.111619	-0.219829	-0.0314161	0.182458	-0.0772462	-0.246563	-0.102707	-0.116711	-0.105253	-0.0416006	-0.12053	-0.0377814
0.384	-0.00977412	0.014414	0.00295645	-0.0759731	0.111166	0.174819	-0.0606964	0.121351	0.0284176	0.014414	0.0462404	0.0207793	0.173546	0.0627902	0.0487865	-0.0110472	0.117532	0.0653363	0.15827	0.0666093	0.0220523	-0.0110472	-0.0479659	0.0335098	0.0424212	0.0169601	0.0449674	-0.158722	0.14172	0.0182332	0.26266	0.155723	0.145539	0.0016834	0.0335098	0.0182332	-0.0301431	-0.117984	-0.179091	-0.051785	0.206646	-0.00213578	-0.264386	-0.102707	-0.109073	-0.102707	-0.0237778	-0.121803	-0.0339622
0.385	-0.0199586	0.00550257	0.0233254	-0.0683348	0.148085	0.155723	-0.0403275	0.24993	0.0245984	0.0105948	0.0309637	0.0182332	0.181184	0.0538788	0.0564249	-0.00595495	0.111166	0.0551518	0.255022	0.0487865	0.0118679	-0.00850107	-0.0530581	0.0335098	0.0436943	0.00677563	0.0449674	-0.157449	0.165908	0.00932174	0.319948	0.135354	0.132808	-0.0110472	0.0284176	0.0195062	-0.0237778	-0.0937959	-0.142172	-0.0568773	0.186277	0.0666093	-0.275843	-0.116711	-0.101434	-0.0887037	-0.0377814	-0.110346	-0.0326892
0.386	-0.0212316	-0.00468189	0.00932174	-0.0683348	0.167181	0.12517	-0.0123202	0.331405	0.0271445	0.00422951	0.0322368	0.0296907	0.185004	0.0627902	0.0500596	0.00550257	0.0958897	0.0462404	0.328859	0.0322368	0.0258715	-0.00340883	-0.0543312	0.0284176	0.036056	0.00295645	0.037329	-0.154903	0.18755	0.014414	0.336498	0.121351	0.172273	-0.0148664	0.037329	0.0118679	-0.0314161	-0.0861576	-0.131988	-0.0581503	0.160816	0.0920705	-0.265659	-0.116711	-0.114165	-0.0823384	-0.0314161	-0.119257	-0.0403275
0.387	-0.0199586	-0.0110472	0.00295645	-0.0606964	0.149358	0.102255	0.0398751	0.331405	0.0258715	0.0105948	0.0347829	0.0449674	0.18755	0.0538788	0.0551518	-0.00722801	0.0717016	0.0245984	0.350501	0.0309637	0.0105948	-0.00977412	-0.0556042	0.014414	0.0284176	0.00932174	0.0398751	-0.154903	0.196461	0.0131409	0.337771	0.116259	0.190096	-0.00595495	0.0309637	0.014414	-0.00722801	-0.0785192	-0.100161	-0.0568773	0.117532	0.0666093	-0.279662	-0.101434	-0.106526	-0.0747001	-0.0339622	-0.106526	-0.0403275
0.388	-0.0212316	-0.0148664	0.015687	-0.0301431	0.111166	0.0857052	0.151904	0.298306	0.0335098	0.000410338	0.0335098	0.0475135	0.206646	0.0627902	0.0449674	-0.00468189	0.080613	0.0245984	0.359413	0.014414	0.00932174	-0.00722801	-0.0581503	0.0233254	0.0245984	-0.00977412	0.0398751	-0.15363	0.183731	0.00550257	0.321221	0.0882513	0.209192	-0.0123202	0.0309637	0.0182332	-0.0110472	-0.0797923	-0.0797923	-0.050512	0.106074	0.0398751	-0.259293	-0.119257	-0.116711	-0.0708809	-0.0301431	-0.102707	-0.0416006
0.389	-0.0339622	-0.00468189	-0.00340883	-0.0123202	0.106074	0.0640632	0.29576	0.23338	0.0386021	0.00932174	0.0233254	0.0666093	0.21683	0.0678824	0.037329	-0.00213578	0.0704285	0.015687	0.336498	0.00295645	0.0131409	-0.00213578	-0.0657887	0.0182332	0.0182332	0.015687	0.037329	-0.157449	0.177365	0.00932174	0.283029	0.0767938	0.196461	0.0016834	0.0487865	0.00677563	-0.0123202	-0.051785	-0.0352353	-0.0530581	0.080613	0.015687	-0.249109	-0.119257	-0.102707	-0.0645156	-0.0339622	-0.0976151	-0.0352353
0.39	-0.0135933	-0.0186855	0.014414	-0.00977412	0.0831591	0.0640632	0.347955	0.195188	0.0296907	-0.00340883	0.0245984	0.0742477	0.207919	0.0653363	0.0411482	-0.00468189	0.0615171	0.00932174	0.305944	0.0016834	0.0131409	-0.00468189	-0.051785	0.0131409	0.0131409	0.00677563	0.036056	-0.152357	0.163362	0.00550257	0.267753	0.0615171	0.179912	-0.00468189	0.0551518	0.0195062	-0.00850107	-0.0606964	-0.0326892	-0.0657887	0.0576979	-0.00722801	-0.233832	-0.100161	-0.095069	-0.0645156	-0.0161394	-0.0887037	-0.0352353
0.391	-0.0174125	-0.0148664	0.00804868	-0.0148664	0.0729746	0.0258715	0.431977	0.167181	0.0296907	0.00677563	0.037329	0.0767938	0.201553	0.0653363	0.0487865	-0.00595495	0.058971	0.00932174	0.288121	-0.000862719	0.0195062	0.000410338	-0.0568773	0.00677563	0.014414	-0.00595495	0.0335098	-0.151084	0.15445	0.00677563	0.257568	0.0513327	0.182458	-0.00977412	0.0704285	0.0245984	-0.0148664	-0.0568773	-0.0123202	-0.0454197	0.0296907	-0.00977412	-0.244017	-0.1078	-0.106526	-0.0594234	-0.0263239	-0.0861576	-0.0454197
0.392	-0.0135933	-0.0174125	0.0016834	0.015687	0.0347829	0.0195062	0.423065	0.109893	0.0347829	-0.00340883	0.0271445	0.080613	0.213011	0.0742477	0.0475135	0.00422951	0.0602441	0.00295645	0.265206	-0.0135933	0.0182332	0.00932174	-0.0556042	0.00677563	0.0207793	0.00677563	0.0271445	-0.149811	0.148085	0.0105948	0.239745	0.0449674	0.178638	-0.00595495	0.0653363	0.0169601	-0.0148664	-0.0377814	0.000410338	-0.0428736	0.0207793	-0.0250508	-0.238925	-0.0925229	-0.102707	-0.0530581	-0.0237778	-0.0683348	-0.0326892
0.393	-0.0161394	-0.00977412	-0.00213578	0.0207793	0.0322368	0.0105948	0.386147	0.0869783	0.0347829	0.0105948	0.0233254	0.0857052	0.2041	0.0615171	0.0411482	-0.00595495	0.0449674	-0.00468189	0.253749	-0.0161394	0.015687	0.0169601	-0.0556042	0.0169601	0.00295645	-0.00722801	0.0271445	-0.165087	0.135354	0.0016834	0.223195	0.0284176	0.168454	-0.0250508	0.0653363	0.0309637	-0.0123202	-0.0454197	-0.00595495	-0.051785	-0.00340883	-0.0479659	-0.227467	-0.0874306	-0.0874306	-0.0594234	-0.02887	-0.0721539	-0.0403275
0.394	-0.0237778	-0.000862719	-0.00850107	-0.000862719	0.000410338	-0.00340883	0.330132	0.0564249	0.0258715	0.00422951	0.0347829	0.0920705	0.196461	0.0615171	0.036056	-0.000862719	0.0487865	-0.0110472	0.234653	-0.0199586	0.00932174	0.014414	-0.0492389	0.00550257	0.00422951	-0.00722801	0.0322368	-0.163814	0.117532	0.00932174	0.207919	0.0284176	0.153177	-0.0161394	0.0653363	0.0347829	-0.00595495	-0.0530581	-0.0123202	-0.0556042	-0.00850107	-0.051785	-0.227467	-0.0772462	-0.1078	-0.0466928	-0.0174125	-0.0874306	-0.0454197
0.395	-0.0161394	-0.0135933	-0.0161394	0.0131409	0.000410338	-0.0135933	0.30849	0.014414	0.036056	0.00422951	0.0296907	0.0831591	0.199007	0.0487865	0.0538788	-0.0110472	0.0500596	-0.00468189	0.207919	-0.0161394	0.00932174	0.0105948	-0.0441467	-0.00340883	0.00677563	0.00804868	0.0309637	-0.151084	0.106074	0.000410338	0.183731	0.0258715	0.137901	-0.0275969	0.0615171	0.0411482	-0.0263239	-0.0314161	0.000410338	-0.051785	-0.0314161	-0.0683348	-0.200733	-0.0925229	-0.0925229	-0.0530581	-0.0123202	-0.0645156	-0.0365083
0.396	-0.0186855	-0.00595495	-0.0110472	0.00677563	-0.0212316	-0.0110472	0.270299	-0.000862719	0.0309637	0.00550257	0.036056	0.106074	0.172273	0.0564249	0.0411482	-0.00722801	0.0411482	-0.00722801	0.176092	-0.0212316	0.00932174	0.0118679	-0.0466928	-0.00340883	0.00677563	0.00677563	0.0233254	-0.140899	0.0958897	0.000410338	0.167181	0.0207793	0.135354	-0.0212316	0.0576979	0.0207793	-0.02887	-0.0466928	0.000410338	-0.0441467	-0.0339622	-0.0785192	-0.214736	-0.0696078	-0.0937959	-0.0543312	-0.0212316	-0.0696078	-0.0352353
0.397	-0.00722801	-0.0212316	-0.0237778	-0.000862719	-0.02887	-0.0263239	0.251203	-0.0199586	0.0462404	-0.0123202	0.0233254	0.114986	0.169727	0.0615171	0.037329	-0.00468189	0.0386021	-0.00213578	0.160816	-0.0135933	0.0169601	0.0016834	-0.0479659	-0.00977412	-0.00340883	-0.000862719	0.0309637	-0.142172	0.080613	-0.00468189	0.156996	0.00932174	0.118805	-0.0135933	0.0411482	0.0258715	-0.0339622	-0.050512	-0.00213578	-0.0441467	-0.0250508	-0.0887037	-0.194367	-0.0912498	-0.0887037	-0.0466928	-0.00722801	-0.0836115	-0.0365083
0.398	-0.0314161	-0.0250508	-0.0263239	-0.00468189	-0.0403275	-0.0212316	0.21683	-0.0466928	0.0411482	-0.000862719	0.0258715	0.0844321	0.162089	0.0615171	0.0398751	0.00295645	0.0398751	-0.00595495	0.14172	-0.0263239	0.0105948	0.0105948	-0.0403275	-0.00340883	-0.00468189	0.00932174	0.0309637	-0.131988	0.0742477	0.0016834	0.145539	0.0105948	0.100982	-0.0135933	0.036056	0.0335098	-0.0314161	-0.0568773	-0.0135933	-0.0326892	-0.0352353	-0.0823384	-0.19946	-0.096342	-0.0937959	-0.0492389	-0.0250508	-0.0683348	-0.0301431
0.399	-0.0161394	-0.0135933	-0.0250508	-0.00213578	-0.0416006	-0.0250508	0.171	-0.0556042	0.0500596	0.000410338	0.0322368	0.0958897	0.148085	0.0564249	0.0526057	-0.0123202	0.0258715	-0.0110472	0.127716	-0.0174125	0.0131409	0.0105948	-0.0416006	-0.00468189	-0.00468189	0.000410338	0.0296907	-0.130715	0.0755207	-0.00722801	0.132808	0.0118679	0.100982	-0.0237778	0.00932174	0.00932174	-0.0250508	-0.0556042	-0.0110472	-0.0365083	-0.0403275	-0.0887037	-0.193094	-0.0848845	-0.0810654	-0.0403275	-0.00977412	-0.0594234	-0.0263239
0.4	-0.0148664	-0.0110472	-0.0352353	-0.0123202	-0.051785	-0.0403275	0.145539	-0.0619695	0.0449674	-0.00340883	0.0220523	0.0907974	0.151904	0.0576979	0.036056	0.000410338	0.0386021	-0.00977412	0.117532	-0.0110472	0.014414	0.0131409	-0.0543312	-0.00722801	0.00550257	-0.00595495	0.0335098	-0.116711	0.0564249	0.00422951	0.122624	-0.0148664	0.0907974	-0.0199586	0.0245984	0.00295645	-0.0174125	-0.0377814	-0.0250508	-0.0454197	-0.0314161	-0.0887037	-0.175272	-0.0797923	-0.0848845	-0.0390544	-0.0123202	-0.0606964	-0.0263239
0.401	-0.00977412	-0.0148664	-0.0352353	-0.0123202	-0.0556042	-0.0186855	0.126443	-0.0823384	0.0500596	-0.00468189	0.015687	0.080613	0.145539	0.0602441	0.0296907	-0.00595495	0.0207793	-0.0148664	0.103528	-0.0199586	0.0195062	0.00422951	-0.0352353	-0.0148664	0.0016834	-0.00468189	0.0233254	-0.1078	0.0424212	-0.00722801	0.106074	0.00677563	0.0997088	-0.0237778	0.0233254	-0.0110472	-0.0174125	-0.0377814	-0.0479659	-0.0352353	-0.0225047	-0.0912498	-0.179091	-0.0988882	-0.0912498	-0.050512	-0.00850107	-0.0568773	-0.0237778
0.402	-0.0110472	-0.0148664	-0.0250508	-0.0110472	-0.0479659	-0.0263239	0.0997088	-0.0759731	0.0347829	-0.00977412	0.036056	0.0844321	0.122624	0.0666093	0.0309637	0.00295645	0.0258715	-0.0199586	0.100982	-0.0225047	0.00804868	-0.000862719	-0.0352353	-0.000862719	-0.00850107	-0.00468189	0.014414	-0.0887037	0.0411482	0.000410338	0.107347	0.00295645	0.0907974	-0.0263239	0.000410338	-0.00595495	-0.02887	-0.0454197	-0.0416006	-0.0250508	-0.0403275	-0.105253	-0.16636	-0.0785192	-0.0887037	-0.0479659	-0.00977412	-0.0543312	-0.0250508
0.403	-0.00722801	-0.0263239	-0.0263239	-0.0174125	-0.0657887	-0.0441467	0.0958897	-0.0747001	0.0296907	0.0016834	0.0195062	0.080613	0.112439	0.0615171	0.0220523	-0.00722801	0.0220523	-0.0225047	0.0933435	-0.0212316	0.015687	-0.000862719	-0.0326892	-0.00722801	-0.00595495	0.000410338	0.0207793	-0.0899768	0.0411482	0.000410338	0.0946166	-0.00468189	0.0704285	-0.0263239	0.00804868	0.000410338	-0.0377814	-0.0365083	-0.0428736	-0.0339622	-0.0352353	-0.0912498	-0.168906	-0.0759731	-0.0759731	-0.0441467	-0.0110472	-0.0606964	-0.0174125
0.404	-0.0123202	-0.0161394	-0.0199586	-0.0148664	-0.0619695	-0.0377814	0.0857052	-0.0836115	0.0386021	0.00295645	0.0233254	0.0767938	0.106074	0.0691555	0.0233254	-0.00850107	0.0182332	-0.0301431	0.0857052	-0.0275969	0.0118679	0.00932174	-0.0326892	-0.0174125	-0.00977412	-0.00213578	0.0169601	-0.0785192	0.0347829	0.00677563	0.0946166	-0.00595495	0.0729746	-0.0314161	0.00677563	-0.00213578	-0.0365083	-0.0314161	-0.0314161	-0.0314161	-0.0352353	-0.096342	-0.167633	-0.095069	-0.095069	-0.0365083	-0.00977412	-0.0632425	-0.0135933
0.405	-0.0250508	-0.00722801	-0.0326892	-0.0135933	-0.0543312	-0.0352353	0.0640632	-0.0988882	0.0347829	-0.000862719	0.0207793	0.0831591	0.0984358	0.0717016	0.0258715	-0.00213578	0.0296907	-0.0314161	0.0729746	-0.02887	0.0131409	0.00550257	-0.0352353	-0.0135933	-0.0110472	0.00932174	0.0271445	-0.0747001	0.0335098	-0.0110472	0.0857052	-0.000862719	0.0653363	-0.0326892	0.00550257	-0.00340883	-0.0352353	-0.0352353	-0.0428736	-0.0326892	-0.0263239	-0.0823384	-0.157449	-0.0912498	-0.0810654	-0.0403275	-0.00977412	-0.0454197	-0.00595495
0.406	-0.0148664	-0.00722801	-0.0199586	-0.0314161	-0.0632425	-0.0314161	0.0666093	-0.0976151	0.0322368	-0.00213578	0.0233254	0.0844321	0.102255	0.0704285	0.0220523	0.00295645	0.0195062	-0.0212316	0.0729746	-0.0403275	0.00932174	0.00932174	-0.0275969	-0.0148664	-0.00468189	-0.00340883	0.0169601	-0.0721539	0.037329	-0.00213578	0.080613	-0.00468189	0.0666093	-0.0314161	0.00295645	0.000410338	-0.0212316	-0.0543312	-0.0250508	-0.0390544	-0.0403275	-0.0861576	-0.158722	-0.0861576	-0.0823384	-0.0352353	-0.00595495	-0.0365083	-0.00468189
0.407	-0.0212316	0.0016834	-0.0352353	-0.0263239	-0.0594234	-0.0326892	0.0513327	-0.0988882	0.0411482	0.000410338	0.0258715	0.080613	0.117532	0.0627902	0.0335098	-0.0148664	0.0220523	-0.0403275	0.0615171	-0.0263239	0.0169601	0.00550257	-0.02887	-0.00722801	-0.00722801	0.00550257	0.0284176	-0.0683348	0.0347829	-0.00595495	0.0666093	-0.00595495	0.0691555	-0.0326892	-0.00468189	-0.0110472	-0.0301431	-0.0365083	-0.0416006	-0.0199586	-0.0314161	-0.0772462	-0.148537	-0.0848845	-0.0797923	-0.0263239	-0.00850107	-0.050512	-0.0110472
0.408	-0.0212316	-0.0110472	-0.0199586	-0.0161394	-0.051785	-0.0377814	0.0284176	-0.0988882	0.036056	0.000410338	0.0207793	0.080613	0.107347	0.0653363	0.0309637	-0.00340883	0.0207793	-0.0263239	0.0564249	-0.0428736	0.0233254	-0.000862719	-0.0237778	-0.0174125	-0.000862719	0.000410338	0.0233254	-0.0645156	0.036056	-0.0110472	0.0627902	-0.00595495	0.0564249	-0.0263239	0.00677563	-0.0110472	-0.0263239	-0.0352353	-0.0441467	-0.0263239	-0.0199586	-0.0759731	-0.142172	-0.0861576	-0.0785192	-0.0250508	-0.00722801	-0.0454197	-0.00977412
0.409	-0.00722801	-0.000862719	-0.0212316	-0.02887	-0.0568773	-0.0263239	0.0398751	-0.0925229	0.0386021	-0.00340883	0.0309637	0.0742477	0.112439	0.0653363	0.0296907	-0.0110472	0.0233254	-0.0326892	0.0615171	-0.0352353	0.0182332	0.015687	-0.0148664	-0.00468189	-0.00977412	-0.00722801	0.0182332	-0.0594234	0.0271445	-0.00977412	0.0691555	-0.0174125	0.0564249	-0.0314161	0.0105948	-0.00850107	-0.0365083	-0.02887	-0.0454197	-0.0365083	-0.0263239	-0.0823384	-0.156176	-0.0861576	-0.0657887	-0.0377814	-0.00722801	-0.050512	-0.00340883
0.41	-0.0135933	0.000410338	-0.0237778	-0.0212316	-0.0556042	-0.0403275	0.0322368	-0.0925229	0.0309637	-0.000862719	0.015687	0.0729746	0.126443	0.0666093	0.0271445	-0.00340883	0.0207793	-0.0403275	0.0627902	-0.0314161	0.00932174	0.00550257	-0.0301431	-0.00468189	-0.0161394	-0.000862719	0.0245984	-0.0441467	0.0271445	-0.00977412	0.0500596	-0.00595495	0.058971	-0.0301431	0.015687	-0.0225047	-0.0199586	-0.0377814	-0.0454197	-0.0250508	-0.0174125	-0.0581503	-0.133261	-0.0797923	-0.0721539	-0.0250508	-0.0148664	-0.0403275	-0.00595495
0.411	-0.0174125	-0.000862719	-0.0237778	-0.0314161	-0.0568773	-0.0365083	0.0322368	-0.0861576	0.0118679	-0.0199586	0.0169601	0.0742477	0.127716	0.0742477	0.0335098	-0.00977412	0.0258715	-0.02887	0.0627902	-0.0403275	0.0207793	0.0105948	-0.0237778	-0.00977412	-0.0135933	-0.00468189	0.0271445	-0.0416006	0.0233254	0.00295645	0.0717016	-0.0199586	0.0551518	-0.0377814	0.0105948	-0.00977412	-0.0263239	-0.0377814	-0.0365083	-0.0326892	-0.0199586	-0.0708809	-0.147264	-0.0747001	-0.0594234	-0.0250508	0.00804868	-0.0377814	-0.000862719
0.412	-0.00977412	-0.0225047	-0.0186855	-0.00977412	-0.0594234	-0.0390544	0.0245984	-0.0988882	-0.00340883	0.000410338	0.0182332	0.0831591	0.121351	0.0717016	0.0245984	-0.00977412	0.0284176	-0.0237778	0.0653363	-0.0403275	0.015687	0.00804868	-0.0148664	-0.00595495	-0.0148664	-0.00595495	0.0309637	-0.0479659	0.0309637	-0.00340883	0.0704285	-0.0148664	0.0449674	-0.0301431	0.0105948	-0.00340883	-0.0479659	-0.0263239	-0.0339622	-0.0135933	-0.0352353	-0.0670617	-0.13708	-0.0810654	-0.0708809	-0.02887	-0.00340883	-0.0352353	-0.00850107
0.413	-0.0186855	-0.0174125	-0.0250508	-0.0263239	-0.0581503	-0.0441467	0.0245984	-0.0810654	-0.00977412	-0.00850107	0.0131409	0.0678824	0.130262	0.0615171	0.0207793	-0.0186855	0.0182332	-0.0314161	0.0411482	-0.0339622	0.015687	0.00677563	-0.0186855	-0.0123202	-0.00595495	-0.000862719	0.0258715	-0.0454197	0.0131409	-0.00722801	0.0666093	-0.0110472	0.058971	-0.0250508	0.00422951	0.000410338	-0.0326892	-0.0250508	-0.0339622	-0.00595495	-0.02887	-0.0708809	-0.130715	-0.0759731	-0.0645156	-0.0301431	0.00422951	-0.0441467	0.00677563
0.414	-0.0123202	0.00295645	-0.0148664	-0.0148664	-0.0568773	-0.0556042	0.0182332	-0.0988882	-0.0161394	-0.00340883	0.014414	0.0653363	0.137901	0.0678824	0.0284176	-0.00468189	0.036056	-0.0263239	0.0551518	-0.0326892	0.00677563	0.00422951	-0.00595495	-0.0148664	-0.0123202	-0.0148664	0.0424212	-0.0416006	0.0296907	-0.00722801	0.0513327	-0.0237778	0.0500596	-0.0365083	0.0207793	-0.000862719	-0.0377814	-0.0301431	-0.0428736	-0.0199586	-0.0148664	-0.0632425	-0.130715	-0.0708809	-0.0797923	-0.0212316	-0.0110472	-0.0314161	-0.00340883
0.415	-0.0135933	0.000410338	-0.0148664	-0.0263239	-0.0568773	-0.0416006	0.0195062	-0.0988882	0.00932174	-0.00468189	0.0271445	0.0653363	0.126443	0.0653363	0.014414	-0.0110472	0.0322368	-0.0314161	0.0538788	-0.0403275	0.00550257	0.00677563	-0.0212316	-0.00722801	-0.00468189	-0.00213578	0.0322368	-0.0403275	0.0233254	-0.00595495	0.0602441	-0.0123202	0.0449674	-0.0301431	0.0105948	0.00550257	-0.0352353	-0.0148664	-0.0314161	-0.0225047	-0.0225047	-0.0683348	-0.129442	-0.0721539	-0.0568773	-0.0263239	-0.00722801	-0.0377814	0.00932174
0.416	-0.0123202	-0.00977412	-0.0212316	-0.0199586	-0.0568773	-0.0403275	0.0233254	-0.095069	0.00677563	-0.0110472	0.0105948	0.0640632	0.120078	0.0742477	0.0220523	-0.0135933	0.036056	-0.0377814	0.0462404	-0.0416006	0.0233254	0.00422951	-0.0161394	-0.00595495	-0.0135933	-0.00977412	0.036056	-0.0314161	0.0284176	-0.00468189	0.0551518	-0.0174125	0.0513327	-0.0250508	0.0131409	0.00295645	-0.0225047	-0.0237778	-0.0339622	-0.0174125	-0.0301431	-0.0670617	-0.135807	-0.0657887	-0.0606964	-0.0148664	0.000410338	-0.0314161	0.0131409
0.417	-0.0212316	0.00550257	-0.0225047	-0.0326892	-0.0606964	-0.0479659	0.0105948	-0.101434	0.000410338	-0.00340883	0.0169601	0.0666093	0.131535	0.0602441	0.0296907	-0.0148664	0.0271445	-0.0365083	0.0449674	-0.050512	0.0118679	0.00677563	-0.0199586	-0.000862719	-0.0148664	0.0118679	0.0207793	-0.0301431	0.0245984	-0.00595495	0.0513327	-0.0314161	0.0449674	-0.0314161	0.000410338	-0.00468189	-0.0199586	-0.0263239	-0.0250508	-0.0263239	-0.0174125	-0.0797923	-0.117984	-0.0683348	-0.0606964	-0.0212316	-0.00340883	-0.0250508	0.00804868
0.418	-0.0135933	-0.0161394	-0.0174125	-0.0123202	-0.051785	-0.0428736	0.00550257	-0.1078	0.0105948	0.00932174	0.014414	0.0907974	0.122624	0.0653363	0.0169601	-0.0161394	0.0309637	-0.0352353	0.0462404	-0.0403275	0.0131409	0.015687	-0.0275969	-0.00977412	-0.0148664	-0.00468189	0.0449674	-0.0339622	0.0233254	-0.0110472	0.0449674	-0.0237778	0.0424212	-0.0377814	0.0105948	-0.00468189	-0.02887	-0.0250508	-0.0301431	-0.0225047	-0.0339622	-0.0645156	-0.124349	-0.0454197	-0.0556042	-0.00722801	0.00932174	-0.0225047	0.0182332
0.419	-0.00977412	-0.0135933	-0.0174125	-0.0314161	-0.0428736	-0.0441467	0.0169601	-0.0976151	0.00550257	-0.00977412	0.014414	0.0755207	0.12517	0.0602441	0.0245984	-0.00722801	0.0220523	-0.0403275	0.037329	-0.02887	0.014414	0.00422951	-0.0135933	-0.00213578	-0.00595495	0.000410338	0.0386021	-0.0250508	0.00932174	0.0016834	0.0513327	-0.0301431	0.0309637	-0.0250508	0.0131409	-0.00213578	-0.0314161	-0.0135933	-0.0301431	-0.0301431	-0.0301431	-0.0581503	-0.135807	-0.0619695	-0.0403275	-0.0174125	-0.00722801	-0.0263239	0.0131409
0.42	-0.0250508	-0.0110472	-0.0199586	-0.0199586	-0.0670617	-0.050512	0.00550257	-0.0925229	0.000410338	0.0016834	0.0105948	0.0742477	0.139174	0.0678824	0.0207793	-0.0135933	0.0271445	-0.0403275	0.0449674	-0.0416006	0.0233254	0.00932174	-0.0148664	-0.00850107	-0.00977412	-0.00340883	0.0411482	-0.0237778	0.0131409	-0.0110472	0.0449674	-0.0123202	0.0347829	-0.0275969	0.000410338	-0.0135933	-0.0263239	-0.0212316	-0.0352353	-0.0161394	-0.0186855	-0.0772462	-0.116711	-0.0479659	-0.0441467	-0.0148664	0.00550257	-0.0237778	0.014414
0.421	-0.00468189	-0.00595495	-0.0199586	-0.0174125	-0.0543312	-0.0454197	0.00804868	-0.0988882	0.00295645	-0.00722801	0.014414	0.0666093	0.121351	0.0640632	0.014414	-0.00468189	0.0347829	-0.0263239	0.036056	-0.0441467	0.00932174	0.0131409	-0.0174125	-0.0148664	-0.00468189	0.00295645	0.037329	-0.0250508	0.0245984	0.00422951	0.0449674	-0.0148664	0.036056	-0.0199586	0.014414	-0.00340883	-0.050512	-0.0250508	-0.0250508	-0.0148664	-0.0250508	-0.0747001	-0.126895	-0.0275969	-0.050512	-0.0161394	-0.0135933	-0.02887	0.0105948
0.422	-0.0148664	-0.0148664	-0.0339622	-0.0225047	-0.0606964	-0.0352353	0.00677563	-0.100161	0.00677563	0.00550257	0.00550257	0.0767938	0.111166	0.0602441	0.0296907	-0.0123202	0.0296907	-0.0390544	0.0309637	-0.0365083	0.0207793	0.00677563	-0.0135933	-0.00468189	-0.00468189	0.000410338	0.0386021	-0.0161394	0.0182332	-0.00595495	0.0322368	-0.0123202	0.0258715	-0.0250508	-0.00595495	-0.00468189	-0.0390544	-0.00722801	-0.0199586	-0.0186855	-0.0275969	-0.0670617	-0.124349	-0.0441467	-0.0365083	-0.0110472	-0.00595495	-0.0301431	0.015687
0.423	-0.00850107	-0.0110472	-0.0123202	-0.0237778	-0.0645156	-0.0390544	0.015687	-0.105253	0.00932174	-0.00595495	0.0131409	0.0729746	0.120078	0.0666093	0.0245984	-0.00722801	0.0271445	-0.0339622	0.0398751	-0.0403275	0.0131409	0.0207793	-0.0174125	-0.00850107	-0.00977412	0.00295645	0.0398751	-0.0123202	0.0105948	-0.00595495	0.0411482	-0.0199586	0.037329	-0.0212316	-0.000862719	0.000410338	-0.0212316	-0.0250508	-0.0377814	-0.0110472	-0.0237778	-0.0568773	-0.112892	-0.0365083	-0.0377814	-0.0174125	0.0105948	-0.0237778	0.0182332
0.424	-0.0148664	-0.00340883	-0.00722801	-0.00722801	-0.0606964	-0.0454197	0.015687	-0.100161	0.0207793	-0.00595495	0.015687	0.0678824	0.10862	0.0767938	0.015687	-0.0110472	0.0309637	-0.0301431	0.0309637	-0.0339622	0.0220523	0.0169601	-0.0199586	-0.0110472	-0.0161394	-0.00340883	0.0271445	-0.0237778	0.0169601	-0.00468189	0.0296907	-0.0212316	0.0296907	-0.0199586	-0.00977412	0.00422951	-0.00595495	-0.00850107	-0.0263239	-0.00722801	-0.0263239	-0.0606964	-0.10398	-0.0403275	-0.0314161	-0.000862719	-0.00850107	-0.0199586	0.0105948
0.425	-0.0174125	-0.0135933	-0.0199586	-0.0275969	-0.0530581	-0.0403275	0.00804868	-0.0988882	0.0182332	-0.000862719	0.0233254	0.0678824	0.126443	0.0576979	0.015687	-0.00468189	0.037329	-0.0275969	0.0347829	-0.0352353	0.0169601	0.0195062	-0.0199586	-0.00468189	-0.0161394	-0.00468189	0.0309637	0.0016834	0.0207793	-0.00722801	0.0309637	-0.0161394	0.0347829	-0.0199586	-0.000862719	-0.00340883	-0.0275969	-0.0148664	-0.0237778	-0.0263239	-0.0237778	-0.0657887	-0.112892	-0.0454197	-0.0377814	-0.00850107	0.00677563	-0.0225047	0.015687
0.426	-0.00977412	0.00677563	-0.0199586	-0.0225047	-0.0568773	-0.0441467	0.014414	-0.0861576	0.0105948	0.0016834	0.014414	0.0717016	0.122624	0.0640632	0.0245984	-0.000862719	0.0296907	-0.02887	0.0169601	-0.0250508	0.00677563	0.0195062	-0.0174125	-0.00722801	-0.00722801	0.00422951	0.0296907	-0.00977412	0.0016834	0.00422951	0.0335098	-0.0314161	0.0245984	-0.0199586	-0.0110472	-0.000862719	-0.0250508	-0.0148664	-0.0161394	-0.0148664	-0.0123202	-0.0645156	-0.101434	-0.0314161	-0.0352353	-0.000862719	0.00804868	-0.00595495	0.0169601
0.427	-0.00595495	-0.00595495	-0.0148664	-0.0250508	-0.0606964	-0.0365083	0.00550257	-0.110346	0.0169601	-0.00468189	0.0131409	0.0615171	0.121351	0.0678824	0.0207793	-0.00468189	0.0309637	-0.0174125	0.0309637	-0.0250508	0.0195062	0.015687	-0.0174125	0.00550257	-0.0237778	-0.00722801	0.0271445	-0.00722801	0.0169601	0.0016834	0.0271445	-0.0263239	0.0296907	-0.0225047	-0.00340883	-0.0186855	-0.0250508	-0.0250508	-0.0314161	-0.0174125	-0.0212316	-0.051785	-0.1078	-0.02887	-0.0263239	-0.00468189	-0.00595495	-0.0225047	0.015687
0.428	-0.00595495	-0.00595495	-0.0148664	-0.0110472	-0.0543312	-0.0454197	0.0233254	-0.0988882	0.015687	-0.00977412	0.0233254	0.0653363	0.132808	0.0564249	0.0131409	-0.0148664	0.0436943	-0.0263239	0.0207793	-0.0199586	0.0195062	0.00677563	-0.0148664	-0.000862719	-0.00468189	0.000410338	0.0347829	-0.00213578	0.015687	0.00932174	0.0284176	-0.0186855	0.0245984	-0.0135933	0.00295645	-0.0212316	-0.0135933	-0.0237778	-0.0161394	-0.0161394	-0.0301431	-0.0657887	-0.115438	-0.0314161	-0.0339622	-0.00468189	0.00550257	-0.0148664	0.014414
0.429	-0.0199586	-0.00977412	-0.0237778	-0.0314161	-0.0441467	-0.0416006	0.00295645	-0.0937959	0.0195062	0.000410338	0.0131409	0.0627902	0.131535	0.0704285	0.0258715	-0.00595495	0.0436943	-0.0199586	0.0182332	-0.0199586	0.014414	0.00550257	-0.0212316	-0.00340883	-0.0186855	-0.000862719	0.0398751	-0.000862719	0.0182332	-0.0123202	0.0284176	-0.0250508	0.0258715	-0.0250508	-0.00468189	-0.00468189	-0.0314161	-0.0314161	-0.0250508	-0.0110472	-0.0199586	-0.051785	-0.101434	-0.0365083	-0.0199586	-0.00977412	0.00932174	-0.0148664	0.015687
0.43	-0.0135933	-0.00595495	-0.0123202	-0.00468189	-0.0441467	-0.0454197	0.014414	-0.100161	0.0195062	-0.00468189	0.015687	0.0615171	0.127716	0.0615171	0.0207793	-0.00977412	0.0500596	-0.00468189	0.0271445	-0.0148664	0.0169601	0.00804868	-0.0135933	-0.0135933	0.000410338	-0.00850107	0.0284176	0.0016834	0.0245984	-0.00850107	0.0245984	-0.0174125	0.0207793	-0.0237778	0.00804868	-0.00468189	-0.0135933	-0.0135933	-0.0199586	-0.0186855	-0.0237778	-0.0556042	-0.096342	-0.0301431	-0.0275969	0.00932174	0.00422951	-0.0148664	0.00932174
0.431	-0.0148664	-0.00340883	-0.0148664	-0.0225047	-0.0492389	-0.0416006	0.0131409	-0.0861576	0.015687	-0.00468189	0.0258715	0.0640632	0.123897	0.0666093	0.0245984	-0.0186855	0.080613	-0.0352353	0.0195062	-0.0174125	0.0207793	0.0169601	-0.0135933	-0.0135933	-0.0174125	-0.00340883	0.0245984	-0.00722801	0.0245984	-0.00213578	0.0347829	-0.0148664	0.0309637	-0.0352353	0.0016834	-0.00977412	-0.0123202	-0.0110472	-0.0250508	-0.0237778	-0.0110472	-0.0670617	-0.0887037	-0.0365083	-0.0237778	-0.00340883	0.0016834	-0.0263239	0.0233254
0.432	-0.00722801	-0.0110472	-0.00595495	-0.0250508	-0.050512	-0.0352353	0.00804868	-0.10398	0.0284176	0.00295645	0.014414	0.0615171	0.142993	0.0627902	0.014414	-0.00977412	0.0869783	-0.0250508	0.0207793	-0.0161394	0.0182332	0.0131409	-0.0263239	-0.00340883	-0.00468189	-0.00213578	0.0258715	-0.00340883	0.014414	-0.00468189	0.0233254	-0.0174125	0.0207793	-0.0174125	0.00932174	-0.00468189	-0.0123202	-0.0135933	-0.0454197	-0.0174125	-0.0212316	-0.0670617	-0.101434	-0.0301431	-0.0403275	-0.00468189	-0.00213578	-0.00468189	0.0169601
0.433	-0.00977412	-0.000862719	-0.0148664	-0.0174125	-0.0403275	-0.0365083	0.0169601	-0.0925229	0.0233254	0.00422951	0.00932174	0.0538788	0.127716	0.0666093	0.0258715	-0.0148664	0.114986	-0.0148664	0.0220523	-0.0186855	0.00804868	0.00804868	-0.0199586	-0.00468189	-0.00468189	0.00677563	0.0322368	0.0182332	0.0207793	-0.00468189	0.0398751	-0.0123202	0.0233254	-0.0161394	0.00932174	-0.000862719	-0.0301431	-0.0148664	-0.0314161	-0.0237778	-0.0110472	-0.0530581	-0.095069	-0.0314161	-0.0225047	-0.00977412	0.00677563	-0.000862719	0.0258715
0.434	0.00677563	0.014414	-0.0110472	-0.0237778	-0.0339622	-0.0377814	0.015687	-0.096342	0.0169601	0.00550257	0.014414	0.0666093	0.136628	0.0666093	0.0169601	-0.00340883	0.111166	-0.0110472	0.014414	-0.0225047	0.015687	0.0105948	-0.0148664	0.000410338	-0.000862719	0.0169601	0.0335098	0.00804868	0.0105948	-0.000862719	0.0284176	-0.00977412	0.0195062	-0.000862719	-0.000862719	-0.00595495	-0.0263239	-0.0212316	-0.00850107	-0.0148664	-0.0199586	-0.0556042	-0.096342	-0.0275969	-0.0263239	-0.000862719	0.00422951	-0.00722801	0.0271445
0.435	-0.00850107	-0.00468189	-0.0161394	-0.0174125	-0.0390544	-0.0352353	-0.00595495	-0.0848845	0.0220523	-0.000862719	0.0131409	0.0615171	0.132808	0.0666093	0.0195062	-0.00340883	0.114986	-0.00595495	0.0195062	-0.0123202	0.0233254	0.0207793	-0.00722801	-0.00722801	-0.0199586	0.000410338	0.0398751	0.014414	0.0118679	0.00422951	0.0296907	-0.0135933	0.0182332	-0.0199586	0.0105948	-0.00468189	-0.0275969	-0.0186855	-0.0161394	-0.00595495	-0.0225047	-0.0466928	-0.0887037	-0.0301431	-0.0161394	-0.000862719	0.00932174	-0.00468189	0.015687
0.436	-0.0148664	-0.00468189	-0.00850107	-0.00722801	-0.0466928	-0.02887	0.014414	-0.096342	0.0207793	0.00422951	0.00932174	0.0564249	0.137901	0.0767938	0.0220523	-0.0110472	0.118805	-0.0161394	0.0233254	-0.02887	0.0195062	0.015687	-0.0135933	-0.00340883	-0.0148664	-0.000862719	0.0271445	-0.00722801	0.0258715	0.00932174	0.0309637	-0.0212316	0.0182332	-0.0174125	-0.00340883	0.00422951	-0.0186855	-0.00340883	-0.0161394	-0.0148664	-0.0110472	-0.0466928	-0.0887037	-0.0314161	-0.0174125	0.000410338	0.0169601	-0.0212316	0.0195062
0.437	-0.00468189	-0.00468189	-0.00468189	-0.0110472	-0.0352353	-0.0377814	0.00932174	-0.0785192	0.0258715	0.00932174	0.0245984	0.0678824	0.113712	0.0653363	0.0207793	-0.00850107	0.104801	-0.0110472	0.0169601	-0.0110472	0.0207793	0.0169601	-0.00722801	0.000410338	-0.00340883	0.00932174	0.0398751	-0.0123202	0.015687	0.000410338	0.0271445	-0.00468189	0.0284176	-0.0110472	0.00932174	0.00677563	-0.0148664	-0.0135933	-0.0263239	-0.0212316	-0.0237778	-0.051785	-0.0785192	-0.0110472	-0.0148664	0.00932174	0.00804868	-0.00340883	0.0207793
0.438	0.00422951	0.000410338	-0.0212316	-0.0225047	-0.0263239	-0.0301431	0.000410338	-0.0797923	0.0335098	0.0016834	0.0271445	0.0513327	0.122624	0.0627902	0.0245984	-0.00340883	0.102255	-0.0161394	0.0271445	-0.0174125	0.00677563	0.0131409	-0.0148664	0.00550257	-0.00468189	0.0016834	0.0309637	-0.00722801	0.0258715	0.00804868	0.0233254	-0.0263239	0.0245984	-0.0263239	-0.00468189	-0.000862719	-0.0186855	-0.0135933	-0.00850107	-0.00722801	-0.0225047	-0.0556042	-0.0836115	-0.00595495	-0.0174125	0.00422951	-0.00595495	-0.0161394	0.0207793
0.439	-0.00468189	-0.0110472	-0.00722801	-0.0174125	-0.0416006	-0.0352353	0.00932174	-0.0721539	0.0182332	0.000410338	0.0195062	0.0526057	0.117532	0.0666093	0.015687	0.00804868	0.0920705	-0.0135933	0.0322368	-0.0148664	0.0105948	0.0169601	0.000410338	0.000410338	-0.00850107	-0.000862719	0.0207793	-0.00977412	0.0284176	-0.0110472	0.0271445	-0.0199586	0.0335098	-0.0263239	0.00804868	-0.00340883	-0.00850107	-0.00468189	-0.00722801	0.0016834	-0.0148664	-0.0466928	-0.0912498	0.0016834	-0.0174125	0.00550257	0.000410338	0.000410338	0.00550257
0.44	-0.0110472	-0.00722801	-0.00468189	-0.0199586	-0.0428736	-0.0339622	0.014414	-0.0759731	0.0335098	0.014414	0.014414	0.0602441	0.114986	0.0602441	0.0182332	-0.00468189	0.0869783	-0.0148664	0.0284176	-0.0263239	0.015687	0.014414	-0.00340883	0.0131409	-0.000862719	0.0258715	0.037329	-0.00977412	0.0245984	0.000410338	0.0296907	-0.0148664	0.0271445	-0.0212316	0.014414	0.0118679	-0.0225047	-0.00595495	-0.0199586	-0.00468189	-0.0212316	-0.0301431	-0.0848845	0.0233254	-0.0199586	0.00932174	0.00422951	-0.00468189	0.0207793
0.441	-0.0148664	-0.00722801	0.000410338	-0.0186855	-0.0250508	-0.0250508	0.00550257	-0.0581503	0.0182332	0.00550257	0.014414	0.0576979	0.117532	0.0615171	0.0118679	-0.00468189	0.0717016	-0.0212316	0.0347829	-0.0186855	0.00932174	0.0207793	0.00295645	0.0016834	-0.00722801	0.014414	0.0347829	-0.00977412	0.036056	-0.00468189	0.0271445	-0.0263239	0.0207793	-0.0148664	0.0131409	0.00550257	-0.0250508	-0.0135933	-0.0161394	-0.0135933	-0.0174125	-0.051785	-0.0785192	0.036056	-0.0110472	-0.00213578	0.00804868	-0.00468189	0.0284176
0.442	-0.00468189	-0.00213578	-0.000862719	-0.0110472	-0.0390544	-0.0416006	0.00295645	-0.0568773	0.0233254	0.00550257	0.0131409	0.0564249	0.109893	0.0640632	0.0233254	-0.00468189	0.0755207	-0.0135933	0.0322368	-0.0161394	0.0233254	0.014414	-0.00340883	0.00932174	-0.0110472	0.00550257	0.0398751	0.000410338	0.0245984	0.0105948	0.0284176	-0.0161394	0.0245984	-0.0110472	0.0131409	0.00677563	-0.0110472	-0.00468189	-0.0148664	-0.00468189	-0.0110472	-0.0377814	-0.0785192	0.0500596	-0.00977412	0.00550257	0.000410338	-0.000862719	0.014414
0.443	0.00550257	-0.00213578	-0.00468189	-0.00722801	-0.050512	-0.0314161	0.0195062	-0.0670617	0.014414	-0.00340883	0.0169601	0.0678824	0.103528	0.0615171	0.0462404	-0.00977412	0.0615171	-0.00722801	0.0284176	-0.0161394	0.0131409	0.0131409	-0.00213578	0.0118679	-0.00722801	0.00550257	0.0296907	-0.00977412	0.0195062	0.000410338	0.0309637	-0.0123202	0.0271445	-0.0148664	0.0169601	0.00550257	-0.0212316	0.00422951	-0.0250508	-0.00213578	-0.00977412	-0.051785	-0.0848845	0.0576979	-0.0199586	-0.000862719	0.0195062	0.0016834	0.0245984
0.444	0.00932174	-0.00722801	-0.00722801	-0.00468189	-0.0225047	-0.0314161	0.014414	-0.0721539	0.0195062	0.00550257	0.0182332	0.0666093	0.107347	0.0666093	0.0271445	-0.00468189	0.0615171	-0.00595495	0.036056	-0.00850107	0.0258715	0.0105948	-0.00977412	-0.000862719	-0.0110472	0.00422951	0.036056	-0.0110472	0.00932174	0.00932174	0.0335098	-0.0161394	0.0309637	-0.0148664	0.014414	0.000410338	-0.0148664	-0.00468189	-0.0148664	-0.0148664	-0.0250508	-0.0416006	-0.0797923	0.0793399	-0.0237778	-0.00340883	0.0016834	-0.0110472	0.0233254
0.445	0.0016834	0.000410338	0.00295645	-0.0110472	-0.0390544	-0.0352353	0.0411482	-0.0632425	0.0207793	0.00550257	0.015687	0.0615171	0.0907974	0.0627902	0.00295645	-0.00340883	0.0653363	-0.0110472	0.0335098	-0.00977412	0.0233254	0.0195062	0.000410338	-0.00340883	0.00550257	0.0131409	0.0271445	-0.00850107	0.0207793	-0.00722801	0.0296907	-0.00722801	0.0335098	-0.0161394	0.00550257	0.00550257	-0.0237778	-0.00213578	-0.0225047	0.000410338	-0.0250508	-0.0263239	-0.0759731	0.0831591	-0.0161394	0.000410338	0.00677563	-0.0161394	0.0271445
0.446	-0.00468189	0.014414	-0.000862719	-0.0186855	-0.0365083	-0.0454197	0.0436943	-0.0657887	0.0207793	0.000410338	0.0220523	0.0704285	0.102255	0.0704285	0.0131409	-0.00595495	0.0462404	-0.0135933	0.0296907	-0.0110472	0.0233254	0.015687	-0.0110472	0.0016834	-0.00340883	-0.00213578	0.0258715	-0.0148664	0.0182332	-0.00977412	0.0436943	-0.0110472	0.0284176	-0.0186855	0.000410338	0.00932174	-0.0161394	-0.00213578	-0.0148664	-0.0161394	-0.0186855	-0.0441467	-0.0670617	0.0717016	-0.0212316	-0.000862719	0.0131409	-0.00340883	0.0335098
0.447	0.0118679	0.000410338	-0.00468189	-0.0135933	-0.0441467	-0.0301431	0.037329	-0.0721539	0.0207793	0.00677563	0.0309637	0.0666093	0.126443	0.0538788	0.0118679	-0.00977412	0.0335098	-0.0148664	0.0386021	-0.0186855	0.0169601	0.015687	-0.00468189	-0.00468189	-0.00977412	0.0105948	0.0284176	0.00932174	0.0207793	0.00804868	0.0296907	-0.0110472	0.0245984	-0.0314161	0.00677563	0.00550257	-0.00213578	0.00804868	-0.0212316	0.00422951	-0.0225047	-0.0454197	-0.0708809	0.0615171	-0.0250508	0.00550257	0.00550257	-0.00977412	0.0182332
0.448	-0.00340883	0.0016834	-0.00722801	-0.00595495	-0.0250508	-0.0352353	0.0576979	-0.0708809	0.014414	0.00932174	0.00932174	0.0653363	0.12517	0.0704285	0.00932174	-0.00595495	0.036056	-0.00595495	0.0233254	-0.00722801	0.0220523	0.0169601	-0.00468189	0.0105948	-0.000862719	-0.000862719	0.0245984	0.0016834	0.0233254	0.00804868	0.0411482	-0.00977412	0.0296907	-0.0174125	0.0118679	0.00932174	-0.00722801	-0.0110472	-0.0275969	-0.0174125	-0.0148664	-0.0454197	-0.0747001	0.0678824	-0.0148664	0.00295645	0.0105948	-0.00722801	0.0245984
0.449	-0.00850107	0.00295645	-0.00340883	-0.00595495	-0.0365083	-0.0339622	0.0296907	-0.0568773	0.0258715	0.00295645	0.0182332	0.0513327	0.14172	0.0627902	0.014414	-0.00850107	0.036056	-0.000862719	0.0271445	-0.0212316	0.0220523	0.0220523	-0.00340883	0.000410338	-0.00850107	0.00677563	0.0309637	0.00932174	0.0182332	0.0016834	0.0220523	-0.0148664	0.0220523	-0.0199586	0.00295645	0.00295645	-0.0237778	-0.000862719	-0.00340883	0.0016834	-0.0110472	-0.0352353	-0.0670617	0.0615171	-0.00977412	0.000410338	0.0233254	-0.00213578	0.0296907
0.45	0.000410338	-0.00340883	-0.000862719	-0.0110472	-0.0390544	-0.0263239	0.0449674	-0.0530581	0.0245984	0.000410338	0.015687	0.0755207	0.155723	0.0627902	0.000410338	-0.0186855	0.0347829	-0.00595495	0.0195062	-0.0237778	0.0182332	0.0195062	0.000410338	0.00677563	0.00295645	0.00295645	0.037329	0.0105948	0.0335098	-0.00468189	0.0271445	-0.0110472	0.0245984	-0.0199586	0.00677563	-0.00340883	-0.0148664	-0.000862719	-0.0135933	-0.0123202	-0.0161394	-0.0339622	-0.0708809	0.0424212	-0.0148664	0.00932174	0.00804868	0.00295645	0.0245984
0.451	-0.000862719	-0.0135933	-0.0161394	-0.00340883	-0.0403275	-0.0352353	0.0411482	-0.0632425	0.015687	0.00932174	0.014414	0.0717016	0.151904	0.0755207	0.014414	0.000410338	0.036056	-0.0135933	0.0245984	-0.0199586	0.0233254	0.014414	0.000410338	-0.00468189	-0.0135933	0.0105948	0.0296907	0.00804868	0.0169601	0.0016834	0.0462404	-0.0174125	0.0335098	-0.0212316	0.000410338	-0.00722801	-0.0110472	-0.00722801	-0.0161394	-0.00213578	-0.0135933	-0.0339622	-0.0708809	0.0424212	-0.0275969	0.00550257	0.015687	-0.0135933	0.0207793
0.452	0.00295645	0.000410338	0.0169601	-0.0135933	-0.0174125	-0.0314161	0.036056	-0.0568773	0.0195062	-0.00213578	0.014414	0.0704285	0.15445	0.0755207	0.00550257	-0.0123202	0.0322368	-0.00340883	0.0284176	-0.0275969	0.0131409	0.0233254	-0.000862719	0.00550257	0.0016834	0.0131409	0.0347829	0.00295645	0.0271445	0.000410338	0.0335098	-0.0110472	0.0245984	-0.0212316	0.00677563	-0.00468189	-0.0135933	0.00422951	-0.0123202	0.00804868	-0.0161394	-0.0352353	-0.0683348	0.0309637	-0.0148664	0.00422951	0.0131409	-0.0110472	0.00932174
0.453	0.0105948	0.00932174	0.0016834	0.00422951	-0.0263239	-0.0377814	0.036056	-0.0683348	0.0195062	0.000410338	0.00422951	0.0691555	0.177365	0.0678824	0.00932174	-0.0110472	0.0296907	-0.0123202	0.0195062	-0.0199586	0.015687	0.00932174	-0.0110472	0.00295645	0.000410338	0.00295645	0.0411482	-0.00468189	0.0296907	0.00677563	0.036056	-0.0199586	0.036056	-0.0186855	0.00804868	-0.00722801	-0.00595495	-0.00340883	-0.0148664	0.00295645	-0.00340883	-0.0352353	-0.0721539	0.0169601	-0.0174125	0.000410338	0.0169601	-0.0110472	0.0169601
0.454	-0.00340883	0.00295645	0.000410338	0.000410338	-0.0365083	-0.0314161	0.0424212	-0.0556042	0.0195062	0.0207793	0.0169601	0.0666093	0.174819	0.0691555	0.00932174	-0.00977412	0.036056	-0.00722801	0.0233254	-0.0225047	0.0105948	0.0169601	-0.00977412	0.00932174	-0.00468189	0.0169601	0.0296907	0.00550257	0.0105948	-0.0148664	0.0296907	-0.0161394	0.0411482	-0.0314161	0.014414	-0.00340883	-0.00977412	-0.000862719	-0.0212316	-0.00595495	-0.0199586	-0.0365083	-0.0785192	0.0131409	-0.00977412	0.000410338	0.0220523	-0.00340883	0.0258715
0.455	0.00295645	0.00295645	0.0105948	-0.0161394	-0.0365083	-0.0275969	0.036056	-0.0556042	0.0233254	-0.00213578	0.0169601	0.0666093	0.165908	0.0666093	0.00677563	-0.0148664	0.0309637	-0.00977412	0.0245984	-0.0263239	0.0207793	0.00932174	0.000410338	0.00422951	0.000410338	0.00422951	0.0258715	-0.0148664	0.0207793	0.00295645	0.0309637	-0.0174125	0.0322368	-0.0314161	0.0207793	0.0016834	-0.0186855	0.00804868	0.000410338	0.0105948	-0.00340883	-0.0403275	-0.051785	0.00804868	-0.00722801	0.00677563	0.0207793	-0.00468189	0.0207793
0.456	0.0016834	-0.00340883	0.0131409	0.00804868	-0.0339622	-0.0416006	0.0245984	-0.0530581	0.0131409	0.0131409	0.014414	0.0691555	0.173546	0.0717016	0.00932174	-0.0199586	0.0296907	-0.000862719	0.0233254	-0.0275969	0.0169601	-0.00213578	-0.00722801	0.0016834	-0.00595495	0.00932174	0.0271445	-0.00850107	0.0296907	-0.00595495	0.0335098	-0.0199586	0.0258715	-0.02887	0.0233254	0.0182332	-0.0174125	0.00932174	-0.0199586	0.00295645	-0.0148664	-0.0339622	-0.0785192	0.00932174	-0.0161394	0.00932174	0.0195062	0.00295645	0.0207793
0.457	-0.00213578	0.0131409	0.00295645	0.0016834	-0.0352353	-0.0365083	0.0411482	-0.050512	0.014414	0.00932174	0.0195062	0.0551518	0.169727	0.0615171	0.0169601	-0.0148664	0.0169601	-0.00977412	0.0335098	-0.02887	0.0220523	0.015687	-0.00468189	0.00422951	-0.0161394	-0.00722801	0.036056	0.00932174	0.0309637	0.000410338	0.037329	-0.00468189	0.0271445	-0.0326892	0.015687	0.0118679	-0.0148664	0.00932174	-0.0174125	-0.00595495	-0.00595495	-0.0352353	-0.0606964	-0.00595495	-0.00850107	0.00295645	0.00677563	0.00550257	0.0309637
0.458	0.00295645	0.000410338	0.00932174	-0.00340883	-0.0301431	-0.0314161	0.0449674	-0.0632425	0.0169601	0.00677563	0.0131409	0.0564249	0.176092	0.0729746	-0.00213578	-0.0237778	0.0245984	-0.0212316	0.0207793	-0.0441467	0.0169601	0.0207793	0.0016834	0.00422951	-0.00468189	0.000410338	0.0296907	0.00422951	0.0322368	0.0016834	0.0245984	-0.0123202	0.0220523	-0.0314161	0.0195062	0.015687	-0.0148664	-0.00722801	-0.00468189	0.00550257	-0.00468189	-0.0352353	-0.0759731	-0.0148664	-0.0148664	0.00804868	0.0131409	0.000410338	0.0258715
0.459	0.0118679	-0.00595495	0.0105948	-0.00722801	-0.0301431	-0.0237778	0.0526057	-0.0454197	0.0220523	0.00932174	0.0169601	0.0602441	0.185004	0.0640632	0.000410338	-0.0110472	0.0284176	-0.00850107	0.014414	-0.0339622	0.0271445	0.00932174	-0.0135933	-0.00340883	-0.0148664	0.015687	0.0347829	0.00804868	0.0169601	0.000410338	0.036056	-0.0263239	0.0245984	-0.0352353	0.014414	0.015687	-0.00468189	0.00677563	-0.00468189	-0.0110472	-0.0123202	-0.0441467	-0.0772462	-0.0135933	-0.0110472	0.014414	0.0118679	-0.00468189	0.0182332
0.46	0.00677563	0.00422951	0.00932174	-0.000862719	-0.0301431	-0.0365083	0.0704285	-0.0466928	0.0284176	0.0105948	0.0118679	0.058971	0.182458	0.0640632	0.000410338	-0.0148664	0.0220523	-0.0199586	0.0245984	-0.0314161	0.0195062	0.0169601	-0.0123202	-0.000862719	-0.00977412	0.00550257	0.0386021	0.00677563	0.0220523	0.00295645	0.0284176	-0.0174125	0.0271445	-0.0263239	0.0131409	0.015687	-0.00977412	0.0118679	0.000410338	-0.000862719	-0.0135933	-0.0250508	-0.0810654	-0.0110472	-0.0186855	0.014414	0.0233254	-0.000862719	0.0271445
0.461	0.00804868	0.000410338	0.014414	0.0131409	-0.0250508	-0.0225047	0.0857052	-0.051785	0.0220523	0.000410338	0.0169601	0.0564249	0.185004	0.0615171	0.0105948	-0.0135933	0.0309637	-0.0135933	0.015687	-0.0403275	0.0182332	0.0220523	-0.00468189	0.00422951	-0.0237778	0.00932174	0.0296907	0.0105948	0.0207793	0.00932174	0.0347829	-0.0148664	0.0309637	-0.0250508	0.0233254	0.015687	-0.0199586	0.015687	0.0016834	-0.0148664	0.000410338	-0.0365083	-0.0683348	-0.0237778	-0.00977412	0.0105948	0.014414	-0.00722801	0.0245984
0.462	-0.00595495	-0.00468189	0.0105948	0.00422951	-0.0301431	-0.0314161	0.0869783	-0.0428736	0.0182332	0.00804868	0.00932174	0.0551518	0.186277	0.0666093	0.00804868	-0.0148664	0.0245984	-0.0174125	0.015687	-0.0352353	0.0105948	0.0220523	-0.00340883	0.0105948	-0.0250508	0.0105948	0.0258715	0.00677563	0.0258715	-0.00977412	0.036056	-0.0225047	0.0182332	-0.0314161	0.0245984	0.0195062	-0.00468189	-0.00595495	-0.0199586	-0.00213578	0.0016834	-0.0352353	-0.051785	-0.0199586	-0.000862719	0.00550257	0.00932174	0.00422951	0.0233254
0.463	-0.00340883	-0.00213578	0.00804868	-0.00468189	-0.0314161	-0.0301431	0.103528	-0.0530581	0.015687	0.00677563	0.0105948	0.0538788	0.188823	0.0551518	0.00677563	-0.0161394	0.036056	-0.0199586	0.014414	-0.0403275	0.015687	0.0169601	-0.00850107	0.0169601	-0.0263239	0.00677563	0.0347829	0.0233254	0.0296907	0.00295645	0.0245984	-0.0174125	0.0258715	-0.0275969	0.014414	0.00932174	-0.00595495	0.0105948	0.000410338	-0.000862719	-0.0174125	-0.0237778	-0.0721539	-0.0199586	-0.0161394	0.00295645	0.00677563	-0.00595495	0.0245984
0.464	-0.00213578	0.00295645	0.0118679	0.00677563	-0.02887	-0.0199586	0.123897	-0.0581503	0.0258715	0.000410338	0.0016834	0.0640632	0.179912	0.0691555	0.0016834	-0.0174125	0.0322368	-0.0275969	0.0195062	-0.0466928	0.0245984	0.00932174	-0.0148664	0.00804868	-0.0301431	0.00550257	0.0411482	0.0347829	0.0258715	0.000410338	0.0296907	-0.0314161	0.0258715	-0.0339622	0.015687	0.0105948	-0.0135933	0.00804868	-0.00595495	-0.00850107	-0.00977412	-0.0301431	-0.0645156	-0.0352353	-0.0110472	0.0118679	0.00932174	0.014414	0.0207793
0.465	0.00422951	0.000410338	0.015687	-0.00977412	-0.0161394	-0.0339622	0.137901	-0.0454197	0.0182332	0.0016834	0.0105948	0.0678824	0.18755	0.0666093	-0.00977412	-0.0161394	0.0182332	-0.0123202	0.00932174	-0.0390544	0.014414	0.00804868	-0.0110472	0.000410338	-0.0263239	0.0207793	0.036056	0.0271445	0.0271445	-0.000862719	0.0398751	-0.0199586	0.0169601	-0.0365083	0.015687	0.00804868	-0.00722801	0.0131409	-0.00595495	0.00422951	-0.0174125	-0.0352353	-0.0581503	-0.0377814	-0.00340883	0.00804868	0.0169601	0.000410338	0.0195062
0.466	0.0016834	0.00550257	0.0016834	-0.00213578	-0.0263239	-0.0301431	0.131535	-0.0479659	0.0182332	0.014414	0.0016834	0.058971	0.186277	0.0615171	-0.0110472	-0.0110472	0.0258715	-0.0212316	0.014414	-0.0352353	0.0220523	0.0169601	-0.00468189	0.0195062	-0.0148664	0.0105948	0.0398751	0.0195062	0.0207793	-0.00595495	0.0322368	-0.0123202	0.0131409	-0.0250508	0.0195062	0.00677563	-0.00213578	0.000410338	0.00804868	0.000410338	-0.0148664	-0.0352353	-0.073427	-0.0352353	-0.00722801	0.00295645	0.00932174	-0.0148664	0.0182332
0.467	0.00932174	0.00550257	0.00550257	0.00932174	-0.0199586	-0.0365083	0.136628	-0.0492389	0.0207793	0.00295645	0.00295645	0.0576979	0.179912	0.0717016	-0.00340883	-0.0123202	0.0347829	-0.0212316	0.00932174	-0.0390544	0.0245984	0.0245984	-0.00340883	0.00677563	-0.0250508	0.0169601	0.0220523	0.014414	0.0233254	-0.000862719	0.0182332	-0.0212316	0.0207793	-0.0237778	0.015687	0.0182332	-0.000862719	0.015687	-0.00722801	0.00932174	-0.000862719	-0.0339622	-0.050512	-0.0403275	-0.0199586	0.014414	0.00550257	-0.00213578	0.014414
0.468	-0.00595495	0.00550257	0.00422951	-0.0110472	-0.0301431	-0.0390544	0.139174	-0.0568773	0.0258715	-0.00213578	0.0016834	0.0500596	0.183731	0.0576979	-0.00468189	-0.0148664	0.0207793	-0.0301431	0.000410338	-0.0403275	0.015687	0.014414	-0.00977412	0.000410338	-0.0148664	0.0118679	0.0449674	0.0131409	0.0271445	0.00295645	0.0258715	-0.0174125	0.0245984	-0.0326892	0.00804868	0.0105948	-0.000862719	0.0105948	0.000410338	0.00677563	-0.0110472	-0.0326892	-0.0556042	-0.0365083	-0.0110472	0.00932174	0.00550257	-0.000862719	0.0169601
0.469	0.00295645	-0.00595495	0.00295645	0.0105948	-0.0212316	-0.0352353	0.116259	-0.050512	0.015687	0.0169601	-0.000862719	0.0462404	0.197734	0.0640632	0.00295645	-0.00722801	0.0322368	-0.0275969	0.00677563	-0.0377814	0.015687	0.0169601	-0.00977412	0.00295645	-0.0123202	0.00804868	0.0322368	0.00550257	0.014414	-0.00722801	0.0245984	-0.0199586	0.0233254	-0.0403275	0.0105948	0.0131409	-0.00595495	0.00550257	-0.0110472	-0.00722801	-0.0110472	-0.0339622	-0.0632425	-0.0314161	-0.00977412	0.00932174	0.014414	-0.00340883	0.0169601
0.47	0.00295645	0.00677563	0.0105948	0.00550257	-0.0212316	-0.0263239	0.114986	-0.0492389	0.0207793	0.00295645	0.00295645	0.0564249	0.178638	0.0640632	-0.0110472	-0.0148664	0.0335098	-0.0275969	0.00295645	-0.0454197	0.0271445	0.00932174	-0.00850107	0.00295645	-0.0237778	0.0105948	0.0335098	0.00932174	0.0245984	-0.00595495	0.0258715	-0.02887	0.0220523	-0.0263239	0.0105948	0.00422951	-0.0326892	0.0131409	0.00550257	-0.00468189	-0.0199586	-0.0161394	-0.0479659	-0.051785	-0.0135933	0.0207793	0.00932174	0.000410338	0.0258715
0.471	0.00932174	0.0016834	0.00550257	0.00677563	-0.0314161	-0.0492389	0.114986	-0.0683348	0.014414	0.00550257	0.014414	0.0564249	0.176092	0.0678824	-0.00468189	-0.00977412	0.0309637	-0.0123202	-0.000862719	-0.0441467	0.0207793	0.00804868	-0.0135933	0.00932174	-0.00977412	0.0233254	0.0322368	0.00422951	0.0245984	0.000410338	0.0284176	-0.0314161	0.0169601	-0.0377814	0.0131409	0.0016834	-0.0174125	0.00932174	0.00677563	-0.00468189	-0.0135933	-0.0314161	-0.0708809	-0.0492389	-0.00595495	0.000410338	0.00677563	-0.000862719	0.0220523
0.472	0.00677563	0.00677563	0.0169601	0.00932174	-0.0326892	-0.0352353	0.0971627	-0.0543312	0.0169601	-0.000862719	0.00932174	0.0500596	0.196461	0.0666093	0.00422951	-0.0110472	0.0347829	-0.0326892	0.00932174	-0.0403275	0.014414	0.015687	-0.00977412	0.00295645	-0.0199586	0.0207793	0.0386021	0.00295645	0.0245984	0.00677563	0.015687	-0.0199586	0.0105948	-0.0339622	0.015687	0.0105948	-0.0148664	0.014414	-0.00595495	0.0195062	-0.0148664	-0.0441467	-0.0594234	-0.0454197	-0.00468189	0.0105948	0.0105948	-0.0148664	0.0169601
0.473	0.000410338	-0.00595495	0.00677563	0.00422951	-0.0263239	-0.0352353	0.0869783	-0.0568773	0.0233254	-0.00213578	0.00550257	0.0462404	0.190096	0.058971	0.0105948	-0.0148664	0.0347829	-0.0225047	0.00295645	-0.0441467	0.0233254	0.00804868	-0.00595495	0.00550257	-0.00977412	0.0169601	0.0411482	0.00295645	0.0182332	0.000410338	0.0220523	-0.0225047	0.0182332	-0.0339622	0.0195062	-0.000862719	-0.0135933	0.00932174	0.00932174	-0.00977412	-0.00595495	-0.0148664	-0.0454197	-0.0390544	-0.0199586	0.015687	0.014414	0.000410338	0.0195062
0.474	0.00677563	0.00295645	0.0118679	0.0131409	-0.00850107	-0.02887	0.0920705	-0.0708809	0.0207793	0.00550257	0.014414	0.0462404	0.192642	0.0640632	-0.00468189	-0.0135933	0.0309637	-0.0275969	0.00932174	-0.0377814	0.00550257	0.014414	-0.0199586	-0.00340883	-0.00977412	0.015687	0.0284176	0.0182332	0.0296907	-0.000862719	0.0258715	-0.0199586	0.0118679	-0.0301431	0.0169601	0.0169601	-0.0110472	0.0195062	0.000410338	-0.00595495	-0.0148664	-0.0377814	-0.0594234	-0.0263239	-0.0123202	0.00804868	0.00677563	-0.00722801	0.0220523
0.475	0.00932174	0.00295645	0.0233254	0.00932174	-0.0263239	-0.0377814	0.0857052	-0.0645156	0.0118679	0.0105948	0.0258715	0.0538788	0.192642	0.0602441	0.00804868	-0.0161394	0.0258715	-0.0275969	0.00550257	-0.0479659	0.0182332	0.0220523	-0.0135933	-0.00340883	-0.0161394	0.0105948	0.036056	0.00932174	0.0233254	-0.00722801	0.0207793	-0.0161394	0.0105948	-0.0301431	0.0207793	0.0169601	-0.0135933	0.00295645	-0.00468189	-0.00850107	-0.0135933	-0.0377814	-0.051785	-0.051785	-0.00722801	0.014414	0.015687	-0.00340883	0.0105948
0.476	0.0118679	0.00550257	0.014414	0.00932174	-0.0237778	-0.0352353	0.0666093	-0.073427	0.0220523	-0.00340883	0.00422951	0.0475135	0.193915	0.0640632	0.00677563	-0.0148664	0.0245984	-0.0352353	-0.000862719	-0.0403275	0.0258715	0.0207793	-0.0123202	0.00550257	-0.0123202	0.0182332	0.036056	0.0118679	0.0233254	0.00550257	0.0207793	-0.0199586	0.0207793	-0.0377814	0.0169601	0.0182332	-0.0123202	0.014414	0.0016834	-0.000862719	0.0118679	-0.0186855	-0.0657887	-0.0556042	-0.0199586	0.0169601	0.0118679	-0.00722801	0.015687
0.477	-0.00340883	-0.00213578	0.014414	-0.000862719	-0.0123202	-0.0441467	0.0564249	-0.0747001	0.0169601	0.000410338	0.0131409	0.0462404	0.18755	0.0526057	0.00422951	-0.0174125	0.0284176	-0.0263239	-0.000862719	-0.0479659	0.0245984	0.014414	-0.0123202	0.0105948	-0.0174125	0.0233254	0.0296907	0.0233254	0.0195062	-0.0110472	0.014414	-0.0314161	0.0169601	-0.0314161	0.0207793	0.014414	-0.00468189	0.0207793	-0.00850107	0.000410338	0.00550257	-0.0263239	-0.050512	-0.0416006	-0.0186855	-0.000862719	0.0182332	-0.00340883	0.015687
0.478	0.00422951	-0.00213578	0.00422951	0.00677563	-0.0275969	-0.02887	0.0500596	-0.0657887	0.014414	-0.000862719	0.0182332	0.0538788	0.192642	0.0615171	-0.00468189	-0.0123202	0.0335098	-0.0301431	-0.000862719	-0.0377814	0.015687	0.015687	-0.0148664	0.00932174	-0.0174125	0.0195062	0.0258715	0.0245984	0.014414	0.0016834	0.00932174	-0.0263239	0.00677563	-0.0275969	0.014414	0.00932174	-0.00722801	0.00550257	-0.00340883	-0.00850107	-0.00468189	-0.0326892	-0.051785	-0.0403275	-0.0275969	0.00550257	0.014414	-0.0148664	0.014414
0.479	-0.00468189	0.00932174	0.00550257	-0.00595495	-0.0174125	-0.0377814	0.0615171	-0.0632425	0.00804868	0.00550257	0.00422951	0.0513327	0.192642	0.0640632	-0.00468189	-0.00977412	0.0207793	-0.0352353	-0.00340883	-0.0365083	0.00932174	0.0245984	-0.00595495	0.00804868	-0.0110472	0.0182332	0.0296907	0.014414	0.0233254	-0.00468189	0.015687	-0.0161394	0.0105948	-0.02887	0.0207793	0.00422951	0.000410338	0.015687	0.00804868	-0.0110472	0.00677563	-0.0237778	-0.0454197	-0.0428736	-0.0263239	0.00677563	0.014414	-0.00722801	0.014414
0.48	0.00677563	-0.0110472	0.0220523	0.00804868	-0.0148664	-0.0377814	0.0653363	-0.0708809	0.0220523	0.00295645	0.015687	0.0538788	0.186277	0.0717016	0.00550257	-0.0263239	0.0245984	-0.0314161	-0.00850107	-0.050512	0.014414	0.014414	-0.0212316	0.000410338	-0.00722801	0.015687	0.0386021	0.015687	0.0296907	-0.00595495	0.00932174	-0.0301431	0.00932174	-0.0390544	0.0284176	0.0118679	-0.0135933	-0.00213578	-0.0110472	-0.00468189	0.000410338	-0.0263239	-0.0568773	-0.0454197	-0.0174125	-0.00595495	0.0169601	-0.0110472	0.00295645
0.481	0.00804868	0.00550257	0.00550257	0.0016834	-0.0161394	-0.0314161	0.0411482	-0.0747001	0.0207793	0.00550257	-0.000862719	0.0526057	0.167181	0.0500596	-0.0110472	-0.0174125	0.0335098	-0.0275969	-0.00468189	-0.0454197	0.0169601	0.0169601	-0.0199586	0.0131409	-0.0186855	0.0182332	0.0309637	0.014414	0.0118679	0.000410338	0.00295645	-0.0275969	0.000410338	-0.0479659	0.0245984	0.00932174	-0.00468189	0.00804868	0.00932174	0.00550257	0.000410338	-0.0263239	-0.0479659	-0.0479659	-0.0301431	-0.000862719	0.0207793	-0.00977412	0.0105948
0.482	0.00932174	-0.00213578	0.000410338	0.000410338	-0.0212316	-0.0352353	0.0398751	-0.0912498	0.015687	0.000410338	0.0131409	0.0475135	0.169727	0.0691555	-0.0110472	-0.0148664	0.0296907	-0.0390544	-0.00340883	-0.0301431	0.0245984	0.0233254	-0.00977412	0.00295645	-0.00468189	0.014414	0.036056	0.00804868	0.0245984	-0.00850107	0.014414	-0.0225047	0.0131409	-0.0263239	0.0169601	0.00804868	-0.00595495	0.0131409	0.00932174	-0.000862719	0.000410338	-0.0403275	-0.0454197	-0.0466928	-0.0110472	0.014414	0.0105948	-0.00595495	0.0131409
0.483	0.00804868	0.0131409	0.015687	0.00550257	-0.0352353	-0.0263239	0.0220523	-0.0772462	0.014414	0.00295645	0.00804868	0.0500596	0.149358	0.0666093	0.000410338	-0.00850107	0.0233254	-0.0275969	0.00422951	-0.0390544	0.0182332	0.0182332	-0.00468189	0.00422951	-0.00340883	0.0258715	0.0284176	0.00677563	0.0169601	-0.00213578	0.0182332	-0.0250508	0.00550257	-0.0275969	0.0131409	0.0233254	-0.00468189	0.00932174	0.000410338	-0.00722801	-0.00722801	-0.0301431	-0.0479659	-0.0441467	-0.0186855	0.00422951	0.0131409	-0.00977412	0.0169601
0.484	0.00550257	0.000410338	0.014414	0.00295645	-0.0212316	-0.0403275	0.015687	-0.0619695	0.014414	0.00295645	0.015687	0.0564249	0.14172	0.0538788	-0.00468189	-0.0250508	0.0309637	-0.0365083	-0.00977412	-0.0390544	0.0169601	0.015687	-0.0148664	0.00677563	-0.0110472	0.0182332	0.0258715	0.0105948	0.0258715	-0.00977412	0.0182332	-0.0237778	0.015687	-0.0314161	0.0118679	0.0220523	0.00550257	0.0105948	0.0016834	0.000410338	-0.0110472	-0.0314161	-0.0556042	-0.0454197	-0.0199586	0.0016834	0.014414	-0.00850107	0.0207793
0.485	0.00550257	-0.00340883	0.00677563	0.00677563	-0.0199586	-0.0403275	0.00804868	-0.0657887	0.0245984	0.0016834	0.00932174	0.0513327	0.135354	0.0602441	0.0016834	-0.0161394	0.0245984	-0.0326892	-0.00722801	-0.0454197	0.0207793	0.0169601	-0.0250508	0.00550257	-0.00722801	0.0245984	0.0207793	0.0131409	0.0105948	-0.00468189	0.0207793	-0.0301431	0.00804868	-0.0212316	0.014414	0.0105948	-0.00468189	0.0169601	0.00932174	0.00295645	-0.00340883	-0.0199586	-0.0377814	-0.0581503	-0.0174125	0.0105948	0.000410338	-0.0135933	0.014414
0.486	-0.00213578	0.000410338	0.00932174	0.00932174	-0.0199586	-0.0390544	0.0131409	-0.0785192	0.0207793	-0.00468189	0.00550257	0.0576979	0.122624	0.0602441	-0.00468189	-0.0148664	0.014414	-0.0326892	-0.00468189	-0.0365083	0.014414	0.014414	-0.0174125	0.00677563	-0.0123202	0.014414	0.014414	0.00932174	0.00932174	-0.00595495	0.00932174	-0.0250508	0.00422951	-0.0365083	0.015687	0.00932174	-0.0174125	0.00550257	0.00550257	-0.00977412	-0.00850107	-0.0314161	-0.0492389	-0.0479659	-0.0237778	0.014414	0.0233254	-0.00977412	0.0169601
0.487	-0.00850107	0.00295645	0.0131409	0.00932174	-0.0225047	-0.0441467	0.014414	-0.0721539	0.014414	0.00295645	0.000410338	0.0526057	0.107347	0.0564249	0.00677563	-0.0199586	0.0284176	-0.0352353	-0.00340883	-0.0377814	0.0182332	0.0118679	-0.0212316	0.00422951	-0.0110472	0.015687	0.0245984	0.00422951	0.0245984	0.000410338	0.0131409	-0.0212316	0.00804868	-0.0237778	0.015687	0.00677563	-0.0135933	0.00677563	0.00932174	0.00422951	-0.00468189	-0.0263239	-0.0377814	-0.0454197	-0.0123202	0.00804868	0.0245984	-0.0212316	0.000410338
0.488	0.015687	-0.00595495	0.00677563	-0.00213578	-0.0263239	-0.0403275	0.00550257	-0.0708809	0.00932174	0.00932174	0.0182332	0.0564249	0.111166	0.0500596	0.00550257	-0.0123202	0.0245984	-0.0377814	-0.00468189	-0.0441467	0.014414	0.0195062	-0.0148664	0.0207793	-0.00340883	0.0182332	0.0309637	0.015687	0.0118679	-0.00595495	0.00932174	-0.0237778	0.00804868	-0.0314161	0.00550257	0.0105948	0.00804868	0.00295645	0.000410338	0.00804868	-0.000862719	-0.0237778	-0.0352353	-0.0492389	-0.0174125	-0.000862719	0.000410338	-0.0161394	0.00677563
0.489	-0.000862719	-0.00977412	0.0220523	0.014414	-0.0148664	-0.0314161	0.000410338	-0.0708809	0.0169601	0.00677563	0.0169601	0.0526057	0.0997088	0.0653363	0.00422951	-0.00850107	0.0131409	-0.0314161	-0.000862719	-0.0403275	0.0207793	0.014414	-0.0212316	-0.000862719	-0.0186855	0.0258715	0.0105948	0.014414	0.0296907	-0.00850107	0.0118679	-0.0403275	0.0118679	-0.0301431	0.0105948	0.0016834	-0.0148664	0.00550257	-0.00722801	-0.00340883	-0.0135933	-0.0263239	-0.0466928	-0.0530581	-0.0237778	0.00677563	0.0131409	-0.00722801	0.00550257
0.49	-0.00340883	0.0016834	0.00550257	0.00295645	-0.0174125	-0.0339622	-0.000862719	-0.0810654	0.015687	-0.00213578	0.015687	0.0576979	0.0971627	0.0564249	-0.00340883	-0.00722801	0.0284176	-0.0275969	-0.00722801	-0.0441467	0.0245984	0.015687	-0.00977412	-0.000862719	-0.00977412	0.00422951	0.0195062	0.0169601	0.0245984	-0.00595495	0.0131409	-0.02887	0.0131409	-0.0275969	0.0195062	0.00295645	-0.00977412	0.00422951	0.0207793	-0.0123202	-0.0174125	-0.0212316	-0.0441467	-0.0454197	-0.0237778	-0.00213578	0.00932174	-0.00213578	-0.00213578
0.491	0.00804868	0.00677563	0.00804868	-0.00595495	-0.0263239	-0.0403275	0.00932174	-0.0759731	0.0207793	0.0016834	0.0182332	0.0551518	0.0997088	0.0640632	0.00295645	-0.0174125	0.0182332	-0.0275969	-0.00722801	-0.0365083	0.0207793	0.014414	-0.0110472	-0.00213578	-0.00722801	0.0233254	0.0220523	0.015687	0.0233254	-0.00340883	0.0105948	-0.0275969	0.00804868	-0.0326892	0.015687	0.0105948	-0.00722801	0.0105948	0.000410338	-0.00595495	-0.000862719	-0.0263239	-0.0326892	-0.051785	-0.0225047	-0.00468189	0.00804868	-0.00850107	0.000410338
0.492	0.0233254	0.0105948	0.014414	0.015687	-0.00977412	-0.0377814	0.0182332	-0.0759731	0.0195062	-0.000862719	0.00550257	0.0500596	0.0946166	0.0640632	-0.00213578	-0.0110472	0.014414	-0.0250508	-0.00468189	-0.0441467	0.0131409	0.0195062	-0.0161394	0.0016834	-0.00213578	0.0207793	0.0296907	0.0207793	0.0207793	-0.00468189	0.0131409	-0.0212316	0.00932174	-0.0339622	0.0207793	0.00550257	0.000410338	0.00932174	-0.00340883	-0.00722801	-0.00340883	-0.0377814	-0.0314161	-0.0377814	-0.0199586	0.00422951	0.00804868	-0.00468189	-0.000862719
0.493	0.0016834	-0.0135933	0.00932174	0.00550257	-0.0135933	-0.0352353	0.00295645	-0.0721539	0.00932174	0.00677563	0.00677563	0.0551518	0.10862	0.0564249	0.00422951	-0.00722801	0.0182332	-0.0250508	-0.00977412	-0.0416006	0.0207793	0.0233254	-0.0199586	0.00804868	-0.00595495	0.00677563	0.0258715	0.00932174	0.0169601	-0.00722801	0.0105948	-0.0250508	0.00932174	-0.0250508	0.0195062	0.00932174	-0.00468189	-0.00977412	-0.00213578	-0.00977412	-0.00468189	-0.0377814	-0.050512	-0.0454197	-0.0199586	-0.00468189	0.0118679	-0.0161394	0.00422951
0.494	0.000410338	0.00422951	-0.00468189	0.00677563	-0.00850107	-0.0352353	0.014414	-0.0721539	0.0182332	0.00295645	0.00295645	0.0564249	0.107347	0.0551518	0.00932174	-0.0148664	0.0169601	-0.0275969	-0.00468189	-0.0339622	0.0207793	0.015687	-0.0123202	0.00550257	-0.00468189	0.00677563	0.0131409	0.014414	0.0258715	-0.00722801	0.00295645	-0.0301431	0.00550257	-0.0428736	0.0169601	0.014414	-0.000862719	0.0169601	-0.00977412	-0.0110472	-0.0148664	-0.0199586	-0.0301431	-0.0492389	-0.0174125	0.00677563	0.00804868	-0.0123202	-0.00595495
0.495	0.00550257	0.00677563	0.0258715	0.00550257	-0.0135933	-0.0377814	0.0207793	-0.0759731	0.0131409	0.00422951	0.000410338	0.036056	0.102255	0.0704285	0.000410338	-0.00468189	0.0105948	-0.0237778	-0.0110472	-0.0428736	0.0182332	0.0258715	-0.0199586	0.00932174	-0.0110472	0.0271445	0.0220523	0.0258715	0.0105948	-0.000862719	0.00295645	-0.0314161	0.00422951	-0.0314161	0.0182332	0.0182332	-0.0123202	0.015687	0.0207793	0.014414	-0.00340883	-0.0225047	-0.0454197	-0.0492389	-0.0212316	0.000410338	0.00804868	-0.00722801	0.0195062
0.496	0.00932174	-0.00468189	0.0131409	-0.00595495	-0.0135933	-0.050512	0.014414	-0.0797923	0.0182332	0.00550257	0.015687	0.0564249	0.100982	0.058971	0.00550257	-0.0174125	0.0233254	-0.0301431	-0.00977412	-0.0390544	0.0131409	0.0245984	-0.0161394	0.00295645	-0.0110472	0.0207793	0.015687	0.0182332	0.015687	-0.00468189	0.0118679	-0.0225047	0.00550257	-0.0275969	0.014414	-0.00468189	-0.000862719	-0.00468189	-0.00213578	-0.00340883	-0.00722801	-0.0148664	-0.0314161	-0.0377814	-0.0212316	-0.00213578	-0.000862719	-0.0161394	-0.00850107
0.497	0.0118679	0.014414	-0.00213578	0.00422951	-0.0199586	-0.0403275	0.000410338	-0.0772462	0.0207793	0.00550257	0.00295645	0.0653363	0.109893	0.0513327	0.00422951	-0.00722801	0.015687	-0.0301431	-0.00977412	-0.0416006	0.0207793	0.0169601	-0.0174125	0.000410338	-0.0148664	0.015687	0.0258715	0.0169601	0.015687	-0.00722801	0.0105948	-0.0314161	0.0016834	-0.0301431	0.014414	0.0131409	0.000410338	0.00677563	0.0105948	-0.00595495	-0.00340883	-0.0263239	-0.0365083	-0.0403275	-0.0186855	0.0118679	0.0131409	-0.0199586	0.0169601
0.498	0.000410338	0.0016834	0.00932174	0.00932174	-0.0212316	-0.0314161	0.015687	-0.0696078	0.015687	0.0118679	0.0016834	0.0551518	0.0984358	0.0551518	0.00677563	-0.0212316	0.015687	-0.0301431	-0.00213578	-0.0377814	0.0258715	0.014414	-0.0237778	0.00550257	-0.00722801	0.0258715	0.0220523	0.00932174	0.015687	-0.00850107	0.014414	-0.0263239	0.0169601	-0.0301431	0.0233254	0.00422951	-0.0135933	0.014414	0.00295645	0.00932174	-0.00595495	-0.0199586	-0.0352353	-0.0441467	-0.0250508	0.000410338	0.014414	-0.00595495	0.0131409
0.499	0.014414	0.0016834	0.0105948	-0.00340883	-0.00722801	-0.0352353	0.0258715	-0.0696078	0.0195062	-0.000862719	0.00422951	0.0640632	0.0997088	0.0487865	0.00295645	-0.000862719	0.0309637	-0.0263239	-0.0135933	-0.0365083	0.0169601	0.014414	0.000410338	-0.00213578	-0.00977412	0.015687	0.0271445	0.0207793	0.0207793	-0.0110472	0.0105948	-0.0339622	0.015687	-0.0314161	0.0169601	0.015687	-0.0135933	0.0169601	-0.00468189	-0.00722801	-0.0123202	-0.0161394	-0.0568773	-0.0275969	-0.0186855	0.000410338	0.00932174	-0.0110472	0.0131409
0.5	-0.000862719	-0.00722801	0.00550257	0.0105948	-0.00977412	-0.0275969	0.0131409	-0.0645156	0.0207793	-0.00722801	-0.00213578	0.0615171	0.102255	0.0500596	-0.00213578	-0.0174125	0.0195062	-0.0339622	-0.0110472	-0.0352353	0.014414	0.0118679	-0.0174125	-0.00213578	-0.00722801	0.014414	0.0207793	0.0118679	0.0169601	-0.0135933	0.014414	-0.0314161	0.00550257	-0.0250508	0.0105948	0.0195062	-0.000862719	0.015687	0.00295645	0.00677563	0.00295645	-0.0123202	-0.0416006	-0.0441467	-0.0174125	-0.000862719	0.0131409	-0.0148664	0.000410338
0.501	-0.000862719	0.00677563	0.000410338	-0.00468189	-0.0237778	-0.0377814	0.0207793	-0.0670617	0.0169601	-0.00213578	-0.000862719	0.0640632	0.0907974	0.0564249	0.0195062	-0.0135933	0.0131409	-0.0275969	-0.00722801	-0.0403275	0.0131409	0.0131409	-0.00722801	-0.00340883	-0.0135933	0.0105948	0.014414	0.0169601	0.015687	-0.00340883	0.0233254	-0.0237778	-0.000862719	-0.0301431	0.0169601	0.014414	-0.00213578	0.00295645	0.00422951	-0.000862719	0.00295645	-0.0237778	-0.0403275	-0.0428736	-0.0174125	0.000410338	0.0016834	-0.0148664	0.00550257
0.502	0.0131409	0.00295645	0.00677563	0.000410338	-0.0199586	-0.0225047	0.0258715	-0.0747001	0.015687	0.00550257	0.00550257	0.0640632	0.081886	0.0564249	0.015687	-0.0174125	0.0296907	-0.0250508	-0.00977412	-0.0377814	0.0169601	0.0258715	-0.0212316	0.0016834	-0.00722801	0.014414	0.0195062	0.00677563	0.0220523	0.00295645	0.00422951	-0.0225047	-0.00340883	-0.0199586	0.0105948	0.00932174	-0.00977412	-0.00340883	-0.00340883	-0.0135933	-0.00468189	-0.0390544	-0.02887	-0.0326892	-0.00977412	-0.00340883	0.00550257	-0.0148664	-0.00340883
0.503	-0.00213578	-0.00213578	0.00932174	0.015687	0.0016834	-0.0250508	0.00804868	-0.0772462	0.0245984	-0.00468189	0.000410338	0.0551518	0.0984358	0.0449674	0.0118679	-0.00595495	0.0182332	-0.0352353	-0.0135933	-0.0416006	0.0169601	0.0131409	-0.0174125	0.00550257	-0.0123202	0.00932174	0.0271445	0.014414	0.00677563	-0.0110472	0.00677563	-0.0263239	0.0016834	-0.0339622	0.0296907	-0.000862719	-0.00722801	0.0118679	-0.00722801	-0.00595495	-0.00468189	-0.0199586	-0.0237778	-0.0441467	-0.0161394	0.000410338	0.0207793	-0.0212316	0.00804868
0.504	-0.00340883	-0.00213578	0.00295645	-0.00595495	-0.00340883	-0.0314161	0.0398751	-0.0721539	0.0118679	0.00422951	0.015687	0.0564249	0.102255	0.0564249	0.0131409	-0.00977412	0.0182332	-0.0237778	-0.0148664	-0.0339622	0.0284176	0.00550257	-0.0161394	0.00932174	-0.0148664	0.015687	0.0131409	0.0131409	0.015687	-0.00468189	0.00295645	-0.0326892	-0.000862719	-0.0352353	0.0131409	0.0105948	-0.00340883	0.0131409	-0.00722801	0.0131409	0.00550257	-0.0301431	-0.0301431	-0.0441467	-0.0199586	0.00932174	0.014414	-0.00977412	-0.00340883
0.505	0.0105948	-0.00468189	0.0131409	0.0169601	-0.0123202	-0.0466928	0.0258715	-0.0606964	0.0105948	-0.00468189	0.000410338	0.0615171	0.0895244	0.0538788	0.0016834	-0.00977412	0.014414	-0.0275969	0.000410338	-0.0339622	0.015687	0.0118679	-0.00977412	-0.00340883	-0.0186855	0.00804868	0.0258715	0.014414	0.015687	-0.00977412	0.014414	-0.0212316	0.00804868	-0.0212316	0.0233254	0.00932174	-0.0110472	-0.00213578	-0.00468189	0.000410338	-0.00722801	-0.0275969	-0.0110472	-0.0365083	-0.0225047	0.00295645	0.0131409	-0.0148664	-0.00213578
0.506	0.000410338	0.00295645	0.00295645	0.00550257	-0.00977412	-0.0441467	0.0271445	-0.0747001	0.0105948	0.0131409	0.00295645	0.058971	0.0920705	0.0398751	0.00550257	-0.00722801	0.00932174	-0.0263239	-0.00722801	-0.0314161	0.0169601	0.0105948	-0.0161394	-0.000862719	-0.0110472	0.00932174	0.0207793	0.0271445	0.00932174	-0.00468189	0.00550257	-0.0199586	-0.00722801	-0.0275969	0.0016834	0.000410338	0.0016834	0.014414	0.0118679	-0.000862719	-0.00595495	-0.0174125	-0.0263239	-0.051785	-0.0263239	0.000410338	-0.000862719	-0.0148664	-0.00595495
0.507	-0.00468189	0.000410338	0.00804868	0.00677563	-0.00595495	-0.0365083	0.0207793	-0.0708809	0.015687	-0.00722801	0.00550257	0.0487865	0.0869783	0.0551518	0.00550257	-0.0110472	0.0207793	-0.0186855	-0.00722801	-0.0390544	0.0182332	0.015687	-0.0161394	-0.00340883	-0.0237778	0.00932174	0.0258715	0.036056	0.015687	-0.0110472	0.00422951	-0.0263239	0.00932174	-0.0326892	0.00422951	0.00295645	-0.0148664	0.00422951	-0.00340883	0.000410338	0.00677563	-0.0250508	-0.0199586	-0.0454197	-0.0199586	0.00804868	0.00422951	-0.0135933	-0.00468189
0.508	-0.000862719	0.000410338	0.0016834	-0.00468189	-0.00468189	-0.0161394	0.0182332	-0.0568773	0.0245984	-0.00340883	0.0182332	0.0436943	0.0984358	0.0449674	0.0207793	-0.00722801	0.015687	-0.0250508	-0.0123202	-0.0326892	0.0195062	0.00932174	-0.0110472	0.00550257	-0.0263239	0.0182332	0.0245984	0.0487865	0.00804868	0.000410338	0.00932174	-0.0301431	0.00932174	-0.0237778	0.000410338	0.00677563	-0.0123202	0.00677563	-0.00468189	0.00550257	0.000410338	-0.0212316	-0.0352353	-0.0403275	-0.0250508	-0.00468189	0.000410338	-0.00722801	-0.00340883
0.509	0.0105948	0.000410338	0.00804868	0.00677563	-0.0110472	-0.0339622	0.0335098	-0.0708809	0.0309637	-0.00340883	-0.00468189	0.0538788	0.0907974	0.037329	0.014414	-0.0110472	0.0245984	-0.0377814	-0.00850107	-0.0339622	0.00932174	0.0105948	-0.0174125	0.0105948	-0.0174125	-0.00213578	0.0182332	0.0640632	0.00932174	-0.00722801	0.0105948	-0.0263239	0.000410338	-0.02887	0.015687	0.00422951	-0.0123202	0.00550257	-0.00340883	0.00295645	-0.00340883	-0.0237778	-0.0275969	-0.0428736	-0.0250508	-0.00340883	0.0118679	-0.0212316	-0.000862719
0.51	-0.00213578	-0.000862719	0.015687	-0.00340883	-0.00213578	-0.0377814	0.0322368	-0.0619695	0.00932174	0.00295645	0.0131409	0.0462404	0.0997088	0.0500596	0.00295645	-0.00722801	0.0105948	-0.0301431	-0.00977412	-0.0263239	0.0182332	0.0195062	-0.0250508	-0.00340883	-0.0110472	0.0105948	0.0118679	0.0844321	0.0182332	-0.00722801	0.00422951	-0.0275969	0.00422951	-0.0365083	0.015687	0.00550257	0.00932174	0.014414	-0.0135933	-0.0148664	-0.00468189	-0.0199586	-0.0212316	-0.0403275	-0.0161394	0.0016834	0.0118679	-0.0135933	-0.00722801
0.511	-0.00977412	-0.00468189	0.0105948	0.00422951	-0.00595495	-0.0301431	0.0207793	-0.0657887	0.00677563	0.00295645	0.00550257	0.0500596	0.111166	0.0436943	0.0169601	-0.0135933	0.0169601	-0.0275969	-0.00850107	-0.0403275	0.0195062	0.0131409	-0.0148664	0.0118679	-0.0148664	0.0105948	0.014414	0.0907974	0.0207793	-0.000862719	0.000410338	-0.0263239	0.00804868	-0.0301431	0.014414	-0.00595495	-0.0110472	-0.00595495	0.00295645	-0.00468189	0.000410338	-0.00850107	-0.0174125	-0.0365083	-0.0148664	-0.00468189	0.0016834	-0.00468189	0.000410338
0.512	0.00550257	-0.00850107	0.00677563	0.00677563	-0.0123202	-0.0403275	0.0245984	-0.0657887	0.0182332	0.00295645	0.0105948	0.0513327	0.109893	0.0424212	0.00295645	-0.000862719	0.00804868	-0.0161394	-0.00977412	-0.0403275	0.014414	0.0296907	-0.0110472	0.00677563	-0.02887	0.0016834	0.0207793	0.080613	0.00677563	0.000410338	0.00422951	-0.0237778	-0.00722801	-0.0314161	-0.000862719	0.00804868	-0.00468189	0.00295645	0.014414	-0.00468189	-0.00213578	-0.0237778	-0.0250508	-0.0352353	-0.0250508	-0.00722801	0.014414	-0.00468189	0.00295645
0.513	0.00295645	0.00422951	0.0105948	0.00550257	-0.0148664	-0.0377814	0.0258715	-0.0657887	0.0207793	-0.0148664	0.00932174	0.0462404	0.10862	0.037329	0.014414	-0.0237778	0.015687	-0.0314161	0.000410338	-0.0326892	0.00804868	0.00677563	-0.0135933	0.00422951	-0.0199586	0.00295645	0.0233254	0.081886	0.0105948	-0.0135933	0.0131409	-0.0237778	0.00295645	-0.0416006	0.0105948	0.015687	-0.0135933	0.0131409	-0.00977412	0.00295645	0.00932174	-0.0186855	-0.0377814	-0.0263239	-0.0275969	0.0118679	0.00677563	-0.00468189	-0.00595495
0.514	-0.00595495	0.00550257	0.0118679	0.000410338	-0.00468189	-0.0352353	0.037329	-0.0619695	0.014414	-0.0123202	0.0118679	0.0335098	0.102255	0.0500596	0.014414	-0.0174125	0.0207793	-0.0263239	-0.00468189	-0.0352353	0.014414	0.015687	-0.0199586	-0.000862719	-0.0237778	0.0105948	0.0284176	0.0755207	0.0169601	-0.00468189	0.014414	-0.02887	-0.00468189	-0.0199586	0.00295645	-0.000862719	-0.00722801	0.00804868	0.00295645	0.00422951	-0.00468189	-0.00977412	-0.0161394	-0.0352353	-0.0326892	0.00804868	0.00422951	-0.00722801	-0.00850107
0.515	0.00677563	-0.00340883	0.0195062	0.00295645	-0.00595495	-0.0428736	0.036056	-0.0657887	0.015687	-0.000862719	0.00932174	0.0386021	0.106074	0.0475135	0.0118679	-0.0135933	0.0195062	-0.0250508	-0.00468189	-0.0275969	0.0207793	0.00932174	-0.0110472	0.0016834	-0.0174125	0.00677563	0.014414	0.0767938	0.0182332	-0.00595495	0.00677563	-0.0314161	0.00677563	-0.0225047	0.00677563	0.0118679	-0.00468189	0.00932174	0.00422951	-0.0212316	0.0016834	-0.0225047	-0.0275969	-0.0428736	-0.0174125	0.000410338	0.015687	-0.00340883	0.0105948
0.516	-0.00468189	-0.0148664	0.00550257	0.0105948	-0.0148664	-0.0352353	0.0335098	-0.0619695	0.0182332	-0.000862719	-0.00340883	0.0411482	0.103528	0.0487865	0.00932174	-0.00468189	0.00677563	-0.0237778	-0.00977412	-0.0314161	0.014414	0.015687	-0.0135933	-0.000862719	-0.0237778	0.00804868	0.0182332	0.0907974	0.014414	-0.00595495	0.00677563	-0.0250508	0.00804868	-0.0314161	0.0271445	0.00932174	-0.0148664	0.00422951	-0.0110472	0.00295645	0.0016834	-0.0275969	-0.0199586	-0.0237778	-0.0365083	0.00550257	0.00932174	-0.00977412	0.00550257
0.517	0.0016834	-0.00213578	-0.000862719	0.00295645	0.00295645	-0.0326892	0.0245984	-0.0747001	0.0118679	-0.000862719	-0.00468189	0.0296907	0.106074	0.0436943	0.0182332	-0.0186855	0.0233254	-0.02887	-0.00977412	-0.0352353	0.0233254	0.00932174	-0.0148664	0.00550257	-0.00722801	-0.00468189	0.0245984	0.114986	0.015687	-0.000862719	0.014414	-0.0352353	-0.00468189	-0.0199586	0.000410338	-0.00213578	-0.0237778	0.0105948	0.00422951	-0.0110472	-0.000862719	-0.0301431	-0.0275969	-0.0339622	-0.0275969	-0.000862719	-0.00850107	-0.0110472	0.000410338
0.518	0.00550257	-0.00722801	0.00550257	0.0105948	-0.00468189	-0.0339622	0.0335098	-0.0772462	0.0195062	-0.00468189	0.00550257	0.037329	0.0997088	0.0449674	0.0105948	-0.0123202	0.015687	-0.0263239	-0.00595495	-0.0454197	0.015687	0.015687	-0.0186855	0.00295645	-0.0186855	0.00295645	0.0195062	0.116259	0.0195062	-0.000862719	0.0016834	-0.0263239	0.000410338	-0.0352353	0.0207793	0.00804868	-0.00340883	0.00932174	0.00804868	-0.0110472	-0.00595495	-0.0237778	-0.0314161	-0.0365083	-0.0135933	0.00550257	-0.000862719	-0.0110472	-0.00468189
0.519	-0.00595495	-0.00977412	0.0105948	-0.00468189	-0.0161394	-0.0390544	0.0411482	-0.0556042	0.014414	-0.00468189	0.00677563	0.036056	0.117532	0.0424212	0.0207793	-0.0161394	0.015687	-0.0301431	-0.000862719	-0.0301431	0.00932174	0.0016834	-0.0123202	-0.00595495	-0.0186855	0.00295645	0.0258715	0.0933435	0.014414	-0.00722801	0.00550257	-0.0314161	-0.00340883	-0.0212316	0.0182332	0.014414	-0.0110472	0.00932174	0.00932174	-0.00468189	-0.000862719	-0.0237778	-0.0199586	-0.0403275	-0.0225047	-0.00595495	0.00932174	-0.00468189	-0.00340883
0.52	-0.00340883	-0.0135933	0.00932174	0.00295645	0.000410338	-0.0237778	0.036056	-0.0594234	0.015687	-0.00850107	0.00550257	0.0296907	0.117532	0.0551518	0.00932174	-0.0212316	0.014414	-0.0301431	-0.00468189	-0.0301431	0.015687	0.0182332	-0.0148664	0.00422951	-0.0275969	-0.000862719	0.014414	0.0857052	0.0105948	-0.00340883	0.000410338	-0.0275969	-0.00722801	-0.0314161	0.014414	0.0207793	-0.0212316	0.0016834	0.00804868	0.000410338	0.00804868	-0.0110472	-0.0250508	-0.0275969	-0.0365083	0.000410338	0.00295645	-0.00850107	0.0016834
0.521	0.00550257	-0.00468189	0.0016834	0.00932174	-0.00722801	-0.0492389	0.036056	-0.0568773	0.0131409	-0.00722801	0.0118679	0.0335098	0.0984358	0.036056	0.00677563	-0.00468189	0.0182332	-0.0212316	-0.00722801	-0.0339622	0.00932174	0.0233254	-0.0161394	0.00295645	-0.0186855	-0.000862719	0.00295645	0.0882513	0.0118679	-0.0110472	0.00804868	-0.0263239	0.00550257	-0.0301431	0.015687	0.00550257	-0.0123202	0.00677563	0.0016834	-0.00340883	-0.00722801	-0.0339622	-0.0263239	-0.0250508	-0.0161394	-0.00722801	0.015687	-0.0110472	-0.00595495
0.522	-0.00977412	-0.00850107	0.000410338	0.0182332	-0.00213578	-0.0301431	0.0296907	-0.051785	0.015687	-0.00340883	0.0016834	0.036056	0.122624	0.0513327	0.014414	-0.0199586	0.00677563	-0.0263239	0.000410338	-0.0339622	0.0118679	0.0131409	-0.0148664	0.00295645	-0.0199586	-0.00213578	0.0207793	0.080613	0.015687	-0.00722801	-0.00213578	-0.0301431	-0.00850107	-0.02887	0.0207793	0.0118679	0.0016834	0.000410338	-0.00468189	-0.00850107	0.0105948	-0.0161394	-0.0352353	-0.0416006	-0.0199586	0.00295645	0.00550257	-0.00722801	-0.000862719
0.523	-0.00213578	-0.00468189	0.00932174	0.00295645	-0.00468189	-0.0365083	0.0449674	-0.0670617	0.00550257	0.0016834	0.0207793	0.0347829	0.114986	0.0551518	0.0118679	-0.00977412	0.0245984	-0.0250508	-0.00468189	-0.0428736	0.0169601	0.014414	-0.0212316	0.0105948	-0.0199586	-0.00213578	0.015687	0.0742477	0.0220523	-0.0186855	0.00804868	-0.0263239	0.00550257	-0.0326892	0.0105948	0.00932174	-0.00468189	-0.00340883	0.00422951	-0.00468189	0.00295645	-0.0148664	-0.0339622	-0.0339622	-0.0161394	0.0105948	0.00932174	-0.0148664	0.00422951
[truncated: 2,476 more rows]
[truncated: 9 more columns]
