# Supplementary material for: Transport mechanism of DgoT, a bacterial homolog of SLC17 organic anion transporters
Source: EMBO J. 2024 Oct 25;43(24):6740–65. doi: 10.1038/s44318-024-00279-y (PMC11649914; doi:10.1038/s44318-024-00279-y)
Supplement: Supplementary file 9 — Source data Fig. 8 [file 44318_2024_279_MOESM9_ESM.zip › Figure 8/8C/8C.xls]

## Sheet: README
Main panel: raw currents (measured on the same sensor) are shown
Inset: currents normalized to the average peak current (maximum value between 1.08 and 1.4 sec) at pH=7 measured with sensor 1

## Sheet: Main panel
Time (s)	Current (nA)	Current (nA)	Current (nA)
	pH 8.0	pH 7.0	pH 6.0	pH 5.0	pH 4.0
0	-0.0123202	0.014414	-0.073427	-0.0454197	-0.00213578
0.001	-0.0237778	0.015687	-0.0797923	-0.0441467	0.0118679
0.002	-0.0110472	0.0118679	-0.0619695	-0.0428736	-0.00340883
0.003	-0.0110472	0.0105948	-0.0721539	-0.0479659	0.00550257
0.004	-0.0123202	0.0105948	-0.0568773	-0.0454197	-0.00340883
0.005	-0.0263239	0.0195062	-0.0657887	-0.0581503	0.000410338
0.006	-0.00468189	0.0131409	-0.0606964	-0.0606964	0.000410338
0.007	-0.0199586	0.0245984	-0.0657887	-0.051785	0.00422951
0.008	-0.0186855	0.0105948	-0.051785	-0.051785	0.0105948
0.009	-0.00850107	0.0131409	-0.0606964	-0.050512	-0.000862719
0.01	-0.0161394	0.0245984	-0.0619695	-0.051785	0.0131409
0.011	-0.0148664	0.0105948	-0.050512	-0.0403275	-0.00340883
0.012	-0.0199586	0.015687	-0.0670617	-0.0428736	0.000410338
0.013	-0.0110472	0.0195062	-0.0594234	-0.0479659	-0.00340883
0.014	-0.0161394	0.015687	-0.0606964	-0.0352353	0.00550257
0.015	-0.0174125	0.0220523	-0.0543312	-0.0263239	0.0016834
0.016	-0.0212316	0.014414	-0.0670617	-0.0237778	-0.000862719
0.017	-0.00850107	0.0131409	-0.0543312	-0.0377814	-0.00468189
0.018	-0.0110472	0.0105948	-0.0619695	-0.0237778	0.00422951
0.019	-0.00468189	0.0131409	-0.0568773	-0.0275969	0.00422951
0.02	-0.00468189	0.0105948	-0.0581503	-0.0263239	-0.00977412
0.021	-0.00722801	0.0245984	-0.0530581	-0.0212316	-0.00340883
0.022	-0.0148664	0.00804868	-0.0619695	-0.0212316	-0.0123202
0.023	-0.00213578	0.014414	-0.0466928	-0.0314161	0.00677563
0.024	-0.0110472	0.000410338	-0.0543312	-0.0339622	0.00550257
0.025	-0.0123202	0.0169601	-0.0581503	-0.0263239	0.00677563
0.026	-0.0212316	0.00295645	-0.0556042	-0.0314161	0.000410338
0.027	-0.00595495	0.0169601	-0.0568773	-0.0186855	0.00550257
0.028	-0.0161394	0.0016834	-0.051785	-0.0250508	-0.000862719
0.029	-0.0148664	0.00932174	-0.051785	-0.0263239	-0.000862719
0.03	-0.00595495	0.00804868	-0.050512	-0.0212316	0.00295645
0.031	-0.0135933	0.000410338	-0.0568773	-0.0225047	-0.00595495
0.032	-0.0110472	0.015687	-0.051785	-0.0314161	0.00422951
0.033	-0.0123202	0.0105948	-0.0543312	-0.0250508	0.00295645
0.034	-0.0186855	0.00932174	-0.0645156	-0.0250508	0.014414
0.035	-0.0110472	0.000410338	-0.0479659	-0.0212316	0.000410338
0.036	-0.0148664	0.014414	-0.0543312	-0.0148664	-0.00340883
0.037	-0.0110472	0.0105948	-0.0556042	-0.0275969	0.0105948
0.038	-0.0135933	0.014414	-0.0479659	-0.0250508	-0.00595495
0.039	-0.0161394	0.0169601	-0.0543312	-0.0326892	0.00677563
0.04	-0.0110472	0.00804868	-0.0543312	-0.0110472	-0.00213578
0.041	-0.0199586	0.0131409	-0.0466928	-0.0250508	0.0105948
0.042	-0.0199586	0.014414	-0.050512	-0.0186855	-0.00468189
0.043	-0.0148664	0.00932174	-0.0568773	-0.0199586	0.00550257
0.044	-0.0110472	0.0105948	-0.050512	-0.0199586	0.00550257
0.045	-0.00850107	0.00932174	-0.0619695	-0.0250508	0.00422951
0.046	-0.0110472	-0.00340883	-0.0606964	-0.0275969	-0.00340883
0.047	-0.0237778	0.00932174	-0.0466928	-0.0250508	0.000410338
0.048	-0.0148664	0.000410338	-0.0556042	-0.0225047	0.00295645
0.049	-0.0123202	-0.00468189	-0.0441467	-0.0174125	0.00295645
0.05	-0.00722801	0.0118679	-0.0581503	-0.0174125	0.00677563
0.051	-0.0212316	0.014414	-0.0428736	-0.0199586	-0.00595495
0.052	-0.0186855	0.00550257	-0.0568773	-0.0212316	0.00295645
0.053	-0.0148664	0.0118679	-0.0683348	-0.0263239	0.00550257
0.054	-0.0237778	-0.000862719	-0.0556042	-0.0161394	0.00932174
0.055	-0.0110472	0.00295645	-0.0708809	-0.0263239	0.000410338
0.056	-0.0275969	0.000410338	-0.0657887	-0.0199586	0.014414
0.057	-0.00977412	0.000410338	-0.073427	-0.0199586	0.00422951
0.058	-0.0148664	-0.0110472	-0.0708809	-0.0212316	0.00932174
0.059	-0.0161394	-0.0110472	-0.0810654	-0.0199586	0.0118679
0.06	-0.0314161	-0.0110472	-0.0785192	-0.0199586	0.00932174
0.061	-0.0237778	0.00932174	-0.0696078	-0.0148664	0.00932174
0.062	-0.0250508	-0.00468189	-0.0670617	-0.0212316	0.00804868
0.063	-0.0250508	-0.0123202	-0.0657887	-0.0199586	0.00677563
0.064	-0.0314161	-0.0110472	-0.0670617	-0.0148664	0.0016834
0.065	-0.0174125	-0.0123202	-0.0645156	-0.0237778	0.0118679
0.066	-0.0301431	-0.000862719	-0.051785	-0.0275969	0.00804868
0.067	-0.0339622	-0.00340883	-0.0556042	-0.0250508	0.015687
0.068	-0.0314161	-0.00850107	-0.0492389	-0.0225047	0.00422951
0.069	-0.0365083	0.00550257	-0.0556042	-0.0199586	-0.00213578
0.07	-0.0403275	0.00422951	-0.0454197	-0.0186855	0.00550257
0.071	-0.0352353	-0.00722801	-0.0428736	-0.02887	0.00932174
0.072	-0.0428736	-0.00468189	-0.0645156	-0.0225047	0.0131409
0.073	-0.0339622	-0.00977412	-0.050512	-0.0199586	0.00677563
0.074	-0.0441467	-0.00722801	-0.051785	-0.0199586	0.0016834
0.075	-0.0530581	0.00677563	-0.0556042	-0.0263239	0.0131409
0.076	-0.0403275	0.0016834	-0.0568773	-0.00977412	0.00932174
0.077	-0.051785	-0.00468189	-0.0492389	-0.0250508	0.000410338
0.078	-0.0492389	-0.00468189	-0.0619695	-0.0148664	0.0105948
0.079	-0.0365083	-0.00850107	-0.0556042	-0.0225047	0.00295645
0.08	-0.0428736	-0.00340883	-0.0594234	-0.0135933	0.00550257
0.081	-0.0365083	-0.00595495	-0.0441467	-0.0148664	0.00550257
0.082	-0.0390544	0.000410338	-0.0352353	-0.0174125	0.00677563
0.083	-0.0479659	0.0016834	-0.0352353	-0.0123202	0.014414
0.084	-0.0403275	0.000410338	-0.0403275	-0.0263239	0.014414
0.085	-0.0263239	-0.000862719	-0.0250508	-0.0174125	0.0131409
0.086	-0.0250508	0.00295645	-0.0263239	-0.00850107	0.00295645
0.087	-0.00468189	0.00932174	-0.0225047	-0.0314161	0.0131409
0.088	-0.00340883	0.0105948	-0.0301431	-0.00977412	0.00295645
0.089	-0.0123202	0.00677563	-0.0314161	-0.0250508	0.015687
0.09	0.0105948	-0.00340883	-0.0301431	-0.0212316	-0.00595495
0.091	-0.00977412	0.000410338	-0.0250508	-0.0250508	0.00804868
0.092	0.00422951	-0.0110472	-0.0237778	-0.0263239	0.0016834
0.093	0.00295645	-0.00340883	-0.0199586	-0.0186855	0.0105948
0.094	0.00932174	-0.0123202	-0.0263239	-0.0301431	0.00422951
0.095	-0.000862719	-0.00468189	-0.0212316	-0.0148664	0.00422951
0.096	-0.000862719	-0.00722801	-0.0301431	-0.0263239	0.00422951
0.097	-0.00722801	-0.00722801	-0.0225047	-0.0174125	0.00550257
0.098	0.00422951	-0.00595495	-0.0365083	-0.0263239	0.0016834
0.099	-0.00468189	-0.000862719	-0.0530581	-0.0212316	0.0118679
0.1	-0.00595495	-0.00468189	-0.073427	-0.0199586	0.00932174
0.101	-0.00595495	0.00932174	-0.0683348	-0.0161394	0.00932174
0.102	-0.0161394	0.00932174	-0.0657887	-0.0250508	0.00932174
0.103	-0.0123202	0.0118679	-0.0606964	-0.0212316	-0.00340883
0.104	-0.00977412	0.00550257	-0.0466928	-0.0212316	0.0105948
0.105	-0.0110472	0.014414	-0.0314161	-0.0263239	0.00677563
0.106	-0.0161394	0.00550257	-0.0225047	-0.0161394	0.0131409
0.107	-0.0186855	-0.0123202	-0.0250508	-0.0275969	0.014414
0.108	-0.0250508	-0.00468189	-0.0212316	-0.0263239	0.0118679
0.109	-0.00595495	-0.00340883	-0.02887	-0.0250508	0.0118679
0.11	-0.0263239	0.00295645	-0.0263239	-0.0148664	0.00422951
0.111	-0.0148664	0.00677563	-0.0250508	-0.0186855	0.00932174
0.112	0.000410338	0.0105948	-0.0110472	-0.0314161	0.00932174
0.113	-0.0174125	-0.00213578	-0.0225047	-0.0263239	0.00677563
0.114	-0.00340883	0.0105948	-0.0237778	-0.0212316	0.000410338
0.115	-0.0174125	0.00550257	-0.0148664	-0.0237778	0.00295645
0.116	0.000410338	0.0169601	-0.0212316	-0.0225047	0.000410338
0.117	-0.0110472	-0.00340883	-0.0225047	-0.0250508	0.00550257
0.118	-0.0110472	0.000410338	-0.0301431	-0.0403275	0.0195062
0.119	-0.00977412	0.0105948	-0.0186855	0.0258715	-0.00213578
0.12	-0.0135933	-0.00213578	-0.0199586	0.0296907	0.0118679
0.121	-0.0135933	0.00677563	-0.0250508	0.0207793	0.000410338
0.122	-0.00977412	0.00677563	-0.0237778	0.00295645	0.00677563
0.123	-0.00977412	-0.00595495	-0.0186855	-0.00595495	0.0118679
0.124	-0.0174125	0.0105948	-0.0174125	-0.0148664	0.00932174
0.125	0.00550257	0.0105948	-0.0148664	-0.0352353	-0.0123202
0.126	-0.0123202	0.00932174	-0.0237778	-0.02887	0.00677563
0.127	-0.00595495	0.00804868	-0.0148664	-0.0428736	0.00677563
0.128	-0.00595495	0.00550257	-0.0161394	-0.0466928	0.0016834
0.129	-0.0123202	0.00295645	-0.0186855	-0.0174125	0.00550257
0.13	-0.00468189	-0.00468189	-0.0225047	0.000410338	-0.000862719
0.131	-0.0161394	0.00295645	-0.0275969	0.0258715	0.00422951
0.132	-0.00468189	0.0182332	-0.0135933	0.036056	0.00295645
0.133	-0.0110472	0.0207793	-0.0339622	0.0436943	0.0016834
0.134	-0.00977412	0.0016834	-0.0314161	0.014414	0.0105948
0.135	-0.0186855	0.015687	-0.0314161	0.0169601	0.000410338
0.136	-0.0161394	-0.00468189	-0.0403275	0.00550257	0.0105948
0.137	-0.0199586	0.00550257	-0.050512	-0.00722801	0.000410338
0.138	-0.0110472	0.0131409	-0.0441467	-0.0250508	0.0131409
0.139	-0.00977412	0.0131409	-0.0530581	-0.0148664	0.00422951
0.14	-0.0199586	0.0105948	-0.0568773	-0.0225047	0.0131409
0.141	-0.00468189	0.0105948	-0.0594234	-0.0174125	0.00422951
0.142	-0.0148664	0.00932174	-0.0670617	-0.0199586	0.00677563
0.143	-0.0148664	0.00932174	-0.0454197	-0.00977412	0.000410338
0.144	-0.0263239	0.0195062	-0.0556042	-0.0225047	0.00932174
0.145	-0.00722801	0.014414	-0.02887	-0.0135933	0.0118679
0.146	-0.0212316	0.0207793	-0.0365083	-0.00595495	0.0016834
0.147	-0.0186855	0.00295645	-0.0403275	-0.0110472	0.00422951
0.148	-0.0148664	0.0131409	-0.0326892	-0.0148664	0.000410338
0.149	-0.0135933	0.0131409	-0.0263239	-0.00977412	0.0195062
0.15	-0.0123202	0.014414	-0.0365083	-0.0135933	-0.00213578
0.151	-0.0161394	0.0118679	-0.0352353	-0.0148664	0.0105948
0.152	-0.0135933	0.00932174	-0.0314161	-0.0161394	0.00932174
0.153	-0.0263239	0.014414	-0.0275969	-0.0148664	0.0105948
0.154	-0.0174125	0.0131409	-0.0339622	-0.0110472	0.00295645
0.155	-0.0212316	0.00932174	-0.0492389	-0.0135933	0.00550257
0.156	-0.0174125	0.015687	-0.0416006	-0.0161394	0.00295645
0.157	-0.0352353	-0.00850107	-0.0441467	-0.0110472	0.00677563
0.158	-0.0314161	0.0105948	-0.0454197	-0.00595495	0.015687
0.159	-0.0365083	0.0195062	-0.0403275	-0.0110472	0.0016834
0.16	-0.0275969	0.0131409	-0.051785	-0.0250508	0.0105948
0.161	-0.0275969	0.00550257	-0.0632425	-0.0174125	0.0016834
0.162	-0.0161394	0.015687	-0.0492389	-0.0148664	0.00804868
0.163	-0.0161394	0.0016834	-0.0428736	-0.0110472	-0.00340883
0.164	-0.0212316	0.00932174	-0.0479659	-0.00340883	0.0131409
0.165	-0.0148664	0.014414	-0.0403275	-0.0110472	0.000410338
0.166	-0.0263239	0.014414	-0.0466928	-0.00722801	0.0105948
0.167	-0.0161394	0.0207793	-0.0301431	-0.0148664	0.00804868
0.168	-0.0212316	0.0105948	-0.0275969	-0.00850107	0.0131409
0.169	-0.0237778	0.0169601	-0.0161394	-0.0110472	0.00804868
0.17	-0.0110472	0.0207793	0.00295645	-0.00722801	0.000410338
0.171	-0.0174125	0.015687	0.0131409	-0.0110472	0.000410338
0.172	-0.0225047	0.0131409	-0.00595495	-0.0135933	0.00677563
0.173	-0.0186855	0.0245984	-0.00213578	-0.00977412	0.0118679
0.174	-0.0161394	0.0105948	0.00295645	-0.0186855	-0.00468189
0.175	-0.0161394	0.00932174	-0.0148664	-0.00722801	0.0118679
0.176	-0.00977412	0.00677563	-0.00340883	-0.0199586	0.000410338
0.177	-0.0135933	0.0169601	-0.0161394	-0.0110472	0.0131409
0.178	-0.0186855	0.00677563	-0.00722801	-0.0135933	0.0016834
0.179	-0.0110472	0.0195062	-0.0237778	-0.0174125	0.00932174
0.18	-0.0199586	0.000410338	-0.0135933	-0.00722801	0.0105948
0.181	-0.0135933	0.014414	-0.0174125	-0.0250508	0.0016834
0.182	-0.0148664	0.0245984	-0.0161394	-0.00468189	0.0131409
0.183	-0.00722801	0.0182332	-0.0275969	-0.0135933	0.0105948
0.184	-0.0199586	0.014414	-0.0186855	-0.00468189	-0.00213578
0.185	-0.000862719	0.0169601	-0.0237778	-0.0199586	0.00550257
0.186	-0.0225047	0.014414	-0.0148664	-0.0123202	0.015687
0.187	-0.00595495	0.0233254	-0.0237778	-0.0148664	-0.00850107
0.188	-0.00468189	0.0105948	-0.0148664	-0.0186855	0.00677563
0.189	-0.00722801	0.015687	-0.0212316	-0.0110472	0.0118679
0.19	-0.0161394	0.0169601	-0.0199586	-0.0148664	0.00677563
0.191	-0.0110472	0.0182332	-0.0148664	-0.00595495	-0.00213578
0.192	-0.0110472	0.0195062	-0.0110472	-0.0110472	0.00804868
0.193	0.0016834	0.00550257	-0.0161394	-0.0110472	0.0118679
0.194	-0.0110472	0.015687	-0.0199586	-0.00722801	-0.00340883
0.195	-0.0148664	0.014414	-0.0174125	0.000410338	0.0131409
0.196	-0.00595495	0.015687	-0.0161394	-0.00977412	-0.000862719
0.197	-0.00850107	0.014414	-0.0148664	-0.00340883	0.00295645
0.198	-0.00468189	0.0207793	-0.0199586	-0.00850107	0.00295645
0.199	-0.0148664	0.00295645	-0.0174125	-0.0161394	0.00422951
0.2	-0.00468189	0.0296907	-0.0199586	-0.00595495	0.00295645
0.201	-0.00595495	0.015687	-0.0301431	-0.00595495	0.00932174
0.202	-0.00977412	0.0169601	-0.00722801	-0.00340883	0.00550257
0.203	-0.0199586	0.0258715	-0.0199586	-0.0123202	0.00422951
0.204	-0.00468189	0.0207793	-0.0199586	-0.0110472	0.00550257
0.205	0.00295645	0.00932174	-0.0199586	-0.00977412	0.00295645
0.206	-0.00340883	0.014414	-0.0186855	-0.0123202	0.0105948
0.207	-0.00850107	0.0105948	-0.0148664	-0.00722801	0.00932174
0.208	-0.0148664	0.0207793	-0.00850107	-0.0123202	0.00550257
0.209	-0.00977412	0.00295645	-0.00595495	-0.00468189	0.00550257
0.21	-0.00977412	0.0195062	-0.00977412	-0.0174125	0.00804868
0.211	0.000410338	0.014414	0.000410338	-0.0148664	0.000410338
0.212	-0.0199586	0.014414	-0.00595495	-0.00595495	0.00295645
0.213	-0.00340883	0.0233254	-0.0110472	-0.0148664	0.0016834
0.214	-0.0148664	0.0131409	-0.0161394	-0.00340883	0.00422951
0.215	-0.00468189	0.0245984	-0.0250508	-0.0123202	0.00677563
0.216	-0.0174125	0.0195062	-0.00213578	-0.00977412	-0.00468189
0.217	-0.0110472	0.0118679	-0.0135933	-0.0110472	0.00295645
0.218	-0.0161394	0.0131409	-0.0161394	-0.00722801	0.00804868
0.219	-0.00340883	0.0245984	-0.0174125	0.000410338	0.00932174
0.22	-0.0148664	0.0131409	-0.0237778	-0.00977412	-0.00722801
0.221	-0.0212316	0.0322368	-0.0352353	-0.00722801	0.00932174
0.222	-0.0123202	0.0105948	-0.0416006	-0.00722801	0.00677563
0.223	-0.00977412	0.015687	-0.0454197	-0.00340883	0.0105948
0.224	-0.00722801	0.014414	-0.0428736	-0.0148664	0.00295645
0.225	-0.0110472	0.0169601	-0.0416006	-0.0123202	0.00295645
0.226	-0.00850107	0.0131409	-0.0479659	-0.00595495	0.00550257
0.227	-0.0199586	0.0182332	-0.0428736	-0.00468189	-0.00340883
0.228	0.0016834	0.0169601	-0.0326892	-0.0148664	0.00804868
0.229	-0.0212316	0.00295645	-0.0314161	-0.0135933	-0.0110472
0.23	-0.00722801	0.0118679	-0.0263239	-0.0123202	0.00550257
0.231	-0.0135933	-0.00977412	-0.00340883	-0.00595495	0.00677563
0.232	-0.0110472	0.00804868	-0.000862719	-0.0123202	0.00550257
0.233	-0.0199586	0.0016834	-0.00340883	-0.0110472	-0.00213578
0.234	-0.00595495	0.0182332	-0.00340883	-0.0148664	0.00422951
0.235	-0.0186855	0.014414	0.00422951	-0.0148664	-0.000862719
0.236	-0.00977412	0.015687	-0.00340883	-0.00722801	0.000410338
0.237	-0.0110472	0.0105948	0.00550257	-0.0110472	0.0016834
0.238	-0.00977412	0.014414	0.00677563	-0.00468189	0.00804868
0.239	-0.0199586	0.0016834	-0.00340883	-0.0148664	0.00295645
0.24	-0.0123202	0.0182332	-0.0110472	-0.00977412	-0.00468189
0.241	-0.0110472	0.0118679	-0.0148664	-0.0135933	0.00550257
0.242	0.00295645	0.0233254	-0.0174125	-0.0199586	-0.00977412
0.243	-0.00340883	0.0245984	-0.0250508	-0.0314161	0.00422951
0.244	-0.00722801	0.0258715	-0.0174125	-0.0148664	0.000410338
0.245	-0.0123202	0.0309637	-0.0314161	-0.0225047	-0.000862719
0.246	-0.0110472	0.0105948	-0.0135933	-0.0199586	0.00932174
0.247	-0.00722801	0.0220523	-0.0250508	-0.0263239	-0.0123202
0.248	-0.0135933	0.0245984	-0.0250508	-0.0263239	0.00932174
0.249	-0.00468189	0.015687	-0.0199586	-0.0314161	0.00295645
0.25	-0.0110472	0.0105948	-0.0186855	-0.02887	-0.000862719
0.251	-0.00468189	0.0233254	-0.0135933	-0.0263239	0.00677563
0.252	-0.0123202	0.0220523	-0.0212316	-0.0275969	0.0016834
0.253	-0.00468189	0.0118679	-0.0199586	-0.0199586	0.00422951
0.254	-0.0135933	0.0245984	-0.0263239	-0.0352353	0.000410338
0.255	-0.00722801	0.0169601	-0.0314161	-0.0352353	0.00932174
0.256	-0.0110472	0.015687	-0.02887	-0.0225047	-0.00213578
0.257	-0.0110472	0.0207793	-0.00977412	-0.0263239	0.00295645
0.258	-0.0161394	0.0207793	-0.02887	-0.0161394	0.00677563
0.259	-0.0161394	0.0131409	-0.0250508	-0.0263239	0.0105948
0.26	-0.0110472	0.0220523	-0.0275969	-0.0186855	0.00295645
0.261	-0.00468189	0.0169601	-0.0326892	-0.00595495	0.00295645
0.262	-0.0161394	0.0182332	-0.0339622	-0.0123202	0.0016834
0.263	-0.0148664	0.0207793	-0.0428736	-0.0250508	0.0118679
0.264	-0.0148664	0.0207793	-0.0212316	-0.00595495	0.0105948
0.265	-0.00977412	0.0207793	-0.0352353	-0.0148664	-0.000862719
0.266	0.000410338	0.0245984	-0.0263239	-0.0212316	0.0131409
0.267	-0.0148664	0.00804868	-0.02887	-0.0135933	0.00422951
0.268	0.000410338	0.0296907	-0.0301431	-0.00722801	0.014414
0.269	-0.0237778	0.0169601	-0.0199586	-0.00468189	0.000410338
0.27	-0.00722801	0.0207793	-0.0314161	-0.0148664	0.00932174
0.271	-0.0199586	0.0195062	-0.0403275	0.000410338	0.0118679
0.272	-0.0148664	0.0118679	-0.0186855	-0.00213578	0.00295645
0.273	-0.0123202	0.0207793	-0.0186855	-0.00977412	0.00804868
0.274	-0.00977412	0.015687	-0.0237778	0.00677563	0.000410338
0.275	-0.0148664	0.014414	-0.0377814	-0.00468189	0.00422951
0.276	-0.0110472	0.00932174	-0.0352353	0.00677563	0.00804868
0.277	-0.00850107	0.0105948	-0.0314161	-0.00977412	-0.0135933
0.278	-0.0186855	0.00932174	-0.0466928	0.00295645	0.014414
0.279	-0.00340883	0.00550257	-0.0403275	-0.00468189	0.0105948
0.28	-0.00722801	0.00932174	-0.0339622	0.00804868	0.00550257
0.281	-0.00722801	0.0169601	-0.0314161	-0.00468189	0.00932174
0.282	-0.00213578	0.0118679	-0.0301431	0.00295645	0.00932174
0.283	-0.00340883	0.0169601	-0.0416006	0.00295645	0.00932174
0.284	-0.0199586	0.0245984	-0.0237778	0.00295645	0.00677563
0.285	-0.00977412	0.014414	-0.0365083	-0.00468189	0.00677563
0.286	-0.0174125	0.0296907	-0.0314161	-0.00722801	0.0131409
0.287	-0.00850107	0.0169601	-0.0314161	-0.00340883	0.00804868
0.288	-0.0110472	0.0284176	-0.0339622	0.0016834	0.0207793
0.289	-0.0199586	0.0131409	-0.0250508	-0.00468189	0.0105948
0.29	-0.0148664	0.0169601	-0.0326892	-0.000862719	0.00550257
0.291	-0.0186855	0.0195062	-0.0275969	-0.000862719	0.0131409
0.292	-0.0135933	0.0258715	-0.0250508	0.00295645	0.00295645
0.293	-0.0135933	0.0182332	-0.0301431	-0.00213578	0.00295645
0.294	-0.0110472	-0.0250508	-0.0301431	0.014414	0.014414
0.295	-0.0263239	-0.0326892	-0.0225047	0.00550257	0.00295645
0.296	-0.00468189	-0.0110472	-0.0263239	-0.000862719	0.015687
0.297	-0.0199586	-0.0250508	-0.0237778	0.00932174	0.00295645
0.298	-0.0148664	-0.0186855	-0.0148664	0.00804868	0.00677563
0.299	-0.0199586	-0.0466928	-0.0186855	0.0118679	0.00422951
0.3	-0.0148664	0.000410338	-0.0212316	-0.000862719	0.0118679
0.301	-0.0186855	-0.0403275	-0.0263239	0.00550257	0.0105948
0.302	-0.00722801	-0.0912498	-0.00977412	0.00550257	0.015687
0.303	-0.0225047	-0.142172	-0.00722801	0.0105948	0.037329
0.304	-0.0110472	-0.185456	-0.02887	0.00677563	0.080613
0.305	-0.0110472	-0.251655	-0.00468189	0.00932174	0.122624
0.306	-0.0237778	-0.315308	-0.00850107	0.00932174	0.12517
0.307	-0.00213578	-0.354773	-0.00595495	0.0131409	0.114986
0.308	-0.00468189	-0.316581	-0.00722801	0.0131409	0.0946166
0.309	-0.0110472	-0.252928	0.014414	0.00295645	0.0907974
0.31	-0.0326892	-0.157449	0.037329	0.0118679	0.0717016
0.311	-0.0148664	-0.100161	0.0920705	0.0118679	0.0678824
0.312	-0.0212316	-0.0797923	0.130262	0.0449674	0.0551518
0.313	-0.02887	-0.0823384	0.130262	0.0882513	0.0436943
0.314	-0.0174125	-0.0874306	0.121351	0.132808	0.0284176
0.315	-0.0135933	-0.0301431	0.10862	0.149358	0.0284176
0.316	-0.00468189	0.0436943	0.111166	0.137901	0.0220523
0.317	-0.0148664	0.120078	0.0933435	0.142993	-0.000862719
0.318	-0.00468189	0.167181	0.100982	0.122624	0.00804868
0.319	-0.0225047	0.188823	0.109893	0.10862	0.0182332
0.32	0.00677563	0.221922	0.131535	0.102255	0.0347829
0.321	0.0398751	0.215557	0.130262	0.0984358	0.0449674
0.322	0.118805	0.228288	0.149358	0.0869783	0.081886
0.323	0.169727	0.192642	0.160816	0.0984358	0.0704285
0.324	0.199007	0.228288	0.165908	0.107347	0.0627902
0.325	0.18755	0.258841	0.165908	0.10862	0.0564249
0.326	0.177365	0.309763	0.167181	0.116259	0.0691555
0.327	0.150631	0.351774	0.181184	0.104801	0.0742477
0.328	0.122624	0.381055	0.174819	0.120078	0.0742477
0.329	0.122624	0.391239	0.167181	0.121351	0.0869783
0.33	0.107347	0.391239	0.140447	0.14172	0.0920705
0.331	0.117532	0.389966	0.120078	0.126443	0.112439
0.332	0.130262	0.398877	0.127716	0.104801	0.131535
0.333	0.151904	0.381055	0.159543	0.114986	0.153177
0.334	0.179912	0.372143	0.136628	0.117532	0.163362
0.335	0.188823	0.333952	0.116259	0.156996	0.18755
0.336	0.188823	0.284302	0.136628	0.15445	0.227015
0.337	0.188823	0.237199	0.201553	0.15827	0.237199
0.338	0.20028	0.214284	0.239745	0.15445	0.188823
0.339	0.206646	0.196461	0.272845	0.192642	0.159543
0.34	0.214284	0.197734	0.289394	0.221922	0.112439
0.341	0.193915	0.201553	0.319948	0.221922	0.0755207
0.342	0.163362	0.251203	0.356866	0.230834	0.0500596
0.343	0.118805	0.290668	0.396331	0.232107	0.0233254
0.344	0.0984358	0.290668	0.381055	0.265206	0.0284176
0.345	0.0857052	0.246111	0.322494	0.321221	0.014414
0.346	0.0920705	0.24993	0.280483	0.331405	0.0169601
0.347	0.106074	0.265206	0.239745	0.298306	0.00550257
0.348	0.103528	0.326313	0.213011	0.24993	0.00295645
0.349	0.0997088	0.368324	0.183731	0.224468	-0.00468189
0.35	0.142993	0.309763	0.15445	0.171	-0.0135933
0.351	0.177365	0.239745	0.14172	0.149358	-0.0148664
0.352	0.168454	0.192642	0.144266	0.127716	-0.0199586
0.353	0.185004	0.145539	0.137901	0.114986	-0.0225047
0.354	0.237199	0.0895244	0.136628	0.113712	-0.0199586
0.355	0.270299	0.0717016	0.12517	0.112439	-0.0301431
0.356	0.220649	0.0513327	0.131535	0.102255	-0.0797923
0.357	0.162089	0.0640632	0.10862	0.0946166	-0.117984
0.358	0.112439	0.0602441	0.132808	0.0920705	-0.114165
0.359	0.0551518	0.0538788	0.126443	0.0997088	-0.0645156
0.36	0.014414	0.0513327	0.112439	0.081886	-0.0301431
0.361	-0.0314161	0.0271445	0.106074	0.0857052	0.00422951
0.362	-0.0568773	0.0296907	0.102255	0.0653363	0.0233254
0.363	-0.051785	0.0284176	0.0869783	0.0640632	0.00295645
0.364	-0.0568773	0.0271445	0.080613	0.0742477	0.015687
0.365	-0.0670617	0.0220523	0.0997088	0.0449674	0.037329
0.366	-0.073427	0.0195062	0.121351	0.0105948	0.0526057
0.367	-0.0759731	0.0245984	0.132808	0.0284176	0.0564249
0.368	-0.0797923	0.0347829	0.142993	0.058971	0.0640632
0.369	-0.0772462	0.00932174	0.137901	0.0666093	0.0755207
0.37	-0.0848845	0.0245984	0.140447	0.0946166	0.0729746
0.371	-0.0759731	0.0424212	0.148085	0.100982	0.0717016
0.372	-0.095069	0.0513327	0.144266	0.0984358	0.0666093
0.373	-0.0823384	0.0691555	0.128989	0.106074	0.0678824
0.374	-0.101434	0.0729746	0.136628	0.106074	0.0640632
0.375	-0.0937959	0.0742477	0.121351	0.112439	0.0602441
0.376	-0.0785192	0.0780669	0.118805	0.126443	0.0513327
0.377	-0.0632425	0.0882513	0.12517	0.118805	0.0449674
0.378	-0.0594234	0.0831591	0.113712	0.10862	0.036056
0.379	-0.0479659	0.0984358	0.100982	0.106074	0.037329
0.38	-0.0390544	0.0984358	0.106074	0.117532	0.0347829
0.381	-0.0365083	0.106074	0.0958897	0.10862	0.0322368
0.382	-0.0301431	0.0971627	0.0946166	0.103528	0.0258715
0.383	-0.0263239	0.0946166	0.0997088	0.0933435	0.0207793
0.384	-0.0301431	0.0882513	0.0857052	0.104801	0.014414
0.385	-0.0225047	0.080613	0.0780669	0.0946166	0.00932174
0.386	-0.0225047	0.0869783	0.0780669	0.0997088	0.0245984
0.387	-0.0110472	0.0857052	0.0704285	0.0920705	0.015687
0.388	-0.0174125	0.0704285	0.0767938	0.0857052	0.014414
0.389	-0.0250508	0.0882513	0.0551518	0.081886	0.0207793
0.39	-0.0110472	0.0691555	0.0704285	0.0704285	0.0169601
0.391	-0.0110472	0.0653363	0.0627902	0.080613	0.0182332
0.392	-0.0123202	0.0602441	0.0551518	0.0742477	0.0169601
0.393	-0.0263239	0.0602441	0.0602441	0.081886	0.0105948
0.394	-0.0199586	0.0436943	0.0449674	0.0678824	0.00550257
0.395	-0.0263239	0.0653363	0.0500596	0.0780669	0.0207793
0.396	-0.0250508	0.0564249	0.0411482	0.0729746	0.0207793
0.397	-0.0275969	0.0564249	0.0335098	0.0844321	0.0105948
0.398	-0.0199586	0.0564249	0.036056	0.0704285	0.0105948
0.399	-0.0186855	0.0627902	0.0398751	0.0844321	0.0271445
0.4	-0.0237778	0.0500596	0.0462404	0.0793399	0.0016834
0.401	-0.0148664	0.0615171	0.036056	0.0704285	0.0182332
0.402	-0.02887	0.0513327	0.0462404	0.0742477	0.0105948
0.403	-0.0161394	0.0576979	0.0602441	0.0767938	0.0195062
0.404	-0.0225047	0.0436943	0.0487865	0.0780669	0.0169601
0.405	-0.0135933	0.0526057	0.0411482	0.0831591	0.00677563
0.406	-0.0161394	0.0449674	0.0398751	0.0666093	0.0169601
0.407	-0.00595495	0.0386021	0.0462404	0.0767938	0.00677563
0.408	-0.0225047	0.0424212	0.0411482	0.0729746	0.0131409
0.409	-0.0110472	0.0551518	0.0436943	0.0704285	0.0131409
0.41	-0.0161394	0.037329	0.0284176	0.0755207	0.00550257
0.411	-0.00977412	0.0704285	0.036056	0.0640632	0.014414
0.412	-0.0148664	0.0449674	0.0386021	0.0615171	0.0131409
0.413	-0.00595495	0.0551518	0.0322368	0.0640632	0.0105948
0.414	-0.0148664	0.036056	0.0411482	0.0640632	0.00932174
0.415	-0.00850107	0.0335098	0.0309637	0.0615171	0.000410338
0.416	-0.0174125	0.0322368	0.0195062	0.0526057	0.00677563
0.417	0.000410338	0.0411482	0.0207793	0.0717016	0.014414
0.418	-0.0123202	0.0411482	0.036056	0.0640632	0.00422951
0.419	-0.00468189	0.0335098	0.0220523	0.0615171	0.00677563
0.42	-0.0110472	0.036056	0.0284176	0.0551518	0.000410338
0.421	-0.0123202	0.0335098	0.0258715	0.0538788	0.0105948
0.422	-0.00595495	0.036056	0.0309637	0.0538788	0.00295645
0.423	-0.00340883	0.0487865	0.0233254	0.0538788	0.00677563
0.424	-0.00340883	0.0615171	0.0335098	0.0666093	0.0131409
0.425	-0.0110472	0.0538788	0.0245984	0.0475135	0.00932174
0.426	-0.00468189	0.0551518	0.0335098	0.0602441	0.0195062
0.427	-0.00722801	0.0513327	0.0245984	0.0526057	0.00932174
0.428	0.00677563	0.058971	0.0245984	0.0615171	0.0233254
0.429	-0.00850107	0.036056	0.0335098	0.0475135	0.00550257
0.43	-0.000862719	0.037329	0.036056	0.058971	0.0245984
0.431	-0.00722801	0.0347829	0.0424212	0.058971	0.00422951
0.432	-0.0135933	0.0564249	0.0271445	0.0513327	0.0233254
0.433	-0.00468189	0.0462404	0.0398751	0.0640632	0.0258715
0.434	-0.00722801	0.0424212	0.0335098	0.0551518	0.0118679
0.435	-0.00595495	0.0500596	0.0245984	0.0666093	0.0296907
0.436	-0.00340883	0.0449674	0.037329	0.0640632	0.015687
0.437	-0.00850107	0.0436943	0.0347829	0.0564249	0.0207793
0.438	-0.00468189	0.0424212	0.0347829	0.0576979	0.0118679
0.439	-0.00722801	0.0526057	0.0335098	0.0551518	0.0258715
0.44	0.000410338	0.036056	0.0436943	0.0717016	0.014414
0.441	0.000410338	0.0411482	0.0271445	0.0551518	0.0131409
0.442	-0.000862719	0.0449674	0.0296907	0.0653363	0.0182332
0.443	-0.00468189	0.0347829	0.0296907	0.0615171	0.0195062
0.444	0.0016834	0.0347829	0.0284176	0.0538788	0.015687
0.445	-0.00595495	0.0411482	0.0436943	0.0602441	0.0182332
0.446	0.00550257	0.0436943	0.0538788	0.0564249	0.014414
0.447	-0.000862719	0.0500596	0.0462404	0.0551518	0.0118679
0.448	-0.00340883	0.0513327	0.0500596	0.0602441	0.0105948
0.449	0.00804868	0.0436943	0.0564249	0.0551518	0.00932174
0.45	0.000410338	0.0513327	0.0513327	0.0487865	0.015687
0.451	0.00804868	0.0551518	0.0347829	0.0551518	0.00550257
0.452	0.0131409	0.0487865	0.0564249	0.0500596	0.0131409
0.453	-0.00340883	0.0411482	0.0436943	0.0602441	0.0105948
0.454	0.00295645	0.0487865	0.0424212	0.0551518	0.0131409
0.455	-0.00340883	0.0500596	0.0424212	0.0449674	0.00804868
0.456	-0.00340883	0.037329	0.0347829	0.0538788	0.015687
0.457	0.00804868	0.0564249	0.0335098	0.0436943	0.00804868
0.458	0.000410338	0.0335098	0.0462404	0.0513327	0.014414
0.459	0.0131409	0.0462404	0.036056	0.0500596	0.00295645
0.46	-0.00340883	0.0449674	0.036056	0.0436943	0.014414
0.461	0.000410338	0.0449674	0.0462404	0.0538788	0.0105948
0.462	0.0016834	0.0411482	0.0271445	0.0551518	0.0220523
0.463	0.015687	0.0640632	0.0424212	0.0462404	0.0131409
0.464	0.000410338	0.0436943	0.0462404	0.0462404	0.00804868
0.465	0.00932174	0.0436943	0.0513327	0.0449674	0.00422951
0.466	0.000410338	0.0462404	0.0398751	0.0538788	0.014414
0.467	0.000410338	0.0513327	0.0475135	0.0500596	0.0105948
0.468	-0.000862719	0.037329	0.0475135	0.036056	0.00422951
0.469	0.00550257	0.0449674	0.0449674	0.0462404	0.014414
0.47	0.00295645	0.037329	0.0411482	0.0436943	0.00932174
0.471	0.0016834	0.0296907	0.0322368	0.0436943	0.0207793
0.472	0.000410338	0.0335098	0.0245984	0.0513327	-0.000862719
0.473	0.00677563	0.0347829	0.0245984	0.0436943	0.0195062
0.474	0.000410338	0.0424212	0.036056	0.0500596	0.00677563
0.475	-0.00722801	0.0449674	0.0322368	0.0475135	0.0169601
0.476	0.00295645	0.036056	0.036056	0.0526057	0.0118679
0.477	-0.00595495	0.0309637	0.0462404	0.0411482	0.0118679
0.478	0.000410338	0.0258715	0.0347829	0.0386021	0.015687
0.479	-0.00977412	0.0271445	0.0475135	0.037329	0.000410338
0.48	0.0118679	0.0309637	0.0500596	0.0551518	0.0131409
0.481	0.00550257	0.036056	0.0398751	0.0424212	0.015687
0.482	0.000410338	0.036056	0.0322368	0.0386021	0.00932174
0.483	0.00422951	0.036056	0.0195062	0.0513327	0.00932174
0.484	0.000410338	0.0309637	0.0220523	0.0475135	0.0182332
0.485	0.00677563	0.015687	0.00932174	0.0487865	0.014414
0.486	-0.00468189	0.0131409	0.0131409	0.0411482	0.0105948
0.487	0.00295645	0.0105948	-0.000862719	0.0386021	0.014414
0.488	0.00550257	0.0271445	0.00804868	0.0398751	0.0118679
0.489	0.00422951	0.00295645	0.015687	0.0475135	0.00932174
0.49	-0.00595495	0.0335098	0.000410338	0.0411482	-0.000862719
0.491	-0.0135933	0.0284176	0.00677563	0.0462404	0.0182332
0.492	-0.000862719	0.036056	0.0195062	0.036056	0.0105948
0.493	0.00295645	0.0322368	0.014414	0.0386021	0.014414
0.494	-0.00468189	0.0309637	0.00932174	0.0424212	0.00932174
0.495	0.00422951	0.0296907	0.00295645	0.0411482	0.0169601
0.496	-0.00340883	0.0233254	0.0105948	0.0398751	0.00804868
0.497	0.00677563	0.0233254	0.000410338	0.037329	0.015687
0.498	-0.000862719	0.0105948	-0.00213578	0.0500596	0.0118679
0.499	-0.000862719	0.0207793	0.00932174	0.037329	0.0169601
0.5	-0.00595495	0.0105948	0.00804868	0.0462404	0.0105948
0.501	0.00422951	0.0169601	0.00932174	0.0436943	0.0207793
0.502	0.000410338	0.0195062	0.0131409	0.0386021	0.014414
0.503	-0.000862719	0.0169601	0.0118679	0.0436943	0.0105948
0.504	0.000410338	0.0233254	0.00804868	0.037329	0.0182332
0.505	0.00295645	0.015687	0.00677563	0.0424212	0.0105948
0.506	0.00295645	0.0169601	0.000410338	0.0347829	0.014414
0.507	-0.00468189	0.0182332	0.014414	0.036056	0.0118679
0.508	-0.0123202	0.0220523	0.00932174	0.0475135	0.00677563
0.509	0.00677563	0.0105948	0.00677563	0.037329	0.014414
0.51	0.00550257	0.0245984	0.00804868	0.0436943	0.015687
0.511	-0.00468189	0.015687	0.015687	0.037329	0.0105948
0.512	-0.0110472	0.0245984	0.0105948	0.0411482	0.0169601
0.513	-0.00340883	0.0131409	-0.00213578	0.037329	0.014414
0.514	0.000410338	0.0245984	-0.00468189	0.0386021	0.015687
0.515	-0.00595495	0.0131409	0.000410338	0.0424212	0.0245984
0.516	0.00550257	0.0105948	-0.00468189	0.0296907	0.000410338
0.517	-0.00468189	0.014414	0.0016834	0.0347829	0.0105948
0.518	0.0105948	0.014414	-0.00213578	0.0411482	0.015687
0.519	-0.0110472	0.0105948	-0.00595495	0.0436943	0.00932174
0.52	-0.00468189	0.00932174	-0.00722801	0.0284176	0.00550257
0.521	0.00550257	0.00804868	-0.00468189	0.0449674	0.0195062
0.522	-0.00468189	0.00677563	-0.0148664	0.0347829	0.015687
0.523	0.00422951	0.014414	-0.00468189	0.0335098	0.0182332
0.524	-0.00468189	0.00550257	-0.00722801	0.0309637	0.0182332
0.525	-0.00595495	0.0016834	-0.00468189	0.036056	-0.00340883
0.526	-0.00340883	0.0105948	-0.00850107	0.0398751	0.0245984
0.527	0.00295645	0.000410338	-0.00595495	0.0207793	0.014414
0.528	0.00550257	-0.000862719	-0.00213578	0.036056	0.0118679
0.529	-0.000862719	0.00677563	-0.00722801	0.0284176	0.0131409
0.53	-0.00468189	0.0131409	-0.00722801	0.0449674	0.00295645
0.531	-0.000862719	0.00804868	-0.00595495	0.0347829	0.015687
0.532	-0.00595495	0.0105948	-0.00722801	0.0016834	0.00550257
0.533	0.000410338	0.0105948	-0.00595495	0.0195062	0.00932174
0.534	0.000410338	0.00932174	-0.0123202	0.0335098	0.0105948
0.535	0.00422951	0.00422951	-0.00722801	0.0347829	0.0169601
0.536	0.0016834	0.00550257	-0.00850107	0.0386021	0.0105948
0.537	0.00550257	-0.00468189	-0.00595495	0.0296907	0.015687
0.538	0.000410338	0.00932174	-0.00595495	0.0322368	0.0131409
0.539	-0.000862719	-0.00850107	-0.00977412	0.036056	0.0105948
0.54	0.00550257	-0.00340883	-0.0212316	0.0296907	0.015687
0.541	-0.0123202	0.00677563	-0.00977412	0.0322368	0.000410338
0.542	0.000410338	0.00550257	-0.00977412	0.0335098	0.00804868
0.543	-0.00977412	0.0105948	-0.00850107	0.0322368	0.00677563
0.544	0.00932174	0.0105948	-0.0110472	0.0347829	0.0131409
0.545	0.00295645	0.00677563	0.00550257	0.0347829	0.0131409
0.546	-0.00468189	0.00677563	-0.00340883	0.0271445	0.0131409
0.547	-0.00468189	0.00295645	0.00295645	0.0271445	0.015687
0.548	-0.00722801	0.00677563	-0.00468189	0.0296907	0.00550257
0.549	0.00932174	-0.00340883	0.000410338	0.0284176	0.0105948
0.55	-0.00722801	-0.00722801	-0.00340883	0.036056	0.00550257
0.551	0.00422951	0.000410338	-0.00340883	0.0258715	0.00804868
0.552	-0.0148664	0.0016834	0.00295645	0.0258715	0.015687
0.553	-0.00213578	-0.00340883	-0.000862719	0.015687	0.000410338
0.554	-0.0123202	-0.00340883	0.000410338	0.0271445	0.0105948
0.555	-0.00468189	-0.00340883	-0.00977412	0.0335098	-0.00213578
0.556	-0.00468189	0.0105948	0.000410338	0.0258715	0.0105948
0.557	-0.0110472	-0.00468189	-0.00850107	0.0207793	0.00932174
0.558	0.000410338	-0.00340883	0.00295645	0.0309637	0.014414
0.559	-0.00340883	0.00932174	-0.00595495	0.0284176	0.00804868
0.56	-0.00468189	-0.00595495	0.00422951	0.0284176	0.014414
0.561	0.000410338	0.00422951	0.00295645	0.0411482	0.00295645
0.562	-0.00977412	0.000410338	0.0016834	0.0296907	0.00932174
0.563	-0.00340883	0.00932174	-0.00468189	0.0271445	0.00677563
0.564	-0.00595495	-0.00340883	0.0105948	0.0284176	0.00932174
0.565	0.0016834	0.00677563	-0.0135933	0.0207793	0.00677563
0.566	0.000410338	0.000410338	-0.00722801	0.0245984	0.000410338
0.567	-0.0148664	0.000410338	0.015687	0.0195062	0.0131409
0.568	0.000410338	-0.00340883	-0.00468189	0.0309637	0.0105948
0.569	-0.00595495	0.000410338	0.00932174	0.0309637	-0.00468189
0.57	0.00295645	-0.00340883	0.014414	0.0258715	0.0131409
0.571	-0.00977412	0.0016834	0.0169601	0.0296907	0.00295645
0.572	0.00422951	0.0016834	0.0131409	0.0245984	-0.00595495
0.573	-0.0148664	-0.00213578	0.0131409	0.0309637	0.00932174
0.574	-0.00213578	-0.000862719	0.0118679	0.0207793	0.0105948
0.575	-0.0135933	-0.00977412	0.0118679	0.0233254	0.0105948
0.576	0.000410338	-0.00468189	0.0105948	0.0309637	0.00932174
0.577	-0.0123202	0.00295645	0.0245984	0.0258715	0.00550257
0.578	-0.00340883	0.00677563	0.0105948	0.0207793	-0.000862719
0.579	-0.00595495	0.0105948	0.014414	0.0284176	0.0220523
0.58	-0.00595495	0.015687	0.0169601	0.0322368	0.00804868
0.581	-0.00340883	0.000410338	0.014414	0.0195062	-0.00213578
0.582	0.000410338	0.0245984	0.0195062	0.0169601	0.015687
0.583	-0.0123202	0.0105948	0.0207793	0.014414	0.0118679
0.584	-0.00850107	0.0195062	0.00550257	0.0258715	0.00422951
0.585	-0.000862719	0.0105948	0.014414	0.0195062	0.00804868
0.586	-0.0110472	0.015687	0.00550257	0.0233254	0.00804868
0.587	0.000410338	0.0118679	0.0207793	0.0233254	0.00677563
0.588	-0.00340883	0.0131409	0.0207793	0.0245984	0.0105948
0.589	0.000410338	0.000410338	0.0284176	0.0182332	0.0105948
0.59	-0.00595495	0.0118679	0.00932174	0.0233254	0.00677563
0.591	-0.000862719	-0.00213578	0.0207793	0.0207793	0.00550257
0.592	-0.00468189	0.00550257	0.0245984	0.0169601	0.00804868
0.593	-0.0110472	0.00550257	0.014414	0.0233254	0.00932174
0.594	-0.0123202	-0.00468189	0.00932174	0.0207793	0.00677563
0.595	-0.00850107	0.00422951	0.0131409	0.0271445	-0.000862719
0.596	-0.00468189	0.00295645	0.015687	0.0245984	0.000410338
0.597	-0.0123202	-0.00213578	0.0105948	0.0207793	0.0105948
0.598	-0.00977412	-0.00213578	0.0182332	0.0195062	-0.000862719
0.599	-0.00850107	-0.00213578	0.0105948	0.0233254	0.00932174
0.6	0.0245984	-0.000862719	0.00804868	0.0131409	0.0105948
0.601	-0.0212316	0.00677563	0.0169601	0.0207793	0.00422951
0.602	-0.0123202	-0.000862719	0.0207793	0.0195062	0.0131409
0.603	-0.0148664	-0.00213578	0.00422951	0.014414	-0.000862719
0.604	-0.0148664	0.00422951	0.0182332	0.0284176	0.00550257
0.605	-0.00722801	-0.0110472	0.0195062	0.0131409	0.00295645
0.606	-0.0199586	0.00550257	0.00932174	0.0296907	0.00804868
0.607	-0.0110472	-0.0110472	0.0245984	0.0105948	0.00550257
0.608	-0.0174125	-0.00722801	0.00932174	0.0207793	0.00550257
0.609	-0.0110472	-0.00977412	0.014414	0.0245984	0.014414
0.61	-0.0161394	-0.00468189	0.00932174	0.0245984	0.00804868
0.611	-0.0135933	0.0016834	0.0169601	0.014414	0.00677563
0.612	-0.0135933	-0.00213578	0.000410338	0.0195062	-0.000862719
0.613	-0.0123202	-0.00468189	0.0182332	0.0296907	0.00677563
0.614	-0.000862719	-0.00468189	0.014414	0.000410338	-0.000862719
0.615	-0.0174125	-0.00977412	0.00804868	0.0182332	0.00804868
0.616	-0.00977412	0.000410338	0.00422951	0.0131409	0.014414
0.617	-0.0161394	-0.00340883	0.0016834	0.014414	-0.00722801
0.618	-0.0123202	-0.00977412	0.0169601	0.0258715	0.00295645
0.619	-0.0110472	-0.00468189	0.00932174	0.0169601	0.00295645
0.62	-0.0110472	-0.00595495	0.0195062	0.0207793	0.00677563
0.621	-0.0110472	-0.00340883	0.0016834	0.0220523	0.00550257
0.622	-0.0186855	-0.00468189	0.00422951	0.0220523	0.00422951
0.623	-0.00468189	-0.0110472	0.0105948	0.015687	0.00677563
0.624	-0.0135933	-0.00340883	0.0105948	0.0118679	-0.00850107
0.625	-0.0135933	-0.00468189	-0.00213578	0.015687	0.0118679
0.626	-0.00977412	-0.00468189	0.0245984	0.014414	-0.00468189
0.627	0.000410338	-0.00468189	0.00932174	0.00932174	0.00932174
0.628	-0.0148664	0.000410338	0.000410338	0.0207793	0.0105948
0.629	-0.0110472	-0.00722801	0.0220523	0.0169601	0.00422951
0.63	-0.00468189	-0.00340883	0.0118679	0.0207793	0.0105948
0.631	-0.00977412	-0.0110472	0.00550257	0.014414	-0.000862719
0.632	-0.0123202	-0.000862719	0.0195062	0.014414	0.0131409
0.633	-0.0161394	-0.00722801	0.0131409	0.00677563	0.00550257
0.634	-0.0148664	-0.0135933	-0.00340883	0.0220523	0.00422951
0.635	-0.0135933	0.000410338	0.0424212	0.0118679	0.0016834
0.636	-0.000862719	0.0016834	0.014414	0.0220523	-0.000862719
0.637	-0.00977412	0.0169601	0.015687	0.00932174	0.00550257
0.638	-0.0135933	0.0271445	0.0195062	0.0169601	0.00932174
0.639	-0.0110472	0.0258715	0.0182332	0.0169601	-0.00213578
0.64	-0.00977412	0.0182332	0.00932174	0.014414	0.0105948
0.641	-0.0110472	0.0195062	0.00677563	0.0105948	0.0131409
0.642	-0.00977412	0.014414	0.00422951	0.00677563	-0.00213578
0.643	-0.0148664	0.00295645	0.0118679	0.0207793	0.00295645
0.644	-0.00595495	0.00550257	0.0105948	0.00295645	0.00422951
0.645	-0.0110472	0.00295645	0.0207793	0.0207793	0.00932174
0.646	-0.0148664	0.000410338	0.00422951	0.015687	0.00550257
0.647	-0.00977412	0.00677563	0.0182332	0.0105948	0.00932174
0.648	-0.00850107	-0.00213578	0.014414	0.0169601	0.00295645
0.649	-0.00977412	-0.0123202	0.00295645	0.015687	0.0016834
0.65	-0.0135933	-0.00850107	0.000410338	0.0182332	0.00550257
0.651	-0.0135933	-0.0148664	0.00295645	0.0118679	0.00295645
0.652	-0.00977412	-0.0123202	0.015687	0.015687	-0.00340883
0.653	-0.00595495	-0.00977412	0.00295645	0.00550257	0.0016834
0.654	-0.00977412	-0.02887	0.00804868	0.0131409	0.0105948
0.655	-0.0110472	-0.0314161	-0.0123202	0.0105948	0.00422951
0.656	-0.0174125	-0.0174125	0.000410338	0.00677563	0.00804868
0.657	-0.0186855	-0.0148664	-0.00468189	0.0131409	0.00932174
0.658	-0.0110472	-0.0199586	-0.00722801	0.0131409	0.00932174
0.659	-0.0110472	-0.0135933	-0.000862719	0.0105948	0.00932174
0.66	-0.00468189	-0.0135933	0.000410338	0.00550257	0.000410338
0.661	-0.00722801	-0.0135933	-0.00468189	0.0131409	0.00422951
0.662	-0.00595495	-0.0110472	-0.00595495	0.00550257	0.00422951
0.663	-0.0110472	-0.0148664	0.00550257	0.000410338	0.00550257
0.664	-0.0110472	-0.0174125	-0.00977412	0.0131409	0.00677563
0.665	-0.0135933	-0.0148664	-0.00468189	0.00932174	-0.00340883
0.666	-0.0186855	-0.00468189	-0.000862719	0.00677563	0.00550257
0.667	-0.0135933	-0.0135933	-0.00213578	0.0131409	0.00295645
0.668	-0.0161394	-0.00977412	0.014414	0.00422951	-0.0135933
0.669	-0.00468189	-0.00468189	0.00550257	0.000410338	0.00677563
0.67	-0.0135933	-0.0148664	0.0131409	0.014414	-0.00468189
0.671	-0.0135933	-0.00977412	-0.000862719	0.0182332	0.00677563
0.672	-0.0148664	-0.0110472	0.000410338	0.00932174	-0.00468189
0.673	-0.00850107	-0.00595495	-0.00468189	0.00677563	0.00295645
0.674	-0.0110472	-0.0123202	0.00677563	0.00932174	0.00804868
0.675	-0.00722801	-0.00340883	-0.00468189	0.00932174	-0.00468189
0.676	-0.0250508	-0.0225047	0.00295645	0.0105948	0.00295645
0.677	-0.0110472	-0.0135933	0.00550257	0.00932174	0.00550257
0.678	-0.0148664	-0.0199586	-0.0135933	0.00932174	0.000410338
0.679	-0.0161394	-0.00722801	-0.0110472	0.00932174	-0.00468189
0.68	-0.00722801	-0.0199586	-0.00340883	0.00932174	-0.000862719
0.681	-0.00977412	-0.0186855	-0.00850107	0.00422951	-0.00722801
0.682	-0.00977412	-0.00722801	-0.000862719	0.00932174	-0.00595495
0.683	-0.0161394	-0.0186855	-0.00468189	0.0105948	0.0105948
0.684	-0.0212316	-0.0161394	-0.0161394	0.00295645	-0.00340883
0.685	-0.0161394	-0.0250508	0.00932174	0.00932174	0.00295645
0.686	-0.0110472	-0.0174125	-0.0148664	0.00804868	0.0016834
0.687	-0.0135933	-0.0250508	-0.00468189	-0.000862719	0.00295645
0.688	-0.0199586	-0.00977412	-0.00850107	0.00295645	0.00550257
0.689	-0.0186855	-0.0148664	0.000410338	0.015687	0.00550257
0.69	-0.0148664	-0.0199586	-0.0110472	0.000410338	0.00295645
0.691	-0.0148664	-0.0148664	0.0016834	0.00677563	0.0105948
0.692	-0.0135933	-0.0263239	-0.00468189	0.015687	-0.00595495
0.693	-0.0186855	-0.0199586	-0.00468189	0.000410338	0.0016834
0.694	-0.0148664	-0.0199586	-0.00722801	0.0207793	0.000410338
0.695	-0.0123202	-0.00977412	-0.00977412	0.00932174	0.014414
0.696	-0.0123202	-0.0135933	-0.0110472	0.0016834	-0.00722801
0.697	-0.0148664	-0.0250508	-0.0110472	0.00550257	0.0105948
0.698	-0.0225047	-0.0275969	-0.00595495	0.00677563	0.00550257
0.699	-0.0110472	-0.0250508	-0.0161394	0.0195062	-0.00468189
0.7	-0.0199586	-0.0161394	-0.0110472	0.00932174	0.0118679
0.701	-0.0212316	-0.00977412	0.000410338	0.0131409	0.014414
0.702	-0.0314161	-0.0135933	-0.00468189	0.00932174	0.0105948
0.703	-0.0135933	-0.0148664	0.00295645	0.0131409	0.00550257
0.704	-0.0161394	-0.0212316	0.00550257	0.00804868	0.00677563
0.705	-0.0225047	-0.0199586	-0.00468189	0.00804868	-0.000862719
0.706	-0.0123202	-0.0212316	-0.00722801	0.0118679	0.00677563
0.707	-0.0148664	-0.0110472	0.00295645	-0.000862719	0.000410338
0.708	-0.0110472	-0.0148664	0.000410338	0.0220523	0.00677563
0.709	-0.0161394	-0.0161394	-0.00977412	0.0105948	0.00422951
0.71	-0.0174125	-0.0237778	0.00677563	0.00422951	0.00295645
0.711	-0.00977412	-0.0161394	-0.0148664	0.00677563	0.00804868
0.712	-0.0212316	-0.0263239	-0.00468189	0.00677563	0.0016834
0.713	-0.0161394	-0.00722801	0.00550257	0.00422951	0.014414
0.714	-0.0174125	-0.0263239	-0.00977412	0.0131409	-0.00468189
0.715	-0.0148664	-0.00595495	-0.00468189	0.00804868	0.0105948
0.716	-0.0148664	-0.0199586	0.000410338	0.0207793	-0.00850107
0.717	-0.0148664	-0.0148664	0.00932174	0.00932174	0.0131409
0.718	-0.00977412	-0.0263239	-0.00468189	0.00677563	0.00295645
0.719	-0.0225047	-0.0186855	-0.00468189	0.014414	0.00677563
0.72	-0.0174125	-0.0174125	0.00550257	0.0016834	0.00550257
0.721	-0.0212316	-0.0135933	-0.00468189	-0.00468189	0.000410338
0.722	-0.0110472	-0.00977412	-0.00977412	0.00677563	0.00550257
0.723	-0.0199586	-0.00468189	-0.00340883	0.00932174	0.00422951
0.724	-0.0199586	-0.0314161	-0.0110472	0.0105948	0.00932174
0.725	-0.0123202	-0.0148664	0.000410338	0.00295645	0.00932174
0.726	-0.0212316	-0.0161394	0.00550257	0.0105948	0.014414
0.727	-0.0148664	-0.0225047	-0.00468189	0.00804868	0.0131409
0.728	-0.0199586	-0.0212316	0.00422951	0.0131409	0.000410338
0.729	-0.0212316	-0.0123202	0.00677563	0.0105948	0.00550257
0.73	-0.0148664	-0.0186855	0.00550257	0.0016834	0.00677563
0.731	-0.0148664	-0.00595495	0.00422951	0.0105948	0.0118679
0.732	-0.0110472	-0.0237778	0.0335098	0.014414	0.00677563
0.733	-0.0199586	-0.0110472	0.00804868	0.0131409	0.00295645
0.734	-0.0135933	-0.0186855	-0.0110472	0.00932174	-0.000862719
0.735	-0.0148664	-0.0199586	0.00295645	0.00932174	0.00932174
0.736	-0.00595495	-0.0148664	-0.00468189	0.00677563	0.000410338
0.737	-0.0148664	-0.0186855	-0.00722801	0.00677563	0.00550257
0.738	-0.0135933	-0.0110472	-0.0174125	0.00932174	0.0118679
0.739	-0.0161394	-0.0263239	-0.00213578	0.0105948	-0.00468189
0.74	-0.00468189	-0.0110472	-0.00468189	0.00677563	0.00550257
0.741	-0.0199586	-0.00722801	0.0118679	0.014414	-0.00340883
0.742	-0.00977412	-0.0110472	-0.00595495	0.00295645	0.015687
0.743	-0.0250508	-0.0174125	0.0016834	0.0105948	0.00550257
0.744	-0.00722801	-0.0135933	-0.00468189	0.00932174	0.00677563
0.745	-0.00977412	-0.0135933	-0.000862719	0.014414	0.014414
0.746	-0.0174125	-0.00595495	-0.00468189	-0.00468189	0.00550257
0.747	-0.0161394	-0.00340883	0.00422951	0.0195062	0.00804868
0.748	-0.0161394	-0.00722801	0.00295645	-0.00213578	-0.00468189
0.749	-0.0110472	-0.0148664	0.00295645	0.00422951	0.0105948
0.75	-0.0174125	-0.00595495	0.00932174	0.00804868	0.00804868
0.751	-0.0161394	-0.0110472	0.00550257	0.00677563	0.00295645
0.752	-0.0212316	-0.00850107	0.00550257	0.0169601	0.0105948
0.753	-0.00977412	-0.0161394	0.00550257	0.00422951	0.000410338
0.754	-0.0148664	-0.00722801	0.00422951	0.014414	0.014414
0.755	-0.0135933	-0.00595495	-0.00340883	0.00550257	0.00804868
0.756	-0.0174125	-0.0174125	0.000410338	0.00677563	0.015687
0.757	-0.0212316	-0.00977412	0.0016834	0.0105948	0.0105948
0.758	-0.0148664	-0.0123202	0.000410338	0.00422951	0.00804868
0.759	-0.00850107	-0.00213578	-0.00595495	0.015687	0.00677563
0.76	-0.00977412	-0.0148664	0.00932174	0.0105948	0.00677563
0.761	-0.0123202	-0.00468189	0.00295645	0.015687	0.0169601
0.762	-0.00977412	-0.00468189	0.00422951	0.00932174	0.00295645
0.763	-0.0225047	-0.00595495	0.00550257	0.00804868	0.0131409
0.764	-0.00468189	-0.00977412	0.0105948	0.015687	0.00932174
0.765	-0.0263239	-0.0148664	-0.0110472	-0.00340883	0.00677563
0.766	-0.0135933	-0.00722801	0.000410338	0.014414	0.014414
0.767	-0.0186855	-0.0148664	0.0411482	0.00804868	-0.00213578
0.768	-0.0186855	-0.00468189	0.00677563	0.00550257	0.00677563
0.769	-0.0148664	-0.00468189	0.0105948	0.0118679	0.00550257
0.77	-0.00850107	-0.00722801	0.0105948	0.0118679	0.000410338
0.771	-0.00977412	-0.0110472	0.000410338	0.00932174	0.00550257
0.772	-0.0263239	-0.00977412	0.0169601	0.0118679	0.00295645
0.773	-0.0135933	-0.00850107	0.00804868	0.00550257	0.00550257
0.774	-0.0199586	-0.0123202	0.00422951	0.000410338	-0.00850107
0.775	-0.0110472	-0.00340883	0.000410338	0.00804868	0.015687
0.776	-0.0212316	-0.00468189	0.0131409	0.014414	0.0105948
0.777	-0.00722801	-0.00722801	-0.00722801	0.00677563	0.0105948
0.778	-0.0174125	-0.00468189	0.0016834	0.014414	0.00422951
0.779	0.0016834	-0.0110472	0.014414	0.0105948	0.000410338
0.78	-0.0135933	-0.000862719	-0.00340883	0.0105948	0.00422951
0.781	-0.00468189	-0.00468189	0.014414	0.00932174	0.00804868
0.782	-0.0199586	-0.00722801	0.0105948	0.0118679	0.00804868
0.783	-0.0135933	-0.0110472	0.00422951	0.00804868	0.0105948
0.784	-0.0199586	-0.0110472	-0.00213578	0.0118679	0.0105948
0.785	-0.0110472	-0.00468189	0.014414	0.00932174	0.000410338
0.786	-0.0212316	-0.00595495	-0.00340883	0.0105948	0.0169601
0.787	-0.00468189	0.00932174	-0.000862719	0.0016834	0.00677563
0.788	-0.0237778	-0.00468189	0.0220523	0.00677563	0.00295645
0.789	-0.0110472	-0.00340883	0.00677563	0.0105948	-0.000862719
0.79	-0.0199586	-0.00340883	-0.00340883	0.00422951	0.00295645
0.791	-0.0212316	0.000410338	0.00550257	0.0131409	0.0131409
0.792	-0.0161394	0.000410338	0.00677563	0.0118679	0.000410338
0.793	-0.0135933	-0.00595495	-0.00850107	0.00932174	0.00422951
0.794	-0.0123202	0.0016834	0.0131409	0.00550257	0.00804868
0.795	-0.00722801	0.0016834	0.00422951	0.0118679	0.00550257
0.796	-0.0212316	-0.00468189	-0.00468189	0.0169601	-0.00340883
0.797	-0.00722801	-0.00468189	0.00804868	0.00932174	0.00295645
0.798	-0.0174125	0.00295645	0.00677563	0.0105948	0.00932174
0.799	-0.0250508	-0.00213578	-0.00468189	0.00295645	0.0105948
0.8	-0.00977412	-0.00340883	0.00550257	0.00550257	0.014414
0.801	-0.0135933	0.00295645	-0.00213578	0.0131409	0.00677563
0.802	-0.0110472	-0.00213578	-0.000862719	0.0105948	0.0131409
0.803	-0.00722801	-0.00595495	0.000410338	0.00932174	-0.00340883
0.804	-0.0123202	0.0131409	0.015687	0.0220523	0.0105948
0.805	-0.0123202	-0.00977412	0.0195062	0.00295645	0.00422951
0.806	-0.0135933	0.00804868	0.00932174	0.00932174	0.0131409
0.807	-0.00468189	-0.000862719	0.00295645	0.00932174	0.0118679
0.808	-0.00850107	0.000410338	0.00932174	0.0118679	0.00550257
0.809	-0.0212316	-0.00850107	-0.00595495	0.015687	0.0105948
0.81	-0.0135933	0.00804868	0.015687	0.00677563	-0.00340883
0.811	-0.0161394	-0.00340883	0.00677563	0.00550257	0.0131409
0.812	-0.0135933	0.014414	-0.000862719	0.00677563	0.0105948
0.813	-0.0148664	-0.00213578	0.00550257	0.014414	-0.00213578
0.814	-0.000862719	0.00422951	-0.000862719	0.00550257	0.00804868
0.815	-0.0161394	0.000410338	0.00295645	0.00550257	0.0016834
0.816	-0.0148664	0.0016834	0.00295645	0.00550257	0.014414
0.817	-0.0148664	-0.000862719	-0.00213578	0.0131409	0.00550257
0.818	-0.00977412	0.00932174	-0.00595495	0.0105948	-0.00340883
0.819	-0.0110472	-0.00595495	0.00295645	-0.00213578	0.0105948
0.82	-0.00977412	0.00677563	-0.00595495	0.00677563	-0.00340883
0.821	-0.0135933	0.00422951	-0.00850107	0.0131409	0.0118679
0.822	-0.00595495	0.00295645	-0.00468189	0.00422951	-0.00977412
0.823	-0.0135933	0.0016834	-0.0110472	0.00932174	0.014414
0.824	-0.00213578	0.00677563	-0.0123202	0.0182332	0.00550257
0.825	-0.00977412	0.000410338	-0.00340883	0.0131409	0.00677563
0.826	-0.00977412	0.0016834	-0.00722801	0.00295645	0.000410338
0.827	-0.0148664	-0.00468189	-0.00340883	0.00932174	0.00550257
0.828	-0.0135933	0.0016834	0.00295645	0.00932174	0.00804868
0.829	-0.00722801	0.00295645	0.0118679	0.000410338	0.00295645
0.83	-0.0110472	0.000410338	-0.00595495	0.00932174	0.0105948
0.831	-0.0148664	0.0105948	0.00295645	0.0118679	0.000410338
0.832	0.00295645	0.000410338	0.00422951	0.00295645	0.0131409
0.833	-0.0174125	0.00422951	-0.00722801	0.0105948	0.00550257
0.834	-0.00595495	0.00295645	0.0131409	0.000410338	0.00422951
0.835	-0.0225047	0.00295645	0.015687	0.0105948	0.015687
0.836	-0.0110472	0.0016834	-0.00468189	0.0131409	0.00295645
0.837	-0.0135933	-0.000862719	-0.00468189	0.00295645	0.00550257
0.838	-0.00340883	0.00295645	0.014414	0.0131409	0.00932174
0.839	-0.00468189	0.00295645	-0.00850107	0.00295645	-0.000862719
0.84	-0.00850107	0.00422951	0.00677563	0.00932174	0.0118679
0.841	-0.00722801	-0.00468189	0.0411482	0.00550257	0.00677563
0.842	-0.0123202	0.00932174	0.0258715	0.015687	-0.00213578
0.843	0.000410338	0.00422951	0.00550257	0.00295645	0.014414
0.844	-0.00977412	0.00550257	-0.00213578	0.0105948	0.00677563
0.845	-0.00595495	-0.00595495	-0.00340883	0.00932174	0.0105948
0.846	-0.00977412	0.0131409	-0.00468189	0.00422951	0.0131409
0.847	-0.0110472	0.000410338	0.00804868	0.00804868	0.00422951
0.848	-0.0186855	0.00295645	0.00422951	-0.00340883	0.00932174
0.849	-0.0135933	0.00677563	0.00295645	0.00932174	0.000410338
0.85	-0.0110472	0.0118679	0.0118679	-0.000862719	0.00295645
0.851	-0.0110472	-0.00213578	0.0016834	0.00804868	0.00804868
0.852	-0.0110472	0.00550257	-0.00468189	-0.00468189	0.00550257
0.853	-0.0161394	-0.00595495	-0.00213578	0.00422951	0.0105948
0.854	-0.0110472	0.00295645	-0.00722801	0.0118679	0.00295645
0.855	-0.00977412	0.0131409	-0.00850107	0.0105948	0.0131409
0.856	-0.0148664	-0.000862719	0.000410338	0.000410338	0.00295645
0.857	-0.0110472	0.00295645	0.00550257	0.000410338	0.000410338
0.858	-0.00595495	-0.000862719	-0.00977412	0.00295645	0.00550257
0.859	-0.0148664	0.00295645	-0.0123202	0.0105948	0.015687
0.86	0.000410338	0.000410338	-0.00722801	0.0195062	0.0131409
0.861	-0.00468189	0.00677563	-0.0161394	-0.000862719	0.00295645
0.862	-0.00595495	0.00677563	-0.00722801	0.0105948	0.014414
0.863	-0.00977412	0.0131409	-0.00213578	-0.00213578	0.0016834
0.864	-0.0148664	0.00932174	-0.0135933	0.00677563	0.0105948
0.865	-0.00213578	0.000410338	-0.0110472	0.0105948	-0.00213578
0.866	-0.00977412	-0.00213578	-0.00468189	0.014414	-0.00468189
0.867	-0.00722801	-0.000862719	-0.00468189	0.00422951	0.0245984
0.868	-0.00977412	0.0131409	-0.00468189	0.00932174	0.00550257
0.869	-0.00213578	0.00295645	-0.00468189	0.00932174	0.00932174
0.87	-0.0148664	-0.00850107	-0.00213578	0.0016834	-0.000862719
0.871	-0.00595495	0.00932174	-0.00468189	0.00677563	0.0131409
0.872	-0.0135933	0.0016834	-0.00213578	-0.00213578	0.0105948
0.873	-0.00977412	-0.00340883	0.0105948	0.00932174	0.00677563
0.874	-0.000862719	0.00677563	-0.0148664	0.00804868	0.014414
0.875	-0.00722801	0.000410338	0.0016834	-0.000862719	-0.00340883
0.876	-0.0199586	-0.00468189	-0.0123202	0.00422951	0.0105948
0.877	-0.00468189	-0.00213578	-0.00595495	0.00677563	0.00422951
0.878	-0.0123202	0.00677563	-0.00340883	0.00422951	0.00550257
0.879	-0.00340883	-0.00468189	-0.000862719	0.0131409	0.00295645
0.88	-0.0148664	0.00677563	-0.00340883	0.00550257	0.00422951
0.881	-0.00850107	-0.00595495	-0.00595495	0.0105948	0.00422951
0.882	-0.00722801	0.00677563	-0.00468189	0.014414	0.0105948
0.883	-0.00722801	-0.00595495	-0.00595495	0.000410338	0.00550257
0.884	-0.0135933	0.000410338	-0.0161394	0.00932174	0.0105948
0.885	-0.00595495	-0.000862719	-0.00340883	0.00677563	0.00677563
0.886	-0.0110472	0.00932174	-0.0148664	0.00932174	0.00295645
0.887	-0.00340883	-0.0110472	0.000410338	0.00295645	0.015687
0.888	-0.00468189	0.000410338	-0.0123202	0.00932174	0.00677563
0.889	-0.00468189	-0.0148664	-0.0135933	0.00677563	-0.000862719
0.89	-0.00722801	0.00932174	-0.00213578	0.00422951	0.0105948
0.891	-0.00722801	-0.0110472	-0.0148664	0.014414	-0.00340883
0.892	-0.000862719	-0.00213578	-0.0148664	0.00550257	0.00804868
0.893	-0.00850107	-0.00213578	-0.00340883	0.0169601	0.00932174
0.894	-0.0186855	-0.00213578	0.00550257	0.00677563	0.00677563
0.895	-0.00977412	-0.0135933	-0.00977412	0.014414	0.0131409
0.896	-0.0199586	-0.00722801	-0.0110472	0.00804868	0.00550257
0.897	-0.00722801	-0.00595495	-0.0110472	0.00550257	0.00550257
0.898	-0.0148664	-0.000862719	-0.00468189	0.0105948	0.00422951
0.899	-0.00468189	-0.00977412	-0.00468189	0.0016834	0.015687
0.9	-0.0148664	0.000410338	-0.00850107	0.00932174	0.0131409
0.901	-0.0110472	-0.00340883	-0.00340883	0.00295645	0.00550257
0.902	-0.0174125	-0.00977412	-0.0148664	0.00677563	0.00677563
0.903	-0.00340883	-0.00468189	-0.00468189	0.000410338	0.0195062
0.904	-0.00722801	-0.00468189	0.0182332	0.014414	0.00677563
0.905	-0.00850107	0.00677563	-0.00213578	0.00932174	0.00677563
0.906	-0.00722801	-0.00722801	-0.0135933	0.00677563	0.015687
0.907	-0.0148664	0.00550257	-0.00340883	0.014414	0.00932174
0.908	-0.00722801	-0.00340883	0.00422951	0.00550257	0.00804868
0.909	-0.0135933	-0.00468189	-0.00340883	0.0105948	0.000410338
0.91	-0.0123202	-0.00722801	0.0016834	-0.00468189	0.014414
0.911	-0.00977412	0.0118679	-0.00340883	0.014414	0.00550257
0.912	-0.00977412	0.000410338	0.00295645	0.00422951	0.00932174
0.913	-0.00722801	-0.00468189	0.000410338	0.00804868	0.00295645
0.914	-0.00722801	-0.00595495	-0.00213578	0.0105948	-0.00340883
0.915	-0.00977412	0.00804868	0.00295645	0.00422951	0.00550257
0.916	-0.00722801	-0.00213578	-0.0110472	0.00677563	0.0169601
0.917	-0.00340883	0.00295645	-0.00595495	0.0105948	0.000410338
0.918	-0.00722801	0.00422951	-0.00468189	0.015687	-0.000862719
0.919	-0.00595495	0.00422951	-0.000862719	0.0016834	0.00804868
0.92	-0.00468189	0.00804868	0.00550257	0.0105948	0.00550257
0.921	-0.00213578	0.00422951	-0.0110472	0.00295645	0.00932174
0.922	-0.0110472	-0.00213578	0.00550257	0.00550257	0.00422951
0.923	-0.00977412	-0.000862719	-0.00595495	0.0105948	0.00932174
0.924	-0.0123202	0.00932174	0.00422951	0.0105948	0.0131409
0.925	0.00550257	-0.00340883	-0.00213578	0.000410338	0.000410338
0.926	-0.0110472	-0.00468189	-0.00977412	-0.00340883	0.0118679
0.927	-0.0110472	-0.00722801	0.00677563	0.00677563	0.0105948
0.928	-0.00213578	-0.00722801	-0.00213578	0.0016834	0.0118679
0.929	-0.0135933	-0.00340883	0.00677563	0.00932174	0.0169601
0.93	-0.0123202	-0.000862719	0.000410338	0.00550257	0.0016834
0.931	-0.00340883	-0.00722801	0.0118679	0.00422951	0.0182332
0.932	-0.00468189	-0.000862719	-0.00468189	0.00550257	0.00422951
0.933	-0.00468189	-0.000862719	-0.0110472	0.00550257	0.00677563
0.934	-0.00595495	-0.00850107	0.00295645	0.00550257	-0.000862719
0.935	-0.0123202	-0.00468189	-0.00213578	0.0118679	0.0233254
0.936	-0.0135933	-0.0110472	-0.00850107	0.000410338	0.015687
0.937	-0.0135933	0.00422951	0.00422951	0.000410338	0.014414
0.938	-0.00722801	-0.00722801	0.00677563	0.0118679	0.000410338
0.939	-0.00722801	-0.00468189	0.00932174	-0.00213578	0.00422951
0.94	-0.00722801	0.000410338	0.0233254	0.00677563	0.0105948
0.941	-0.00977412	0.000410338	0.00932174	0.00422951	0.0169601
0.942	-0.00340883	-0.00468189	-0.0110472	-0.00213578	0.00677563
0.943	-0.000862719	0.00295645	-0.00595495	0.014414	0.00550257
0.944	-0.00595495	-0.0135933	0.000410338	0.0016834	0.015687
0.945	-0.00850107	0.000410338	-0.00595495	0.00295645	0.00295645
0.946	-0.00850107	0.00550257	0.0118679	0.00677563	0.00932174
0.947	-0.00595495	0.00295645	0.00677563	-0.00213578	0.00550257
0.948	-0.00722801	-0.00340883	0.00677563	0.0118679	0.00932174
0.949	-0.00340883	0.0105948	0.000410338	0.00677563	0.0131409
0.95	-0.00977412	0.000410338	0.00677563	0.00804868	0.00677563
0.951	-0.00722801	0.0016834	0.014414	0.0016834	0.00932174
0.952	0.000410338	0.00932174	0.000410338	0.0105948	-0.00468189
0.953	-0.0135933	0.00422951	0.00932174	0.00422951	0.00804868
0.954	-0.000862719	0.0016834	0.0105948	0.0016834	0.0131409
0.955	-0.0148664	0.0131409	-0.00340883	0.00932174	0.00422951
0.956	0.000410338	0.00295645	0.00677563	0.0118679	0.00550257
0.957	-0.0110472	-0.00340883	0.0118679	0.0118679	0.0131409
0.958	-0.00595495	0.00804868	0.00550257	-0.00213578	0.000410338
0.959	-0.0123202	0.00550257	-0.0123202	0.00550257	0.0169601
0.96	-0.0135933	-0.00468189	0.0105948	0.00550257	0.00677563
0.961	-0.00595495	0.00422951	0.00295645	0.0131409	0.00932174
0.962	-0.0148664	-0.00340883	0.00932174	0.00550257	0.00550257
0.963	0.000410338	-0.00340883	0.00932174	0.00422951	0.0195062
0.964	-0.0148664	0.00804868	0.00677563	0.00550257	0.00677563
0.965	0.000410338	0.00804868	0.014414	0.00677563	0.0131409
0.966	-0.00468189	0.000410338	0.00550257	0.00932174	0.00677563
0.967	-0.0148664	0.014414	0.00932174	0.000410338	0.000410338
0.968	-0.00213578	0.0105948	0.015687	0.0169601	0.00932174
0.969	-0.0110472	0.00422951	0.00422951	0.00295645	0.00677563
0.97	-0.00722801	0.00295645	0.0105948	-0.000862719	0.0131409
0.971	-0.0110472	0.00804868	0.00295645	0.0105948	0.0105948
0.972	-0.0110472	0.014414	0.000410338	0.00422951	0.00550257
0.973	-0.0110472	0.00932174	0.00932174	0.0118679	0.00932174
0.974	0.000410338	0.0016834	0.00295645	-0.00213578	0.00804868
0.975	-0.00977412	-0.00340883	0.00550257	-0.000862719	0.00804868
0.976	-0.0123202	0.00550257	0.00677563	0.00295645	0.00422951
0.977	0.00295645	0.00932174	-0.0199586	0.00677563	0.00550257
0.978	-0.0110472	0.00422951	0.00295645	0.0131409	0.0105948
0.979	-0.00977412	0.00422951	-0.000862719	0.00422951	0.00677563
0.98	-0.00722801	0.0118679	-0.00850107	0.015687	0.0118679
0.981	-0.00468189	0.000410338	0.00677563	-0.000862719	0.00932174
0.982	-0.0161394	0.00932174	-0.00468189	0.00550257	0.014414
0.983	-0.00468189	-0.00468189	0.00295645	0.0131409	0.00295645
0.984	-0.00722801	0.00677563	0.000410338	0.00295645	0.00804868
0.985	-0.00595495	0.00422951	-0.00340883	0.00295645	0.00295645
0.986	-0.0110472	0.00295645	-0.000862719	0.000410338	0.00550257
0.987	-0.00213578	-0.00468189	-0.00468189	0.0169601	0.00932174
0.988	-0.00977412	0.00677563	-0.00468189	0.00804868	0.00677563
0.989	-0.00722801	-0.00340883	-0.000862719	-0.00213578	0.014414
0.99	-0.00213578	0.000410338	0.00932174	-0.00340883	0.0105948
0.991	-0.00468189	0.0131409	0.000410338	0.00677563	0.00422951
0.992	0.000410338	0.000410338	-0.00468189	-0.00340883	0.015687
0.993	-0.00722801	0.00422951	0.0131409	0.00550257	0.0118679
0.994	-0.00213578	0.00550257	-0.00722801	0.0105948	0.0105948
0.995	-0.0123202	0.00422951	0.0016834	0.00932174	0.0016834
0.996	-0.00468189	0.00550257	0.000410338	0.00422951	0.0105948
0.997	0.000410338	0.00295645	0.00804868	0.0016834	0.0105948
0.998	-0.0148664	-0.00468189	-0.00595495	0.00677563	0.00932174
0.999	-0.00722801	0.00804868	-0.00595495	0.00932174	0.0131409
1	0.000410338	-0.000862719	-0.00468189	0.00677563	0.0105948
1.001	-0.000862719	0.00677563	-0.00850107	0.0105948	0.00295645
1.002	-0.0110472	0.0131409	-0.00468189	-0.00468189	0.000410338
1.003	-0.000862719	-0.00468189	-0.00977412	0.0169601	0.0182332
1.004	-0.0123202	0.00932174	-0.00977412	0.00422951	-0.000862719
1.005	0.0016834	0.0016834	-0.00340883	0.00932174	0.0118679
1.006	-0.00595495	0.00932174	-0.000862719	0.00422951	0.0118679
1.007	0.000410338	0.000410338	-0.00850107	0.00295645	0.00677563
1.008	-0.0110472	0.00295645	-0.00850107	0.0195062	0.00295645
1.009	-0.000862719	0.00422951	-0.00977412	-0.00340883	0.00295645
1.01	-0.00722801	0.0118679	0.000410338	0.0131409	0.00550257
1.011	-0.0110472	0.000410338	-0.00213578	0.0105948	0.00550257
1.012	-0.00213578	0.00422951	-0.000862719	0.0105948	0.00550257
1.013	-0.00468189	0.00422951	-0.0135933	0.00422951	0.00677563
1.014	-0.00468189	0.0016834	-0.000862719	0.00932174	-0.00213578
1.015	0.000410338	-0.00595495	-0.00722801	0.0169601	0.014414
1.016	-0.0148664	0.0105948	-0.00722801	0.00932174	0.00677563
1.017	-0.00850107	-0.000862719	-0.0148664	0.000410338	0.0118679
1.018	-0.0135933	-0.00340883	-0.00595495	0.00677563	-0.000862719
1.019	-0.00340883	0.00550257	-0.00468189	0.0016834	0.0105948
1.02	-0.00850107	0.000410338	-0.0148664	0.00932174	0.00295645
1.021	0.000410338	-0.00595495	-0.00340883	0.0118679	0.00295645
1.022	-0.00977412	-0.00340883	-0.00595495	0.0207793	0.0105948
1.023	0.00295645	-0.00722801	-0.000862719	0.00550257	0.00422951
1.024	-0.000862719	0.0016834	-0.00722801	0.00422951	0.00550257
1.025	-0.0174125	-0.000862719	-0.00468189	0.00932174	0.015687
1.026	-0.0110472	-0.00850107	0.00295645	0.00550257	0.00804868
1.027	-0.000862719	0.00804868	-0.000862719	0.00550257	0.015687
1.028	-0.0148664	-0.00722801	0.014414	0.0131409	0.0105948
1.029	-0.0110472	-0.00722801	-0.00722801	0.00550257	0.0169601
1.03	-0.000862719	-0.0148664	-0.00722801	-0.00213578	0.00422951
1.031	0.000410338	0.000410338	0.00422951	0.014414	0.00550257
1.032	-0.00722801	-0.00850107	0.00295645	0.014414	0.00932174
1.033	-0.00468189	0.000410338	0.0105948	0.00422951	0.0118679
1.034	0.000410338	-0.00468189	-0.00468189	0.0131409	0.00804868
1.035	-0.00977412	0.00295645	-0.00468189	0.00932174	0.00677563
1.036	-0.00468189	-0.00468189	0.000410338	0.00932174	-0.000862719
1.037	-0.00595495	-0.0123202	-0.00340883	0.00804868	0.0169601
1.038	0.000410338	-0.00850107	-0.00468189	0.0195062	0.00804868
1.039	-0.00213578	-0.00340883	-0.00468189	0.00677563	0.0016834
1.04	-0.00213578	0.00295645	0.0118679	0.00677563	0.0131409
1.041	-0.00850107	-0.00977412	-0.00468189	0.0016834	0.0016834
1.042	0.000410338	-0.00213578	-0.00468189	-0.00468189	0.00804868
1.043	-0.00340883	-0.00977412	0.0105948	0.00932174	0.0131409
1.044	-0.000862719	0.0131409	0.00932174	0.00932174	0.0131409
1.045	-0.00722801	-0.00468189	0.000410338	0.0105948	0.00295645
1.046	0.00550257	-0.00468189	0.000410338	0.0131409	0.00804868
1.047	0.00295645	0.00550257	0.00422951	0.00677563	0.0105948
1.048	-0.00468189	-0.00340883	0.000410338	0.00422951	0.014414
1.049	-0.00977412	0.00422951	0.0105948	0.000410338	0.00295645
1.05	0.00422951	0.00932174	-0.00340883	0.00422951	0.0118679
1.051	-0.0110472	0.000410338	-0.000862719	0.00422951	0.00932174
1.052	0.000410338	0.015687	0.0105948	0.00804868	0.0131409
1.053	-0.00468189	0.0105948	0.0016834	0.0105948	0.00804868
1.054	0.000410338	0.000410338	0.000410338	0.00295645	0.0195062
1.055	0.00550257	-0.000862719	0.00677563	0.0118679	0.00932174
1.056	-0.000862719	0.015687	0.015687	0.00550257	0.00677563
1.057	-0.0110472	0.00932174	0.0118679	0.00804868	0.00932174
1.058	0.014414	0.00550257	-0.00468189	0.00422951	0.00550257
1.059	-0.00595495	0.00932174	0.015687	0.00932174	0.0169601
1.06	0.00550257	-0.00340883	0.00422951	0.00804868	0.014414
1.061	0.000410338	0.00422951	0.0131409	0.015687	0.0195062
1.062	-0.00340883	-0.000862719	0.0105948	0.00932174	0.014414
1.063	0.0118679	0.015687	-0.000862719	0.0169601	0.00295645
1.064	0.000410338	0.0016834	0.0169601	0.0105948	0.00932174
1.065	0.000410338	0.00422951	0.0207793	0.00677563	0.0131409
1.066	0.00422951	0.014414	0.00932174	0.0309637	0.0182332
1.067	-0.00468189	0.0105948	0.0131409	0.000410338	0.00932174
1.068	0.0016834	0.00422951	0.0131409	0.0118679	0.0131409
1.069	-0.00850107	0.0131409	0.00550257	0.0118679	0.015687
1.07	-0.00977412	0.0118679	0.00804868	0.00932174	0.00804868
1.071	-0.00340883	0.000410338	0.0118679	0.00550257	0.015687
1.072	-0.00722801	0.0131409	0.000410338	0.00932174	0.00550257
1.073	0.00295645	0.00550257	0.00932174	0.00295645	0.0131409
1.074	-0.00595495	0.00932174	0.00550257	0.014414	0.00804868
1.075	-0.00213578	-0.00213578	0.0016834	0.00804868	0.015687
1.076	-0.00977412	0.00932174	0.0118679	0.00677563	0.00932174
1.077	-0.00213578	-0.00340883	0.000410338	0.014414	0.00550257
1.078	-0.00977412	0.0118679	0.0131409	-0.00595495	0.00932174
1.079	0.00677563	0.0016834	0.00932174	0.0131409	0.0169601
1.08	-0.0123202	0.00422951	-0.00340883	0.0131409	0.0131409
1.081	0.00422951	-0.00977412	0.00804868	-0.00468189	0.00804868
1.082	-0.0110472	0.00422951	0.00804868	0.00932174	0.00932174
1.083	-0.00468189	0.014414	0.0105948	0.00422951	0.0169601
1.084	-0.00722801	0.00295645	0.000410338	0.015687	0.0118679
1.085	0.000410338	0.000410338	0.00677563	0.00422951	0.00932174
1.086	0.000410338	0.000410338	0.0105948	0.000410338	0.015687
1.087	0.00422951	0.00677563	0.0105948	0.0105948	0.00677563
1.088	0.000410338	0.00550257	0.00932174	0.000410338	0.0105948
1.089	-0.00213578	0.00550257	0.00804868	0.0105948	0.0169601
1.09	-0.0148664	0.00295645	0.00932174	0.00932174	0.015687
1.091	-0.00595495	0.00550257	-0.000862719	0.0118679	0.00677563
1.092	-0.00850107	0.00932174	-0.00468189	0.014414	0.00677563
1.093	-0.00850107	0.00550257	0.015687	0.00932174	0.00295645
1.094	-0.0148664	0.0016834	-0.00722801	0.00932174	0.014414
1.095	0.000410338	0.0169601	0.00550257	0.00550257	0.014414
1.096	-0.00722801	-0.00595495	-0.000862719	0.00550257	0.014414
1.097	-0.000862719	0.00804868	-0.00722801	0.00550257	-0.0326892
1.098	-0.000862719	0.0131409	-0.00595495	0.0118679	-0.210917
1.099	-0.00468189	0.00932174	-0.00468189	0.014414	-0.0861576
1.1	-0.0161394	0.0016834	-0.00468189	0.000410338	0.0869783
1.101	0.0220523	-0.0543312	-0.00850107	-0.0657887	0.199007
1.102	0.135354	0.000410338	0.0016834	-0.0861576	0.228288
1.103	0.23338	0.142993	-0.0110472	0.0755207	0.247384
1.104	0.277937	0.23338	-0.0925229	0.214284	0.275391
1.105	0.284302	0.284302	-0.0301431	0.271572	0.284302
1.106	0.285575	0.30849	0.136628	0.290668	0.298306
1.107	0.290668	0.318675	0.232107	0.298306	0.316129
1.108	0.305944	0.335224	0.294487	0.319948	0.332678
1.109	0.303398	0.345409	0.30849	0.331405	0.326313
1.11	0.316129	0.353047	0.318675	0.349228	0.31231
1.111	0.307217	0.350501	0.339044	0.35432	0.299579
1.112	0.298306	0.353047	0.353047	0.359413	0.288121
1.113	0.291941	0.34159	0.339044	0.350501	0.271572
1.114	0.285575	0.318675	0.367051	0.346682	0.271572
1.115	0.261387	0.304671	0.350501	0.331405	0.241018
1.116	0.248657	0.285575	0.34159	0.303398	0.227015
1.117	0.248657	0.270299	0.330132	0.304671	0.218103
1.118	0.215557	0.260114	0.319948	0.275391	0.20028
1.119	0.218103	0.23338	0.294487	0.260114	0.199007
1.12	0.215557	0.224468	0.269025	0.24993	0.177365
1.121	0.201553	0.205373	0.258841	0.234653	0.163362
1.122	0.186277	0.199007	0.246111	0.224468	0.171
1.123	0.178638	0.188823	0.234653	0.206646	0.160816
1.124	0.160816	0.178638	0.220649	0.209192	0.139174
1.125	0.15827	0.163362	0.220649	0.185004	0.14172
1.126	0.151904	0.15827	0.196461	0.195188	0.137901
1.127	0.146812	0.153177	0.197734	0.168454	0.135354
1.128	0.131535	0.137901	0.178638	0.174819	0.118805
1.129	0.131535	0.135354	0.165908	0.164635	0.117532
1.13	0.127716	0.132808	0.168454	0.137901	0.116259
1.131	0.112439	0.12517	0.145539	0.149358	0.104801
1.132	0.122624	0.122624	0.142993	0.131535	0.111166
1.133	0.111166	0.118805	0.142993	0.135354	0.0984358
1.134	0.102255	0.111166	0.144266	0.126443	0.0958897
1.135	0.107347	0.111166	0.117532	0.121351	0.0958897
1.136	0.111166	0.0958897	0.121351	0.122624	0.0933435
1.137	0.0907974	0.0933435	0.114986	0.100982	0.0920705
1.138	0.0946166	0.0869783	0.102255	0.117532	0.0844321
1.139	0.0907974	0.0920705	0.116259	0.0971627	0.0920705
1.14	0.081886	0.0907974	0.0997088	0.107347	0.0831591
1.141	0.0882513	0.081886	0.0946166	0.0958897	0.0844321
1.142	0.0882513	0.0767938	0.0920705	0.0946166	0.0793399
1.143	0.0920705	0.0920705	0.102255	0.0971627	0.0704285
1.144	0.0767938	0.0742477	0.0844321	0.0844321	0.080613
1.145	0.0742477	0.0767938	0.0869783	0.102255	0.0755207
1.146	0.0793399	0.080613	0.0907974	0.0857052	0.0780669
1.147	0.0704285	0.0678824	0.0844321	0.0831591	0.0666093
1.148	0.0678824	0.080613	0.0780669	0.080613	0.0704285
1.149	0.0704285	0.0691555	0.0767938	0.0857052	0.0666093
1.15	0.0691555	0.0767938	0.0717016	0.0767938	0.0640632
1.151	0.0627902	0.0602441	0.0907974	0.080613	0.0666093
1.152	0.0640632	0.0704285	0.111166	0.0755207	0.0615171
1.153	0.0717016	0.0704285	0.137901	0.0767938	0.0627902
1.154	0.0666093	0.0691555	0.185004	0.0678824	0.0462404
1.155	0.0615171	0.0666093	0.396331	0.0717016	0.0500596
1.156	0.0615171	0.0640632	0.411608	0.0615171	0.058971
1.157	0.0640632	0.0627902	0.396331	0.0704285	0.0691555
1.158	0.0576979	0.0653363	0.401423	0.0704285	0.0576979
1.159	0.0475135	0.0538788	0.411608	0.0640632	0.0602441
1.16	0.0475135	0.0576979	0.332678	0.0767938	0.0640632
1.161	0.0538788	0.0653363	0.326313	0.0615171	0.0602441
1.162	0.0564249	0.0538788	0.248657	0.0704285	0.0602441
1.163	0.0500596	0.0475135	0.192642	0.0602441	0.0487865
1.164	0.0678824	0.0487865	0.185004	0.0640632	0.0538788
1.165	0.0475135	0.0551518	0.174819	0.0640632	0.0564249
1.166	0.0475135	0.0551518	0.177365	0.0513327	0.0411482
1.167	0.058971	0.0615171	0.182458	0.0576979	0.0436943
1.168	0.0551518	0.0436943	0.160816	0.0487865	0.0462404
1.169	0.0513327	0.0551518	0.121351	0.0564249	0.0513327
1.17	0.0513327	0.0449674	0.100982	0.0538788	0.0449674
1.171	0.0424212	0.0526057	0.0971627	0.0576979	0.0436943
1.172	0.0538788	0.0398751	0.0844321	0.0411482	0.0449674
1.173	0.0398751	0.0538788	0.109893	0.0487865	0.0449674
1.174	0.0424212	0.0436943	0.111166	0.0449674	0.036056
1.175	0.0424212	0.0436943	0.0907974	0.0602441	0.036056
1.176	0.0500596	0.0411482	0.112439	0.0551518	0.0424212
1.177	0.037329	0.0398751	0.114986	0.0462404	0.036056
1.178	0.0462404	0.0475135	0.102255	0.0551518	0.0462404
1.179	0.0564249	0.0487865	0.0907974	0.0513327	0.0462404
1.18	0.0347829	0.037329	0.116259	0.0564249	0.0436943
1.181	0.0487865	0.0386021	0.102255	0.0500596	0.0436943
1.182	0.0462404	0.0398751	0.118805	0.0500596	0.0436943
1.183	0.0386021	0.0436943	0.142993	0.0513327	0.0411482
1.184	0.036056	0.0475135	0.14172	0.0386021	0.037329
1.185	0.0487865	0.0398751	0.137901	0.0424212	0.0475135
1.186	0.0462404	0.0487865	0.151904	0.0475135	0.0309637
1.187	0.0398751	0.0436943	0.142993	0.0424212	0.0436943
1.188	0.0245984	0.0411482	0.151904	0.0500596	0.036056
1.189	0.036056	0.0449674	0.155723	0.036056	0.0449674
1.19	0.036056	0.036056	0.163362	0.0462404	0.0309637
1.191	0.0347829	0.0449674	0.151904	0.0398751	0.0296907
1.192	0.0335098	0.0398751	0.160816	0.0475135	0.0271445
1.193	0.0449674	0.0462404	0.137901	0.0475135	0.0284176
1.194	0.036056	0.0309637	0.142993	0.0424212	0.0449674
1.195	0.0386021	0.036056	0.131535	0.0335098	0.0347829
1.196	0.037329	0.0449674	0.132808	0.0436943	0.0335098
1.197	0.036056	0.0411482	0.116259	0.036056	0.037329
1.198	0.0258715	0.0335098	0.118805	0.0386021	0.036056
1.199	0.0347829	0.0296907	0.117532	0.0436943	0.0309637
1.2	0.0258715	0.036056	0.106074	0.0296907	0.036056
1.201	0.037329	0.036056	0.113712	0.0424212	0.0335098
1.202	0.0245984	0.0258715	0.114986	0.0296907	0.0386021
1.203	0.0411482	0.0233254	0.128989	0.036056	0.036056
1.204	0.0258715	0.036056	0.122624	0.0386021	0.0296907
1.205	0.0258715	0.0335098	0.128989	0.0309637	0.0398751
1.206	0.0322368	0.0335098	0.135354	0.0398751	0.0284176
1.207	0.0245984	0.0309637	0.162089	0.037329	0.0347829
1.208	0.0271445	0.0245984	0.165908	0.0386021	0.0322368
1.209	0.0347829	0.0309637	0.151904	0.037329	0.0296907
1.21	0.0169601	0.0258715	0.181184	0.0436943	0.0182332
1.211	0.0296907	0.036056	0.18755	0.0398751	0.0335098
1.212	0.036056	0.0271445	0.193915	0.0411482	0.0258715
1.213	0.0347829	0.036056	0.176092	0.0296907	0.0258715
1.214	0.0233254	0.0245984	0.190096	0.0386021	0.0296907
1.215	0.0296907	0.0258715	0.165908	0.037329	0.0296907
1.216	0.0271445	0.0245984	0.173546	0.0296907	0.0258715
1.217	0.0233254	0.0284176	0.174819	0.0347829	0.0386021
1.218	0.0309637	0.0284176	0.176092	0.0245984	0.0322368
1.219	0.0207793	0.0335098	0.178638	0.0436943	0.0296907
1.22	0.0245984	0.0296907	0.177365	0.0271445	0.036056
1.221	0.0245984	0.0398751	0.182458	0.036056	0.0258715
1.222	0.0207793	0.0169601	0.172273	0.0335098	0.0347829
1.223	0.0233254	0.0386021	0.183731	0.036056	0.0233254
1.224	0.0258715	0.0284176	0.182458	0.0258715	0.036056
1.225	0.036056	0.0284176	0.176092	0.0335098	0.0322368
1.226	0.00932174	0.0296907	0.178638	0.036056	0.0296907
1.227	0.0207793	0.014414	0.178638	0.036056	0.0347829
1.228	0.0284176	0.036056	0.178638	0.0296907	0.0195062
1.229	0.0195062	0.0169601	0.182458	0.0207793	0.0411482
1.23	0.015687	0.0220523	0.173546	0.0411482	0.0386021
1.231	0.0182332	0.0296907	0.188823	0.0347829	0.0195062
1.232	0.0233254	0.0220523	0.20028	0.0296907	0.0207793
1.233	0.0233254	0.0309637	0.213011	0.0309637	0.0347829
1.234	0.0245984	0.0347829	0.209192	0.0284176	0.0258715
1.235	0.0169601	0.0233254	0.196461	0.0271445	0.0296907
1.236	0.0245984	0.0296907	0.205373	0.0335098	0.0271445
1.237	0.0233254	0.0245984	0.193915	0.0284176	0.036056
1.238	0.0233254	0.0207793	0.188823	0.036056	0.0195062
1.239	0.0233254	0.0296907	0.192642	0.0271445	0.0335098
1.24	0.00932174	0.0258715	0.183731	0.0220523	0.0169601
1.241	0.015687	0.0245984	0.177365	0.0322368	0.0207793
1.242	0.0131409	0.0233254	0.168454	0.0245984	0.0258715
1.243	0.015687	0.0296907	0.162089	0.0258715	0.0233254
1.244	0.0220523	0.0296907	0.165908	0.036056	0.0309637
1.245	0.0245984	0.0169601	0.155723	0.0118679	0.0245984
1.246	0.00804868	0.015687	0.159543	0.036056	0.0258715
1.247	0.0271445	0.0271445	0.151904	0.0335098	0.0309637
1.248	0.00550257	0.0220523	0.156996	0.0284176	0.0335098
1.249	0.0245984	0.0258715	0.148085	0.0309637	0.0233254
1.25	0.014414	0.0245984	0.14172	0.0271445	0.0258715
1.251	0.0182332	0.0271445	0.15445	0.0245984	0.0258715
1.252	0.0169601	0.0322368	0.145539	0.0296907	0.0195062
1.253	0.014414	0.0220523	0.150631	0.0347829	0.0245984
1.254	0.015687	0.0284176	0.146812	0.0169601	0.0296907
1.255	0.0169601	0.0220523	0.145539	0.0296907	0.0182332
1.256	0.0182332	0.0245984	0.142993	0.0245984	0.0233254
1.257	0.0118679	0.0233254	0.144266	0.0271445	0.0296907
1.258	0.0131409	0.0258715	0.145539	0.0169601	0.0182332
1.259	0.0105948	0.0182332	0.135354	0.0271445	0.0233254
1.26	0.015687	0.0335098	0.160816	0.0207793	0.0118679
1.261	0.0207793	0.0258715	0.146812	0.0258715	0.0271445
1.262	0.00932174	0.0296907	0.127716	0.0245984	0.0296907
1.263	0.0169601	0.00932174	0.142993	0.0296907	0.0271445
1.264	0.00932174	0.0233254	0.104801	0.0182332	0.0245984
1.265	0.014414	0.0207793	0.106074	0.0258715	0.0169601
1.266	0.0105948	0.0220523	0.112439	0.0271445	0.0233254
1.267	0.00932174	0.015687	0.127716	0.014414	0.0182332
1.268	0.0118679	0.0233254	0.130262	0.0258715	0.0245984
1.269	0.0169601	0.0182332	0.113712	0.0182332	0.014414
1.27	0.00550257	0.0118679	0.116259	0.0233254	0.0245984
1.271	0.00295645	0.0258715	0.100982	0.015687	0.014414
1.272	0.00550257	0.0245984	0.112439	0.0245984	0.0207793
1.273	0.00422951	0.0284176	0.0997088	0.015687	0.0207793
1.274	0.014414	0.0131409	0.104801	0.014414	0.00932174
1.275	0.0118679	0.0131409	0.081886	0.0182332	0.0245984
1.276	0.00932174	0.0118679	0.0933435	0.0207793	0.015687
1.277	0.0105948	0.0207793	0.103528	0.0182332	0.014414
1.278	0.0105948	0.00550257	0.0984358	0.0271445	0.0245984
1.279	0.0131409	0.0169601	0.12517	0.0169601	0.0207793
1.28	0.0016834	0.0245984	0.117532	0.0245984	0.0233254
1.281	0.0118679	0.014414	0.112439	0.0258715	0.0182332
1.282	0.00295645	0.014414	0.100982	0.0207793	0.014414
1.283	0.0169601	0.0207793	0.0946166	0.0182332	0.0207793
1.284	-0.00213578	0.00550257	0.0844321	0.0207793	0.0233254
1.285	0.00295645	0.0207793	0.0946166	0.014414	0.0220523
1.286	0.0016834	0.0118679	0.0958897	0.0233254	0.015687
1.287	0.014414	0.0233254	0.0971627	0.0220523	0.0207793
1.288	0.0105948	0.015687	0.0958897	0.0195062	0.015687
1.289	0.000410338	0.0131409	0.0958897	0.0169601	0.0207793
1.29	-0.00850107	0.0105948	0.0971627	0.014414	0.0131409
1.291	0.00422951	0.015687	0.0907974	0.0118679	0.0207793
1.292	0.00932174	0.0131409	0.0958897	0.0105948	0.014414
1.293	-0.000862719	0.0131409	0.0946166	0.0245984	0.0284176
1.294	0.00422951	0.0131409	0.0933435	0.00932174	0.0131409
1.295	-0.00595495	0.00804868	0.0946166	0.0182332	0.0245984
1.296	0.00550257	0.0118679	0.0767938	0.0182332	0.0182332
1.297	-0.00468189	0.0105948	0.081886	0.00550257	0.0195062
1.298	0.00550257	0.0118679	0.0920705	0.0118679	0.0182332
1.299	-0.00213578	0.015687	0.0882513	0.0118679	0.0220523
1.3	0.000410338	0.0105948	0.0844321	0.015687	0.015687
1.301	0.000410338	0.0105948	0.0920705	0.0105948	0.015687
1.302	0.00677563	0.0220523	0.0767938	0.0195062	0.0207793
1.303	0.00804868	0.00295645	0.0895244	0.00804868	0.0220523
1.304	-0.00468189	0.0169601	0.0920705	0.014414	0.0131409
1.305	0.000410338	0.00677563	0.081886	0.0169601	0.0220523
1.306	0.00804868	0.00677563	0.0857052	0.0016834	0.0207793
1.307	-0.00595495	0.0131409	0.0920705	0.0105948	0.0169601
1.308	0.00422951	0.0131409	0.104801	0.00550257	0.0169601
1.309	0.000410338	0.0169601	0.0831591	0.014414	0.0169601
1.31	0.000410338	0.00932174	0.0742477	0.015687	0.0207793
1.311	0.00295645	0.0105948	0.0844321	0.00804868	0.0131409
1.312	0.00932174	0.0207793	0.0907974	-0.00213578	0.0233254
1.313	-0.00340883	0.00932174	0.081886	0.0195062	0.0195062
1.314	0.00550257	0.00804868	0.0857052	0.00677563	0.014414
1.315	-0.00468189	0.00677563	0.081886	0.0118679	0.014414
1.316	0.00550257	0.0118679	0.0857052	0.00932174	0.00550257
1.317	-0.00595495	0.0131409	0.0907974	0.0131409	0.0245984
1.318	0.00295645	0.00932174	0.080613	0.0131409	0.00932174
1.319	-0.00468189	0.00550257	0.0857052	0.00932174	0.0207793
1.32	0.00550257	0.014414	0.0831591	0.00804868	0.0233254
1.321	-0.00850107	0.015687	0.0717016	0.015687	0.015687
1.322	-0.000862719	0.00550257	0.0755207	0.0105948	0.0207793
1.323	-0.000862719	0.0118679	0.0704285	0.000410338	0.0182332
1.324	0.00677563	0.00932174	0.0767938	0.0233254	0.0169601
1.325	-0.000862719	0.014414	0.0767938	0.0131409	0.00932174
1.326	0.00677563	-0.00468189	0.0729746	0.0195062	0.0233254
1.327	0.00295645	0.00295645	0.0704285	0.00932174	0.0105948
1.328	0.0105948	0.0118679	0.080613	0.0182332	0.015687
1.329	-0.00468189	0.00804868	0.0869783	0.0182332	0.0220523
1.33	0.000410338	0.00550257	0.0742477	0.00804868	0.00804868
1.331	-0.00722801	0.00804868	0.081886	0.00804868	0.0169601
1.332	0.00550257	0.00422951	0.0767938	0.015687	0.0207793
1.333	0.00550257	0.0182332	0.080613	0.0131409	0.0131409
1.334	-0.00340883	0.0016834	0.080613	0.015687	0.014414
1.335	0.00550257	0.0131409	0.0704285	0.00932174	0.015687
1.336	-0.0148664	0.0131409	0.0767938	0.0220523	0.0195062
1.337	0.000410338	-0.000862719	0.080613	0.0245984	0.014414
1.338	0.00550257	0.00932174	0.0869783	0.00550257	0.00677563
1.339	-0.00722801	-0.00468189	0.0844321	0.00295645	0.0245984
1.34	0.00932174	0.000410338	0.080613	0.0105948	0.00932174
1.341	-0.00468189	0.0016834	0.0793399	0.014414	0.0169601
1.342	-0.00850107	0.00295645	0.0857052	0.014414	0.0105948
1.343	0.00677563	0.00677563	0.0793399	0.00550257	0.0207793
1.344	-0.00850107	-0.000862719	0.081886	0.00295645	0.0118679
1.345	0.00295645	0.00932174	0.0780669	0.0169601	0.014414
1.346	0.00550257	0.00677563	0.0767938	0.0118679	0.014414
1.347	0.0016834	0.0016834	0.0844321	0.014414	0.015687
1.348	-0.00468189	0.0105948	0.0742477	0.0169601	0.00677563
1.349	-0.00722801	-0.000862719	0.0831591	0.00295645	0.0207793
1.35	-0.000862719	0.00550257	0.0678824	0.0195062	0.0169601
1.351	-0.00850107	0.0118679	0.0767938	0.00677563	0.000410338
1.352	-0.00340883	0.00932174	0.0857052	0.0105948	0.0195062
1.353	0.00677563	0.00804868	0.0717016	0.0131409	0.0131409
1.354	-0.00213578	0.00295645	0.0780669	0.015687	0.0131409
1.355	0.0016834	0.0195062	0.0755207	0.00295645	0.0105948
1.356	0.0016834	0.00804868	0.0767938	0.014414	0.0105948
1.357	-0.00595495	0.014414	0.0729746	0.0016834	0.0195062
1.358	-0.00722801	0.00677563	0.0767938	0.00932174	0.0169601
1.359	0.000410338	0.0105948	0.0640632	0.0105948	0.0207793
1.36	-0.00340883	0.00422951	0.0627902	0.00677563	0.00422951
1.361	0.000410338	0.00804868	0.0717016	0.00804868	0.0245984
1.362	0.000410338	0.014414	0.0767938	0.00295645	0.00804868
1.363	0.00422951	0.00295645	0.0678824	0.0169601	0.00932174
1.364	-0.00340883	0.0195062	0.0678824	0.0105948	0.00932174
1.365	-0.00340883	-0.00595495	0.0678824	0.0105948	0.015687
1.366	-0.0110472	0.0105948	0.0678824	0.00550257	0.0182332
1.367	-0.00213578	0.00295645	0.0653363	0.00804868	0.0195062
1.368	-0.00468189	0.0169601	0.0640632	0.00932174	0.00550257
1.369	-0.00213578	0.00550257	0.0615171	0.0105948	0.00677563
1.37	-0.0110472	0.00932174	0.0717016	0.00550257	0.015687
1.371	0.000410338	0.00804868	0.0640632	0.014414	0.0105948
1.372	-0.0148664	0.0105948	0.0653363	-0.00340883	0.014414
1.373	0.00295645	0.000410338	0.0678824	0.000410338	0.00677563
1.374	-0.0199586	0.0105948	0.0576979	0.015687	0.014414
1.375	-0.00468189	0.0131409	0.0449674	-0.00213578	0.0105948
1.376	-0.00977412	0.0105948	0.0526057	0.0105948	0.0118679
1.377	0.00295645	0.000410338	0.0538788	0.0118679	0.0016834
1.378	-0.0148664	0.00422951	0.0411482	0.00550257	0.0016834
1.379	-0.00340883	0.00932174	0.0436943	0.00804868	0.0195062
1.38	-0.0148664	0.000410338	0.0500596	0.014414	0.000410338
1.381	0.00677563	0.00677563	0.0551518	0.00422951	0.0105948
1.382	-0.0110472	-0.000862719	0.0627902	0.00677563	0.00422951
1.383	-0.000862719	0.00550257	0.0564249	0.0105948	0.0118679
1.384	-0.0123202	0.0131409	0.0564249	0.014414	0.00804868
1.385	-0.00468189	0.00550257	0.0411482	0.00677563	0.0131409
1.386	-0.00468189	0.000410338	0.0551518	0.000410338	0.00550257
1.387	-0.00213578	0.00422951	0.0551518	0.0207793	0.0105948
1.388	-0.00468189	0.0118679	0.058971	0.00677563	0.0245984
1.389	-0.000862719	0.00550257	0.0551518	-0.000862719	-0.00468189
1.39	-0.0161394	0.000410338	0.0500596	0.00932174	0.0131409
1.391	0.00677563	0.00804868	0.0513327	0.000410338	0.00422951
1.392	-0.00977412	-0.0110472	0.036056	0.00550257	0.00295645
1.393	-0.00977412	0.014414	0.0347829	-0.00213578	0.0118679
1.394	-0.0110472	-0.00468189	0.036056	0.00677563	0.0131409
1.395	-0.00340883	0.0016834	0.0436943	-0.00468189	0.0105948
1.396	-0.00850107	0.000410338	0.0309637	0.00677563	0.0118679
1.397	0.00422951	0.00677563	0.0296907	0.0105948	0.00932174
1.398	-0.00722801	0.000410338	0.0233254	0.000410338	0.00932174
1.399	0.00422951	-0.00213578	0.0169601	0.00295645	0.00804868
1.4	-0.0148664	0.00295645	0.037329	0.00550257	0.00932174
1.401	-0.00468189	0.00295645	0.0296907	0.0105948	0.0207793
1.402	-0.0110472	0.000410338	0.0386021	-0.00340883	0.00804868
1.403	-0.00595495	-0.00722801	0.0233254	0.00295645	0.0118679
1.404	-0.0110472	0.00677563	0.0309637	0.0016834	0.00422951
1.405	-0.00213578	0.00550257	0.0296907	0.0105948	0.0118679
1.406	-0.0123202	0.00295645	0.0296907	-0.00213578	-0.000862719
1.407	-0.00468189	0.00422951	0.0424212	0.00677563	0.00677563
1.408	0.000410338	0.00550257	0.0335098	0.00295645	-0.00213578
1.409	-0.0110472	0.0105948	0.0309637	0.00550257	0.0195062
1.41	-0.00595495	0.0016834	0.036056	0.000410338	0.0105948
1.411	-0.0135933	0.00295645	0.0233254	0.00932174	0.00932174
1.412	-0.00595495	-0.00468189	0.036056	0.000410338	0.0131409
1.413	-0.00595495	-0.00468189	0.0284176	0.00550257	0.000410338
1.414	-0.0148664	0.00804868	0.0386021	0.0105948	0.0131409
1.415	-0.00468189	0.000410338	0.0258715	-0.00850107	0.00932174
1.416	-0.00340883	-0.00340883	0.0258715	0.00550257	0.00677563
1.417	-0.00977412	-0.000862719	0.0233254	-0.00468189	0.00932174
1.418	-0.0123202	-0.00213578	0.0296907	0.00932174	0.00804868
1.419	-0.0212316	-0.00595495	0.0207793	-0.00213578	0.00804868
1.42	-0.0148664	-0.00468189	0.0296907	0.0131409	0.0105948
1.421	-0.00468189	0.000410338	0.0296907	0.0016834	0.015687
1.422	-0.00977412	-0.000862719	0.0271445	0.0131409	0.00295645
1.423	-0.00977412	0.00677563	0.037329	0.00677563	0.0207793
1.424	-0.0174125	0.00422951	0.0207793	0.00422951	0.00932174
1.425	-0.00850107	0.000410338	0.0296907	0.00550257	0.0195062
1.426	0.000410338	-0.00213578	0.0284176	-0.00722801	0.00677563
1.427	-0.0148664	-0.00340883	0.0309637	0.00677563	0.00932174
1.428	-0.00468189	-0.00213578	0.0513327	0.00932174	0.00804868
1.429	-0.00850107	0.000410338	0.036056	0.00295645	0.00422951
1.43	-0.00722801	0.000410338	0.0245984	-0.000862719	0.00422951
1.431	-0.00850107	0.00677563	0.0245984	0.00550257	0.0182332
1.432	-0.00850107	-0.000862719	0.0296907	0.00932174	-0.00340883
1.433	-0.00595495	0.00550257	0.0245984	0.000410338	0.0105948
1.434	-0.00977412	0.00550257	0.0309637	0.00550257	0.00550257
1.435	-0.00595495	0.000410338	0.0284176	-0.00213578	0.014414
1.436	-0.00468189	0.00804868	0.0335098	0.00295645	0.000410338
1.437	-0.00468189	0.000410338	0.0284176	0.0131409	0.0016834
1.438	-0.0135933	0.00295645	0.0233254	0.0105948	0.00550257
1.439	-0.00213578	0.00422951	0.0322368	0.000410338	0.00422951
1.44	-0.00595495	0.00677563	0.0335098	0.00550257	0.00422951
1.441	-0.0135933	-0.00850107	0.0245984	0.00295645	0.0105948
1.442	-0.00468189	0.00677563	0.0335098	-0.00468189	0.0105948
1.443	-0.0135933	0.00422951	0.0284176	0.00677563	0.00550257
1.444	0.0016834	0.0105948	0.036056	0.000410338	0.0207793
1.445	-0.00722801	-0.00722801	0.0258715	0.0105948	0.0131409
1.446	-0.00595495	0.00295645	0.0258715	0.000410338	0.015687
1.447	-0.0110472	0.00932174	0.0398751	0.0118679	0.00295645
1.448	0.00550257	0.00295645	0.036056	-0.000862719	0.00550257
1.449	-0.0135933	0.00932174	0.0258715	-0.000862719	0.0131409
1.45	0.00677563	0.00295645	0.0335098	0.00295645	0.00804868
1.451	-0.00977412	0.00550257	0.0449674	0.00550257	0.00932174
1.452	-0.00468189	-0.00595495	0.015687	0.00550257	0.014414
1.453	-0.0110472	0.0105948	0.036056	-0.00468189	0.00422951
1.454	-0.0174125	-0.00340883	0.0245984	0.0118679	0.0182332
1.455	-0.0135933	0.00804868	0.0271445	0.000410338	0.00550257
1.456	-0.00595495	-0.00468189	0.0195062	0.00932174	0.000410338
1.457	-0.00468189	0.00550257	0.0347829	0.00804868	0.0105948
1.458	0.000410338	-0.00468189	0.0258715	0.00550257	0.00804868
1.459	-0.00340883	-0.00340883	0.0309637	0.00422951	0.00932174
1.46	-0.00213578	0.000410338	0.0245984	0.00295645	0.00550257
1.461	-0.0123202	0.00295645	0.0296907	0.00550257	0.014414
1.462	-0.00722801	0.000410338	0.0335098	-0.00468189	0.00932174
1.463	-0.00595495	0.00550257	0.0296907	0.00932174	0.00677563
1.464	-0.0174125	0.00295645	0.036056	0.0016834	0.015687
1.465	-0.00468189	0.000410338	0.0245984	0.0016834	0.00295645
1.466	-0.0123202	0.00550257	0.0335098	0.00550257	0.00804868
1.467	0.000410338	-0.00213578	0.0271445	0.00295645	0.015687
1.468	-0.0148664	0.00550257	0.0309637	-0.000862719	0.00295645
1.469	-0.00722801	0.00804868	0.0258715	0.000410338	0.00295645
1.47	-0.0174125	-0.000862719	0.0233254	0.00550257	-0.00213578
1.471	-0.00468189	-0.00340883	0.0335098	0.00295645	0.00550257
1.472	-0.00850107	0.0016834	0.0258715	-0.00340883	0.00422951
1.473	-0.0110472	-0.00595495	0.0347829	0.014414	0.000410338
1.474	-0.00595495	0.00550257	0.0233254	0.00295645	0.014414
1.475	-0.00595495	-0.00468189	0.0284176	-0.00213578	0.015687
1.476	-0.0237778	0.00932174	0.0309637	0.0016834	0.00932174
1.477	-0.00468189	0.00932174	0.0233254	-0.000862719	0.0118679
1.478	0.000410338	-0.00468189	0.0335098	-0.00213578	0.00677563
1.479	-0.00595495	-0.00595495	0.0207793	0.00932174	0.00932174
1.48	-0.00977412	-0.00340883	0.0322368	-0.00213578	-0.000862719
1.481	-0.00340883	-0.00977412	0.0258715	0.00677563	0.0169601
1.482	-0.00977412	0.000410338	0.0245984	0.00295645	0.00422951
1.483	-0.00595495	-0.00595495	0.0271445	0.0016834	0.000410338
1.484	-0.0135933	-0.000862719	0.0271445	0.0105948	0.000410338
1.485	0.00550257	-0.00722801	0.0411482	0.00422951	0.0105948
1.486	-0.0161394	-0.000862719	0.0195062	0.00550257	0.014414
1.487	-0.000862719	-0.00340883	0.0245984	0.00422951	0.0105948
1.488	-0.0148664	0.000410338	0.0284176	0.000410338	0.0195062
1.489	0.000410338	-0.000862719	0.037329	-0.00213578	0.00804868
1.49	-0.00977412	-0.00213578	0.0347829	0.00550257	0.0105948
1.491	-0.0161394	-0.00722801	0.0233254	0.0016834	0.00422951
1.492	-0.00595495	-0.00595495	0.0271445	0.000410338	0.0105948
1.493	-0.0148664	-0.00340883	0.0195062	0.014414	-0.00468189
1.494	-0.00595495	0.00550257	0.0271445	0.015687	0.0169601
1.495	-0.0148664	-0.00722801	0.0322368	0.000410338	0.0016834
1.496	-0.00468189	0.000410338	0.0296907	0.000410338	0.00295645
1.497	-0.0110472	-0.00213578	0.0233254	0.000410338	0.00550257
1.498	-0.0161394	-0.00340883	0.0258715	0.00932174	0.00550257
1.499	-0.0110472	-0.00595495	0.036056	0.00422951	0.015687
1.5	-0.00850107	-0.00468189	0.0169601	0.00550257	0.0118679
1.501	-0.0110472	0.000410338	0.0296907	0.00932174	-0.00213578
1.502	-0.00468189	-0.00468189	0.0233254	0.00804868	0.00932174
1.503	-0.0110472	0.000410338	0.0233254	-0.00213578	0.014414
1.504	-0.00468189	-0.00213578	0.0347829	0.000410338	0.0105948
1.505	-0.0110472	0.00295645	0.014414	0.00295645	0.00804868
1.506	-0.00595495	-0.00468189	0.0195062	0.000410338	0.00932174
1.507	-0.0123202	-0.00340883	0.0296907	0.00677563	0.014414
1.508	-0.00468189	-0.00595495	0.0207793	-0.000862719	0.0105948
1.509	-0.0148664	0.000410338	0.0233254	0.0016834	0.00677563
1.51	-0.00468189	-0.000862719	0.0258715	0.0016834	0.0105948
1.511	-0.00468189	0.014414	0.0245984	0.00295645	0.00932174
1.512	0.000410338	0.000410338	0.0195062	0.00422951	0.0169601
1.513	-0.00468189	0.00422951	0.0296907	-0.00468189	0.00932174
1.514	-0.00468189	-0.00468189	0.0169601	0.0105948	0.0105948
1.515	-0.00977412	0.0016834	0.015687	0.00295645	0.00422951
1.516	-0.00468189	-0.00595495	0.0284176	0.0118679	0.014414
1.517	-0.0123202	0.000410338	0.014414	0.00550257	0.00550257
1.518	-0.0135933	0.00932174	0.0233254	0.00422951	0.00932174
1.519	-0.00340883	-0.000862719	0.0233254	0.00550257	0.00550257
1.52	-0.0110472	-0.00595495	0.014414	0.00550257	0.0105948
1.521	-0.00977412	-0.00213578	0.0233254	0.00932174	0.014414
1.522	-0.0110472	-0.00595495	0.0195062	0.0105948	0.0131409
1.523	-0.0110472	-0.00977412	0.0335098	0.000410338	0.015687
1.524	-0.00468189	0.000410338	0.0131409	0.00422951	0.0105948
1.525	-0.0110472	0.0105948	0.0347829	0.00804868	0.014414
1.526	-0.00595495	-0.00595495	0.0233254	0.00422951	0.000410338
1.527	-0.0110472	0.00550257	0.0207793	0.00677563	0.00422951
1.528	-0.00595495	-0.00468189	0.0169601	0.014414	0.014414
1.529	0.000410338	0.0105948	0.0105948	-0.000862719	0.0195062
1.53	-0.0110472	-0.000862719	0.0245984	0.00550257	0.00932174
1.531	0.00550257	-0.00722801	0.0207793	0.0016834	0.014414
1.532	-0.000862719	-0.00595495	0.0245984	0.00804868	0.00932174
1.533	-0.00722801	-0.00595495	0.0207793	0.00804868	0.015687
1.534	-0.00468189	-0.00595495	0.0169601	0.00677563	0.000410338
1.535	-0.00722801	0.00422951	0.0182332	0.00932174	0.00932174
1.536	-0.00850107	-0.00977412	0.0169601	0.00550257	0.014414
1.537	-0.0148664	-0.00468189	0.0245984	0.00804868	0.00804868
1.538	0.00295645	-0.000862719	0.0220523	0.00677563	0.0169601
1.539	-0.00468189	0.0105948	0.0296907	0.00550257	-0.00722801
1.54	-0.000862719	-0.0135933	0.015687	0.014414	0.015687
1.541	0.00295645	0.00422951	0.0220523	0.0169601	0.014414
1.542	-0.00977412	0.00550257	0.0195062	0.000410338	0.00804868
1.543	-0.0110472	-0.00468189	0.015687	0.015687	0.0207793
1.544	-0.000862719	-0.00595495	0.0258715	0.0016834	0.00804868
1.545	-0.00468189	-0.00468189	0.0233254	0.014414	0.014414
1.546	-0.00340883	-0.00213578	0.0195062	-0.000862719	0.00804868
1.547	-0.0135933	-0.00722801	0.0271445	0.00677563	0.0131409
1.548	0.00677563	0.00295645	0.015687	-0.000862719	0.00932174
1.549	-0.0110472	-0.00213578	0.0131409	0.00804868	0.014414
1.55	-0.00340883	0.00295645	0.014414	0.00295645	0.0182332
1.551	-0.00340883	-0.00213578	0.0271445	0.00422951	0.014414
1.552	-0.00340883	0.00295645	0.0207793	0.00295645	0.00932174
1.553	-0.00468189	-0.00468189	0.0105948	0.00677563	0.00804868
1.554	0.000410338	0.000410338	0.0233254	0.0105948	0.0169601
1.555	-0.00722801	0.00550257	0.0169601	0.00550257	0.015687
1.556	0.000410338	-0.0110472	0.0207793	0.014414	0.0105948
1.557	-0.00977412	0.000410338	0.0258715	0.00932174	0.00550257
1.558	-0.00850107	0.00295645	0.014414	0.0105948	0.0207793
1.559	0.000410338	-0.0199586	0.0169601	0.0016834	0.00932174
1.56	-0.00595495	-0.00595495	0.0169601	0.0105948	0.0105948
1.561	0.0016834	0.00295645	0.0258715	0.00932174	0.0182332
1.562	0.00295645	-0.000862719	0.00932174	0.0105948	0.00677563
1.563	-0.00722801	-0.000862719	0.0233254	-0.00468189	0.0182332
1.564	-0.00722801	-0.00468189	0.0220523	0.00422951	0.0245984
1.565	0.00295645	0.000410338	0.0207793	0.0131409	0.00422951
1.566	-0.00850107	0.00932174	0.0245984	0.0131409	0.00932174
1.567	0.00677563	-0.00468189	0.014414	0.00932174	0.0131409
1.568	-0.00595495	0.00422951	0.0169601	0.0016834	0.00677563
1.569	0.00550257	-0.0110472	0.0207793	0.00932174	0.015687
1.57	-0.0161394	0.000410338	0.0309637	0.000410338	0.0131409
1.571	0.00422951	-0.00850107	0.015687	0.015687	0.0131409
1.572	0.00422951	-0.00340883	0.0182332	0.00932174	0.0118679
1.573	-0.00595495	-0.00977412	0.0195062	0.0131409	0.0105948
1.574	-0.00595495	-0.0110472	0.0207793	0.00422951	0.00677563
1.575	-0.000862719	0.00295645	0.0207793	0.014414	0.00677563
1.576	0.00295645	-0.00468189	0.0195062	0.015687	0.00677563
1.577	-0.00468189	-0.00850107	0.0258715	0.000410338	0.015687
1.578	0.0016834	-0.00468189	0.014414	0.0195062	0.00932174
1.579	-0.00722801	-0.000862719	0.0347829	0.0016834	0.0131409
1.58	0.000410338	-0.00340883	0.00932174	0.0105948	0.014414
1.581	-0.00213578	-0.0161394	0.0195062	0.00804868	0.0131409
1.582	0.000410338	-0.000862719	0.0245984	0.014414	0.0131409
1.583	-0.00722801	-0.00595495	0.0169601	0.00932174	0.0207793
1.584	0.0016834	-0.00340883	0.0220523	0.00550257	0.0105948
1.585	0.0016834	-0.00722801	0.0131409	0.00804868	0.0105948
1.586	-0.000862719	-0.000862719	0.0233254	0.0182332	0.0207793
1.587	0.000410338	-0.000862719	0.0118679	0.00677563	0.00550257
1.588	0.00295645	-0.00722801	0.0169601	0.0105948	0.014414
1.589	0.00677563	0.0105948	0.015687	0.0182332	0.015687
1.59	-0.0174125	-0.0110472	0.0220523	0.0105948	0.014414
1.591	0.00677563	0.0105948	0.0245984	0.0118679	0.00932174
1.592	-0.00977412	-0.0123202	0.015687	0.00295645	0.0118679
1.593	-0.000862719	-0.00722801	0.0131409	0.014414	0.00677563
1.594	-0.000862719	-0.00722801	0.0169601	0.00804868	0.00804868
1.595	-0.00722801	0.000410338	0.0207793	0.0131409	0.00932174
1.596	-0.00340883	-0.0110472	0.0207793	0.00804868	0.014414
1.597	0.00295645	-0.00340883	0.015687	0.015687	0.00422951
1.598	0.00932174	-0.00468189	0.0105948	0.015687	0.00932174
1.599	-0.0110472	0.00550257	0.0169601	0.0118679	0.0131409
1.6	0.00677563	-0.0135933	0.0169601	0.014414	0.015687
1.601	-0.00340883	0.00422951	0.015687	0.00932174	0.014414
1.602	0.00804868	-0.0148664	0.0195062	0.00932174	0.0131409
1.603	-0.000862719	-0.00468189	0.0131409	0.00422951	0.00550257
1.604	0.0016834	-0.00595495	0.00932174	0.014414	0.0195062
1.605	0.00550257	-0.00722801	0.014414	0.0169601	0.00677563
1.606	0.00550257	-0.00468189	0.0207793	0.014414	0.014414
1.607	0.000410338	-0.00595495	0.0169601	0.0105948	0.0105948
1.608	0.000410338	-0.00850107	0.015687	0.015687	0.00932174
1.609	-0.000862719	-0.00468189	0.0105948	0.00804868	0.00550257
1.61	-0.000862719	-0.00213578	0.015687	0.0195062	0.00932174
1.611	0.0016834	-0.00722801	0.014414	-0.00213578	0.0169601
1.612	0.0131409	-0.0110472	0.00677563	0.00677563	0.000410338
1.613	-0.00213578	-0.0135933	0.0258715	0.0118679	0.0131409
1.614	-0.00340883	0.000410338	0.00550257	0.00677563	0.0131409
1.615	0.000410338	-0.00213578	0.00932174	0.0105948	0.00677563
1.616	-0.00468189	-0.0148664	0.0195062	0.00550257	0.015687
1.617	0.0131409	-0.00595495	0.00295645	0.0233254	0.014414
1.618	-0.00213578	-0.000862719	0.0131409	0.0220523	0.0131409
1.619	0.00677563	-0.00468189	0.00932174	0.0118679	0.00550257
1.62	-0.00468189	-0.00977412	0.0233254	0.00932174	0.015687
1.621	0.00550257	-0.00595495	0.0245984	0.00677563	0.0016834
1.622	-0.00468189	-0.00722801	0.00677563	0.015687	0.014414
1.623	0.000410338	-0.0110472	0.0169601	0.00804868	0.00677563
1.624	-0.00722801	-0.00468189	0.0195062	0.0207793	0.00804868
1.625	0.00295645	0.0016834	0.0105948	0.00677563	0.0118679
1.626	-0.0110472	-0.00722801	0.0207793	0.00422951	0.0131409
1.627	0.00677563	-0.00595495	0.00677563	0.00677563	0.000410338
1.628	-0.00340883	0.00550257	0.015687	0.00677563	0.0131409
1.629	0.000410338	-0.00595495	0.0118679	0.0118679	0.00550257
1.63	-0.00213578	0.000410338	0.0245984	0.0131409	0.00804868
1.631	0.00550257	-0.00340883	0.014414	0.0169601	0.015687
1.632	0.000410338	-0.00722801	0.00932174	0.014414	0.00804868
1.633	-0.000862719	-0.0199586	0.0182332	0.0105948	0.00422951
1.634	-0.0123202	-0.00977412	0.015687	0.0131409	0.014414
1.635	0.00295645	-0.00595495	0.0220523	0.0118679	0.00550257
1.636	0.000410338	0.00550257	0.00677563	0.00932174	0.0169601
1.637	0.00932174	-0.00977412	0.0169601	0.0118679	0.0016834
1.638	-0.0123202	-0.00340883	0.0207793	0.014414	0.0207793
1.639	0.00804868	-0.00595495	0.00804868	0.00932174	0.00422951
1.64	-0.00468189	-0.00468189	0.0169601	0.014414	0.0169601
1.641	0.00550257	-0.0174125	0.0105948	0.00295645	0.0131409
1.642	0.000410338	-0.00595495	0.014414	0.0169601	0.00932174
1.643	-0.00468189	-0.0212316	0.0105948	0.0195062	0.014414
1.644	0.00550257	0.000410338	0.015687	0.015687	0.0016834
1.645	0.000410338	-0.00340883	0.0220523	0.00804868	0.0195062
1.646	0.000410338	-0.00850107	0.0105948	0.00422951	0.00804868
1.647	0.015687	-0.00722801	0.0169601	0.00550257	0.014414
1.648	0.0016834	-0.0135933	0.0195062	0.0195062	0.00932174
1.649	0.000410338	0.00295645	0.0131409	0.015687	0.0131409
1.65	-0.000862719	-0.00213578	0.014414	0.00295645	0.000410338
1.651	0.0016834	-0.0110472	0.00932174	0.00422951	0.00550257
1.652	0.000410338	0.015687	0.00422951	0.014414	0.0105948
1.653	0.0131409	-0.00977412	0.015687	0.00295645	0.000410338
1.654	-0.00468189	0.000410338	0.00932174	0.0207793	0.00677563
1.655	0.00422951	-0.00722801	0.0169601	0.015687	-0.00340883
1.656	-0.00977412	0.00295645	0.0105948	0.00295645	0.0169601
1.657	0.00677563	-0.0161394	0.00932174	0.00295645	0.0131409
1.658	-0.00850107	-0.00340883	0.0207793	0.0105948	0.000410338
1.659	0.00932174	-0.00340883	0.0131409	0.0118679	0.00932174
1.66	0.00677563	0.00295645	0.00932174	0.00932174	0.014414
1.661	0.00550257	-0.00595495	0.00677563	0.0207793	0.00677563
1.662	0.00932174	-0.00340883	0.0118679	-0.00213578	0.00295645
1.663	0.00677563	-0.0110472	0.0182332	0.0207793	0.0105948
1.664	-0.00213578	-0.0135933	0.0207793	0.014414	0.00932174
1.665	0.00422951	-0.00340883	0.00550257	0.00932174	0.0105948
1.666	0.00295645	0.00295645	0.00804868	0.014414	0.00932174
1.667	0.00677563	-0.00468189	0.0182332	0.0220523	0.0118679
1.668	0.00550257	-0.00213578	0.00932174	0.0105948	0.00550257
1.669	0.00295645	-0.00468189	0.0118679	0.00550257	0.00550257
1.67	-0.000862719	0.00550257	0.0169601	0.0131409	0.0105948
1.671	0.00550257	-0.00213578	0.00295645	0.00804868	0.0105948
1.672	0.0016834	-0.00213578	0.0207793	0.014414	-0.00468189
1.673	0.0016834	-0.00977412	0.0131409	0.00295645	0.00932174
1.674	0.00804868	-0.00722801	0.00932174	0.00677563	0.00677563
1.675	0.00550257	0.00295645	0.0207793	0.014414	0.00295645
1.676	0.0118679	0.00295645	0.014414	0.00295645	0.0105948
1.677	-0.00595495	0.000410338	0.0195062	0.014414	0.000410338
1.678	0.00932174	0.00295645	0.0131409	0.00932174	0.0131409
1.679	0.000410338	-0.00340883	0.0105948	0.0131409	0.000410338
1.68	0.0105948	-0.00722801	0.014414	0.0169601	0.014414
1.681	-0.00340883	-0.00595495	0.00932174	0.0169601	0.00932174
1.682	-0.00213578	0.00295645	0.0105948	0.00550257	0.00422951
1.683	-0.00213578	-0.00340883	0.0169601	0.0131409	0.00422951
1.684	0.00804868	-0.00595495	0.015687	0.00550257	0.0016834
1.685	-0.00850107	0.00677563	0.015687	0.014414	0.0105948
1.686	0.0169601	0.00422951	0.00295645	0.0131409	0.00804868
1.687	-0.00340883	-0.000862719	0.00422951	0.00932174	0.00295645
1.688	0.000410338	-0.00213578	0.014414	0.0105948	-0.00340883
1.689	0.000410338	0.000410338	0.0245984	0.0105948	0.0118679
1.69	0.00550257	0.00295645	0.00804868	0.00932174	0.00295645
1.691	-0.00850107	-0.00850107	0.00932174	0.0105948	0.00677563
1.692	0.00550257	-0.00595495	0.015687	0.00295645	0.00932174
1.693	-0.00340883	0.00677563	0.00932174	0.00932174	0.0131409
1.694	-0.00468189	-0.00595495	0.0169601	0.015687	0.00804868
1.695	-0.000862719	0.00550257	0.00932174	0.0245984	-0.00468189
1.696	0.00295645	-0.00722801	0.0118679	0.0105948	0.0105948
1.697	0.00932174	0.00677563	0.0131409	0.0195062	0.00932174
1.698	-0.00595495	0.00550257	0.00677563	0.00932174	0.00804868
1.699	0.000410338	0.00295645	0.0169601	0.0131409	0.0195062
1.7	0.00804868	-0.0135933	0.00804868	0.0220523	0.00932174
1.701	-0.000862719	0.000410338	0.014414	0.00295645	0.0131409
1.702	0.0118679	0.000410338	0.00550257	0.0182332	0.00932174
1.703	-0.00595495	0.00804868	0.0131409	0.00804868	0.014414
1.704	0.0131409	0.0016834	0.0105948	0.0105948	0.014414
1.705	-0.00722801	0.0016834	0.000410338	0.015687	0.014414
1.706	0.0105948	-0.00722801	0.015687	0.0118679	0.000410338
1.707	0.0016834	-0.00468189	0.00932174	0.014414	0.0195062
1.708	0.00422951	0.00295645	0.014414	0.014414	0.00550257
1.709	0.0016834	-0.00468189	0.015687	0.00550257	0.00677563
1.71	0.0016834	-0.00977412	0.00804868	0.0118679	-0.00213578
1.711	-0.00850107	0.00932174	0.00677563	0.014414	0.0105948
1.712	0.00422951	-0.00213578	0.0118679	0.00295645	0.00295645
1.713	0.00804868	-0.00468189	0.0131409	0.014414	0.00550257
1.714	-0.00213578	0.00932174	0.014414	0.00677563	0.0131409
1.715	-0.00977412	-0.0110472	0.00550257	0.00932174	0.00550257
1.716	0.00295645	0.0016834	0.0169601	0.00550257	0.014414
1.717	-0.00850107	-0.000862719	-0.00468189	0.00932174	0.0131409
1.718	0.0169601	-0.00468189	0.00804868	0.0118679	0.0182332
1.719	0.00804868	0.000410338	0.0169601	0.00550257	0.00932174
1.72	0.00677563	0.00295645	0.00932174	0.0169601	0.0131409
1.721	-0.000862719	-0.00468189	0.00932174	0.00932174	0.0169601
1.722	0.0195062	-0.00722801	0.0131409	0.0169601	0.015687
1.723	0.0016834	0.000410338	0.0118679	0.0118679	0.00550257
1.724	0.0118679	-0.00468189	0.0131409	0.0105948	0.0105948
1.725	0.00677563	0.00550257	0.0105948	0.0118679	0.0169601
1.726	0.0131409	-0.00722801	0.0105948	0.0105948	0.0105948
1.727	-0.00468189	0.000410338	0.0131409	0.0233254	0.0131409
1.728	0.00550257	-0.00977412	0.0118679	0.00804868	0.000410338
1.729	0.00295645	0.000410338	0.014414	0.0169601	0.0131409
1.73	0.00932174	-0.00468189	0.0105948	0.00295645	0.000410338
1.731	0.0105948	-0.00340883	0.0169601	0.0169601	0.015687
1.732	0.0131409	-0.00595495	0.00932174	0.014414	0.0016834
1.733	0.00932174	-0.00213578	0.014414	0.015687	0.00804868
1.734	0.0105948	-0.00595495	0.00677563	0.015687	0.00932174
1.735	-0.00340883	-0.000862719	0.014414	0.00932174	0.0131409
1.736	0.00422951	-0.00595495	0.0118679	0.0207793	0.0105948
1.737	0.00422951	-0.00340883	0.015687	0.0182332	0.00677563
1.738	0.0105948	-0.00468189	0.00295645	0.0131409	0.014414
1.739	0.0016834	-0.00722801	0.00804868	0.014414	0.00932174
1.74	-0.00468189	-0.0148664	0.00804868	0.00932174	0.015687
1.741	0.0118679	-0.0110472	0.015687	0.0105948	0.00932174
1.742	0.00550257	-0.0110472	0.00932174	0.0105948	0.0207793
1.743	0.00295645	-0.00213578	0.0169601	0.0118679	0.00804868
1.744	0.0118679	-0.00468189	0.00550257	0.0169601	0.00932174
1.745	0.00677563	0.000410338	0.014414	0.015687	0.00932174
1.746	0.0131409	-0.00977412	0.0131409	0.0182332	0.00804868
1.747	0.0016834	-0.00977412	0.015687	0.00932174	0.00932174
1.748	0.000410338	-0.00468189	0.0131409	0.0169601	0.0131409
1.749	0.0016834	-0.00722801	0.00932174	0.000410338	0.00677563
1.75	0.00550257	-0.00340883	-0.000862719	0.00932174	0.0131409
1.751	0.0131409	-0.00850107	0.0105948	0.0169601	0.00932174
1.752	0.0131409	0.00295645	0.00932174	0.0131409	0.0169601
1.753	0.00932174	-0.00977412	0.0131409	0.00932174	0.00295645
1.754	0.000410338	-0.000862719	0.0118679	0.015687	0.00804868
1.755	0.00804868	-0.00595495	0.00932174	0.0169601	0.0105948
1.756	0.00677563	-0.00340883	0.00932174	0.015687	0.0105948
1.757	0.00932174	-0.00468189	0.0105948	0.015687	0.0131409
1.758	0.00422951	-0.00468189	0.0118679	0.00550257	0.0169601
1.759	0.00932174	-0.00468189	0.00550257	0.0195062	0.015687
1.76	0.0182332	0.000410338	0.0131409	0.0169601	0.00422951
1.761	0.00932174	-0.0148664	0.014414	0.0131409	0.00932174
1.762	-0.00213578	-0.0110472	0.0169601	0.0182332	0.0169601
1.763	0.0118679	-0.00468189	0.00550257	0.00932174	0.0131409
1.764	0.00422951	0.000410338	0.0233254	0.0207793	0.015687
1.765	0.00677563	-0.00595495	0.014414	0.014414	0.0195062
1.766	-0.00468189	0.00422951	0.014414	0.0105948	0.00932174
1.767	0.00804868	0.0016834	0.014414	0.00932174	0.0118679
1.768	0.00550257	-0.00340883	0.0182332	0.0118679	0.0131409
1.769	0.00677563	-0.000862719	0.00932174	0.0105948	0.00550257
1.77	0.00677563	0.00804868	0.015687	0.0105948	-0.000862719
1.771	0.015687	-0.00722801	0.014414	0.00677563	0.015687
1.772	0.00550257	0.00295645	0.0195062	0.00932174	0.0169601
1.773	0.0016834	-0.0135933	0.0207793	0.0182332	0.0105948
1.774	0.00295645	0.000410338	0.00804868	0.00932174	0.015687
1.775	-0.000862719	-0.00468189	0.0220523	0.00295645	0.014414
1.776	0.00295645	-0.00468189	0.015687	0.00932174	0.0182332
1.777	0.0131409	-0.00595495	0.015687	0.015687	0.00295645
1.778	0.00677563	-0.0123202	0.014414	0.00932174	0.0169601
1.779	0.0105948	-0.0110472	0.0131409	0.0105948	0.015687
1.78	-0.00340883	0.00677563	0.0169601	0.00932174	0.0182332
1.781	0.00677563	-0.0110472	0.0233254	0.0182332	0.00932174
1.782	0.00932174	-0.00977412	0.00804868	0.0169601	0.0220523
1.783	0.015687	-0.00850107	0.014414	0.0118679	0.000410338
1.784	0.00677563	0.00295645	0.014414	0.00804868	0.0195062
1.785	0.0105948	-0.00722801	0.0233254	0.0195062	0.00932174
1.786	0.000410338	0.00550257	0.0207793	0.015687	0.0207793
1.787	0.0182332	-0.000862719	0.014414	0.015687	0.00932174
1.788	-0.000862719	-0.000862719	0.00932174	0.0233254	0.00550257
1.789	0.0169601	0.00677563	0.0105948	0.00677563	0.0195062
1.79	0.0105948	0.00550257	0.0195062	0.015687	0.014414
1.791	0.015687	0.00422951	0.015687	0.015687	0.014414
1.792	0.015687	0.00804868	-0.00213578	0.0195062	0.0169601
1.793	0.014414	0.000410338	0.0284176	0.0105948	0.0220523
1.794	0.0105948	0.00550257	0.00932174	0.0105948	0.0131409
1.795	0.00932174	-0.00850107	0.0233254	0.0169601	0.00677563
1.796	0.000410338	0.00932174	0.00932174	0.014414	0.015687
1.797	0.00295645	0.00422951	0.00932174	0.0195062	0.0105948
1.798	0.00550257	-0.00213578	0.0207793	0.00932174	0.015687
1.799	0.015687	-0.000862719	0.014414	0.014414	0.0182332
1.8	0.0131409	0.00550257	0.00677563	0.015687	0.015687
1.801	0.000410338	-0.00213578	0.0105948	0.014414	0.0105948
1.802	0.0131409	0.00295645	0.014414	0.0258715	0.0195062
1.803	0.014414	0.000410338	0.014414	0.00932174	0.00932174
1.804	0.0105948	0.00422951	0.00295645	0.0118679	0.015687
1.805	0.014414	0.00550257	0.015687	0.0169601	0.014414
1.806	0.0105948	0.00932174	0.014414	0.0118679	0.00677563
1.807	0.014414	0.0105948	0.00804868	0.0182332	0.015687
1.808	0.00932174	0.00677563	0.015687	0.00550257	0.00550257
1.809	0.00422951	-0.000862719	0.00422951	0.0131409	0.0169601
1.81	0.00677563	0.00550257	0.00677563	0.0016834	0.0169601
1.811	0.00932174	0.00422951	0.0195062	0.015687	0.014414
1.812	0.0207793	-0.00468189	0.0182332	0.0131409	0.000410338
1.813	0.000410338	0.0016834	0.0105948	0.00804868	0.0105948
1.814	0.00295645	-0.00340883	0.00932174	0.0169601	0.0207793
1.815	0.00677563	0.000410338	0.0195062	0.00422951	0.0118679
1.816	-0.0110472	0.00804868	0.014414	0.014414	0.0207793
1.817	0.00677563	0.0016834	0.00932174	0.0131409	0.0131409
1.818	0.00677563	0.000410338	0.0195062	0.00932174	0.0182332
1.819	0.00932174	-0.00468189	0.0105948	0.014414	0.0105948
1.82	0.00422951	0.00550257	0.00932174	0.00932174	0.00932174
1.821	0.00932174	0.00677563	0.0233254	0.0245984	0.0220523
1.822	0.00677563	-0.00340883	0.0182332	0.0105948	0.0131409
1.823	0.00804868	-0.00595495	0.00550257	0.0118679	0.014414
1.824	-0.00340883	0.00422951	0.0195062	0.0105948	0.0118679
1.825	0.00422951	0.00422951	0.00677563	0.0118679	0.014414
1.826	0.000410338	-0.00595495	0.00550257	0.015687	0.0169601
1.827	0.00422951	-0.00468189	0.0182332	0.0118679	0.0195062
1.828	0.00550257	-0.00468189	0.0131409	0.0105948	0.0182332
1.829	0.00932174	0.0195062	0.0195062	0.0118679	0.00932174
1.83	0.00550257	-0.00595495	0.0220523	0.0169601	0.015687
1.831	0.00677563	0.00295645	0.00550257	0.00932174	0.00932174
1.832	-0.00213578	-0.00340883	0.014414	0.0207793	0.0131409
1.833	0.000410338	0.00422951	0.0233254	0.0182332	0.00422951
1.834	0.00932174	0.000410338	0.00932174	0.0207793	0.014414
1.835	0.00677563	-0.000862719	0.0182332	0.0118679	0.0195062
1.836	0.00295645	0.0105948	0.00932174	0.0131409	0.0195062
1.837	0.000410338	-0.00468189	0.014414	0.0131409	0.015687
1.838	0.00804868	-0.00213578	0.00295645	0.015687	0.014414
1.839	-0.00468189	0.00932174	0.0131409	0.0207793	0.014414
1.84	-0.00340883	0.0131409	0.0118679	0.0131409	0.015687
1.841	0.00550257	-0.000862719	0.014414	0.014414	0.014414
1.842	0.00804868	0.000410338	0.0182332	0.0131409	0.0182332
1.843	0.00550257	0.00295645	0.0118679	0.00932174	0.0131409
1.844	-0.00468189	-0.00213578	0.0182332	0.014414	0.00932174
1.845	0.0131409	-0.00213578	0.00932174	0.015687	0.0207793
1.846	0.0016834	-0.00213578	0.014414	0.015687	0.014414
1.847	0.00550257	0.0118679	0.0207793	0.00422951	0.015687
1.848	0.00932174	0.000410338	0.0169601	0.00550257	0.0195062
1.849	0.00932174	0.0118679	0.0131409	0.0169601	0.015687
1.85	0.00677563	-0.00595495	0.0169601	0.014414	0.0131409
1.851	0.00295645	0.00422951	0.0195062	0.00932174	0.00550257
1.852	0.0118679	-0.00595495	0.015687	0.0131409	0.00932174
1.853	0.000410338	-0.00213578	0.0105948	0.014414	0.0105948
1.854	0.00677563	0.000410338	0.014414	0.00550257	0.0118679
1.855	-0.00722801	0.00677563	0.0207793	0.0105948	0.0169601
1.856	0.00550257	0.00422951	0.00804868	0.014414	0.00677563
1.857	-0.00340883	0.00422951	0.00932174	0.0118679	0.00677563
1.858	-0.0148664	0.00295645	0.00932174	0.0118679	0.0207793
1.859	-0.000862719	-0.00213578	0.0105948	0.00932174	0.00932174
1.86	0.000410338	0.000410338	0.0169601	0.0169601	0.0233254
1.861	-0.00977412	-0.00340883	0.00422951	0.014414	0.0105948
1.862	-0.00595495	0.0105948	0.014414	0.0169601	0.0105948
1.863	-0.00595495	-0.00722801	0.00932174	0.00804868	0.0131409
1.864	-0.0110472	-0.00468189	0.00550257	0.014414	0.0169601
1.865	-0.0161394	-0.00340883	0.0118679	0.00677563	0.0105948
1.866	-0.00595495	0.00677563	0.0169601	0.0105948	0.0182332
1.867	-0.00722801	-0.00213578	0.0182332	0.00677563	0.0131409
1.868	-0.00468189	0.000410338	0.0131409	0.014414	0.00932174
1.869	-0.0123202	-0.000862719	0.0131409	0.015687	0.014414
1.87	-0.00468189	-0.000862719	0.014414	0.015687	0.014414
1.871	-0.00340883	0.000410338	0.00932174	0.00804868	0.0131409
1.872	0.000410338	-0.0123202	0.014414	0.00677563	0.0131409
1.873	-0.0161394	0.0118679	0.0169601	0.0233254	0.0169601
1.874	-0.00595495	0.00550257	0.014414	0.00677563	0.00932174
1.875	-0.00722801	-0.00340883	0.00932174	0.0195062	0.0118679
1.876	-0.00595495	-0.00213578	0.00550257	0.015687	0.015687
1.877	-0.0110472	0.000410338	0.00804868	0.014414	0.00932174
1.878	-0.00850107	-0.00977412	0.00804868	0.0118679	0.0118679
1.879	-0.00468189	0.0131409	0.0169601	0.0207793	0.00804868
1.88	0.00295645	-0.00595495	0.00677563	0.014414	0.015687
1.881	-0.0123202	0.0016834	0.0105948	0.0169601	0.015687
1.882	0.000410338	0.0016834	0.0220523	0.0220523	0.00932174
1.883	-0.00468189	0.00550257	0.015687	0.00932174	0.0105948
1.884	-0.00468189	-0.00213578	0.0207793	0.0207793	0.014414
1.885	-0.00468189	-0.00722801	0.00677563	0.00932174	0.0105948
1.886	-0.00468189	-0.00977412	0.0195062	0.014414	0.00677563
1.887	-0.0110472	-0.00340883	0.0105948	0.015687	0.00932174
1.888	-0.00468189	0.00550257	0.00932174	0.00932174	0.0182332
1.889	-0.00722801	-0.000862719	0.0131409	0.00932174	0.0245984
1.89	0.000410338	0.00804868	0.00932174	0.0105948	0.00804868
1.891	-0.0123202	-0.00722801	0.0182332	0.014414	0.0105948
1.892	0.00295645	0.0016834	0.014414	0.00804868	0.0207793
1.893	-0.000862719	-0.00213578	0.0105948	0.015687	0.0131409
1.894	0.00550257	-0.00468189	0.0258715	0.0207793	0.0207793
1.895	-0.00722801	-0.00977412	0.0105948	0.014414	0.00932174
1.896	-0.00722801	-0.00213578	0.00677563	0.014414	0.0207793
1.897	0.00295645	0.00804868	0.0245984	0.0182332	0.00932174
1.898	-0.00468189	0.000410338	0.0105948	0.00932174	0.0105948
1.899	-0.00340883	0.00550257	0.015687	0.015687	0.0131409
1.9	-0.00340883	0.00677563	0.00932174	0.0169601	0.0182332
1.901	0.00295645	-0.00595495	0.00677563	0.0207793	0.0182332
1.902	-0.00340883	-0.00340883	0.014414	0.0105948	0.015687
1.903	-0.00468189	0.00550257	0.0169601	0.0169601	0.00932174
1.904	0.00677563	-0.00340883	0.00422951	0.0105948	0.00804868
1.905	-0.00468189	0.00422951	0.00932174	0.00677563	0.0182332
1.906	-0.00468189	-0.0135933	0.0182332	0.0169601	0.00932174
1.907	-0.00340883	-0.00468189	0.00550257	0.0169601	0.0245984
1.908	0.00677563	-0.00722801	0.0118679	0.0105948	0.00550257
1.909	-0.00340883	-0.00213578	0.0169601	0.00295645	0.0118679
1.91	0.00295645	-0.00468189	0.014414	0.014414	0.00932174
1.911	-0.0148664	0.000410338	0.0195062	0.015687	0.015687
1.912	0.00295645	-0.00977412	0.00932174	0.015687	0.0131409
1.913	-0.0148664	-0.00468189	0.00804868	0.0131409	0.00550257
1.914	0.00932174	-0.00468189	0.00550257	0.015687	0.0131409
1.915	-0.00340883	-0.00977412	0.0195062	0.0105948	0.000410338
1.916	0.0131409	-0.00850107	0.0131409	0.0182332	0.0182332
1.917	0.000410338	-0.00213578	0.00550257	0.0131409	0.0169601
1.918	0.00804868	-0.00722801	0.00932174	0.0207793	0.014414
1.919	-0.00722801	-0.00850107	0.00677563	0.00804868	0.0105948
1.92	0.00295645	-0.0110472	0.00804868	0.00932174	0.0131409
1.921	0.00932174	-0.000862719	-0.000862719	0.015687	0.0131409
1.922	0.0016834	-0.00595495	0.0195062	0.00677563	0.0105948
1.923	0.00295645	0.0118679	0.00550257	0.015687	0.00804868
1.924	0.00550257	-0.00340883	0.00422951	0.0118679	0.00295645
1.925	0.00422951	-0.00340883	0.014414	0.014414	0.0195062
1.926	-0.00722801	-0.00468189	0.0105948	0.0105948	0.00804868
1.927	0.015687	-0.00213578	0.0105948	0.0169601	0.0207793
1.928	0.00295645	-0.00595495	0.0195062	0.0169601	0.00295645
1.929	0.000410338	-0.0110472	0.0105948	0.00550257	0.015687
1.93	-0.00595495	-0.00468189	0.0105948	0.0258715	-0.000862719
1.931	0.00550257	-0.00977412	0.0131409	0.00550257	0.014414
1.932	0.0016834	-0.00468189	0.00550257	0.0131409	0.0105948
1.933	0.00932174	-0.000862719	0.015687	0.00932174	0.0118679
1.934	0.000410338	-0.00468189	0.014414	0.015687	0.0220523
1.935	0.00422951	-0.00468189	0.00422951	0.0105948	0.00550257
1.936	-0.000862719	-0.0148664	0.00932174	0.0131409	0.014414
1.937	0.0105948	-0.000862719	0.00422951	0.00295645	0.00422951
1.938	0.00804868	0.0016834	0.014414	0.00677563	0.015687
1.939	0.00550257	0.000410338	0.0233254	0.015687	0.0105948
1.94	0.00677563	-0.00213578	0.0105948	0.014414	0.0169601
1.941	0.00422951	0.0016834	0.0105948	0.0220523	0.0195062
1.942	0.000410338	-0.00340883	0.0131409	0.0182332	0.0131409
1.943	0.0105948	-0.00468189	0.014414	0.00677563	0.0105948
1.944	0.0105948	-0.0123202	0.0195062	0.014414	0.015687
1.945	0.0131409	-0.00850107	0.00932174	0.0182332	0.0207793
1.946	0.014414	-0.00595495	0.0169601	0.00932174	0.0105948
1.947	0.014414	-0.0123202	0.00550257	0.00804868	0.014414
1.948	0.00677563	-0.00213578	0.000410338	0.014414	0.00422951
1.949	0.015687	-0.000862719	0.0169601	0.00550257	0.0207793
1.95	0.0118679	0.00550257	0.00422951	0.014414	0.00677563
1.951	0.015687	-0.00213578	0.00677563	0.00804868	0.00804868
1.952	-0.00340883	0.00422951	0.015687	0.0207793	0.0195062
1.953	0.014414	0.00932174	0.0131409	0.00422951	0.00932174
1.954	0.014414	-0.00722801	0.0131409	0.0182332	0.00932174
1.955	0.014414	0.00804868	0.014414	0.0105948	0.00422951
1.956	-0.00213578	0.00422951	0.0169601	0.0220523	0.0118679
1.957	0.00804868	0.00932174	-0.000862719	0.0182332	0.00550257
1.958	0.00422951	0.000410338	0.0105948	0.00932174	0.0207793
1.959	0.015687	-0.000862719	0.0105948	0.0207793	0.0118679
1.96	0.00677563	0.000410338	0.0016834	0.0131409	0.0195062
1.961	0.00550257	-0.000862719	0.0105948	0.0207793	0.0118679
1.962	0.000410338	0.00804868	0.015687	0.0105948	0.015687
1.963	0.0207793	0.000410338	0.000410338	0.0131409	0.014414
1.964	0.0118679	0.0016834	0.0105948	0.015687	0.00550257
1.965	0.000410338	0.000410338	0.014414	0.00932174	0.0105948
1.966	0.00295645	0.00295645	0.00932174	0.00932174	0.015687
1.967	0.00932174	0.000410338	0.0118679	0.0233254	0.0105948
1.968	0.00422951	0.000410338	0.00422951	0.0207793	0.0118679
1.969	-0.00468189	-0.00340883	0.0131409	0.0105948	0.015687
1.97	-0.00340883	0.00550257	0.00932174	0.0207793	0.0105948
1.971	0.00677563	-0.00722801	0.000410338	0.00550257	0.0016834
1.972	0.0131409	0.00932174	0.0118679	0.015687	0.0131409
1.973	0.00295645	-0.000862719	0.00932174	0.0245984	0.014414
1.974	0.00550257	0.00550257	0.00804868	0.015687	0.00804868
1.975	0.000410338	-0.00722801	0.00932174	0.0207793	0.0195062
1.976	0.00932174	-0.00468189	-0.000862719	0.00932174	0.0169601
1.977	0.00677563	-0.00722801	0.0131409	0.00932174	0.00677563
1.978	0.00295645	0.000410338	0.00804868	0.0233254	0.0195062
1.979	0.000410338	-0.00468189	0.00932174	0.0118679	0.0118679
1.98	0.0182332	0.000410338	0.014414	0.0169601	0.00804868
1.981	0.00422951	-0.00340883	0.00677563	0.0118679	0.0195062
1.982	0.015687	-0.000862719	0.014414	0.0131409	0.0131409
1.983	-0.000862719	-0.00722801	0.0118679	0.00932174	0.015687
1.984	0.00932174	-0.00468189	0.00677563	0.0131409	0.0169601
1.985	0.00550257	-0.000862719	0.00932174	0.0233254	0.015687
1.986	0.000410338	0.00804868	0.0118679	0.00932174	0.0169601
1.987	0.00677563	-0.00468189	0.015687	0.0245984	0.015687
1.988	0.0131409	-0.00468189	0.00422951	0.00550257	0.0195062
1.989	0.00550257	0.00804868	0.014414	0.014414	0.00932174
1.99	0.0105948	-0.0148664	0.00295645	0.0131409	0.0233254
1.991	0.000410338	-0.00468189	0.00932174	0.0105948	0.00932174
1.992	0.00550257	0.00295645	0.00677563	0.0220523	0.0233254
1.993	-0.000862719	-0.00340883	0.015687	0.00932174	0.00677563
1.994	0.00677563	-0.000862719	0.00422951	0.00932174	0.0169601
1.995	-0.00213578	-0.00468189	0.0131409	0.00804868	0.015687
1.996	0.00932174	-0.00213578	0.00932174	0.00422951	0.0169601
1.997	-0.0110472	-0.0110472	-0.00468189	0.015687	0.0182332
[truncated: 1,002 more rows]

## Sheet: Inset
pH	Normalized peak current
	Sensor 1	Sensor 2	Sensor 3	Sensor 4
7	0.393785	0.464532	0.403697	0.373091
7	0.503268	0.525353	0.433757	0.445751
8	0.316129	0.334203	0.334851	0.373956
8	0.428158	0.348105	0.36685	0.436236
7	0.353047	0.325514	0.390122	0.379146
7	0.442161	0.395023	0.426	0.479485
6	0.367051	0.36722	0.379456	0.329841
6	0.475261	0.471483	0.446363	0.465646
5	0.359413	0.422827	0.371698	0.386066
5	0.486718	0.507975	0.427939	0.433641
4	0.332678	0.393286	0.302851	0.324652
4	0.458711	0.48191	0.369759	0.412016
7	0.379781	0.379384	0.436666	0.406826
7	0.484172	0.46627	0.465757	0.471701

## Sheet: Raw currents (inset)
Time (s)	Current (nA)
	Sensor 1	Sensor 1	Sensor 1	Sensor 1	Sensor 1	Sensor 1	Sensor 1	Sensor 1	Sensor 1	Sensor 1	Sensor 1	Sensor 1	Sensor 1	Sensor 1	Sensor 2	Sensor 2	Sensor 2	Sensor 2	Sensor 2	Sensor 2	Sensor 2	Sensor 2	Sensor 2	Sensor 2	Sensor 2	Sensor 2	Sensor 2	Sensor 2	Sensor 3	Sensor 3	Sensor 3	Sensor 3	Sensor 3	Sensor 3	Sensor 3	Sensor 3	Sensor 3	Sensor 3	Sensor 3	Sensor 3	Sensor 3	Sensor 3	Sensor 4	Sensor 4	Sensor 4	Sensor 4	Sensor 4	Sensor 4	Sensor 4
	pH 7.0	pH 7.0	pH 8.0	pH 8.0	pH 7.0	pH 7.0	pH 6.0	pH 6.0	pH 5.0	pH 5.0	pH 4.0	pH 4.0	pH 7.0	pH 7.0	pH 7.0	pH 7.0	pH 8.0	pH 8.0	pH 7.0	pH 7.0	pH 6.0	pH 6.0	pH 5.0	pH 5.0	pH 4.0	pH 4.0	pH 7.0	pH 7.0	pH 7.0	pH 7.0	pH 8.0	pH 8.0	pH 7.0	pH 7.0	pH 6.0	pH 6.0	pH 5.0	pH 5.0	pH 4.0	pH 4.0	pH 7.0	pH 7.0	pH 7.0	pH 7.0	pH 8.0	pH 8.0	pH 7.0	pH 7.0	pH 6.0
0	0.00295645	-0.00722801	-0.0123202	-0.0110472	0.014414	-0.051785	-0.073427	-0.216009	-0.0454197	-0.00977412	-0.00213578	-0.000862719	-0.0174125	-0.0135933	0.00677563	0.00804868	0.00422951	0.015687	0.00422951	-0.0110472	0.0118679	-0.00722801	-0.00468189	0.0016834	0.00932174	0.00422951	-0.00722801	0.00295645	0.0016834	0.00677563	0.0131409	0.000410338	0.00422951	-0.000862719	-0.00722801	0.00295645	0.014414	0.00677563	0.0105948	0.0118679	-0.00722801	0.00295645	0.015687	0.0233254	0.00550257	0.0322368	0.014414	-0.000862719	0.00932174
0.001	0.000410338	-0.0135933	-0.0237778	-0.000862719	0.015687	-0.0403275	-0.0797923	-0.171453	-0.0441467	-0.00468189	0.0118679	0.00804868	-0.00595495	-0.0110472	-0.00468189	0.0105948	0.00422951	0.0118679	0.000410338	-0.0110472	0.000410338	0.000410338	-0.00468189	0.00677563	0.00804868	0.00550257	-0.00468189	-0.000862719	-0.000862719	0.0131409	0.00932174	-0.00595495	0.00550257	0.000410338	-0.00340883	-0.00977412	-0.00340883	0.00295645	-0.00850107	-0.00595495	0.00550257	-0.00468189	0.000410338	0.0105948	-0.00595495	0.037329	0.00677563	-0.00340883	-0.00468189
0.002	-0.00340883	-0.0110472	-0.0110472	-0.00977412	0.0118679	-0.0416006	-0.0619695	-0.0912498	-0.0428736	0.00422951	-0.00340883	0.00677563	-0.00340883	-0.00595495	-0.000862719	0.000410338	0.00295645	0.00932174	-0.00213578	-0.0135933	0.00295645	-0.00977412	-0.00595495	0.00295645	0.00422951	-0.000862719	-0.00340883	0.0016834	0.00804868	-0.000862719	0.0169601	0.0131409	0.015687	0.000410338	-0.00722801	-0.00977412	0.0016834	0.00422951	0.014414	0.00295645	0.000410338	-0.0135933	0.00932174	0.0105948	-0.00468189	0.0296907	0.000410338	0.000410338	0.000410338
0.003	-0.00595495	-0.00340883	-0.0110472	-0.00213578	0.0105948	-0.0301431	-0.0721539	-0.0275969	-0.0479659	-0.00977412	0.00550257	-0.00340883	-0.00595495	-0.00595495	0.00550257	0.000410338	0.000410338	0.0118679	-0.0148664	-0.0110472	0.0207793	0.000410338	-0.00595495	-0.00468189	0.000410338	0.00422951	-0.00850107	0.00932174	-0.00340883	0.0131409	0.0105948	0.0207793	0.0131409	0.00677563	0.000410338	0.000410338	0.000410338	-0.00213578	0.000410338	0.014414	-0.00468189	-0.00977412	0.00932174	0.00295645	-0.00977412	0.0411482	0.00677563	-0.00468189	0.00422951
0.004	-0.00340883	-0.0110472	-0.0123202	-0.00722801	0.0105948	-0.0263239	-0.0568773	0.0449674	-0.0454197	0.000410338	-0.00340883	-0.00340883	-0.00340883	-0.0174125	-0.00850107	0.014414	0.00677563	0.015687	-0.00595495	-0.00595495	0.014414	-0.00213578	-0.00850107	-0.000862719	0.00932174	0.00295645	-0.00468189	0.00932174	0.00550257	0.00804868	0.0105948	0.0131409	0.00295645	-0.00722801	-0.00595495	-0.00340883	0.00804868	0.0131409	-0.00468189	-0.000862719	-0.00722801	0.00295645	0.0016834	0.00422951	-0.000862719	0.0398751	0.015687	-0.000862719	0.00295645
0.005	0.0016834	-0.0123202	-0.0263239	0.00295645	0.0195062	-0.00722801	-0.0657887	0.0411482	-0.0581503	0.00550257	0.000410338	-0.00722801	-0.0135933	-0.0110472	0.00677563	0.00422951	0.0105948	0.0105948	-0.000862719	-0.00722801	0.0475135	-0.00850107	0.000410338	0.00932174	0.0016834	0.000410338	-0.00340883	-0.00468189	0.0131409	0.000410338	0.0207793	0.0118679	-0.00468189	0.000410338	-0.00722801	-0.0110472	0.00932174	-0.00340883	0.00677563	0.00804868	-0.00468189	-0.00850107	0.000410338	0.00422951	-0.0110472	0.0322368	-0.00850107	0.00932174	0.00550257
0.006	-0.00468189	-0.00595495	-0.00468189	-0.00213578	0.0131409	-0.00977412	-0.0606964	0.014414	-0.0606964	-0.0123202	0.000410338	-0.00468189	-0.00468189	-0.0123202	-0.00595495	0.0016834	-0.0110472	0.0105948	-0.000862719	-0.00722801	0.0602441	0.000410338	-0.00595495	0.00422951	-0.00213578	0.000410338	-0.00722801	0.000410338	0.00295645	0.0016834	0.0169601	0.0207793	0.000410338	0.0131409	-0.00468189	-0.000862719	-0.00977412	-0.00468189	0.00295645	0.000410338	-0.0110472	-0.0148664	0.0118679	0.00932174	0.00550257	0.014414	-0.0479659	0.0016834	0.00677563
0.007	-0.00722801	-0.0110472	-0.0199586	-0.0123202	0.0245984	-0.0199586	-0.0657887	-0.0568773	-0.051785	-0.00468189	0.00422951	-0.00468189	-0.00468189	-0.00468189	-0.00340883	0.0016834	0.000410338	0.00677563	0.000410338	-0.0135933	0.100982	-0.0123202	0.0016834	-0.00468189	0.00550257	-0.00850107	-0.00595495	-0.00722801	0.00932174	0.00677563	0.0233254	0.014414	0.00677563	0.015687	-0.00722801	-0.000862719	0.0118679	0.014414	0.0131409	0.00422951	0.014414	0.00804868	0.00677563	0.00932174	-0.00977412	0.036056	-0.0466928	0.00422951	0.014414
0.008	-0.00340883	-0.00595495	-0.0186855	-0.00977412	0.0105948	-0.000862719	-0.051785	-0.0645156	-0.051785	-0.00722801	0.0105948	-0.00468189	-0.0148664	-0.00595495	0.00422951	0.00295645	0.00295645	0.000410338	-0.00977412	-0.0174125	0.106074	0.00550257	0.000410338	0.00677563	0.00677563	0.00932174	0.00295645	0.00422951	0.0105948	0.0105948	0.0131409	0.0296907	-0.00595495	0.00932174	-0.00213578	-0.0110472	-0.00468189	-0.00468189	-0.000862719	-0.000862719	0.000410338	-0.000862719	0.0016834	0.014414	-0.00595495	0.015687	-0.051785	-0.00468189	-0.00213578
0.009	-0.00213578	-0.00468189	-0.00850107	-0.00468189	0.0131409	-0.0123202	-0.0606964	-0.096342	-0.050512	-0.00468189	-0.000862719	0.00932174	-0.00722801	-0.00213578	0.00422951	0.00804868	-0.00468189	0.00295645	0.00932174	-0.0275969	0.137901	-0.00213578	-0.00340883	0.00422951	0.00295645	0.000410338	-0.0237778	0.000410338	0.0105948	0.00550257	0.014414	0.0245984	0.000410338	0.0131409	-0.00468189	-0.000862719	-0.000862719	0.00295645	0.015687	-0.00213578	-0.00595495	-0.00468189	0.00677563	0.00932174	0.0016834	0.0207793	-0.0314161	0.00677563	-0.00340883
0.01	0.000410338	-0.0174125	-0.0161394	-0.00213578	0.0245984	-0.00722801	-0.0619695	-0.1078	-0.051785	-0.00468189	0.0131409	-0.00340883	-0.00213578	-0.0161394	0.0118679	0.00295645	0.00804868	0.0105948	-0.00468189	-0.00468189	0.151904	0.00804868	-0.00468189	0.000410338	-0.00468189	0.00550257	0.0016834	0.00932174	0.00550257	0.00677563	0.0169601	0.0207793	0.0105948	0.0182332	-0.00850107	-0.00977412	0.0105948	-0.000862719	0.00550257	-0.000862719	-0.00213578	-0.0110472	0.00932174	0.014414	-0.0123202	0.0169601	-0.0148664	-0.000862719	0.00422951
0.011	-0.00595495	-0.00340883	-0.0148664	-0.00213578	0.0105948	-0.0110472	-0.050512	-0.117984	-0.0403275	-0.00595495	-0.00340883	0.000410338	-0.0110472	0.000410338	0.00677563	0.00804868	-0.00468189	0.0182332	-0.00468189	-0.0186855	0.132808	-0.000862719	0.00932174	-0.00468189	0.00422951	-0.000862719	-0.0110472	-0.00468189	0.0131409	0.00295645	0.0271445	0.0207793	-0.00468189	0.0207793	-0.00595495	-0.00722801	-0.00213578	0.00932174	0.00550257	0.00550257	-0.0110472	0.000410338	-0.00213578	0.00295645	-0.0123202	0.00677563	-0.00340883	-0.00468189	0.000410338
0.012	0.0016834	-0.00977412	-0.0199586	-0.00595495	0.015687	-0.0110472	-0.0670617	-0.140899	-0.0428736	-0.0123202	0.000410338	-0.00468189	-0.00977412	-0.0174125	0.00550257	0.00804868	0.00932174	0.00677563	0.00677563	-0.000862719	0.142993	-0.00722801	-0.00850107	0.00932174	-0.00340883	0.000410338	0.00677563	0.00422951	0.00932174	0.0105948	0.015687	0.0258715	0.00677563	0.0233254	-0.00468189	0.00550257	0.0105948	0.000410338	0.00295645	-0.00340883	-0.00468189	0.000410338	0.00804868	0.00932174	-0.00722801	0.0258715	0.00422951	-0.00468189	0.00804868
0.013	-0.00595495	-0.00595495	-0.0110472	-0.00977412	0.0195062	-0.00722801	-0.0594234	-0.131988	-0.0479659	0.00295645	-0.00340883	0.00804868	-0.00722801	-0.000862719	0.000410338	0.000410338	-0.00722801	0.015687	-0.00340883	-0.0212316	0.171	-0.00977412	-0.00468189	-0.00595495	-0.00340883	0.00550257	-0.00595495	0.00804868	0.00422951	0.014414	0.0169601	0.015687	-0.00340883	0.0245984	0.000410338	-0.00977412	0.000410338	0.0016834	0.00804868	0.0105948	0.00295645	-0.0148664	0.00550257	0.0207793	-0.00468189	0.0233254	0.00295645	-0.00722801	-0.000862719
0.014	0.0016834	-0.00340883	-0.0161394	-0.00722801	0.015687	0.00677563	-0.0606964	-0.138353	-0.0352353	-0.0110472	0.00550257	-0.00468189	0.000410338	-0.0110472	0.00295645	0.014414	-0.00722801	0.0118679	-0.00340883	-0.00850107	0.165908	-0.0110472	-0.00340883	-0.00213578	0.00550257	0.00677563	-0.0110472	0.00677563	0.00932174	0.0016834	0.014414	0.0182332	0.015687	0.0296907	0.00295645	-0.00213578	0.00422951	0.00295645	0.00295645	-0.00340883	-0.0110472	-0.00595495	-0.000862719	0.014414	0.00550257	0.0105948	-0.00722801	0.000410338	0.00422951
0.015	-0.00722801	-0.00340883	-0.0174125	-0.00468189	0.0220523	-0.00468189	-0.0543312	-0.102707	-0.0263239	0.00422951	0.0016834	0.0016834	-0.00595495	-0.0110472	-0.00468189	0.00422951	0.0105948	0.015687	0.00295645	-0.0186855	0.179912	0.000410338	0.00804868	0.0016834	-0.00340883	0.00422951	0.000410338	-0.00722801	0.00932174	-0.00722801	0.0271445	0.014414	0.00677563	0.0296907	-0.000862719	-0.00340883	0.000410338	-0.00595495	0.00932174	0.00804868	0.00550257	-0.00595495	0.00422951	0.015687	-0.0123202	0.0220523	0.00677563	0.00295645	0.0131409
0.016	0.00550257	-0.0148664	-0.0212316	-0.000862719	0.014414	-0.000862719	-0.0670617	-0.0912498	-0.0237778	0.000410338	-0.000862719	0.0016834	-0.0161394	-0.00213578	0.0016834	-0.00213578	0.00422951	0.0195062	-0.00340883	-0.0161394	0.20028	0.00295645	-0.00850107	0.00677563	-0.00340883	-0.00468189	-0.00722801	0.0118679	0.00804868	0.00932174	0.00804868	0.0233254	0.00550257	0.036056	-0.00213578	0.00932174	-0.000862719	0.00295645	0.0105948	0.015687	-0.00340883	0.000410338	0.0105948	0.0118679	0.000410338	0.0220523	-0.00468189	-0.0110472	-0.000862719
0.017	-0.00977412	-0.0110472	-0.00850107	-0.00977412	0.0131409	-0.0110472	-0.0543312	-0.0937959	-0.0377814	-0.00213578	-0.00468189	0.0016834	-0.0186855	-0.00977412	0.0118679	0.015687	0.000410338	0.0105948	0.00295645	-0.0186855	0.20028	-0.00468189	0.00932174	0.000410338	0.000410338	0.00295645	0.00550257	-0.00340883	0.000410338	0.0131409	0.0245984	0.0118679	0.0016834	0.036056	0.000410338	-0.00468189	0.0118679	0.00422951	0.00677563	0.00422951	-0.0186855	0.0016834	0.00804868	0.00295645	0.000410338	0.015687	-0.00213578	0.00295645	0.0016834
0.018	0.00677563	-0.00468189	-0.0110472	0.000410338	0.0105948	0.00295645	-0.0619695	-0.0912498	-0.0237778	-0.00468189	0.00422951	0.0105948	0.000410338	-0.00468189	-0.00468189	0.0105948	-0.00340883	0.00804868	0.00295645	-0.0199586	0.21683	0.000410338	-0.00722801	0.000410338	-0.00340883	0.00550257	-0.00850107	0.000410338	0.00932174	0.00550257	0.0131409	0.0182332	0.000410338	0.0538788	0.000410338	0.00295645	0.00932174	-0.00213578	0.000410338	0.0105948	-0.000862719	0.00422951	0.00550257	0.015687	-0.00213578	0.0169601	0.00804868	-0.00722801	0.00550257
0.019	-0.000862719	-0.0148664	-0.00468189	-0.0199586	0.0131409	-0.00595495	-0.0568773	-0.0568773	-0.0275969	-0.0148664	0.00422951	0.000410338	0.0016834	-0.00213578	0.0131409	0.00295645	0.00295645	0.015687	-0.000862719	-0.00595495	0.213011	-0.00595495	0.00295645	0.00295645	0.00550257	0.00932174	-0.00722801	-0.000862719	-0.00468189	0.0195062	0.00804868	0.00932174	0.00677563	0.037329	-0.00850107	0.000410338	0.00932174	0.000410338	0.00804868	0.00932174	0.00550257	0.00295645	0.00295645	0.00295645	0.0016834	0.0207793	0.0220523	0.000410338	0.00932174
0.02	-0.00468189	0.00295645	-0.00468189	0.000410338	0.0105948	-0.0161394	-0.0581503	-0.0454197	-0.0263239	-0.00722801	-0.00977412	0.0131409	-0.00213578	-0.0123202	-0.00977412	0.00295645	0.00422951	0.00422951	-0.00722801	-0.0110472	0.229561	-0.0110472	0.0105948	-0.000862719	0.00804868	0.00295645	-0.000862719	0.00295645	0.00550257	0.00550257	0.014414	0.015687	0.00677563	0.037329	0.00677563	-0.00595495	-0.00340883	0.000410338	0.00550257	0.00677563	-0.000862719	-0.00213578	0.0016834	0.014414	0.000410338	0.014414	0.00932174	-0.00468189	-0.000862719
0.021	-0.00468189	-0.00468189	-0.00722801	-0.0161394	0.0245984	0.0016834	-0.0530581	-0.0326892	-0.0212316	-0.00722801	-0.00340883	-0.000862719	-0.000862719	-0.00468189	0.00677563	0.0105948	-0.00213578	0.0195062	0.000410338	-0.0135933	0.227015	-0.00468189	-0.00977412	0.000410338	0.00295645	0.00422951	-0.000862719	-0.000862719	0.00804868	0.00550257	0.0105948	0.0207793	0.00422951	0.0449674	-0.00340883	0.00295645	0.014414	-0.00468189	0.0105948	0.000410338	0.014414	-0.00977412	0.0105948	0.00932174	-0.0110472	0.0233254	0.0245984	-0.000862719	0.000410338
0.022	0.00550257	-0.00595495	-0.0148664	-0.0123202	0.00804868	-0.00977412	-0.0619695	-0.0377814	-0.0212316	-0.00722801	-0.0123202	0.015687	-0.00722801	-0.00722801	0.00550257	0.000410338	-0.000862719	0.00804868	0.00677563	0.0016834	0.214284	-0.00977412	0.00422951	0.00677563	0.00804868	-0.000862719	-0.00595495	0.00422951	-0.00468189	0.00550257	0.0105948	0.0169601	0.000410338	0.0398751	0.00804868	-0.00722801	0.0105948	0.00550257	0.00677563	0.00550257	0.00295645	0.00422951	0.0118679	0.014414	0.00932174	0.0233254	0.014414	-0.00213578	0.00295645
0.023	-0.00213578	-0.000862719	-0.00213578	-0.00468189	0.014414	-0.0123202	-0.0466928	-0.0492389	-0.0314161	-0.00595495	0.00677563	0.0105948	0.0016834	-0.00595495	-0.00977412	0.00804868	0.0169601	0.00932174	-0.00977412	-0.00850107	0.219376	-0.00213578	-0.00722801	0.00422951	0.000410338	0.000410338	-0.00850107	0.000410338	0.0016834	0.00295645	0.0233254	0.0207793	0.00932174	0.036056	0.000410338	0.00550257	0.014414	-0.00595495	-0.00340883	-0.00340883	-0.00340883	0.000410338	0.00422951	0.00295645	0.0016834	0.0195062	0.015687	-0.00468189	0.000410338
0.024	-0.0199586	-0.00468189	-0.0110472	-0.00722801	0.000410338	-0.0110472	-0.0543312	-0.0747001	-0.0339622	-0.000862719	0.00550257	0.0016834	-0.00722801	-0.0110472	0.00295645	0.0105948	0.000410338	0.00550257	-0.000862719	-0.0123202	0.201553	-0.00468189	-0.00595495	0.00295645	0.00677563	0.00804868	-0.000862719	0.00422951	0.0105948	0.015687	0.00932174	0.015687	0.00422951	0.0424212	0.000410338	0.000410338	-0.000862719	0.00932174	0.0016834	0.0118679	-0.00595495	-0.00468189	0.000410338	0.014414	-0.00468189	0.0207793	0.00677563	0.000410338	-0.000862719
0.025	-0.0212316	-0.0110472	-0.0123202	-0.0135933	0.0169601	-0.0123202	-0.0581503	-0.0632425	-0.0263239	-0.000862719	0.00677563	0.000410338	0.00295645	-0.0110472	0.00932174	0.00677563	-0.00340883	0.0182332	0.0016834	-0.0263239	0.2041	-0.00213578	0.00295645	0.00422951	0.0016834	0.000410338	-0.00468189	0.000410338	-0.00213578	0.0105948	0.0182332	0.0118679	-0.00468189	0.0500596	0.00422951	-0.00850107	0.00295645	0.000410338	0.00677563	0.00550257	-0.00977412	-0.0110472	0.00550257	0.00932174	0.00422951	0.0271445	0.00804868	-0.000862719	0.00804868
0.026	-0.0174125	-0.0110472	-0.0212316	-0.0135933	0.00295645	-0.0237778	-0.0556042	-0.0657887	-0.0314161	0.00295645	0.000410338	0.00932174	-0.0135933	-0.00850107	0.000410338	0.00550257	0.00422951	0.014414	-0.000862719	-0.00595495	0.192642	-0.00977412	0.00422951	0.000410338	0.0016834	-0.00468189	-0.00722801	0.00295645	0.00932174	0.0016834	0.0105948	0.00295645	0.00422951	0.0335098	-0.0161394	0.00677563	0.00677563	0.00295645	0.00295645	-0.00468189	-0.00213578	-0.00340883	0.00550257	0.00677563	-0.00977412	0.0233254	0.0207793	-0.00595495	0.000410338
0.027	-0.0135933	-0.0110472	-0.00595495	-0.00595495	0.0169601	-0.0275969	-0.0568773	-0.0441467	-0.0186855	-0.0174125	0.00550257	0.00422951	-0.0174125	-0.0135933	0.000410338	0.00804868	0.00550257	0.014414	0.00295645	-0.0161394	0.168454	-0.00468189	-0.00468189	0.000410338	0.014414	0.00804868	-0.00850107	0.000410338	0.00677563	0.00804868	0.000410338	0.0118679	0.000410338	0.0436943	-0.00468189	-0.00468189	-0.00340883	0.00932174	-0.00340883	0.00804868	-0.00595495	-0.00340883	0.00295645	0.0131409	0.00422951	0.0245984	0.00677563	0.00550257	0.0016834
0.028	-0.0174125	-0.0135933	-0.0161394	-0.0199586	0.0016834	-0.00850107	-0.051785	-0.0352353	-0.0250508	-0.00468189	-0.000862719	0.000410338	0.00677563	-0.00722801	-0.000862719	0.0131409	0.000410338	0.0118679	0.00295645	-0.0148664	0.185004	-0.0110472	0.000410338	0.000410338	0.00804868	-0.000862719	-0.00340883	0.00295645	0.0105948	0.014414	-0.00468189	0.014414	-0.00468189	0.0335098	0.00295645	-0.00213578	0.0118679	0.00422951	0.0105948	0.00422951	-0.00213578	-0.00213578	0.0105948	0.00422951	0.000410338	0.0296907	0.000410338	-0.00340883	0.00677563
0.029	-0.0148664	-0.00340883	-0.0148664	-0.0135933	0.00932174	-0.0161394	-0.051785	-0.0365083	-0.0263239	-0.00722801	-0.000862719	0.00295645	-0.0123202	-0.00977412	0.000410338	0.00295645	-0.00595495	0.015687	-0.0110472	-0.0199586	0.185004	-0.00722801	0.00677563	0.0016834	0.0016834	0.014414	0.0016834	0.0131409	0.000410338	-0.00468189	-0.00340883	0.00932174	0.00932174	0.0424212	-0.00722801	-0.00977412	-0.00722801	0.00804868	-0.00340883	0.00295645	0.00550257	-0.00468189	-0.00340883	0.015687	-0.00850107	0.0258715	0.0118679	0.0105948	0.000410338
0.03	-0.00977412	-0.00977412	-0.00595495	-0.00722801	0.00804868	-0.0148664	-0.050512	-0.0275969	-0.0212316	-0.00468189	0.00295645	0.00804868	0.000410338	-0.0110472	0.00295645	0.00550257	-0.000862719	0.014414	-0.00722801	-0.00595495	0.193915	0.0105948	-0.000862719	-0.000862719	-0.00595495	-0.000862719	0.00550257	-0.000862719	-0.00468189	0.015687	-0.00468189	0.015687	-0.00340883	0.0449674	-0.00977412	0.00422951	0.00295645	-0.00468189	0.000410338	0.000410338	-0.000862719	0.00295645	0.00932174	0.015687	-0.00340883	0.0220523	0.00932174	0.0016834	-0.000862719
0.031	-0.00213578	-0.00213578	-0.0135933	-0.00977412	0.000410338	-0.0225047	-0.0568773	-0.0314161	-0.0225047	-0.00340883	-0.00595495	0.00422951	0.000410338	-0.00468189	0.00550257	0.00932174	0.00295645	0.0118679	-0.00468189	-0.00850107	0.171	0.0016834	0.00295645	0.00677563	0.00677563	0.00422951	0.00295645	0.000410338	0.0105948	0.00677563	-0.0416006	0.014414	0.00550257	0.0386021	0.00677563	-0.00340883	0.00422951	-0.00468189	0.0105948	0.000410338	0.000410338	-0.00468189	0.00932174	0.00295645	0.000410338	0.0296907	0.014414	0.000410338	0.00550257
0.032	-0.0123202	-0.0161394	-0.0110472	-0.00468189	0.015687	-0.0123202	-0.051785	-0.0403275	-0.0314161	-0.00468189	0.00422951	0.000410338	-0.0237778	-0.0148664	0.00804868	0.015687	0.00677563	0.0131409	0.00932174	-0.00722801	0.171	-0.00468189	-0.00468189	-0.00468189	0.00932174	0.00295645	-0.00213578	0.00550257	-0.000862719	0.0131409	-0.0556042	0.014414	0.00295645	0.0449674	0.00422951	0.000410338	0.00677563	0.00804868	-0.00340883	0.00804868	0.000410338	-0.000862719	0.0131409	0.0131409	-0.00340883	0.0207793	0.00932174	0.00295645	-0.00340883
0.033	-0.0135933	-0.00850107	-0.0123202	-0.0161394	0.0105948	-0.0135933	-0.0543312	-0.051785	-0.0250508	-0.00340883	0.00295645	0.0016834	0.000410338	-0.0174125	0.00932174	-0.00722801	0.00550257	0.00550257	0.000410338	-0.00340883	0.183731	-0.0110472	0.00804868	0.00804868	0.00422951	0.0105948	-0.00595495	-0.00340883	0.000410338	0.0105948	-0.0568773	0.00932174	0.0016834	0.0386021	0.000410338	0.00550257	0.00422951	-0.000862719	0.0131409	-0.000862719	-0.00340883	-0.00340883	0.000410338	0.014414	-0.00468189	0.0271445	0.015687	0.000410338	0.000410338
0.034	-0.0110472	-0.0148664	-0.0186855	-0.00722801	0.00932174	-0.0110472	-0.0645156	-0.0466928	-0.0250508	-0.00595495	0.014414	0.00422951	-0.00850107	-0.0174125	-0.00850107	0.00295645	0.000410338	0.015687	0.00550257	-0.00340883	0.160816	-0.00595495	-0.0148664	0.00295645	0.015687	0.00550257	0.00422951	0.000410338	0.0118679	-0.00213578	-0.0581503	0.015687	0.000410338	0.036056	-0.0110472	-0.00340883	0.00804868	0.000410338	0.0016834	0.00932174	0.0016834	0.00677563	0.00677563	0.015687	-0.000862719	0.0386021	0.0220523	0.0016834	0.0131409
0.035	-0.00340883	0.000410338	-0.0110472	-0.00850107	0.000410338	-0.0199586	-0.0479659	-0.0530581	-0.0212316	-0.0199586	0.000410338	0.0131409	-0.00595495	-0.0110472	-0.00340883	0.00422951	-0.00468189	0.0131409	0.00677563	-0.00850107	0.179912	0.00804868	0.00295645	-0.00213578	0.0016834	0.000410338	0.00677563	0.000410338	0.000410338	0.0118679	-0.0606964	0.00932174	-0.00595495	0.0309637	-0.00468189	-0.00340883	0.0016834	0.00422951	0.00422951	-0.00722801	-0.00722801	-0.00977412	0.00295645	0.00550257	0.00550257	0.0245984	0.0233254	-0.00595495	-0.00213578
0.036	-0.00595495	-0.00468189	-0.0148664	-0.00468189	0.014414	-0.00722801	-0.0543312	-0.051785	-0.0148664	-0.00468189	-0.00340883	0.0105948	-0.00595495	-0.0174125	0.00295645	0.00932174	0.0131409	0.0131409	-0.00340883	-0.00340883	0.193915	-0.000862719	-0.00977412	0.00295645	0.000410338	0.00804868	-0.00977412	0.00932174	0.00804868	0.0118679	-0.0530581	0.0118679	-0.000862719	0.036056	-0.00595495	-0.00468189	0.00677563	0.0016834	0.0118679	0.000410338	0.00932174	-0.00850107	0.00550257	0.0131409	-0.00340883	0.0309637	0.0284176	-0.00595495	0.00550257
0.037	-0.0199586	-0.00468189	-0.0110472	-0.0135933	0.0105948	-0.0148664	-0.0556042	-0.0568773	-0.0275969	-0.0161394	0.0105948	0.000410338	-0.00977412	-0.00850107	-0.00468189	0.0016834	0.000410338	0.0105948	-0.00468189	-0.00468189	0.160816	0.000410338	-0.00722801	-0.00468189	0.000410338	0.0016834	0.00550257	0.00932174	0.000410338	0.00932174	-0.0454197	0.0182332	0.000410338	0.0296907	0.000410338	-0.00595495	0.000410338	0.00677563	-0.000862719	0.00677563	-0.00595495	-0.00850107	0.00295645	0.00804868	-0.0110472	0.0271445	0.0347829	-0.00340883	-0.00977412
0.038	-0.00468189	-0.00977412	-0.0135933	-0.00722801	0.014414	-0.00722801	-0.0479659	-0.0606964	-0.0250508	-0.00722801	-0.00595495	0.00550257	-0.00340883	-0.00977412	0.00932174	0.00295645	-0.000862719	0.0118679	-0.00213578	-0.00213578	0.156996	-0.00595495	-0.00213578	0.00677563	0.00422951	0.0105948	-0.00722801	0.00550257	0.00422951	0.00804868	-0.0365083	0.0131409	-0.00468189	0.0398751	-0.0186855	0.00804868	0.014414	-0.00468189	0.00804868	0.0195062	0.00550257	0.000410338	0.00295645	0.0131409	0.00932174	0.0195062	0.014414	0.00422951	0.00550257
0.039	-0.00468189	0.00295645	-0.0161394	-0.0161394	0.0169601	-0.0135933	-0.0543312	-0.0848845	-0.0326892	0.000410338	0.00677563	0.00550257	-0.00468189	-0.0135933	0.00295645	0.014414	0.00295645	0.0169601	0.00677563	-0.000862719	0.149358	-0.0110472	0.00295645	-0.00340883	-0.00468189	0.00804868	0.00932174	-0.00213578	0.0131409	0.0182332	-0.0454197	0.015687	0.015687	0.037329	0.00550257	-0.0123202	0.000410338	0.00422951	0.000410338	0.000410338	-0.00468189	-0.0135933	0.0105948	0.0131409	0.000410338	0.0220523	0.0207793	-0.00468189	-0.00213578
0.04	-0.00850107	0.000410338	-0.0110472	-0.0123202	0.00804868	-0.00977412	-0.0543312	-0.106526	-0.0110472	-0.00977412	-0.00213578	0.00677563	-0.00977412	-0.00722801	0.00550257	0.0016834	0.000410338	0.014414	-0.00340883	-0.00722801	0.131535	-0.00595495	0.00422951	0.0105948	0.00295645	0.0016834	-0.00595495	-0.00340883	0.00550257	0.00804868	-0.0365083	0.00677563	-0.0110472	0.0220523	0.000410338	0.00804868	0.0105948	0.0118679	-0.000862719	0.00932174	0.00295645	0.00677563	0.0118679	-0.000862719	-0.000862719	0.0271445	0.015687	0.000410338	0.000410338
0.041	-0.00722801	-0.00213578	-0.0199586	-0.00595495	0.0131409	-0.0135933	-0.0466928	-0.111619	-0.0250508	-0.0110472	0.0105948	-0.000862719	-0.00977412	-0.0199586	0.00804868	0.00677563	0.00295645	0.0118679	-0.00468189	-0.000862719	0.122624	-0.00213578	0.0016834	-0.00340883	0.00295645	0.00932174	-0.00722801	-0.00468189	0.00422951	0.0105948	-0.0263239	0.0207793	-0.000862719	0.0411482	-0.00595495	-0.00340883	-0.00213578	0.0016834	0.00550257	0.0105948	0.000410338	0.000410338	0.014414	-0.00340883	0.000410338	0.0309637	0.0245984	-0.00722801	0.00932174
0.042	-0.0123202	-0.00722801	-0.0199586	-0.00722801	0.014414	-0.0135933	-0.050512	-0.109073	-0.0186855	0.000410338	-0.00468189	0.0131409	0.000410338	-0.00595495	-0.00722801	-0.00595495	0.00295645	0.0131409	-0.00468189	-0.00468189	0.10862	-0.0110472	0.000410338	0.00932174	-0.00468189	0.00677563	0.00677563	0.00295645	0.00932174	0.0105948	-0.0161394	0.0105948	-0.00340883	0.0411482	0.0016834	0.00295645	0.00422951	0.000410338	0.000410338	0.00550257	-0.000862719	-0.0186855	0.00550257	0.00295645	0.00422951	0.0207793	0.014414	-0.000862719	0.00932174
0.043	-0.0148664	-0.0135933	-0.0148664	-0.0110472	0.00932174	-0.0135933	-0.0568773	-0.0912498	-0.0199586	0.0016834	0.00550257	-0.00340883	-0.00213578	-0.0110472	0.0016834	0.00550257	-0.00468189	0.0131409	-0.00468189	-0.00595495	0.102255	-0.00977412	-0.0110472	-0.00213578	0.0016834	0.00550257	-0.00340883	0.0016834	-0.000862719	0.0169601	-0.00468189	0.0207793	-0.00722801	0.0347829	-0.00468189	0.000410338	0.0118679	0.0016834	0.00295645	0.00804868	-0.00213578	-0.00213578	0.00550257	0.0131409	-0.00468189	0.036056	0.0271445	-0.00595495	0.00677563
0.044	-0.00468189	-0.00340883	-0.0110472	0.000410338	0.0105948	-0.0135933	-0.050512	-0.0848845	-0.0199586	-0.00213578	0.00550257	-0.000862719	-0.00595495	-0.00722801	0.00677563	0.0118679	0.00932174	0.0118679	0.0118679	-0.00977412	0.120078	-0.00722801	-0.00468189	0.00422951	0.000410338	0.000410338	-0.00722801	0.000410338	0.00295645	-0.00595495	0.00804868	0.0105948	-0.00722801	0.0284176	-0.00468189	0.000410338	0.00422951	-0.00340883	0.00932174	0.00295645	0.00422951	-0.00595495	0.00422951	0.00932174	0.0105948	0.0296907	0.0169601	0.00677563	0.000410338
0.045	-0.00468189	-0.00722801	-0.00850107	0.00422951	0.00932174	-0.0123202	-0.0619695	-0.0925229	-0.0250508	-0.000862719	0.00422951	0.00295645	-0.00340883	-0.00468189	-0.00340883	0.0016834	0.00422951	0.00932174	-0.00213578	-0.00595495	0.14172	-0.00468189	-0.00468189	-0.00850107	0.00550257	0.00677563	0.00422951	-0.00340883	0.0016834	0.00932174	0.0169601	0.0169601	-0.000862719	0.0296907	-0.00595495	0.0016834	-0.00213578	0.00804868	-0.000862719	0.00295645	-0.00977412	0.0105948	0.00550257	0.0105948	-0.00722801	0.0322368	0.00804868	0.000410338	0.000410338
0.046	-0.000862719	-0.00595495	-0.0110472	-0.0123202	-0.00340883	-0.0148664	-0.0606964	-0.0696078	-0.0275969	-0.000862719	-0.00340883	0.000410338	-0.00722801	-0.0110472	0.000410338	0.00422951	-0.000862719	0.00550257	0.000410338	-0.00595495	0.160816	-0.00977412	-0.000862719	0.000410338	0.00550257	0.00677563	-0.0123202	0.00295645	-0.00468189	0.00550257	0.0207793	0.00932174	-0.00595495	0.0449674	-0.00213578	-0.00468189	0.00932174	0.00295645	0.0016834	-0.00468189	-0.00468189	-0.00977412	0.00550257	0.014414	0.000410338	0.0309637	0.0258715	-0.00340883	0.00295645
0.047	-0.00722801	-0.00595495	-0.0237778	-0.0135933	0.00932174	-0.0250508	-0.0466928	-0.0594234	-0.0250508	-0.00468189	0.000410338	-0.00468189	0.000410338	-0.00722801	0.0131409	0.00932174	0.00422951	0.00932174	-0.00468189	-0.000862719	0.178638	0.0016834	-0.00595495	-0.000862719	-0.00722801	0.00295645	-0.0135933	0.000410338	0.0118679	-0.00213578	0.0258715	0.014414	0.00422951	0.036056	0.000410338	0.00550257	0.00932174	0.0016834	0.014414	-0.000862719	-0.00340883	-0.00977412	0.00550257	0.00550257	0.00677563	0.0258715	0.0182332	0.000410338	-0.00595495
0.048	-0.00468189	-0.00468189	-0.0148664	-0.0110472	0.000410338	-0.0199586	-0.0556042	-0.050512	-0.0225047	-0.000862719	0.00295645	0.00932174	-0.0110472	-0.00722801	-0.00340883	-0.000862719	0.000410338	0.00295645	-0.00468189	0.00295645	0.162089	-0.00468189	-0.00468189	-0.00340883	0.00550257	0.00422951	0.00550257	0.00422951	0.00804868	0.014414	0.0271445	0.0105948	-0.00468189	0.0411482	-0.00850107	-0.000862719	0.00295645	0.00422951	0.00295645	-0.00213578	0.000410338	0.000410338	0.00804868	0.00932174	-0.000862719	0.015687	0.0131409	-0.0123202	0.014414
0.049	0.0016834	-0.0148664	-0.0123202	-0.0199586	-0.00468189	-0.0135933	-0.0441467	-0.0479659	-0.0174125	-0.00850107	0.00295645	-0.00977412	-0.00340883	-0.00722801	0.0169601	0.000410338	0.00804868	0.014414	0.0016834	-0.00850107	0.169727	-0.00595495	-0.00722801	0.015687	0.000410338	0.00422951	-0.000862719	0.000410338	0.00804868	0.00677563	0.0271445	0.0131409	-0.000862719	0.036056	-0.0110472	0.00295645	-0.0110472	-0.00468189	0.00932174	0.00677563	0.0016834	-0.00722801	0.00295645	0.015687	-0.000862719	0.036056	0.015687	0.00932174	0.000410338
0.05	0.000410338	-0.00340883	-0.00722801	-0.0148664	0.0118679	-0.0237778	-0.0581503	-0.0135933	-0.0174125	-0.0123202	0.00677563	0.000410338	-0.00468189	-0.00977412	0.00677563	0.00295645	-0.00340883	0.0105948	0.00677563	-0.0123202	0.15445	-0.0148664	0.000410338	0.000410338	0.00932174	0.00932174	-0.00468189	-0.000862719	-0.000862719	0.0016834	0.0258715	0.0131409	-0.00340883	0.0347829	-0.00977412	-0.0135933	0.00677563	0.00295645	0.00932174	0.00677563	0.00932174	0.000410338	0.00550257	0.0105948	-0.0123202	0.036056	0.0207793	0.0016834	-0.00468189
0.051	-0.00340883	-0.00340883	-0.0212316	-0.0110472	0.014414	-0.0250508	-0.0428736	0.015687	-0.0199586	-0.000862719	-0.00595495	-0.000862719	-0.00468189	-0.0110472	-0.000862719	-0.000862719	-0.00213578	0.00932174	-0.00595495	-0.00468189	0.15827	-0.00468189	-0.00213578	-0.000862719	0.0016834	0.000410338	-0.00340883	0.000410338	0.00422951	0.00932174	0.0322368	0.00932174	-0.00468189	0.037329	0.000410338	0.000410338	0.00932174	0.00677563	0.00932174	0.00932174	-0.00468189	0.000410338	0.00550257	0.0118679	-0.00340883	0.0207793	0.0182332	-0.00595495	0.00677563
0.052	-0.00722801	-0.0110472	-0.0186855	-0.0135933	0.00550257	-0.0199586	-0.0568773	0.058971	-0.0212316	-0.00595495	0.00295645	0.000410338	0.000410338	-0.0135933	0.0105948	0.015687	0.00677563	0.00550257	0.00804868	-0.0161394	0.15827	-0.00722801	0.000410338	-0.00468189	-0.00468189	0.00804868	-0.000862719	-0.00213578	0.00422951	0.0105948	0.0258715	0.0169601	0.00550257	0.0424212	-0.00850107	-0.000862719	-0.00340883	-0.00595495	0.00295645	-0.00722801	-0.000862719	-0.00722801	-0.00340883	0.00932174	0.000410338	0.0195062	0.0169601	0.00422951	0.0016834
0.053	-0.000862719	-0.00977412	-0.0148664	-0.0148664	0.0118679	-0.00595495	-0.0683348	0.118805	-0.0263239	0.000410338	0.00550257	-0.000862719	-0.00977412	-0.00595495	0.00550257	-0.000862719	-0.00340883	0.00804868	-0.00213578	-0.00722801	0.159543	-0.000862719	0.000410338	0.000410338	0.00932174	0.00932174	0.0016834	-0.00340883	0.000410338	0.000410338	0.0245984	0.00295645	0.000410338	0.037329	-0.00722801	0.00422951	0.0016834	0.00804868	0.000410338	0.0169601	-0.00595495	-0.00468189	0.00804868	0.00422951	0.00550257	0.0258715	0.0207793	0.0016834	0.000410338
0.054	-0.00468189	0.00677563	-0.0237778	-0.0123202	-0.000862719	-0.0135933	-0.0556042	0.128989	-0.0161394	-0.00468189	0.00932174	0.00295645	-0.0110472	-0.0110472	-0.00722801	0.0131409	0.000410338	0.0131409	-0.000862719	-0.00977412	0.151904	0.00932174	-0.000862719	-0.00468189	0.00804868	0.00677563	-0.00468189	0.00550257	0.00932174	0.00932174	0.0309637	0.0169601	-0.00977412	0.0233254	-0.00468189	0.00550257	0.000410338	0.0016834	0.00295645	0.00550257	-0.00595495	-0.00213578	0.0131409	0.0131409	0.00295645	0.0245984	0.015687	0.00677563	0.00295645
0.055	0.00422951	-0.00977412	-0.0110472	-0.00595495	0.00295645	-0.00722801	-0.0708809	0.15827	-0.0263239	-0.00977412	0.000410338	0.0118679	-0.00850107	-0.000862719	0.0131409	-0.00213578	0.00295645	0.0131409	-0.000862719	-0.000862719	0.127716	-0.00722801	0.00422951	-0.000862719	-0.00213578	0.00295645	0.000410338	-0.00468189	0.00932174	0.00804868	0.0309637	0.0105948	-0.000862719	0.0182332	0.000410338	0.000410338	0.00550257	0.0016834	0.000410338	0.00932174	0.00550257	-0.00468189	0.00422951	0.0105948	-0.00850107	0.0347829	0.014414	-0.00213578	0.000410338
0.056	-0.000862719	0.00677563	-0.0275969	-0.00977412	0.000410338	-0.0161394	-0.0657887	0.179912	-0.0199586	-0.000862719	0.014414	-0.000862719	-0.00977412	-0.00722801	0.00932174	0.000410338	0.0016834	0.00422951	0.00677563	-0.00977412	0.0997088	-0.0110472	-0.00595495	0.00295645	0.00422951	0.000410338	-0.000862719	-0.00213578	0.00422951	0.00550257	0.0258715	0.0131409	-0.00595495	0.0309637	-0.0110472	-0.00468189	0.0118679	0.000410338	0.00932174	0.00295645	-0.00595495	0.00550257	0.0105948	0.015687	0.00677563	0.0284176	0.015687	0.00422951	-0.00340883
0.057	-0.00977412	-0.0135933	-0.00977412	-0.0110472	0.000410338	-0.0161394	-0.073427	0.202826	-0.0199586	0.00677563	0.00422951	0.00677563	-0.0135933	-0.0110472	0.00932174	0.00295645	-0.00468189	0.0118679	-0.000862719	-0.00977412	0.081886	-0.00977412	-0.00340883	0.00932174	0.00422951	0.00804868	-0.00468189	0.00677563	0.00295645	0.00932174	0.0207793	0.015687	-0.00722801	0.00677563	-0.00340883	-0.000862719	-0.00340883	-0.00595495	-0.00468189	-0.000862719	0.00804868	0.00550257	0.00932174	0.0195062	0.00550257	0.0105948	0.0207793	0.00550257	0.00677563
0.058	-0.00722801	-0.00468189	-0.0148664	-0.00595495	-0.0110472	-0.0123202	-0.0708809	0.190096	-0.0212316	-0.00213578	0.00932174	-0.00213578	-0.00595495	0.00550257	0.00422951	0.000410338	0.000410338	0.00932174	0.00422951	-0.0110472	0.0640632	-0.000862719	-0.0110472	-0.00340883	-0.00468189	-0.00213578	-0.00595495	0.00422951	0.0105948	0.00295645	0.0169601	0.00550257	-0.00468189	0.00932174	0.00295645	0.000410338	0.00677563	0.00295645	0.000410338	0.00932174	-0.00595495	0.00422951	0.00550257	0.0195062	0.000410338	0.0220523	0.0207793	-0.000862719	-0.000862719
0.059	-0.00595495	-0.00722801	-0.0161394	-0.00468189	-0.0110472	-0.0263239	-0.0810654	0.193915	-0.0199586	-0.00468189	0.0118679	0.00932174	-0.00977412	-0.00340883	-0.000862719	0.00804868	0.00295645	0.00677563	-0.00213578	-0.00595495	0.0436943	-0.00468189	-0.000862719	0.00550257	0.00422951	0.0016834	0.0016834	0.000410338	-0.00340883	0.0118679	0.0207793	0.0016834	-0.000862719	0.00932174	-0.00468189	-0.00340883	0.000410338	-0.00468189	-0.000862719	-0.00340883	-0.00977412	-0.0135933	0.00295645	0.0105948	0.000410338	0.0322368	0.0296907	0.00550257	0.00677563
0.06	0.00422951	-0.00850107	-0.0314161	-0.0135933	-0.0110472	-0.00595495	-0.0785192	0.196461	-0.0199586	-0.00468189	0.00932174	-0.00468189	-0.00468189	-0.00340883	0.014414	0.014414	-0.00595495	0.00932174	0.00550257	-0.0110472	0.0245984	-0.0123202	0.000410338	-0.00722801	0.0105948	-0.000862719	-0.0123202	0.00550257	0.00550257	0.0105948	0.014414	0.0105948	0.00295645	-0.00468189	0.00295645	-0.00213578	0.000410338	0.00295645	0.00932174	0.0105948	0.00422951	0.0105948	0.00295645	0.00932174	0.000410338	0.0207793	0.0245984	0.000410338	-0.00722801
0.061	0.0016834	-0.00213578	-0.0237778	-0.0110472	0.00932174	0.000410338	-0.0696078	0.192642	-0.0148664	-0.00340883	0.00932174	-0.00340883	-0.00340883	-0.0174125	-0.00213578	-0.00340883	0.00295645	0.00677563	-0.00595495	0.000410338	0.0296907	0.0016834	-0.00340883	0.00550257	-0.00850107	0.00677563	-0.00468189	0.00550257	-0.00340883	0.000410338	0.0131409	0.0131409	-0.00722801	0.000410338	0.0016834	0.00422951	0.00422951	0.00677563	0.000410338	0.00677563	0.0131409	-0.0174125	0.00677563	0.015687	-0.000862719	0.0284176	0.0233254	-0.00722801	0.00422951
0.062	-0.00468189	-0.00722801	-0.0250508	-0.00977412	-0.00468189	-0.00977412	-0.0670617	0.172273	-0.0212316	0.0016834	0.00804868	0.014414	-0.00722801	0.000410338	-0.000862719	0.00550257	0.000410338	0.0131409	-0.00595495	-0.00340883	0.0207793	-0.0110472	0.000410338	-0.00722801	0.00932174	0.00422951	0.000410338	0.00677563	0.0131409	0.00550257	0.0105948	0.0131409	0.00422951	-0.00468189	-0.000862719	-0.0123202	0.00804868	0.000410338	-0.00213578	0.014414	-0.00468189	-0.00213578	0.00295645	0.0131409	0.00422951	0.0309637	0.0220523	0.0016834	0.0016834
0.063	-0.000862719	-0.00722801	-0.0250508	-0.00722801	-0.0123202	-0.0174125	-0.0657887	0.15445	-0.0199586	0.00295645	0.00677563	-0.00722801	-0.0148664	0.00295645	-0.00340883	0.00295645	0.00677563	0.015687	0.00550257	-0.00595495	0.0233254	-0.00468189	0.00804868	-0.00340883	0.0118679	0.00677563	-0.00468189	0.00932174	-0.000862719	0.00804868	0.015687	0.015687	-0.00595495	-0.00468189	-0.00595495	0.0118679	0.00422951	-0.000862719	0.00932174	0.00932174	0.000410338	-0.00340883	0.00295645	0.00550257	-0.0110472	0.0207793	0.0233254	-0.00213578	-0.00213578
0.064	0.00295645	-0.00468189	-0.0314161	-0.00468189	-0.0110472	-0.00595495	-0.0670617	0.122624	-0.0148664	-0.000862719	0.0016834	-0.00340883	-0.00977412	-0.00340883	0.00295645	-0.00468189	-0.000862719	0.00677563	0.00677563	-0.0110472	0.0322368	-0.00722801	0.00677563	-0.00468189	-0.000862719	0.00550257	-0.0110472	-0.0148664	0.0105948	0.00550257	0.014414	0.00550257	-0.00850107	-0.00340883	-0.00468189	-0.00850107	0.00295645	0.00550257	0.000410338	0.00550257	0.014414	-0.00850107	0.015687	0.00932174	-0.00213578	0.0347829	0.0220523	0.0016834	0.0016834
0.065	0.00550257	0.0016834	-0.0174125	-0.00595495	-0.0123202	-0.0148664	-0.0645156	0.0500596	-0.0237778	0.000410338	0.0118679	-0.00468189	-0.00340883	-0.00213578	-0.000862719	0.00550257	0.000410338	0.00295645	0.000410338	-0.0110472	0.0513327	-0.00468189	-0.00468189	0.00550257	0.00550257	0.00295645	0.00295645	-0.000862719	0.00295645	0.014414	0.0105948	0.0195062	0.00804868	-0.0148664	-0.0110472	0.00422951	0.00804868	0.000410338	-0.00213578	-0.000862719	-0.00468189	0.00804868	0.00804868	0.0233254	0.000410338	0.0284176	0.0335098	0.00550257	-0.000862719
0.066	-0.00595495	-0.00722801	-0.0301431	-0.0110472	-0.000862719	-0.00595495	-0.051785	0.014414	-0.0275969	-0.00595495	0.00804868	0.00804868	-0.00213578	-0.00340883	0.00804868	0.0105948	0.00677563	0.0118679	-0.00850107	-0.0110472	0.0538788	0.00550257	0.000410338	0.0105948	0.00295645	0.000410338	0.000410338	0.0118679	0.0131409	-0.00213578	0.0131409	0.0207793	-0.00340883	-0.00722801	0.000410338	-0.0110472	0.000410338	-0.0123202	0.0169601	0.00422951	0.00422951	-0.00722801	0.00422951	0.00932174	0.000410338	0.0296907	0.0233254	-0.00340883	0.00932174
0.067	-0.00340883	-0.00977412	-0.0339622	-0.00468189	-0.00340883	-0.00977412	-0.0556042	-0.0301431	-0.0250508	-0.000862719	0.015687	-0.000862719	-0.00977412	-0.00213578	0.000410338	0.00550257	-0.00340883	0.0105948	0.00677563	-0.0199586	0.0767938	-0.00468189	0.00295645	-0.0110472	-0.00722801	-0.000862719	0.00295645	0.000410338	0.00550257	0.00550257	0.0195062	0.0182332	0.000410338	-0.0148664	0.00677563	-0.00595495	0.00550257	0.00550257	0.0131409	0.0105948	-0.00213578	-0.00213578	0.00422951	0.014414	0.00932174	0.0233254	0.0245984	0.00295645	0.0016834
0.068	-0.00468189	-0.0110472	-0.0314161	-0.00213578	-0.00850107	-0.0123202	-0.0492389	-0.0581503	-0.0225047	-0.00722801	0.00422951	0.00550257	-0.00340883	-0.00722801	0.00295645	0.000410338	0.000410338	0.0105948	-0.000862719	-0.00468189	0.100982	-0.00468189	0.00550257	0.0016834	0.00422951	0.00932174	-0.00468189	0.00932174	0.00677563	0.0105948	0.0182332	0.015687	0.00677563	0.00550257	-0.00468189	0.000410338	0.000410338	0.00422951	0.014414	0.00677563	0.0105948	0.0118679	0.00422951	0.00932174	0.00677563	0.037329	0.0258715	-0.00468189	0.00677563
0.069	-0.00468189	-0.00722801	-0.0365083	-0.00468189	0.00550257	-0.00977412	-0.0556042	-0.0747001	-0.0199586	-0.00722801	-0.00213578	-0.00340883	-0.00468189	0.0016834	0.0016834	0.00932174	-0.000862719	0.0131409	-0.00468189	-0.00850107	0.128989	-0.00977412	-0.00977412	-0.00722801	0.00550257	-0.00340883	-0.00722801	0.0016834	0.00422951	0.00295645	0.00550257	0.00295645	-0.00850107	0.000410338	-0.00468189	0.00295645	0.00295645	0.000410338	0.00550257	-0.00977412	-0.00977412	-0.00977412	-0.00213578	0.00932174	0.000410338	0.0207793	0.0258715	0.000410338	0.000410338
0.07	0.00804868	-0.0123202	-0.0403275	-0.0148664	0.00422951	-0.0174125	-0.0454197	-0.0810654	-0.0186855	0.00422951	0.00550257	-0.00595495	-0.00722801	-0.00468189	-0.000862719	0.00295645	0.0105948	0.0118679	0.014414	-0.0110472	0.145539	0.00550257	-0.00468189	0.014414	0.000410338	0.00550257	-0.00722801	0.000410338	-0.00340883	0.0016834	0.00550257	0.00550257	-0.00213578	0.00677563	-0.000862719	-0.0110472	0.0105948	-0.00213578	0.00295645	0.00677563	-0.000862719	0.0016834	0.0131409	0.0118679	0.00550257	0.0245984	0.036056	-0.00977412	0.00422951
0.071	0.000410338	-0.0110472	-0.0352353	-0.0123202	-0.00722801	-0.0148664	-0.0428736	-0.0874306	-0.02887	0.00422951	0.00932174	-0.00468189	-0.00468189	0.000410338	0.0016834	0.00550257	0.00422951	0.00295645	0.00677563	-0.0110472	0.164635	-0.00340883	0.00295645	0.00677563	0.00932174	-0.00722801	0.000410338	0.0016834	0.00932174	0.00677563	0.0131409	0.0016834	0.00550257	0.00677563	-0.00213578	-0.0110472	0.000410338	-0.00340883	0.00550257	0.00677563	-0.00850107	0.000410338	-0.00468189	0.0105948	-0.000862719	0.0335098	0.0271445	0.00550257	-0.0110472
0.072	-0.000862719	-0.0225047	-0.0428736	-0.0186855	-0.00468189	-0.0250508	-0.0645156	-0.0925229	-0.0225047	-0.00340883	0.0131409	0.0016834	-0.00595495	-0.000862719	0.0131409	0.000410338	-0.000862719	0.000410338	0.000410338	-0.0123202	0.15827	-0.00340883	-0.00722801	0.0105948	0.000410338	-0.00340883	0.00804868	0.0105948	0.00550257	-0.00722801	0.00422951	0.0220523	0.00422951	-0.00213578	0.000410338	0.00295645	0.0105948	0.000410338	-0.00340883	0.000410338	0.0118679	0.00550257	0.00550257	0.00932174	-0.00340883	0.0335098	0.0245984	0.00295645	0.0105948
0.073	0.0131409	-0.00468189	-0.0339622	-0.0110472	-0.00977412	-0.0174125	-0.050512	-0.111619	-0.0199586	-0.000862719	0.00677563	0.00295645	-0.00722801	-0.000862719	-0.00595495	0.00295645	0.00422951	0.000410338	-0.000862719	-0.0326892	0.172273	-0.00977412	0.00295645	0.00295645	0.00295645	0.00677563	-0.00977412	-0.00340883	0.00804868	0.00932174	0.00550257	0.0105948	0.00550257	0.00932174	-0.0110472	0.000410338	0.0105948	-0.00340883	0.014414	-0.00468189	0.014414	-0.00595495	0.0105948	0.00422951	0.00295645	0.0207793	0.0258715	0.0016834	0.00550257
0.074	0.00804868	-0.00468189	-0.0441467	-0.0148664	-0.00722801	-0.00595495	-0.051785	-0.0861576	-0.0199586	-0.00468189	0.0016834	0.00804868	0.000410338	0.00422951	0.00677563	0.014414	0.00550257	0.014414	-0.00595495	-0.0110472	0.183731	0.0016834	0.0016834	-0.00977412	0.00295645	0.00677563	0.00295645	0.00550257	0.00932174	0.00677563	0.00932174	0.0207793	-0.00340883	0.00804868	-0.000862719	0.0016834	0.0105948	0.000410338	0.00422951	-0.00722801	-0.00722801	0.00677563	0.00550257	0.0182332	-0.00468189	0.0309637	0.0182332	0.000410338	0.0016834
0.075	-0.000862719	-0.00213578	-0.0530581	-0.0110472	0.00677563	-0.0135933	-0.0556042	-0.0976151	-0.0263239	-0.00595495	0.0131409	-0.00468189	-0.00850107	-0.00213578	-0.00468189	0.00550257	0.00677563	0.00677563	0.00932174	-0.00213578	0.173546	0.000410338	-0.00213578	0.00295645	0.000410338	0.0131409	-0.0135933	0.00932174	0.000410338	0.0131409	0.0195062	0.0207793	0.0016834	0.0105948	-0.00595495	-0.00722801	0.00550257	-0.00213578	0.0169601	-0.00468189	0.00295645	0.000410338	0.0169601	0.00677563	0.00550257	0.0245984	0.0233254	0.00295645	0.00295645
0.076	0.00295645	-0.0148664	-0.0403275	-0.00977412	0.0016834	-0.00340883	-0.0568773	-0.102707	-0.00977412	-0.000862719	0.00932174	0.00677563	-0.00722801	0.0016834	0.00550257	-0.00213578	-0.00722801	0.0195062	0.00677563	-0.00468189	0.146812	-0.00977412	0.00804868	-0.000862719	-0.00468189	0.000410338	-0.00468189	-0.000862719	-0.00340883	0.00677563	0.00932174	0.0016834	0.000410338	0.0220523	0.000410338	0.00932174	-0.000862719	0.000410338	0.00550257	0.015687	0.00550257	0.0016834	-0.000862719	0.014414	0.00804868	0.0258715	0.0207793	-0.00977412	0.0131409
0.077	-0.00213578	-0.00722801	-0.051785	-0.00595495	-0.00468189	-0.0110472	-0.0492389	-0.106526	-0.0250508	-0.00213578	0.000410338	-0.000862719	-0.000862719	0.000410338	0.00422951	0.0016834	-0.00213578	-0.00340883	-0.00468189	-0.00977412	0.127716	-0.00977412	-0.000862719	0.00677563	0.00677563	0.00422951	0.000410338	-0.00468189	0.014414	0.0016834	0.014414	0.00932174	0.00932174	0.0207793	-0.00340883	-0.00977412	-0.00340883	-0.00213578	0.000410338	0.00677563	-0.00468189	-0.00595495	0.00932174	0.00550257	0.00677563	0.0309637	0.0233254	-0.00213578	0.00295645
0.078	0.00295645	-0.00977412	-0.0492389	-0.00468189	-0.00468189	-0.0161394	-0.0619695	-0.0988882	-0.0148664	-0.00468189	0.0105948	0.00550257	-0.00468189	-0.00340883	0.0016834	0.00422951	-0.00213578	0.00932174	0.0131409	-0.00595495	0.106074	0.00804868	-0.00595495	0.00422951	0.00422951	0.000410338	-0.00340883	0.00677563	-0.000862719	-0.00213578	0.00422951	0.00804868	0.00677563	0.0271445	-0.00340883	0.00295645	0.0105948	0.00804868	-0.00722801	0.000410338	0.00422951	-0.00340883	0.000410338	0.015687	-0.00468189	0.015687	0.0309637	0.000410338	-0.0110472
0.079	0.000410338	-0.0174125	-0.0365083	-0.0123202	-0.00850107	-0.0110472	-0.0556042	-0.109073	-0.0225047	0.000410338	0.00295645	-0.0110472	-0.00340883	-0.00213578	0.00932174	-0.000862719	0.000410338	0.00677563	-0.00468189	-0.0148664	0.104801	-0.0225047	-0.00340883	0.000410338	0.00550257	0.0131409	-0.00213578	-0.00595495	0.00422951	0.000410338	0.014414	0.015687	0.00932174	0.0335098	0.000410338	-0.00468189	-0.00340883	-0.00213578	0.00295645	0.000410338	0.00295645	0.00677563	0.0016834	0.00550257	0.00677563	0.0207793	0.0296907	0.00422951	0.00550257
0.08	-0.0110472	-0.00722801	-0.0428736	-0.0186855	-0.00340883	0.0016834	-0.0594234	-0.112892	-0.0135933	-0.00213578	0.00550257	0.00932174	-0.00213578	-0.00340883	-0.00340883	0.00295645	-0.00595495	0.0131409	-0.000862719	-0.0135933	0.103528	-0.0123202	0.00550257	0.00677563	0.000410338	-0.00468189	-0.00340883	0.0118679	0.000410338	0.00804868	0.0233254	-0.000862719	0.0105948	0.0245984	0.00295645	0.000410338	0.00677563	-0.00213578	0.00550257	0.00550257	0.000410338	0.00677563	0.00422951	0.00295645	-0.00595495	0.0335098	0.0245984	-0.00213578	0.00932174
0.081	0.00932174	-0.0123202	-0.0365083	-0.000862719	-0.00595495	-0.0199586	-0.0441467	-0.0976151	-0.0148664	0.00550257	0.00550257	-0.00468189	-0.00213578	0.000410338	0.000410338	0.014414	-0.000862719	0.0105948	0.00422951	-0.00977412	0.10862	0.00932174	0.000410338	-0.00213578	0.000410338	0.00932174	-0.000862719	0.000410338	0.000410338	0.000410338	0.000410338	0.0207793	0.00550257	0.0386021	-0.00468189	0.000410338	0.00677563	0.0182332	0.0105948	0.0105948	0.000410338	0.00422951	0.00932174	0.0105948	0.00932174	0.0258715	0.0411482	-0.00722801	-0.00468189
0.082	-0.00468189	-0.00468189	-0.0390544	-0.00850107	0.000410338	-0.00340883	-0.0352353	-0.0887037	-0.0174125	-0.00595495	0.00677563	0.00804868	-0.00340883	-0.00340883	0.000410338	-0.00340883	0.00295645	0.00932174	-0.00722801	-0.00977412	0.106074	-0.00468189	0.000410338	0.00422951	0.00422951	0.00804868	0.00295645	0.00677563	-0.00595495	-0.000862719	0.0016834	0.00422951	0.00932174	0.0347829	0.0016834	-0.00468189	-0.000862719	0.00422951	0.00550257	-0.00340883	0.0016834	0.00422951	0.00804868	0.015687	0.000410338	0.0296907	0.0309637	-0.00595495	0.000410338
0.083	0.00677563	-0.00722801	-0.0479659	-0.00595495	0.0016834	-0.00722801	-0.0352353	-0.101434	-0.0123202	0.00295645	0.014414	-0.00340883	-0.0135933	-0.000862719	0.00295645	0.00422951	-0.00468189	0.00804868	0.00677563	0.000410338	0.0958897	-0.00595495	0.000410338	0.00295645	0.00932174	0.00422951	-0.00722801	0.000410338	0.00804868	-0.0148664	0.0233254	0.00677563	0.00550257	0.0347829	-0.0110472	0.00932174	0.00550257	0.00295645	0.0105948	0.00422951	0.00550257	-0.00595495	-0.00340883	0.0131409	-0.00340883	0.0233254	0.0296907	0.0016834	0.0016834
0.084	0.00804868	-0.0135933	-0.0403275	-0.0110472	0.000410338	-0.00977412	-0.0403275	-0.0797923	-0.0263239	-0.00213578	0.014414	0.000410338	-0.00213578	0.0207793	0.00295645	0.00677563	0.00677563	0.014414	-0.000862719	-0.00468189	0.0857052	-0.00977412	-0.00722801	0.00932174	0.000410338	0.00677563	-0.00468189	0.0118679	0.00422951	-0.00213578	0.0182332	0.0131409	0.00550257	0.0551518	0.00295645	-0.0135933	0.0016834	0.00677563	0.00932174	-0.000862719	0.00295645	0.000410338	0.015687	0.00932174	0.00932174	0.0245984	0.0296907	0.000410338	0.000410338
0.085	0.0105948	-0.00468189	-0.0263239	-0.00977412	-0.000862719	-0.00850107	-0.0250508	-0.0797923	-0.0174125	-0.00468189	0.0131409	0.014414	-0.00595495	-0.00468189	-0.00468189	0.00295645	0.00422951	0.0105948	0.0131409	-0.00977412	0.0666093	0.00295645	-0.000862719	0.000410338	0.0016834	0.00550257	0.0016834	-0.00340883	-0.00340883	-0.0148664	0.0105948	0.000410338	0.00932174	0.058971	-0.000862719	-0.00213578	0.00550257	-0.000862719	0.0207793	0.015687	-0.0110472	-0.0199586	0.0131409	0.014414	0.00550257	0.0309637	0.0411482	-0.0110472	-0.00722801
0.086	-0.00722801	-0.00977412	-0.0250508	-0.00977412	0.00295645	-0.0123202	-0.0263239	-0.096342	-0.00850107	0.000410338	0.00295645	-0.00468189	-0.000862719	0.00932174	0.00422951	0.00932174	0.0105948	0.00804868	-0.00722801	-0.00340883	0.0704285	-0.00850107	0.00804868	-0.00213578	0.00932174	0.00295645	-0.00595495	0.00550257	0.00550257	-0.0135933	0.0118679	0.0207793	-0.00213578	0.0513327	-0.00468189	-0.00468189	-0.00340883	0.000410338	0.000410338	0.0016834	0.014414	-0.000862719	0.000410338	0.014414	0.00804868	0.0245984	0.0500596	0.00550257	-0.00722801
0.087	0.00295645	-0.00595495	-0.00468189	-0.00213578	0.00932174	-0.0174125	-0.0225047	-0.101434	-0.0314161	0.00550257	0.0131409	0.0131409	-0.00468189	-0.00213578	0.000410338	-0.00340883	0.00295645	0.0016834	-0.00340883	-0.00213578	0.0653363	-0.00468189	0.00295645	0.00422951	-0.00340883	0.0131409	-0.00340883	0.000410338	0.00804868	-0.0237778	0.0105948	0.000410338	0.00677563	0.0742477	-0.00722801	0.00550257	0.00932174	0.000410338	0.00295645	0.00932174	0.0016834	-0.00468189	0.00804868	0.0016834	-0.00595495	0.0309637	0.0398751	0.00422951	0.00295645
0.088	-0.00213578	-0.0174125	-0.00340883	-0.0110472	0.0105948	-0.0110472	-0.0301431	-0.115438	-0.00977412	0.0105948	0.00295645	-0.000862719	-0.00850107	-0.000862719	0.00550257	-0.000862719	-0.00340883	0.0105948	0.00932174	-0.000862719	0.0615171	0.00422951	0.00932174	0.000410338	-0.000862719	0.000410338	0.00550257	-0.00722801	-0.00340883	-0.0225047	0.0131409	0.0131409	-0.00468189	0.0538788	-0.00468189	0.000410338	-0.00213578	0.00422951	0.00295645	0.00677563	0.00295645	0.00677563	0.0118679	0.015687	0.0118679	0.0207793	0.036056	-0.00468189	-0.00595495
0.089	0.00422951	-0.00850107	-0.0123202	-0.00977412	0.00677563	-0.0110472	-0.0314161	-0.124349	-0.0250508	-0.00340883	0.015687	0.00295645	0.0016834	0.00550257	0.000410338	0.000410338	-0.00468189	0.0131409	0.000410338	0.00422951	0.0602441	-0.00340883	-0.00595495	-0.000862719	0.00804868	0.00932174	0.00550257	0.00550257	0.00422951	-0.0148664	0.0195062	0.0131409	0.00295645	0.0627902	-0.00595495	-0.00213578	0.00550257	-0.00340883	0.000410338	0.00422951	0.00677563	-0.00722801	0.00295645	0.00295645	0.0016834	0.0258715	0.0424212	-0.00850107	0.00295645
0.09	0.00677563	-0.00595495	0.0105948	-0.00722801	-0.00340883	-0.0110472	-0.0301431	-0.144718	-0.0212316	-0.00340883	-0.00595495	0.000410338	-0.00468189	-0.00340883	-0.000862719	-0.000862719	-0.000862719	0.00932174	0.000410338	0.00422951	0.0704285	0.00550257	-0.00340883	0.00550257	0.000410338	0.000410338	-0.00595495	0.00932174	0.014414	-0.0123202	0.014414	0.00677563	0.0105948	0.058971	-0.00213578	0.00550257	0.00295645	0.0105948	0.00550257	0.00932174	0.00295645	-0.00340883	-0.00213578	0.0131409	0.00550257	0.015687	0.0169601	0.0105948	0.00804868
0.091	-0.00340883	-0.00850107	-0.00977412	-0.0110472	0.000410338	-0.0263239	-0.0250508	-0.123076	-0.0250508	0.00295645	0.00804868	0.00550257	-0.00340883	0.00804868	0.00550257	0.000410338	0.0016834	0.000410338	0.0016834	0.000410338	0.0666093	0.00932174	-0.00213578	0.0131409	0.00550257	0.0131409	0.00804868	0.00677563	-0.000862719	-0.0212316	0.00932174	0.0105948	-0.00468189	0.0602441	-0.0135933	-0.0148664	0.00422951	0.000410338	0.00295645	0.000410338	-0.000862719	-0.00213578	0.014414	0.0105948	0.00550257	0.0309637	-0.0301431	0.00422951	0.000410338
0.092	0.00932174	-0.00722801	0.00422951	-0.0148664	-0.0110472	-0.00850107	-0.0237778	-0.114165	-0.0263239	0.00295645	0.0016834	0.015687	0.000410338	0.0118679	-0.000862719	0.015687	-0.000862719	0.00550257	-0.00213578	0.00550257	0.0615171	-0.0148664	-0.00213578	0.0131409	0.015687	0.00677563	-0.00722801	0.00804868	0.014414	-0.0110472	0.00677563	0.0105948	0.00422951	0.0615171	-0.00213578	0.00295645	0.0131409	0.0118679	0.00932174	0.0105948	-0.000862719	0.0016834	0.00932174	0.00677563	-0.00468189	0.0258715	-0.00850107	-0.00468189	0.00932174
0.093	0.00804868	-0.0110472	0.00295645	-0.00468189	-0.00340883	-0.0263239	-0.0199586	-0.106526	-0.0186855	0.00932174	0.0105948	0.00422951	-0.00722801	-0.00850107	-0.00468189	0.00932174	0.00804868	0.0207793	0.00295645	-0.0110472	0.0449674	-0.00468189	0.00422951	0.000410338	-0.00722801	0.00422951	-0.00340883	-0.00468189	-0.000862719	-0.00977412	0.0207793	0.00932174	0.000410338	0.0487865	0.00804868	-0.00340883	-0.00468189	0.00932174	0.0016834	0.000410338	-0.00340883	-0.00850107	0.00550257	0.00550257	0.015687	0.0207793	0.015687	-0.00213578	0.00932174
0.094	0.000410338	-0.0123202	0.00932174	-0.00468189	-0.0123202	-0.0199586	-0.0263239	-0.109073	-0.0301431	-0.00340883	0.00422951	0.0105948	-0.00468189	0.00550257	0.000410338	0.00550257	0.00295645	0.014414	-0.00850107	-0.00468189	0.0462404	-0.00468189	0.00550257	-0.000862719	0.00932174	0.00677563	-0.000862719	0.0131409	0.00295645	-0.00468189	0.00804868	0.0131409	0.014414	0.0602441	-0.00213578	-0.00213578	0.000410338	0.00295645	0.00804868	0.0105948	0.00804868	-0.000862719	0.015687	0.0233254	0.00550257	0.0207793	0.00295645	0.000410338	0.0016834
0.095	0.000410338	-0.0135933	-0.000862719	0.00422951	-0.00468189	-0.0212316	-0.0212316	-0.1078	-0.0148664	-0.000862719	0.00422951	-0.000862719	0.00677563	-0.000862719	-0.00340883	0.00550257	0.0016834	0.00932174	0.00422951	-0.00595495	0.0436943	-0.00468189	-0.00213578	0.014414	0.0016834	0.0131409	0.000410338	0.00422951	0.00422951	-0.00340883	0.0245984	0.0207793	0.00550257	0.0462404	-0.00595495	-0.00468189	0.0131409	-0.00468189	0.014414	0.00677563	0.00932174	0.0016834	-0.000862719	0.00295645	0.00804868	0.0271445	0.0207793	-0.00468189	0.00422951
0.096	-0.00595495	-0.0110472	-0.000862719	0.00422951	-0.00722801	-0.00977412	-0.0301431	-0.1078	-0.0263239	0.00422951	0.00422951	0.0118679	-0.00468189	0.0105948	0.00677563	0.00295645	-0.00468189	-0.00340883	-0.00722801	-0.00213578	0.0475135	-0.00340883	0.00295645	0.000410338	0.00677563	0.015687	-0.00213578	0.00677563	0.0105948	0.000410338	0.00677563	0.0016834	-0.0123202	0.036056	0.000410338	0.00422951	0.00295645	0.00422951	0.00677563	-0.00340883	-0.00595495	-0.00722801	0.00422951	0.014414	0.014414	0.0207793	0.0207793	0.00804868	0.00932174
0.097	0.00932174	-0.00977412	-0.00722801	-0.000862719	-0.00722801	-0.0148664	-0.0225047	-0.114165	-0.0174125	0.00932174	0.00550257	0.00804868	-0.00340883	0.00677563	0.00804868	0.00422951	0.015687	0.0195062	-0.000862719	-0.000862719	0.0411482	-0.00468189	0.00422951	0.00677563	0.00932174	0.000410338	-0.00468189	0.00550257	0.00422951	0.00677563	0.00804868	0.00295645	0.0233254	0.0411482	-0.00595495	0.0105948	0.000410338	0.00677563	0.00550257	0.00550257	-0.00213578	0.000410338	0.00677563	0.00677563	-0.00850107	0.0207793	0.0207793	-0.00468189	-0.00595495
0.098	0.00677563	-0.00722801	0.00422951	-0.00722801	-0.00595495	-0.00977412	-0.0365083	-0.101434	-0.0263239	-0.00468189	0.0016834	0.014414	-0.00213578	-0.00340883	-0.00213578	0.00677563	-0.000862719	0.0118679	0.00677563	-0.00850107	0.015687	-0.000862719	-0.000862719	-0.00340883	0.000410338	0.014414	0.00550257	0.00550257	0.00677563	0.000410338	0.0271445	0.0105948	0.00295645	0.0271445	-0.00468189	0.00550257	0.00804868	-0.000862719	0.00295645	0.00550257	0.00804868	0.00550257	-0.00468189	0.00422951	0.014414	0.0195062	0.0195062	0.00422951	0.00932174
0.099	0.00295645	-0.0174125	-0.00468189	0.000410338	-0.000862719	-0.00340883	-0.0530581	-0.109073	-0.0212316	-0.00340883	0.0118679	0.00804868	-0.0123202	0.000410338	-0.00468189	0.00677563	0.000410338	0.0118679	0.00550257	-0.00977412	-0.00595495	-0.00213578	0.00932174	0.00422951	0.000410338	0.00804868	-0.00213578	0.00422951	0.0016834	0.000410338	0.0195062	0.00932174	0.00422951	0.0245984	-0.00468189	-0.00213578	0.0105948	0.000410338	0.00422951	0.0105948	0.000410338	-0.00468189	0.0131409	0.00932174	0.00295645	0.0233254	-0.00213578	-0.00340883	0.000410338
0.1	0.00295645	-0.00977412	-0.00595495	-0.00595495	-0.00468189	-0.00468189	-0.073427	-0.102707	-0.0199586	0.000410338	0.00932174	0.015687	-0.00213578	-0.00468189	0.00295645	-0.000862719	0.0105948	0.000410338	0.00295645	-0.00595495	-0.00722801	0.00804868	-0.00213578	0.00295645	0.015687	-0.00340883	0.000410338	-0.00595495	-0.00595495	0.0131409	0.00804868	0.0118679	-0.000862719	0.0245984	-0.00340883	-0.00977412	0.0118679	0.0118679	0.00932174	-0.00595495	0.00804868	-0.00468189	0.00550257	0.0131409	-0.000862719	0.0309637	0.000410338	0.00295645	0.00295645
0.101	0.00550257	-0.0135933	-0.00595495	-0.000862719	0.00932174	-0.00595495	-0.0683348	-0.101434	-0.0161394	-0.000862719	0.00932174	0.015687	-0.00213578	0.000410338	-0.000862719	0.00804868	-0.00213578	0.00677563	0.0016834	0.000410338	-0.0174125	-0.0174125	0.000410338	-0.000862719	0.00550257	0.00550257	0.00295645	0.00550257	-0.00340883	0.00677563	0.0131409	0.00422951	-0.00468189	0.0475135	-0.00977412	0.000410338	0.00295645	-0.000862719	0.0131409	0.014414	0.000410338	0.00804868	-0.00213578	0.0131409	0.00550257	0.0169601	-0.00340883	0.000410338	0.00550257
0.102	0.00550257	-0.00722801	-0.0161394	0.000410338	0.00932174	-0.00977412	-0.0657887	-0.1078	-0.0250508	0.00295645	0.00932174	0.00804868	-0.00468189	0.00804868	0.00550257	0.00295645	0.0016834	0.00550257	-0.00340883	-0.00340883	-0.0148664	0.000410338	0.000410338	0.000410338	0.0118679	0.0016834	0.00295645	-0.000862719	0.00422951	0.00550257	0.0195062	0.00804868	0.00550257	0.0169601	0.0118679	0.0016834	0.00677563	-0.00213578	0.00295645	0.00677563	0.000410338	0.0016834	0.0118679	0.00422951	-0.00213578	0.0284176	-0.00595495	0.00422951	0.00677563
0.103	0.000410338	-0.0110472	-0.0123202	0.000410338	0.0118679	-0.00722801	-0.0606964	-0.102707	-0.0212316	-0.000862719	-0.00340883	0.00804868	-0.00977412	-0.00468189	0.014414	0.00550257	-0.000862719	0.00677563	0.00932174	-0.0199586	-0.0148664	-0.00722801	0.000410338	0.00932174	0.0131409	0.0105948	0.00932174	0.00550257	0.0105948	0.000410338	0.0207793	0.0118679	-0.000862719	0.0271445	-0.00595495	0.00422951	0.0016834	-0.00340883	-0.00595495	0.000410338	0.000410338	-0.00468189	0.00295645	0.0131409	-0.000862719	0.0245984	-0.00468189	0.0016834	-0.00468189
0.104	0.00804868	-0.00213578	-0.00977412	-0.00722801	0.00550257	-0.00722801	-0.0466928	-0.102707	-0.0212316	0.000410338	0.0105948	0.00677563	-0.0135933	-0.00213578	-0.000862719	-0.000862719	0.000410338	0.0105948	0.00295645	-0.00722801	-0.0186855	-0.00977412	-0.000862719	0.00804868	0.00804868	0.00550257	0.00422951	0.00677563	-0.00340883	0.0105948	0.00550257	0.00932174	0.00295645	0.015687	-0.00722801	0.00295645	0.00550257	0.00295645	0.00295645	0.00804868	-0.0110472	-0.00595495	-0.00468189	0.0207793	0.00932174	0.0131409	0.0105948	-0.000862719	0.00422951
0.105	0.00932174	-0.00977412	-0.0110472	-0.00468189	0.014414	-0.0135933	-0.0314161	-0.0988882	-0.0263239	-0.00468189	0.00677563	0.0105948	0.00550257	-0.00468189	0.0016834	-0.000862719	-0.00213578	0.0016834	0.000410338	0.000410338	-0.0352353	-0.00468189	0.00295645	0.00677563	0.000410338	-0.000862719	-0.0110472	0.000410338	0.00677563	0.00804868	0.0169601	0.00677563	0.00550257	0.0207793	-0.00468189	0.000410338	0.0118679	0.000410338	0.0016834	0.0016834	0.00804868	0.0016834	0.0182332	0.00677563	0.00932174	0.0271445	0.00677563	0.0016834	0.0131409
0.106	0.00550257	-0.0250508	-0.0161394	0.00932174	0.00550257	-0.0148664	-0.0225047	-0.1078	-0.0161394	0.00422951	0.0131409	0.00804868	-0.00468189	0.00295645	0.0105948	0.000410338	0.014414	0.014414	0.0105948	-0.00722801	-0.0275969	-0.000862719	0.00422951	0.00677563	0.00932174	0.0118679	-0.000862719	0.00932174	0.00295645	0.0016834	0.00550257	0.00932174	-0.00722801	0.0207793	0.000410338	-0.000862719	0.000410338	0.000410338	0.00677563	0.0105948	0.0016834	-0.000862719	0.0105948	0.00932174	0.0169601	0.0335098	0.0131409	-0.00595495	0.00932174
0.107	0.00550257	-0.00722801	-0.0186855	-0.00213578	-0.0123202	0.000410338	-0.0250508	-0.105253	-0.0275969	0.00422951	0.014414	0.00932174	-0.0148664	0.00550257	0.000410338	-0.00468189	0.00295645	-0.00340883	-0.0110472	0.00677563	-0.0263239	0.00804868	-0.00468189	-0.000862719	0.00550257	0.00295645	0.000410338	0.00550257	-0.00850107	0.00295645	0.0118679	0.0131409	0.00550257	0.00295645	0.000410338	0.00550257	0.00804868	0.0169601	0.0016834	0.000410338	-0.00340883	0.00295645	0.0118679	0.00804868	-0.00595495	0.0233254	0.0207793	0.015687	0.00422951
0.108	-0.00595495	-0.0110472	-0.0250508	-0.00977412	-0.00468189	-0.0135933	-0.0212316	-0.10398	-0.0263239	-0.00468189	0.0118679	0.00295645	-0.00722801	-0.0123202	0.000410338	0.00422951	-0.00340883	0.0105948	0.00804868	-0.000862719	-0.0148664	-0.00722801	0.00932174	-0.00722801	0.014414	0.000410338	0.00677563	0.00422951	0.00550257	0.000410338	0.0207793	0.00295645	0.00422951	0.00295645	0.000410338	0.0016834	-0.00340883	0.00422951	0.0105948	0.000410338	0.0118679	-0.00850107	-0.00213578	0.014414	0.00932174	0.0258715	0.000410338	-0.000862719	-0.00468189
0.109	0.00932174	-0.0110472	-0.00595495	-0.00468189	-0.00340883	-0.0110472	-0.02887	-0.0925229	-0.0250508	0.00295645	0.0118679	0.00550257	-0.00340883	-0.00468189	0.000410338	0.000410338	0.0016834	0.00932174	0.00422951	0.000410338	-0.00468189	-0.00340883	0.00422951	0.00422951	0.00550257	0.00677563	0.000410338	0.0118679	0.000410338	0.00677563	0.00804868	0.0207793	-0.00468189	0.00677563	-0.00722801	-0.00595495	-0.00340883	0.00932174	0.00804868	0.00550257	-0.00977412	-0.00340883	-0.000862719	0.00677563	0.00422951	0.0258715	0.0182332	0.000410338	0.0118679
0.11	0.00422951	-0.0110472	-0.0263239	-0.0135933	0.00295645	-0.00977412	-0.0263239	-0.0976151	-0.0148664	-0.00340883	0.00422951	0.015687	-0.0174125	-0.00340883	0.00295645	0.00804868	-0.00468189	0.014414	0.00677563	0.00932174	-0.00595495	-0.00595495	0.00677563	0.000410338	0.000410338	0.00422951	0.00295645	0.00422951	0.00550257	-0.000862719	0.0131409	0.0105948	0.00932174	0.00804868	0.00932174	-0.00213578	0.00932174	-0.00340883	0.00295645	-0.00468189	0.0016834	0.0105948	0.00932174	0.0118679	-0.00850107	0.015687	0.0105948	-0.000862719	0.00422951
0.111	0.00550257	0.00295645	-0.0148664	-0.00722801	0.00677563	-0.0110472	-0.0250508	-0.0925229	-0.0186855	0.0105948	0.00932174	0.0105948	-0.0110472	-0.00722801	0.00422951	0.00295645	0.0016834	0.00295645	0.00550257	-0.00468189	-0.0237778	0.0016834	-0.00977412	0.00804868	0.00422951	0.00677563	-0.00595495	0.0118679	0.000410338	-0.00340883	0.0245984	0.0195062	0.00550257	0.015687	-0.00468189	0.000410338	0.0131409	0.000410338	-0.000862719	0.0105948	0.000410338	-0.00850107	0.00677563	0.00295645	0.000410338	0.0245984	0.0118679	0.000410338	-0.00468189
0.112	-0.00722801	-0.00468189	0.000410338	-0.00722801	0.0105948	-0.0110472	-0.0110472	-0.0912498	-0.0314161	-0.00850107	0.00932174	0.00295645	-0.00722801	-0.000862719	0.0016834	-0.00850107	0.00295645	0.00804868	-0.00468189	-0.00468189	-0.02887	-0.00468189	0.00804868	0.00295645	-0.00468189	0.0016834	-0.00850107	0.00932174	-0.00468189	0.00550257	0.014414	0.00677563	-0.00340883	0.0016834	-0.00722801	-0.00213578	-0.000862719	0.0105948	-0.00340883	-0.00468189	0.0105948	0.00422951	-0.00213578	0.00295645	-0.000862719	0.0169601	0.00295645	0.00422951	0.00932174
0.113	0.0105948	-0.0110472	-0.0174125	0.00550257	-0.00213578	-0.0110472	-0.0225047	-0.0848845	-0.0263239	0.00295645	0.00677563	0.00422951	0.00422951	-0.00468189	-0.00340883	0.00422951	0.0016834	0.000410338	0.00932174	-0.00595495	-0.0326892	-0.00722801	0.0016834	0.00550257	0.00550257	0.00677563	-0.00722801	0.00677563	0.00422951	0.00804868	0.00422951	0.000410338	0.00422951	0.014414	0.000410338	0.000410338	0.00804868	0.00932174	0.00932174	0.00422951	-0.00468189	-0.00213578	0.00804868	0.0016834	0.0118679	0.0271445	0.000410338	0.00295645	0.00550257
0.114	0.000410338	-0.00468189	-0.00340883	0.00550257	0.0105948	-0.00468189	-0.0237778	-0.0759731	-0.0212316	0.00295645	0.000410338	0.0105948	-0.0135933	0.00295645	-0.00213578	0.00295645	-0.00340883	0.00804868	-0.00213578	0.000410338	-0.0301431	0.000410338	0.00550257	0.00550257	0.00295645	0.0105948	-0.00340883	0.000410338	-0.000862719	0.00422951	0.014414	0.015687	-0.00340883	0.00295645	0.00422951	-0.00722801	0.00550257	0.00677563	-0.000862719	0.0118679	0.000410338	0.000410338	0.0207793	0.00932174	0.00804868	0.0233254	-0.00340883	-0.00213578	0.00422951
0.115	-0.000862719	-0.00977412	-0.0174125	-0.00213578	0.00550257	0.000410338	-0.0148664	-0.0861576	-0.0237778	-0.00595495	0.00295645	0.00550257	-0.00722801	-0.00213578	-0.00340883	0.000410338	0.0016834	0.00932174	-0.000862719	-0.00468189	-0.02887	-0.00213578	0.00295645	0.00295645	0.00804868	0.00550257	-0.0110472	0.00804868	0.00295645	0.000410338	0.0207793	0.0131409	-0.00977412	0.000410338	-0.00213578	-0.00722801	0.014414	0.00295645	0.00550257	-0.00468189	-0.00468189	0.00295645	0.00932174	0.00295645	0.0016834	0.0220523	-0.00468189	0.00677563	0.0016834
0.116	0.000410338	-0.0135933	0.000410338	-0.00595495	0.0169601	-0.00722801	-0.0212316	-0.0797923	-0.0225047	-0.00468189	0.000410338	0.00932174	0.0016834	0.00295645	-0.00468189	-0.00468189	0.00550257	0.015687	0.014414	0.00677563	-0.0314161	0.00422951	-0.00722801	0.0105948	-0.00468189	0.00550257	0.000410338	0.00422951	0.00677563	0.00932174	0.0207793	0.00677563	-0.0135933	0.000410338	0.00295645	0.00550257	0.00295645	0.00550257	0.00932174	0.00932174	-0.00213578	-0.00850107	0.0105948	0.0016834	0.0131409	0.015687	-0.00468189	-0.00468189	0.00295645
0.117	-0.00722801	-0.0174125	-0.0110472	-0.00340883	-0.00340883	-0.00595495	-0.0225047	-0.0785192	-0.0250508	-0.000862719	0.00550257	0.00295645	0.000410338	-0.0110472	0.00550257	-0.00468189	0.00550257	0.00932174	0.000410338	-0.00977412	-0.0403275	-0.00468189	0.014414	-0.00722801	0.000410338	0.00677563	-0.00340883	0.00295645	0.00422951	0.00932174	0.0131409	0.00550257	0.000410338	-0.000862719	0.00550257	-0.00595495	0.000410338	0.00422951	-0.00213578	0.00295645	0.00677563	-0.00340883	0.014414	0.0182332	0.0118679	0.0195062	0.000410338	0.000410338	0.00295645
0.118	0.00932174	-0.0148664	-0.0110472	-0.00595495	0.000410338	-0.0148664	-0.0301431	-0.0772462	-0.0403275	0.00295645	0.0195062	0.00932174	-0.00977412	0.00422951	0.00550257	0.014414	0.0118679	0.00550257	0.00804868	-0.00722801	-0.0403275	-0.0110472	-0.00468189	0.0016834	0.00932174	0.00677563	-0.00468189	0.00422951	0.00422951	0.00295645	0.00804868	0.00422951	-0.0148664	-0.00213578	-0.0148664	0.00295645	0.0131409	0.00550257	0.0169601	0.014414	0.000410338	-0.00340883	0.00422951	0.00932174	0.00422951	0.0233254	0.0118679	-0.00340883	0.00295645
0.119	-0.00468189	-0.0110472	-0.00977412	-0.00722801	0.0105948	-0.00850107	-0.0186855	-0.0708809	0.0258715	-0.00213578	-0.00213578	0.00422951	0.0016834	-0.00213578	0.00422951	0.00677563	-0.00977412	0.014414	0.0105948	0.000410338	-0.0275969	0.00677563	0.00550257	0.00550257	0.015687	0.00295645	0.000410338	0.000410338	0.00295645	-0.000862719	0.0131409	0.015687	-0.00340883	-0.00213578	0.00677563	-0.00340883	0.00295645	0.00422951	-0.00595495	0.00677563	0.00804868	-0.000862719	0.00932174	0.00550257	0.0118679	0.0118679	0.00295645	0.000410338	0.0105948
0.12	-0.00468189	-0.00722801	-0.0135933	-0.00340883	-0.00213578	-0.00213578	-0.0199586	-0.0785192	0.0296907	0.00295645	0.0118679	0.00932174	-0.00722801	-0.00340883	0.000410338	-0.00340883	0.0016834	0.00422951	-0.00468189	-0.0110472	-0.0314161	-0.00340883	0.0118679	0.000410338	0.00932174	0.00677563	-0.00468189	0.00295645	0.00677563	0.000410338	0.0182332	-0.00340883	-0.00850107	0.00422951	-0.00722801	-0.00468189	0.00677563	0.0131409	0.0169601	0.00677563	0.000410338	0.0105948	0.00677563	0.0182332	0.00550257	0.0131409	0.00804868	0.000410338	0.000410338
0.121	0.00804868	-0.0148664	-0.0135933	-0.00468189	0.00677563	-0.00595495	-0.0250508	-0.0785192	0.0207793	-0.00340883	0.000410338	0.014414	-0.00468189	0.00677563	-0.00977412	0.00932174	0.00422951	0.00550257	-0.00340883	0.00677563	-0.0237778	-0.00468189	0.00550257	0.00550257	0.000410338	0.00422951	0.000410338	0.00422951	0.00932174	0.00550257	0.00550257	0.015687	-0.00468189	0.0016834	0.014414	0.00932174	0.000410338	-0.00468189	-0.00340883	-0.00595495	-0.00213578	0.00932174	0.0169601	0.00550257	0.00422951	0.014414	0.015687	-0.00595495	-0.000862719
0.122	-0.0135933	-0.0110472	-0.00977412	-0.00340883	0.00677563	0.0016834	-0.0237778	-0.0772462	0.00295645	0.00295645	0.00677563	0.00550257	0.00804868	-0.00595495	-0.00340883	0.00550257	0.00550257	0.00932174	0.0118679	-0.0110472	-0.0250508	-0.00468189	0.00804868	0.000410338	0.00932174	0.0105948	-0.00722801	0.00550257	-0.00213578	0.00295645	0.015687	0.014414	-0.000862719	-0.00977412	-0.00468189	-0.0110472	0.00804868	0.00422951	0.00677563	0.0131409	-0.000862719	-0.00340883	0.00677563	0.015687	0.00932174	0.0131409	0.0131409	0.00295645	0.00932174
0.123	0.00295645	-0.0225047	-0.00977412	0.000410338	-0.00595495	-0.00722801	-0.0186855	-0.0619695	-0.00595495	0.000410338	0.0118679	0.00550257	-0.00468189	-0.000862719	-0.00340883	0.00295645	0.000410338	0.014414	-0.00213578	-0.00340883	-0.0275969	-0.000862719	0.00932174	0.00677563	0.00550257	0.0131409	-0.00340883	0.000410338	0.00422951	0.00677563	0.0195062	0.00932174	-0.00722801	-0.00977412	0.000410338	0.000410338	0.00422951	0.00804868	-0.00468189	0.00295645	-0.00850107	0.00677563	0.00677563	0.00932174	0.0131409	0.0131409	0.0131409	-0.00468189	-0.000862719
0.124	-0.00722801	-0.00468189	-0.0174125	-0.00340883	0.0105948	-0.00977412	-0.0174125	-0.0619695	-0.0148664	0.000410338	0.00932174	0.00804868	-0.00468189	0.000410338	0.00550257	0.0016834	-0.000862719	0.00932174	0.000410338	-0.00595495	-0.0275969	-0.0161394	-0.000862719	0.00804868	0.00422951	0.00804868	-0.00213578	0.00422951	0.000410338	0.0182332	0.00804868	0.0118679	0.00422951	-0.0199586	-0.00595495	-0.00468189	-0.00468189	0.000410338	0.00932174	0.0016834	0.00422951	-0.000862719	0.00295645	0.0195062	0.0131409	0.00677563	0.0207793	-0.000862719	0.000410338
0.125	-0.000862719	-0.00722801	0.00550257	-0.000862719	0.0105948	-0.00595495	-0.0148664	-0.051785	-0.0352353	0.00677563	-0.0123202	0.0169601	0.00677563	0.00550257	-0.00213578	0.000410338	0.00295645	0.0105948	0.00932174	-0.0110472	-0.0225047	-0.0123202	0.000410338	0.000410338	0.00295645	0.000410338	-0.000862719	0.00932174	0.00804868	0.0105948	-0.00468189	0.00677563	-0.00595495	-0.00340883	-0.00468189	0.000410338	0.000410338	0.00422951	0.0118679	0.00932174	0.0016834	0.00422951	0.0131409	0.00677563	0.00295645	0.00804868	0.0207793	0.000410338	0.00295645
0.126	0.00550257	-0.00468189	-0.0123202	-0.0148664	0.00932174	-0.0110472	-0.0237778	-0.0683348	-0.02887	0.00295645	0.00677563	0.00422951	-0.00977412	-0.00977412	-0.00468189	0.0131409	0.000410338	0.00804868	0.00295645	-0.00468189	-0.0110472	-0.00468189	0.00804868	0.000410338	0.0131409	-0.00468189	-0.00595495	-0.000862719	-0.00213578	-0.00468189	0.00677563	0.00295645	-0.00977412	-0.0148664	0.0105948	-0.00468189	-0.00468189	0.0118679	0.0105948	-0.00595495	-0.00595495	-0.00340883	0.00804868	0.00550257	0.00422951	0.000410338	0.0016834	0.0118679	0.00550257
0.127	-0.00722801	-0.0174125	-0.00595495	-0.0161394	0.00804868	-0.00850107	-0.0148664	-0.0543312	-0.0428736	0.0016834	0.00677563	-0.000862719	0.00422951	-0.000862719	0.0016834	0.000410338	0.00932174	-0.000862719	0.00550257	0.000410338	-0.00722801	-0.00595495	0.000410338	0.00677563	0.00422951	0.00550257	-0.00468189	0.00677563	0.00550257	0.0016834	0.00295645	0.000410338	0.014414	-0.00595495	0.00295645	-0.0110472	0.00804868	-0.000862719	0.000410338	0.0105948	0.000410338	-0.00595495	0.0105948	0.00804868	-0.00468189	-0.00340883	0.015687	-0.00213578	-0.00595495
0.128	-0.000862719	-0.00977412	-0.00595495	-0.000862719	0.00550257	-0.000862719	-0.0161394	-0.0581503	-0.0466928	0.000410338	0.0016834	0.000410338	-0.00595495	-0.00468189	0.00932174	0.00422951	0.000410338	0.0131409	0.00677563	-0.0135933	-0.000862719	-0.00213578	-0.00977412	0.000410338	0.00295645	0.0105948	-0.00468189	-0.000862719	0.015687	-0.00340883	0.00677563	0.014414	0.00295645	-0.0123202	0.000410338	-0.00213578	-0.00213578	0.00804868	0.00804868	0.00422951	-0.00595495	-0.00468189	0.0131409	0.015687	0.00804868	0.0105948	0.00932174	-0.00468189	0.00804868
0.129	0.0016834	-0.0148664	-0.0123202	-0.00468189	0.00295645	-0.0135933	-0.0186855	-0.0619695	-0.0174125	-0.00340883	0.00550257	0.00422951	-0.00595495	-0.00595495	0.00677563	-0.00213578	0.00804868	0.000410338	0.000410338	-0.0110472	-0.0135933	-0.00468189	-0.00977412	0.000410338	0.00295645	-0.00468189	-0.00468189	0.0105948	0.00295645	0.00550257	0.00550257	0.00677563	-0.000862719	0.00932174	0.00550257	-0.00340883	0.0016834	-0.000862719	0.00295645	0.00550257	-0.000862719	-0.000862719	0.0118679	0.00422951	0.00677563	0.0169601	0.0131409	0.00677563	0.00550257
0.13	-0.00850107	-0.0161394	-0.00468189	0.000410338	-0.00468189	-0.0174125	-0.0225047	-0.0556042	0.000410338	0.00295645	-0.000862719	0.0105948	0.000410338	0.000410338	0.00677563	-0.000862719	-0.00213578	0.00677563	0.000410338	-0.0110472	-0.00595495	-0.000862719	0.00677563	0.0016834	0.00422951	0.00677563	-0.00468189	0.0016834	0.0016834	0.00677563	0.015687	0.014414	-0.00595495	0.00550257	-0.00722801	0.00295645	0.000410338	0.00677563	0.015687	0.0105948	-0.000862719	-0.00213578	0.00550257	0.00295645	0.00932174	0.0131409	0.014414	0.00422951	0.00804868
0.131	-0.00850107	-0.0174125	-0.0161394	-0.000862719	0.00295645	-0.00595495	-0.0275969	-0.0594234	0.0258715	0.000410338	0.00422951	0.00295645	-0.0110472	-0.00340883	-0.000862719	0.0105948	0.0016834	0.000410338	0.000410338	-0.00468189	0.000410338	-0.000862719	-0.00468189	0.00295645	-0.000862719	-0.000862719	0.00295645	0.00932174	-0.00468189	0.00677563	0.00932174	0.00932174	0.000410338	0.0169601	0.0016834	-0.00722801	-0.00340883	-0.000862719	0.015687	0.000410338	0.00295645	0.000410338	0.00804868	0.0131409	0.00677563	0.014414	0.0118679	-0.000862719	0.00932174
0.132	0.00422951	0.000410338	-0.00468189	-0.00468189	0.0182332	-0.0199586	-0.0135933	-0.0454197	0.036056	0.000410338	0.00295645	0.00932174	-0.00213578	-0.00213578	0.00422951	-0.00977412	0.000410338	0.0131409	0.00932174	0.000410338	-0.000862719	0.00295645	0.000410338	-0.00213578	0.00932174	0.0131409	0.014414	-0.00213578	0.00550257	0.00422951	0.00932174	-0.00340883	0.0105948	0.015687	-0.00213578	-0.00340883	0.00295645	0.00804868	-0.00977412	0.0131409	0.0105948	-0.000862719	0.00550257	0.0105948	0.0105948	0.000410338	0.0169601	0.00295645	0.000410338
0.133	-0.000862719	-0.00468189	-0.0110472	-0.00595495	0.0207793	-0.0148664	-0.0339622	-0.0581503	0.0436943	-0.00468189	0.0016834	0.00295645	-0.0148664	-0.0123202	0.00295645	0.00422951	-0.00595495	0.00550257	0.00550257	-0.00340883	-0.0199586	-0.0110472	0.00804868	0.00677563	-0.00468189	0.014414	0.00295645	0.00422951	-0.000862719	0.0105948	0.0131409	0.014414	0.014414	0.0233254	-0.00213578	-0.00722801	0.00932174	-0.00340883	0.0169601	0.00677563	-0.000862719	-0.00213578	0.00804868	0.0105948	0.0233254	-0.00468189	0.00804868	0.000410338	0.000410338
0.134	0.00677563	-0.0174125	-0.00977412	-0.00468189	0.0016834	-0.0199586	-0.0314161	-0.0556042	0.014414	-0.00340883	0.0105948	0.0207793	-0.00468189	-0.00850107	0.00422951	0.00932174	0.00932174	0.0169601	0.00295645	0.000410338	-0.00722801	-0.00850107	-0.00468189	0.000410338	0.00932174	0.014414	-0.000862719	-0.00977412	0.00932174	0.00295645	0.00804868	0.0016834	0.0131409	0.0182332	0.00295645	-0.00595495	0.00295645	0.00550257	0.00295645	-0.000862719	0.00422951	-0.00213578	0.00422951	0.00677563	0.014414	0.0105948	0.014414	-0.00722801	-0.00340883
0.135	0.0016834	-0.0212316	-0.0186855	-0.00468189	0.015687	-0.00595495	-0.0314161	-0.0543312	0.0169601	-0.00595495	0.000410338	0.00422951	0.000410338	-0.00468189	-0.00340883	-0.00468189	0.00804868	0.000410338	-0.00213578	-0.00468189	-0.0123202	-0.00977412	-0.00340883	-0.00468189	0.0182332	0.00677563	0.00932174	0.0105948	0.00550257	0.0169601	0.00932174	0.0105948	0.00295645	0.0309637	-0.00595495	0.000410338	-0.00340883	0.000410338	0.0016834	0.00804868	-0.00595495	0.00422951	0.0207793	0.0105948	0.00422951	0.015687	0.014414	0.00295645	0.00932174
0.136	0.00550257	-0.0135933	-0.0161394	0.0016834	-0.00468189	-0.0237778	-0.0403275	-0.050512	0.00550257	0.000410338	0.0105948	0.00295645	-0.00468189	0.000410338	-0.00468189	0.00550257	0.00295645	0.0118679	-0.00213578	-0.00468189	-0.0135933	-0.000862719	-0.00977412	0.000410338	-0.00595495	0.00550257	-0.000862719	-0.000862719	0.000410338	-0.00468189	0.00932174	-0.00468189	0.00932174	0.0258715	-0.000862719	-0.00340883	0.000410338	0.00550257	0.0131409	0.00550257	-0.00595495	-0.000862719	0.00804868	0.0131409	0.0105948	0.00932174	0.0169601	-0.00468189	0.00677563
0.137	0.000410338	-0.00595495	-0.0199586	0.00295645	0.00550257	-0.00468189	-0.050512	-0.051785	-0.00722801	0.000410338	0.000410338	0.0105948	-0.00595495	-0.00595495	0.000410338	-0.00340883	-0.00468189	0.0118679	0.00295645	-0.0123202	-0.00722801	0.00932174	0.0016834	-0.00340883	0.014414	0.00422951	0.0016834	-0.00977412	0.00422951	0.00550257	0.00804868	0.014414	0.00550257	0.0309637	-0.00468189	0.00295645	0.00677563	0.00804868	0.0016834	0.00932174	0.000410338	-0.00213578	0.00550257	0.00677563	0.00677563	0.0195062	0.00550257	0.00677563	-0.00468189
0.138	-0.00340883	-0.0148664	-0.0110472	0.00677563	0.0131409	-0.0161394	-0.0441467	-0.050512	-0.0250508	-0.00340883	0.0131409	0.000410338	-0.00468189	0.00550257	0.00677563	0.0016834	-0.00340883	0.00422951	0.00677563	-0.00468189	-0.0186855	-0.0148664	0.0016834	0.00550257	0.00804868	0.00422951	0.000410338	-0.000862719	0.00932174	0.0016834	0.0118679	0.00932174	0.00932174	0.0386021	0.00295645	0.000410338	0.0131409	-0.000862719	0.0105948	0.00550257	0.000410338	-0.00722801	0.0207793	0.00932174	0.00677563	0.0245984	0.00295645	-0.00340883	0.00550257
0.139	0.00422951	-0.0186855	-0.00977412	0.00422951	0.0131409	-0.00595495	-0.0530581	-0.0581503	-0.0148664	-0.00722801	0.00422951	0.0105948	-0.00213578	-0.00850107	0.00295645	0.00932174	-0.000862719	0.0169601	0.00422951	0.00550257	-0.0161394	-0.00722801	0.00295645	0.000410338	0.000410338	0.00677563	-0.00468189	-0.000862719	0.00932174	0.00677563	0.0105948	-0.00340883	0.00677563	0.0538788	0.0016834	0.000410338	0.0016834	0.00550257	-0.00213578	0.000410338	-0.00977412	0.00550257	0.014414	0.0016834	0.00677563	0.0169601	0.00422951	0.00295645	0.00295645
0.14	-0.00722801	-0.00722801	-0.0199586	0.000410338	0.0105948	-0.0212316	-0.0568773	-0.0556042	-0.0225047	-0.0135933	0.0131409	0.00295645	-0.000862719	-0.00595495	0.0016834	0.00677563	-0.000862719	-0.000862719	0.00295645	-0.00977412	-0.0352353	-0.00595495	-0.00213578	0.00677563	0.00677563	0.0016834	0.000410338	-0.00213578	0.00550257	0.000410338	0.0169601	0.000410338	0.015687	0.0500596	-0.00722801	-0.00340883	0.015687	-0.00977412	0.00550257	0.00932174	0.00422951	-0.00468189	0.00550257	0.00932174	0.00550257	0.0169601	0.0131409	0.00422951	-0.000862719
0.141	-0.00468189	-0.00468189	-0.00468189	0.0105948	0.0105948	-0.00468189	-0.0594234	-0.0568773	-0.0174125	-0.00468189	0.00422951	0.00422951	0.00677563	0.00677563	-0.00468189	0.0016834	0.00422951	0.0105948	-0.00340883	-0.00468189	-0.0199586	-0.00595495	0.000410338	-0.00340883	0.0016834	0.000410338	0.00295645	-0.000862719	0.0105948	0.00932174	0.0131409	0.0131409	0.00804868	0.0564249	-0.00722801	-0.00468189	0.000410338	0.014414	-0.00340883	0.0118679	0.00295645	0.0131409	-0.000862719	0.0131409	0.00295645	0.0182332	0.00932174	-0.00468189	0.0105948
0.142	0.00550257	-0.00595495	-0.0148664	-0.000862719	0.00932174	-0.0148664	-0.0670617	-0.0556042	-0.0199586	-0.00977412	0.00677563	0.0131409	-0.000862719	0.00550257	0.000410338	0.00295645	-0.00977412	-0.00340883	0.00550257	-0.00468189	-0.0263239	-0.00722801	0.0016834	0.00295645	0.00422951	-0.000862719	-0.00977412	-0.000862719	-0.00595495	0.00295645	0.015687	-0.00213578	0.0016834	0.0640632	-0.00468189	-0.000862719	0.00677563	-0.00595495	-0.000862719	0.000410338	-0.00340883	-0.00213578	0.00677563	0.00677563	0.00804868	0.0169601	0.0105948	0.00295645	0.00932174
0.143	0.00677563	-0.0174125	-0.0148664	-0.000862719	0.00932174	-0.00468189	-0.0454197	-0.051785	-0.00977412	-0.00468189	0.000410338	0.00932174	-0.00722801	0.00932174	0.000410338	0.00422951	0.0131409	0.00422951	0.0016834	-0.0174125	-0.0250508	-0.00468189	0.00677563	-0.00340883	0.00550257	0.000410338	0.00804868	0.000410338	-0.000862719	0.00295645	-0.000862719	0.00422951	0.00804868	0.0717016	0.000410338	-0.000862719	0.00677563	0.0016834	0.014414	0.000410338	-0.00468189	0.00295645	0.000410338	0.00422951	0.00295645	0.0245984	0.0105948	-0.00722801	0.00422951
0.144	0.015687	-0.00468189	-0.0263239	0.00677563	0.0195062	-0.0110472	-0.0556042	-0.050512	-0.0225047	-0.0148664	0.00932174	0.00677563	0.0016834	-0.00468189	0.000410338	-0.00850107	0.0105948	0.00932174	0.000410338	-0.00468189	-0.0237778	-0.00977412	-0.0135933	0.0105948	0.00677563	0.00295645	0.00677563	0.00550257	-0.00850107	0.00422951	0.0182332	0.0169601	-0.00468189	0.0602441	0.00804868	0.00932174	0.00550257	0.00550257	0.00677563	0.015687	-0.000862719	0.00804868	0.015687	0.00932174	0.00677563	0.0207793	0.0271445	0.000410338	-0.00468189
0.145	0.00932174	-0.0135933	-0.00722801	0.000410338	0.014414	-0.0123202	-0.02887	-0.0556042	-0.0135933	-0.00468189	0.0118679	0.00422951	-0.0110472	-0.00213578	0.00422951	-0.00468189	0.00550257	0.0131409	-0.000862719	-0.00977412	-0.0199586	-0.00722801	0.00295645	-0.00340883	-0.00213578	0.0169601	-0.00340883	0.0016834	0.00295645	-0.00468189	0.00550257	0.0118679	0.0105948	0.0640632	-0.00977412	0.0016834	-0.000862719	0.00295645	0.015687	0.00932174	0.00295645	-0.00468189	0.00422951	0.00422951	0.0131409	0.0233254	0.0131409	0.00677563	0.00804868
0.146	0.014414	-0.0110472	-0.0212316	0.00422951	0.0207793	-0.0148664	-0.0365083	-0.0479659	-0.00595495	-0.00213578	0.0016834	0.0131409	-0.0110472	0.000410338	-0.00977412	0.00295645	0.0105948	0.000410338	0.00295645	-0.00468189	-0.0161394	-0.00213578	-0.00340883	-0.00977412	0.00932174	0.00550257	-0.00595495	0.0016834	0.00550257	0.00932174	0.00804868	0.000410338	0.00422951	0.0793399	0.0016834	0.00804868	0.000410338	0.000410338	-0.00595495	-0.000862719	0.0131409	0.00550257	-0.00595495	0.00804868	0.00677563	0.0195062	0.00932174	-0.00722801	0.014414
0.147	0.00932174	-0.0110472	-0.0186855	-0.00595495	0.00295645	-0.0161394	-0.0403275	-0.0581503	-0.0110472	0.0016834	0.00422951	-0.00468189	-0.00722801	-0.000862719	-0.00340883	0.00422951	0.00550257	0.00295645	0.00550257	0.000410338	-0.0135933	-0.00722801	-0.000862719	0.00295645	0.0131409	0.00422951	0.00295645	0.00804868	0.00295645	0.00932174	0.0182332	0.000410338	0.0016834	0.0780669	0.000410338	-0.000862719	0.000410338	0.0131409	0.000410338	-0.00340883	-0.000862719	-0.00595495	0.00422951	0.00550257	0.0195062	0.0220523	0.0182332	0.00550257	0.00804868
0.148	0.014414	-0.0148664	-0.0148664	-0.000862719	0.0131409	-0.00213578	-0.0326892	-0.0606964	-0.0148664	-0.00213578	0.000410338	0.0105948	-0.0135933	0.000410338	-0.00468189	0.0131409	0.0016834	0.014414	-0.00468189	-0.0110472	-0.0110472	-0.00977412	0.00804868	-0.00213578	-0.0110472	0.00295645	-0.00213578	-0.00595495	0.00295645	0.000410338	0.00677563	0.00932174	0.0105948	0.0793399	0.000410338	0.00550257	0.00295645	0.00422951	0.00932174	0.00550257	-0.00468189	0.0016834	0.00295645	0.00550257	0.00422951	0.0182332	0.0118679	0.00804868	0.00932174
0.149	0.00677563	-0.00977412	-0.0135933	-0.0110472	0.0131409	-0.0250508	-0.0263239	-0.0492389	-0.00977412	-0.00213578	0.0195062	0.000410338	0.00550257	-0.00213578	0.00422951	-0.00340883	0.00804868	0.000410338	-0.00468189	-0.00340883	-0.0135933	-0.00722801	-0.00213578	0.00295645	0.0105948	-0.00213578	-0.000862719	0.00804868	0.00932174	0.0233254	0.015687	0.00295645	0.000410338	0.0704285	0.000410338	0.000410338	0.00932174	0.00295645	0.00677563	0.00422951	0.00677563	-0.0110472	0.00422951	0.014414	0.00677563	0.0233254	-0.000862719	-0.000862719	0.0131409
0.15	0.000410338	-0.00595495	-0.0123202	0.000410338	0.014414	-0.0135933	-0.0365083	-0.0606964	-0.0135933	-0.00468189	-0.00213578	-0.00213578	-0.00850107	0.000410338	-0.00468189	-0.000862719	0.00295645	0.00422951	0.000410338	0.0131409	-0.0161394	-0.0110472	0.00422951	-0.00468189	0.000410338	0.00932174	-0.00468189	0.0016834	-0.000862719	0.0016834	0.0131409	0.00422951	0.000410338	0.0678824	-0.00468189	-0.000862719	0.00295645	0.014414	0.000410338	0.00677563	0.000410338	0.00550257	0.00677563	0.0131409	-0.00213578	0.0195062	0.014414	-0.00977412	0.00677563
0.151	0.00422951	-0.0135933	-0.0161394	0.000410338	0.0118679	-0.0250508	-0.0352353	-0.0479659	-0.0148664	-0.00468189	0.0105948	0.00295645	-0.00340883	0.0016834	0.014414	0.0105948	-0.00468189	0.00804868	0.0016834	-0.00595495	-0.0135933	-0.00850107	0.00550257	0.00932174	0.00422951	0.00295645	-0.00722801	0.0016834	-0.00468189	0.0105948	0.0131409	0.0118679	0.00932174	0.0831591	0.000410338	-0.00595495	-0.000862719	0.00422951	0.0169601	0.015687	0.00550257	-0.000862719	0.0105948	0.0169601	0.0105948	0.0169601	0.015687	0.014414	-0.00213578
0.152	0.0105948	-0.0199586	-0.0135933	-0.00977412	0.00932174	-0.00850107	-0.0314161	-0.0543312	-0.0161394	-0.00722801	0.00932174	0.00677563	-0.00595495	-0.00595495	-0.00468189	0.000410338	0.00295645	0.014414	0.0131409	0.0105948	-0.00850107	-0.00595495	-0.00468189	-0.00340883	-0.00468189	0.0105948	0.00550257	0.00422951	0.0195062	-0.00468189	0.0131409	0.0016834	0.014414	0.0742477	0.0118679	0.00422951	-0.00213578	0.0105948	0.00422951	0.0016834	-0.00977412	0.0016834	0.00677563	0.0131409	0.0105948	0.0271445	0.00932174	-0.00850107	-0.000862719
0.153	-0.00340883	-0.00977412	-0.0263239	0.00550257	0.014414	-0.0275969	-0.0275969	-0.051785	-0.0148664	0.000410338	0.0105948	0.015687	0.000410338	0.00422951	0.00295645	-0.000862719	-0.00468189	0.0220523	-0.000862719	0.000410338	-0.00977412	-0.00722801	-0.000862719	0.000410338	0.00295645	0.0016834	-0.00468189	-0.0123202	0.000410338	-0.00340883	0.015687	0.00932174	0.0105948	0.0691555	-0.00468189	0.0118679	0.00550257	0.00677563	0.00550257	0.00677563	-0.000862719	0.00422951	0.0105948	0.0105948	0.014414	0.0284176	0.0105948	-0.00722801	0.00550257
0.154	0.00422951	-0.00595495	-0.0174125	-0.00468189	0.0131409	-0.0135933	-0.0339622	-0.0619695	-0.0110472	-0.00977412	0.00295645	0.0016834	-0.0123202	0.00677563	0.00422951	0.00550257	0.000410338	0.000410338	-0.00595495	-0.00340883	0.000410338	0.000410338	-0.00722801	0.00932174	0.00422951	-0.00340883	0.000410338	0.00550257	0.00550257	0.0131409	0.000410338	0.00804868	0.00295645	0.0666093	0.00677563	-0.000862719	0.015687	0.00550257	0.0105948	0.00677563	0.00677563	0.0131409	0.0105948	0.00422951	0.0016834	0.0131409	0.00550257	0.00422951	0.00677563
0.155	0.00932174	0.000410338	-0.0212316	0.000410338	0.00932174	-0.0174125	-0.0492389	-0.0530581	-0.0135933	-0.00468189	0.00550257	0.0131409	-0.000862719	-0.00468189	-0.000862719	-0.000862719	0.00677563	0.0118679	-0.00213578	-0.00850107	-0.00977412	-0.00850107	-0.00977412	0.00550257	0.0016834	0.015687	0.00295645	0.0016834	0.00677563	-0.00595495	0.00677563	0.00932174	0.0131409	0.0704285	-0.000862719	0.000410338	-0.00213578	0.00550257	0.00550257	0.00422951	-0.00595495	0.00295645	0.00932174	0.000410338	0.00677563	0.0233254	0.00550257	-0.000862719	0.00804868
0.156	-0.00977412	-0.00213578	-0.0174125	-0.00468189	0.015687	-0.00977412	-0.0416006	-0.051785	-0.0161394	-0.00468189	0.00295645	0.00422951	0.000410338	0.00550257	-0.00340883	0.0105948	-0.00468189	0.00550257	0.0105948	-0.0174125	-0.0148664	0.00295645	0.00295645	-0.000862719	0.00804868	0.0118679	-0.0110472	-0.00213578	0.0105948	0.00550257	0.0233254	0.00677563	0.00422951	0.0717016	-0.0135933	-0.00722801	-0.000862719	-0.00468189	0.0131409	0.00932174	-0.00468189	0.000410338	0.0207793	0.0105948	0.00932174	0.0258715	0.014414	-0.00468189	-0.00213578
0.157	0.000410338	-0.00468189	-0.0352353	-0.00468189	-0.00850107	-0.0186855	-0.0441467	-0.0556042	-0.0110472	-0.00340883	0.00677563	0.00677563	-0.00722801	-0.00850107	0.00550257	0.00550257	0.000410338	0.015687	0.00422951	0.000410338	-0.00722801	-0.00595495	-0.00595495	0.0016834	0.0016834	0.00295645	-0.00340883	0.000410338	-0.00722801	0.00422951	-0.000862719	0.00932174	-0.000862719	0.0615171	-0.00340883	-0.000862719	0.0105948	0.00295645	0.0016834	-0.00468189	0.00422951	0.0105948	0.0195062	0.00804868	0.015687	0.0245984	0.00677563	0.0016834	0.00422951
0.158	0.00932174	-0.00977412	-0.0314161	-0.00468189	0.0105948	-0.0148664	-0.0454197	-0.0606964	-0.00595495	-0.00468189	0.015687	0.0131409	-0.00977412	-0.0110472	-0.00722801	-0.000862719	-0.000862719	0.00804868	-0.00468189	-0.00213578	-0.0135933	-0.0148664	-0.00340883	-0.00595495	-0.00468189	0.00295645	0.000410338	-0.00468189	0.00932174	0.0131409	0.0169601	0.0105948	-0.000862719	0.0666093	-0.00595495	0.000410338	0.00422951	0.00422951	0.00932174	0.015687	-0.000862719	-0.00213578	0.0182332	0.0131409	0.0131409	0.0207793	-0.000862719	-0.00468189	0.00422951
0.159	-0.00468189	-0.00468189	-0.0365083	0.00422951	0.0195062	-0.0161394	-0.0403275	-0.0454197	-0.0110472	-0.00722801	0.0016834	-0.000862719	-0.0161394	0.00550257	-0.00977412	0.00295645	-0.00340883	0.00550257	0.00550257	-0.00340883	-0.0161394	-0.00340883	-0.00595495	0.015687	0.00422951	0.00550257	-0.00468189	-0.00722801	0.00677563	0.00295645	0.00550257	0.00295645	0.00550257	0.0564249	0.00422951	0.00295645	0.00932174	0.00932174	0.000410338	0.0105948	0.000410338	0.00932174	0.0169601	0.0118679	0.0016834	0.0207793	-0.00595495	-0.00340883	0.00677563
0.16	0.0016834	-0.0135933	-0.0275969	-0.00468189	0.0131409	-0.0110472	-0.051785	-0.050512	-0.0250508	0.000410338	0.0105948	0.00295645	-0.00977412	0.00295645	0.00422951	0.00295645	0.00422951	0.000410338	0.0105948	-0.00595495	-0.0161394	-0.00977412	-0.00213578	0.00550257	0.00677563	-0.00213578	0.000410338	0.0118679	0.0105948	-0.000862719	0.014414	0.0105948	0.0131409	0.0576979	0.0016834	0.00677563	0.00932174	-0.00977412	0.00422951	0.000410338	0.00677563	-0.00213578	0.0207793	0.0118679	0.0182332	0.0169601	-0.00468189	-0.00468189	-0.000862719
0.161	0.00932174	-0.00595495	-0.0275969	-0.00595495	0.00550257	-0.0148664	-0.0632425	-0.0632425	-0.0174125	-0.00213578	0.0016834	0.014414	-0.000862719	-0.0110472	-0.00340883	0.000410338	0.000410338	0.0016834	0.00677563	-0.0161394	-0.0123202	0.000410338	-0.00340883	-0.00722801	-0.000862719	0.00550257	-0.00977412	0.00550257	0.0016834	0.000410338	0.0169601	0.00422951	-0.0110472	0.0551518	-0.0110472	0.000410338	-0.0110472	0.000410338	0.00422951	0.00932174	-0.00468189	0.00677563	0.0258715	0.000410338	0.00677563	0.0309637	0.00932174	-0.0123202	0.00422951
0.162	-0.00977412	-0.00722801	-0.0161394	-0.00468189	0.015687	-0.0123202	-0.0492389	-0.0530581	-0.0148664	0.00295645	0.00804868	0.00804868	-0.00468189	0.000410338	-0.00977412	0.00677563	-0.00850107	0.00932174	0.00422951	0.00422951	-0.00850107	-0.00722801	-0.00468189	-0.00340883	0.00932174	0.0131409	-0.00722801	-0.0110472	0.00932174	0.0131409	0.00677563	0.014414	0.0016834	0.0462404	0.000410338	0.00295645	0.0195062	0.00677563	0.014414	0.000410338	0.0105948	0.000410338	0.015687	0.0220523	0.00804868	0.0105948	0.015687	0.00550257	0.000410338
0.163	0.00295645	-0.00977412	-0.0161394	-0.00977412	0.0016834	-0.00977412	-0.0428736	-0.0568773	-0.0110472	0.000410338	-0.00340883	0.00550257	-0.000862719	0.000410338	0.00932174	0.000410338	0.0105948	0.00422951	0.00295645	-0.000862719	-0.0148664	-0.00850107	-0.000862719	0.00422951	0.00677563	0.00677563	0.000410338	0.0105948	0.00550257	-0.00468189	0.0016834	0.00804868	-0.000862719	0.0500596	0.00550257	0.000410338	0.000410338	0.00677563	-0.000862719	0.00677563	-0.00850107	-0.00722801	0.0207793	0.00295645	0.00677563	0.0258715	0.00677563	0.00804868	0.00804868
0.164	-0.00468189	-0.00340883	-0.0212316	-0.00468189	0.00932174	-0.0174125	-0.0479659	-0.051785	-0.00340883	0.000410338	0.0131409	0.000410338	-0.00722801	-0.00340883	0.00677563	0.00932174	-0.000862719	0.00932174	0.000410338	-0.00722801	-0.00977412	-0.00722801	0.0105948	0.000410338	0.00932174	0.0105948	-0.00468189	0.000410338	-0.00213578	0.00804868	0.0105948	0.0105948	0.0016834	0.0309637	-0.000862719	0.00677563	0.00677563	0.00932174	0.00295645	0.00932174	-0.00213578	-0.00340883	0.0233254	0.00932174	0.0118679	0.0233254	0.00932174	-0.000862719	0.00550257
0.165	0.0118679	-0.0199586	-0.0148664	-0.0148664	0.014414	-0.00850107	-0.0403275	-0.0556042	-0.0110472	-0.00977412	0.000410338	0.00295645	-0.0110472	-0.00468189	-0.00213578	-0.000862719	0.000410338	0.0105948	0.00677563	0.000410338	-0.00977412	-0.00213578	0.000410338	0.000410338	0.00422951	0.000410338	-0.00722801	0.00932174	0.00550257	0.00677563	0.00422951	0.00677563	0.00550257	0.0335098	-0.00340883	0.00422951	-0.00468189	0.015687	0.00550257	0.00932174	0.0105948	-0.000862719	0.0182332	0.00677563	0.00804868	0.0195062	-0.00468189	0.00677563	0.000410338
0.166	-0.00468189	-0.0110472	-0.0263239	-0.00722801	0.014414	-0.0110472	-0.0466928	-0.0530581	-0.00722801	-0.00850107	0.0105948	0.0118679	-0.00468189	-0.0199586	-0.00340883	-0.00977412	-0.00468189	0.00550257	-0.00468189	-0.00213578	-0.0148664	-0.0135933	-0.00468189	0.0016834	0.00932174	0.00932174	0.000410338	-0.00213578	-0.000862719	-0.00340883	0.00422951	0.0131409	-0.000862719	0.0309637	0.00295645	0.00295645	0.000410338	0.00550257	0.000410338	0.0105948	0.00295645	0.00295645	0.0271445	0.00422951	0.0118679	0.0284176	0.00422951	-0.000862719	0.0016834
0.167	-0.00340883	-0.00340883	-0.0161394	-0.0123202	0.0207793	-0.00977412	-0.0301431	-0.0645156	-0.0148664	-0.000862719	0.00804868	0.0118679	-0.00340883	-0.00595495	-0.00722801	0.00422951	0.0105948	0.000410338	0.00677563	-0.0110472	-0.0148664	-0.00213578	-0.00722801	-0.0110472	-0.00468189	0.00550257	0.00550257	0.00932174	0.00422951	0.00550257	0.0131409	0.0131409	-0.00340883	0.0258715	0.000410338	0.000410338	-0.00340883	-0.000862719	0.00804868	-0.00340883	0.0105948	0.00295645	0.0245984	0.0195062	0.00295645	0.00677563	0.0131409	0.000410338	-0.00468189
0.168	-0.00468189	-0.0110472	-0.0212316	-0.00977412	0.0105948	-0.0110472	-0.0275969	-0.051785	-0.00850107	-0.00850107	0.0131409	0.00295645	-0.00595495	-0.0135933	0.00550257	0.00932174	0.0016834	0.000410338	-0.000862719	0.00295645	-0.00340883	-0.0148664	0.0118679	0.00677563	0.00677563	-0.00213578	-0.0110472	0.000410338	0.000410338	0.0233254	0.014414	0.00550257	-0.00468189	0.0296907	-0.00468189	0.0016834	0.00677563	0.00550257	-0.0110472	0.00422951	0.000410338	0.00422951	0.0207793	0.00550257	0.00422951	0.014414	0.000410338	0.00550257	0.00677563
0.169	0.0016834	-0.00468189	-0.0237778	-0.00595495	0.0169601	-0.0174125	-0.0161394	-0.0581503	-0.0110472	-0.00722801	0.00804868	0.00295645	-0.00468189	-0.0110472	0.00550257	-0.00595495	0.00422951	0.0169601	0.000410338	-0.00340883	0.000410338	-0.00468189	-0.00722801	0.000410338	0.00295645	-0.00722801	-0.00468189	-0.000862719	-0.000862719	-0.00977412	0.00295645	0.00677563	0.000410338	0.0169601	0.00295645	0.000410338	-0.00340883	0.00550257	0.0245984	0.014414	0.00422951	0.00295645	0.0220523	0.00932174	0.0105948	0.0271445	0.014414	-0.00722801	0.000410338
0.17	-0.00340883	-0.00977412	-0.0110472	-0.0148664	0.0207793	-0.0250508	0.00295645	-0.0594234	-0.00722801	-0.000862719	0.000410338	0.0169601	-0.0161394	0.00422951	-0.00468189	-0.00213578	-0.000862719	0.0105948	0.00295645	0.00932174	-0.0148664	-0.0123202	0.000410338	0.00550257	0.00550257	0.00932174	0.00804868	0.00804868	0.00422951	0.00550257	0.000410338	0.00804868	-0.000862719	0.0131409	0.0105948	-0.00595495	0.00295645	0.00295645	0.00677563	0.00550257	-0.00340883	-0.00468189	0.0245984	0.00550257	0.000410338	0.015687	0.0105948	-0.00468189	-0.000862719
0.171	-0.00213578	-0.0148664	-0.0174125	-0.00468189	0.015687	-0.0148664	0.0131409	-0.0530581	-0.0110472	-0.0110472	0.000410338	0.0118679	-0.0148664	-0.00850107	-0.000862719	0.00550257	0.0016834	0.00677563	-0.000862719	-0.00722801	-0.00340883	0.0016834	-0.000862719	0.0131409	-0.000862719	0.00932174	-0.00468189	-0.00340883	0.0016834	0.0118679	0.000410338	0.0105948	0.00932174	0.0258715	-0.00468189	-0.00340883	0.000410338	0.00677563	0.00677563	0.00677563	-0.000862719	0.00804868	0.0195062	0.00422951	0.00550257	0.0271445	0.0245984	0.00550257	0.00550257
0.172	0.00295645	-0.00722801	-0.0225047	-0.00977412	0.0131409	-0.0110472	-0.00595495	-0.051785	-0.0135933	0.00677563	0.00677563	0.00550257	-0.00595495	-0.00213578	-0.000862719	0.000410338	0.00295645	0.0105948	-0.00722801	-0.00213578	-0.0161394	-0.00722801	0.00677563	-0.00977412	0.000410338	0.00677563	0.00932174	0.00550257	0.00422951	-0.00340883	0.00677563	0.000410338	-0.00213578	0.014414	-0.00977412	0.00932174	0.00295645	-0.0135933	0.0105948	-0.000862719	-0.00468189	-0.000862719	0.0335098	0.015687	0.00932174	0.0245984	0.0105948	-0.0110472	0.00932174
0.173	-0.00213578	-0.0186855	-0.0186855	-0.00722801	0.0245984	-0.0123202	-0.00213578	-0.0454197	-0.00977412	-0.00468189	0.0118679	0.00295645	-0.0110472	-0.0110472	-0.00977412	0.00295645	0.00804868	-0.000862719	0.00550257	-0.0110472	-0.00340883	-0.0110472	-0.0110472	0.0105948	-0.00340883	-0.000862719	-0.00213578	-0.00595495	0.00550257	0.0105948	0.0131409	0.00422951	-0.000862719	0.0169601	0.000410338	-0.000862719	0.00677563	0.00550257	0.000410338	0.015687	0.000410338	-0.000862719	0.0118679	0.0169601	0.0207793	0.014414	0.014414	-0.00977412	0.0131409
0.174	0.00550257	-0.00850107	-0.0161394	-0.0123202	0.0105948	-0.0186855	0.00295645	-0.0441467	-0.0186855	-0.000862719	-0.00468189	0.00295645	-0.0212316	-0.000862719	0.0016834	0.00550257	0.00295645	0.00422951	0.00422951	-0.0123202	-0.00340883	-0.000862719	-0.000862719	0.000410338	0.0131409	0.014414	-0.00977412	0.00422951	0.000410338	0.000410338	0.00295645	0.0105948	0.00677563	0.00677563	-0.00468189	0.00804868	-0.000862719	0.00295645	0.00422951	0.000410338	-0.00468189	0.00550257	0.015687	0.00295645	0.0016834	0.0258715	0.0195062	-0.0110472	0.00295645
0.175	-0.000862719	-0.00977412	-0.0161394	-0.00595495	0.00932174	-0.00340883	-0.0148664	-0.0454197	-0.00722801	-0.00722801	0.0118679	0.000410338	-0.00468189	-0.00595495	0.00295645	0.00295645	-0.00595495	0.00422951	-0.00340883	-0.00595495	-0.00595495	-0.00468189	0.00550257	0.0016834	0.00804868	0.00550257	-0.00468189	-0.00340883	0.00677563	0.000410338	0.00677563	0.0105948	-0.00213578	-0.00722801	0.0016834	0.0016834	0.00804868	0.0118679	0.00295645	0.015687	0.0105948	-0.00213578	0.0284176	0.00677563	0.00677563	0.0258715	0.00295645	0.00295645	0.00422951
0.176	0.000410338	-0.00850107	-0.00977412	-0.0110472	0.00677563	-0.00468189	-0.00340883	-0.0606964	-0.0199586	-0.0148664	0.000410338	0.00804868	-0.000862719	0.000410338	0.000410338	0.00422951	0.0105948	0.00550257	0.0016834	-0.00340883	-0.00722801	0.000410338	-0.00340883	0.00295645	0.000410338	0.00295645	-0.00213578	-0.0110472	0.014414	0.00295645	0.00932174	0.0131409	-0.00595495	0.00677563	-0.00340883	0.00550257	-0.00468189	0.00804868	0.00550257	-0.00213578	0.000410338	-0.00468189	0.015687	0.0131409	0.0105948	0.015687	0.0195062	-0.00340883	0.00550257
0.177	-0.00213578	-0.0123202	-0.0135933	-0.00977412	0.0169601	-0.00213578	-0.0161394	-0.0377814	-0.0110472	-0.00977412	0.0131409	0.00932174	-0.00468189	0.00677563	-0.000862719	0.0105948	-0.00850107	0.000410338	0.0118679	0.000410338	-0.0110472	-0.0148664	0.00295645	0.000410338	0.00677563	0.0105948	-0.00340883	0.00677563	-0.00213578	-0.000862719	0.0131409	0.0118679	0.000410338	-0.0148664	0.000410338	0.00422951	-0.00468189	0.015687	0.00550257	0.00550257	-0.00468189	-0.000862719	0.0131409	0.00932174	-0.000862719	0.0258715	0.015687	-0.00468189	0.00804868
0.178	0.00677563	-0.0110472	-0.0186855	0.00677563	0.00677563	-0.0148664	-0.00722801	-0.0441467	-0.0135933	-0.0135933	0.0016834	0.00677563	-0.0135933	-0.00340883	0.00295645	-0.00977412	0.000410338	0.015687	-0.000862719	0.000410338	-0.00977412	0.000410338	0.00677563	0.00804868	-0.00340883	-0.000862719	0.000410338	0.000410338	0.0105948	0.00932174	0.000410338	0.0131409	0.000410338	-0.0110472	-0.00468189	-0.000862719	0.000410338	0.014414	0.000410338	0.00295645	-0.00595495	0.00422951	0.0195062	0.0016834	0.0182332	0.0245984	-0.000862719	-0.00977412	0.000410338
0.179	-0.00468189	-0.00468189	-0.0110472	-0.00977412	0.0195062	0.0105948	-0.0237778	-0.0403275	-0.0174125	-0.00977412	0.00932174	0.00550257	-0.00977412	-0.00468189	0.00804868	0.00295645	0.00677563	0.00677563	-0.00595495	-0.00468189	-0.00850107	-0.0135933	-0.00468189	-0.00468189	0.00550257	0.015687	-0.0110472	-0.00722801	0.00295645	0.00677563	-0.000862719	-0.00468189	0.00550257	-0.0148664	-0.000862719	0.0016834	0.00932174	0.00295645	0.00295645	-0.00213578	0.00550257	-0.00340883	0.0182332	0.00550257	0.00932174	0.015687	0.014414	-0.000862719	0.0118679
0.18	0.00550257	-0.00468189	-0.0199586	-0.00468189	0.000410338	-0.00213578	-0.0135933	-0.0466928	-0.00722801	-0.000862719	0.0105948	0.00932174	0.00550257	-0.00468189	0.00550257	0.0131409	0.00932174	0.00932174	0.0118679	-0.00468189	-0.00977412	-0.00977412	-0.00595495	0.0105948	0.00932174	-0.00468189	-0.00340883	0.000410338	0.00295645	0.0118679	0.0016834	0.0220523	0.0118679	-0.0161394	-0.00468189	0.00422951	0.000410338	0.000410338	0.0105948	0.000410338	-0.0123202	-0.00468189	0.014414	0.00804868	0.00932174	0.0258715	0.0271445	0.0016834	0.00550257
0.181	0.000410338	-0.00595495	-0.0135933	-0.00468189	0.014414	0.00422951	-0.0174125	-0.0403275	-0.0250508	-0.00213578	0.0016834	0.00804868	-0.0135933	-0.00595495	0.0105948	-0.000862719	-0.00213578	0.014414	0.000410338	-0.0110472	-0.00213578	-0.00340883	0.000410338	0.00295645	0.00677563	0.0105948	-0.00213578	0.00804868	0.00550257	-0.00468189	0.0182332	-0.000862719	-0.00213578	-0.0237778	0.0105948	-0.00722801	-0.0174125	0.00677563	0.0131409	0.0016834	-0.00468189	0.00677563	0.0233254	0.00932174	0.0105948	0.0258715	-0.00340883	-0.0199586	0.000410338
0.182	0.00422951	-0.00595495	-0.0148664	0.00677563	0.0245984	-0.00722801	-0.0161394	-0.0365083	-0.00468189	-0.00213578	0.0131409	0.00295645	0.000410338	0.00295645	-0.00340883	0.00295645	-0.00213578	0.00677563	-0.00722801	-0.00722801	-0.00468189	-0.0123202	0.000410338	0.000410338	0.00804868	0.0131409	-0.00722801	-0.00722801	0.014414	0.00932174	0.0016834	0.015687	0.0016834	-0.0123202	-0.00595495	-0.00468189	0.00422951	-0.00213578	-0.00213578	0.0016834	0.0118679	-0.00722801	0.0207793	0.0105948	0.00295645	0.0131409	0.0118679	-0.00595495	0.00804868
0.183	-0.00977412	-0.0135933	-0.00722801	-0.0123202	0.0182332	-0.00213578	-0.0275969	-0.0403275	-0.0135933	0.000410338	0.0105948	0.00295645	-0.00340883	-0.0110472	0.00932174	0.00932174	0.00677563	0.00804868	-0.000862719	0.000410338	-0.00977412	-0.00722801	-0.00468189	0.00295645	0.00932174	0.00422951	-0.00340883	0.00550257	-0.00468189	0.00932174	0.0105948	-0.00340883	0.0118679	-0.00977412	-0.00213578	-0.00468189	0.00550257	0.00932174	0.00677563	0.014414	0.00422951	-0.00468189	0.00932174	0.0131409	0.0105948	0.0220523	0.014414	-0.00468189	0.00295645
0.184	-0.000862719	-0.00722801	-0.0199586	0.0016834	0.014414	-0.00468189	-0.0186855	-0.0479659	-0.00468189	0.00677563	-0.00213578	0.015687	-0.00722801	-0.00595495	0.00550257	-0.00340883	-0.00468189	-0.00468189	-0.000862719	-0.00468189	0.000410338	-0.0123202	0.000410338	-0.00213578	0.0131409	0.00550257	-0.00722801	0.00550257	0.000410338	-0.000862719	0.00422951	0.00932174	0.00422951	-0.00850107	-0.000862719	0.000410338	-0.00340883	0.000410338	0.00550257	0.00932174	0.00295645	0.00422951	0.014414	0.0131409	0.014414	0.0169601	-0.00468189	-0.0174125	0.000410338
0.185	0.00932174	-0.00722801	-0.000862719	-0.000862719	0.0169601	0.00550257	-0.0237778	-0.0441467	-0.0199586	-0.00977412	0.00550257	0.0207793	-0.00722801	-0.00340883	-0.00340883	0.0131409	0.00422951	0.014414	-0.00213578	-0.00595495	-0.00977412	0.000410338	-0.00595495	0.00295645	-0.000862719	0.000410338	-0.00850107	0.0118679	0.00422951	0.0131409	0.00932174	0.0105948	-0.000862719	-0.0199586	-0.00468189	0.00550257	0.00550257	0.00804868	-0.00977412	0.00295645	-0.000862719	0.000410338	0.00804868	0.00804868	0.00295645	0.0169601	0.00422951	-0.00213578	0.000410338
0.186	0.00422951	-0.0148664	-0.0225047	-0.00722801	0.014414	-0.0110472	-0.0148664	-0.0428736	-0.0123202	-0.00977412	0.015687	0.000410338	-0.00340883	-0.00722801	0.000410338	0.00550257	-0.00340883	0.00550257	-0.00468189	-0.0161394	-0.00850107	-0.00595495	-0.00213578	-0.00468189	0.0118679	0.0118679	0.00422951	0.0105948	-0.000862719	-0.00213578	0.0131409	0.0016834	0.00295645	-0.00468189	0.00550257	0.00932174	-0.00468189	0.00550257	0.0131409	0.00295645	-0.00340883	-0.00213578	0.0118679	0.0105948	0.00932174	0.0195062	0.00804868	-0.00977412	-0.000862719
0.187	-0.00977412	-0.00977412	-0.00595495	-0.0263239	0.0233254	-0.000862719	-0.0237778	-0.0416006	-0.0148664	-0.00850107	-0.00850107	0.00932174	0.00677563	0.0105948	0.000410338	-0.00595495	-0.00595495	0.014414	-0.0110472	-0.00468189	-0.0110472	-0.0123202	-0.000862719	0.00550257	0.00295645	0.00295645	0.00550257	-0.000862719	0.00932174	-0.000862719	0.00932174	0.00932174	-0.000862719	-0.000862719	-0.00213578	-0.00340883	0.0016834	0.00422951	0.00677563	0.00550257	0.00677563	0.0016834	0.015687	0.00422951	0.00550257	0.0233254	0.000410338	-0.00595495	0.00677563
0.188	0.00295645	0.000410338	-0.00468189	-0.00340883	0.0105948	-0.00722801	-0.0148664	-0.0403275	-0.0186855	-0.0161394	0.00677563	0.00677563	0.0016834	-0.00340883	0.0016834	-0.000862719	0.00804868	0.00677563	0.00550257	-0.000862719	-0.00468189	0.00295645	-0.000862719	0.000410338	-0.000862719	0.000410338	-0.0110472	-0.00595495	0.0118679	0.000410338	0.015687	0.00422951	0.00804868	0.000410338	-0.00595495	-0.00213578	0.00295645	0.0105948	0.00932174	0.0105948	0.000410338	0.00932174	0.0105948	0.000410338	0.00932174	0.0233254	-0.00213578	-0.0199586	0.000410338
0.189	0.00295645	-0.0199586	-0.00722801	-0.00468189	0.015687	-0.00213578	-0.0212316	-0.050512	-0.0110472	-0.00468189	0.0118679	0.014414	-0.00595495	-0.00595495	-0.00340883	0.00932174	0.00804868	0.0118679	0.0016834	-0.00213578	-0.0110472	-0.00977412	-0.00722801	-0.00468189	0.0105948	0.0105948	0.00932174	0.0195062	0.000410338	-0.00340883	-0.000862719	0.000410338	0.00932174	0.0105948	0.00677563	0.00422951	0.00550257	0.00422951	0.000410338	0.00677563	0.00677563	0.000410338	0.014414	0.0195062	0.00932174	0.0207793	0.015687	-0.0135933	0.00422951
0.19	-0.00468189	-0.00340883	-0.0161394	-0.00850107	0.0169601	0.000410338	-0.0199586	-0.0352353	-0.0148664	-0.00595495	0.00677563	0.00550257	-0.00850107	0.000410338	0.015687	0.00550257	-0.0123202	0.0118679	-0.00468189	-0.00213578	0.00550257	-0.0123202	0.00677563	0.00295645	-0.00340883	0.00422951	0.0016834	0.000410338	-0.00213578	0.00677563	0.00932174	0.0118679	-0.00850107	0.015687	-0.00213578	-0.00213578	0.00932174	0.00932174	0.00932174	0.0105948	0.000410338	0.0131409	0.00804868	0.00677563	0.014414	0.0169601	0.00932174	-0.0199586	0.00677563
0.191	0.000410338	-0.00850107	-0.0110472	-0.00468189	0.0182332	-0.0110472	-0.0148664	-0.050512	-0.00595495	0.00295645	-0.00213578	0.00295645	-0.00340883	0.000410338	0.00295645	0.00804868	0.0016834	0.000410338	0.000410338	-0.0135933	-0.00977412	0.000410338	-0.00468189	0.00422951	0.0105948	-0.00340883	0.00295645	0.00550257	0.00295645	0.00677563	0.0016834	0.015687	-0.00722801	0.0271445	-0.00468189	-0.00595495	0.0118679	0.00422951	0.00804868	-0.00213578	0.00422951	-0.00340883	0.00932174	0.015687	0.0016834	0.0245984	0.015687	-0.0212316	0.000410338
0.192	-0.00468189	-0.00977412	-0.0110472	-0.00850107	0.0195062	-0.00850107	-0.0110472	-0.0441467	-0.0110472	-0.00468189	0.00804868	0.014414	-0.0135933	-0.00213578	0.00295645	0.000410338	-0.000862719	0.0131409	0.000410338	-0.0123202	-0.000862719	-0.00595495	-0.00468189	0.0118679	0.000410338	0.014414	0.00677563	0.00804868	-0.00340883	0.000410338	0.00932174	0.00295645	0.0131409	0.0309637	-0.000862719	0.00295645	-0.0161394	-0.000862719	0.00932174	0.015687	0.00295645	0.00422951	0.000410338	0.00804868	0.00295645	0.0207793	0.014414	-0.0135933	0.00804868
0.193	-0.00468189	-0.0123202	0.0016834	-0.0454197	0.00550257	-0.0148664	-0.0161394	-0.0492389	-0.0110472	-0.00213578	0.0118679	0.0118679	-0.00340883	0.000410338	0.00295645	0.00550257	-0.00468189	0.00550257	-0.00468189	0.00295645	-0.00468189	-0.00722801	0.00804868	-0.00468189	-0.00595495	-0.00213578	-0.0123202	-0.00213578	-0.00850107	0.00932174	0.00422951	0.0131409	0.000410338	0.0398751	-0.00595495	0.00422951	0.014414	-0.00340883	-0.00468189	0.00550257	-0.00213578	-0.00340883	0.0195062	0.00932174	0.0105948	0.0182332	0.0245984	-0.0263239	-0.00722801
0.194	-0.00722801	-0.00213578	-0.0110472	-0.0301431	0.015687	-0.00722801	-0.0199586	-0.0454197	-0.00722801	0.000410338	-0.00340883	0.00932174	0.000410338	0.0016834	-0.000862719	0.000410338	-0.00977412	0.0131409	0.000410338	-0.00340883	-0.00468189	-0.00340883	0.00550257	-0.00595495	0.00932174	0.0118679	-0.00468189	0.00804868	0.00550257	0.000410338	0.00295645	0.014414	-0.000862719	0.0398751	0.00550257	0.000410338	-0.00595495	-0.00722801	0.015687	-0.00340883	-0.00977412	-0.00213578	0.014414	0.014414	0.00295645	0.0195062	0.00422951	-0.0174125	0.014414
0.195	0.00295645	-0.0135933	-0.0148664	-0.0250508	0.014414	-0.0199586	-0.0174125	-0.0403275	0.000410338	0.000410338	0.0131409	0.015687	0.00295645	0.00550257	0.00932174	0.00932174	0.0105948	0.00804868	0.00295645	-0.00340883	0.000410338	-0.0135933	0.000410338	0.00550257	0.0016834	0.000410338	0.00422951	-0.00213578	0.0105948	0.000410338	0.0220523	0.00677563	-0.00213578	0.0424212	-0.00468189	-0.000862719	-0.00468189	0.00295645	0.00550257	0.00550257	0.0016834	0.0131409	0.00550257	0.0118679	0.015687	0.015687	0.00550257	-0.00977412	0.00932174
0.196	-0.00468189	-0.00468189	-0.00595495	-0.00595495	0.015687	-0.0237778	-0.0161394	-0.0352353	-0.00977412	-0.00977412	-0.000862719	0.00550257	0.00422951	0.0105948	0.00295645	0.0016834	-0.00468189	0.0105948	-0.00468189	-0.0110472	-0.00340883	-0.00850107	-0.000862719	-0.00468189	0.0131409	0.00295645	0.00932174	0.00550257	0.00295645	0.000410338	0.015687	-0.000862719	0.00550257	0.036056	0.000410338	0.000410338	0.00550257	-0.000862719	-0.00340883	0.000410338	0.00677563	-0.00213578	0.00677563	0.00677563	0.0016834	0.0245984	0.00550257	-0.0275969	0.000410338
0.197	-0.00213578	-0.0110472	-0.00850107	-0.0135933	0.014414	-0.0250508	-0.0148664	-0.0454197	-0.00340883	-0.00468189	0.00295645	0.0169601	-0.00340883	0.00932174	-0.00595495	0.00932174	0.00295645	0.015687	0.00677563	-0.00722801	-0.000862719	-0.0199586	0.000410338	0.00295645	0.00550257	0.00550257	-0.00340883	0.0016834	0.00932174	-0.00468189	0.00550257	0.00932174	0.0016834	0.036056	0.0016834	0.0016834	0.00550257	-0.00213578	0.00932174	0.015687	-0.0110472	0.00677563	0.014414	0.015687	0.0207793	0.0131409	0.00932174	-0.00977412	-0.00213578
0.198	-0.00340883	-0.00595495	-0.00468189	0.00932174	0.0207793	-0.0161394	-0.0199586	-0.051785	-0.00850107	0.00804868	0.00295645	0.00932174	-0.000862719	0.00550257	0.00932174	-0.00340883	-0.00213578	0.015687	0.00677563	-0.00468189	-0.0110472	-0.00468189	0.00932174	0.000410338	-0.000862719	0.00804868	-0.00722801	0.00422951	-0.000862719	0.00932174	0.0131409	0.0118679	-0.00213578	0.0436943	-0.00468189	0.00550257	0.00550257	0.000410338	0.00550257	-0.00468189	-0.00213578	0.00932174	0.000410338	0.00422951	0.000410338	0.0207793	0.0131409	-0.0263239	0.0131409
0.199	0.000410338	-0.0110472	-0.0148664	0.0284176	0.00295645	-0.0135933	-0.0174125	-0.0301431	-0.0161394	-0.0148664	0.00422951	0.00422951	-0.00340883	-0.00468189	-0.00722801	0.000410338	-0.000862719	0.00932174	0.00932174	-0.00977412	-0.0110472	0.000410338	-0.00468189	0.014414	0.00932174	0.00932174	-0.00850107	0.00295645	-0.00595495	0.0016834	0.015687	0.014414	-0.00977412	0.0284176	0.00422951	-0.00213578	0.0016834	0.00932174	0.00932174	0.00295645	-0.00468189	0.00677563	0.00422951	0.0105948	0.0118679	0.015687	0.0169601	-0.0174125	0.0105948
0.2	0.000410338	-0.00722801	-0.00468189	0.0118679	0.0296907	-0.00977412	-0.0199586	-0.0441467	-0.00595495	-0.00722801	0.00295645	0.0016834	-0.00213578	0.00677563	-0.00850107	-0.00722801	0.0105948	0.00932174	0.00422951	-0.00850107	-0.00468189	-0.00722801	0.000410338	0.0016834	0.0131409	0.00932174	0.0105948	-0.00977412	0.00677563	-0.000862719	0.00804868	0.00550257	0.000410338	0.0284176	-0.000862719	0.00422951	0.00677563	-0.00340883	-0.00977412	0.0016834	0.00932174	-0.00213578	0.015687	0.0118679	0.0169601	0.0182332	0.0182332	-0.0250508	-0.00468189
0.201	0.0016834	-0.0135933	-0.00595495	-0.0148664	0.015687	-0.0225047	-0.0301431	-0.0403275	-0.00595495	-0.00213578	0.00932174	0.0169601	-0.000862719	-0.00722801	0.00932174	0.00295645	-0.00468189	0.0131409	-0.00468189	-0.0123202	-0.00468189	-0.00340883	0.000410338	0.00550257	0.0016834	0.000410338	-0.00213578	-0.00468189	0.00804868	0.00932174	0.0016834	0.0105948	0.00295645	0.0233254	-0.00468189	0.00295645	0.00422951	-0.000862719	0.0131409	-0.00595495	-0.00850107	-0.00722801	0.00932174	0.0118679	0.0131409	0.0169601	0.015687	-0.0301431	0.00804868
0.202	0.0016834	-0.00468189	-0.00977412	-0.0237778	0.0169601	-0.0110472	-0.00722801	-0.0416006	-0.00340883	-0.00468189	0.00550257	0.00677563	-0.00340883	0.000410338	0.000410338	-0.00340883	0.00295645	0.00295645	0.00804868	-0.00850107	-0.00595495	-0.000862719	-0.0110472	0.00295645	0.00932174	0.00804868	-0.00595495	0.00804868	0.00422951	0.00550257	0.00422951	0.00295645	-0.00468189	0.0169601	-0.00468189	-0.000862719	-0.00468189	0.0105948	-0.00340883	0.015687	0.0105948	0.00550257	0.00295645	0.0182332	0.0131409	0.0245984	0.000410338	-0.0148664	0.014414
0.203	0.000410338	-0.00595495	-0.0199586	-0.0352353	0.0258715	-0.0199586	-0.0199586	-0.0403275	-0.0123202	-0.00595495	0.00422951	0.00677563	0.00677563	0.00295645	-0.00977412	0.00677563	0.000410338	0.00550257	-0.00595495	-0.00468189	-0.00595495	-0.00722801	-0.00213578	0.00295645	0.00422951	-0.00213578	0.00295645	0.00550257	0.00550257	0.000410338	0.00550257	0.000410338	0.000410338	0.0195062	0.000410338	0.00804868	0.00295645	0.00550257	0.00677563	0.000410338	-0.00722801	-0.00468189	0.00550257	0.014414	0.0169601	0.0105948	0.0195062	-0.0301431	0.00422951
0.204	-0.000862719	-0.00850107	-0.00468189	-0.0492389	0.0207793	-0.00977412	-0.0199586	-0.0416006	-0.0110472	-0.00468189	0.00550257	-0.000862719	0.00804868	-0.00213578	0.00295645	0.00295645	0.0105948	-0.00595495	0.00422951	-0.00850107	-0.00977412	-0.00213578	0.00932174	0.00677563	0.000410338	0.0105948	-0.0123202	0.000410338	0.00295645	0.0016834	0.00550257	0.0105948	-0.00340883	0.00295645	-0.00595495	-0.00340883	0.00804868	-0.000862719	-0.00340883	0.015687	-0.00850107	0.00422951	0.0169601	0.015687	-0.000862719	0.0207793	0.00550257	-0.0199586	0.0016834
0.205	0.00422951	-0.00722801	0.00295645	-0.0632425	0.00932174	-0.0263239	-0.0199586	-0.0352353	-0.00977412	-0.00468189	0.00295645	0.00932174	0.00550257	0.00295645	0.0131409	0.00422951	0.00677563	0.0118679	0.00677563	-0.00977412	-0.00340883	-0.0148664	0.0016834	0.000410338	0.00550257	0.00550257	-0.0148664	0.00550257	-0.000862719	-0.00468189	0.00422951	0.00932174	-0.00468189	0.0131409	-0.00468189	0.00550257	0.00677563	0.00422951	0.00422951	0.00932174	-0.000862719	0.00677563	0.0105948	0.00677563	0.00677563	0.0284176	0.0169601	-0.0199586	0.00932174
0.206	0.00677563	-0.0110472	-0.00340883	-0.0861576	0.014414	-0.0314161	-0.0186855	-0.0416006	-0.0123202	-0.000862719	0.0105948	0.015687	-0.0110472	-0.00340883	-0.00850107	0.00422951	0.00422951	0.00677563	0.0016834	0.000410338	-0.0148664	-0.0135933	-0.00595495	0.0105948	-0.00468189	0.00932174	-0.00468189	0.000410338	0.0131409	0.0118679	0.014414	0.00422951	-0.00213578	-0.000862719	-0.000862719	0.00932174	0.0105948	-0.000862719	0.00677563	0.0118679	0.00677563	-0.000862719	0.0105948	0.014414	0.015687	0.0220523	0.0118679	-0.0352353	-0.00340883
0.207	-0.0174125	0.00550257	-0.00850107	-0.111619	0.0105948	-0.0314161	-0.0148664	-0.0403275	-0.00722801	-0.00977412	0.00932174	0.00295645	0.000410338	-0.00340883	0.00550257	-0.00595495	0.00550257	0.00550257	-0.000862719	-0.00722801	-0.0110472	0.00422951	0.000410338	0.00677563	0.00932174	0.00295645	0.000410338	-0.00340883	0.000410338	-0.00213578	0.0105948	0.00804868	0.00295645	0.00932174	0.00677563	-0.00468189	0.00422951	0.014414	-0.000862719	-0.00468189	0.00550257	-0.00468189	0.000410338	0.0118679	0.0016834	0.0233254	0.00295645	-0.0390544	0.015687
0.208	-0.00213578	-0.00977412	-0.0148664	-0.117984	0.0207793	-0.0365083	-0.00850107	-0.0492389	-0.0123202	0.00550257	0.00550257	0.00804868	0.00550257	0.00677563	-0.000862719	0.000410338	-0.0110472	0.015687	0.000410338	-0.000862719	-0.00468189	-0.0123202	0.00677563	0.00550257	0.014414	0.00932174	-0.000862719	-0.00468189	0.0016834	-0.000862719	0.0131409	0.00295645	-0.00468189	0.00550257	-0.00595495	-0.00340883	0.00550257	0.00550257	0.015687	0.00422951	0.000410338	-0.00468189	0.00932174	0.00550257	0.0169601	0.015687	0.00932174	-0.0403275	0.00932174
0.209	0.00295645	-0.00722801	-0.00977412	-0.126895	0.00295645	-0.0466928	-0.00595495	-0.0403275	-0.00468189	0.000410338	0.00550257	0.00295645	-0.00340883	0.00295645	0.0016834	-0.000862719	-0.000862719	0.00295645	-0.000862719	0.000410338	-0.00595495	-0.0110472	-0.00340883	-0.00213578	-0.00213578	0.00932174	0.00295645	-0.00213578	0.0016834	0.00677563	0.0105948	0.0169601	-0.00468189	0.00677563	-0.00468189	0.00422951	0.00422951	0.00932174	0.00677563	0.0016834	0.000410338	0.00295645	0.00932174	0.00932174	0.00677563	0.0131409	0.0105948	-0.0568773	0.00677563
0.21	-0.00468189	-0.0123202	-0.00977412	-0.12053	0.0195062	-0.0441467	-0.00977412	-0.0492389	-0.0174125	-0.00850107	0.00804868	0.00550257	-0.00722801	-0.00468189	0.00932174	0.00677563	0.00295645	0.0118679	-0.00340883	-0.00340883	-0.00468189	-0.00595495	0.0016834	-0.00213578	0.0016834	0.0105948	-0.00722801	0.0016834	0.0131409	-0.00213578	0.000410338	0.00677563	0.0182332	0.015687	-0.00468189	0.000410338	0.0016834	0.00295645	0.0131409	0.0131409	0.00804868	0.000410338	0.014414	0.00932174	-0.000862719	0.0195062	0.0016834	-0.0530581	0.000410338
0.211	0.000410338	-0.00340883	0.000410338	-0.119257	0.014414	-0.0479659	0.000410338	-0.0390544	-0.0148664	-0.00468189	0.000410338	-0.00468189	-0.00340883	0.00804868	0.00422951	0.00932174	0.00422951	0.00677563	0.0016834	-0.00468189	-0.00722801	-0.00977412	-0.00595495	0.0131409	0.014414	0.0016834	0.00550257	0.00932174	0.00932174	-0.00468189	0.00932174	0.00932174	0.00550257	0.014414	-0.000862719	0.00550257	0.00804868	-0.00213578	0.000410338	0.00295645	-0.0123202	0.014414	0.0118679	0.0105948	0.0131409	0.0195062	0.00677563	-0.0543312	0.000410338
0.212	-0.00213578	-0.00977412	-0.0199586	-0.116711	0.014414	-0.0403275	-0.00595495	-0.0403275	-0.00595495	-0.00213578	0.00295645	0.000410338	-0.00850107	0.0016834	-0.000862719	0.00550257	0.0016834	0.0118679	0.0118679	0.0118679	-0.00850107	-0.00468189	-0.00722801	0.000410338	0.000410338	0.00550257	-0.00340883	-0.00468189	0.00804868	0.00677563	0.00550257	0.0105948	0.00422951	0.00804868	-0.000862719	-0.00722801	-0.000862719	0.00677563	0.015687	0.0118679	0.00422951	0.00422951	0.0105948	0.00932174	0.00804868	0.0195062	0.00932174	-0.0708809	0.0105948
0.213	0.00295645	-0.0135933	-0.00340883	-0.095069	0.0233254	-0.0543312	-0.0110472	-0.0416006	-0.0148664	-0.00340883	0.0016834	0.00550257	0.00550257	0.00804868	0.00550257	-0.00722801	-0.00595495	0.0105948	-0.00468189	-0.0161394	-0.00468189	-0.00722801	0.00295645	0.000410338	0.000410338	0.000410338	-0.00468189	0.00804868	0.00550257	0.000410338	0.0131409	0.0207793	0.00677563	0.015687	-0.00340883	-0.000862719	0.000410338	0.00422951	0.00550257	0.000410338	0.00295645	-0.00340883	0.00422951	0.0182332	0.0105948	0.0169601	-0.00468189	-0.0670617	0.0016834
0.214	0.00295645	-0.00468189	-0.0148664	-0.0823384	0.0131409	-0.0416006	-0.0161394	-0.0403275	-0.00340883	-0.00722801	0.00422951	0.00295645	0.0016834	-0.00468189	-0.00468189	0.00677563	0.00295645	0.015687	0.000410338	-0.00977412	-0.00850107	-0.00722801	-0.00340883	0.0016834	0.00295645	0.00550257	0.00932174	0.00422951	0.0182332	0.00677563	0.00932174	-0.000862719	0.000410338	0.00550257	0.0016834	0.0016834	0.0131409	0.00677563	-0.00722801	0.014414	0.00295645	0.00295645	0.0105948	0.00295645	0.00550257	0.00932174	0.00932174	-0.0556042	0.00677563
0.215	-0.00213578	-0.0148664	-0.00468189	-0.0657887	0.0245984	-0.0212316	-0.0250508	-0.0428736	-0.0123202	-0.000862719	0.00677563	0.00804868	-0.00468189	0.0131409	-0.00213578	0.0118679	0.00550257	-0.000862719	0.00422951	0.00295645	-0.0161394	-0.00977412	-0.00977412	-0.000862719	0.00295645	0.000410338	0.00422951	0.00295645	0.0195062	-0.00213578	0.00804868	0.00932174	0.00804868	0.00295645	0.000410338	0.00677563	-0.00468189	0.00932174	0.0016834	0.0016834	-0.00468189	0.000410338	0.014414	0.00677563	-0.00340883	0.0271445	0.00932174	-0.0556042	0.00804868
0.216	-0.00468189	-0.00468189	-0.0174125	-0.073427	0.0195062	-0.0339622	-0.00213578	-0.0441467	-0.00977412	-0.00468189	-0.00468189	0.00804868	0.000410338	0.000410338	0.00550257	-0.0123202	-0.00595495	0.00932174	0.014414	-0.00722801	0.00422951	-0.0148664	0.00295645	0.0105948	-0.000862719	0.0105948	0.000410338	0.00677563	-0.00468189	0.00422951	0.0118679	0.015687	0.00422951	0.0016834	-0.00340883	0.0016834	0.0105948	0.000410338	-0.00595495	0.00932174	-0.00595495	0.00295645	0.000410338	0.00677563	0.0207793	0.0118679	0.000410338	-0.0670617	0.00422951
0.217	0.00295645	-0.00722801	-0.0110472	-0.0619695	0.0118679	-0.0403275	-0.0135933	-0.0377814	-0.0110472	-0.00722801	0.00295645	0.0131409	-0.00213578	-0.000862719	0.00677563	0.0016834	-0.00468189	-0.00722801	0.00422951	0.00932174	-0.00468189	-0.00977412	0.000410338	0.00550257	0.00295645	0.000410338	0.00422951	-0.00468189	0.00295645	0.00295645	0.014414	0.000410338	0.00677563	-0.00468189	0.00677563	-0.00850107	0.0105948	0.000410338	0.00932174	0.000410338	0.0016834	-0.00722801	0.015687	0.00422951	0.00550257	0.014414	-0.00468189	-0.0670617	0.00804868
0.218	0.000410338	-0.0186855	-0.0161394	-0.0314161	0.0131409	-0.0543312	-0.0161394	-0.0314161	-0.00722801	0.000410338	0.00804868	0.0118679	-0.00722801	-0.00595495	0.00677563	0.00804868	-0.000862719	0.00677563	0.0016834	-0.00340883	-0.0123202	-0.00722801	0.0016834	0.000410338	0.00422951	-0.00468189	-0.0110472	0.0131409	0.0016834	0.014414	-0.00468189	-0.000862719	0.0195062	-0.00850107	-0.0135933	-0.00850107	-0.00340883	0.000410338	-0.00977412	0.000410338	-0.00468189	0.00677563	0.0131409	0.0182332	0.0131409	0.0131409	0.0105948	-0.095069	0.00422951
0.219	0.000410338	-0.00595495	-0.00340883	-0.0148664	0.0245984	-0.0466928	-0.0174125	-0.0466928	0.000410338	0.000410338	0.00932174	0.0105948	-0.00213578	0.0131409	-0.00213578	0.000410338	0.0182332	0.0105948	0.0131409	-0.00468189	-0.00595495	-0.00850107	-0.000862719	0.00295645	0.0016834	0.00550257	-0.00213578	0.00550257	0.00677563	-0.00340883	0.00677563	0.0195062	0.0195062	-0.00595495	0.00550257	-0.0110472	0.00932174	0.00422951	0.0118679	0.00422951	-0.00213578	0.00295645	0.0105948	0.00932174	0.0131409	0.0105948	-0.000862719	-0.102707	0.00550257
0.22	-0.000862719	-0.00213578	-0.0148664	0.00295645	0.0131409	-0.0428736	-0.0237778	-0.0403275	-0.00977412	0.00295645	-0.00722801	0.00295645	0.0016834	0.00550257	-0.00977412	-0.00595495	-0.00340883	-0.000862719	-0.00340883	-0.000862719	-0.00722801	-0.00213578	0.0016834	-0.00340883	0.00677563	-0.00468189	-0.00722801	-0.0110472	0.000410338	-0.00340883	0.0131409	0.0105948	0.0233254	-0.00850107	0.00677563	0.00295645	-0.00468189	0.00550257	0.00295645	0.00932174	0.00932174	0.00677563	0.00295645	0.00804868	0.014414	0.0207793	0.00295645	-0.0861576	0.00804868
0.221	-0.0123202	-0.0135933	-0.0212316	-0.00468189	0.0322368	-0.0390544	-0.0352353	-0.0428736	-0.00722801	0.00677563	0.00932174	0.00422951	0.00677563	-0.00850107	-0.000862719	0.00550257	-0.000862719	0.0105948	-0.00213578	-0.0110472	-0.00595495	-0.00213578	0.00804868	0.0016834	-0.000862719	0.00804868	-0.00468189	0.00422951	0.00550257	0.0118679	0.0169601	0.00550257	0.0245984	0.000410338	-0.00213578	0.00295645	0.00422951	0.00295645	0.0118679	-0.00340883	-0.00468189	0.00295645	0.015687	0.0105948	0.0118679	0.0207793	-0.00468189	-0.0759731	-0.00340883
0.222	0.00422951	-0.00722801	-0.0123202	0.0131409	0.0105948	-0.0454197	-0.0416006	-0.0352353	-0.00722801	-0.00977412	0.00677563	0.00932174	0.00677563	0.00550257	-0.00468189	0.00677563	-0.00468189	-0.000862719	0.00550257	-0.00468189	-0.0110472	-0.00468189	0.00550257	0.00677563	-0.00340883	0.00932174	0.00295645	0.0105948	0.0169601	-0.00213578	0.0016834	0.00295645	0.0309637	-0.0148664	-0.000862719	0.0105948	0.00550257	0.0105948	0.00677563	0.00932174	0.0016834	-0.00340883	0.014414	0.00550257	0.00932174	0.015687	-0.00340883	-0.0530581	0.00422951
0.223	0.00422951	-0.0110472	-0.00977412	0.00804868	0.015687	-0.0416006	-0.0454197	-0.0416006	-0.00340883	-0.00213578	0.0105948	0.0105948	-0.00468189	-0.000862719	-0.00468189	-0.00213578	0.00295645	0.00677563	0.0131409	-0.00595495	-0.00468189	-0.0135933	0.00295645	-0.00468189	0.000410338	0.000410338	0.00422951	-0.00595495	-0.00468189	-0.0148664	0.014414	0.000410338	0.0322368	-0.0148664	-0.00213578	0.00550257	0.00550257	-0.000862719	0.00550257	-0.00340883	0.00550257	0.0131409	0.0118679	0.00804868	0.015687	0.0169601	0.000410338	-0.0696078	0.00932174
0.224	-0.00468189	0.000410338	-0.00722801	-0.00977412	0.014414	-0.0454197	-0.0428736	-0.0441467	-0.0148664	-0.00977412	0.00295645	-0.000862719	0.00804868	0.00804868	0.00422951	0.00677563	0.0105948	-0.00340883	0.0105948	-0.0110472	0.000410338	-0.00213578	0.00295645	-0.000862719	-0.000862719	0.00550257	0.00550257	0.00550257	0.014414	0.00550257	0.0118679	0.00932174	0.0436943	-0.00722801	-0.00340883	0.0016834	0.00422951	0.0118679	0.000410338	0.00932174	-0.00468189	-0.0110472	0.00677563	0.014414	0.0105948	0.0195062	-0.00468189	-0.0581503	0.00295645
0.225	-0.00468189	-0.0161394	-0.0110472	0.00677563	0.0169601	-0.0352353	-0.0416006	-0.0365083	-0.0123202	0.00422951	0.00295645	0.00804868	-0.00595495	0.000410338	0.0016834	0.000410338	-0.00595495	0.00422951	-0.00595495	-0.000862719	-0.0212316	-0.00850107	-0.00340883	0.00550257	-0.00468189	0.00550257	-0.0161394	0.0131409	0.00677563	-0.00468189	0.00804868	0.00550257	0.0475135	-0.0161394	-0.00340883	-0.00850107	-0.00340883	0.00804868	0.00295645	0.0016834	0.0016834	0.00295645	0.014414	0.000410338	0.00550257	0.0195062	0.015687	-0.0377814	-0.000862719
0.226	0.00550257	-0.0135933	-0.00850107	0.00677563	0.0131409	-0.0314161	-0.0479659	-0.0365083	-0.00595495	0.00295645	0.00550257	0.00932174	-0.00340883	0.000410338	0.000410338	0.00932174	-0.00340883	0.0220523	0.00677563	-0.00722801	0.00422951	-0.00468189	0.0016834	0.00295645	0.00932174	0.0105948	-0.00213578	-0.00213578	0.00932174	0.00804868	0.00422951	-0.000862719	0.0398751	-0.00722801	0.000410338	0.000410338	0.0195062	-0.00595495	0.000410338	0.00677563	0.000410338	-0.000862719	0.00677563	0.00932174	0.0118679	0.0245984	-0.00340883	-0.0250508	0.000410338
0.227	-0.00468189	-0.000862719	-0.0199586	0.00932174	0.0182332	-0.02887	-0.0428736	-0.0428736	-0.00468189	-0.00595495	-0.00340883	-0.000862719	-0.00468189	0.0016834	-0.00595495	0.00295645	0.00295645	0.0105948	0.00295645	0.0016834	-0.00468189	-0.00468189	0.0131409	0.00295645	0.00550257	0.00422951	0.00677563	0.00804868	-0.00340883	0.000410338	0.0105948	0.00932174	0.0411482	-0.0148664	-0.00468189	0.00295645	-0.00468189	0.014414	0.00677563	0.00550257	-0.00595495	0.00932174	0.0105948	0.00295645	0.014414	0.0131409	-0.000862719	-0.0377814	0.0118679
0.228	-0.000862719	-0.00468189	0.0016834	0.00677563	0.0169601	-0.0186855	-0.0326892	-0.0314161	-0.0148664	-0.00468189	0.00804868	0.0105948	-0.000862719	-0.000862719	0.014414	-0.00340883	0.000410338	-0.000862719	0.00677563	-0.0161394	-0.0123202	-0.0135933	0.00550257	-0.00468189	0.00422951	0.000410338	0.00295645	-0.00340883	0.00422951	-0.00977412	0.0105948	0.00295645	0.0424212	-0.00468189	-0.00468189	0.00677563	-0.000862719	0.000410338	0.00295645	-0.000862719	0.000410338	0.000410338	0.0131409	0.00422951	0.00550257	0.0195062	-0.00722801	-0.0645156	0.00550257
0.229	0.00677563	-0.0148664	-0.0212316	0.014414	0.00295645	-0.00722801	-0.0314161	-0.051785	-0.0135933	0.0016834	-0.0110472	-0.00468189	0.00295645	-0.00468189	-0.000862719	0.00422951	-0.000862719	0.015687	-0.00850107	0.000410338	-0.00595495	-0.00213578	0.00295645	-0.00595495	-0.000862719	0.000410338	0.000410338	0.00677563	0.00804868	-0.00468189	0.00295645	0.00677563	0.0347829	-0.00722801	0.0016834	-0.00468189	0.00932174	0.00804868	0.0131409	0.014414	0.00422951	-0.0110472	0.00932174	0.0105948	0.00422951	0.0182332	0.00550257	-0.0759731	-0.00850107
0.23	-0.0110472	-0.0110472	-0.00722801	-0.00468189	0.0118679	-0.00340883	-0.0263239	-0.0314161	-0.0123202	-0.000862719	0.00550257	0.0131409	-0.00213578	0.014414	-0.00722801	0.00295645	-0.000862719	0.0016834	0.00295645	0.000410338	-0.000862719	-0.0161394	-0.00340883	0.00295645	0.000410338	0.00422951	0.000410338	0.00550257	0.0016834	0.00804868	0.00932174	0.0131409	0.0500596	-0.00213578	0.000410338	0.00295645	-0.00213578	0.00932174	0.00550257	-0.00468189	-0.00213578	0.00932174	0.00550257	0.00550257	0.00295645	0.0195062	-0.00340883	-0.0670617	0.00932174
0.231	0.00677563	-0.00340883	-0.0135933	-0.00340883	-0.00977412	0.00677563	-0.00340883	-0.0441467	-0.00595495	-0.00340883	0.00677563	-0.000862719	-0.0135933	0.00804868	0.000410338	0.00932174	0.00804868	0.0105948	0.00295645	-0.00468189	0.00550257	-0.00850107	-0.000862719	0.0105948	0.00550257	0.0105948	-0.00595495	0.0105948	-0.00340883	0.00295645	0.00422951	-0.000862719	0.0296907	0.0233254	-0.00468189	-0.00595495	0.00932174	-0.00595495	0.00295645	0.00804868	-0.00850107	-0.0110472	0.014414	0.0182332	0.0207793	0.0195062	-0.000862719	-0.0416006	0.00550257
0.232	-0.00595495	-0.00977412	-0.0110472	0.00932174	0.00804868	-0.00340883	-0.000862719	-0.0454197	-0.0123202	-0.00468189	0.00550257	0.00932174	0.00932174	0.00550257	0.0016834	-0.00595495	0.0016834	0.0105948	0.00422951	-0.000862719	0.000410338	-0.00722801	0.0118679	0.000410338	0.00677563	0.00932174	0.00295645	0.00677563	-0.00468189	0.0118679	0.0105948	0.015687	0.0411482	0.0233254	-0.000862719	0.0105948	-0.000862719	0.0105948	-0.000862719	0.0131409	-0.00595495	0.000410338	0.000410338	-0.00213578	0.00932174	0.0233254	-0.000862719	-0.0403275	0.00932174
0.233	0.0105948	-0.0186855	-0.0199586	0.00295645	0.0016834	-0.00977412	-0.00340883	-0.0479659	-0.0110472	-0.00595495	-0.00213578	0.00677563	-0.00468189	0.00422951	0.00677563	0.00422951	-0.00213578	-0.00595495	0.00932174	-0.0110472	-0.00977412	-0.00468189	-0.0110472	0.00295645	0.0105948	0.00422951	-0.000862719	-0.00213578	-0.00722801	0.00422951	0.000410338	0.00677563	0.036056	0.0296907	-0.00468189	-0.00468189	-0.00340883	0.00550257	0.0016834	0.00804868	0.0016834	0.00932174	0.00677563	0.0118679	0.00550257	0.00677563	0.000410338	-0.0212316	-0.000862719
0.234	-0.00213578	-0.00468189	-0.00595495	0.0105948	0.0182332	0.0016834	-0.00340883	-0.0377814	-0.0148664	-0.000862719	0.00422951	0.014414	-0.0135933	0.000410338	0.000410338	-0.00468189	0.0016834	0.0195062	0.0016834	-0.00468189	0.00422951	-0.00722801	-0.00468189	0.0016834	0.0016834	0.0131409	-0.0110472	0.00804868	-0.000862719	-0.00340883	0.000410338	0.0105948	0.0233254	0.0258715	0.00550257	-0.00213578	0.00932174	0.0016834	0.00550257	0.00932174	-0.00213578	0.00295645	0.00677563	0.00932174	0.0105948	0.014414	-0.00468189	-0.0301431	0.0118679
0.235	0.000410338	-0.0135933	-0.0186855	-0.000862719	0.014414	-0.0174125	0.00422951	-0.0581503	-0.0148664	-0.00850107	-0.000862719	0.0105948	-0.00595495	0.00932174	0.000410338	0.0105948	0.00804868	-0.000862719	0.00677563	-0.00595495	-0.00850107	-0.00595495	-0.00468189	0.00422951	0.00932174	-0.00213578	0.00804868	0.000410338	0.000410338	0.000410338	0.0105948	0.000410338	0.0398751	0.0296907	-0.0110472	0.00422951	-0.00595495	0.000410338	0.000410338	0.000410338	0.000410338	0.00804868	0.014414	0.00295645	0.0182332	0.0220523	-0.000862719	-0.0199586	0.00932174
0.236	0.000410338	-0.0135933	-0.00977412	-0.000862719	0.015687	-0.0148664	-0.00340883	-0.0543312	-0.00722801	-0.00722801	0.000410338	0.0105948	0.00295645	0.000410338	0.00677563	0.000410338	0.0118679	0.014414	0.00422951	-0.00468189	0.0016834	-0.00595495	-0.000862719	-0.000862719	0.00422951	0.00550257	-0.00213578	0.00677563	0.0016834	-0.00213578	0.0131409	0.00932174	0.0411482	0.0436943	0.00422951	-0.00340883	0.00677563	-0.00468189	0.00804868	0.00932174	-0.00595495	-0.00850107	0.00932174	0.0131409	0.0105948	0.0245984	0.000410338	-0.0365083	0.00932174
0.237	0.00295645	-0.00850107	-0.0110472	0.000410338	0.0105948	-0.00722801	0.00550257	-0.0721539	-0.0110472	-0.00468189	0.0016834	0.0195062	-0.00340883	0.00422951	-0.00468189	0.00804868	-0.00468189	0.000410338	-0.000862719	-0.00340883	-0.00213578	-0.00468189	-0.00595495	0.00804868	-0.00468189	0.00550257	-0.00468189	0.00550257	0.014414	0.00550257	0.00932174	0.00295645	0.0322368	0.0386021	-0.00213578	0.000410338	-0.00468189	-0.00340883	-0.00213578	0.00804868	0.00295645	0.015687	0.0105948	0.0105948	0.014414	0.0195062	-0.00722801	-0.0403275	0.00550257
0.238	-0.000862719	-0.00468189	-0.00977412	-0.00340883	0.014414	-0.0199586	0.00677563	-0.0530581	-0.00468189	-0.00468189	0.00804868	0.00932174	-0.00468189	0.000410338	0.00422951	-0.00468189	0.00804868	0.00932174	0.00932174	-0.00595495	-0.00340883	0.0016834	-0.00595495	-0.000862719	0.000410338	0.00295645	0.00295645	0.000410338	0.00677563	0.00550257	0.0105948	0.00422951	0.036056	0.0500596	-0.00340883	0.00422951	0.00677563	0.00295645	0.00677563	0.00677563	0.00677563	-0.00340883	0.0105948	-0.00340883	0.014414	0.0131409	-0.0110472	-0.0530581	0.00677563
0.239	-0.00850107	-0.00850107	-0.0199586	-0.00722801	0.0016834	-0.0110472	-0.00340883	-0.0568773	-0.0148664	-0.0110472	0.00295645	0.0105948	0.00422951	0.00295645	0.00677563	0.0105948	0.000410338	0.0169601	0.00295645	0.00422951	-0.00977412	-0.00722801	-0.0135933	0.00422951	-0.000862719	0.00804868	-0.00468189	0.00550257	-0.00595495	-0.00977412	0.00932174	0.0182332	0.0551518	0.0436943	-0.0110472	0.0118679	0.0105948	0.0105948	0.0105948	0.00804868	-0.000862719	0.00932174	0.00422951	0.014414	0.0131409	0.0131409	-0.00213578	-0.0696078	0.00550257
0.24	0.00804868	-0.00977412	-0.0123202	0.000410338	0.0182332	-0.000862719	-0.0110472	-0.0479659	-0.00977412	0.00422951	-0.00468189	0.0131409	0.000410338	0.00550257	0.00422951	-0.00213578	0.000410338	0.000410338	0.00295645	-0.0186855	0.000410338	-0.0148664	0.00932174	-0.0123202	0.0118679	-0.00722801	0.00550257	-0.00340883	0.00677563	-0.00340883	0.00932174	0.00295645	0.0398751	0.0398751	-0.000862719	-0.00468189	-0.00595495	-0.00722801	-0.00468189	-0.00977412	-0.00213578	-0.00340883	0.014414	0.00550257	0.00295645	0.0131409	0.00550257	-0.0657887	0.00295645
0.241	-0.0110472	-0.00722801	-0.0110472	-0.0148664	0.0118679	0.00677563	-0.0148664	-0.0568773	-0.0135933	-0.0123202	0.00550257	0.0105948	0.00422951	-0.000862719	0.000410338	-0.00850107	0.00550257	0.00550257	0.00677563	-0.00340883	-0.00213578	-0.0110472	0.00932174	0.00295645	0.00677563	0.0131409	-0.00340883	0.00422951	-0.00468189	-0.00595495	0.0131409	0.000410338	0.0386021	0.0462404	-0.00595495	-0.00468189	0.00677563	-0.000862719	0.00295645	0.00550257	-0.00213578	0.00932174	0.0131409	0.0169601	0.0118679	0.0118679	-0.00850107	-0.0759731	0.015687
0.242	-0.00213578	-0.0148664	0.00295645	-0.0135933	0.0233254	-0.00468189	-0.0174125	-0.0416006	-0.0199586	0.00422951	-0.00977412	-0.00340883	0.000410338	0.0016834	-0.00340883	0.000410338	0.000410338	-0.00722801	-0.000862719	-0.00595495	-0.00468189	-0.000862719	-0.0110472	-0.00468189	0.000410338	0.0131409	-0.00595495	0.00677563	0.000410338	-0.000862719	0.0105948	-0.00340883	0.0462404	0.0704285	-0.00340883	0.00422951	-0.00977412	0.0105948	-0.000862719	0.00804868	0.00422951	0.00422951	0.00804868	0.015687	0.015687	0.0105948	-0.00340883	-0.0747001	0.00932174
0.243	-0.00595495	0.0016834	-0.00340883	-0.00595495	0.0245984	0.00677563	-0.0250508	-0.0403275	-0.0314161	-0.00468189	0.00422951	0.00932174	-0.00977412	-0.00213578	-0.00595495	0.0131409	0.000410338	0.00677563	0.00550257	0.000410338	-0.00977412	-0.0148664	0.0016834	0.00295645	0.0169601	-0.00468189	-0.00468189	-0.00595495	0.0118679	-0.00595495	0.015687	0.0131409	0.0386021	0.0449674	-0.0123202	-0.00213578	0.00295645	0.0131409	0.000410338	0.000410338	0.00295645	0.000410338	0.00550257	-0.000862719	0.0169601	0.014414	-0.00468189	-0.0365083	0.00422951
0.244	0.000410338	-0.0161394	-0.00722801	-0.00468189	0.0258715	0.000410338	-0.0174125	-0.0403275	-0.0148664	0.00677563	0.000410338	-0.00468189	-0.00468189	0.000410338	0.0131409	-0.00468189	0.00295645	0.00932174	0.0016834	-0.00722801	-0.00595495	0.000410338	-0.00850107	0.0016834	0.000410338	0.00932174	-0.00468189	-0.000862719	0.00550257	0.000410338	0.00295645	0.000410338	0.0309637	0.0666093	0.00295645	-0.00595495	0.00677563	0.0105948	-0.000862719	-0.00340883	-0.00850107	-0.000862719	0.0105948	0.014414	-0.000862719	0.014414	-0.0110472	-0.0428736	-0.000862719
0.245	0.00550257	-0.00977412	-0.0123202	-0.0148664	0.0309637	-0.00722801	-0.0314161	-0.0530581	-0.0225047	-0.00213578	-0.000862719	-0.00340883	0.00295645	-0.00468189	-0.000862719	0.000410338	-0.00213578	0.00677563	0.00550257	-0.00468189	-0.000862719	-0.00468189	0.00295645	-0.00340883	-0.000862719	0.000410338	0.00422951	0.00550257	0.000410338	0.00677563	0.0105948	0.0118679	0.0271445	0.0564249	-0.00722801	-0.00340883	-0.00213578	0.00677563	-0.00468189	-0.000862719	0.000410338	-0.00340883	0.014414	0.000410338	0.0169601	0.00932174	-0.000862719	-0.0339622	0.0016834
0.246	-0.00468189	-0.00977412	-0.0110472	-0.0135933	0.0105948	0.000410338	-0.0135933	-0.0403275	-0.0199586	0.00295645	0.00932174	0.00295645	-0.00468189	-0.00213578	-0.00340883	0.00550257	-0.00468189	0.00677563	0.00422951	0.00550257	0.000410338	-0.00340883	-0.000862719	0.00804868	0.00932174	0.0118679	0.000410338	0.000410338	0.00295645	-0.000862719	0.014414	0.00932174	0.0245984	0.0615171	-0.00595495	0.00677563	0.000410338	0.00550257	0.0105948	0.00804868	0.00677563	-0.00468189	0.0118679	0.00932174	0.0131409	0.0207793	-0.0174125	-0.051785	0.0118679
0.247	0.00295645	-0.0148664	-0.00722801	-0.0110472	0.0220523	0.000410338	-0.0250508	-0.0428736	-0.0263239	-0.00977412	-0.0123202	0.000410338	0.0016834	-0.00213578	0.0016834	0.00804868	0.0105948	0.00677563	-0.00850107	-0.00850107	0.00422951	0.000410338	0.00422951	-0.00213578	0.0016834	0.00932174	-0.00213578	0.00550257	0.00550257	0.000410338	0.00550257	0.0118679	0.0296907	0.0538788	-0.00468189	-0.00468189	-0.00468189	0.00295645	-0.00468189	-0.00213578	-0.00468189	-0.00340883	0.00677563	0.00550257	0.000410338	0.00550257	-0.00850107	-0.0606964	0.00932174
0.248	-0.00340883	-0.0135933	-0.0135933	-0.00468189	0.0245984	-0.00468189	-0.0250508	-0.0339622	-0.0263239	-0.00977412	0.00932174	0.00550257	-0.00468189	0.0105948	0.00295645	-0.00468189	-0.0110472	0.00550257	0.0118679	-0.00977412	-0.00722801	-0.0110472	0.00677563	-0.00468189	0.00422951	0.00677563	-0.000862719	-0.000862719	0.0118679	-0.000862719	0.00932174	0.00295645	0.0233254	0.0449674	-0.00595495	-0.00340883	0.00422951	0.00295645	0.00932174	0.00804868	-0.00595495	-0.00340883	0.00295645	0.0105948	0.00295645	0.00804868	-0.0148664	-0.0416006	-0.00722801
0.249	-0.00722801	-0.00595495	-0.00468189	0.000410338	0.015687	-0.00468189	-0.0199586	-0.0479659	-0.0314161	0.000410338	0.00295645	-0.000862719	0.00804868	-0.00977412	-0.00213578	0.0016834	0.00295645	0.00677563	-0.00468189	-0.00977412	-0.00468189	-0.00722801	0.0016834	0.00677563	0.015687	0.0105948	-0.00468189	0.000410338	-0.000862719	0.000410338	0.0105948	0.0105948	0.0296907	0.0564249	0.000410338	-0.00595495	-0.00722801	0.0105948	-0.000862719	-0.00468189	-0.00468189	0.00677563	0.00932174	0.000410338	0.00677563	0.00677563	0.0016834	-0.0657887	0.0131409
0.25	0.00804868	-0.0135933	-0.0110472	-0.0148664	0.0105948	-0.0161394	-0.0186855	-0.0301431	-0.02887	-0.000862719	-0.000862719	0.00295645	-0.000862719	0.0016834	0.00422951	-0.00977412	-0.0110472	0.00677563	-0.00340883	-0.00468189	-0.00722801	-0.0135933	0.000410338	-0.00977412	-0.00340883	0.00677563	-0.00340883	-0.00340883	0.00295645	-0.00850107	0.00550257	0.000410338	0.0258715	0.0576979	-0.00722801	-0.00595495	0.00932174	-0.00340883	0.0182332	0.0195062	0.00677563	-0.000862719	0.0118679	0.00804868	0.0169601	0.014414	-0.00595495	-0.051785	-0.000862719
0.251	0.0105948	-0.00595495	-0.00468189	-0.0110472	0.0233254	0.0016834	-0.0135933	-0.0556042	-0.0263239	-0.00213578	0.00677563	0.000410338	-0.00977412	-0.000862719	0.0118679	0.00677563	-0.00213578	-0.000862719	0.00550257	-0.00722801	-0.00468189	-0.00722801	-0.000862719	-0.000862719	0.00550257	0.00550257	0.000410338	0.00550257	0.00550257	0.00550257	0.00804868	0.0131409	0.014414	0.0576979	-0.00468189	0.00422951	0.0016834	-0.00468189	-0.00595495	0.000410338	0.000410338	0.0016834	0.00932174	0.0169601	0.00804868	0.00932174	-0.0110472	-0.0759731	0.00295645
0.252	-0.00340883	-0.0110472	-0.0123202	-0.0148664	0.0220523	-0.0110472	-0.0212316	-0.0454197	-0.0275969	-0.00595495	0.0016834	0.0016834	0.00804868	-0.00340883	-0.00340883	-0.00340883	0.00932174	0.00804868	-0.00340883	-0.0161394	0.0118679	0.000410338	0.00295645	0.000410338	-0.000862719	0.000410338	-0.00340883	0.000410338	0.0131409	0.00422951	0.00677563	0.00932174	0.0296907	0.0386021	-0.000862719	0.00677563	-0.00213578	0.00550257	-0.00213578	0.00550257	0.000410338	-0.00340883	0.0016834	0.014414	0.0118679	0.00295645	-0.00595495	-0.0683348	0.000410338
0.253	-0.00340883	-0.0110472	-0.00468189	-0.0135933	0.0118679	-0.00850107	-0.0199586	-0.0428736	-0.0199586	-0.0110472	0.00422951	-0.00468189	-0.00340883	0.0105948	0.00677563	0.0105948	0.00295645	0.000410338	0.00677563	0.00295645	-0.0110472	-0.0212316	0.000410338	-0.00468189	0.00295645	0.0118679	0.000410338	0.0105948	0.000410338	0.0016834	0.00932174	0.00677563	0.0296907	0.0424212	-0.00213578	0.000410338	0.000410338	-0.00850107	0.00422951	-0.00340883	-0.00595495	0.0118679	0.00804868	0.000410338	-0.00340883	0.00550257	-0.0123202	-0.0747001	-0.00340883
0.254	-0.000862719	-0.0135933	-0.0135933	-0.0186855	0.0245984	-0.00977412	-0.0263239	-0.0466928	-0.0352353	-0.00340883	0.000410338	0.00804868	-0.00850107	-0.00977412	0.000410338	0.00422951	0.00295645	0.00295645	0.00550257	-0.00722801	-0.00213578	0.000410338	-0.0110472	-0.00595495	-0.00468189	0.00804868	0.00550257	-0.00468189	-0.00340883	0.00295645	0.0105948	0.015687	0.0245984	0.0309637	-0.00468189	-0.00595495	0.00422951	0.00932174	0.00677563	0.0016834	-0.0110472	-0.000862719	0.0118679	0.00550257	0.0131409	0.0131409	-0.0135933	-0.0543312	0.00295645
0.255	0.00550257	-0.00977412	-0.00722801	-0.00850107	0.0169601	-0.0174125	-0.0314161	-0.0441467	-0.0352353	-0.00595495	0.00932174	0.00422951	-0.00340883	0.0016834	-0.00595495	-0.00468189	0.00550257	0.0118679	0.00295645	-0.0110472	-0.00340883	-0.00722801	-0.000862719	0.00677563	0.00932174	0.00932174	-0.00340883	0.00932174	0.000410338	-0.000862719	0.00677563	0.0105948	0.0284176	0.0347829	-0.00213578	-0.00468189	-0.00468189	-0.000862719	0.0131409	0.00677563	-0.00340883	-0.00213578	0.0131409	0.00932174	0.00804868	0.014414	-0.00468189	-0.0556042	0.0195062
0.256	-0.00340883	-0.0123202	-0.0110472	-0.0148664	0.015687	0.000410338	-0.02887	-0.0416006	-0.0225047	-0.00468189	-0.00213578	0.00295645	-0.00468189	-0.000862719	0.0118679	0.00295645	-0.00595495	0.000410338	0.0016834	-0.00977412	-0.0135933	-0.00213578	0.00422951	0.00295645	0.00295645	0.00932174	-0.00213578	0.000410338	0.00422951	0.000410338	0.00422951	-0.00468189	0.014414	0.0284176	-0.00468189	0.00422951	0.00550257	0.000410338	0.00550257	-0.00340883	0.000410338	0.000410338	0.0118679	0.00550257	0.00422951	0.0118679	-0.0174125	-0.0466928	0.000410338
0.257	0.00677563	-0.0237778	-0.0110472	-0.0174125	0.0207793	-0.0212316	-0.00977412	-0.0339622	-0.0263239	-0.00595495	0.00295645	0.000410338	-0.00722801	0.00295645	0.00295645	0.00932174	0.000410338	0.00422951	0.000410338	-0.0199586	0.00295645	-0.00468189	-0.00595495	0.014414	0.000410338	-0.00850107	-0.00722801	-0.00468189	0.0105948	0.00295645	0.015687	0.000410338	0.015687	0.0169601	0.00550257	0.00677563	0.00295645	0.000410338	0.00804868	0.0195062	-0.00468189	0.000410338	0.00295645	0.0182332	0.00932174	-0.00213578	-0.0123202	-0.0454197	-0.000862719
0.258	0.00550257	-0.00468189	-0.0161394	-0.0148664	0.0207793	-0.00977412	-0.02887	-0.050512	-0.0161394	-0.00340883	0.00677563	-0.00340883	-0.00468189	-0.00468189	-0.00340883	-0.00977412	0.00550257	0.00295645	0.0105948	-0.00722801	-0.00213578	-0.00722801	0.00422951	-0.00340883	0.0131409	-0.000862719	0.00295645	-0.00340883	-0.00722801	0.000410338	0.015687	0.000410338	0.0245984	0.0233254	0.000410338	0.00295645	-0.00213578	0.000410338	-0.000862719	-0.000862719	0.00804868	0.00804868	0.0105948	0.0118679	0.0131409	-0.00340883	-0.0161394	-0.0352353	0.00932174
0.259	-0.00595495	-0.00595495	-0.0161394	-0.00977412	0.0131409	0.000410338	-0.0250508	-0.0428736	-0.0263239	-0.00977412	0.0105948	0.00550257	-0.00468189	-0.00340883	-0.00213578	0.00677563	-0.00595495	0.00932174	0.00422951	-0.0148664	-0.00468189	-0.0110472	-0.00977412	-0.000862719	0.000410338	0.000410338	-0.00468189	0.00550257	0.0105948	0.00550257	0.00932174	0.0195062	0.014414	0.0131409	-0.000862719	0.000410338	0.0105948	0.0105948	-0.00213578	0.00422951	-0.00213578	-0.00340883	0.00422951	0.00932174	0.014414	0.0169601	-0.0135933	-0.0301431	0.00422951
0.26	0.000410338	-0.00468189	-0.0110472	-0.0174125	0.0220523	-0.0148664	-0.0275969	-0.0428736	-0.0186855	-0.00213578	0.00295645	0.00677563	-0.00340883	0.0016834	-0.00340883	0.00422951	0.0169601	0.00550257	0.00804868	0.0016834	0.00295645	-0.0110472	0.000410338	-0.000862719	-0.000862719	0.00677563	0.000410338	0.000410338	0.000410338	0.00422951	0.0105948	0.00422951	0.015687	0.0131409	-0.00722801	-0.00722801	-0.00722801	-0.00213578	0.000410338	0.0131409	-0.00213578	-0.00722801	0.00677563	0.00932174	0.0169601	-0.00340883	-0.0174125	-0.0148664	-0.000862719
0.261	-0.00468189	-0.0110472	-0.00468189	-0.0148664	0.0169601	-0.00722801	-0.0326892	-0.051785	-0.00595495	-0.00977412	0.00295645	0.000410338	-0.00977412	0.00677563	-0.000862719	0.00550257	-0.00213578	0.014414	0.00932174	-0.0123202	-0.00977412	-0.00977412	-0.000862719	-0.00595495	0.000410338	0.000410338	-0.00595495	-0.00850107	-0.00468189	0.00295645	0.000410338	0.00422951	0.0195062	-0.000862719	-0.00213578	-0.00595495	0.00677563	-0.000862719	0.00932174	0.000410338	0.00295645	0.000410338	0.00677563	0.0016834	0.00422951	0.00677563	-0.0225047	-0.00468189	0.00804868
0.262	-0.00340883	-0.00850107	-0.0161394	-0.00595495	0.0182332	-0.00340883	-0.0339622	-0.0365083	-0.0123202	0.000410338	0.0016834	0.0105948	-0.00213578	0.000410338	0.00550257	0.0118679	0.000410338	0.00804868	0.00804868	-0.0199586	-0.00468189	-0.0148664	-0.00722801	-0.00468189	-0.00213578	-0.000862719	-0.00468189	-0.00850107	0.00550257	-0.00213578	0.00422951	0.0118679	0.0105948	0.00295645	0.00295645	-0.00213578	0.000410338	0.0016834	0.00422951	0.0105948	-0.00468189	-0.00468189	0.00932174	0.00550257	0.00804868	0.00804868	-0.0237778	-0.0123202	0.000410338
0.263	-0.00595495	-0.0161394	-0.0148664	-0.0174125	0.0207793	-0.0199586	-0.0428736	-0.0390544	-0.0250508	0.000410338	0.0118679	0.00422951	-0.0123202	0.00804868	0.00550257	0.000410338	-0.000862719	-0.000862719	0.0105948	-0.00340883	0.00677563	-0.0123202	0.000410338	0.00422951	0.00550257	0.00295645	-0.000862719	-0.000862719	0.00550257	-0.00468189	0.0233254	0.0118679	0.0105948	0.00295645	-0.0123202	0.00677563	-0.00340883	0.00550257	0.00677563	0.00804868	-0.0110472	0.0016834	0.00550257	0.0195062	0.00677563	0.0016834	-0.0199586	-0.02887	0.00677563
0.264	-0.00468189	-0.0110472	-0.0148664	-0.0174125	0.0207793	-0.0148664	-0.0212316	-0.0377814	-0.00595495	-0.00977412	0.0105948	0.00677563	-0.00340883	-0.00977412	-0.00468189	-0.00340883	0.00422951	-0.000862719	-0.00722801	-0.0212316	-0.0135933	-0.00468189	-0.00468189	0.00422951	0.00932174	0.00804868	0.00677563	0.00550257	0.00295645	-0.00340883	0.000410338	-0.000862719	0.00932174	-0.00850107	0.000410338	-0.0135933	-0.000862719	0.00295645	0.0105948	0.00677563	0.00932174	-0.000862719	0.0105948	0.00932174	0.0131409	0.00804868	-0.0174125	-0.0250508	0.0016834
0.265	-0.00468189	0.000410338	-0.00977412	-0.0135933	0.0207793	-0.0148664	-0.0352353	-0.0416006	-0.0148664	-0.00722801	-0.000862719	-0.00468189	-0.00213578	-0.000862719	0.00677563	0.015687	-0.00213578	0.00677563	0.0131409	-0.00850107	0.00295645	-0.00722801	-0.00722801	-0.00213578	0.0016834	0.0016834	0.00295645	0.000410338	0.00677563	0.000410338	0.00932174	0.00804868	0.014414	0.000410338	-0.00468189	0.00550257	0.0118679	0.000410338	-0.00340883	0.00804868	-0.000862719	-0.00213578	0.00932174	0.0118679	0.015687	0.00932174	-0.0250508	-0.0110472	0.00550257
0.266	-0.00468189	-0.00722801	0.000410338	-0.0199586	0.0245984	-0.0123202	-0.0263239	-0.0377814	-0.0212316	-0.00977412	0.0131409	0.00295645	-0.000862719	0.00932174	-0.00595495	0.00550257	-0.00595495	-0.000862719	-0.00722801	-0.00340883	-0.00977412	-0.00468189	0.000410338	0.00804868	0.0016834	0.00295645	-0.000862719	0.00550257	-0.00340883	-0.00468189	0.00422951	0.0016834	0.0118679	-0.00977412	-0.00213578	0.00677563	0.00295645	0.0131409	-0.00340883	0.00422951	-0.00340883	-0.00213578	0.00550257	0.0105948	0.0118679	0.00932174	-0.0186855	-0.0110472	0.00550257
0.267	-0.00595495	-0.00977412	-0.0148664	-0.0237778	0.00804868	-0.00977412	-0.02887	-0.0377814	-0.0135933	-0.00468189	0.00422951	0.00550257	-0.00468189	-0.000862719	0.00295645	0.00550257	0.00804868	0.00550257	0.00932174	-0.00977412	-0.00850107	-0.000862719	-0.00213578	0.00295645	0.00295645	0.00677563	0.00295645	0.00932174	0.00932174	0.00804868	0.00804868	0.0016834	0.00804868	-0.0135933	-0.000862719	-0.00468189	0.00932174	-0.00850107	0.00932174	0.00295645	-0.00340883	0.00804868	0.015687	0.00932174	0.00295645	-0.00468189	-0.00977412	-0.00468189	0.00804868
0.268	-0.000862719	-0.0263239	0.000410338	-0.00722801	0.0296907	-0.00595495	-0.0301431	-0.0377814	-0.00722801	0.00677563	0.014414	0.00422951	-0.0110472	0.0131409	0.00932174	0.00295645	0.00295645	0.0016834	0.000410338	-0.00850107	0.00422951	-0.00340883	0.00804868	-0.00468189	0.0016834	-0.00340883	-0.00595495	-0.00213578	-0.00468189	0.00550257	0.00932174	0.000410338	0.0195062	0.00932174	-0.00595495	0.000410338	0.0016834	0.0105948	-0.00340883	0.00677563	-0.00468189	-0.000862719	0.00422951	0.00932174	0.00550257	0.00677563	-0.0148664	-0.00977412	0.00295645
0.269	0.00422951	-0.0263239	-0.0237778	-0.00340883	0.0169601	-0.0161394	-0.0199586	-0.0441467	-0.00468189	-0.00595495	0.000410338	0.0016834	-0.0110472	-0.00850107	0.000410338	0.00932174	-0.000862719	0.00550257	-0.00468189	-0.0110472	0.0016834	-0.00468189	-0.0110472	0.000410338	0.000410338	0.00932174	-0.00595495	0.0016834	0.0118679	-0.000862719	0.00677563	0.00932174	0.00550257	-0.0161394	-0.00468189	0.00550257	0.000410338	0.00677563	0.00295645	-0.000862719	-0.00850107	-0.00340883	0.015687	0.014414	-0.00213578	0.0195062	-0.0225047	-0.0161394	0.00932174
0.27	-0.00213578	-0.0199586	-0.00722801	-0.0110472	0.0207793	-0.00468189	-0.0314161	-0.0390544	-0.0148664	-0.00340883	0.00932174	0.0105948	-0.00977412	0.000410338	0.000410338	0.00804868	-0.00977412	0.00550257	-0.000862719	-0.00977412	0.00422951	-0.00595495	-0.00340883	-0.000862719	0.014414	0.0016834	0.00804868	0.00295645	-0.00468189	0.00677563	0.00422951	-0.00213578	0.000410338	-0.00468189	0.0131409	0.00550257	0.00550257	-0.00722801	0.015687	0.00804868	0.00550257	-0.000862719	0.0105948	0.00932174	0.00295645	0.00295645	-0.00850107	-0.00977412	0.0016834
0.271	0.00550257	-0.0212316	-0.0199586	-0.0148664	0.0195062	-0.0199586	-0.0403275	-0.0339622	0.000410338	-0.00340883	0.0118679	-0.00213578	-0.00722801	-0.00468189	-0.00468189	0.00295645	0.00422951	0.00677563	-0.00340883	-0.00340883	-0.00340883	-0.0123202	0.000410338	0.00550257	0.0016834	0.00550257	0.0016834	0.000410338	0.00422951	0.00932174	0.0118679	0.00550257	0.00932174	-0.00722801	-0.00722801	-0.00722801	0.0016834	0.00550257	0.00422951	0.000410338	0.000410338	0.000410338	0.00677563	0.014414	0.00422951	0.00932174	-0.0148664	-0.00468189	-0.000862719
0.272	-0.00340883	-0.00595495	-0.0148664	-0.0110472	0.0118679	-0.0237778	-0.0186855	-0.0377814	-0.00213578	-0.00340883	0.00295645	0.0105948	-0.00468189	0.0016834	0.00677563	0.00550257	0.00295645	0.0105948	-0.00468189	-0.00595495	-0.00850107	0.000410338	-0.000862719	0.00422951	-0.00468189	-0.00722801	-0.00340883	0.00295645	-0.00340883	0.000410338	0.000410338	0.00932174	0.00932174	-0.0135933	-0.00340883	0.00295645	0.0105948	-0.00595495	0.00422951	0.014414	-0.00722801	0.000410338	0.00422951	0.00677563	0.00804868	-0.00213578	-0.00595495	-0.00595495	0.00804868
0.273	-0.00468189	-0.0148664	-0.0123202	-0.02887	0.0207793	-0.0301431	-0.0186855	-0.0479659	-0.00977412	-0.00468189	0.00804868	0.0016834	-0.00977412	-0.00722801	0.00295645	-0.000862719	-0.00468189	0.00295645	0.0118679	0.00677563	-0.00340883	-0.0110472	0.00295645	-0.00340883	-0.000862719	0.00677563	-0.00722801	0.00295645	0.00804868	-0.000862719	0.014414	0.000410338	0.00550257	-0.00850107	0.000410338	-0.00977412	-0.00468189	-0.00213578	0.000410338	-0.00722801	0.00804868	0.000410338	0.00677563	0.0131409	-0.000862719	-0.00340883	-0.00595495	-0.000862719	0.00932174
0.274	0.00550257	-0.00722801	-0.00977412	-0.00850107	0.015687	-0.0263239	-0.0237778	-0.0466928	0.00677563	-0.0110472	0.000410338	0.00804868	-0.00595495	-0.00722801	0.00804868	0.00550257	0.00550257	0.014414	0.0105948	-0.00340883	-0.00213578	-0.0123202	-0.0135933	0.00932174	0.00677563	0.0105948	-0.0148664	0.0016834	0.00550257	0.00422951	0.0016834	0.00932174	0.014414	-0.00977412	-0.00213578	-0.000862719	0.00932174	0.00550257	0.015687	0.0105948	-0.00595495	0.00804868	-0.00213578	0.0105948	0.0207793	0.00550257	-0.00722801	-0.00468189	0.00550257
0.275	0.0016834	-0.0135933	-0.0148664	-0.00595495	0.014414	-0.0365083	-0.0377814	-0.0377814	-0.00468189	-0.00977412	0.00422951	0.00677563	-0.0110472	-0.00468189	-0.00340883	-0.00468189	-0.00340883	-0.00213578	0.00295645	-0.00977412	-0.000862719	-0.00595495	-0.00468189	0.000410338	-0.00340883	-0.00722801	-0.00468189	0.0016834	0.0016834	0.00932174	0.000410338	0.0169601	0.00677563	0.000410338	0.00550257	0.0131409	-0.00340883	-0.000862719	-0.00213578	0.00677563	0.00295645	-0.00595495	0.00295645	0.0118679	0.00677563	0.00932174	-0.00722801	-0.0110472	0.000410338
0.276	-0.00722801	-0.00468189	-0.0110472	-0.0174125	0.00932174	-0.0645156	-0.0352353	-0.0441467	0.00677563	0.000410338	0.00804868	0.000410338	0.00932174	0.000410338	-0.000862719	0.00932174	0.0016834	0.014414	0.00422951	0.00295645	-0.0123202	-0.00468189	-0.00977412	-0.0110472	0.0105948	0.014414	0.000410338	0.00295645	0.00677563	0.00295645	0.00422951	0.00677563	0.00550257	-0.0148664	-0.00468189	-0.0110472	-0.00340883	0.000410338	0.0016834	0.00804868	0.00295645	0.000410338	0.0105948	0.0131409	0.0131409	0.000410338	0.00550257	-0.0250508	0.00295645
0.277	0.0105948	-0.00595495	-0.00850107	-0.00468189	0.0105948	-0.0759731	-0.0314161	-0.0441467	-0.00977412	-0.00468189	-0.0135933	0.000410338	0.00804868	0.00422951	-0.00340883	0.00932174	0.000410338	0.00295645	0.000410338	-0.000862719	-0.00213578	-0.00722801	-0.00977412	0.000410338	0.00295645	-0.00977412	-0.00722801	0.00422951	0.00422951	0.00677563	0.0016834	0.0118679	0.00295645	-0.00850107	-0.00850107	0.000410338	0.00932174	0.00422951	0.000410338	0.00422951	-0.0110472	-0.00213578	0.00295645	0.0182332	0.00932174	0.0016834	0.00932174	-0.0365083	0.0016834
0.278	0.00550257	-0.00468189	-0.0186855	-0.00977412	0.00932174	-0.0810654	-0.0466928	-0.0339622	0.00295645	-0.00977412	0.014414	0.0105948	-0.00468189	-0.00213578	-0.00722801	0.0016834	0.0016834	0.0105948	-0.00340883	0.000410338	0.000410338	-0.00977412	0.00550257	0.000410338	0.00550257	0.00550257	-0.00722801	0.000410338	0.00295645	0.00677563	0.0131409	0.00422951	0.00932174	-0.00340883	0.00550257	-0.00468189	0.00422951	0.00550257	0.00550257	0.0016834	0.000410338	-0.000862719	0.00550257	0.000410338	0.0131409	0.00550257	0.00932174	-0.0339622	0.00550257
0.279	0.00550257	-0.00468189	-0.00340883	-0.00468189	0.00550257	-0.096342	-0.0403275	-0.0352353	-0.00468189	-0.000862719	0.0105948	0.00677563	-0.00468189	-0.00340883	-0.000862719	-0.000862719	0.00550257	0.000410338	0.000410338	-0.00722801	0.000410338	-0.0110472	-0.00468189	-0.00468189	0.00550257	0.0105948	-0.00977412	-0.00468189	-0.00340883	-0.000862719	0.00932174	0.00804868	0.0105948	0.000410338	-0.00850107	-0.00213578	0.00295645	0.00422951	0.0105948	0.0105948	-0.00213578	0.00295645	0.0105948	0.0118679	0.00550257	0.015687	-0.00468189	-0.0275969	0.00422951
0.28	-0.0123202	-0.00722801	-0.00722801	0.00932174	0.00932174	-0.0848845	-0.0339622	-0.0454197	0.00804868	-0.00850107	0.00550257	0.00932174	-0.0148664	-0.00340883	-0.00468189	0.00422951	0.00677563	0.00422951	-0.00340883	0.0016834	-0.00468189	-0.00850107	-0.000862719	0.00677563	0.00677563	0.0105948	0.00550257	0.0016834	0.00677563	0.0105948	0.00804868	0.0105948	0.0016834	-0.00722801	-0.00213578	0.000410338	-0.00468189	0.0016834	-0.00595495	0.0105948	-0.00595495	-0.00722801	-0.000862719	0.0131409	0.00677563	0.00932174	-0.00340883	-0.0326892	0.00677563
0.281	0.0118679	0.00295645	-0.00722801	-0.00595495	0.0169601	-0.0721539	-0.0314161	-0.0441467	-0.00468189	-0.00850107	0.00932174	0.000410338	0.00422951	0.00295645	-0.00340883	0.00804868	0.0105948	0.00295645	-0.000862719	-0.000862719	-0.00850107	-0.00340883	0.00295645	-0.00468189	-0.00468189	0.000410338	-0.00977412	-0.0110472	0.0016834	0.00422951	0.0131409	0.000410338	0.00550257	-0.00722801	0.0105948	-0.00213578	0.00804868	0.000410338	0.014414	0.00295645	0.00422951	-0.00468189	0.00932174	0.00932174	0.014414	0.00932174	0.00932174	-0.0390544	0.00295645
0.282	-0.0110472	-0.0123202	-0.00213578	-0.0148664	0.0118679	-0.0708809	-0.0301431	-0.0377814	0.00295645	-0.00468189	0.00932174	0.00677563	-0.00850107	-0.00468189	0.00295645	0.00295645	-0.00213578	0.0118679	-0.000862719	-0.0199586	-0.00468189	-0.0110472	-0.00468189	-0.000862719	0.00422951	0.0016834	-0.00213578	0.00295645	-0.00468189	-0.00213578	0.00422951	0.00422951	0.00677563	-0.0110472	-0.00468189	-0.00722801	-0.000862719	0.00550257	0.00804868	0.0105948	0.000410338	0.00422951	0.015687	0.00677563	0.0182332	0.0118679	0.00677563	-0.0263239	0.00932174
0.283	-0.000862719	-0.00340883	-0.00340883	-0.0110472	0.0169601	-0.0670617	-0.0416006	-0.0365083	0.00295645	-0.00850107	0.00932174	0.00550257	-0.00468189	-0.00977412	0.00295645	0.0016834	0.00804868	0.00932174	0.00422951	-0.00340883	-0.000862719	-0.00468189	-0.00595495	0.00295645	0.00422951	0.00932174	0.000410338	-0.0174125	0.00677563	-0.00468189	-0.00213578	0.00550257	0.000410338	-0.0110472	-0.00340883	-0.000862719	0.00677563	0.0016834	0.00295645	0.0131409	0.000410338	-0.000862719	0.000410338	0.000410338	0.0105948	0.00550257	-0.00850107	-0.0314161	0.00550257
0.284	-0.00977412	0.00295645	-0.0199586	0.00422951	0.0245984	-0.0721539	-0.0237778	-0.0377814	0.00295645	-0.000862719	0.00677563	-0.000862719	-0.00468189	-0.0110472	-0.00722801	0.0016834	0.00422951	0.00550257	-0.00340883	-0.00977412	-0.000862719	-0.00340883	-0.00468189	0.00550257	0.00932174	-0.00468189	-0.0123202	-0.00340883	-0.00595495	0.00295645	0.0118679	0.00422951	0.00295645	0.0016834	0.00295645	0.00550257	0.00677563	0.00550257	0.00932174	0.0016834	0.00677563	0.00295645	0.00932174	0.00550257	0.0118679	0.0016834	-0.000862719	-0.0174125	0.00295645
0.285	0.0016834	-0.00977412	-0.00977412	-0.00977412	0.014414	-0.0810654	-0.0365083	-0.0326892	-0.00468189	-0.0110472	0.00677563	0.00677563	-0.0161394	0.00550257	-0.000862719	0.0169601	0.000410338	0.00422951	0.014414	0.00422951	-0.00850107	-0.00595495	-0.00213578	0.00422951	0.00295645	0.014414	-0.00340883	-0.00340883	0.00295645	0.0131409	0.00932174	0.0131409	0.0016834	-0.000862719	-0.00213578	-0.0148664	0.00677563	0.00550257	0.00804868	0.0016834	-0.00595495	0.00295645	0.0207793	0.014414	0.0118679	0.00295645	0.0169601	-0.0161394	0.000410338
0.286	-0.00595495	-0.00213578	-0.0174125	-0.00722801	0.0296907	-0.0556042	-0.0314161	-0.0454197	-0.00722801	-0.00468189	0.0131409	0.0016834	-0.00340883	-0.00468189	0.0016834	-0.00468189	-0.00340883	0.014414	-0.00340883	0.0105948	-0.0123202	0.00295645	-0.000862719	-0.00468189	0.014414	0.00677563	-0.0161394	0.00932174	-0.00722801	0.000410338	-0.000862719	0.00804868	0.00422951	-0.00850107	-0.000862719	0.00677563	0.000410338	0.00550257	0.000410338	0.00550257	0.00550257	0.00422951	0.0131409	-0.00213578	0.0169601	-0.00340883	-0.000862719	-0.0263239	-0.000862719
0.287	0.000410338	-0.00977412	-0.00850107	-0.0135933	0.0169601	-0.0530581	-0.0314161	-0.0403275	-0.00340883	0.000410338	0.00804868	0.00422951	-0.00722801	-0.00977412	-0.00468189	0.00550257	0.00550257	0.014414	-0.00213578	-0.000862719	-0.000862719	-0.0161394	-0.000862719	0.00677563	0.00422951	0.000410338	-0.0199586	0.00550257	0.0131409	0.00422951	0.0207793	0.0195062	0.00550257	-0.000862719	-0.00468189	-0.00213578	-0.00977412	-0.00340883	0.00677563	0.00932174	0.00804868	-0.000862719	0.0118679	0.0207793	0.014414	-0.00468189	0.00550257	-0.0250508	0.00677563
0.288	0.0016834	-0.00468189	-0.0110472	-0.0123202	0.0284176	-0.0441467	-0.0339622	-0.0416006	0.0016834	-0.0110472	0.0207793	0.0016834	0.0016834	0.0105948	0.00422951	0.014414	0.00422951	0.0016834	0.000410338	-0.000862719	-0.0135933	-0.00722801	0.0016834	-0.00850107	-0.00850107	0.00550257	-0.00722801	-0.00595495	-0.00595495	-0.00468189	-0.00213578	0.0016834	0.00677563	-0.00468189	0.000410338	0.00295645	0.00550257	0.00932174	0.014414	-0.00340883	0.00422951	-0.00468189	0.00932174	-0.000862719	0.00677563	-0.00340883	0.0105948	-0.0314161	0.0118679
0.289	-0.00213578	-0.00468189	-0.0199586	-0.0174125	0.0131409	-0.0225047	-0.0250508	-0.0403275	-0.00468189	0.00677563	0.0105948	0.014414	-0.0161394	-0.00722801	0.0131409	0.0016834	0.00295645	0.0016834	0.000410338	-0.00468189	-0.00213578	-0.00213578	0.000410338	0.000410338	0.00677563	0.00804868	0.000410338	0.00295645	0.00550257	0.00804868	0.000410338	0.0118679	0.0169601	-0.00595495	0.00295645	-0.00213578	-0.00213578	-0.00722801	0.000410338	0.00550257	0.0016834	0.00677563	0.0105948	0.014414	0.014414	-0.0199586	0.0118679	-0.0161394	0.000410338
0.29	0.00295645	-0.000862719	-0.0148664	0.000410338	0.0169601	-0.0326892	-0.0326892	-0.0403275	-0.000862719	-0.00468189	0.00550257	0.00422951	-0.00595495	0.000410338	0.00677563	-0.00340883	0.00295645	0.015687	0.00677563	0.0118679	-0.000862719	0.000410338	-0.0123202	0.0105948	-0.000862719	0.00932174	-0.00213578	0.00422951	0.00422951	0.0016834	0.00422951	0.00422951	0.00550257	0.0016834	-0.00468189	-0.00850107	0.0118679	0.00550257	0.00550257	0.00295645	0.00550257	0.00804868	0.00422951	0.00932174	0.00932174	-0.0199586	0.0131409	-0.0174125	-0.00340883
0.291	-0.00595495	-0.0123202	-0.0186855	-0.0110472	0.0195062	-0.0314161	-0.0275969	-0.0403275	-0.000862719	-0.00850107	0.0131409	0.00295645	-0.00468189	-0.0110472	0.0016834	0.00422951	-0.000862719	-0.000862719	0.00550257	0.00804868	-0.00595495	0.00550257	-0.00340883	-0.00340883	0.00422951	-0.000862719	-0.00340883	-0.00340883	-0.00722801	0.00422951	0.0105948	0.00550257	0.00422951	-0.0161394	-0.000862719	0.0016834	0.000410338	0.00422951	0.00677563	0.00422951	-0.00595495	-0.00595495	0.00550257	0.00422951	0.00932174	-0.0161394	0.00677563	-0.00340883	0.014414
0.292	0.014414	-0.00977412	-0.0135933	-0.0186855	0.0258715	-0.0186855	-0.0250508	-0.051785	0.00295645	0.00295645	0.00295645	-0.000862719	-0.0110472	-0.00722801	0.00550257	0.00295645	0.00932174	0.015687	-0.00468189	-0.00722801	-0.00468189	-0.0110472	0.000410338	0.00422951	0.000410338	0.000410338	-0.00977412	0.0016834	0.014414	0.000410338	0.00295645	0.00550257	0.00422951	0.000410338	-0.0123202	-0.00977412	-0.000862719	0.00550257	0.00295645	0.00932174	0.0118679	-0.00468189	0.00550257	0.0220523	0.015687	-0.0314161	0.0182332	-0.00340883	0.014414
0.293	-0.00595495	-0.0148664	-0.0135933	-0.0161394	0.0182332	-0.0110472	-0.0301431	-0.0352353	-0.00213578	-0.00468189	0.00295645	0.00677563	-0.00977412	0.000410338	0.000410338	0.00677563	0.00550257	0.00550257	0.00550257	0.00295645	-0.00722801	0.00422951	0.0016834	-0.00595495	0.00677563	0.00932174	0.00422951	0.00295645	0.000410338	0.000410338	0.014414	0.014414	0.000410338	0.00295645	0.00550257	-0.00468189	0.00677563	0.00550257	0.00932174	0.00804868	0.000410338	0.00932174	0.00804868	0.00550257	0.00804868	-0.0110472	0.00804868	-0.00977412	0.00422951
0.294	0.0016834	-0.000862719	-0.0110472	-0.0110472	-0.0250508	0.000410338	-0.0301431	-0.0428736	0.014414	-0.00340883	0.014414	0.0131409	-0.0148664	-0.00722801	0.00295645	0.00295645	0.0118679	-0.00340883	0.000410338	-0.00468189	-0.0135933	-0.00468189	0.000410338	0.000410338	0.000410338	0.00550257	0.000410338	-0.0110472	-0.0123202	-0.00468189	0.00295645	0.000410338	0.00932174	-0.00340883	-0.00595495	-0.00213578	0.000410338	-0.00213578	0.00550257	0.00677563	0.000410338	-0.00595495	0.00550257	0.0118679	0.00932174	-0.0237778	0.0131409	-0.00340883	-0.00340883
0.295	-0.000862719	0.0118679	-0.0263239	-0.0135933	-0.0326892	-0.00722801	-0.0225047	-0.0454197	0.00550257	-0.00977412	0.00295645	0.000410338	-0.00340883	0.000410338	-0.00595495	0.00295645	-0.00468189	0.00295645	0.0169601	-0.00722801	0.000410338	0.0016834	-0.00468189	0.00422951	0.00295645	0.00804868	0.00804868	-0.00977412	0.0105948	0.000410338	0.00677563	0.00422951	-0.000862719	0.00295645	0.000410338	0.000410338	0.00550257	0.00295645	0.00550257	0.000410338	0.0016834	0.0131409	0.0118679	0.0169601	0.014414	-0.0148664	0.00550257	-0.00722801	0.0105948
0.296	0.00804868	-0.00468189	-0.00468189	-0.0110472	-0.0110472	-0.00722801	-0.0263239	-0.0377814	-0.000862719	0.00422951	0.015687	0.00932174	-0.00213578	0.0016834	0.00932174	-0.00722801	0.00550257	0.000410338	-0.00213578	-0.00468189	-0.0110472	-0.00213578	0.00550257	-0.00595495	0.000410338	0.000410338	-0.0148664	0.000410338	-0.00468189	0.00677563	0.0105948	0.00295645	0.0131409	-0.00468189	-0.00213578	-0.00340883	0.0105948	-0.00468189	0.0118679	0.015687	0.0016834	0.00677563	0.00804868	0.00295645	0.014414	-0.0174125	0.00295645	0.000410338	0.00295645
0.297	-0.0123202	-0.00595495	-0.0199586	-0.00595495	-0.0250508	0.000410338	-0.0237778	-0.0479659	0.00932174	-0.0110472	0.00295645	0.00804868	-0.0110472	-0.000862719	0.00422951	0.0131409	0.0105948	0.00550257	0.00804868	0.0016834	-0.0237778	-0.00468189	-0.00722801	0.00295645	0.000410338	0.0016834	-0.00468189	-0.000862719	0.0016834	0.0118679	0.0105948	-0.00722801	-0.00340883	-0.000862719	-0.00340883	0.000410338	0.014414	0.00932174	0.00677563	-0.00468189	0.00677563	0.0105948	0.0105948	0.00295645	0.00804868	-0.0174125	0.0169601	0.000410338	0.00550257
0.298	0.00422951	-0.00468189	-0.0148664	-0.0110472	-0.0186855	-0.00850107	-0.0148664	-0.0403275	0.00804868	-0.00977412	0.00677563	0.0131409	-0.00722801	0.00932174	0.00295645	0.000410338	0.00550257	0.000410338	0.0016834	-0.00595495	0.00550257	0.00804868	-0.00468189	0.000410338	0.0131409	0.00550257	-0.00340883	0.0016834	0.00550257	0.00422951	0.0131409	0.0131409	0.0195062	-0.0135933	0.0016834	0.00295645	0.00677563	0.00550257	0.0182332	0.00932174	0.0105948	0.00932174	0.00932174	0.0105948	0.00932174	-0.00722801	0.000410338	-0.00722801	0.000410338
0.299	0.00804868	-0.00468189	-0.0199586	-0.00213578	-0.0466928	0.00295645	-0.0186855	-0.0428736	0.0118679	0.000410338	0.00422951	0.0105948	-0.00468189	0.0131409	-0.00213578	0.0105948	0.0105948	0.00550257	0.00804868	0.00295645	0.0666093	-0.0148664	-0.00595495	0.00295645	0.00677563	0.00677563	-0.00722801	-0.00468189	0.00550257	-0.00595495	0.00550257	-0.00468189	0.000410338	-0.00340883	-0.000862719	0.00295645	-0.000862719	0.000410338	0.0258715	0.00677563	0.00550257	-0.0110472	0.00932174	0.00932174	0.0105948	-0.00595495	0.00677563	-0.0148664	0.0118679
0.3	-0.00595495	-0.00850107	-0.0148664	-0.0110472	0.000410338	0.00295645	-0.0212316	-0.0466928	-0.000862719	-0.00595495	0.0118679	-0.000862719	-0.0110472	0.00422951	-0.0110472	0.00677563	-0.00595495	0.0118679	0.00932174	-0.00468189	0.111166	0.00677563	0.00422951	0.00295645	0.00677563	-0.00468189	0.000410338	0.00422951	-0.00468189	0.014414	0.0118679	0.0398751	0.00295645	-0.00468189	-0.00213578	-0.0135933	0.0118679	0.0105948	0.0704285	0.0016834	0.0016834	0.015687	0.0105948	0.0169601	0.0169601	-0.00468189	-0.0110472	-0.000862719	0.0105948
0.301	0.000410338	0.0105948	-0.0186855	-0.00977412	-0.0403275	0.00677563	-0.0263239	-0.0365083	0.00550257	-0.000862719	0.0105948	0.0105948	-0.0123202	0.00932174	0.0105948	-0.0110472	0.014414	0.014414	0.00804868	-0.0110472	0.137901	-0.00468189	-0.00213578	0.000410338	0.00550257	0.0131409	-0.00850107	0.00295645	0.000410338	0.00422951	-0.000862719	0.106074	0.00295645	-0.00850107	-0.00468189	0.00677563	0.0449674	-0.000862719	0.135354	0.0207793	0.0576979	0.0526057	0.00804868	0.0105948	0.0220523	0.00804868	-0.0110472	-0.00340883	0.00422951
0.302	0.000410338	-0.00340883	-0.00722801	-0.00213578	-0.0912498	0.000410338	-0.00977412	-0.0428736	0.00550257	-0.0135933	0.015687	0.00422951	-0.00468189	0.0258715	0.000410338	0.00804868	0.00295645	0.000410338	0.0016834	-0.00340883	0.137901	0.0398751	-0.00213578	0.00295645	0.000410338	0.00677563	-0.0148664	-0.000862719	0.00422951	-0.00213578	0.014414	0.177365	0.00932174	0.000410338	-0.00468189	0.000410338	0.12517	0.00550257	0.164635	0.0309637	0.127716	0.148085	0.00932174	0.014414	0.0920705	0.015687	-0.0135933	0.00295645	0.00550257
0.303	-0.00468189	0.037329	-0.0225047	-0.00340883	-0.142172	-0.00468189	-0.00722801	-0.0428736	0.0105948	-0.0123202	0.037329	0.0105948	-0.0110472	0.104801	-0.00722801	0.0105948	0.014414	-0.00213578	0.00550257	0.00295645	0.14172	0.0780669	-0.00340883	0.0169601	0.00677563	0.0016834	-0.00468189	-0.00213578	0.0118679	0.00932174	0.00804868	0.227015	0.00422951	-0.00977412	-0.00722801	0.00804868	0.172273	0.00295645	0.171	0.102255	0.205373	0.229561	0.0118679	0.015687	0.214284	0.00932174	-0.0148664	-0.00213578	-0.00340883
0.304	-0.000862719	0.102255	-0.0110472	-0.000862719	-0.185456	0.0105948	-0.02887	-0.0377814	0.00677563	0.0105948	0.080613	0.0131409	0.00422951	0.177365	0.00804868	-0.00213578	0.0258715	0.0016834	0.0016834	0.000410338	0.106074	0.130262	0.00677563	-0.00213578	0.00677563	0.00550257	0.00295645	0.00677563	-0.00340883	-0.000862719	0.0258715	0.229561	0.00550257	-0.0148664	0.0105948	0.00422951	0.18755	0.000410338	0.144266	0.159543	0.220649	0.258841	0.00550257	0.037329	0.280483	0.0245984	-0.0212316	0.000410338	0.0016834
0.305	-0.00468189	0.162089	-0.0110472	-0.0110472	-0.251655	-0.000862719	-0.00468189	-0.050512	0.00932174	-0.000862719	0.122624	0.00550257	-0.000862719	0.213011	-0.0123202	0.00422951	0.0958897	0.00550257	0.00932174	-0.00340883	0.109893	0.15827	0.000410338	-0.00340883	0.00550257	-0.00468189	0.000410338	0.000410338	0.00422951	-0.000862719	0.106074	0.205373	0.00550257	-0.00340883	0.00932174	-0.000862719	0.178638	0.0105948	0.127716	0.188823	0.2041	0.256295	0.00804868	0.136628	0.302125	0.0271445	-0.0339622	0.00677563	0.0105948
0.306	0.000410338	0.165908	-0.0237778	0.0105948	-0.315308	-0.00340883	-0.00850107	-0.0377814	0.00932174	0.00295645	0.12517	0.00932174	-0.0110472	0.219376	-0.00340883	0.00932174	0.14172	0.00550257	0.00932174	-0.000862719	0.080613	0.162089	0.000410338	0.00677563	0.014414	0.00677563	0.000410338	0.015687	-0.000862719	0.000410338	0.193915	0.195188	0.00422951	-0.00850107	0.0398751	0.014414	0.165908	0.00677563	0.112439	0.188823	0.191369	0.232107	0.00295645	0.235926	0.299579	0.0284176	-0.0148664	-0.00468189	0.00295645
0.307	0.000410338	0.167181	-0.00213578	0.0398751	-0.354773	0.000410338	-0.00595495	-0.050512	0.0131409	0.00422951	0.114986	0.014414	-0.00468189	0.199007	0.0105948	-0.00468189	0.169727	-0.0110472	0.0118679	0.000410338	0.081886	0.155723	-0.00468189	0.00550257	0.00932174	0.00422951	-0.0148664	0.0729746	0.00550257	-0.00213578	0.263933	0.162089	0.000410338	-0.00468189	0.106074	-0.00722801	0.128989	0.00932174	0.0971627	0.177365	0.15827	0.196461	0.000410338	0.285575	0.269025	0.0195062	-0.0199586	0.0182332	0.0016834
0.308	0.000410338	0.15827	-0.00468189	0.131535	-0.316581	0.00295645	-0.00722801	-0.0479659	0.0131409	-0.0110472	0.0946166	0.00804868	0.00550257	0.178638	0.00550257	0.000410338	0.178638	-0.00340883	0.00677563	0.000410338	0.0844321	0.14172	0.00295645	0.0538788	0.00295645	0.00677563	-0.000862719	0.14172	0.0016834	0.0016834	0.270299	0.177365	0.0016834	-0.0161394	0.146812	0.00677563	0.127716	0.00422951	0.0869783	0.136628	0.128989	0.202826	0.00677563	0.29576	0.210465	0.0182332	-0.0148664	0.00804868	0.00804868
0.309	-0.00468189	0.136628	-0.0110472	0.172273	-0.252928	-0.00213578	0.014414	-0.0454197	0.00295645	-0.00595495	0.0907974	0.00295645	0.014414	0.169727	-0.00340883	0.00550257	0.172273	-0.000862719	0.0131409	-0.00595495	0.0767938	0.127716	-0.00595495	0.104801	0.0016834	-0.00468189	-0.00850107	0.190096	-0.00213578	0.000410338	0.263933	0.193915	0.00677563	-0.00850107	0.171	0.00804868	0.0971627	0.00295645	0.0882513	0.135354	0.140447	0.197734	0.0105948	0.255022	0.190096	0.0220523	0.0551518	0.000410338	0.00677563
0.31	0.0016834	0.132808	-0.0326892	0.205373	-0.157449	0.0016834	0.037329	-0.0556042	0.0118679	0.00295645	0.0717016	0.00932174	0.0767938	0.168454	0.00422951	0.00550257	0.167181	0.00550257	0.014414	0.00422951	0.0704285	0.122624	0.0131409	0.137901	0.00677563	0.014414	-0.00213578	0.239745	0.00295645	-0.00340883	0.235926	0.214284	0.00295645	-0.00850107	0.15827	0.0105948	0.126443	0.0016834	0.0971627	0.114986	0.148085	0.237199	-0.000862719	0.199007	0.190096	0.015687	0.155723	0.0016834	0.014414
0.311	0.00295645	0.117532	-0.0148664	0.206646	-0.100161	-0.00468189	0.0920705	-0.051785	0.0118679	0.014414	0.0678824	0.0131409	0.127716	0.186277	-0.00340883	0.00550257	0.160816	-0.000862719	0.0233254	-0.000862719	0.0755207	0.135354	0.0526057	0.153177	0.00295645	0.015687	0.0016834	0.21683	0.0271445	0.000410338	0.196461	0.243564	0.000410338	-0.00722801	0.142993	0.0347829	0.131535	0.00422951	0.123897	0.117532	0.156996	0.27921	0.0131409	0.186277	0.214284	0.0245984	0.210465	0.00550257	-0.00340883
0.312	0.0449674	0.131535	-0.0212316	0.20028	-0.0797923	-0.00468189	0.130262	-0.0568773	0.0449674	-0.00468189	0.0551518	0.00295645	0.177365	0.207919	-0.000862719	0.00422951	0.164635	-0.00468189	0.0615171	-0.00468189	0.0564249	0.127716	0.080613	0.148085	0.00550257	0.000410338	-0.00340883	0.199007	0.0793399	0.00932174	0.168454	0.255022	0.0131409	-0.00595495	0.109893	0.117532	0.149358	0.00932174	0.126443	0.12517	0.197734	0.317402	0.014414	0.178638	0.251203	0.0207793	0.229561	0.00422951	-0.000862719
0.313	0.109893	0.136628	-0.02887	0.172273	-0.0823384	0.014414	0.130262	-0.0619695	0.0882513	-0.000862719	0.0436943	0.00932174	0.193915	0.210465	0.0105948	-0.00468189	0.183731	-0.000862719	0.118805	-0.00595495	0.0411482	0.140447	0.118805	0.145539	0.0576979	0.00932174	0.0016834	0.193915	0.107347	0.00422951	0.167181	0.269025	0.00932174	-0.0135933	0.0895244	0.183731	0.169727	-0.00595495	0.117532	0.136628	0.218103	0.346682	0.0118679	0.2041	0.256295	0.0207793	0.224468	0.014414	0.014414
0.314	0.149358	0.165908	-0.0174125	0.165908	-0.0874306	0.00932174	0.121351	-0.0466928	0.132808	0.00804868	0.0284176	0.0131409	0.178638	0.224468	-0.000862719	0.00932174	0.206646	0.0296907	0.163362	-0.00977412	0.0284176	0.132808	0.121351	0.127716	0.081886	-0.00468189	0.0016834	0.186277	0.120078	-0.00213578	0.209192	0.269025	0.000410338	-0.00977412	0.0793399	0.213011	0.168454	0.00932174	0.0857052	0.14172	0.232107	0.361959	0.037329	0.247384	0.271572	0.0207793	0.177365	0.015687	0.00550257
0.315	0.179912	0.190096	-0.0135933	0.155723	-0.0301431	0.00550257	0.10862	-0.051785	0.149358	-0.00468189	0.0284176	0.0296907	0.168454	0.215557	-0.000862719	0.00422951	0.205373	0.0971627	0.163362	0.00295645	0.0284176	0.146812	0.116259	0.117532	0.0971627	0.000410338	-0.00722801	0.196461	0.107347	-0.00468189	0.229561	0.290668	0.0105948	0.00295645	0.0907974	0.213011	0.148085	0.0016834	0.0971627	0.137901	0.239745	0.355594	0.0678824	0.258841	0.272845	0.0207793	0.14172	0.036056	0.0016834
0.316	0.163362	0.209192	-0.00468189	0.181184	0.0436943	0.0207793	0.111166	-0.0606964	0.137901	0.00804868	0.0220523	0.0704285	0.136628	0.221922	0.00932174	0.00932174	0.218103	0.146812	0.171	-0.00722801	0.0245984	0.151904	0.107347	0.116259	0.117532	0.00932174	0.0118679	0.2041	0.0857052	0.00550257	0.24993	0.270299	-0.00722801	0.00550257	0.102255	0.202826	0.149358	0.00932174	0.111166	0.14172	0.223195	0.330132	0.0997088	0.285575	0.263933	0.0347829	0.128989	0.131535	0.0105948
0.317	0.142993	0.2041	-0.0148664	0.213011	0.120078	0.00932174	0.0933435	-0.0708809	0.142993	-0.00213578	-0.000862719	0.111166	0.131535	0.193915	-0.00340883	-0.00213578	0.218103	0.174819	0.164635	-0.00977412	-0.00977412	0.142993	0.0946166	0.126443	0.106074	0.0118679	-0.00595495	0.209192	0.0551518	0.0500596	0.275391	0.272845	0.00422951	-0.00595495	0.112439	0.164635	0.132808	0.0105948	0.104801	0.12517	0.227015	0.314856	0.114986	0.280483	0.239745	0.0245984	0.117532	0.261387	0.0105948
0.318	0.135354	0.205373	-0.00468189	0.24993	0.167181	0.015687	0.100982	-0.0670617	0.122624	0.00422951	0.00804868	0.131535	0.135354	0.192642	0.00677563	0.00932174	0.218103	0.182458	0.142993	0.00422951	-0.0403275	0.156996	0.0717016	0.137901	0.103528	0.0169601	0.0245984	0.230834	0.0322368	0.127716	0.280483	0.265206	0.00550257	-0.00213578	0.128989	0.167181	0.145539	0.0118679	0.100982	0.132808	0.213011	0.307217	0.0971627	0.253749	0.211738	0.036056	0.136628	0.319948	0.0195062
0.319	0.12517	0.209192	-0.0225047	0.270299	0.188823	0.014414	0.109893	-0.0606964	0.10862	-0.00468189	0.0182332	0.136628	0.153177	0.18755	0.00295645	0.00932174	0.201553	0.171	0.156996	0.0551518	-0.0581503	0.167181	0.081886	0.14172	0.103528	0.0564249	0.0755207	0.257568	0.00804868	0.177365	0.283029	0.24993	0.036056	0.00932174	0.149358	0.139174	0.148085	0.036056	0.0946166	0.14172	0.209192	0.288121	0.0691555	0.24993	0.2041	0.0309637	0.163362	0.323767	0.0398751
0.32	0.107347	0.227015	0.00677563	0.267753	0.221922	0.0309637	0.131535	-0.0721539	0.102255	0.0207793	0.0347829	0.127716	0.168454	0.179912	0.0169601	-0.000862719	0.183731	0.181184	0.148085	0.107347	-0.0657887	0.160816	0.0666093	0.144266	0.0946166	0.0946166	0.140447	0.266479	-0.00468189	0.206646	0.270299	0.242291	0.0882513	0.0449674	0.148085	0.156996	0.126443	0.12517	0.0780669	0.151904	0.183731	0.27921	0.0296907	0.221922	0.215557	0.0946166	0.190096	0.293214	0.150631
0.321	0.109893	0.219376	0.0398751	0.26266	0.215557	0.0678824	0.130262	-0.0441467	0.0984358	0.0551518	0.0449674	0.113712	0.178638	0.163362	0.0602441	0.0284176	0.191369	0.173546	0.15827	0.159543	-0.0454197	0.162089	0.0678824	0.137901	0.0831591	0.117532	0.201553	0.265206	-0.0148664	0.199007	0.255022	0.188823	0.155723	0.14172	0.151904	0.177365	0.100982	0.183731	0.0513327	0.148085	0.15827	0.227015	-0.000862719	0.183731	0.193915	0.218103	0.219376	0.229561	0.221922
0.322	0.111166	0.188823	0.118805	0.248657	0.228288	0.121351	0.149358	0.0105948	0.0869783	0.10862	0.081886	0.117532	0.169727	0.145539	0.0946166	0.0678824	0.199007	0.182458	0.162089	0.163362	-0.0479659	0.127716	0.0780669	0.140447	0.0793399	0.128989	0.210465	0.24993	-0.000862719	0.165908	0.265206	0.142993	0.183731	0.205373	0.163362	0.20028	0.0704285	0.196461	0.0857052	0.131535	0.130262	0.188823	-0.0275969	0.172273	0.148085	0.304671	0.209192	0.206646	0.24993
0.323	0.128989	0.155723	0.169727	0.224468	0.192642	0.199007	0.160816	0.0729746	0.0984358	0.139174	0.0704285	0.109893	0.167181	0.118805	0.114986	0.0971627	0.193915	0.199007	0.162089	0.176092	-0.0657887	0.0946166	0.0767938	0.136628	0.0678824	0.12517	0.206646	0.241018	0.0309637	0.156996	0.265206	0.117532	0.18755	0.241018	0.135354	0.214284	0.0844321	0.190096	0.0869783	0.106074	0.122624	0.186277	-0.0403275	0.144266	0.137901	0.340317	0.188823	0.219376	0.256295
0.324	0.146812	0.127716	0.199007	0.227015	0.228288	0.213011	0.165908	0.0869783	0.107347	0.122624	0.0627902	0.109893	0.146812	0.114986	0.130262	0.142993	0.171	0.20028	0.169727	0.168454	-0.0747001	0.0869783	0.0717016	0.127716	0.0666093	0.132808	0.206646	0.232107	0.0411482	0.117532	0.238472	0.116259	0.164635	0.239745	0.142993	0.209192	0.0971627	0.168454	0.0666093	0.0933435	0.0997088	0.192642	-0.0403275	0.0933435	0.132808	0.339044	0.156996	0.243564	0.227015
0.325	0.131535	0.116259	0.18755	0.229561	0.258841	0.202826	0.165908	0.080613	0.10862	0.127716	0.0564249	0.121351	0.150631	0.118805	0.122624	0.145539	0.140447	0.201553	0.15445	0.15827	-0.0772462	0.0958897	0.081886	0.117532	0.0767938	0.114986	0.183731	0.23338	0.0780669	0.111166	0.179912	0.114986	0.135354	0.199007	0.127716	0.219376	0.0717016	0.15827	0.0678824	0.121351	0.0857052	0.201553	-0.0161394	0.0564249	0.114986	0.286848	0.151904	0.277937	0.183731
0.326	0.123897	0.102255	0.177365	0.219376	0.309763	0.206646	0.167181	0.0564249	0.116259	0.109893	0.0691555	0.123897	0.145539	0.111166	0.113712	0.137901	0.112439	0.213011	0.169727	0.150631	-0.0848845	0.081886	0.0755207	0.134081	0.0742477	0.102255	0.186277	0.207919	0.0717016	0.117532	0.159543	0.114986	0.102255	0.182458	0.0984358	0.205373	0.036056	0.139174	0.0907974	0.104801	0.0946166	0.159543	0.0284176	0.0411482	0.0933435	0.255022	0.153177	0.318675	0.149358
0.327	0.100982	0.121351	0.150631	0.2041	0.351774	0.177365	0.181184	0.036056	0.104801	0.104801	0.0742477	0.121351	0.145539	0.123897	0.0946166	0.135354	0.12517	0.209192	0.142993	0.15827	-0.0848845	0.0907974	0.0755207	0.128989	0.0755207	0.100982	0.183731	0.165908	0.0704285	0.137901	0.165908	0.104801	0.0869783	0.156996	0.0717016	0.18755	0.0309637	0.14172	0.135354	0.10862	0.107347	0.159543	0.0449674	0.0869783	0.0793399	0.232107	0.167181	0.318675	0.146812
0.328	0.120078	0.136628	0.122624	0.190096	0.381055	0.164635	0.174819	0.014414	0.120078	0.100982	0.0742477	0.116259	0.135354	0.0971627	0.0857052	0.127716	0.100982	0.199007	0.148085	0.171	-0.0619695	0.10862	0.0831591	0.122624	0.0869783	0.100982	0.192642	0.145539	0.080613	0.163362	0.172273	0.0500596	0.0997088	0.162089	0.0551518	0.207919	0.0411482	0.145539	0.122624	0.107347	0.0958897	0.159543	0.0742477	0.140447	0.0755207	0.261387	0.163362	0.302125	0.160816
0.329	0.121351	0.151904	0.122624	0.135354	0.391239	0.156996	0.167181	-0.00595495	0.121351	0.106074	0.0869783	0.109893	0.104801	0.0678824	0.081886	0.113712	0.104801	0.177365	0.15445	0.206646	-0.0403275	0.10862	0.0564249	0.100982	0.0742477	0.0793399	0.209192	0.127716	0.0946166	0.196461	0.173546	0.0564249	0.102255	0.181184	0.0436943	0.196461	0.0780669	0.172273	0.137901	0.107347	0.0678824	0.144266	0.058971	0.144266	0.0946166	0.300852	0.0958897	0.281756	0.171
0.33	0.163362	0.169727	0.107347	0.12517	0.391239	0.185004	0.140447	0.00295645	0.14172	0.126443	0.0920705	0.102255	0.0933435	0.0640632	0.0907974	0.112439	0.112439	0.172273	0.15827	0.219376	-0.0110472	0.0997088	0.0500596	0.107347	0.080613	0.0958897	0.201553	0.126443	0.0857052	0.224468	0.177365	0.0844321	0.127716	0.202826	0.0615171	0.181184	0.144266	0.186277	0.156996	0.112439	0.0882513	0.149358	0.0666093	0.163362	0.107347	0.339044	0.0386021	0.239745	0.191369
0.331	0.153177	0.130262	0.117532	0.139174	0.389966	0.199007	0.120078	0.00804868	0.126443	0.118805	0.112439	0.109893	0.0717016	0.0627902	0.0997088	0.107347	0.127716	0.164635	0.131535	0.237199	0.0245984	0.100982	0.0436943	0.128989	0.0767938	0.0907974	0.202826	0.136628	0.0386021	0.230834	0.106074	0.122624	0.167181	0.229561	0.080613	0.173546	0.183731	0.18755	0.188823	0.135354	0.109893	0.169727	0.0857052	0.173546	0.122624	0.377235	0.036056	0.230834	0.218103
0.332	0.136628	0.127716	0.130262	0.142993	0.398877	0.242291	0.127716	-0.00213578	0.104801	0.131535	0.131535	0.117532	0.0666093	0.0564249	0.123897	0.117532	0.120078	0.171	0.106074	0.239745	0.014414	0.131535	0.0207793	0.12517	0.0767938	0.106074	0.214284	0.145539	0.00422951	0.228288	0.0742477	0.167181	0.183731	0.239745	0.0946166	0.136628	0.210465	0.173546	0.244837	0.15827	0.142993	0.176092	0.0958897	0.18755	0.106074	0.384874	0.0131409	0.260114	0.218103
0.333	0.100982	0.145539	0.151904	0.149358	0.381055	0.24993	0.159543	-0.00850107	0.114986	0.126443	0.153177	0.112439	0.0309637	0.0538788	0.121351	0.131535	0.131535	0.163362	0.0920705	0.218103	-0.0135933	0.159543	0.015687	0.126443	0.0615171	0.0958897	0.206646	0.155723	0.00422951	0.229561	0.0755207	0.210465	0.186277	0.256295	0.107347	0.123897	0.241018	0.151904	0.290668	0.183731	0.209192	0.199007	0.0742477	0.239745	0.151904	0.381055	0.00550257	0.244837	0.185004
0.334	0.106074	0.144266	0.179912	0.120078	0.372143	0.255022	0.136628	0.00550257	0.117532	0.12517	0.163362	0.117532	0.0245984	0.081886	0.132808	0.145539	0.135354	0.135354	0.0907974	0.205373	-0.0403275	0.191369	0.0335098	0.139174	0.0538788	0.0984358	0.183731	0.149358	0.0284176	0.248657	0.111166	0.229561	0.173546	0.269025	0.128989	0.107347	0.294487	0.149358	0.246111	0.219376	0.280483	0.246111	0.0564249	0.290668	0.258841	0.350501	0.00932174	0.178638	0.150631
0.335	0.0958897	0.148085	0.188823	0.0958897	0.333952	0.258841	0.116259	0.00550257	0.156996	0.121351	0.18755	0.107347	0.0551518	0.149358	0.122624	0.163362	0.145539	0.10862	0.0844321	0.191369	-0.0530581	0.202826	0.0500596	0.153177	0.0704285	0.122624	0.18755	0.122624	0.0398751	0.24993	0.164635	0.162089	0.151904	0.253749	0.140447	0.0907974	0.281756	0.142993	0.181184	0.266479	0.239745	0.215557	0.0245984	0.263933	0.269025	0.344136	0.0258715	0.185004	0.148085
0.336	0.0997088	0.182458	0.188823	0.0831591	0.284302	0.252476	0.136628	-0.0237778	0.15445	0.117532	0.227015	0.0857052	0.0984358	0.149358	0.148085	0.176092	0.172273	0.106074	0.0678824	0.196461	-0.0912498	0.20028	0.0844321	0.168454	0.0971627	0.123897	0.190096	0.126443	0.0436943	0.230834	0.224468	0.0958897	0.163362	0.234653	0.145539	0.0844321	0.224468	0.163362	0.142993	0.260114	0.185004	0.139174	0.0475135	0.15827	0.193915	0.339044	0.0271445	0.178638	0.164635
0.337	0.107347	0.188823	0.188823	0.112439	0.237199	0.257568	0.201553	-0.0454197	0.15827	0.127716	0.237199	0.0717016	0.080613	0.0717016	0.159543	0.174819	0.210465	0.0793399	0.080613	0.191369	-0.133261	0.155723	0.100982	0.168454	0.106074	0.155723	0.18755	0.14172	0.0296907	0.213011	0.271572	0.0602441	0.160816	0.211738	0.172273	0.10862	0.171	0.163362	0.0946166	0.207919	0.135354	0.0793399	0.0576979	0.0857052	0.0971627	0.326313	0.0195062	0.148085	0.165908
0.338	0.107347	0.111166	0.20028	0.131535	0.214284	0.24993	0.239745	-0.0454197	0.15445	0.131535	0.188823	0.0907974	0.0678824	0.0220523	0.167181	0.188823	0.224468	0.0296907	0.0907974	0.172273	-0.177818	0.10862	0.10862	0.183731	0.0958897	0.131535	0.163362	0.155723	0.015687	0.168454	0.31231	-0.0148664	0.155723	0.219376	0.237199	0.0971627	0.126443	0.151904	0.0411482	0.145539	0.0666093	0.0233254	0.0220523	0.0284176	0.0436943	0.269025	0.0449674	0.139174	0.151904
0.339	0.106074	0.036056	0.206646	0.163362	0.196461	0.265206	0.272845	-0.0708809	0.192642	0.106074	0.159543	0.107347	0.0462404	-0.0403275	0.15827	0.188823	0.186277	0.0131409	0.120078	0.148085	-0.203279	0.0729746	0.127716	0.201553	0.128989	0.118805	0.127716	0.188823	0.00932174	0.137901	0.274118	-0.0683348	0.117532	0.174819	0.27921	0.114986	0.0742477	0.117532	-0.00340883	0.107347	0.00932174	-0.0301431	-0.0161394	-0.0275969	-0.0135933	0.214284	0.0933435	0.193915	0.120078
0.34	0.122624	-0.0263239	0.214284	0.186277	0.197734	0.227015	0.289394	-0.105253	0.221922	0.0907974	0.112439	0.100982	0.0538788	-0.0874306	0.130262	0.172273	0.140447	0.014414	0.127716	0.118805	-0.18291	0.0258715	0.160816	0.214284	0.150631	0.0971627	0.100982	0.220649	0.0207793	0.116259	0.195188	-0.112892	0.0971627	0.153177	0.265206	0.127716	0.0309637	0.112439	-0.0237778	0.0615171	-0.0454197	-0.106526	-0.0237778	-0.109073	-0.0657887	0.183731	0.142993	0.2041	0.0755207
0.341	0.169727	-0.0645156	0.193915	0.179912	0.201553	0.206646	0.319948	-0.13708	0.221922	0.0704285	0.0755207	0.102255	0.0958897	-0.129442	0.121351	0.155723	0.0907974	0.036056	0.118805	0.114986	-0.159995	-0.0123202	0.169727	0.274118	0.146812	0.111166	0.0958897	0.18755	0.0666093	0.112439	0.137901	-0.144718	0.0933435	0.122624	0.218103	0.146812	-0.0135933	0.0971627	-0.0339622	0.0016834	-0.101434	-0.149811	0.00804868	-0.148537	-0.140899	0.177365	0.205373	0.186277	0.0564249
0.342	0.165908	-0.096342	0.163362	0.106074	0.251203	0.188823	0.356866	-0.145991	0.230834	0.0538788	0.0500596	0.118805	0.168454	-0.157449	0.12517	0.132808	0.0398751	0.0449674	0.136628	0.0907974	-0.148537	-0.0466928	0.193915	0.23338	0.165908	0.135354	0.136628	0.146812	0.0882513	0.104801	0.080613	-0.176545	0.100982	0.0984358	0.168454	0.162089	-0.0365083	0.0907974	-0.0301431	-0.0225047	-0.129442	-0.175272	0.0513327	-0.139626	-0.16636	0.191369	0.211738	0.192642	0.058971
0.343	0.188823	-0.12053	0.118805	0.0233254	0.290668	0.171	0.396331	-0.163814	0.232107	0.0576979	0.0233254	0.137901	0.190096	-0.177818	0.148085	0.112439	-0.0135933	0.0576979	0.179912	0.0717016	-0.165087	-0.0670617	0.234653	0.199007	0.176092	0.120078	0.130262	0.10862	0.104801	0.114986	0.0233254	-0.171453	0.102255	0.0920705	0.139174	0.185004	-0.051785	0.0857052	-0.0301431	-0.0556042	-0.13708	-0.194367	0.080613	-0.15363	-0.175272	0.213011	0.131535	0.261387	0.0717016
0.344	0.247384	-0.119257	0.0984358	-0.0454197	0.290668	0.15445	0.381055	-0.133261	0.265206	0.0907974	0.0284176	0.142993	0.137901	-0.172726	0.116259	0.0971627	-0.0441467	0.0666093	0.229561	0.0615171	-0.214736	-0.0581503	0.255022	0.149358	0.190096	0.139174	0.139174	0.0538788	0.177365	0.127716	-0.0416006	-0.163814	0.0780669	0.0793399	0.0958897	0.241018	-0.0454197	0.0907974	-0.0352353	-0.0619695	-0.121803	-0.18291	0.126443	-0.129442	-0.167633	0.229561	0.0551518	0.360686	0.0933435
0.345	0.290668	-0.119257	0.0857052	-0.112892	0.246111	0.164635	0.322494	-0.124349	0.321221	0.118805	0.014414	0.146812	0.0780669	-0.167633	0.0933435	0.10862	-0.0645156	0.0946166	0.253749	0.0831591	-0.252928	-0.0645156	0.232107	0.106074	0.258841	0.132808	0.127716	0.014414	0.178638	0.127716	-0.0874306	-0.152357	0.0678824	0.0615171	0.0245984	0.232107	-0.0492389	0.0997088	-0.0250508	-0.0683348	-0.12053	-0.184183	0.139174	-0.119257	-0.145991	0.196461	-0.0123202	0.468896	0.0971627
0.346	0.288121	-0.1078	0.0920705	-0.15363	0.24993	0.190096	0.280483	-0.133261	0.331405	0.104801	0.0169601	0.140447	0.0309637	-0.167633	0.107347	0.111166	-0.0619695	0.122624	0.234653	0.0907974	-0.26184	-0.0581503	0.188823	0.0653363	0.294487	0.146812	0.123897	-0.0377814	0.135354	0.122624	-0.117984	-0.156176	0.0958897	0.0576979	-0.0148664	0.176092	-0.0543312	0.121351	-0.0212316	-0.0670617	-0.115438	-0.189275	0.172273	-0.1078	-0.131988	0.2041	-0.0428736	0.389966	0.104801
0.347	0.228288	-0.112892	0.106074	-0.189275	0.265206	0.183731	0.239745	-0.16636	0.298306	0.0755207	0.00550257	0.151904	-0.02887	-0.15363	0.117532	0.127716	-0.0721539	0.162089	0.195188	0.0869783	-0.269478	-0.0492389	0.15827	0.0233254	0.260114	0.162089	0.10862	-0.0670617	0.0729746	0.168454	-0.126895	-0.13708	0.0882513	0.0602441	-0.0428736	0.120078	-0.0454197	0.117532	-0.0110472	-0.0568773	-0.102707	-0.185456	0.210465	-0.0912498	-0.115438	0.265206	-0.096342	0.261387	0.126443
0.348	0.172273	-0.114165	0.103528	-0.198187	0.326313	0.211738	0.213011	-0.189275	0.24993	0.0767938	0.00295645	0.182458	-0.0708809	-0.139626	0.14172	0.128989	-0.0861576	0.148085	0.155723	0.107347	-0.275843	-0.050512	0.118805	0.00295645	0.210465	0.183731	0.140447	-0.0848845	0.0245984	0.186277	-0.143445	-0.121803	0.0946166	0.0933435	-0.0556042	0.0576979	-0.0581503	0.150631	-0.0199586	-0.0619695	-0.101434	-0.171453	0.150631	-0.0925229	-0.101434	0.314856	-0.161268	0.207919	0.126443
0.349	0.107347	-0.100161	0.0997088	-0.186729	0.368324	0.221922	0.183731	-0.233832	0.224468	0.0907974	-0.00468189	0.214284	-0.112892	-0.143445	0.164635	0.130262	-0.0619695	0.104801	0.12517	0.122624	-0.283481	-0.0403275	0.0742477	-0.0275969	0.181184	0.18755	0.168454	-0.0836115	-0.0326892	0.218103	-0.13708	-0.117984	0.0946166	0.0869783	-0.0543312	0.0220523	-0.0454197	0.168454	-0.00468189	-0.0606964	-0.0899768	-0.16636	0.0729746	-0.0708809	-0.095069	0.373416	-0.194367	0.142993	0.145539
0.35	0.0615171	-0.101434	0.142993	-0.184183	0.309763	0.220649	0.15445	-0.230013	0.171	0.118805	-0.0135933	0.178638	-0.142172	-0.139626	0.148085	0.117532	-0.0937959	0.0640632	0.0907974	0.14172	-0.302577	-0.0606964	0.0449674	-0.0250508	0.126443	0.186277	0.210465	-0.0848845	-0.0925229	0.260114	-0.142172	-0.100161	0.136628	0.104801	-0.0530581	-0.0314161	-0.0492389	0.183731	-0.00595495	-0.0632425	-0.0887037	-0.167633	0.0220523	-0.0759731	-0.0861576	0.4167	-0.198187	0.0500596	0.173546
0.351	0.0105948	-0.110346	0.177365	-0.179091	0.239745	0.223195	0.14172	-0.200733	0.149358	0.127716	-0.0148664	0.111166	-0.135807	-0.139626	0.172273	0.118805	-0.0887037	0.0016834	0.0449674	0.173546	-0.3204	-0.0314161	0.015687	-0.0263239	0.100982	0.23338	0.242291	-0.096342	-0.148537	0.257568	-0.145991	-0.0912498	0.171	0.128989	-0.0632425	-0.0810654	-0.0454197	0.210465	-0.0123202	-0.0657887	-0.0696078	-0.145991	-0.0135933	-0.0670617	-0.0619695	0.328859	-0.191821	-0.00468189	0.239745
0.352	-0.0237778	-0.101434	0.168454	-0.168906	0.192642	0.234653	0.144266	-0.172726	0.127716	0.148085	-0.0199586	0.0640632	-0.148537	-0.140899	0.20028	0.132808	-0.0836115	-0.0352353	0.0449674	0.192642	-0.358592	-0.0466928	0.00932174	-0.0403275	0.0640632	0.257568	0.285575	-0.0861576	-0.158722	0.178638	-0.144718	-0.0836115	0.2041	0.15445	-0.0683348	-0.10398	-0.0339622	0.252476	-0.0199586	-0.0556042	-0.0594234	-0.148537	-0.0581503	-0.0568773	-0.0530581	0.197734	-0.179091	-0.0428736	0.284302
0.353	-0.0428736	-0.111619	0.185004	-0.162541	0.145539	0.276664	0.137901	-0.124349	0.114986	0.18755	-0.0225047	0.00295645	-0.130715	-0.128168	0.238472	0.142993	-0.0899768	-0.0861576	0.0436943	0.177365	-0.367503	-0.0454197	0.014414	-0.0403275	0.0335098	0.243564	0.26266	-0.0925229	-0.171453	0.106074	-0.13708	-0.0721539	0.197734	0.199007	-0.0428736	-0.130715	-0.0365083	0.256295	-0.0606964	-0.051785	-0.0479659	-0.130715	-0.110346	-0.0606964	-0.0326892	0.111166	-0.15363	-0.0454197	0.218103
0.354	-0.0454197	-0.0988882	0.237199	-0.151084	0.0895244	0.330132	0.136628	-0.0848845	0.113712	0.207919	-0.0199586	-0.0199586	-0.117984	-0.139626	0.263933	0.190096	-0.0657887	-0.117984	0.036056	0.107347	-0.361138	-0.050512	-0.0110472	-0.0390544	0.0296907	0.183731	0.213011	-0.0887037	-0.165087	0.0398751	-0.126895	-0.0568773	0.164635	0.181184	-0.0466928	-0.125622	-0.0492389	0.193915	-0.0530581	-0.0556042	-0.0428736	-0.13708	-0.149811	-0.0466928	-0.0352353	0.0449674	-0.144718	-0.0148664	0.153177
0.355	-0.0174125	-0.105253	0.270299	-0.152357	0.0717016	0.34159	0.12517	-0.0861576	0.112439	0.169727	-0.0301431	-0.0466928	-0.126895	-0.129442	0.223195	0.218103	-0.0823384	-0.124349	0.0666093	0.0704285	-0.357319	-0.0721539	-0.0148664	-0.0556042	0.0131409	0.153177	0.167181	-0.0823384	-0.157449	-0.0174125	-0.131988	-0.0326892	0.114986	0.146812	-0.0606964	-0.129442	-0.0301431	0.127716	-0.0326892	-0.0874306	-0.00722801	-0.116711	-0.175272	-0.0225047	-0.0148664	-0.0352353	-0.125622	-0.00340883	0.107347
0.356	-0.0237778	-0.1078	0.220649	-0.152357	0.0513327	0.284302	0.131535	-0.142172	0.102255	0.10862	-0.0797923	-0.050512	-0.117984	-0.131988	0.179912	0.199007	-0.0772462	-0.126895	0.0627902	0.0258715	-0.357319	-0.100161	-0.00595495	-0.0556042	0.0105948	0.111166	0.131535	-0.0899768	-0.161268	-0.0874306	-0.10398	-0.0161394	0.0742477	0.106074	-0.0479659	-0.123076	-0.0212316	0.0869783	-0.00468189	-0.106526	0.00932174	-0.0772462	-0.170179	0.015687	0.015687	-0.0937959	-0.112892	0.0118679	0.0640632
0.357	-0.0454197	-0.106526	0.162089	-0.188002	0.0640632	0.230834	0.10862	-0.188002	0.0946166	0.058971	-0.117984	-0.0543312	-0.119257	-0.121803	0.137901	0.151904	-0.0988882	-0.131988	0.0666093	-0.0199586	-0.3535	-0.0925229	-0.000862719	-0.0594234	-0.00213578	0.0627902	0.0857052	-0.0747001	-0.145991	-0.123076	-0.109073	0.000410338	0.0576979	0.00932174	-0.0390544	-0.126895	0.0118679	0.00932174	0.0233254	-0.106526	0.0169601	-0.0543312	-0.157449	0.0284176	0.0398751	-0.129442	-0.1078	0.0551518	0.00550257
0.358	-0.0263239	-0.0899768	0.112439	-0.177818	0.0602441	0.171	0.132808	-0.233832	0.0920705	0.0105948	-0.114165	-0.0403275	-0.121803	-0.0861576	0.0576979	0.100982	-0.0887037	-0.125622	0.0640632	-0.0530581	-0.3535	-0.0581503	-0.000862719	-0.0556042	-0.00213578	0.0335098	0.037329	-0.0759731	-0.130715	-0.158722	-0.0848845	-0.00977412	0.015687	-0.0708809	-0.0454197	-0.126895	0.00932174	-0.0123202	0.0131409	-0.0606964	0.0245984	-0.0466928	-0.154903	0.037329	0.0475135	-0.124349	-0.0874306	0.0653363	-0.051785
0.359	-0.0275969	-0.0657887	0.0551518	-0.179091	0.0538788	0.118805	0.126443	-0.29112	0.0997088	-0.0339622	-0.0645156	-0.0479659	-0.112892	-0.0670617	-0.00468189	0.0678824	-0.0899768	-0.129442	0.0615171	-0.0785192	-0.335677	-0.0416006	-0.0174125	-0.0632425	-0.00468189	0.000410338	0.015687	-0.0925229	-0.128168	-0.158722	-0.0708809	-0.00213578	-0.0212316	-0.145991	-0.0466928	-0.114165	0.0182332	-0.0568773	0.0207793	-0.0352353	0.0207793	-0.0492389	-0.148537	0.0245984	0.0462404	-0.0988882	-0.0785192	0.0691555	-0.0874306
0.36	-0.0263239	-0.0454197	0.014414	-0.168906	0.0513327	0.0946166	0.112439	-0.330585	0.081886	-0.0568773	-0.0301431	-0.0466928	-0.115438	-0.0606964	-0.0645156	0.015687	-0.0810654	-0.1078	0.0576979	-0.0823384	-0.269478	-0.0275969	-0.000862719	-0.0861576	-0.00850107	-0.00340883	-0.00213578	-0.101434	-0.116711	-0.15363	-0.0377814	-0.0212316	-0.0645156	-0.210917	-0.0314161	-0.111619	0.0233254	-0.096342	0.0207793	-0.0148664	0.0169601	-0.02887	-0.125622	0.00932174	0.036056	-0.0797923	-0.0810654	0.0767938	-0.1078
0.361	-0.0250508	-0.0135933	-0.0314161	-0.177818	0.0271445	0.081886	0.106074	-0.350954	0.0857052	-0.0670617	0.00422951	-0.0530581	-0.10398	-0.0377814	-0.0861576	-0.0237778	-0.0759731	-0.115438	0.0538788	-0.0683348	-0.214736	-0.0237778	0.000410338	-0.126895	-0.0199586	-0.0199586	-0.00722801	-0.101434	-0.112892	-0.145991	-0.0174125	-0.000862719	-0.110346	-0.241471	-0.0225047	-0.100161	0.0271445	-0.0925229	0.0386021	-0.0110472	0.037329	-0.0212316	-0.123076	0.0118679	0.037329	-0.0785192	-0.0861576	0.0933435	-0.0937959
0.362	-0.0161394	-0.0199586	-0.0568773	-0.157449	0.0296907	0.0831591	0.102255	-0.36623	0.0653363	-0.0657887	0.0233254	-0.0581503	-0.111619	-0.0263239	-0.096342	-0.0403275	-0.0747001	-0.10398	0.0602441	-0.0721539	-0.159995	-0.0352353	-0.0110472	-0.13708	-0.0135933	-0.0250508	-0.0148664	-0.0810654	-0.0988882	-0.151084	-0.0314161	0.00804868	-0.110346	-0.244017	-0.00213578	-0.0912498	0.0602441	-0.0937959	0.036056	-0.00468189	0.0296907	-0.0110472	-0.110346	-0.00722801	0.0309637	-0.0263239	-0.0619695	0.0767938	-0.0785192
0.363	-0.0250508	-0.0110472	-0.051785	-0.135807	0.0284176	0.0907974	0.0869783	-0.352227	0.0640632	-0.0657887	0.00295645	-0.0670617	-0.105253	-0.0161394	-0.101434	-0.0428736	-0.051785	-0.0988882	0.058971	-0.0670617	-0.147264	-0.02887	-0.0148664	-0.111619	-0.0199586	-0.0199586	-0.0186855	-0.0670617	-0.0937959	-0.138353	-0.0237778	0.0118679	-0.10398	-0.240198	0.0105948	-0.1078	0.0386021	-0.0899768	0.0398751	0.00295645	0.0258715	-0.0212316	-0.105253	0.000410338	0.0296907	-0.0225047	-0.0275969	0.0844321	-0.0670617
0.364	-0.00977412	-0.00340883	-0.0568773	-0.0988882	0.0271445	0.0958897	0.080613	-0.342042	0.0742477	-0.0568773	0.015687	-0.0670617	-0.0925229	-0.02887	-0.0887037	-0.0390544	-0.051785	-0.0887037	0.0386021	-0.0772462	-0.121803	-0.000862719	-0.050512	-0.0912498	-0.0199586	-0.0339622	-0.0186855	-0.0377814	-0.0887037	-0.133261	-0.0263239	0.0105948	-0.100161	-0.237651	0.00550257	-0.0988882	0.0347829	-0.0976151	0.0475135	0.00550257	0.0233254	-0.0314161	-0.095069	-0.0186855	0.0245984	-0.00595495	-0.0123202	0.0755207	-0.0581503
0.365	-0.0301431	0.00422951	-0.0670617	-0.0912498	0.0220523	0.104801	0.0997088	-0.345861	0.0449674	-0.0632425	0.037329	-0.0645156	-0.0708809	-0.0110472	-0.0899768	-0.0174125	-0.0454197	-0.0836115	0.0195062	-0.0708809	-0.10398	0.0118679	-0.0683348	-0.0632425	-0.0454197	-0.0377814	-0.0212316	-0.0250508	-0.0721539	-0.126895	-0.00722801	-0.00468189	-0.105253	-0.230013	0.00550257	-0.101434	0.0347829	-0.0988882	0.0487865	0.0296907	0.0296907	-0.0110472	-0.100161	-0.0110472	0.0195062	0.014414	0.0131409	0.0857052	-0.0568773
0.366	-0.0135933	-0.000862719	-0.073427	-0.0759731	0.0195062	0.0857052	0.121351	-0.321673	0.0105948	-0.0556042	0.0526057	-0.0619695	-0.050512	-0.0199586	-0.0759731	-0.0199586	-0.0390544	-0.101434	-0.0174125	-0.0670617	-0.0810654	0.0245984	-0.0466928	-0.0352353	-0.106526	-0.0390544	-0.0263239	-0.0365083	-0.0416006	-0.115438	0.0105948	-0.00213578	-0.0759731	-0.223648	0.0386021	-0.0785192	0.0271445	-0.0861576	0.0564249	0.0195062	0.00932174	-0.0161394	-0.0848845	-0.0199586	0.0182332	0.014414	0.0169601	0.127716	-0.0543312
0.367	-0.00213578	0.00550257	-0.0759731	-0.0823384	0.0245984	0.103528	0.132808	-0.326765	0.0284176	-0.051785	0.0564249	-0.0581503	-0.0466928	-0.0263239	-0.0810654	-0.0314161	-0.0326892	-0.0988882	-0.0148664	-0.050512	-0.0657887	0.00932174	-0.00722801	-0.0466928	-0.133261	-0.0619695	-0.0314161	-0.0339622	-0.0212316	-0.10398	0.000410338	0.00677563	-0.0670617	-0.217282	0.036056	-0.0479659	0.0386021	-0.096342	0.0475135	0.0398751	0.0258715	-0.0135933	-0.0797923	-0.0250508	0.00550257	0.0296907	0.000410338	0.155723	-0.0759731
0.368	0.0118679	-0.00340883	-0.0797923	-0.0747001	0.0347829	0.081886	0.142993	-0.303851	0.058971	-0.0556042	0.0640632	-0.0887037	-0.0568773	-0.0186855	-0.0670617	-0.050512	-0.0301431	-0.12053	-0.0212316	-0.051785	-0.0556042	0.0258715	0.000410338	-0.0606964	-0.121803	-0.0454197	-0.0250508	-0.00850107	-0.0212316	-0.101434	0.00422951	-0.00977412	-0.0670617	-0.208371	0.036056	-0.0466928	0.0335098	-0.0861576	0.037329	0.037329	0.00804868	-0.0174125	-0.0556042	-0.0212316	-0.00340883	0.0436943	0.014414	0.136628	-0.0683348
0.369	0.014414	0.000410338	-0.0772462	-0.0670617	0.00932174	0.0946166	0.137901	-0.316581	0.0666093	-0.0492389	0.0755207	-0.126895	-0.0556042	-0.0225047	-0.0645156	-0.0645156	-0.0275969	-0.111619	-0.0110472	-0.0606964	-0.0403275	0.0207793	0.0105948	-0.0263239	-0.0810654	-0.0492389	-0.0314161	-0.00977412	-0.00468189	-0.0937959	-0.00340883	-0.000862719	-0.0466928	-0.221102	0.0233254	-0.0454197	0.0233254	-0.0797923	0.0462404	0.0335098	0.0195062	-0.00850107	-0.0416006	-0.0263239	-0.000862719	0.0551518	-0.00213578	0.122624	-0.0619695
0.37	0.0245984	0.00422951	-0.0848845	-0.0670617	0.0245984	0.107347	0.140447	-0.296212	0.0946166	-0.050512	0.0729746	-0.177818	-0.0365083	0.000410338	-0.0581503	-0.0721539	-0.0250508	-0.101434	-0.00468189	-0.0530581	-0.0225047	0.0271445	-0.00213578	-0.0135933	-0.0352353	-0.0466928	-0.050512	0.00550257	-0.0161394	-0.0912498	-0.00595495	-0.00468189	-0.0365083	-0.198187	0.0207793	-0.0365083	0.015687	-0.0823384	0.0449674	0.0411482	0.00550257	-0.0250508	-0.00977412	-0.0275969	-0.0161394	0.0971627	-0.0225047	0.100982	-0.0645156
0.371	0.036056	-0.00977412	-0.0759731	-0.0670617	0.0424212	0.0946166	0.148085	-0.294939	0.100982	-0.0581503	0.0717016	-0.151084	-0.0199586	0.000410338	-0.0619695	-0.0721539	-0.0174125	-0.10398	-0.0174125	-0.0606964	-0.0148664	0.0233254	0.0016834	0.000410338	-0.00977412	-0.0810654	-0.0530581	0.00677563	-0.00595495	-0.0708809	-0.0110472	-0.0110472	-0.0275969	-0.208371	0.0258715	-0.0377814	0.0220523	-0.0645156	0.0462404	0.036056	-0.00722801	-0.0301431	-0.00977412	-0.0301431	0.00295645	0.130262	-0.00595495	0.0831591	-0.0594234
0.372	0.0296907	-0.0110472	-0.095069	-0.0632425	0.0513327	0.0831591	0.144266	-0.29112	0.0984358	-0.0556042	0.0666093	-0.106526	-0.0237778	-0.0135933	-0.0606964	-0.0708809	-0.00977412	-0.0759731	-0.0174125	-0.0925229	-0.0263239	0.0220523	0.0207793	0.0131409	-0.0161394	-0.157449	-0.0797923	0.00677563	0.00677563	-0.0466928	-0.0110472	-0.00595495	-0.0186855	-0.200733	0.0207793	-0.00722801	0.0335098	-0.0912498	0.0322368	0.0207793	-0.0123202	-0.0212316	-0.0161394	-0.0263239	-0.00468189	0.123897	-0.0110472	0.0551518	-0.0543312
0.373	0.0233254	-0.0174125	-0.0823384	-0.0683348	0.0691555	0.0933435	0.128989	-0.305123	0.106074	-0.0632425	0.0678824	-0.0568773	-0.0365083	-0.00213578	-0.0568773	-0.0670617	-0.00850107	-0.0747001	0.00550257	-0.112892	-0.0123202	0.0195062	0.0322368	0.0182332	-0.0339622	-0.188002	-0.0606964	0.0118679	-0.00468189	-0.0263239	-0.00977412	-0.0148664	0.000410338	-0.189275	0.0207793	0.000410338	0.0207793	-0.0887037	0.036056	0.0322368	-0.00468189	-0.0275969	-0.0148664	-0.0339622	-0.00722801	0.118805	-0.0212316	0.0538788	-0.0454197
0.374	0.0347829	-0.0174125	-0.101434	-0.0657887	0.0729746	0.0857052	0.136628	-0.303851	0.106074	-0.102707	0.0640632	-0.0263239	-0.0365083	-0.00977412	-0.050512	-0.0683348	-0.00722801	-0.0696078	0.00804868	-0.10398	-0.00468189	0.0233254	0.037329	0.0220523	-0.0148664	-0.161268	-0.0581503	0.0016834	0.014414	-0.00722801	-0.0174125	0.000410338	0.0105948	-0.176545	0.0245984	-0.00722801	0.0258715	-0.0683348	0.0347829	0.0245984	-0.0161394	-0.0237778	-0.00977412	-0.0352353	-0.00595495	0.0958897	-0.0301431	0.0411482	-0.0148664
0.375	0.0296907	-0.0225047	-0.0937959	-0.0645156	0.0742477	0.0500596	0.121351	-0.321673	0.112439	-0.0823384	0.0602441	-0.0199586	-0.0314161	-0.00595495	-0.0416006	-0.0861576	-0.00722801	-0.0606964	0.0207793	-0.096342	0.00295645	0.00677563	0.0436943	0.0233254	0.0195062	-0.12053	-0.0237778	0.00804868	-0.00468189	-0.00595495	-0.00850107	-0.000862719	0.0296907	-0.149811	0.0131409	0.00677563	0.0258715	-0.0403275	0.036056	0.0169601	-0.0148664	-0.0352353	-0.0148664	-0.0250508	-0.0110472	0.0907974	-0.0301431	0.0398751	0.0118679
0.376	0.037329	-0.0186855	-0.0785192	-0.0721539	0.0780669	0.0831591	0.118805	-0.311489	0.126443	-0.0785192	0.0513327	-0.0250508	-0.0339622	-0.00722801	-0.0352353	-0.0759731	-0.00468189	-0.051785	0.015687	-0.0759731	0.015687	0.015687	0.0551518	0.0245984	0.0347829	-0.0747001	-0.0225047	0.00295645	-0.0110472	-0.0110472	-0.0148664	-0.0161394	0.0449674	-0.119257	0.0169601	-0.00977412	0.0182332	-0.0237778	0.0169601	0.015687	-0.0148664	-0.0377814	-0.0148664	-0.0263239	-0.0135933	0.0653363	-0.0352353	0.0386021	0.0131409
0.377	0.015687	-0.02887	-0.0632425	-0.0568773	0.0882513	0.080613	0.12517	-0.279662	0.118805	-0.0416006	0.0449674	-0.0135933	-0.0199586	-0.00977412	-0.0135933	-0.073427	-0.00213578	-0.0454197	0.0335098	-0.073427	0.0118679	0.0169601	0.0475135	0.015687	0.0526057	-0.0301431	-0.0250508	0.000410338	-0.0161394	0.0016834	-0.00468189	-0.00468189	0.0284176	-0.106526	0.015687	-0.00468189	0.015687	-0.0199586	0.015687	0.00804868	-0.0199586	-0.0301431	-0.0186855	-0.0199586	-0.0110472	0.058971	-0.0365083	0.0182332	0.0258715
0.378	0.0271445	-0.0339622	-0.0594234	-0.0619695	0.0831591	0.104801	0.113712	-0.27457	0.10862	-0.0110472	0.036056	0.0233254	-0.0339622	-0.0237778	-0.00340883	-0.0454197	-0.00468189	-0.0403275	0.0449674	-0.0568773	0.0105948	0.0169601	0.0462404	0.0271445	0.0627902	-0.050512	-0.0148664	0.00550257	-0.00722801	0.0245984	-0.0123202	-0.00595495	0.0436943	-0.095069	0.0131409	0.000410338	0.00677563	-0.0161394	0.0258715	0.0182332	-0.00850107	-0.0428736	-0.0199586	-0.0263239	-0.00722801	0.0615171	-0.0314161	0.00677563	0.0615171
0.379	0.0296907	-0.0352353	-0.0479659	-0.0581503	0.0984358	0.117532	0.100982	-0.226194	0.106074	0.0105948	0.037329	0.0220523	-0.0301431	-0.0377814	-0.00213578	-0.0416006	-0.0148664	-0.0301431	0.0424212	-0.0747001	0.0195062	0.00677563	0.0449674	0.00932174	0.0564249	-0.0543312	-0.00977412	-0.00468189	-0.0161394	0.0284176	-0.00468189	-0.0123202	0.0347829	-0.1078	0.0118679	-0.00850107	0.00677563	-0.000862719	0.0195062	-0.00722801	-0.0199586	-0.0365083	-0.0339622	-0.0275969	-0.0148664	0.0564249	-0.0403275	0.0105948	0.0627902
0.38	0.0309637	-0.0326892	-0.0390544	-0.0606964	0.0984358	0.127716	0.106074	-0.223648	0.117532	-0.000862719	0.0347829	0.0436943	-0.0250508	-0.0314161	0.00804868	-0.0301431	-0.00850107	-0.0263239	0.0538788	-0.0492389	0.014414	0.00295645	0.0475135	0.014414	0.0780669	-0.0352353	0.000410338	-0.00595495	-0.0186855	0.0207793	-0.0161394	-0.0148664	0.0513327	-0.0759731	0.015687	0.000410338	0.0169601	0.0207793	0.014414	0.00677563	-0.0148664	-0.0326892	-0.0263239	-0.0161394	-0.0135933	0.0475135	-0.0314161	0.000410338	0.0526057
0.381	0.015687	-0.0263239	-0.0365083	-0.0683348	0.106074	0.122624	0.0958897	-0.222375	0.10862	0.000410338	0.0322368	0.0487865	-0.0339622	-0.0543312	0.014414	-0.0148664	0.0016834	-0.0237778	0.0576979	-0.0466928	0.0169601	0.000410338	0.0424212	0.00422951	0.0704285	0.00550257	0.00295645	-0.0123202	-0.0186855	0.00550257	-0.0263239	-0.00595495	0.0666093	-0.0708809	0.00422951	0.000410338	0.014414	0.00422951	0.0105948	0.000410338	-0.0135933	-0.0301431	-0.0301431	-0.0174125	-0.0148664	0.0386021	-0.0403275	0.00550257	0.0411482
0.382	0.0195062	-0.0314161	-0.0301431	-0.0632425	0.0971627	0.134081	0.0946166	-0.214736	0.103528	0.015687	0.0258715	0.0462404	-0.0352353	-0.0339622	0.0258715	-0.0148664	-0.00213578	-0.0174125	0.0462404	-0.0352353	0.014414	-0.00722801	0.036056	-0.00340883	0.0767938	0.0118679	0.0131409	-0.0135933	-0.0263239	0.0105948	-0.0148664	-0.00468189	0.0538788	-0.0696078	0.015687	-0.00468189	0.00677563	0.0233254	0.0220523	-0.00595495	-0.00213578	-0.0339622	-0.0365083	-0.0110472	-0.0174125	0.0271445	-0.0403275	0.00677563	0.0335098
0.383	0.00932174	-0.0314161	-0.0263239	-0.0772462	0.0946166	0.149358	0.0997088	-0.208371	0.0933435	0.0284176	0.0207793	0.0475135	-0.0365083	-0.0263239	0.0131409	-0.0148664	-0.00977412	-0.0110472	0.0398751	-0.0225047	0.015687	0.0016834	0.0322368	-0.000862719	0.0653363	0.0398751	0.0182332	-0.0161394	-0.0250508	-0.00468189	-0.00468189	-0.00595495	0.0411482	-0.0568773	0.015687	0.00295645	0.015687	0.00677563	0.0195062	0.00677563	-0.000862719	-0.0186855	-0.0365083	-0.0250508	-0.00977412	0.0322368	-0.0441467	-0.0123202	0.0195062
0.384	0.0245984	-0.0326892	-0.0301431	-0.0683348	0.0882513	0.137901	0.0857052	-0.189275	0.104801	0.0398751	0.014414	0.0411482	-0.0314161	-0.0441467	0.0131409	0.00550257	0.000410338	-0.00850107	0.0449674	-0.0148664	0.0271445	0.000410338	0.0245984	-0.0135933	0.0691555	0.0436943	0.00422951	-0.0123202	-0.0365083	-0.00213578	-0.0135933	-0.0148664	0.0411482	-0.0568773	0.00677563	0.000410338	0.000410338	-0.000862719	0.0195062	-0.0110472	-0.00468189	-0.0199586	-0.0275969	-0.0225047	-0.00722801	0.0347829	-0.0377814	-0.00722801	0.0131409
0.385	0.015687	-0.0314161	-0.0225047	-0.0696078	0.080613	0.136628	0.0780669	-0.181637	0.0946166	0.0513327	0.00932174	0.0500596	-0.0148664	-0.0454197	0.00804868	0.0105948	-0.00213578	-0.0212316	0.037329	-0.0148664	0.015687	-0.00213578	0.0207793	-0.00468189	0.0576979	0.0449674	0.014414	-0.0148664	-0.0212316	0.000410338	-0.0174125	-0.0135933	0.0220523	-0.0568773	0.0207793	-0.00468189	0.0207793	0.0131409	0.0195062	-0.00722801	-0.00595495	-0.0339622	-0.0441467	-0.0110472	-0.0123202	0.015687	-0.0377814	-0.000862719	0.0195062
0.386	0.015687	-0.0428736	-0.0225047	-0.0670617	0.0869783	0.136628	0.0780669	-0.184183	0.0997088	0.0436943	0.0245984	0.0347829	-0.0199586	-0.0365083	0.0195062	-0.00213578	-0.000862719	-0.0314161	0.0424212	-0.00595495	0.0169601	0.00295645	0.0207793	-0.0148664	0.0487865	0.0551518	0.00804868	-0.0161394	-0.0314161	-0.00595495	-0.0110472	-0.00850107	0.0233254	-0.051785	0.015687	-0.0148664	0.0207793	0.00550257	0.0169601	-0.00468189	0.00932174	-0.0135933	-0.0403275	-0.0199586	-0.00340883	0.0258715	-0.0352353	-0.00468189	-0.000862719
0.387	0.0016834	-0.02887	-0.0110472	-0.0721539	0.0857052	0.127716	0.0704285	-0.18291	0.0920705	0.0335098	0.015687	0.0411482	-0.00722801	-0.0416006	-0.00595495	-0.00722801	-0.0123202	-0.0275969	0.037329	-0.00468189	0.036056	-0.000862719	0.0233254	-0.0135933	0.0411482	0.0487865	0.00804868	-0.0186855	-0.02887	-0.00340883	-0.0174125	-0.00595495	0.0347829	-0.0657887	0.014414	-0.0174125	0.0118679	0.0118679	0.014414	0.00677563	-0.00722801	-0.0250508	-0.0301431	-0.0110472	-0.0110472	0.015687	-0.0352353	-0.0110472	0.0016834
0.388	0.015687	-0.0339622	-0.0174125	-0.0619695	0.0704285	0.122624	0.0767938	-0.18291	0.0857052	0.0462404	0.014414	0.0347829	0.000410338	-0.0339622	-0.00595495	0.00804868	-0.00722801	-0.0301431	0.0462404	0.00550257	0.0195062	-0.00340883	0.00932174	-0.00722801	0.0449674	0.0487865	0.00550257	-0.0161394	-0.0314161	-0.0225047	-0.00977412	-0.00213578	0.0169601	-0.0568773	0.00932174	-0.0148664	0.00932174	0.0105948	0.0233254	-0.00468189	-0.00595495	-0.0135933	-0.0326892	-0.0110472	-0.00977412	-0.00340883	-0.0352353	0.00550257	-0.00850107
0.389	0.0016834	-0.0199586	-0.0250508	-0.0708809	0.0882513	0.123897	0.0551518	-0.167633	0.081886	0.037329	0.0207793	0.0207793	0.00550257	-0.0365083	0.00295645	-0.0199586	-0.00850107	-0.0186855	0.0347829	-0.000862719	0.0284176	0.00422951	0.0169601	-0.0225047	0.0245984	0.0449674	-0.00468189	-0.0161394	-0.0301431	-0.0148664	-0.00722801	-0.00977412	0.0195062	-0.0645156	0.00804868	-0.0186855	0.014414	0.0118679	0.0182332	0.00295645	-0.00977412	-0.0110472	-0.0326892	-0.00468189	-0.00722801	0.0118679	-0.0428736	0.000410338	-0.00468189
0.39	0.0131409	-0.0326892	-0.0110472	-0.0670617	0.0691555	0.106074	0.0704285	-0.173999	0.0704285	0.0411482	0.0169601	0.0195062	0.00422951	-0.0174125	-0.0123202	-0.000862719	-0.000862719	-0.0148664	0.0513327	0.0182332	0.0233254	0.00932174	0.0016834	-0.0199586	0.0347829	0.0449674	-0.00213578	-0.0212316	-0.0314161	-0.0148664	0.000410338	-0.000862719	0.0220523	-0.0657887	0.0105948	-0.0110472	0.0131409	0.00550257	0.014414	-0.000862719	0.000410338	-0.0237778	-0.0326892	-0.0148664	-0.00213578	0.00295645	-0.0314161	0.00422951	-0.00977412
0.391	0.000410338	-0.0314161	-0.0110472	-0.0721539	0.0653363	0.103528	0.0627902	-0.172726	0.080613	0.0398751	0.0182332	0.0169601	0.00677563	-0.0250508	-0.00340883	-0.00722801	-0.000862719	-0.0148664	0.036056	0.00422951	0.015687	0.00295645	0.000410338	-0.0250508	0.0309637	0.0284176	-0.0123202	-0.0250508	-0.0275969	-0.0263239	-0.0237778	0.00295645	0.015687	-0.0657887	0.0105948	-0.0237778	0.0169601	-0.000862719	0.0245984	-0.00213578	-0.00722801	-0.0212316	-0.0314161	-0.0161394	-0.00977412	-0.00468189	-0.0326892	0.000410338	-0.00340883
0.392	0.015687	-0.0225047	-0.0123202	-0.0670617	0.0602441	0.104801	0.0551518	-0.172726	0.0742477	0.0245984	0.0169601	0.00932174	0.00550257	-0.0161394	-0.00722801	-0.00722801	0.00295645	-0.0161394	0.0526057	0.00295645	0.0296907	-0.00468189	0.00550257	-0.0199586	0.0296907	0.0271445	-0.0123202	-0.00850107	-0.0352353	-0.0263239	-0.0148664	-0.0110472	0.0016834	-0.0645156	0.00677563	-0.0314161	0.0182332	0.00932174	0.0245984	0.00804868	-0.00595495	-0.0225047	-0.051785	-0.0186855	-0.00722801	0.000410338	-0.0326892	-0.00340883	-0.00468189
0.393	0.00422951	-0.0263239	-0.0263239	-0.0543312	0.0602441	0.0857052	0.0602441	-0.189275	0.081886	0.0233254	0.0105948	0.00550257	0.00422951	-0.00468189	-0.0148664	-0.00850107	-0.0110472	-0.00722801	0.0513327	0.0016834	0.0182332	-0.000862719	0.00677563	-0.0148664	0.014414	0.0284176	-0.00340883	-0.00850107	-0.0199586	-0.0301431	-0.0110472	0.000410338	0.00932174	-0.0696078	0.015687	-0.0135933	0.00677563	-0.00468189	0.0233254	0.00295645	-0.00468189	-0.0199586	-0.0225047	-0.0199586	-0.00468189	-0.00468189	-0.0148664	-0.000862719	-0.0148664
0.394	0.0245984	-0.02887	-0.0199586	-0.0606964	0.0436943	0.0793399	0.0449674	-0.193094	0.0678824	0.0195062	0.00550257	0.00804868	-0.00722801	-0.0199586	-0.0110472	-0.00722801	-0.00468189	-0.00722801	0.036056	0.00677563	0.0220523	0.0105948	0.00932174	-0.0199586	0.015687	0.00422951	-0.00468189	-0.0212316	-0.02887	-0.0199586	0.000410338	-0.00722801	0.000410338	-0.0670617	0.00677563	-0.0110472	0.000410338	0.00422951	0.014414	0.0016834	0.0105948	-0.0225047	-0.0339622	-0.00722801	-0.00595495	0.00422951	-0.0301431	0.00677563	-0.00850107
0.395	0.0131409	-0.0263239	-0.0263239	-0.0670617	0.0653363	0.0958897	0.0500596	-0.189275	0.0780669	0.0169601	0.0207793	-0.00468189	-0.0148664	-0.0110472	-0.00977412	-0.0237778	-0.00340883	-0.0186855	0.0538788	0.00550257	0.0258715	-0.000862719	0.0131409	-0.0148664	0.015687	0.0271445	-0.0237778	-0.0123202	-0.0186855	-0.0352353	-0.0123202	-0.0110472	0.014414	-0.0619695	0.0105948	-0.0174125	0.015687	0.00422951	0.0169601	-0.00595495	-0.00595495	-0.0174125	-0.0314161	-0.0199586	-0.00468189	0.000410338	-0.0174125	0.014414	-0.0161394
0.396	0.0207793	-0.0263239	-0.0250508	-0.0568773	0.0564249	0.0717016	0.0411482	-0.194367	0.0729746	0.0016834	0.0207793	-0.00850107	-0.0148664	-0.0186855	-0.0174125	-0.00850107	-0.00340883	-0.0135933	0.0309637	0.0016834	0.0169601	-0.00213578	0.0118679	-0.0135933	0.0016834	0.00295645	-0.0135933	-0.0161394	-0.0275969	-0.0301431	-0.00977412	-0.00340883	0.0105948	-0.0581503	0.00932174	-0.0123202	0.014414	-0.0110472	0.0195062	0.00295645	-0.00213578	-0.0123202	-0.0275969	-0.00595495	-0.00595495	0.00295645	-0.0199586	-0.0135933	-0.0135933
0.397	0.0169601	-0.0314161	-0.0275969	-0.0530581	0.0564249	0.0767938	0.0335098	-0.202006	0.0844321	0.0118679	0.0105948	-0.0148664	-0.0250508	-0.0148664	-0.0110472	-0.0237778	-0.00850107	-0.00595495	0.0309637	0.00422951	0.0309637	-0.000862719	0.0105948	-0.0135933	0.0131409	-0.00595495	-0.0174125	-0.0110472	-0.0237778	-0.0263239	-0.00468189	-0.0135933	0.000410338	-0.0670617	0.0207793	-0.0148664	0.0131409	-0.00722801	0.0220523	0.00804868	0.000410338	-0.0135933	-0.0199586	-0.00977412	-0.00468189	0.00932174	-0.0148664	0.00295645	-0.00977412
0.398	0.00932174	-0.0199586	-0.0199586	-0.0454197	0.0564249	0.0717016	0.036056	-0.188002	0.0704285	0.00932174	0.0105948	-0.00977412	-0.0199586	-0.0148664	-0.0148664	-0.0199586	0.00677563	-0.0110472	0.036056	-0.00340883	0.0207793	0.00422951	0.00804868	-0.00850107	0.0207793	-0.00850107	-0.0110472	-0.0110472	-0.0339622	-0.02887	-0.00213578	-0.00977412	0.0105948	-0.0645156	0.00804868	-0.00977412	0.0131409	-0.00722801	0.0233254	0.000410338	-0.00977412	-0.0148664	-0.0148664	-0.00850107	-0.00468189	-0.00213578	-0.0161394	0.00677563	-0.0123202
0.399	0.015687	-0.0263239	-0.0186855	-0.0632425	0.0627902	0.0666093	0.0398751	-0.203279	0.0844321	0.00295645	0.0271445	-0.0237778	-0.0110472	-0.0135933	-0.0199586	-0.0199586	0.00550257	-0.0199586	0.0347829	-0.000862719	0.0195062	-0.00595495	0.0182332	-0.00595495	0.000410338	-0.00595495	-0.0123202	-0.0110472	-0.0237778	-0.0263239	-0.00213578	-0.00595495	0.00295645	-0.0619695	-0.000862719	-0.0123202	0.00932174	-0.00468189	0.0169601	-0.00595495	-0.00722801	-0.0148664	-0.0301431	-0.00468189	-0.00468189	-0.00340883	-0.02887	-0.000862719	-0.00977412
0.4	0.0195062	-0.0314161	-0.0237778	-0.0594234	0.0500596	0.0602441	0.0462404	-0.186729	0.0793399	0.0105948	0.0016834	-0.0174125	-0.0301431	-0.00595495	-0.0123202	-0.0199586	-0.00850107	-0.0186855	0.0436943	-0.00850107	0.0284176	-0.00468189	0.014414	-0.0148664	0.0182332	-0.0135933	-0.0135933	-0.0174125	-0.0186855	-0.0237778	-0.00977412	-0.0110472	0.000410338	-0.0606964	0.00550257	-0.0199586	0.00804868	-0.0148664	0.0233254	0.0105948	-0.0110472	-0.00595495	-0.0199586	-0.0161394	-0.0110472	0.00295645	-0.00595495	-0.00340883	-0.00722801
0.401	0.0233254	-0.0199586	-0.0148664	-0.0543312	0.0615171	0.0666093	0.036056	-0.188002	0.0704285	-0.00468189	0.0182332	-0.0199586	-0.0135933	-0.0174125	-0.0212316	-0.0199586	-0.00213578	-0.00722801	0.0296907	-0.00595495	0.036056	0.000410338	0.00804868	-0.00340883	0.00422951	-0.0199586	-0.0161394	-0.00977412	-0.0161394	-0.0225047	-0.00850107	-0.0148664	0.0105948	-0.0696078	0.0233254	-0.0110472	0.0131409	-0.0123202	0.00804868	0.000410338	-0.00595495	-0.0148664	-0.0135933	-0.00977412	0.00295645	-0.00595495	-0.0148664	-0.00213578	-0.0148664
0.402	0.0220523	-0.0237778	-0.02887	-0.0556042	0.0513327	0.0755207	0.0462404	-0.189275	0.0742477	-0.00468189	0.0105948	-0.0148664	-0.0199586	-0.0135933	-0.00977412	-0.0301431	0.000410338	-0.00595495	0.0436943	-0.00468189	0.0296907	0.000410338	0.0131409	-0.00977412	0.00550257	-0.0148664	-0.00595495	-0.0110472	-0.0212316	-0.0212316	-0.00340883	-0.00977412	0.00295645	-0.051785	0.00295645	-0.0135933	0.014414	-0.0110472	0.014414	-0.00468189	0.00550257	-0.0237778	-0.0199586	-0.0110472	-0.0148664	-0.000862719	-0.0135933	0.0016834	-0.00595495
0.403	0.0182332	-0.0237778	-0.0161394	-0.050512	0.0576979	0.0678824	0.0602441	-0.189275	0.0767938	-0.0123202	0.0195062	-0.00468189	-0.0212316	-0.0148664	-0.0148664	-0.0199586	-0.00340883	-0.00722801	0.0347829	-0.00468189	0.036056	0.00804868	0.00295645	-0.00468189	0.00804868	-0.0186855	-0.00595495	-0.00850107	-0.0212316	-0.0237778	-0.00468189	-0.00340883	0.00804868	-0.0606964	0.0233254	-0.0123202	0.0131409	-0.0135933	0.0131409	-0.0123202	-0.00595495	-0.0148664	-0.0212316	-0.00595495	-0.000862719	0.000410338	-0.0263239	0.000410338	-0.00595495
0.404	0.0169601	-0.0148664	-0.0225047	-0.0581503	0.0436943	0.0653363	0.0487865	-0.184183	0.0780669	-0.00340883	0.0169601	-0.00595495	-0.0135933	-0.0199586	-0.0148664	-0.0275969	0.00422951	-0.0135933	0.036056	0.000410338	0.015687	0.00295645	0.0105948	-0.00595495	0.014414	-0.0123202	0.00295645	0.000410338	-0.0199586	-0.0237778	-0.00468189	-0.0110472	0.00295645	-0.0568773	0.0118679	0.000410338	0.0016834	-0.0110472	0.0105948	0.00804868	0.00677563	-0.0212316	-0.00977412	-0.0161394	-0.00977412	0.00677563	-0.0110472	-0.00468189	0.000410338
0.405	0.0118679	-0.0199586	-0.0135933	-0.0454197	0.0526057	0.0500596	0.0411482	-0.179091	0.0831591	-0.0161394	0.00677563	-0.00468189	-0.0174125	-0.0135933	-0.0186855	-0.0225047	0.000410338	-0.00340883	0.036056	-0.0123202	0.0233254	-0.000862719	-0.00468189	-0.000862719	0.014414	-0.00977412	-0.000862719	-0.00595495	-0.00977412	-0.0237778	0.00677563	-0.00722801	0.00804868	-0.0632425	0.000410338	-0.00977412	0.015687	-0.00722801	0.0195062	-0.0123202	0.00295645	-0.0174125	-0.0199586	-0.00340883	-0.0110472	0.0016834	-0.0174125	-0.00595495	-0.0174125
0.406	0.00677563	-0.0212316	-0.0161394	-0.0454197	0.0449674	0.0538788	0.0398751	-0.177818	0.0666093	-0.00977412	0.0169601	-0.0148664	0.00932174	-0.0161394	-0.0161394	-0.0135933	0.00932174	-0.0148664	0.036056	-0.0186855	0.0309637	-0.00468189	0.015687	-0.000862719	0.0118679	-0.00977412	-0.00340883	-0.00850107	-0.0237778	-0.0250508	-0.000862719	-0.0148664	0.00677563	-0.0479659	0.0182332	-0.0174125	0.00422951	-0.0135933	0.0105948	-0.00213578	-0.00340883	-0.00977412	-0.0161394	-0.00977412	-0.00340883	0.000410338	-0.00595495	-0.0199586	-0.00213578
0.407	0.0207793	-0.0263239	-0.00595495	-0.0556042	0.0386021	0.0564249	0.0462404	-0.173999	0.0767938	-0.00977412	0.00677563	-0.00977412	0.0131409	-0.0199586	-0.0110472	-0.0250508	-0.000862719	0.000410338	0.0296907	0.00295645	0.014414	0.00677563	0.0118679	-0.0148664	0.0105948	-0.00340883	0.00677563	-0.00468189	-0.0110472	-0.0339622	-0.00595495	-0.0123202	0.00422951	-0.0543312	0.00804868	0.000410338	0.0182332	0.00295645	0.014414	0.0016834	0.00422951	-0.0186855	-0.0174125	-0.00213578	-0.00340883	-0.00340883	-0.0174125	-0.00977412	-0.000862719
0.408	0.014414	-0.0237778	-0.0225047	-0.0530581	0.0424212	0.0538788	0.0411482	-0.193094	0.0729746	-0.0123202	0.0131409	-0.00468189	0.0105948	-0.0275969	-0.00977412	-0.0225047	0.000410338	-0.00977412	0.0207793	-0.00722801	0.0258715	0.000410338	0.00677563	-0.00850107	0.00295645	-0.0123202	-0.0135933	0.000410338	-0.0174125	-0.0174125	-0.0123202	-0.00977412	0.00295645	-0.0390544	0.000410338	-0.0148664	-0.000862719	-0.00722801	0.00550257	-0.00722801	-0.00468189	-0.0135933	-0.0123202	-0.0123202	-0.0123202	-0.00468189	-0.0174125	-0.00468189	-0.000862719
0.409	0.0207793	-0.0225047	-0.0110472	-0.0441467	0.0551518	0.0538788	0.0436943	-0.188002	0.0704285	-0.0110472	0.0131409	0.000410338	0.0105948	-0.0212316	-0.0148664	-0.0186855	0.0016834	-0.00468189	0.0271445	-0.00722801	0.0169601	-0.00468189	0.0195062	-0.00595495	0.00804868	-0.00722801	-0.00468189	-0.00340883	-0.0123202	-0.0148664	0.000410338	-0.00468189	0.00295645	-0.0454197	0.0195062	-0.00977412	0.0118679	0.00422951	0.0131409	0.00932174	-0.00595495	-0.00977412	-0.0135933	-0.00977412	0.000410338	-0.000862719	-0.0186855	-0.0148664	-0.00340883
0.41	0.014414	-0.0123202	-0.0161394	-0.0619695	0.037329	0.0526057	0.0284176	-0.179091	0.0755207	-0.0135933	0.00550257	-0.00595495	0.0233254	-0.0174125	-0.0237778	-0.0174125	-0.00595495	-0.00468189	0.0284176	-0.00595495	0.0195062	-0.00468189	0.00932174	-0.000862719	0.0118679	0.000410338	0.000410338	-0.00468189	-0.0250508	-0.0212316	-0.00213578	-0.00850107	0.0105948	-0.0543312	0.0182332	-0.0148664	0.00677563	-0.00595495	0.00932174	-0.00722801	-0.00213578	-0.0123202	-0.0123202	-0.0161394	0.000410338	0.000410338	-0.0110472	0.00295645	-0.000862719
0.411	0.014414	-0.0314161	-0.00977412	-0.0466928	0.0704285	0.0538788	0.036056	-0.176545	0.0640632	-0.00722801	0.014414	-0.00595495	-0.00213578	-0.00595495	-0.00468189	-0.0237778	-0.00340883	-0.0110472	0.0335098	-0.00468189	0.0233254	-0.00340883	0.00804868	0.00422951	0.00295645	0.000410338	0.0016834	-0.0161394	-0.0123202	-0.0212316	-0.00213578	-0.0123202	0.00550257	-0.0403275	0.0105948	-0.0148664	0.00677563	-0.00468189	0.00932174	-0.00340883	0.00677563	-0.0148664	-0.00977412	-0.00977412	-0.00595495	0.0016834	-0.0148664	-0.00213578	-0.00850107
0.412	0.00677563	-0.00977412	-0.0148664	-0.0479659	0.0449674	0.0411482	0.0386021	-0.175272	0.0615171	-0.0174125	0.0131409	-0.0123202	0.014414	-0.0110472	-0.00595495	-0.00977412	-0.00213578	-0.00977412	0.0169601	-0.00340883	0.015687	-0.00340883	0.00422951	0.0016834	0.00677563	0.0016834	-0.000862719	-0.00977412	-0.0186855	-0.0250508	-0.0110472	-0.00595495	-0.000862719	-0.051785	0.00804868	-0.00850107	0.014414	-0.00340883	0.0245984	0.000410338	0.00422951	-0.00340883	-0.0123202	-0.00213578	-0.00340883	-0.00340883	-0.0135933	-0.0123202	0.000410338
0.413	0.0207793	-0.0225047	-0.00595495	-0.0479659	0.0551518	0.0551518	0.0322368	-0.186729	0.0640632	-0.00977412	0.0105948	0.0016834	0.015687	-0.0263239	-0.0161394	-0.0174125	0.000410338	-0.0135933	0.0347829	-0.00213578	0.0207793	-0.00468189	0.0131409	-0.00468189	0.00550257	0.00550257	-0.000862719	-0.0110472	-0.0212316	-0.0212316	-0.00722801	-0.00850107	0.0105948	-0.0416006	0.014414	-0.0123202	0.0016834	0.00422951	0.0105948	-0.000862719	-0.00468189	-0.0123202	-0.0135933	-0.00468189	-0.000862719	-0.00595495	-0.0161394	-0.00468189	-0.00468189
0.414	0.014414	-0.0148664	-0.0148664	-0.0454197	0.036056	0.0576979	0.0411482	-0.179091	0.0640632	-0.00722801	0.00932174	-0.00977412	0.0131409	-0.0212316	-0.00977412	-0.0174125	-0.000862719	-0.00850107	0.0195062	-0.0148664	0.0347829	-0.00850107	0.0105948	-0.00977412	0.00422951	0.00422951	0.0118679	-0.00468189	-0.00468189	-0.0275969	-0.00213578	-0.0199586	0.00295645	-0.0466928	0.000410338	-0.0123202	0.0016834	-0.00468189	0.00932174	-0.0148664	-0.00722801	-0.0148664	-0.0110472	-0.000862719	-0.00977412	0.0131409	-0.0123202	-0.00340883	0.00932174
0.415	0.015687	-0.0237778	-0.00850107	-0.0556042	0.0335098	0.0436943	0.0309637	-0.186729	0.0615171	-0.0174125	0.000410338	-0.00468189	0.0220523	-0.0148664	-0.0123202	-0.00468189	-0.00977412	-0.000862719	0.0296907	-0.0123202	0.0195062	-0.00468189	0.000410338	-0.000862719	0.00295645	-0.00722801	-0.000862719	-0.0161394	-0.0110472	-0.0237778	-0.00468189	-0.000862719	0.0016834	-0.0403275	0.015687	-0.00977412	0.014414	0.000410338	0.00550257	-0.00722801	0.000410338	-0.00722801	-0.0110472	-0.0110472	-0.00595495	0.00677563	-0.00722801	-0.00340883	0.0016834
0.416	0.015687	-0.00977412	-0.0174125	-0.0454197	0.0322368	0.0513327	0.0195062	-0.188002	0.0526057	-0.00850107	0.00677563	-0.00468189	0.00932174	-0.0237778	-0.00977412	-0.00977412	0.00295645	-0.0199586	0.0182332	-0.00977412	0.0245984	-0.00468189	0.014414	0.000410338	0.0118679	-0.00468189	0.00804868	-0.0148664	-0.0237778	-0.0161394	0.0016834	-0.00213578	0.0016834	-0.0352353	0.0207793	-0.0123202	0.00422951	0.0016834	0.00804868	-0.00340883	0.00295645	-0.0263239	-0.00977412	-0.00595495	-0.00850107	-0.00340883	-0.0212316	-0.0148664	0.00295645
0.417	0.0182332	-0.0135933	0.000410338	-0.0339622	0.0411482	0.0513327	0.0207793	-0.167633	0.0717016	-0.0148664	0.014414	0.000410338	0.0118679	-0.00977412	-0.00977412	-0.0110472	-0.00595495	-0.00595495	0.0258715	-0.00595495	0.0245984	-0.00722801	-0.000862719	-0.00468189	0.00932174	-0.00977412	0.00295645	-0.00468189	-0.0212316	-0.0263239	-0.00977412	-0.0174125	-0.00468189	-0.0352353	0.0105948	-0.00850107	0.0118679	-0.00977412	0.0105948	-0.0161394	0.00804868	-0.0161394	-0.0174125	0.000410338	-0.00468189	0.0131409	-0.0123202	-0.000862719	-0.00340883
0.418	0.00677563	-0.0199586	-0.0123202	-0.0403275	0.0411482	0.0411482	0.036056	-0.181637	0.0640632	-0.00850107	0.00422951	-0.00213578	0.0245984	-0.0123202	-0.0135933	-0.00595495	0.00295645	-0.0110472	0.014414	-0.00468189	0.0207793	-0.00340883	0.000410338	-0.0275969	0.0105948	0.000410338	-0.00595495	-0.00977412	-0.0199586	-0.0199586	-0.000862719	-0.00468189	0.00804868	-0.0275969	0.015687	-0.00595495	0.00422951	-0.0110472	0.00677563	-0.00468189	0.00550257	-0.00850107	-0.00850107	-0.00213578	0.00550257	0.00677563	-0.00340883	-0.0123202	0.00677563
0.419	0.0131409	-0.0263239	-0.00468189	-0.0403275	0.0335098	0.0551518	0.0220523	-0.157449	0.0615171	-0.0135933	0.00677563	-0.000862719	-0.000862719	0.000410338	0.00422951	-0.0123202	0.00932174	-0.0148664	0.0195062	-0.0135933	0.0258715	0.000410338	0.00295645	0.00295645	0.00550257	0.000410338	0.014414	-0.00468189	-0.0225047	-0.0174125	0.0016834	-0.0123202	-0.00340883	-0.0466928	0.000410338	-0.00340883	0.0105948	0.00295645	0.0195062	-0.000862719	0.00932174	-0.00722801	-0.0199586	-0.000862719	-0.00468189	-0.00595495	-0.0148664	-0.00595495	0.000410338
0.42	0.0169601	-0.00722801	-0.0110472	-0.0377814	0.036056	0.0411482	0.0284176	-0.16636	0.0551518	-0.000862719	0.000410338	-0.000862719	0.00677563	-0.000862719	-0.0110472	-0.000862719	0.00550257	-0.000862719	0.0258715	-0.0110472	0.0245984	-0.0110472	0.000410338	-0.00977412	-0.00468189	-0.00213578	0.00295645	-0.0110472	-0.0135933	-0.0199586	-0.0135933	-0.00977412	0.0016834	-0.0428736	0.0118679	-0.0225047	0.014414	-0.0110472	0.0169601	0.000410338	-0.0148664	-0.00468189	-0.00468189	-0.00468189	0.00295645	0.00932174	-0.0110472	-0.000862719	-0.00468189
0.421	0.014414	-0.0135933	-0.0123202	-0.0314161	0.0335098	0.0436943	0.0258715	-0.161268	0.0538788	-0.0161394	0.0105948	-0.0186855	0.00422951	-0.00595495	-0.0123202	-0.0148664	0.00295645	0.000410338	0.0245984	0.00295645	0.0271445	0.0016834	0.00550257	-0.0110472	0.0016834	-0.0135933	-0.000862719	-0.00722801	-0.00722801	-0.0199586	0.0016834	-0.0123202	0.0105948	-0.0326892	0.00677563	-0.00595495	0.00932174	0.000410338	0.0207793	0.00422951	0.000410338	0.00295645	-0.0148664	-0.00977412	0.0016834	-0.00340883	-0.00340883	0.00295645	0.00295645
0.422	0.00295645	-0.0148664	-0.00595495	-0.0403275	0.036056	0.0436943	0.0309637	-0.168906	0.0538788	-0.0148664	0.00295645	-0.00595495	0.0016834	0.00804868	-0.00340883	-0.0148664	0.000410338	0.000410338	0.00932174	-0.0123202	0.014414	-0.00722801	0.00422951	-0.00468189	0.00932174	-0.00595495	0.00932174	-0.00722801	-0.0148664	-0.0148664	-0.00213578	-0.0174125	-0.00850107	-0.0314161	0.014414	-0.00977412	0.000410338	-0.0123202	0.0195062	0.00550257	-0.00468189	-0.0110472	-0.00850107	-0.00468189	-0.00340883	-0.000862719	-0.0212316	0.00295645	0.000410338
0.423	0.014414	-0.00977412	-0.00340883	-0.0428736	0.0487865	0.0462404	0.0233254	-0.165087	0.0538788	-0.0110472	0.00677563	-0.0212316	-0.00213578	-0.00340883	-0.0148664	-0.0174125	0.0105948	-0.00468189	0.0220523	-0.0110472	0.0309637	-0.000862719	0.00677563	-0.00977412	0.00295645	0.0016834	0.000410338	-0.0110472	-0.0199586	-0.0314161	-0.00722801	-0.0135933	0.00677563	-0.0301431	0.015687	-0.0250508	0.00932174	0.00550257	0.0207793	0.0105948	0.0105948	-0.00340883	-0.00977412	0.00295645	-0.00977412	0.014414	-0.0123202	0.00550257	-0.000862719
0.424	0.00422951	-0.0161394	-0.00340883	-0.0326892	0.0615171	0.0475135	0.0335098	-0.173999	0.0666093	-0.0135933	0.0131409	-0.00213578	0.00295645	0.000410338	-0.0174125	-0.00977412	-0.00468189	0.00550257	0.00804868	-0.00977412	0.0245984	-0.00340883	-0.00213578	-0.00850107	0.00932174	-0.00850107	0.00295645	-0.00722801	-0.00595495	-0.0199586	-0.000862719	-0.0225047	0.000410338	-0.0314161	0.0169601	0.0016834	0.00550257	0.000410338	0.00677563	0.00422951	0.00550257	-0.00468189	-0.0123202	-0.00595495	0.00422951	-0.00340883	-0.00213578	-0.0123202	0.0016834
0.425	0.0105948	-0.00722801	-0.0110472	-0.0301431	0.0538788	0.0500596	0.0245984	-0.16636	0.0475135	-0.0135933	0.00932174	-0.0123202	0.00295645	0.00677563	0.00677563	-0.0123202	0.00422951	-0.00722801	0.014414	-0.00468189	0.0296907	0.00295645	0.000410338	-0.00468189	0.00550257	-0.0123202	0.00295645	0.000410338	-0.0123202	-0.0225047	0.00295645	-0.0110472	0.0016834	-0.0428736	0.015687	-0.000862719	0.0105948	-0.00595495	0.0169601	0.00932174	-0.000862719	-0.00595495	-0.00850107	-0.00468189	-0.0123202	0.0016834	-0.00977412	0.00677563	0.00550257
0.426	0.00295645	-0.00595495	-0.00468189	-0.0225047	0.0551518	0.0424212	0.0335098	-0.16636	0.0602441	-0.00722801	0.0195062	-0.00595495	0.0105948	-0.00468189	-0.0110472	-0.0135933	0.00422951	-0.0225047	0.0245984	-0.00468189	0.036056	-0.000862719	0.00677563	-0.00340883	0.00550257	-0.000862719	0.00550257	0.0105948	-0.0135933	-0.0199586	-0.00468189	-0.0186855	-0.000862719	-0.0250508	0.0245984	-0.0148664	0.00422951	-0.000862719	0.0207793	0.000410338	0.0118679	-0.00468189	-0.0110472	-0.00213578	-0.000862719	0.00295645	-0.0148664	-0.0110472	-0.00722801
0.427	0.00677563	-0.00977412	-0.00722801	-0.0352353	0.0513327	0.0411482	0.0245984	-0.15363	0.0526057	-0.0161394	0.00932174	-0.0110472	-0.00340883	0.00422951	-0.00595495	-0.00595495	0.00422951	-0.00468189	0.015687	-0.0110472	0.0271445	0.00295645	0.00422951	-0.00468189	0.0131409	-0.0161394	0.000410338	-0.00468189	-0.0174125	-0.0199586	0.00804868	-0.0148664	0.00550257	-0.0339622	0.0131409	-0.00595495	0.0169601	-0.00722801	0.0271445	-0.000862719	-0.000862719	-0.00340883	0.000410338	-0.0174125	0.0131409	0.000410338	-0.00850107	-0.00850107	-0.00340883
0.428	0.0105948	-0.0148664	0.00677563	-0.0186855	0.058971	0.0436943	0.0245984	-0.159995	0.0615171	-0.0110472	0.0233254	-0.0148664	0.0195062	-0.00977412	0.00422951	-0.00595495	-0.00850107	0.000410338	0.0207793	0.00550257	0.0245984	0.000410338	0.000410338	0.000410338	0.00422951	-0.00850107	-0.000862719	-0.000862719	-0.0135933	-0.0263239	-0.00340883	-0.0275969	0.00932174	-0.0454197	0.015687	-0.0110472	0.0105948	0.00295645	0.014414	0.00804868	0.000410338	-0.00468189	-0.0263239	0.00422951	-0.00468189	0.00422951	0.00677563	0.00550257	0.00550257
0.429	0.0131409	-0.00595495	-0.00850107	-0.0403275	0.036056	0.0475135	0.0335098	-0.151084	0.0475135	-0.00595495	0.00550257	-0.00595495	0.015687	0.000410338	-0.00850107	-0.00850107	0.000410338	-0.00722801	0.00932174	-0.00722801	0.0207793	0.0016834	0.0016834	-0.000862719	-0.00468189	-0.0123202	0.00422951	-0.00468189	-0.0110472	-0.0275969	0.00422951	-0.0161394	-0.000862719	-0.0314161	0.0207793	0.0016834	0.0233254	-0.0148664	0.015687	-0.000862719	0.00677563	-0.000862719	0.00295645	0.0016834	0.000410338	0.000410338	-0.0123202	-0.00595495	-0.00595495
0.43	0.015687	-0.00722801	-0.000862719	-0.0339622	0.037329	0.0411482	0.036056	-0.139626	0.058971	-0.00595495	0.0245984	-0.0237778	0.00677563	-0.0110472	-0.00340883	-0.00213578	-0.00213578	-0.000862719	0.0169601	-0.0123202	0.0347829	0.00295645	0.0220523	0.00932174	0.00804868	-0.000862719	-0.00595495	0.00932174	-0.0174125	-0.0263239	0.00932174	-0.0212316	0.0105948	-0.0352353	0.0220523	-0.00595495	0.00932174	-0.00468189	0.0233254	0.0105948	0.000410338	0.00550257	-0.0135933	-0.00468189	-0.000862719	-0.00595495	-0.0110472	-0.00213578	0.000410338
0.431	0.014414	-0.00468189	-0.00722801	-0.0250508	0.0347829	0.037329	0.0424212	-0.144718	0.058971	-0.0225047	0.00422951	-0.0110472	0.00677563	-0.0123202	-0.00468189	-0.00340883	0.00550257	0.00295645	0.0169601	0.000410338	0.0271445	0.000410338	0.00677563	0.00932174	-0.00468189	-0.00595495	0.014414	0.000410338	-0.0199586	-0.0148664	-0.00595495	-0.0237778	0.00804868	-0.0339622	0.0195062	-0.00340883	-0.00213578	-0.00340883	0.00677563	0.000410338	0.00295645	-0.00340883	-0.00595495	-0.00595495	-0.00722801	0.00932174	-0.00850107	0.0016834	0.000410338
0.432	0.0118679	-0.0199586	-0.0135933	-0.0225047	0.0564249	0.0513327	0.0271445	-0.142172	0.0513327	-0.0123202	0.0233254	-0.0174125	0.0169601	-0.00977412	-0.00468189	-0.00977412	-0.0110472	-0.00977412	0.0118679	0.00550257	0.0347829	-0.00468189	0.014414	0.000410338	-0.000862719	-0.0275969	0.0131409	-0.00213578	-0.00977412	-0.0135933	-0.00468189	-0.00468189	-0.00340883	-0.0352353	0.0296907	-0.0110472	0.00804868	-0.00213578	0.0233254	0.00422951	0.00550257	-0.00722801	0.00422951	0.00295645	0.000410338	-0.00468189	-0.0148664	-0.00977412	0.00677563
0.433	0.0195062	0.00550257	-0.00468189	-0.0352353	0.0462404	0.0424212	0.0398751	-0.128168	0.0640632	-0.0174125	0.0258715	-0.00722801	0.0220523	-0.0174125	-0.00595495	-0.00595495	0.00422951	0.00295645	0.0131409	0.000410338	0.0347829	0.00295645	0.014414	0.00932174	0.00550257	-0.000862719	0.00932174	0.0131409	-0.0123202	-0.0199586	0.000410338	-0.00722801	0.000410338	-0.0403275	0.0296907	0.000410338	0.0131409	0.00550257	0.014414	0.00932174	-0.00468189	-0.00340883	-0.00595495	-0.00722801	-0.00595495	-0.00595495	-0.00722801	-0.00340883	0.00295645
0.434	-0.000862719	0.000410338	-0.00722801	-0.0250508	0.0424212	0.0322368	0.0335098	-0.126895	0.0551518	-0.0161394	0.0118679	-0.0174125	0.0271445	-0.0161394	-0.00468189	-0.0148664	-0.00340883	-0.0148664	0.0245984	-0.00340883	0.036056	-0.00340883	0.00932174	0.0105948	0.00550257	-0.0135933	0.00932174	-0.00468189	-0.0123202	-0.00722801	-0.000862719	-0.0161394	-0.00595495	-0.0352353	0.015687	-0.00468189	0.00422951	0.000410338	0.0131409	0.0016834	-0.000862719	0.00550257	-0.00340883	-0.00468189	0.000410338	0.0105948	-0.00468189	0.00550257	0.00295645
0.435	0.014414	-0.00468189	-0.00595495	-0.0352353	0.0500596	0.0462404	0.0245984	-0.116711	0.0666093	-0.00468189	0.0296907	0.0016834	0.014414	-0.0135933	-0.00850107	-0.0110472	0.000410338	0.0016834	0.00932174	-0.0148664	0.0347829	-0.000862719	0.00677563	0.0016834	-0.00340883	-0.0186855	0.00804868	0.000410338	-0.0148664	-0.0174125	0.000410338	-0.0110472	0.00932174	-0.0416006	0.0169601	-0.00722801	0.00295645	0.000410338	0.0182332	0.000410338	0.0105948	0.0016834	-0.00468189	-0.0135933	-0.00468189	0.00932174	-0.0123202	0.000410338	-0.00468189
0.436	0.00677563	-0.000862719	-0.00340883	-0.0352353	0.0449674	0.0309637	0.037329	-0.106526	0.0640632	-0.0148664	0.015687	-0.0148664	0.0233254	0.000410338	0.000410338	0.000410338	-0.00213578	-0.00468189	0.0245984	-0.00722801	0.0322368	-0.00213578	0.0118679	-0.000862719	0.0118679	-0.00213578	0.00677563	-0.00468189	-0.0148664	-0.0161394	-0.00468189	-0.00977412	0.0016834	-0.0314161	0.0207793	-0.00595495	0.00932174	-0.00468189	0.0105948	0.0105948	0.00295645	-0.00468189	-0.00213578	0.0016834	0.000410338	0.00422951	-0.00213578	0.00932174	0.00295645
0.437	0.0105948	-0.00340883	-0.00850107	-0.0365083	0.0436943	0.0296907	0.0347829	-0.106526	0.0564249	-0.00340883	0.0207793	-0.00595495	0.0233254	-0.00722801	0.00295645	-0.00722801	0.00804868	0.000410338	0.0258715	-0.00977412	0.036056	0.00295645	0.015687	0.00550257	0.00677563	-0.0148664	0.0207793	-0.00340883	-0.0123202	-0.0161394	0.0016834	-0.0110472	-0.000862719	-0.0275969	0.0220523	-0.00722801	0.0169601	0.00422951	0.0131409	0.00295645	0.00295645	0.0131409	-0.0110472	-0.0135933	0.00295645	-0.000862719	0.00550257	-0.0135933	-0.00340883
0.438	0.0220523	-0.00977412	-0.00468189	-0.0441467	0.0424212	0.0411482	0.0347829	-0.0772462	0.0576979	-0.0148664	0.0118679	0.00677563	0.0347829	-0.00595495	-0.00977412	-0.00468189	-0.000862719	-0.000862719	0.0207793	0.000410338	0.0386021	-0.000862719	0.00295645	0.0118679	0.00422951	0.0016834	0.00677563	-0.00340883	-0.0174125	-0.0123202	0.00295645	-0.0110472	0.000410338	-0.0275969	0.0207793	-0.000862719	0.00422951	-0.00340883	0.000410338	-0.00468189	0.00677563	0.00295645	-0.00213578	-0.0110472	0.00295645	0.00550257	-0.0212316	0.000410338	0.0105948
0.439	0.00804868	0.00422951	-0.00722801	-0.0339622	0.0526057	0.0411482	0.0335098	-0.0657887	0.0551518	-0.00340883	0.0258715	0.00550257	0.0182332	-0.00468189	0.00422951	-0.00722801	0.0016834	-0.00213578	0.00677563	-0.0135933	0.0335098	0.00295645	0.0182332	0.00932174	0.0207793	0.00295645	0.014414	0.0105948	-0.0110472	-0.0174125	0.00295645	-0.00595495	0.0105948	-0.0352353	0.00932174	0.00932174	0.0131409	-0.00340883	0.00677563	0.0016834	0.00295645	-0.00213578	-0.00340883	-0.00213578	0.0016834	0.00550257	-0.00595495	-0.000862719	0.000410338
0.44	0.0105948	0.00550257	0.000410338	-0.0301431	0.036056	0.0335098	0.0436943	-0.0657887	0.0717016	0.000410338	0.014414	-0.00340883	0.0245984	-0.0110472	0.000410338	-0.0110472	-0.00213578	-0.000862719	0.0207793	-0.00722801	0.037329	0.00422951	0.00422951	0.00422951	0.0016834	-0.00340883	0.0131409	-0.000862719	-0.0148664	-0.00595495	-0.00340883	-0.00722801	0.0182332	-0.0301431	0.0233254	-0.00595495	0.00550257	0.00422951	0.0131409	0.00804868	-0.0110472	0.000410338	-0.00340883	-0.00977412	0.000410338	0.000410338	0.00295645	0.00422951	0.000410338
0.441	0.0220523	0.000410338	0.000410338	-0.0263239	0.0411482	0.0475135	0.0271445	-0.0568773	0.0551518	0.0016834	0.0131409	0.00550257	0.0258715	-0.00213578	-0.000862719	0.00422951	0.000410338	-0.00722801	0.0284176	-0.0110472	0.0271445	0.000410338	0.00550257	0.0118679	0.015687	0.000410338	0.015687	-0.00468189	-0.00468189	-0.0148664	0.0118679	-0.0110472	0.0118679	-0.0301431	0.00932174	-0.00468189	-0.000862719	-0.00595495	0.0131409	-0.00468189	0.0169601	0.00804868	-0.000862719	-0.000862719	-0.000862719	0.0016834	0.000410338	0.000410338	0.00932174
0.442	0.0195062	0.00677563	-0.000862719	-0.0263239	0.0449674	0.0526057	0.0296907	-0.000862719	0.0653363	-0.00722801	0.0182332	0.00550257	0.0258715	-0.000862719	-0.000862719	-0.0123202	0.00804868	-0.00977412	0.0195062	-0.00468189	0.0462404	-0.00468189	0.00804868	0.00550257	0.0131409	0.00422951	0.0195062	0.00932174	-0.0212316	-0.0199586	-0.000862719	-0.0110472	0.00677563	-0.0225047	0.00932174	-0.00722801	0.0233254	0.00932174	0.015687	-0.0110472	0.000410338	-0.00722801	-0.00595495	-0.0135933	-0.00340883	0.000410338	-0.00213578	0.00550257	0.0169601
0.443	0.0245984	-0.00850107	-0.00468189	-0.0174125	0.0347829	0.0462404	0.0296907	-0.0110472	0.0615171	0.000410338	0.0195062	0.0105948	0.0233254	-0.00595495	0.00804868	-0.0110472	-0.000862719	-0.00213578	0.0271445	-0.00340883	0.0258715	-0.00595495	0.00422951	0.015687	0.015687	0.00677563	0.015687	0.0016834	-0.0161394	-0.0110472	0.000410338	-0.0161394	-0.00468189	-0.0301431	0.014414	0.00295645	0.00932174	0.00422951	0.00932174	0.00804868	0.00422951	0.000410338	-0.00213578	-0.00595495	-0.000862719	0.00422951	0.00422951	0.00804868	0.00550257
0.444	0.0195062	0.00932174	0.0016834	-0.0365083	0.0347829	0.0500596	0.0284176	0.00932174	0.0538788	0.0131409	0.015687	0.00677563	0.0182332	-0.00213578	-0.00722801	0.00804868	0.000410338	-0.000862719	0.0207793	-0.00595495	0.0296907	0.00804868	0.0118679	0.00804868	0.0131409	0.00677563	0.0220523	0.00550257	-0.00850107	-0.0148664	-0.00468189	-0.0135933	0.00932174	-0.0365083	0.0245984	-0.00850107	0.00422951	0.00804868	0.0118679	-0.0135933	0.00550257	0.00804868	-0.000862719	-0.00468189	0.00804868	-0.00468189	0.000410338	0.00550257	0.00804868
0.445	0.0105948	0.0016834	-0.00595495	-0.0365083	0.0411482	0.0424212	0.0436943	0.0207793	0.0602441	-0.00340883	0.0182332	0.00932174	0.00932174	-0.00977412	0.00677563	-0.00977412	-0.00340883	-0.00595495	0.0233254	-0.00595495	0.0398751	-0.000862719	0.0105948	0.0118679	0.014414	0.00295645	0.0182332	0.014414	-0.0110472	-0.0174125	-0.00340883	-0.00340883	0.0105948	-0.0212316	0.0131409	-0.000862719	0.014414	0.00422951	0.0131409	0.00677563	-0.0110472	-0.00213578	0.00677563	-0.00850107	-0.00468189	0.00550257	-0.000862719	0.000410338	0.0131409
0.446	0.0233254	-0.00340883	0.00550257	-0.02887	0.0436943	0.0462404	0.0538788	0.0296907	0.0564249	-0.00213578	0.014414	0.000410338	0.00550257	-0.00213578	0.00677563	-0.00213578	-0.000862719	-0.00468189	0.0296907	-0.00722801	0.0335098	0.00932174	0.0016834	0.0131409	0.015687	0.000410338	0.015687	-0.00468189	-0.0161394	-0.0174125	0.00422951	-0.0135933	0.000410338	-0.0275969	0.00932174	-0.0110472	0.00422951	-0.00722801	0.00932174	-0.00213578	0.0016834	-0.00340883	-0.00595495	-0.000862719	0.000410338	0.00932174	0.015687	-0.00340883	0.00677563
0.447	0.014414	-0.000862719	-0.000862719	-0.0403275	0.0500596	0.0500596	0.0462404	0.0309637	0.0551518	0.00550257	0.0118679	0.000410338	0.00550257	-0.000862719	-0.00468189	0.0016834	0.00422951	-0.00977412	0.015687	-0.00468189	0.0271445	0.0016834	0.00932174	0.00422951	0.00677563	0.000410338	0.0207793	0.0105948	-0.00977412	-0.0161394	-0.00722801	-0.00468189	0.00677563	-0.0250508	0.014414	-0.00340883	0.00677563	0.00677563	0.00677563	0.00295645	0.00550257	0.0016834	-0.00340883	-0.0135933	0.000410338	0.000410338	0.0105948	0.00422951	0.00295645
0.448	0.00932174	-0.00468189	-0.00340883	-0.0339622	0.0513327	0.0513327	0.0500596	0.0449674	0.0602441	0.000410338	0.0105948	-0.00595495	0.014414	-0.00977412	0.000410338	-0.0123202	-0.00213578	-0.0123202	0.014414	-0.00213578	0.0436943	-0.00722801	0.0105948	0.00804868	0.0105948	0.000410338	0.0195062	0.00932174	-0.0161394	-0.0148664	-0.00468189	-0.00722801	0.000410338	-0.0199586	0.0220523	-0.00722801	0.0182332	-0.00213578	0.00295645	-0.00595495	-0.000862719	-0.00213578	-0.00722801	-0.00468189	0.00295645	0.00422951	-0.00595495	0.015687	0.0169601
0.449	0.00932174	-0.00340883	0.00804868	-0.0263239	0.0436943	0.0398751	0.0564249	0.0526057	0.0551518	-0.00722801	0.00932174	0.00295645	0.015687	-0.00468189	0.0118679	-0.0110472	-0.00468189	-0.00722801	0.0258715	-0.00977412	0.0271445	0.00677563	0.00677563	0.00804868	0.00804868	0.00932174	0.0195062	0.0016834	0.000410338	-0.0148664	0.00422951	-0.0148664	0.00677563	-0.0275969	0.00295645	0.00295645	0.00932174	0.00550257	0.0105948	-0.00340883	0.0016834	-0.00468189	0.00295645	-0.00468189	-0.000862719	0.00932174	0.00932174	-0.00595495	0.00804868
0.45	0.0207793	-0.0110472	0.000410338	-0.0161394	0.0513327	0.0500596	0.0513327	0.036056	0.0487865	0.00422951	0.015687	-0.000862719	-0.00213578	-0.0174125	0.000410338	-0.00722801	0.00677563	0.000410338	0.0169601	0.000410338	0.0335098	-0.00213578	0.00932174	0.00550257	0.0105948	0.0169601	0.0207793	0.0245984	-0.0123202	-0.0110472	0.00422951	-0.00850107	0.000410338	-0.0199586	0.0245984	-0.00340883	0.00932174	-0.00468189	0.0118679	0.00804868	-0.00468189	-0.00468189	-0.00213578	-0.00722801	-0.00213578	0.00550257	0.014414	0.00677563	0.00804868
0.451	0.00422951	-0.0110472	0.00804868	-0.0314161	0.0551518	0.0513327	0.0347829	0.0513327	0.0551518	-0.00468189	0.00550257	-0.00468189	0.015687	-0.00468189	0.000410338	0.00422951	0.00295645	-0.00468189	0.0258715	-0.00468189	0.0335098	-0.00850107	0.00295645	0.00677563	0.00677563	0.00295645	0.0233254	0.00295645	-0.000862719	-0.0250508	-0.00977412	-0.00340883	0.00295645	-0.0250508	0.0131409	-0.00468189	0.0105948	0.00550257	0.0131409	-0.00595495	0.000410338	-0.00340883	-0.00340883	-0.00340883	-0.000862719	0.014414	0.0118679	0.0016834	0.0131409
0.452	0.0105948	0.00295645	0.0131409	-0.02887	0.0487865	0.0500596	0.0564249	0.0322368	0.0500596	0.00550257	0.0131409	0.00295645	0.00932174	-0.0135933	-0.00468189	-0.00722801	-0.00595495	-0.0135933	0.0207793	-0.00977412	0.0436943	-0.00468189	0.0105948	0.00295645	0.0131409	0.00932174	0.0296907	0.000410338	-0.00977412	-0.00722801	0.00677563	-0.00595495	0.000410338	-0.0148664	0.0245984	0.00550257	0.0016834	0.00550257	0.00550257	-0.00468189	-0.00213578	0.00677563	-0.000862719	-0.00722801	0.000410338	0.00677563	0.000410338	-0.00468189	0.0105948
0.453	0.0118679	-0.00213578	-0.00340883	-0.0352353	0.0411482	0.0487865	0.0436943	0.0322368	0.0602441	0.000410338	0.0105948	0.0016834	0.00932174	-0.0199586	-0.00468189	0.000410338	-0.0135933	-0.00850107	0.0233254	0.00422951	0.036056	-0.00468189	0.00932174	0.000410338	0.0220523	0.0016834	0.0131409	0.00932174	-0.00977412	-0.0199586	0.00677563	-0.00850107	-0.00340883	-0.0199586	0.014414	0.000410338	0.015687	0.0105948	0.015687	-0.0110472	-0.000862719	0.00677563	0.00422951	-0.00595495	-0.000862719	0.014414	0.0105948	0.0131409	0.015687
0.454	0.0169601	-0.00468189	0.00295645	-0.0339622	0.0487865	0.0602441	0.0424212	0.036056	0.0551518	0.00677563	0.0131409	-0.00468189	0.0258715	-0.00850107	-0.000862719	-0.00850107	0.00295645	0.00295645	0.0245984	0.00932174	0.0271445	0.00550257	-0.00213578	0.00804868	0.0131409	0.00295645	0.0195062	0.0118679	-0.0174125	-0.0199586	-0.00850107	-0.00850107	0.0131409	-0.0275969	0.015687	-0.00468189	-0.00595495	-0.00213578	0.00422951	0.00677563	0.00295645	0.00295645	-0.00340883	-0.000862719	0.00932174	0.00550257	0.00932174	0.00550257	0.00550257
0.455	0.0182332	-0.00722801	-0.00340883	-0.0148664	0.0500596	0.0411482	0.0424212	0.0424212	0.0449674	-0.00468189	0.00804868	-0.000862719	0.00932174	-0.00722801	0.0016834	-0.00468189	-0.00468189	-0.00468189	0.015687	0.00295645	0.036056	-0.000862719	0.00677563	0.00677563	0.00677563	-0.00213578	0.0207793	0.00804868	-0.0225047	-0.0161394	0.000410338	-0.0135933	-0.00595495	-0.0148664	0.0169601	0.000410338	0.0182332	-0.00722801	0.0118679	-0.00595495	0.00422951	0.0016834	-0.0110472	-0.00977412	0.00677563	0.0131409	0.00932174	0.00295645	0.014414
0.456	0.00677563	0.00550257	-0.00340883	-0.0263239	0.037329	0.0576979	0.0347829	0.0309637	0.0538788	-0.000862719	0.015687	0.00550257	0.014414	-0.00468189	-0.00213578	0.000410338	-0.00722801	-0.00468189	0.0245984	-0.00977412	0.0322368	-0.0110472	0.000410338	0.0131409	0.0169601	-0.00213578	0.0245984	0.00932174	-0.00850107	-0.0148664	0.000410338	-0.00722801	0.00677563	-0.0148664	0.0271445	0.000410338	0.00932174	0.000410338	0.000410338	-0.000862719	-0.00595495	-0.00213578	0.00677563	-0.00722801	0.00295645	0.00932174	0.015687	0.014414	-0.00468189
0.457	-0.00213578	-0.00595495	0.00804868	-0.0212316	0.0564249	0.0551518	0.0335098	0.036056	0.0436943	0.00550257	0.00804868	-0.00977412	0.0207793	-0.0161394	0.00422951	0.00550257	0.000410338	-0.00213578	0.0309637	0.00932174	0.0322368	-0.0148664	0.0118679	0.00932174	0.00550257	0.00932174	0.014414	0.00804868	-0.0123202	-0.0135933	-0.00468189	0.00422951	0.000410338	-0.0123202	0.000410338	-0.0123202	0.00932174	-0.00977412	0.0131409	-0.000862719	0.00422951	0.00550257	0.00932174	-0.00468189	-0.00340883	0.0131409	0.015687	-0.00468189	0.00677563
0.458	0.0182332	-0.000862719	0.000410338	-0.0314161	0.0335098	0.0462404	0.0462404	0.0449674	0.0513327	0.00295645	0.014414	-0.000862719	0.00677563	0.000410338	-0.000862719	-0.0148664	-0.00595495	-0.00977412	0.0195062	0.00932174	0.0309637	0.0016834	0.00932174	0.0105948	0.00677563	0.00677563	0.0182332	-0.00595495	-0.0174125	-0.0148664	-0.0110472	-0.00722801	0.00295645	-0.0186855	0.0207793	-0.00722801	0.0105948	0.00295645	0.0245984	-0.00595495	0.0105948	-0.0135933	-0.00977412	-0.0148664	0.00422951	0.014414	0.0258715	0.000410338	0.00422951
0.459	0.00550257	0.00677563	0.0131409	-0.0225047	0.0462404	0.0576979	0.036056	0.037329	0.0500596	-0.00213578	0.00295645	-0.00468189	0.014414	-0.0199586	-0.00722801	-0.00468189	-0.00340883	-0.0110472	0.0105948	0.000410338	0.0271445	-0.00595495	0.00422951	-0.00468189	0.014414	-0.000862719	0.0233254	0.0105948	-0.0135933	-0.0135933	-0.00977412	-0.0110472	0.00295645	-0.0199586	0.0016834	-0.00340883	0.00677563	0.00804868	-0.00340883	-0.00850107	-0.00340883	0.00932174	-0.00213578	-0.00595495	-0.0110472	0.0131409	0.0182332	0.00550257	0.00804868
0.46	0.0207793	-0.00340883	-0.00340883	-0.0237778	0.0449674	0.0551518	0.036056	0.0398751	0.0436943	-0.00340883	0.014414	-0.00468189	0.0245984	-0.00595495	0.00422951	-0.00977412	-0.00850107	-0.00595495	0.0245984	0.015687	0.036056	-0.000862719	0.000410338	0.0169601	0.0169601	0.00295645	0.0182332	0.0105948	-0.00722801	-0.00977412	0.00550257	0.00677563	-0.00722801	-0.0225047	0.0182332	0.0016834	0.0131409	-0.00340883	0.0105948	-0.00213578	-0.00850107	0.00677563	0.00677563	-0.0110472	0.000410338	0.000410338	0.036056	0.0016834	0.014414
0.461	0.00550257	0.00550257	0.000410338	-0.0212316	0.0449674	0.0576979	0.0462404	0.0386021	0.0538788	-0.00595495	0.0105948	-0.00595495	0.0131409	-0.0110472	-0.00340883	-0.00468189	0.00422951	-0.0135933	0.0271445	0.000410338	0.036056	-0.00468189	-0.00340883	-0.00468189	0.000410338	0.0131409	0.0207793	0.00804868	-0.0186855	-0.0161394	-0.00977412	-0.00468189	0.00550257	-0.00213578	0.0195062	-0.00468189	0.00932174	0.00550257	0.00422951	0.00550257	0.0016834	-0.00340883	0.000410338	-0.00850107	0.00550257	0.0195062	0.0245984	0.00677563	-0.000862719
0.462	0.0131409	-0.00468189	0.0016834	-0.0250508	0.0411482	0.0487865	0.0271445	0.0398751	0.0551518	-0.00595495	0.0220523	-0.00595495	0.014414	-0.00722801	-0.00977412	0.00677563	-0.0199586	-0.0110472	0.0169601	0.0131409	0.0347829	-0.00468189	0.0105948	0.0131409	0.015687	0.00295645	0.0398751	0.0105948	-0.0186855	-0.00850107	-0.00213578	-0.0135933	-0.00340883	-0.0148664	0.014414	-0.00340883	0.0105948	-0.0110472	0.0207793	-0.00722801	-0.000862719	-0.00468189	-0.0135933	-0.00213578	0.000410338	0.0169601	0.0105948	0.00422951	0.0220523
0.463	0.0131409	0.000410338	0.015687	-0.00722801	0.0640632	0.0487865	0.0424212	0.0436943	0.0462404	0.00295645	0.0131409	-0.00977412	0.0169601	0.000410338	0.000410338	-0.0110472	-0.00468189	-0.000862719	0.0258715	-0.00340883	0.0309637	-0.00595495	0.00932174	-0.000862719	0.0131409	0.0118679	0.0131409	0.0105948	-0.00468189	-0.0161394	-0.00850107	-0.000862719	0.0105948	-0.0199586	0.0118679	-0.00850107	0.0131409	0.00677563	-0.00213578	-0.00977412	0.00550257	0.00550257	0.00295645	-0.00977412	0.00422951	0.00295645	0.0207793	-0.00595495	0.0105948
0.464	0.00295645	0.000410338	0.000410338	-0.0174125	0.0436943	0.0462404	0.0462404	0.0487865	0.0462404	-0.00468189	0.00804868	-0.00595495	0.0182332	-0.00850107	-0.000862719	-0.00595495	-0.00213578	-0.0199586	0.0245984	0.00550257	0.0233254	0.00550257	0.0195062	0.00932174	0.00550257	0.00422951	0.0271445	0.0118679	-0.0161394	-0.0199586	-0.00468189	0.000410338	-0.00595495	-0.000862719	0.00295645	0.000410338	0.00804868	0.00295645	0.00550257	0.00804868	-0.00595495	0.014414	0.000410338	0.000410338	-0.00213578	0.00804868	0.0284176	0.00550257	0.00804868
0.465	0.0118679	-0.00722801	0.00932174	-0.00850107	0.0436943	0.0462404	0.0513327	0.036056	0.0449674	0.00422951	0.00422951	-0.0110472	0.0195062	-0.0174125	-0.00977412	-0.00468189	0.00295645	-0.00340883	0.0220523	0.000410338	0.0335098	-0.00977412	0.0118679	0.00804868	0.0131409	-0.00213578	0.014414	0.015687	-0.00722801	-0.0135933	-0.00977412	-0.00468189	-0.000862719	-0.0148664	0.0131409	-0.00340883	0.0105948	-0.00595495	-0.00468189	-0.00213578	0.000410338	-0.0135933	0.00295645	-0.00595495	-0.00595495	0.0105948	0.0309637	-0.0123202	0.00932174
0.466	0.014414	-0.00213578	0.000410338	-0.0250508	0.0462404	0.058971	0.0398751	0.0398751	0.0538788	0.00295645	0.014414	0.000410338	0.0220523	-0.00468189	0.000410338	-0.0135933	-0.00340883	-0.00977412	0.0207793	0.015687	0.0487865	0.000410338	-0.0110472	-0.000862719	0.000410338	0.000410338	0.0207793	0.014414	-0.0110472	-0.0225047	-0.0148664	-0.0212316	-0.00340883	-0.0199586	0.0131409	-0.000862719	0.0105948	0.000410338	0.00932174	-0.00213578	0.0131409	0.00550257	0.00295645	0.00295645	0.0016834	-0.00468189	0.0131409	0.0131409	0.00932174
0.467	0.0169601	0.0016834	0.000410338	-0.000862719	0.0513327	0.0475135	0.0475135	0.0436943	0.0500596	-0.00722801	0.0105948	-0.00340883	0.014414	-0.0161394	-0.00213578	-0.00468189	-0.00340883	-0.0148664	0.0182332	0.000410338	0.0296907	-0.00213578	0.00932174	0.0169601	0.00804868	0.00295645	0.0182332	0.00932174	-0.00468189	-0.0199586	-0.00977412	-0.00213578	-0.00340883	-0.0199586	0.00677563	-0.00722801	0.00422951	0.00932174	0.00295645	-0.00340883	0.00677563	0.00550257	-0.00468189	-0.00722801	0.00804868	0.0169601	0.0309637	0.00550257	0.00804868
0.468	0.0105948	-0.00722801	-0.000862719	-0.0186855	0.037329	0.0449674	0.0475135	0.0513327	0.036056	0.00550257	0.00422951	-0.000862719	0.00932174	-0.00850107	0.000410338	-0.00468189	0.0016834	-0.00977412	0.014414	0.00550257	0.0398751	-0.0110472	0.00422951	0.00295645	0.0118679	0.00295645	0.0233254	0.0207793	-0.0148664	-0.0135933	-0.0110472	-0.000862719	-0.00595495	-0.0174125	0.0284176	0.000410338	0.0195062	-0.00213578	-0.000862719	-0.00213578	0.00295645	-0.00468189	0.000410338	-0.0110472	-0.00595495	0.00422951	0.0284176	-0.000862719	0.0195062
0.469	0.00932174	0.00550257	0.00550257	-0.0135933	0.0449674	0.0436943	0.0449674	0.0500596	0.0462404	-0.00722801	0.014414	-0.0148664	0.014414	-0.00977412	-0.00340883	-0.0110472	0.00932174	-0.00977412	0.0169601	0.00550257	0.0398751	-0.000862719	0.0016834	0.0118679	0.0016834	0.000410338	0.0245984	0.0131409	-0.0199586	-0.0250508	-0.00722801	-0.0148664	0.014414	-0.0110472	-0.00468189	-0.00213578	0.00550257	-0.0110472	0.015687	0.0016834	-0.00468189	0.00295645	0.00550257	-0.0110472	0.000410338	0.00422951	0.0245984	0.00932174	0.00550257
0.47	0.00550257	-0.00595495	0.00295645	-0.00850107	0.037329	0.0436943	0.0411482	0.0462404	0.0436943	-0.00722801	0.00932174	0.000410338	0.00677563	0.000410338	-0.000862719	-0.00468189	-0.000862719	-0.00850107	0.0169601	0.00422951	0.0182332	-0.000862719	-0.000862719	0.00295645	0.00295645	0.00677563	0.015687	0.00804868	-0.0148664	-0.0186855	-0.00722801	-0.00850107	0.00422951	-0.00722801	0.0169601	-0.00213578	0.00295645	0.00677563	0.0131409	-0.00468189	0.00677563	-0.0123202	-0.00977412	0.00295645	0.00550257	0.0105948	0.0258715	0.00295645	0.00932174
0.471	0.014414	-0.00977412	0.0016834	-0.00468189	0.0296907	0.037329	0.0322368	0.0576979	0.0436943	-0.00468189	0.0207793	-0.000862719	0.0207793	-0.0174125	-0.00213578	-0.00468189	0.00550257	0.000410338	0.0309637	-0.00213578	0.0347829	-0.00722801	-0.00340883	0.0118679	0.00550257	-0.00340883	0.0245984	0.00932174	-0.00213578	-0.0135933	-0.00977412	-0.00850107	-0.00340883	-0.0135933	0.0105948	-0.00595495	0.014414	0.000410338	0.00550257	0.00677563	-0.00468189	0.00422951	-0.00340883	-0.0123202	-0.00468189	0.0016834	0.0347829	0.0016834	0.00295645
0.472	0.00804868	-0.00595495	0.000410338	-0.0199586	0.0335098	0.0449674	0.0245984	0.0462404	0.0513327	0.000410338	-0.000862719	-0.00340883	0.0207793	-0.0135933	0.00295645	-0.0148664	0.0131409	-0.0199586	0.00677563	0.000410338	0.0284176	-0.0123202	-0.000862719	0.014414	0.000410338	-0.00340883	0.0245984	0.0016834	-0.0135933	-0.0174125	-0.00850107	-0.000862719	-0.00850107	-0.0148664	0.00804868	-0.00340883	0.00677563	-0.000862719	0.00804868	-0.00850107	0.000410338	-0.00468189	-0.00595495	-0.00595495	-0.000862719	0.000410338	0.0386021	0.00550257	0.0016834
0.473	0.00422951	-0.00468189	0.00677563	-0.00213578	0.0347829	0.0411482	0.0245984	0.0513327	0.0436943	0.000410338	0.0195062	-0.00213578	0.0195062	-0.00468189	-0.00468189	0.0016834	-0.00468189	-0.0161394	0.0207793	0.00295645	0.0271445	-0.00977412	0.00550257	0.00295645	0.00550257	0.00932174	0.0182332	0.0131409	-0.0199586	-0.0174125	-0.00468189	-0.000862719	0.00932174	-0.0161394	0.00932174	-0.00977412	0.00804868	0.00804868	0.0105948	0.0016834	0.000410338	0.000410338	-0.00340883	-0.00977412	0.00550257	0.0245984	0.0309637	-0.000862719	0.0131409
0.474	0.00677563	-0.00468189	0.000410338	-0.00468189	0.0424212	0.0475135	0.036056	0.0475135	0.0500596	-0.00340883	0.00677563	-0.00468189	0.0169601	-0.00595495	-0.0110472	-0.00977412	0.00550257	-0.000862719	0.0233254	-0.000862719	0.0335098	-0.000862719	0.00295645	-0.00977412	0.00804868	-0.00468189	0.0245984	0.0169601	-0.0148664	-0.00850107	-0.00850107	-0.0225047	-0.00850107	-0.00977412	0.00932174	-0.000862719	0.00550257	-0.00977412	0.00550257	-0.000862719	0.00422951	0.00295645	-0.00340883	-0.00468189	0.00295645	0.00677563	0.0475135	-0.00468189	0.00550257
0.475	-0.00213578	-0.00468189	-0.00722801	-0.00977412	0.0449674	0.0500596	0.0322368	0.0411482	0.0475135	0.000410338	0.0169601	0.000410338	0.0131409	-0.00468189	0.00422951	-0.00977412	0.00422951	-0.0135933	0.0195062	0.014414	0.0233254	-0.0148664	-0.00722801	0.00677563	0.00295645	0.0105948	0.015687	0.000410338	-0.0174125	-0.0161394	-0.00977412	0.000410338	-0.000862719	-0.0148664	0.00422951	-0.000862719	0.014414	0.0016834	0.0016834	-0.0123202	0.0016834	0.00677563	0.00295645	-0.00850107	-0.00213578	0.015687	0.0500596	0.00804868	0.0105948
0.476	0.00932174	-0.000862719	0.00295645	-0.00850107	0.036056	0.0487865	0.036056	0.0462404	0.0526057	-0.00468189	0.0118679	-0.00977412	0.0105948	0.000410338	-0.0199586	-0.00213578	0.014414	-0.0123202	0.0207793	-0.00468189	0.0322368	0.00422951	-0.00340883	0.00677563	-0.000862719	0.00422951	0.0207793	0.00804868	-0.0263239	-0.0148664	-0.0148664	-0.0161394	0.0016834	-0.0110472	0.0207793	0.000410338	0.00932174	0.00295645	0.000410338	0.00677563	-0.00468189	0.00804868	-0.00468189	-0.00340883	0.0118679	0.015687	0.0436943	-0.00213578	0.00422951
0.477	0.00550257	-0.0123202	-0.00595495	-0.000862719	0.0309637	0.0424212	0.0462404	0.0449674	0.0411482	-0.00468189	0.0118679	0.00295645	0.015687	-0.00977412	0.00550257	-0.00977412	0.014414	-0.0110472	0.0169601	0.00550257	0.037329	-0.00595495	-0.00340883	-0.00468189	0.0131409	0.000410338	0.0169601	0.014414	-0.00722801	-0.0148664	-0.0135933	-0.0199586	0.000410338	-0.00977412	0.0016834	-0.00850107	0.00295645	-0.00977412	0.00550257	0.000410338	-0.000862719	0.00422951	0.000410338	-0.0110472	-0.00468189	0.0016834	0.0398751	0.0131409	0.0105948
0.478	0.00932174	-0.00468189	0.000410338	0.0105948	0.0258715	0.0475135	0.0347829	0.036056	0.0386021	-0.00468189	0.015687	-0.00977412	0.00932174	-0.00595495	-0.00595495	-0.0110472	0.00932174	-0.0186855	0.0118679	-0.00468189	0.0309637	-0.00850107	-0.000862719	0.00295645	0.00804868	0.00295645	0.00804868	0.00295645	-0.0148664	-0.0161394	-0.0174125	-0.00977412	0.0131409	-0.0148664	0.0131409	-0.00213578	0.00550257	0.00295645	0.00932174	-0.000862719	0.000410338	-0.00722801	-0.000862719	-0.0110472	-0.00340883	0.015687	0.0386021	-0.00213578	0.00422951
0.479	0.000410338	-0.00468189	-0.00977412	0.015687	0.0271445	0.0538788	0.0475135	0.0462404	0.037329	-0.00340883	0.000410338	-0.00595495	0.014414	-0.0135933	-0.00722801	-0.0123202	0.000410338	-0.00340883	0.0118679	-0.00213578	0.036056	-0.0123202	0.0016834	0.00295645	0.00677563	0.00550257	0.0131409	0.0169601	-0.0186855	-0.00722801	-0.0123202	-0.00340883	0.000410338	-0.00977412	0.00677563	-0.00722801	0.00677563	-0.00213578	0.00677563	-0.00722801	0.00295645	-0.00595495	-0.00468189	-0.00722801	0.000410338	0.00422951	0.0398751	-0.00850107	0.014414
0.48	0.00677563	0.00422951	0.0118679	0.0169601	0.0309637	0.037329	0.0500596	0.0526057	0.0551518	-0.000862719	0.0131409	-0.00340883	0.00932174	0.000410338	-0.0123202	-0.00468189	0.00550257	-0.00977412	0.0233254	-0.00595495	0.0195062	0.000410338	0.00422951	-0.00595495	0.0105948	0.00550257	0.00804868	0.000410338	-0.00977412	-0.0148664	-0.0212316	-0.00595495	-0.00468189	-0.000862719	0.000410338	-0.00213578	0.00804868	0.000410338	-0.00468189	0.0016834	-0.00213578	0.000410338	0.000410338	-0.0148664	0.0016834	0.00932174	0.0411482	-0.00468189	0.000410338
0.481	0.00804868	0.00295645	0.00550257	0.0347829	0.036056	0.0398751	0.0398751	0.0551518	0.0424212	-0.00468189	0.015687	-0.00595495	0.0182332	-0.000862719	-0.00468189	-0.00722801	0.00804868	-0.0110472	0.0195062	0.00550257	0.037329	0.000410338	-0.000862719	0.0131409	0.00677563	0.000410338	0.0169601	0.00550257	-0.00977412	-0.0148664	-0.00850107	-0.0174125	-0.00468189	-0.0123202	0.015687	0.000410338	0.00550257	-0.00340883	0.00550257	0.00677563	0.0105948	0.00295645	0.000410338	-0.00977412	-0.00340883	0.0131409	0.0220523	0.000410338	0.0131409
0.482	0.00550257	-0.00340883	0.000410338	0.036056	0.036056	0.0500596	0.0322368	0.0640632	0.0386021	-0.00468189	0.00932174	0.000410338	0.0169601	-0.0110472	-0.0110472	-0.00340883	0.00550257	-0.00468189	0.0169601	-0.00340883	0.0271445	-0.0148664	-0.00595495	0.0118679	0.000410338	0.00422951	0.014414	0.000410338	-0.0135933	-0.0186855	-0.0161394	-0.0123202	0.000410338	-0.0275969	-0.00468189	0.00932174	0.00295645	0.00295645	-0.00722801	-0.0110472	0.000410338	-0.00340883	0.0016834	-0.00468189	0.000410338	0.0131409	0.0284176	0.00550257	0.00677563
0.483	0.015687	-0.00977412	0.00422951	0.0475135	0.036056	0.0475135	0.0195062	0.0526057	0.0513327	0.000410338	0.00932174	0.000410338	0.00677563	-0.00340883	-0.00468189	-0.0199586	0.0169601	-0.0174125	0.0195062	-0.0110472	0.0284176	-0.00722801	0.014414	0.00422951	0.00550257	0.00295645	0.014414	0.014414	-0.0148664	-0.0148664	-0.0148664	-0.0110472	-0.000862719	-0.00595495	0.00677563	-0.00722801	0.00422951	-0.00468189	0.00677563	-0.000862719	0.00550257	-0.000862719	-0.000862719	-0.00722801	0.00295645	0.00804868	0.0296907	-0.00595495	0.0131409
0.484	0.00295645	-0.0110472	0.000410338	0.0462404	0.0309637	0.0335098	0.0220523	0.0538788	0.0475135	0.0105948	0.0182332	0.00295645	0.0195062	-0.00340883	-0.00340883	-0.000862719	-0.00340883	-0.00977412	0.015687	-0.00468189	0.0347829	0.0016834	-0.00595495	0.000410338	0.014414	0.000410338	0.0207793	0.00550257	-0.00977412	-0.0174125	-0.0199586	-0.0110472	0.00550257	-0.0161394	0.015687	-0.00213578	0.015687	-0.000862719	0.00932174	-0.0148664	-0.00340883	-0.000862719	-0.00213578	0.000410338	0.00932174	0.015687	0.0309637	0.00550257	0.00804868
0.485	0.014414	-0.00468189	0.00677563	0.0411482	0.015687	0.0487865	0.00932174	0.058971	0.0487865	-0.00595495	0.014414	-0.00468189	0.000410338	0.00804868	-0.00468189	-0.0174125	0.014414	-0.0148664	0.0195062	-0.00850107	0.0207793	-0.0161394	0.00422951	0.00422951	0.000410338	-0.00595495	0.0105948	0.014414	-0.0110472	-0.0148664	-0.00468189	-0.00340883	0.00422951	-0.0110472	0.00295645	-0.00468189	0.000410338	-0.00340883	0.00804868	0.00422951	0.00295645	-0.00340883	-0.00340883	0.000410338	-0.00595495	0.00932174	0.0398751	-0.00468189	-0.00340883
0.486	0.000410338	-0.000862719	-0.00468189	0.0436943	0.0131409	0.0411482	0.0131409	0.0615171	0.0411482	-0.00468189	0.0105948	-0.00595495	0.0195062	-0.00722801	0.000410338	-0.00722801	0.00422951	-0.00977412	0.00932174	-0.00340883	0.0271445	-0.00468189	0.00422951	0.00550257	0.00550257	0.00932174	0.014414	0.00550257	-0.00468189	-0.0161394	-0.0199586	-0.0161394	-0.00213578	-0.0199586	0.015687	0.000410338	0.00932174	0.000410338	0.015687	-0.00468189	-0.00468189	-0.000862719	-0.00722801	-0.0148664	0.00295645	-0.000862719	0.0284176	0.000410338	0.000410338
0.487	0.00804868	-0.0212316	0.00295645	0.0436943	0.0105948	0.0386021	-0.000862719	0.0538788	0.0386021	-0.00213578	0.014414	-0.0161394	0.015687	-0.00340883	-0.00468189	-0.00722801	0.00932174	-0.00850107	0.00932174	-0.00977412	0.0284176	0.000410338	0.000410338	-0.000862719	0.0131409	0.000410338	0.014414	0.00295645	-0.0135933	-0.0148664	-0.0212316	-0.0123202	-0.00595495	-0.0174125	0.0131409	-0.00722801	0.00550257	-0.00468189	0.0016834	-0.0123202	-0.000862719	0.0016834	-0.00977412	-0.00340883	-0.00468189	0.015687	0.036056	0.0169601	0.0105948
0.488	0.0131409	-0.00340883	0.00550257	0.0347829	0.0271445	0.0513327	0.00804868	0.0640632	0.0398751	-0.000862719	0.0118679	0.000410338	0.0131409	-0.0110472	-0.00468189	-0.0135933	0.00550257	-0.00722801	0.00932174	-0.0110472	0.015687	-0.00595495	0.000410338	0.0105948	0.0105948	0.00932174	0.015687	-0.00468189	-0.0148664	-0.0250508	-0.0110472	-0.0186855	0.00422951	-0.00595495	0.00550257	-0.00468189	0.0131409	0.00295645	0.00932174	-0.00340883	-0.00213578	0.000410338	-0.000862719	-0.00213578	0.00677563	0.00295645	0.0245984	0.00422951	0.015687
0.489	0.0105948	-0.000862719	0.00422951	0.0424212	0.00295645	0.0500596	0.015687	0.0576979	0.0475135	-0.00468189	0.00932174	-0.000862719	0.014414	-0.0110472	-0.00595495	0.00550257	-0.00340883	-0.00722801	0.0195062	-0.00468189	0.0284176	-0.0135933	0.00550257	-0.00213578	0.00550257	-0.00468189	0.0182332	0.0016834	-0.0148664	-0.0186855	-0.0148664	-0.00850107	0.000410338	-0.00722801	0.0207793	0.0016834	0.015687	0.000410338	0.00932174	0.00295645	0.0131409	-0.00977412	0.00295645	-0.00977412	0.000410338	-0.000862719	0.0335098	0.00932174	0.00550257
0.49	0.000410338	-0.00850107	-0.00595495	0.0436943	0.0335098	0.036056	0.000410338	0.0627902	0.0411482	0.00677563	-0.000862719	-0.00468189	0.014414	0.000410338	0.000410338	-0.00722801	0.00804868	-0.0148664	0.0131409	-0.00213578	0.0233254	-0.00977412	-0.000862719	0.0105948	0.015687	-0.00340883	0.015687	0.000410338	-0.00468189	-0.0199586	-0.0174125	-0.0148664	0.00550257	-0.00213578	0.0169601	0.0016834	0.000410338	-0.00468189	0.00932174	-0.00340883	0.00295645	0.00422951	-0.00468189	-0.00213578	0.00932174	0.00550257	0.0258715	0.0131409	0.0131409
0.491	0.0118679	-0.00213578	-0.0135933	0.0296907	0.0284176	0.0309637	0.00677563	0.0615171	0.0462404	0.000410338	0.0182332	-0.000862719	0.0207793	-0.000862719	-0.00722801	-0.0110472	0.00295645	-0.00977412	0.015687	-0.00595495	0.014414	-0.0135933	0.000410338	0.00422951	0.00550257	-0.00977412	0.0195062	0.0131409	-0.0148664	-0.0174125	-0.0110472	-0.0237778	0.00295645	-0.0161394	0.00804868	0.00422951	0.00422951	-0.000862719	0.000410338	-0.00468189	0.00422951	-0.00468189	-0.0135933	-0.00850107	0.00295645	0.00550257	0.0182332	0.00295645	0.000410338
0.492	0.00295645	0.000410338	-0.000862719	0.0347829	0.036056	0.0449674	0.0195062	0.0627902	0.036056	-0.00595495	0.0105948	0.000410338	0.014414	0.00295645	-0.00595495	-0.0123202	-0.00468189	-0.00468189	0.0131409	-0.0110472	0.0296907	-0.000862719	0.000410338	-0.00595495	0.00677563	0.000410338	0.014414	0.000410338	-0.00722801	-0.00850107	-0.0148664	-0.0110472	0.00422951	-0.00722801	0.014414	-0.00468189	0.0105948	-0.00595495	0.000410338	-0.00850107	0.00550257	0.000410338	-0.00468189	-0.00850107	0.00677563	0.00422951	0.0335098	0.000410338	0.00932174
0.493	-0.00468189	-0.0186855	0.00295645	0.0411482	0.0322368	0.037329	0.014414	0.0615171	0.0386021	-0.000862719	0.014414	0.00295645	0.0258715	-0.00977412	-0.00213578	-0.00468189	-0.000862719	-0.00340883	0.015687	-0.00595495	0.0220523	-0.00468189	-0.000862719	0.00422951	0.014414	-0.00722801	0.015687	0.0105948	-0.0199586	-0.0212316	-0.0110472	-0.0110472	-0.00340883	-0.0110472	0.00804868	-0.00850107	0.015687	0.000410338	0.000410338	0.000410338	0.00295645	0.00295645	-0.00340883	-0.00977412	0.00550257	0.00932174	0.0309637	0.00422951	0.00422951
0.494	0.00804868	-0.00722801	-0.00468189	0.0436943	0.0309637	0.0462404	0.00932174	0.0538788	0.0424212	-0.00213578	0.00932174	-0.000862719	0.015687	-0.0135933	-0.000862719	0.000410338	-0.00468189	-0.00977412	0.0182332	-0.0135933	0.0195062	-0.00850107	0.00295645	-0.00340883	0.00932174	0.00677563	0.015687	0.0131409	-0.00850107	-0.0225047	-0.0250508	-0.00850107	0.00550257	-0.00977412	0.00550257	0.00295645	0.00550257	0.00550257	-0.00340883	-0.0135933	0.00295645	-0.00213578	-0.00977412	-0.00468189	-0.00850107	0.00422951	0.0245984	0.00677563	0.014414
0.495	0.000410338	-0.0110472	0.00422951	0.0436943	0.0296907	0.0487865	0.00295645	0.0678824	0.0411482	-0.00468189	0.0169601	-0.00595495	0.015687	-0.00850107	-0.0123202	-0.0135933	-0.0148664	-0.00595495	0.0195062	-0.0110472	0.0296907	0.000410338	-0.00722801	0.00295645	-0.00468189	-0.00595495	0.014414	0.0105948	-0.00595495	-0.00595495	-0.00340883	-0.0161394	0.00677563	-0.0135933	0.0182332	-0.0148664	0.0131409	-0.00595495	0.00932174	0.000410338	0.000410338	0.000410338	-0.000862719	-0.00468189	-0.000862719	0.014414	0.0245984	0.0169601	0.00422951
0.496	0.0131409	-0.00213578	-0.00340883	0.0436943	0.0233254	0.0411482	0.0105948	0.0602441	0.0398751	-0.00468189	0.00804868	0.00295645	0.0169601	-0.00595495	0.000410338	-0.0123202	-0.00340883	-0.00722801	0.0195062	-0.0110472	0.015687	-0.00595495	0.00932174	0.00295645	0.00677563	0.000410338	0.0016834	-0.000862719	-0.0186855	-0.0123202	-0.0110472	-0.0123202	-0.0110472	-0.0135933	0.00550257	-0.00340883	0.0105948	0.000410338	-0.00468189	-0.000862719	0.00804868	0.00295645	-0.0135933	-0.00213578	0.00677563	0.0118679	0.0347829	-0.00468189	0.00677563
0.497	0.00550257	0.00804868	0.00677563	0.036056	0.0233254	0.0411482	0.000410338	0.0500596	0.037329	-0.00213578	0.015687	-0.00340883	0.0169601	-0.00595495	-0.00468189	-0.0186855	0.000410338	-0.0110472	0.015687	-0.0110472	0.0195062	-0.000862719	-0.0110472	0.00804868	0.00422951	-0.00468189	0.00422951	0.00550257	-0.00340883	-0.0161394	-0.00850107	-0.0148664	-0.00213578	-0.0135933	0.0169601	0.00295645	0.014414	-0.00213578	-0.00340883	-0.000862719	0.000410338	0.00804868	0.000410338	-0.00468189	-0.000862719	-0.00468189	0.0207793	0.0105948	0.014414
0.498	0.00550257	-0.00722801	-0.000862719	0.0551518	0.0105948	0.0576979	-0.00213578	0.0653363	0.0500596	0.00295645	0.0118679	-0.00468189	0.0207793	0.00422951	-0.0161394	-0.00468189	-0.0110472	-0.00468189	0.0182332	-0.0161394	0.014414	-0.0135933	0.000410338	0.00677563	0.014414	-0.000862719	0.0195062	-0.00340883	-0.00722801	-0.0123202	-0.000862719	-0.0148664	-0.00213578	-0.000862719	0.00550257	-0.000862719	0.00550257	0.00677563	0.00932174	-0.00468189	-0.00850107	0.000410338	-0.0148664	-0.00340883	0.00677563	0.00932174	0.0105948	0.00295645	0.00550257
0.499	0.00295645	0.00295645	-0.000862719	0.0411482	0.0207793	0.037329	0.00932174	0.0513327	0.037329	-0.00468189	0.0169601	0.00677563	0.0195062	-0.00977412	-0.0174125	-0.00977412	-0.0174125	-0.000862719	0.015687	-0.0225047	0.0118679	-0.0148664	0.00932174	0.00932174	0.00804868	0.00932174	0.0131409	0.00677563	-0.00213578	-0.0161394	-0.0174125	-0.0212316	-0.00468189	-0.0135933	0.00932174	0.0131409	0.00295645	0.00295645	0.0118679	-0.00595495	0.00677563	0.00550257	-0.00468189	-0.00595495	-0.00595495	0.000410338	0.036056	-0.00595495	0.00295645
0.5	0.00932174	-0.00213578	-0.00595495	0.0335098	0.0105948	0.0424212	0.00804868	0.0500596	0.0462404	0.00550257	0.0105948	0.000410338	0.00677563	0.000410338	-0.00977412	-0.00977412	-0.00340883	-0.00722801	0.015687	-0.0110472	0.0207793	-0.00468189	-0.00340883	0.014414	0.00550257	0.000410338	0.015687	0.00677563	-0.0199586	-0.0199586	-0.00595495	-0.00850107	-0.000862719	-0.00977412	0.0131409	0.000410338	0.00677563	-0.00722801	0.00422951	0.00295645	0.000410338	-0.000862719	-0.00977412	-0.0110472	0.000410338	0.00804868	0.0207793	0.00932174	0.00932174
0.501	0.00422951	0.00295645	0.00422951	0.0424212	0.0169601	0.0411482	0.00932174	0.0551518	0.0436943	-0.0110472	0.0207793	-0.00468189	0.0284176	0.0016834	-0.000862719	-0.000862719	-0.00468189	-0.0135933	0.00550257	-0.00977412	0.0169601	-0.00850107	0.00295645	0.00932174	0.00550257	-0.00468189	0.0118679	-0.00213578	-0.0199586	-0.0148664	-0.0110472	-0.00977412	-0.00468189	-0.00977412	0.0105948	-0.00595495	0.00422951	0.0016834	0.00422951	-0.0174125	0.00550257	-0.0148664	-0.000862719	-0.00595495	0.000410338	0.00932174	0.0207793	-0.000862719	0.00550257
0.502	0.00677563	0.00295645	0.000410338	0.0462404	0.0195062	0.0309637	0.0131409	0.0551518	0.0386021	-0.00213578	0.014414	-0.000862719	0.0169601	0.0016834	-0.00468189	-0.0237778	-0.00722801	0.00550257	0.0220523	-0.00595495	0.0195062	-0.00722801	0.000410338	0.00677563	0.00677563	-0.00722801	0.0105948	0.015687	-0.00722801	-0.0148664	-0.00595495	-0.0110472	0.00550257	-0.0123202	0.00677563	0.00295645	0.0105948	-0.00722801	0.000410338	0.000410338	-0.00595495	-0.00213578	-0.00468189	-0.0174125	-0.00468189	0.00422951	0.0207793	0.00295645	0.00550257
0.503	0.00677563	-0.00850107	-0.000862719	0.0411482	0.0169601	0.0411482	0.0118679	0.0436943	0.0436943	-0.00468189	0.0105948	-0.00468189	0.0233254	-0.00340883	-0.00340883	-0.00468189	-0.0148664	-0.00850107	0.015687	-0.00722801	0.0245984	-0.00722801	0.00804868	0.000410338	-0.00850107	0.00295645	0.0182332	-0.000862719	-0.0174125	-0.0186855	0.000410338	-0.0186855	0.000410338	-0.00850107	0.014414	-0.000862719	0.00677563	-0.000862719	0.00422951	0.000410338	-0.000862719	-0.0110472	-0.00850107	0.00295645	0.00422951	0.014414	0.0284176	0.00804868	0.0105948
0.504	0.00550257	-0.00213578	0.000410338	0.0398751	0.0233254	0.0449674	0.00804868	0.0500596	0.037329	-0.000862719	0.0182332	0.00295645	0.0258715	0.0105948	-0.00595495	-0.00722801	-0.0161394	-0.00468189	0.014414	0.00295645	0.0207793	0.00295645	-0.00977412	0.00550257	0.015687	0.000410338	0.00677563	-0.00340883	-0.00340883	-0.0174125	-0.00468189	-0.0186855	-0.00468189	-0.00340883	0.0105948	0.0016834	0.00932174	-0.00468189	-0.00595495	-0.00595495	0.015687	0.00677563	-0.00722801	-0.0110472	0.000410338	0.00550257	0.0271445	0.0105948	0.0118679
0.505	0.015687	-0.0110472	0.00295645	0.036056	0.015687	0.0335098	0.00677563	0.0576979	0.0424212	-0.00595495	0.0105948	0.000410338	0.0207793	0.0016834	0.0016834	-0.0123202	-0.0123202	-0.0123202	0.0105948	-0.0110472	0.014414	-0.00977412	0.000410338	-0.00213578	-0.00468189	-0.00595495	0.0195062	0.00804868	-0.0135933	-0.0110472	-0.0148664	-0.0148664	0.00677563	-0.00977412	0.00295645	0.0016834	0.014414	-0.0123202	0.00550257	-0.00468189	0.00677563	-0.0123202	-0.00468189	-0.00722801	-0.000862719	0.00295645	0.0284176	0.00295645	0.0131409
0.506	0.000410338	0.0016834	0.00295645	0.0386021	0.0169601	0.0347829	0.000410338	0.0449674	0.0347829	0.0195062	0.014414	0.00422951	0.0131409	0.00804868	-0.00595495	-0.00468189	-0.0148664	-0.0148664	0.0131409	-0.00340883	0.014414	-0.0135933	0.00295645	-0.00340883	0.0105948	0.000410338	0.015687	0.00295645	-0.0110472	-0.00850107	0.00295645	-0.0199586	-0.000862719	-0.0110472	0.0131409	0.00550257	-0.00595495	0.000410338	-0.00595495	-0.00213578	0.00804868	0.00422951	-0.00722801	-0.00340883	-0.00468189	0.0105948	0.0258715	0.00932174	0.00550257
0.507	0.0105948	0.000410338	-0.00468189	0.0309637	0.0182332	0.0449674	0.014414	0.0615171	0.036056	0.0131409	0.0118679	0.00677563	0.0105948	-0.00595495	-0.0123202	-0.0148664	-0.0110472	-0.0110472	0.014414	-0.00340883	0.0271445	-0.00468189	0.00422951	0.00422951	0.0105948	-0.00977412	0.014414	0.000410338	-0.0174125	-0.0161394	0.000410338	-0.0110472	0.00422951	-0.00977412	0.0131409	-0.00977412	0.0105948	-0.000862719	0.00677563	-0.000862719	0.00550257	-0.00468189	-0.0110472	-0.00468189	0.00804868	-0.000862719	0.014414	0.00550257	0.00422951
0.508	0.00550257	0.00804868	-0.0123202	0.036056	0.0220523	0.0322368	0.00932174	0.0411482	0.0475135	-0.000862719	0.00677563	0.0016834	0.015687	0.00295645	-0.00722801	-0.0148664	-0.0186855	-0.0174125	0.014414	-0.00595495	0.0182332	-0.00213578	0.000410338	0.014414	0.00295645	0.000410338	0.0195062	0.00677563	-0.00340883	-0.0110472	-0.00340883	-0.0199586	-0.00340883	-0.00595495	0.015687	-0.00340883	0.0016834	0.000410338	0.0105948	-0.00595495	0.00422951	0.00422951	-0.0161394	-0.00977412	0.00295645	-0.00468189	0.0258715	0.000410338	0.000410338
[truncated: 2,491 more rows]
[truncated: 7 more columns]
