# Supplementary material for: Transport mechanism of DgoT, a bacterial homolog of SLC17 organic anion transporters
Source: EMBO J. 2024 Oct 25;43(24):6740–65. doi: 10.1038/s44318-024-00279-y (PMC11649914; doi:10.1038/s44318-024-00279-y)
Supplement: Supplementary file 9 — Source data Fig. 8 [file 44318_2024_279_MOESM9_ESM.zip › Figure 8/8B/8B.xls]

## Sheet: README
Negative time corresponds to the equilibration (i.e. before addition of substrate)
To obtain ΔpH, mean value of pH in interval between -60 and 0 sec was subtracted

## Sheet: Main panel
Conditions	Max ΔpH
DgoT + galactonate	0.203333	0.137333	0.246	0.163	0.233	0.245167	0.138167	0.204667	0.372167	0.244667	0.252667	0.132	0.296833	0.251833
DgoT + gluconate	0.0183333	0.0515	-0.0106667
Vector + galactonate	-0.0133333	0.0323333
Vector + gluconate	0.004	-0.0128333
D46Q DgoT + galactonate	-0.0216667	0.08	0.036	0.01	-0.01	0.0185	0.0025	0.00833333
E133Q DgoT + galactonate	0.0045	0.0155	0.0291667	0.0256667	0.00416667	0.016	0.021	0.0338333
R47Q DgoT + galactonate	0.0461667	0.0638333	0.0411667

## Sheet: Raw data (DgoT WT)
Time (s)	pH	pH	pH	pH	pH	pH	pH	pH	pH	pH	pH	pH	pH	pH	pH	pH	pH
	DgoT + galactonate	DgoT + galactonate	DgoT + galactonate	DgoT + galactonate	DgoT + galactonate	DgoT + galactonate	DgoT + galactonate	DgoT + galactonate	DgoT + galactonate	DgoT + galactonate	DgoT + galactonate	DgoT + galactonate	DgoT + galactonate	DgoT + galactonate	DgoT + gluconate	DgoT + gluconate	DgoT + gluconate
-60	6.874	6.92	6.791	6.764	6.787	6.651	6.782	6.585	6.947	6.577	6.631	6.666	6.838	6.684	6.751	6.59	6.531
-55	6.877	6.918	6.794												6.747
-50	6.879	6.923	6.791	6.761	6.792	6.661	6.794	6.571	6.945	6.577	6.631	6.666	6.857	6.68	6.749	6.627	6.535
-45	6.885	6.923	6.791												6.766
-40	6.886	6.927	6.797	6.763	6.805	6.661	6.78	6.579	6.951	6.561	6.627	6.665	6.862	6.679	6.757	6.641	6.53
-35	6.886	6.933	6.799												6.759
-30	6.89	6.931	6.798	6.76	6.8	6.659	6.777	6.583	6.931	6.56	6.635	6.665	6.864	6.675	6.766	6.64	6.529
-25	6.905	6.933	6.8												6.767
-20	6.899	6.94	6.804	6.76	6.807	6.656	6.777	6.58	6.915	6.553	6.633	6.661	6.865	6.675	6.77	6.645	6.531
-15	6.9	6.941	6.809												6.779
-10	6.904	6.945	6.811	6.758	6.809	6.655	6.776	6.582	6.896	6.557	6.634	6.66	6.869	6.67	6.779	6.645	6.533
-5	6.906	6.948	6.814			6.655	6.775	6.581	6.881	6.554	6.634	6.661			6.781	6.651	6.532
0	6.947	6.954	6.827	6.756	6.818	6.649	6.775	6.619	6.882	6.554	6.694	6.661	6.874	6.668	6.787	6.654	6.606
5	6.962	6.993	6.906	6.816	6.929	6.703	6.775	6.641	6.814	6.522	6.74	6.658	7.008	6.734	6.778	6.625	6.52
10	7.029	7.071	6.967	6.92	7.022	6.789	6.798	6.732	6.985	6.638	6.838	6.699	7.084	6.839	6.778	6.693	6.521
15	7.059	7.077	7.005	6.924	7.033	6.865	6.826	6.761	7.086	6.674	6.867	6.721	7.116	6.868	6.792	6.691	6.515
20	7.079	7.073	7.023	6.924	7.026	6.887	6.848	6.781	7.158	6.716	6.885	6.754	7.144	6.909	6.791	6.693	6.48
25	7.063	7.063	7.035	6.922	7.008	6.899	6.867	6.784	7.2	6.741	6.854	6.766	7.151	6.922	6.786	6.677	6.514
30	7.091	7.06	7.042	6.919	7.004	6.903	6.881	6.777	7.236	6.76	6.875	6.774	7.156	6.928	6.785	6.682	6.506
35	7.1	7.055	7.044												6.783
40	7.101	7.052	7.047	6.918	6.995	6.899	6.903	6.769	7.282	6.786	6.865	6.784	7.154	6.929	6.775	6.663	6.5
45	7.101	7.05	7.052
50	7.102	7.05	7.052	6.923	6.986	6.891	6.918	6.762	7.292	6.805	6.864	6.795	7.148	6.921	6.77	6.643	6.462
55	7.104	7.048	7.039
60	7.105	7.05	7.037	6.923	6.986	6.884	6.93	6.754	7.298	6.818	6.851	6.801	7.144	6.847	6.766	6.635	6.473
65
70				6.927	6.991	6.876	6.94	6.76	7.294	6.828	6.853	6.805	7.141	6.915		6.626	6.469
75																6.621
80	7.112	7.057	7.026	6.932	6.99	6.871	6.948	6.754	7.284	6.833	6.851	6.807	7.136	6.911	6.757	6.62	6.458
85
90				6.938	6.992	6.868	6.953	6.758	7.272	6.84	6.851	6.811	7.138	6.913			6.447
95
100	7.118	7.078	7.024	6.94	6.996			6.755	7.259	6.852	6.853	6.811	7.139	6.918	6.749		6.444
105
110				6.945	6.999			6.765	7.254	6.853	6.852	6.813	7.137	6.916			6.433
115	7.122	7.071	7.026					6.763	7.239	6.854					6.743
120	7.124	7.097	7.069	6.957	7.022			6.764	7.238	6.878	6.856	6.816	7.136	6.909	6.748		6.425
Baseline	7.514		7.461

## Sheet: Raw data (Vector)
Time (s)	pH
	Vector + galactonate	Vector + galactonate	Vector + gluconate	Vector + gluconate
-60	6.833	6.621	6.833	6.868
-55	6.834		6.838	6.865
-50	6.813	6.617	6.832	6.865
-45	6.827		6.83	6.866
-40	6.824	6.642	6.831	6.856
-35	6.83		6.828	6.855
-30	6.823	6.626	6.826	6.859
-25	6.823		6.827	6.859
-20	6.818	6.632	6.834	6.859
-15	6.822		6.835	6.861
-10	6.826	6.627	6.835	6.86
-5	6.822	6.628	6.835	6.861
0	6.853	6.699	6.877	6.888
5	6.806	6.629	6.836	6.843
10	6.809	6.635	6.821	6.847
15	6.809	6.661	6.823	6.847
20	6.807	6.657	6.82	6.845
25	6.807	6.653	6.823	6.844
30	6.803	6.647	6.824	6.841
35	6.799		6.829
40	6.799	6.641	6.824	6.837
45	6.799		6.824
50	6.798	6.638	6.83	6.83
55	6.796		6.829
60	6.798	6.636	6.83	6.825
65
70	6.798	6.635
75
80	6.802	6.636	6.834	6.814
85
90	6.804	6.639
95
100	6.804	6.631	6.839	6.805
105
110	6.807	6.641
115	6.806	6.634	6.842	6.8
120	6.806	6.635	6.87	6.797

## Sheet: Raw data (D46N DgoT)
Time (s)	pH
	D46N DgoT + galactonate
-60	6.58	6.606	6.532	6.681	6.688	6.67	6.666	6.658
-55
-50	6.574	6.687	6.575	6.681	6.684	6.669	6.677	6.661
-45
-40	6.576	6.664	6.579	6.678	6.679	6.667	6.676	6.679
-35
-30	6.581	6.673	6.572	6.68	6.684	6.667	6.68	6.663
-25
-20	6.579	6.677	6.569	6.68	6.679	6.665	6.682	6.668
-15
-10	6.589	6.679	6.574	6.68	6.678	6.667	6.684	6.671
-5	6.573	6.682	6.569
0	6.655	6.724	6.577	6.749	6.68	6.667	6.732	6.705
5	6.557	6.685	6.466	6.69	6.67	6.657	6.68	6.667
10	6.549	6.679	6.57	6.689	6.661	6.665	6.67	6.669
15	6.549	6.699	6.586	6.686	6.672	6.675	6.672	6.675
20	6.548	6.714	6.586	6.689	6.666	6.679	6.667	6.667
25	6.545	6.722	6.589	6.685	6.661	6.682	6.67	6.664
30	6.543	6.732	6.595	6.686	6.663	6.681	6.661	6.665
35
40	6.547	6.752	6.603	6.689	6.667	6.684	6.664	6.663
45
50	6.549	6.757	6.609	6.69	6.67	6.686	6.671	6.665
55
60	6.55	6.771	6.613	6.696	6.67	6.68	6.665	6.671
65
70	6.553	6.781	6.619	6.69	6.672	6.692	6.673	6.671
75
80	6.566	6.785	6.619	6.693	6.673	6.692	6.679	6.681
85
90	6.567	6.767	6.624	6.695	6.675	6.703	6.685	6.685
95
100	6.569	6.8	6.627	6.695	6.678	6.693	6.69	6.694
105
110	6.577	6.802	6.628	6.699	6.68	6.684	6.696	6.701
115	6.579	6.805	6.63
120	6.682	6.806	6.631	6.701	6.685	6.697	6.708	6.702

## Sheet: Raw data (E133Q DgoT)
Time (s)	pH
	E133Q DgoT + galactonate
-60	6.53	6.566	6.595	6.7	6.702	6.661	6.658	6.716
-55
-50	6.531	6.569	6.7	6.701	6.7	6.66	6.666	6.688
-45
-40	6.535	6.563	6.699	6.702	6.693	6.662	6.671	6.686
-35
-30	6.528	6.565	6.702	6.704	6.691	6.661	6.67	6.69
-25
-20	6.531	6.564	6.699	6.706	6.691	6.662	6.673	6.693
-15
-10	6.534	6.556	6.697	6.707	6.692	6.66	6.676	6.698
-5	6.536	6.558	6.696
0	6.534	6.559	6.701	6.74	6.732	6.728	6.757	6.727
5	6.537	6.566	6.696	6.715	6.699	6.67	6.687	6.721
10	6.51	6.568	6.7	6.713	6.677	6.67	6.677	6.718
15	6.485	6.565	6.708	6.714	6.683	6.676	6.69	6.717
20	6.502	6.57	6.716	6.719	6.669	6.677	6.682	6.716
25	6.499	6.571	6.713	6.724	6.669	6.673	6.678	6.71
30	6.497	6.578	6.728	6.727	6.671	6.671	6.679	6.713
35
40	6.489	6.574	6.72	6.729	6.669	6.674	6.675	6.713
45
50	6.487	6.572	6.719	6.729	6.662	6.673	6.677	6.729
55
60	6.49	6.577	6.718	6.731	6.66	6.674	6.676	6.718
65
70	6.489	6.569	6.718	6.731	6.659	6.675	6.678	6.723
75
80	6.49	6.567	6.713	6.733	6.652	6.676	6.68	6.724
85
90	6.491	6.565	6.71	6.732	6.656	6.674	6.682	6.728
95
100	6.492	6.562	6.708	6.734	6.681	6.68	6.69	6.754
105
110	6.493	6.557	6.705	6.737	6.642	6.678	6.691	6.737
115	6.494	6.561	6.711
120	6.498	6.561	6.709	6.735	6.651	6.681	6.69	6.738

## Sheet: Raw data (R47Q DgoT)
Time (s)	pH
	R47Q DgoT + galactonate
-60	6.616	6.679	6.525
-55
-50	6.61	6.682	6.61
-45
-40	6.615	6.689	6.615
-35
-30	6.611	6.692	6.619
-25
-20	6.609	6.693	6.621
-15
-10	6.61	6.695	6.626
-5	6.61	6.696	6.628
0	6.613	6.754	6.631
5	6.603	6.698	6.614
10	6.61	6.692	6.617
15	6.616	6.703	6.634
20	6.634	6.715	6.638
25	6.642	6.728	6.629
30	6.643	6.736	6.641
35
40	6.655	6.748	6.651
45
50	6.657	6.755	6.661
55
60	6.655	6.76	6.667
65
70	6.652	6.763	6.674
75
80	6.65	6.764	6.677
85
90	6.647	6.762	6.684
95
100	6.643	6.761	6.688
105
110	6.64	6.759	6.69
115
120	6.638	6.759	6.703
