# Supplementary material for: Transport mechanism of DgoT, a bacterial homolog of SLC17 organic anion transporters
Source: EMBO J. 2024 Oct 25;43(24):6740–65. doi: 10.1038/s44318-024-00279-y (PMC11649914; doi:10.1038/s44318-024-00279-y)
Supplement: Supplementary file 9 — Source data Fig. 8 [file 44318_2024_279_MOESM9_ESM.zip › Figure 8/8F/8F.xls]

## Sheet: README
Main panel: raw currents (measured on the same sensor) are shown
Inset: currents normalized to the average peak current (maximum value between 1.08 and 1.4 sec) at pH=7 measured with sensor 1

## Sheet: Main panel
Time (s)	Current (nA)	Current (nA)	Current (nA)
	pH 8.0	pH 7.0	pH 6.0	pH 5.0
0	0.0322368	0.036056	0.0411482	0.0920705
0.001	0.0347829	0.0513327	0.0309637	0.0793399
0.002	0.0386021	0.0564249	0.0411482	0.0767938
0.003	0.0271445	0.0449674	0.0386021	0.0907974
0.004	0.0398751	0.0386021	0.0258715	0.0793399
0.005	0.0258715	0.036056	0.0500596	0.0857052
0.006	0.036056	0.0449674	0.0245984	0.081886
0.007	0.0335098	0.0309637	0.0436943	0.0971627
0.008	0.0398751	0.0500596	0.037329	0.0946166
0.009	0.0347829	0.037329	0.0411482	0.0844321
0.01	0.036056	0.0296907	0.0436943	0.0958897
0.011	0.0271445	0.037329	0.036056	0.0895244
0.012	0.036056	0.0411482	0.0462404	0.102255
0.013	0.0322368	0.0526057	0.0475135	0.0946166
0.014	0.0309637	0.0424212	0.0335098	0.0857052
0.015	0.0424212	0.0475135	0.0487865	0.0997088
0.016	0.0386021	0.0245984	0.0411482	0.0920705
0.017	0.0245984	0.0551518	0.0195062	0.0895244
0.018	0.0322368	0.0475135	0.0462404	0.0882513
0.019	0.0347829	0.0411482	0.0462404	0.0869783
0.02	0.0462404	0.0398751	0.0487865	0.0907974
0.021	0.0424212	0.0411482	0.0296907	0.0920705
0.022	0.0284176	0.0475135	0.0398751	0.0920705
0.023	0.0284176	0.0335098	0.0296907	0.0844321
0.024	0.0245984	0.036056	0.0411482	0.080613
0.025	0.0335098	0.0424212	0.037329	0.081886
0.026	0.0258715	0.037329	0.0411482	0.0895244
0.027	0.0335098	0.0309637	0.0436943	0.0971627
0.028	0.0398751	0.0449674	0.0386021	0.0857052
0.029	0.0245984	0.0475135	0.037329	0.0831591
0.03	0.0398751	0.0449674	0.0309637	0.0857052
0.031	0.0386021	0.0296907	0.0347829	0.0984358
0.032	0.0347829	0.0462404	0.037329	0.0907974
0.033	0.0386021	0.0500596	0.0335098	0.081886
0.034	0.0245984	0.0436943	0.0436943	0.0971627
0.035	0.036056	0.037329	0.0462404	0.0869783
0.036	0.0309637	0.0462404	0.037329	0.0946166
0.037	0.036056	0.036056	0.036056	0.102255
0.038	0.0182332	0.0462404	0.0284176	0.0767938
0.039	0.0309637	0.0411482	0.0500596	0.0920705
0.04	0.0284176	0.0436943	0.0386021	0.102255
0.041	0.0220523	0.0309637	0.037329	0.0857052
0.042	0.0398751	0.0449674	0.0398751	0.0844321
0.043	0.0245984	0.0398751	0.0398751	0.0869783
0.044	0.0335098	0.0615171	0.0411482	0.0946166
0.045	0.0296907	0.036056	0.0271445	0.0844321
0.046	0.0284176	0.0475135	0.0411482	0.0933435
0.047	0.036056	0.0411482	0.0386021	0.0857052
0.048	0.0335098	0.0411482	0.0386021	0.0895244
0.049	0.0475135	0.0436943	0.0386021	0.0895244
0.05	0.0411482	0.0449674	0.0258715	0.0946166
0.051	0.037329	0.0411482	0.0398751	0.0882513
0.052	0.0296907	0.0500596	0.0449674	0.0920705
0.053	0.0335098	0.0347829	0.0551518	0.0920705
0.054	0.0411482	0.0398751	0.0449674	0.0895244
0.055	0.0347829	0.0513327	0.036056	0.100982
0.056	0.0309637	0.0386021	0.0526057	0.0882513
0.057	0.0322368	0.0513327	0.0449674	0.0857052
0.058	0.036056	0.0475135	0.0347829	0.0857052
0.059	0.0347829	0.0462404	0.0538788	0.0920705
0.06	0.0322368	0.0322368	0.0500596	0.0984358
0.061	0.0386021	0.0513327	0.036056	0.0780669
0.062	0.0475135	0.0526057	0.0335098	0.0882513
0.063	0.0309637	0.0347829	0.0398751	0.0869783
0.064	0.0296907	0.036056	0.0475135	0.0907974
0.065	0.0258715	0.0424212	0.0513327	0.0869783
0.066	0.0398751	0.0475135	0.0411482	0.0958897
0.067	0.0436943	0.0462404	0.0449674	0.0755207
0.068	0.0296907	0.0449674	0.0462404	0.0882513
0.069	0.0386021	0.0386021	0.0386021	0.0920705
0.07	0.0462404	0.037329	0.0602441	0.100982
0.071	0.0335098	0.0538788	0.0398751	0.0907974
0.072	0.0335098	0.0322368	0.0526057	0.0895244
0.073	0.0386021	0.0347829	0.0335098	0.081886
0.074	0.0398751	0.0347829	0.0296907	0.0907974
0.075	0.0245984	0.0411482	0.0449674	0.0958897
0.076	0.037329	0.0500596	0.0551518	0.0755207
0.077	0.0296907	0.0411482	0.036056	0.0857052
0.078	0.0347829	0.0347829	0.0424212	0.102255
0.079	0.0411482	0.0411482	0.036056	0.0933435
0.08	0.0411482	0.0462404	0.0386021	0.080613
0.081	0.036056	0.0424212	0.0487865	0.0882513
0.082	0.036056	0.0500596	0.0576979	0.0984358
0.083	0.037329	0.037329	0.0449674	0.081886
0.084	0.0398751	0.0424212	0.0475135	0.0895244
0.085	0.037329	0.0462404	0.0449674	0.0907974
0.086	0.0258715	0.0526057	0.036056	0.0920705
0.087	0.0411482	0.036056	0.0347829	0.0882513
0.088	0.0436943	0.0347829	0.0449674	0.0920705
0.089	0.0500596	0.0551518	0.0386021	0.0920705
0.09	0.036056	0.0398751	0.0411482	0.0895244
0.091	0.0398751	0.0513327	0.0462404	0.0920705
0.092	0.0398751	0.0551518	0.0462404	0.0958897
0.093	0.0462404	0.0462404	0.0462404	0.0844321
0.094	0.0449674	0.0424212	0.0322368	0.0958897
0.095	0.0296907	0.0487865	0.0347829	0.080613
0.096	0.0398751	0.0449674	0.0513327	0.0920705
0.097	0.036056	0.037329	0.0462404	0.081886
0.098	0.0449674	0.0475135	0.0538788	0.102255
0.099	0.0449674	0.0411482	0.036056	0.0857052
0.1	0.036056	0.0398751	0.0411482	0.0882513
0.101	0.0284176	0.0615171	0.0309637	0.0907974
0.102	0.0398751	0.0411482	0.0436943	0.0907974
0.103	0.0258715	0.0449674	0.0436943	0.0895244
0.104	0.0449674	0.0462404	0.0487865	0.100982
0.105	0.0411482	0.0666093	0.0462404	0.081886
0.106	0.0296907	0.0475135	0.0462404	0.081886
0.107	0.0386021	0.0462404	0.0245984	0.0958897
0.108	0.0335098	0.0449674	0.036056	0.0882513
0.109	0.0220523	0.0424212	0.0500596	0.0971627
0.11	0.0347829	0.0538788	0.036056	0.0857052
0.111	0.0335098	0.0538788	0.0271445	0.0907974
0.112	0.0487865	0.0436943	0.0411482	0.0882513
0.113	0.0436943	0.0513327	0.0487865	0.106074
0.114	0.0245984	0.0615171	0.0500596	0.0844321
0.115	0.0487865	0.0347829	0.0475135	0.0958897
0.116	0.0475135	0.0436943	0.0500596	0.0857052
0.117	0.0347829	0.0398751	0.0500596	0.0971627
0.118	0.0411482	0.0424212	0.0335098	0.0869783
0.119	0.0296907	0.0513327	0.036056	0.0971627
0.12	0.0500596	0.0526057	0.058971	0.0920705
0.121	0.037329	0.036056	0.0398751	0.106074
0.122	0.0449674	0.0436943	0.0411482	0.0946166
0.123	0.036056	0.0538788	0.0309637	0.0844321
0.124	0.0411482	0.0475135	0.0538788	0.081886
0.125	0.0296907	0.0436943	0.0449674	0.0984358
0.126	0.0411482	0.0462404	0.0271445	0.0907974
0.127	0.0347829	0.0513327	0.0398751	0.0729746
0.128	0.0309637	0.037329	0.0309637	0.0882513
0.129	0.0322368	0.0526057	0.0322368	0.0946166
0.13	0.036056	0.0487865	0.037329	0.0869783
0.131	0.0398751	0.0475135	0.037329	0.0793399
0.132	0.0449674	0.0411482	0.037329	0.0895244
0.133	0.0462404	0.0462404	0.0347829	0.0869783
0.134	0.0398751	0.0449674	0.0411482	0.0958897
0.135	0.0335098	0.0576979	0.036056	0.0882513
0.136	0.0296907	0.0347829	0.0411482	0.0882513
0.137	0.036056	0.0487865	0.0398751	0.0857052
0.138	0.0322368	0.0398751	0.0296907	0.0869783
0.139	0.0398751	0.0449674	0.036056	0.0882513
0.14	0.0271445	0.0436943	0.0309637	0.081886
0.141	0.0487865	0.0449674	0.0462404	0.0869783
0.142	0.036056	0.0500596	0.0411482	0.0946166
0.143	0.0500596	0.0347829	0.037329	0.0767938
0.144	0.0322368	0.0398751	0.0271445	0.081886
0.145	0.036056	0.0513327	0.0411482	0.0857052
0.146	0.0322368	0.0500596	0.0347829	0.0946166
0.147	0.0487865	0.0449674	0.0564249	0.0869783
0.148	0.0296907	0.0436943	0.0449674	0.0958897
0.149	0.0436943	0.0449674	0.0258715	0.100982
0.15	0.0449674	0.0513327	0.037329	0.0857052
0.151	0.0411482	0.0411482	0.0309637	0.0857052
0.152	0.0335098	0.0436943	0.0513327	0.0857052
0.153	0.037329	0.0551518	0.0436943	0.0933435
0.154	0.0462404	0.0462404	0.0449674	0.0971627
0.155	0.037329	0.0411482	0.0386021	0.0857052
0.156	0.0462404	0.0449674	0.0436943	0.080613
0.157	0.0398751	0.0436943	0.0487865	0.0984358
0.158	0.0335098	0.0436943	0.036056	0.0997088
0.159	0.0322368	0.0347829	0.0411482	0.0869783
0.16	0.0347829	0.0538788	0.0513327	0.0857052
0.161	0.0398751	0.0335098	0.0462404	0.0997088
0.162	0.0258715	0.0322368	0.0411482	0.0882513
0.163	0.0449674	0.0436943	0.0513327	0.0844321
0.164	0.0411482	0.0462404	0.0424212	0.106074
0.165	0.036056	0.0436943	0.0475135	0.0958897
0.166	0.0449674	0.0487865	0.0436943	0.0933435
0.167	0.0335098	0.0551518	0.0309637	0.0895244
0.168	0.0347829	0.0449674	0.0436943	0.0895244
0.169	0.037329	0.037329	0.0271445	0.0907974
0.17	0.0296907	0.0411482	0.0309637	0.0857052
0.171	0.0271445	0.0436943	0.0398751	0.0920705
0.172	0.0424212	0.0526057	0.0449674	0.0958897
0.173	0.0449674	0.0424212	0.0500596	0.0933435
0.174	0.0347829	0.036056	0.0322368	0.0844321
0.175	0.037329	0.0500596	0.0335098	0.0958897
0.176	0.0462404	0.0411482	0.0449674	0.0997088
0.177	0.0271445	0.058971	0.0576979	0.0920705
0.178	0.0335098	0.0487865	0.037329	0.0844321
0.179	0.00932174	0.0309637	0.0347829	0.081886
0.18	0.0386021	0.036056	0.036056	0.0907974
0.181	0.0284176	0.0500596	0.0487865	0.0882513
0.182	0.0449674	0.036056	0.0462404	0.0882513
0.183	0.036056	0.0449674	0.0424212	0.0920705
0.184	0.036056	0.0411482	0.0475135	0.0882513
0.185	0.0449674	0.0462404	0.037329	0.0920705
0.186	0.0398751	0.0462404	0.037329	0.0857052
0.187	0.0436943	0.0462404	0.0424212	0.0831591
0.188	0.0296907	0.0411482	0.0449674	0.0946166
0.189	0.0449674	0.037329	0.0449674	0.100982
0.19	0.0322368	0.0398751	0.0296907	0.0844321
0.191	0.0296907	0.0322368	0.0500596	0.0971627
0.192	0.036056	0.0500596	0.036056	0.0869783
0.193	0.0309637	0.0436943	0.036056	0.0971627
0.194	0.0309637	0.0449674	0.0462404	0.0907974
0.195	0.0335098	0.0526057	0.037329	0.0857052
0.196	0.0309637	0.0398751	0.0411482	0.0793399
0.197	0.0347829	0.0500596	0.0424212	0.0844321
0.198	0.0487865	0.0347829	0.0500596	0.0857052
0.199	0.0449674	0.0449674	0.0386021	0.0933435
0.2	0.0386021	0.0424212	0.0386021	0.0920705
0.201	0.0449674	0.0411482	0.0411482	0.0869783
0.202	0.037329	0.0398751	0.0462404	0.0857052
0.203	0.0309637	0.0449674	0.0487865	0.0958897
0.204	0.036056	0.037329	0.0424212	0.0742477
0.205	0.0436943	0.0411482	0.0322368	0.0907974
0.206	0.0335098	0.0347829	0.036056	0.0869783
0.207	0.0424212	0.0500596	0.0411482	0.0984358
0.208	0.0386021	0.037329	0.0424212	0.0895244
0.209	0.0233254	0.0398751	0.0538788	0.0958897
0.21	0.0398751	0.0449674	0.036056	0.0946166
0.211	0.0195062	0.0411482	0.0398751	0.0844321
0.212	0.036056	0.0335098	0.0449674	0.0907974
0.213	0.0424212	0.0411482	0.0296907	0.0907974
0.214	0.0449674	0.0462404	0.0436943	0.080613
0.215	0.0207793	0.0335098	0.037329	0.080613
0.216	0.0335098	0.0398751	0.0436943	0.0907974
0.217	0.0398751	0.0424212	0.0436943	0.0933435
0.218	0.0296907	0.0576979	0.0335098	0.0882513
0.219	0.0424212	0.0296907	0.0500596	0.0882513
0.22	0.037329	0.0449674	0.0462404	0.0844321
0.221	0.014414	0.0309637	0.0449674	0.0895244
0.222	0.0335098	0.0424212	0.0526057	0.0869783
0.223	0.0564249	0.0462404	0.036056	0.106074
0.224	0.0335098	0.0386021	0.0513327	0.0857052
0.225	0.0347829	0.0347829	0.0411482	0.0793399
0.226	0.036056	0.036056	0.0411482	0.0907974
0.227	0.0309637	0.0475135	0.0258715	0.0857052
0.228	0.037329	0.0449674	0.0411482	0.0907974
0.229	0.0398751	0.0513327	0.0424212	0.0946166
0.23	0.0233254	0.0386021	0.0538788	0.0869783
0.231	0.036056	0.0411482	0.0424212	0.0946166
0.232	0.036056	0.0411482	0.0513327	0.0869783
0.233	0.037329	0.0386021	0.0449674	0.0869783
0.234	0.0386021	0.0487865	0.0475135	0.102255
0.235	0.0398751	0.0386021	0.0462404	0.081886
0.236	0.0411482	0.0245984	0.0462404	0.0729746
0.237	0.0309637	0.0424212	0.0576979	0.0831591
0.238	0.0411482	0.0411482	0.0436943	0.0844321
0.239	0.0309637	0.0411482	0.0347829	0.0857052
0.24	0.0284176	0.0487865	0.0449674	0.0920705
0.241	0.037329	0.0475135	0.037329	0.080613
0.242	0.037329	0.0449674	0.0449674	0.100982
0.243	0.0411482	0.0411482	0.0436943	0.0907974
0.244	0.037329	0.0398751	0.0347829	0.081886
0.245	0.037329	0.0296907	0.0436943	0.081886
0.246	0.0207793	0.036056	0.0449674	0.0920705
0.247	0.037329	0.0335098	0.0398751	0.0844321
0.248	0.0386021	0.0462404	0.0475135	0.0869783
0.249	0.0169601	0.0462404	0.0335098	0.0946166
0.25	0.0284176	0.0462404	0.0386021	0.0882513
0.251	0.037329	0.0411482	0.0411482	0.0907974
0.252	0.0347829	0.0500596	0.0398751	0.0946166
0.253	0.036056	0.0411482	0.0335098	0.080613
0.254	0.0335098	0.0526057	0.0487865	0.0869783
0.255	0.0207793	0.0296907	0.0487865	0.0755207
0.256	0.0296907	0.0462404	0.0411482	0.0895244
0.257	0.0322368	0.036056	0.0296907	0.081886
0.258	0.0220523	0.0576979	0.0500596	0.0895244
0.259	0.0436943	0.0487865	0.0526057	0.0971627
0.26	0.0245984	0.0386021	0.037329	0.0907974
0.261	0.036056	0.0398751	0.037329	0.0831591
0.262	0.037329	0.0386021	0.0271445	0.0844321
0.263	0.0182332	0.0398751	0.0411482	0.0857052
0.264	0.0258715	0.0398751	0.0475135	0.0920705
0.265	0.0245984	0.0436943	0.0322368	0.0869783
0.266	0.0296907	0.0411482	0.0449674	0.080613
0.267	0.0271445	0.036056	0.0322368	0.081886
0.268	0.0296907	0.0449674	0.0309637	0.0831591
0.269	0.037329	0.0500596	0.0411482	0.0857052
0.27	0.0233254	0.0411482	0.0411482	0.0971627
0.271	0.0296907	0.0487865	0.036056	0.0857052
0.272	0.036056	0.0436943	0.037329	0.0971627
0.273	0.0258715	0.0449674	0.037329	0.0767938
0.274	0.0284176	0.0411482	0.0398751	0.0831591
0.275	0.036056	0.0411482	0.0284176	0.0920705
0.276	0.037329	0.0513327	0.0475135	0.0844321
0.277	0.0207793	0.0462404	0.036056	0.0984358
0.278	0.0322368	0.0627902	0.0449674	0.0857052
0.279	0.0296907	0.036056	0.0411482	0.0831591
0.28	0.0271445	0.0449674	0.0245984	0.0767938
0.281	0.0322368	0.037329	0.0615171	0.0869783
0.282	0.036056	0.0500596	0.0347829	0.0895244
0.283	0.0309637	0.0411482	0.0398751	0.081886
0.284	0.0284176	0.0296907	0.0449674	0.081886
0.285	0.0271445	0.0462404	0.0398751	0.0882513
0.286	0.0245984	0.0462404	0.0462404	0.0882513
0.287	0.0411482	0.0436943	0.0564249	0.0844321
0.288	0.037329	0.036056	0.0322368	0.0984358
0.289	0.0284176	0.0309637	0.0386021	0.0767938
0.29	0.037329	0.0436943	0.0335098	0.0844321
0.291	0.0258715	0.0347829	0.0322368	0.0857052
0.292	0.0335098	0.0538788	0.0449674	0.0946166
0.293	0.0258715	0.0271445	0.0424212	0.0767938
0.294	0.0436943	0.0462404	0.0284176	0.0869783
0.295	0.037329	0.0398751	0.0500596	0.0895244
0.296	0.0284176	0.0462404	0.0411482	0.0869783
0.297	0.0296907	0.0411482	0.0436943	0.0780669
0.298	0.037329	0.0347829	0.0475135	0.0920705
0.299	0.0398751	0.0411482	0.0335098	0.0742477
0.3	0.0322368	0.0335098	0.0436943	0.0895244
0.301	0.0322368	0.0398751	0.0436943	0.0882513
0.302	0.0398751	0.0424212	0.0411482	0.100982
0.303	0.0335098	0.0449674	0.0487865	0.0857052
0.304	0.0220523	0.036056	0.0309637	0.0857052
0.305	0.0284176	0.0296907	0.036056	0.081886
0.306	0.0398751	0.0449674	0.0258715	0.0958897
0.307	0.0335098	0.0449674	0.0615171	0.0869783
0.308	0.0296907	0.0462404	0.036056	0.0831591
0.309	0.0347829	0.0347829	0.0335098	0.0920705
0.31	0.0335098	0.0411482	0.0411482	0.0895244
0.311	0.0500596	0.0513327	0.037329	0.0831591
0.312	0.0538788	0.0500596	0.036056	0.104801
0.313	0.132808	0.037329	0.0564249	0.0946166
0.314	0.190096	0.036056	0.0436943	0.127716
0.315	0.256295	0.0436943	0.0398751	0.171
0.316	0.318675	0.0475135	0.0449674	0.237199
0.317	0.384874	0.0538788	0.0767938	0.294487
0.318	0.423065	0.0335098	0.127716	0.330132
0.319	0.400151	0.0564249	0.188823	0.368324
0.32	0.360686	0.0347829	0.241018	0.351774
0.321	0.34159	0.0436943	0.29576	0.311036
0.322	0.331405	0.0513327	0.331405	0.23338
0.323	0.336498	0.0411482	0.335224	0.165908
0.324	0.344136	0.0335098	0.337771	0.10862
0.325	0.375962	0.0411482	0.271572	0.0907974
0.326	0.400151	0.0500596	0.202826	0.0958897
0.327	0.402697	0.0500596	0.140447	0.123897
0.328	0.405243	0.0436943	0.128989	0.149358
0.329	0.411608	0.0449674	0.139174	0.167181
0.33	0.411608	0.0564249	0.146812	0.181184
0.331	0.412881	0.0767938	0.168454	0.201553
0.332	0.407789	0.131535	0.182458	0.213011
0.333	0.431977	0.182458	0.193915	0.235926
0.334	0.426885	0.248657	0.209192	0.26266
0.335	0.456165	0.31231	0.211738	0.276664
0.336	0.46253	0.386147	0.229561	0.303398
0.337	0.468896	0.384874	0.265206	0.340317
0.338	0.503268	0.360686	0.290668	0.365778
0.339	0.491811	0.319948	0.314856	0.374689
0.34	0.491811	0.244837	0.337771	0.382328
0.341	0.498176	0.186277	0.37087	0.407789
0.342	0.491811	0.167181	0.382328	0.417973
0.343	0.493084	0.173546	0.398877	0.424339
0.344	0.49563	0.182458	0.426885	0.43325
0.345	0.507087	0.2041	0.437069	0.457438
0.346	0.519818	0.230834	0.467622	0.463803
0.347	0.509633	0.253749	0.471442	0.491811
0.348	0.476534	0.281756	0.473988	0.509633
0.349	0.335224	0.304671	0.49563	0.489264
0.35	0.196461	0.321221	0.510907	0.438342
0.351	0.0729746	0.331405	0.514726	0.349228
0.352	-0.0275969	0.369597	0.482899	0.261387
0.353	-0.0785192	0.377235	0.412881	0.20028
0.354	-0.162541	0.402697	0.318675	0.176092
0.355	-0.223648	0.424339	0.218103	0.112439
0.356	-0.269478	0.451073	0.132808	0.0615171
0.357	-0.277116	0.463803	0.0946166	0.0245984
0.358	-0.278389	0.484172	0.0424212	-0.0174125
0.359	-0.294939	0.52491	-0.00340883	-0.02887
0.36	-0.283481	0.542733	-0.0301431	-0.0352353
0.361	-0.277116	0.57074	-0.0568773	-0.0543312
0.362	-0.264386	0.574559	-0.0772462	-0.0670617
0.363	-0.27457	0.57074	-0.0747001	-0.0810654
0.364	-0.308943	0.583471	-0.0759731	-0.1078
0.365	-0.319127	0.630574	-0.0721539	-0.272024
0.366	-0.263113	0.635666	-0.0263239	-0.431156
0.367	-0.167633	0.593655	0.00932174	-0.396784
0.368	-0.0594234	0.46253	-0.0123202	-0.256747
0.369	0.0118679	0.303398	0.0436943	-0.188002
0.37	-0.0657887	0.169727	0.0653363	-0.231286
0.371	-0.173999	0.0857052	-0.0747001	-0.371322
0.372	-0.316581	0.000410338	-0.186729	-0.549551
0.373	-0.363684	-0.0441467	-0.254201	-0.800343
0.374	-0.269478	-0.1078	-0.459164	-0.748148
0.375	-0.15363	-0.142172	-0.648849	-0.479532
0.376	-0.0568773	-0.15363	-0.898368	-0.218556
0.377	-0.00595495	-0.144718	-1.02313	-0.0352353
0.378	0.015687	-0.152357	-0.880546	0.0984358
0.379	0.0322368	-0.149811	-0.624661	0.169727
0.38	0.0564249	-0.152357	-0.378961	0.235926
0.381	0.0500596	-0.147264	-0.165087	0.269025
0.382	0.0615171	-0.231286	-0.0326892	0.294487
0.383	0.0475135	-0.362411	0.0920705	0.283029
0.384	0.0411482	-0.392964	0.160816	0.269025
0.385	0.0271445	-0.315308	0.218103	0.247384
0.386	0.0220523	-0.208371	0.224468	0.213011
0.387	0.0105948	-0.170179	0.214284	0.210465
0.388	0.00295645	-0.213463	0.214284	0.192642
0.389	0.0105948	-0.308943	0.20028	0.163362
0.39	-0.00977412	-0.391692	0.160816	0.155723
0.391	-0.00722801	-0.501174	0.148085	0.123897
0.392	-0.0199586	-0.406968	0.121351	0.0895244
0.393	-0.0314161	-0.231286	0.112439	0.0920705
0.394	-0.0454197	-0.0848845	0.0971627	0.080613
0.395	-0.0314161	0.0335098	0.0538788	0.0997088
0.396	-0.0212316	0.106074	0.00677563	0.0971627
0.397	-0.0365083	0.145539	-0.0135933	0.10862
0.398	-0.00722801	0.181184	-0.0263239	0.0958897
0.399	-0.0174125	0.181184	-0.0135933	0.0984358
0.4	-0.00213578	0.188823	0.0016834	0.0920705
0.401	0.00677563	0.172273	0.0386021	0.102255
0.402	0.0169601	0.155723	0.0309637	0.0920705
0.403	0.00932174	0.145539	0.0398751	0.100982
0.404	0.0105948	0.117532	0.0602441	0.0984358
0.405	0.0131409	0.104801	0.0500596	0.0997088
0.406	0.00677563	0.0844321	0.0704285	0.0907974
0.407	0.014414	0.0666093	0.0704285	0.0857052
0.408	0.0258715	0.0500596	0.0767938	0.0844321
0.409	0.00932174	0.0513327	0.058971	0.102255
0.41	0.0131409	0.0245984	0.0704285	0.0971627
0.411	0.0207793	0.000410338	0.0666093	0.0869783
0.412	0.0233254	-0.0263239	0.0691555	0.0844321
0.413	0.00932174	-0.0314161	0.0615171	0.0907974
0.414	-0.00977412	-0.02887	0.0500596	0.0958897
0.415	0.0245984	0.000410338	0.0602441	0.0742477
0.416	0.015687	0.0118679	0.058971	0.0958897
0.417	0.015687	0.0195062	0.0576979	0.0857052
0.418	0.015687	0.0258715	0.0487865	0.080613
0.419	0.00677563	0.0411482	0.0653363	0.0869783
0.42	0.014414	0.0462404	0.0500596	0.0767938
0.421	0.00932174	0.0462404	0.0462404	0.0958897
0.422	0.00550257	0.0615171	0.0538788	0.0844321
0.423	0.014414	0.0526057	0.0551518	0.081886
0.424	-0.00213578	0.0500596	0.0564249	0.0946166
0.425	0.00295645	0.0513327	0.036056	0.0958897
0.426	0.0105948	0.0602441	0.0335098	0.081886
0.427	0.00295645	0.0436943	0.0322368	0.0857052
0.428	0.000410338	0.0449674	0.0245984	0.0958897
0.429	-0.00468189	0.0487865	0.036056	0.0882513
0.43	0.00677563	0.036056	0.014414	0.0946166
0.431	0.00932174	0.0347829	0.00677563	0.0984358
0.432	0.00932174	0.0436943	0.00550257	0.081886
0.433	0.00932174	0.0398751	-0.00850107	0.0869783
0.434	0.0105948	0.0335098	-0.00722801	0.106074
0.435	0.0296907	0.0233254	-0.0237778	0.0971627
0.436	0.0245984	0.0335098	-0.0250508	0.0882513
0.437	0.014414	0.0411482	-0.0225047	0.0958897
0.438	0.0245984	0.036056	-0.0161394	0.0844321
0.439	0.0233254	0.0398751	-0.0110472	0.0742477
0.44	0.036056	0.0258715	0.0131409	0.0691555
0.441	0.0296907	0.0220523	0.0335098	0.0717016
0.442	0.0195062	0.0309637	0.0309637	0.0793399
0.443	0.0258715	0.036056	0.0322368	0.0895244
0.444	0.0335098	0.0233254	0.0462404	0.102255
0.445	0.0169601	0.00295645	0.0296907	0.0958897
0.446	0.015687	0.00677563	0.0233254	0.0857052
0.447	-0.00468189	0.0016834	0.036056	0.102255
0.448	-0.0123202	0.000410338	0.037329	0.0958897
0.449	-0.0186855	0.0118679	0.0322368	0.0857052
0.45	-0.0161394	0.00295645	0.0245984	0.0971627
0.451	-0.00977412	-0.0123202	-0.0110472	0.0958897
0.452	-0.000862719	0.00422951	-0.0466928	0.102255
0.453	0.015687	0.00550257	-0.0581503	0.0857052
0.454	0.014414	0.015687	-0.0390544	0.104801
0.455	0.014414	0.036056	-0.0352353	0.102255
0.456	0.037329	0.0335098	-0.0135933	0.106074
0.457	0.037329	0.037329	0.0131409	0.0946166
0.458	0.0347829	0.0538788	-0.00468189	0.102255
0.459	0.0271445	0.0526057	0.0182332	0.102255
0.46	0.0322368	0.0398751	0.0296907	0.0971627
0.461	0.0424212	0.0398751	0.0424212	0.0920705
0.462	0.0500596	0.0258715	0.0462404	0.106074
0.463	0.0449674	0.0335098	0.037329	0.0958897
0.464	0.0513327	0.0245984	0.0475135	0.0907974
0.465	0.0564249	0.00677563	0.0398751	0.0666093
0.466	0.0513327	0.00422951	0.0462404	0.0793399
0.467	0.0462404	-0.0441467	0.0640632	0.0767938
0.468	0.0500596	-0.0568773	0.0551518	0.0729746
0.469	0.0666093	-0.0568773	0.0678824	0.0831591
0.47	0.0551518	-0.0416006	0.0564249	0.0767938
0.471	0.0500596	-0.00850107	0.0640632	0.081886
0.472	0.0602441	-0.0135933	0.0767938	0.080613
0.473	0.0462404	0.014414	0.081886	0.0907974
0.474	0.0462404	0.0271445	0.0958897	0.0869783
0.475	0.0449674	0.0411482	0.0869783	0.0869783
0.476	0.0398751	0.0398751	0.0869783	0.0946166
0.477	0.0386021	0.0449674	0.0895244	0.0971627
0.478	0.0538788	0.0615171	0.0907974	0.081886
0.479	0.0475135	0.0717016	0.0869783	0.0844321
0.48	0.0462404	0.0513327	0.0869783	0.0907974
0.481	0.0436943	0.0678824	0.0767938	0.0793399
0.482	0.0347829	0.0564249	0.0691555	0.0857052
0.483	0.0526057	0.0742477	0.0678824	0.0602441
0.484	0.0411482	0.0755207	0.0780669	0.0666093
0.485	0.0386021	0.080613	0.0653363	0.0678824
0.486	0.0411482	0.0615171	0.0755207	0.0526057
0.487	0.0436943	0.0857052	0.0551518	0.0449674
0.488	0.0475135	0.0857052	0.0742477	0.0462404
0.489	0.0296907	0.0920705	0.080613	0.0513327
0.49	0.0462404	0.0844321	0.0640632	0.036056
0.491	0.0449674	0.0933435	0.0704285	0.0398751
0.492	0.0449674	0.0857052	0.0831591	0.0513327
0.493	0.036056	0.0767938	0.0742477	0.0436943
0.494	0.036056	0.0704285	0.0666093	0.0487865
0.495	0.0398751	0.0780669	0.0678824	0.0564249
0.496	0.0411482	0.0755207	0.0653363	0.0551518
0.497	0.037329	0.0755207	0.0717016	0.0526057
0.498	0.0551518	0.0729746	0.0653363	0.0513327
0.499	0.0411482	0.0526057	0.0704285	0.0780669
0.5	0.0398751	0.0615171	0.0564249	0.0678824
0.501	0.0258715	0.0653363	0.058971	0.0691555
0.502	0.0386021	0.0640632	0.0742477	0.0666093
0.503	0.037329	0.0627902	0.0513327	0.0742477
0.504	0.036056	0.0767938	0.0666093	0.0844321
0.505	0.0398751	0.0551518	0.0666093	0.0666093
0.506	0.0296907	0.0666093	0.0564249	0.0717016
0.507	0.0462404	0.0653363	0.0615171	0.0793399
0.508	0.0449674	0.080613	0.0551518	0.0869783
0.509	0.0475135	0.0678824	0.0602441	0.100982
0.51	0.0449674	0.0602441	0.0449674	0.103528
0.511	0.0386021	0.0666093	0.0666093	0.100982
0.512	0.0411482	0.0615171	0.0717016	0.111166
0.513	0.0296907	0.0704285	0.0615171	0.109893
0.514	0.036056	0.0602441	0.0576979	0.103528
0.515	0.036056	0.0602441	0.0475135	0.117532
0.516	0.0271445	0.0564249	0.0615171	0.121351
0.517	0.0411482	0.0602441	0.0627902	0.135354
0.518	0.0296907	0.0564249	0.0627902	0.137901
0.519	0.0411482	0.058971	0.0551518	0.139174
0.52	0.0347829	0.0551518	0.0436943	0.14172
0.521	0.0436943	0.0462404	0.0602441	0.155723
0.522	0.0271445	0.0602441	0.0538788	0.142993
0.523	0.0233254	0.0564249	0.0462404	0.150631
0.524	0.0436943	0.0640632	0.0615171	0.137901
0.525	0.0296907	0.0678824	0.0526057	0.145539
0.526	0.0398751	0.0551518	0.058971	0.151904
0.527	0.0309637	0.0500596	0.0551518	0.139174
0.528	0.0335098	0.0513327	0.0526057	0.131535
0.529	0.0335098	0.0615171	0.058971	0.122624
0.53	0.0335098	0.0576979	0.0666093	0.118805
0.531	0.0245984	0.0411482	0.0411482	0.120078
0.532	0.037329	0.058971	0.0513327	0.113712
0.533	0.0207793	0.0500596	0.058971	0.107347
0.534	0.0335098	0.0538788	0.0449674	0.100982
0.535	0.0335098	0.0475135	0.0526057	0.10862
0.536	0.0284176	0.0487865	0.0653363	0.102255
0.537	0.0309637	0.0551518	0.0538788	0.100982
0.538	0.0436943	0.0500596	0.0411482	0.0946166
0.539	0.0271445	0.0602441	0.0564249	0.0869783
0.54	0.0309637	0.0551518	0.0411482	0.0780669
0.541	0.036056	0.0538788	0.0564249	0.0767938
0.542	0.014414	0.0500596	0.0551518	0.0678824
0.543	0.0258715	0.0449674	0.0500596	0.0767938
0.544	0.0245984	0.0640632	0.0551518	0.0857052
0.545	0.0284176	0.0526057	0.0564249	0.0793399
0.546	0.0386021	0.0627902	0.0576979	0.0958897
0.547	0.0271445	0.0398751	0.0538788	0.0958897
0.548	0.0271445	0.0462404	0.0462404	0.106074
0.549	0.0347829	0.0564249	0.0436943	0.111166
0.55	0.0411482	0.0449674	0.0462404	0.0895244
0.551	0.0309637	0.0411482	0.0526057	0.0971627
0.552	0.036056	0.0500596	0.0500596	0.0997088
0.553	0.0271445	0.0462404	0.0475135	0.0958897
0.554	0.036056	0.0500596	0.0500596	0.0971627
0.555	0.0245984	0.0487865	0.0449674	0.0920705
0.556	0.036056	0.0602441	0.0449674	0.0958897
0.557	0.0335098	0.0615171	0.0398751	0.0920705
0.558	0.0195062	0.0487865	0.0640632	0.0958897
0.559	0.0271445	0.0436943	0.0538788	0.0958897
0.56	0.0271445	0.0513327	0.036056	0.0844321
0.561	0.0436943	0.0449674	0.0500596	0.0971627
0.562	0.0220523	0.0500596	0.0386021	0.0857052
0.563	0.0233254	0.0475135	0.0411482	0.0857052
0.564	0.0233254	0.0424212	0.0500596	0.0831591
0.565	0.015687	0.0436943	0.0436943	0.0767938
0.566	0.0284176	0.0487865	0.0424212	0.0780669
0.567	0.0296907	0.0411482	0.0386021	0.0793399
0.568	0.0271445	0.036056	0.037329	0.0857052
0.569	0.0271445	0.0462404	0.0449674	0.0844321
0.57	0.00550257	0.0386021	0.0436943	0.0793399
0.571	0.0398751	0.0513327	0.0347829	0.0729746
0.572	0.0284176	0.0449674	0.0322368	0.0767938
0.573	0.0258715	0.0411482	0.0564249	0.0767938
0.574	0.0207793	0.0462404	0.0398751	0.0640632
0.575	0.0258715	0.0475135	0.0475135	0.0857052
0.576	0.0436943	0.0551518	0.0386021	0.0767938
0.577	0.036056	0.0386021	0.0411482	0.0869783
0.578	0.0245984	0.036056	0.0411482	0.0907974
0.579	0.0195062	0.0424212	0.0449674	0.0958897
0.58	0.0258715	0.0449674	0.0386021	0.114986
0.581	0.0131409	0.0500596	0.0500596	0.111166
0.582	0.0207793	0.0386021	0.0309637	0.10862
0.583	0.036056	0.0462404	0.037329	0.0946166
0.584	0.015687	0.0335098	0.0449674	0.104801
0.585	0.0309637	0.0462404	0.0411482	0.107347
0.586	0.0207793	0.0462404	0.0398751	0.102255
0.587	0.0195062	0.0513327	0.0449674	0.0907974
0.588	0.0207793	0.0411482	0.0386021	0.0767938
0.589	0.0411482	0.0309637	0.0462404	0.0869783
0.59	0.0169601	0.0335098	0.0398751	0.0857052
0.591	0.0258715	0.0411482	0.0449674	0.0882513
0.592	0.0309637	0.0513327	0.0436943	0.0984358
0.593	0.0284176	0.0551518	0.0411482	0.0907974
0.594	0.0309637	0.037329	0.0335098	0.0882513
0.595	0.0296907	0.0487865	0.036056	0.0793399
0.596	0.0296907	0.0411482	0.0475135	0.0704285
0.597	0.0207793	0.0526057	0.0411482	0.0920705
0.598	0.0245984	0.036056	0.037329	0.0691555
0.599	0.0296907	0.0284176	0.0449674	0.0780669
0.6	0.0411482	0.037329	0.0411482	0.0742477
0.601	0.0207793	0.0449674	0.0462404	0.080613
0.602	0.0335098	0.0449674	0.0411482	0.0767938
0.603	0.0258715	0.0475135	0.0245984	0.0666093
0.604	0.0233254	0.0462404	0.0576979	0.0920705
0.605	0.0335098	0.0500596	0.0436943	0.0666093
0.606	0.0271445	0.0284176	0.037329	0.0742477
0.607	0.0245984	0.036056	0.0436943	0.0666093
0.608	0.036056	0.0475135	0.036056	0.080613
0.609	0.0245984	0.037329	0.0245984	0.0844321
0.61	0.0271445	0.0449674	0.036056	0.0767938
0.611	0.0284176	0.037329	0.037329	0.0793399
0.612	0.0271445	0.0436943	0.0424212	0.0793399
0.613	0.0335098	0.0513327	0.036056	0.0869783
0.614	0.0207793	0.0487865	0.0398751	0.0895244
0.615	0.0207793	0.036056	0.0182332	0.0958897
0.616	0.0258715	0.036056	0.0449674	0.0767938
0.617	0.0207793	0.0475135	0.0258715	0.102255
0.618	0.0245984	0.0398751	0.0462404	0.0933435
0.619	0.0284176	0.0436943	0.037329	0.0920705
0.62	0.0309637	0.0449674	0.0322368	0.0869783
0.621	0.0284176	0.037329	0.0309637	0.0984358
0.622	0.0271445	0.036056	0.0347829	0.0780669
0.623	0.0220523	0.0551518	0.0335098	0.0869783
0.624	0.0258715	0.036056	0.0258715	0.0895244
0.625	0.0207793	0.0513327	0.0207793	0.0946166
0.626	0.0233254	0.0398751	0.0271445	0.0793399
0.627	0.0195062	0.036056	0.0271445	0.081886
0.628	0.0309637	0.0322368	0.0347829	0.0857052
0.629	0.0233254	0.0386021	0.036056	0.0882513
0.63	0.036056	0.0538788	0.037329	0.0831591
0.631	0.0233254	0.0411482	0.0398751	0.0882513
0.632	0.0347829	0.036056	0.0335098	0.0767938
0.633	0.0233254	0.0551518	0.0271445	0.0907974
0.634	0.015687	0.0347829	0.0335098	0.0895244
0.635	0.0195062	0.0462404	0.0309637	0.0780669
0.636	0.0335098	0.0462404	0.0386021	0.0844321
0.637	0.0220523	0.0449674	0.0271445	0.0755207
0.638	0.014414	0.0296907	0.0398751	0.0793399
0.639	0.0284176	0.0322368	0.0207793	0.0882513
0.64	0.0169601	0.0449674	0.0335098	0.0895244
0.641	0.0296907	0.0296907	0.037329	0.0767938
0.642	0.0195062	0.0449674	0.0284176	0.0857052
0.643	0.0118679	0.037329	0.0245984	0.0895244
0.644	0.0258715	0.037329	0.0245984	0.081886
0.645	0.0182332	0.0436943	0.0258715	0.0717016
0.646	0.0258715	0.0386021	0.0335098	0.058971
0.647	0.0271445	0.036056	0.037329	0.0704285
0.648	0.0347829	0.0284176	0.0309637	0.0755207
0.649	0.0195062	0.0462404	0.0386021	0.0767938
0.65	0.0207793	0.0386021	0.0296907	0.0666093
0.651	0.0195062	0.0462404	0.0335098	0.0704285
0.652	0.037329	0.0449674	0.0411482	0.0576979
0.653	0.0195062	0.0322368	0.0169601	0.0704285
0.654	0.0207793	0.036056	0.0309637	0.0882513
0.655	0.0284176	0.0309637	0.0322368	0.0729746
0.656	0.0182332	0.0335098	0.0322368	0.0780669
0.657	0.0207793	0.0284176	0.0436943	0.0717016
0.658	0.015687	0.0411482	0.0271445	0.081886
0.659	0.0245984	0.0436943	0.0386021	0.0755207
0.66	0.0271445	0.036056	0.0309637	0.0704285
0.661	0.0233254	0.0436943	0.036056	0.0653363
0.662	0.0169601	0.0347829	0.0335098	0.0551518
0.663	0.0169601	0.0347829	0.036056	0.081886
0.664	0.0284176	0.0411482	0.0245984	0.0640632
0.665	0.0245984	0.0258715	0.0271445	0.0742477
0.666	0.0233254	0.0411482	0.0296907	0.0551518
0.667	0.0233254	0.037329	0.0245984	0.0475135
0.668	0.036056	0.036056	0.0284176	0.0627902
0.669	0.0207793	0.0436943	0.0245984	0.058971
0.67	0.015687	0.0449674	0.037329	0.0666093
0.671	0.0284176	0.036056	0.0271445	0.058971
0.672	0.0233254	0.0322368	0.0258715	0.0666093
0.673	0.0347829	0.036056	0.0335098	0.0704285
0.674	0.014414	0.0309637	0.0309637	0.0640632
0.675	0.0245984	0.0411482	0.0296907	0.0678824
0.676	0.0284176	0.0335098	0.0411482	0.081886
0.677	0.00804868	0.0347829	0.0309637	0.0615171
0.678	0.0309637	0.0411482	0.037329	0.0615171
0.679	0.0296907	0.0258715	0.0245984	0.0666093
0.68	0.0284176	0.0296907	0.0322368	0.0615171
0.681	0.0220523	0.037329	0.0322368	0.0640632
0.682	0.00932174	0.0309637	0.037329	0.0767938
0.683	0.0296907	0.0335098	0.0424212	0.0653363
0.684	0.00677563	0.0436943	0.0258715	0.0717016
0.685	0.0245984	0.0335098	0.0284176	0.080613
0.686	0.0245984	0.037329	0.0386021	0.0717016
0.687	0.0182332	0.0335098	0.0220523	0.080613
0.688	0.0207793	0.0398751	0.036056	0.0755207
0.689	0.0296907	0.0335098	0.0335098	0.0882513
0.69	0.0335098	0.0398751	0.0245984	0.0857052
0.691	0.0207793	0.0296907	0.0398751	0.080613
0.692	0.0271445	0.0309637	0.0335098	0.0920705
0.693	0.0258715	0.0245984	0.0296907	0.0831591
0.694	0.0335098	0.0500596	0.0258715	0.0971627
0.695	0.0258715	0.0386021	0.0233254	0.081886
0.696	0.0195062	0.0309637	0.0386021	0.0857052
0.697	0.0245984	0.0436943	0.0296907	0.0907974
0.698	0.0195062	0.037329	0.0411482	0.0882513
0.699	0.0207793	0.0449674	0.0195062	0.0869783
0.7	0.0271445	0.0449674	0.0245984	0.0869783
0.701	0.0182332	0.0398751	0.0284176	0.0946166
0.702	0.0169601	0.036056	0.036056	0.0997088
0.703	0.0271445	0.037329	0.0449674	0.081886
0.704	0.0182332	0.0309637	0.0411482	0.080613
0.705	0.0284176	0.0411482	0.0233254	0.080613
0.706	0.0182332	0.0347829	0.0475135	0.0704285
0.707	0.0296907	0.0398751	0.036056	0.080613
0.708	0.0233254	0.0347829	0.036056	0.0882513
0.709	0.0284176	0.0538788	0.0347829	0.080613
0.71	0.0296907	0.0487865	0.0207793	0.0767938
0.711	0.014414	0.0296907	0.037329	0.0831591
0.712	0.0296907	0.0475135	0.0411482	0.0882513
0.713	0.0309637	0.0258715	0.0271445	0.0857052
0.714	0.0169601	0.0462404	0.0462404	0.0844321
0.715	0.0233254	0.0347829	0.0309637	0.0793399
0.716	0.0131409	0.0411482	0.0296907	0.0844321
0.717	0.0233254	0.0436943	0.037329	0.0869783
0.718	0.0271445	0.0296907	0.0347829	0.0857052
0.719	0.014414	0.036056	0.036056	0.0767938
0.72	0.0245984	0.0347829	0.037329	0.0704285
0.721	0.0233254	0.036056	0.0296907	0.0895244
0.722	0.0258715	0.036056	0.0309637	0.0793399
0.723	0.0169601	0.0233254	0.037329	0.0793399
0.724	0.0207793	0.0449674	0.0386021	0.0831591
0.725	0.0182332	0.0411482	0.0296907	0.0857052
0.726	0.0245984	0.0347829	0.036056	0.0882513
0.727	0.0233254	0.0347829	0.0309637	0.0920705
0.728	0.0182332	0.0309637	0.0411482	0.0869783
0.729	0.036056	0.036056	0.0258715	0.080613
0.73	0.0245984	0.036056	0.0386021	0.081886
0.731	0.0258715	0.0411482	0.0284176	0.0742477
0.732	0.0169601	0.0411482	0.0398751	0.0767938
0.733	0.0411482	0.0449674	0.0271445	0.0933435
0.734	0.0182332	0.0347829	0.0258715	0.0780669
0.735	0.0131409	0.0462404	0.036056	0.0767938
0.736	0.0309637	0.0411482	0.036056	0.0844321
0.737	0.0258715	0.036056	0.0462404	0.0844321
0.738	0.0182332	0.0449674	0.0335098	0.0869783
0.739	0.0207793	0.014414	0.036056	0.0857052
0.74	0.0195062	0.0475135	0.0347829	0.0844321
0.741	0.0284176	0.0347829	0.0411482	0.0831591
0.742	0.0233254	0.0462404	0.036056	0.0767938
0.743	0.0245984	0.0411482	0.0386021	0.0767938
0.744	0.0258715	0.0449674	0.0398751	0.081886
0.745	0.0284176	0.0347829	0.0271445	0.0717016
0.746	0.015687	0.0309637	0.036056	0.0576979
0.747	0.0258715	0.0411482	0.0398751	0.081886
0.748	0.0245984	0.0424212	0.0335098	0.0729746
0.749	0.0309637	0.0436943	0.0335098	0.0831591
0.75	0.0309637	0.0462404	0.0296907	0.0729746
0.751	0.0271445	0.036056	0.0411482	0.0678824
0.752	0.0169601	0.0398751	0.036056	0.0755207
0.753	0.0169601	0.0462404	0.037329	0.0755207
0.754	0.0169601	0.036056	0.0335098	0.0767938
0.755	0.0105948	0.037329	0.036056	0.0780669
0.756	0.0233254	0.0475135	0.0411482	0.0793399
0.757	0.0182332	0.0475135	0.0449674	0.0907974
0.758	0.0233254	0.0386021	0.0449674	0.0767938
0.759	0.0207793	0.0296907	0.0245984	0.0729746
0.76	0.0245984	0.0449674	0.0449674	0.080613
0.761	0.0233254	0.036056	0.036056	0.0742477
0.762	0.015687	0.0615171	0.0296907	0.0513327
0.763	0.0245984	0.036056	0.0322368	0.0691555
0.764	0.0169601	0.0335098	0.036056	0.0666093
0.765	0.0233254	0.037329	0.0322368	0.0640632
0.766	0.0207793	0.0322368	0.0424212	0.0691555
0.767	0.0233254	0.0475135	0.036056	0.0564249
0.768	0.0245984	0.0436943	0.037329	0.0717016
0.769	0.0245984	0.037329	0.0436943	0.0767938
0.77	0.014414	0.0475135	0.0436943	0.0666093
0.771	0.0220523	0.0398751	0.0271445	0.0704285
0.772	0.0258715	0.0398751	0.0335098	0.0755207
0.773	0.00932174	0.0347829	0.036056	0.0704285
0.774	0.0245984	0.0436943	0.037329	0.081886
0.775	0.0284176	0.0436943	0.0411482	0.0767938
0.776	0.0245984	0.0615171	0.0309637	0.081886
0.777	0.015687	0.0424212	0.0335098	0.080613
0.778	0.0245984	0.0513327	0.0436943	0.0767938
0.779	0.0271445	0.0398751	0.0436943	0.0907974
0.78	0.00932174	0.0449674	0.0309637	0.0907974
0.781	0.014414	0.0220523	0.0449674	0.0844321
0.782	0.0335098	0.0449674	0.0411482	0.0920705
0.783	0.0195062	0.0551518	0.0309637	0.0946166
0.784	0.0207793	0.036056	0.0411482	0.0780669
0.785	0.0284176	0.036056	0.0309637	0.0984358
0.786	0.0271445	0.0398751	0.0258715	0.0907974
0.787	0.0207793	0.0322368	0.0335098	0.0920705
0.788	0.0169601	0.0398751	0.0500596	0.0997088
0.789	0.0195062	0.0449674	0.0347829	0.0907974
0.79	0.0309637	0.0475135	0.0411482	0.0958897
0.791	0.015687	0.0564249	0.0436943	0.0933435
0.792	0.0169601	0.0411482	0.036056	0.0984358
0.793	0.0245984	0.0449674	0.0449674	0.0946166
0.794	0.037329	0.0449674	0.036056	0.080613
0.795	0.014414	0.0296907	0.0411482	0.0869783
0.796	0.0207793	0.0513327	0.0487865	0.081886
0.797	0.0169601	0.0538788	0.0386021	0.0844321
0.798	0.0169601	0.036056	0.0411482	0.0767938
0.799	0.0233254	0.0500596	0.0475135	0.0869783
0.8	0.0245984	0.0296907	0.036056	0.0678824
0.801	0.014414	0.0347829	0.0424212	0.0755207
0.802	0.0207793	0.0411482	0.0335098	0.0958897
0.803	0.0220523	0.0436943	0.0398751	0.081886
0.804	0.0309637	0.036056	0.0296907	0.0666093
0.805	0.0245984	0.0449674	0.0436943	0.0666093
0.806	0.0118679	0.0284176	0.0398751	0.0742477
0.807	0.0207793	0.0449674	0.0462404	0.0780669
0.808	0.0258715	0.0462404	0.0309637	0.0704285
0.809	0.00932174	0.0500596	0.0296907	0.0576979
0.81	0.0182332	0.0602441	0.0398751	0.0678824
0.811	0.0284176	0.0335098	0.0411482	0.0678824
0.812	0.0284176	0.0500596	0.0386021	0.0704285
0.813	0.0296907	0.0462404	0.0296907	0.0729746
0.814	0.0233254	0.0551518	0.0398751	0.0793399
0.815	0.00804868	0.0513327	0.036056	0.0717016
0.816	0.0284176	0.0386021	0.0411482	0.0755207
0.817	0.015687	0.036056	0.0335098	0.0857052
0.818	0.0131409	0.0411482	0.0436943	0.0704285
0.819	0.0195062	0.0411482	0.0411482	0.0844321
0.82	0.0207793	0.0335098	0.036056	0.0907974
0.821	0.0195062	0.0335098	0.0347829	0.0831591
0.822	0.0335098	0.0411482	0.0271445	0.0704285
0.823	0.0169601	0.0449674	0.0335098	0.0793399
0.824	0.0245984	0.0424212	0.0436943	0.0857052
0.825	0.0220523	0.0449674	0.0296907	0.0907974
0.826	0.0271445	0.0449674	0.0411482	0.0857052
0.827	0.0233254	0.0284176	0.0309637	0.0742477
0.828	0.0245984	0.0449674	0.037329	0.0869783
0.829	0.0195062	0.037329	0.036056	0.0767938
0.83	0.0271445	0.0500596	0.0335098	0.0971627
0.831	0.0322368	0.0386021	0.0487865	0.0844321
0.832	0.0195062	0.0347829	0.0398751	0.0767938
0.833	0.0182332	0.0411482	0.036056	0.0780669
0.834	0.0220523	0.0335098	0.0258715	0.081886
0.835	0.0245984	0.0398751	0.0398751	0.0869783
0.836	0.0296907	0.0424212	0.0487865	0.0920705
0.837	0.0296907	0.0309637	0.0449674	0.0831591
0.838	0.0296907	0.0335098	0.037329	0.0666093
0.839	0.014414	0.0347829	0.0526057	0.0857052
0.84	0.014414	0.0449674	0.0335098	0.0678824
0.841	0.0169601	0.0475135	0.0258715	0.0742477
0.842	0.0233254	0.0449674	0.0436943	0.0933435
0.843	0.0207793	0.0386021	0.0386021	0.0844321
0.844	0.015687	0.0411482	0.0233254	0.0767938
0.845	0.0245984	0.036056	0.0411482	0.0729746
0.846	0.0245984	0.0475135	0.0436943	0.0729746
0.847	0.0258715	0.037329	0.0462404	0.0666093
0.848	0.0271445	0.0347829	0.0335098	0.081886
0.849	0.0271445	0.0462404	0.0398751	0.0666093
0.85	0.0169601	0.0347829	0.036056	0.0717016
0.851	0.0258715	0.0462404	0.037329	0.0717016
0.852	0.014414	0.0424212	0.0296907	0.0704285
0.853	0.0271445	0.0449674	0.037329	0.0767938
0.854	0.0258715	0.0284176	0.0411482	0.0678824
0.855	0.00422951	0.0436943	0.037329	0.0767938
0.856	0.0118679	0.0551518	0.0411482	0.0755207
0.857	0.0271445	0.0462404	0.0347829	0.080613
0.858	0.0207793	0.0475135	0.0296907	0.0666093
0.859	0.0309637	0.0462404	0.0296907	0.0755207
0.86	0.0309637	0.0207793	0.0386021	0.0755207
0.861	0.0220523	0.0424212	0.0436943	0.0742477
0.862	0.0233254	0.0500596	0.0309637	0.0831591
0.863	0.014414	0.0411482	0.037329	0.0640632
0.864	0.0335098	0.0513327	0.0335098	0.0653363
0.865	0.0258715	0.0347829	0.0245984	0.081886
0.866	0.0233254	0.0335098	0.0411482	0.0755207
0.867	0.0335098	0.0245984	0.0386021	0.0869783
0.868	0.0220523	0.0449674	0.0411482	0.0653363
0.869	0.00932174	0.0462404	0.037329	0.0615171
0.87	0.0233254	0.0500596	0.0424212	0.0755207
0.871	0.037329	0.036056	0.0258715	0.0666093
0.872	0.0296907	0.0398751	0.0322368	0.0857052
0.873	0.0207793	0.0436943	0.0424212	0.0691555
0.874	0.0131409	0.0335098	0.0335098	0.0767938
0.875	0.0245984	0.0411482	0.0475135	0.0755207
0.876	0.0309637	0.0436943	0.0296907	0.0844321
0.877	0.0335098	0.0500596	0.0398751	0.0742477
0.878	0.0284176	0.0335098	0.0487865	0.080613
0.879	0.0245984	0.0309637	0.0271445	0.0857052
0.88	0.0233254	0.0411482	0.0207793	0.0907974
0.881	0.0131409	0.0487865	0.0475135	0.080613
0.882	0.0296907	0.0487865	0.0424212	0.0742477
0.883	0.014414	0.0411482	0.036056	0.0869783
0.884	0.0233254	0.036056	0.0398751	0.0767938
0.885	0.0258715	0.0424212	0.0245984	0.0844321
0.886	0.0220523	0.0513327	0.0347829	0.0895244
0.887	0.0245984	0.0335098	0.0386021	0.0767938
0.888	0.0347829	0.0322368	0.0411482	0.0717016
0.889	0.0233254	0.0411482	0.0271445	0.0780669
0.89	0.0271445	0.037329	0.0475135	0.081886
0.891	0.0195062	0.0462404	0.0411482	0.080613
0.892	0.0195062	0.0335098	0.0436943	0.081886
0.893	0.0245984	0.0322368	0.037329	0.0869783
0.894	0.0271445	0.036056	0.036056	0.0666093
0.895	0.0271445	0.0424212	0.036056	0.0920705
0.896	0.0131409	0.0386021	0.0398751	0.080613
0.897	0.0245984	0.0309637	0.037329	0.0755207
0.898	0.0182332	0.0398751	0.036056	0.0691555
0.899	0.0245984	0.0296907	0.037329	0.0767938
0.9	0.0386021	0.0564249	0.0398751	0.0767938
0.901	0.0207793	0.0296907	0.036056	0.081886
0.902	0.0169601	0.037329	0.0462404	0.0653363
0.903	0.0271445	0.0526057	0.0436943	0.0729746
0.904	0.00677563	0.0296907	0.036056	0.0729746
0.905	0.0258715	0.0296907	0.0296907	0.0704285
0.906	0.0233254	0.0462404	0.0462404	0.0767938
0.907	0.0335098	0.0436943	0.0335098	0.0691555
0.908	0.0169601	0.0513327	0.0335098	0.0666093
0.909	0.0296907	0.0309637	0.037329	0.0704285
0.91	0.0258715	0.0335098	0.0233254	0.0653363
0.911	0.0169601	0.036056	0.0245984	0.0704285
0.912	0.0347829	0.0436943	0.036056	0.0844321
0.913	0.0182332	0.0436943	0.0449674	0.0767938
0.914	0.0195062	0.0411482	0.0347829	0.0717016
0.915	0.0195062	0.0411482	0.0335098	0.0704285
0.916	0.0245984	0.037329	0.036056	0.0844321
0.917	0.0284176	0.0322368	0.0538788	0.0793399
0.918	0.0195062	0.0500596	0.0335098	0.0717016
0.919	0.0233254	0.037329	0.0284176	0.081886
0.92	0.0207793	0.0449674	0.0411482	0.0895244
0.921	0.0284176	0.0462404	0.0538788	0.081886
0.922	0.0233254	0.0271445	0.036056	0.0857052
0.923	0.0335098	0.0500596	0.036056	0.0666093
0.924	0.00932174	0.0424212	0.0347829	0.0717016
0.925	0.0118679	0.0386021	0.0347829	0.0844321
0.926	0.0220523	0.0398751	0.037329	0.0882513
0.927	0.0182332	0.0436943	0.0335098	0.0767938
0.928	0.0296907	0.0335098	0.0449674	0.081886
0.929	0.0245984	0.0398751	0.037329	0.0742477
0.93	0.0386021	0.0475135	0.0347829	0.0755207
0.931	0.0411482	0.0462404	0.0182332	0.0844321
0.932	0.0258715	0.0296907	0.0487865	0.0831591
0.933	0.0271445	0.0335098	0.0449674	0.0857052
0.934	0.014414	0.0398751	0.0411482	0.080613
0.935	0.0233254	0.0500596	0.0220523	0.0755207
0.936	0.0169601	0.0500596	0.0462404	0.081886
0.937	0.036056	0.0551518	0.036056	0.0729746
0.938	0.0335098	0.0411482	0.0475135	0.0984358
0.939	0.0233254	0.0296907	0.0424212	0.081886
0.94	0.0398751	0.0436943	0.0411482	0.0691555
0.941	0.0245984	0.0411482	0.0309637	0.0767938
0.942	0.0131409	0.037329	0.0398751	0.0869783
0.943	0.0233254	0.0347829	0.0449674	0.0857052
0.944	0.0220523	0.036056	0.0513327	0.0704285
0.945	0.0296907	0.036056	0.0309637	0.0729746
0.946	0.0245984	0.037329	0.0296907	0.0640632
0.947	0.0245984	0.0411482	0.0398751	0.0780669
0.948	0.0182332	0.0411482	0.0398751	0.081886
0.949	0.0284176	0.0436943	0.0347829	0.0742477
0.95	0.0335098	0.0475135	0.0398751	0.0780669
0.951	0.0207793	0.0449674	0.0411482	0.080613
0.952	0.015687	0.0436943	0.0309637	0.0729746
0.953	0.0233254	0.0449674	0.0475135	0.0767938
0.954	0.0271445	0.0386021	0.0436943	0.0755207
0.955	0.036056	0.0398751	0.0411482	0.0691555
0.956	0.0195062	0.0335098	0.0335098	0.0895244
0.957	0.0271445	0.0475135	0.036056	0.080613
0.958	0.0169601	0.0296907	0.0424212	0.0755207
0.959	0.0296907	0.0449674	0.0500596	0.0780669
0.96	0.036056	0.0309637	0.0398751	0.0767938
0.961	0.0296907	0.0398751	0.036056	0.080613
0.962	0.0169601	0.036056	0.0296907	0.0767938
0.963	0.0220523	0.0386021	0.0538788	0.0755207
0.964	0.0271445	0.0322368	0.0411482	0.081886
0.965	0.0245984	0.0436943	0.036056	0.0780669
0.966	0.0195062	0.036056	0.036056	0.0691555
0.967	0.0207793	0.0347829	0.0449674	0.0895244
0.968	0.0233254	0.0347829	0.0487865	0.0831591
0.969	0.0207793	0.0564249	0.0436943	0.0767938
0.97	0.0245984	0.0487865	0.0411482	0.080613
0.971	0.0245984	0.0335098	0.036056	0.0882513
0.972	0.0245984	0.0462404	0.0309637	0.081886
0.973	0.0220523	0.036056	0.037329	0.080613
0.974	0.0207793	0.0411482	0.0424212	0.0755207
0.975	0.0245984	0.0449674	0.0411482	0.0831591
0.976	0.0296907	0.0271445	0.0386021	0.081886
0.977	0.0207793	0.0411482	0.0322368	0.0920705
0.978	0.0195062	0.0411482	0.0436943	0.0793399
0.979	0.0309637	0.0436943	0.0436943	0.0767938
0.98	0.0220523	0.0462404	0.0513327	0.0844321
0.981	0.0182332	0.0449674	0.0411482	0.0844321
0.982	0.0182332	0.0296907	0.0398751	0.0831591
0.983	0.0258715	0.0411482	0.0347829	0.0793399
0.984	0.0207793	0.0411482	0.0500596	0.0729746
0.985	0.0207793	0.037329	0.037329	0.0780669
0.986	0.0258715	0.0411482	0.0424212	0.0895244
0.987	0.0296907	0.036056	0.037329	0.0857052
0.988	0.0182332	0.0500596	0.037329	0.0729746
0.989	0.0245984	0.0424212	0.0424212	0.0767938
0.99	0.0411482	0.0487865	0.0436943	0.0844321
0.991	0.0131409	0.0411482	0.0284176	0.0767938
0.992	0.0347829	0.036056	0.036056	0.080613
0.993	0.0296907	0.0386021	0.036056	0.0780669
0.994	0.0245984	0.0296907	0.0462404	0.0767938
0.995	0.0233254	0.0411482	0.0424212	0.0844321
0.996	0.015687	0.0436943	0.0386021	0.0717016
0.997	0.0284176	0.0449674	0.037329	0.0767938
0.998	0.0284176	0.0462404	0.0411482	0.081886
0.999	0.0207793	0.037329	0.0398751	0.081886
1	0.015687	0.0411482	0.0462404	0.0857052
1.001	0.0195062	0.0526057	0.0411482	0.0767938
1.002	0.0296907	0.036056	0.0386021	0.080613
1.003	0.0220523	0.036056	0.036056	0.0767938
1.004	0.0309637	0.0449674	0.0475135	0.0742477
1.005	0.0258715	0.0424212	0.0424212	0.0767938
1.006	0.0271445	0.0411482	0.0335098	0.0793399
1.007	0.037329	0.0500596	0.0411482	0.0755207
1.008	0.0386021	0.037329	0.037329	0.0793399
1.009	0.0169601	0.0309637	0.0462404	0.0767938
1.01	0.0245984	0.0296907	0.0411482	0.0755207
1.011	0.037329	0.0526057	0.0233254	0.0755207
1.012	0.0271445	0.0475135	0.0335098	0.0869783
1.013	0.0284176	0.0500596	0.0386021	0.081886
1.014	0.0335098	0.0462404	0.0436943	0.0958897
1.015	0.0220523	0.036056	0.0436943	0.0907974
1.016	0.0245984	0.0436943	0.037329	0.0907974
1.017	0.0347829	0.0462404	0.0500596	0.0729746
1.018	0.0322368	0.0487865	0.0335098	0.0958897
1.019	0.0207793	0.0449674	0.0513327	0.0907974
1.02	0.0233254	0.0347829	0.0475135	0.0895244
1.021	0.0386021	0.0475135	0.0424212	0.102255
1.022	0.037329	0.0475135	0.0500596	0.0971627
1.023	0.0207793	0.0564249	0.0424212	0.0971627
1.024	0.0424212	0.0462404	0.0551518	0.0946166
1.025	0.036056	0.0475135	0.0551518	0.0907974
1.026	0.0322368	0.037329	0.0475135	0.107347
1.027	0.0386021	0.0500596	0.0475135	0.0907974
1.028	0.0335098	0.0551518	0.0475135	0.0907974
1.029	0.0411482	0.0449674	0.0449674	0.100982
1.03	0.0296907	0.0576979	0.0526057	0.0958897
1.031	0.0207793	0.0475135	0.0551518	0.0958897
1.032	0.0436943	0.0576979	0.0500596	0.0907974
1.033	0.0449674	0.0551518	0.0411482	0.0907974
1.034	0.0411482	0.0462404	0.0436943	0.111166
1.035	0.0309637	0.0500596	0.0551518	0.0920705
1.036	0.0347829	0.0538788	0.058971	0.0946166
1.037	0.0347829	0.0462404	0.0462404	0.0869783
1.038	0.036056	0.0564249	0.0424212	0.0946166
1.039	0.0386021	0.0449674	0.0487865	0.0907974
1.04	0.0335098	0.0576979	0.0475135	0.104801
1.041	0.0245984	0.0500596	0.036056	0.0882513
1.042	0.0335098	0.0513327	0.0564249	0.100982
1.043	0.0411482	0.0500596	0.0411482	0.0920705
1.044	0.0245984	0.0500596	0.0513327	0.0933435
1.045	0.0487865	0.0487865	0.0500596	0.0946166
1.046	0.0258715	0.0678824	0.0424212	0.0907974
1.047	0.015687	0.0551518	0.0538788	0.0920705
1.048	0.0296907	0.0475135	0.0487865	0.0920705
1.049	0.036056	0.0538788	0.0411482	0.0882513
1.05	0.0271445	0.0576979	0.0462404	0.0869783
1.051	0.0424212	0.0576979	0.0424212	0.0946166
1.052	0.0271445	0.0513327	0.0398751	0.0831591
1.053	0.0296907	0.037329	0.0436943	0.0844321
1.054	0.0411482	0.0513327	0.0449674	0.0869783
1.055	0.0436943	0.0551518	0.0526057	0.0780669
1.056	0.0335098	0.0576979	0.0411482	0.0780669
1.057	0.0220523	0.0538788	0.0411482	0.081886
1.058	0.0284176	0.0576979	0.0411482	0.0907974
1.059	0.0398751	0.0449674	0.0449674	0.0767938
1.06	0.0258715	0.0436943	0.0411482	0.0704285
1.061	0.0335098	0.0475135	0.0462404	0.080613
1.062	0.0335098	0.0475135	0.037329	0.080613
1.063	0.0309637	0.0411482	0.0347829	0.080613
1.064	0.0386021	0.0640632	0.0436943	0.0767938
1.065	0.036056	0.0449674	0.0347829	0.0691555
1.066	0.0322368	0.0475135	0.036056	0.080613
1.067	0.0335098	0.0462404	0.0386021	0.0844321
1.068	0.0284176	0.0411482	0.0398751	0.0742477
1.069	0.0347829	0.0487865	0.0309637	0.0793399
1.07	0.0309637	0.0386021	0.0411482	0.0704285
1.071	0.037329	0.0449674	0.0411482	0.0793399
1.072	0.0245984	0.0500596	0.0335098	0.0742477
1.073	0.037329	0.0398751	0.037329	0.0717016
1.074	0.0284176	0.0475135	0.0436943	0.0704285
1.075	0.0195062	0.036056	0.037329	0.0640632
1.076	0.0271445	0.0386021	0.0436943	0.0653363
1.077	0.0309637	0.0436943	0.0386021	0.0576979
1.078	0.0245984	0.0449674	0.0436943	0.0729746
1.079	0.0271445	0.036056	0.0398751	0.0640632
1.08	0.0309637	0.0449674	0.0551518	0.0538788
1.081	0.0233254	0.0386021	0.0487865	0.0678824
1.082	0.0245984	0.0513327	0.036056	0.0666093
1.083	0.037329	0.0347829	0.0449674	0.0602441
1.084	0.0233254	0.0436943	0.058971	0.0755207
1.085	0.0258715	0.0296907	0.0462404	0.0551518
1.086	0.0118679	0.0449674	0.0449674	0.0742477
1.087	0.0207793	0.036056	0.0487865	0.0666093
1.088	0.0182332	0.0449674	0.0436943	0.0793399
1.089	0.0258715	0.0551518	0.0449674	0.0653363
1.09	0.0284176	0.0411482	0.0424212	0.0780669
1.091	0.0105948	0.0436943	0.0564249	0.0857052
1.092	0.0245984	0.0449674	0.0500596	0.0882513
1.093	0.014414	0.0309637	0.0449674	0.0831591
1.094	0.00932174	0.0564249	0.0513327	0.0895244
1.095	0.00677563	0.0398751	0.0436943	0.0882513
1.096	0.0335098	0.0284176	0.0500596	0.0844321
1.097	0.0207793	0.0322368	0.0538788	0.104801
1.098	0.014414	0.0284176	0.037329	0.0844321
1.099	0.0195062	0.036056	0.0500596	0.0857052
1.1	0.00422951	0.0411482	0.0526057	0.0857052
1.101	0.00932174	0.0309637	0.0564249	0.0869783
1.102	0.00295645	0.0411482	0.0449674	0.0882513
1.103	0.015687	0.0271445	0.036056	0.0920705
1.104	-0.0594234	0.0258715	0.0551518	0.0742477
1.105	-0.827077	0.036056	-0.390418	-0.675583
1.106	-1.21027	-0.0988882	-1.91554	-2.0403
1.107	-1.07914	-1.43687	-2.27709	-2.13451
1.108	-0.865269	-2.02757	-2.06322	-1.91554
1.109	-0.697225	-1.8137	-1.85444	-1.70167
1.11	-0.561008	-1.53235	-1.6482	-1.51453
1.111	-0.479532	-1.31211	-1.57436	-1.42541
1.112	-0.419699	-1.16571	-1.49798	-1.35158
1.113	-0.376415	-1.06641	-1.44196	-1.2561
1.114	-0.347134	-1.01804	-1.37704	-1.21154
1.115	-0.319127	-0.951837	-1.29429	-1.12497
1.116	-0.296212	-0.916191	-1.22936	-1.03841
1.117	-0.278389	-0.858904	-1.14661	-0.960748
1.118	-0.270751	-0.809254	-1.06005	-0.89073
1.119	-0.244017	-0.760878	-0.984936	-0.811801
1.12	-0.217282	-0.72014	-0.918737	-0.750694
1.121	-0.217282	-0.662853	-0.846173	-0.693406
1.122	-0.185456	-0.620842	-0.788886	-0.652668
1.123	-0.198187	-0.56992	-0.737963	-0.589015
1.124	-0.16636	-0.53682	-0.678129	-0.549551
1.125	-0.159995	-0.479532	-0.627207	-0.513905
1.126	-0.145991	-0.460437	-0.586469	-0.489717
1.127	-0.13708	-0.431156	-0.554643	-0.45789
1.128	-0.149811	-0.408241	-0.529182	-0.438795
1.129	-0.135807	-0.362411	-0.493536	-0.406968
1.13	-0.117984	-0.352227	-0.469348	-0.386599
1.131	-0.112892	-0.340769	-0.44516	-0.356046
1.132	-0.096342	-0.296212	-0.409514	-0.345861
1.133	-0.0988882	-0.282208	-0.398057	-0.319127
1.134	-0.101434	-0.264386	-0.381507	-0.315308
1.135	-0.0937959	-0.242744	-0.356046	-0.294939
1.136	-0.0696078	-0.219829	-0.325492	-0.284755
1.137	-0.0721539	-0.219829	-0.319127	-0.255474
1.138	-0.0785192	-0.200733	-0.297485	-0.233832
1.139	-0.0657887	-0.200733	-0.275843	-0.223648
1.14	-0.051785	-0.172726	-0.270751	-0.217282
1.141	-0.051785	-0.162541	-0.265659	-0.200733
1.142	-0.0543312	-0.162541	-0.247836	-0.190548
1.143	-0.0543312	-0.15363	-0.24529	-0.177818
1.144	-0.0454197	-0.135807	-0.223648	-0.158722
1.145	-0.0352353	-0.138353	-0.208371	-0.165087
1.146	-0.0352353	-0.129442	-0.190548	-0.148537
1.147	-0.0352353	-0.115438	-0.194367	-0.140899
1.148	-0.0352353	-0.117984	-0.156176	-0.130715
1.149	-0.02887	-0.102707	-0.172726	-0.128168
1.15	-0.0275969	-0.0925229	-0.162541	-0.111619
1.151	-0.0352353	-0.0810654	-0.162541	-0.100161
1.152	-0.0263239	-0.0887037	-0.139626	-0.101434
1.153	-0.0275969	-0.0848845	-0.126895	-0.0836115
1.154	-0.0110472	-0.0759731	-0.130715	-0.0785192
1.155	-0.0263239	-0.0759731	-0.126895	-0.0619695
1.156	-0.0199586	-0.0683348	-0.112892	-0.0619695
1.157	-0.00468189	-0.0530581	-0.119257	-0.0670617
1.158	-0.00468189	-0.0645156	-0.106526	-0.0670617
1.159	-0.0186855	-0.0606964	-0.0976151	-0.0479659
1.16	-0.0135933	-0.0492389	-0.0861576	-0.0492389
1.161	-0.00977412	-0.050512	-0.095069	-0.0466928
1.162	-0.0148664	-0.0466928	-0.101434	-0.0454197
1.163	-0.000862719	-0.0454197	-0.0810654	-0.0263239
1.164	-0.00722801	-0.0339622	-0.0708809	-0.0301431
1.165	-0.0135933	-0.0352353	-0.0657887	-0.0174125
1.166	0.000410338	-0.0454197	-0.0683348	-0.0225047
1.167	-0.00722801	-0.0212316	-0.0619695	-0.0263239
1.168	0.000410338	-0.0301431	-0.0759731	-0.0135933
1.169	0.000410338	-0.0263239	-0.0657887	-0.00468189
1.17	0.00550257	-0.0250508	-0.0556042	-0.0135933
1.171	0.00677563	-0.0110472	-0.0403275	0.00804868
1.172	0.0195062	-0.0199586	-0.0632425	0.00550257
1.173	0.00550257	-0.0135933	-0.0543312	-0.0135933
1.174	0.00422951	-0.0161394	-0.0377814	0.00804868
1.175	0.0131409	-0.0148664	-0.0403275	0.00550257
1.176	0.0105948	-0.0161394	-0.0326892	0.00677563
1.177	-0.000862719	-0.0161394	-0.0275969	0.0182332
1.178	-0.00213578	-0.00340883	-0.0339622	0.015687
1.179	0.0131409	-0.00595495	-0.0326892	0.0169601
1.18	0.014414	-0.0135933	-0.0314161	0.0284176
1.181	0.0182332	0.00677563	-0.0301431	0.014414
1.182	0.00932174	-0.00340883	-0.0186855	0.0207793
1.183	0.0207793	0.000410338	-0.0275969	0.014414
1.184	0.0131409	0.00677563	-0.0199586	0.0245984
1.185	0.015687	0.00932174	-0.00722801	0.0322368
1.186	0.0105948	0.00677563	-0.0275969	0.0245984
1.187	0.00932174	-0.00595495	-0.0212316	0.0195062
1.188	0.00677563	0.000410338	-0.0148664	0.0258715
1.189	0.0131409	0.0195062	-0.0199586	0.0335098
1.19	0.0131409	0.0245984	-0.0123202	0.0296907
1.191	0.00804868	0.00804868	-0.0148664	0.036056
1.192	0.0169601	-0.00468189	-0.0148664	0.0207793
1.193	0.0195062	0.00932174	-0.0110472	0.0245984
1.194	0.0335098	0.0118679	-0.0148664	0.0449674
1.195	0.0207793	0.0118679	0.00422951	0.037329
1.196	0.0207793	0.015687	-0.00722801	0.0398751
1.197	0.0131409	0.0195062	-0.0148664	0.037329
1.198	0.014414	0.00804868	0.0016834	0.0335098
1.199	0.014414	0.0105948	-0.00468189	0.036056
1.2	0.0220523	0.0169601	0.00804868	0.0538788
1.201	0.015687	0.0131409	-0.00468189	0.0271445
1.202	0.0118679	0.014414	0.0131409	0.036056
1.203	0.0245984	0.0195062	-0.0199586	0.0436943
1.204	0.0131409	0.0296907	-0.00468189	0.0386021
1.205	0.0245984	0.0169601	0.000410338	0.0551518
1.206	0.0105948	0.015687	0.0016834	0.0449674
1.207	0.0271445	0.0233254	0.00422951	0.0513327
1.208	0.00677563	0.00932174	-0.0123202	0.0424212
1.209	0.0245984	0.0233254	0.00550257	0.0513327
1.21	0.0195062	0.014414	-0.000862719	0.0500596
1.211	0.0207793	0.0284176	0.00677563	0.0513327
1.212	0.015687	0.015687	-0.00340883	0.0475135
1.213	0.0220523	0.00677563	0.00677563	0.0551518
1.214	0.0207793	0.0322368	0.000410338	0.0564249
1.215	0.00804868	0.0220523	0.000410338	0.0500596
1.216	0.0169601	0.0271445	0.0105948	0.0386021
1.217	0.0131409	0.0284176	0.0169601	0.0500596
1.218	0.0258715	0.0220523	0.00295645	0.0551518
1.219	0.0296907	0.0220523	0.015687	0.0411482
1.22	0.014414	0.0233254	0.014414	0.0564249
1.221	0.015687	0.036056	0.0105948	0.058971
1.222	0.0195062	0.0233254	-0.00213578	0.0513327
1.223	0.0233254	0.014414	0.00677563	0.0398751
1.224	0.0207793	0.0195062	0.0016834	0.0576979
1.225	0.015687	0.0182332	0.0220523	0.0411482
1.226	0.0207793	0.036056	0.0233254	0.0551518
1.227	0.0195062	0.0284176	0.014414	0.0551518
1.228	0.0245984	0.0220523	0.00932174	0.0576979
1.229	0.015687	0.0271445	0.00804868	0.0564249
1.23	0.015687	0.015687	0.0207793	0.0500596
1.231	0.0220523	0.0245984	0.000410338	0.0717016
1.232	0.015687	0.0296907	-0.000862719	0.0551518
1.233	0.0309637	0.0335098	0.0207793	0.0627902
1.234	0.0386021	0.0258715	0.0271445	0.0551518
1.235	0.0258715	0.0347829	0.015687	0.0576979
1.236	0.0233254	0.0233254	0.0220523	0.058971
1.237	0.0271445	0.0398751	0.0182332	0.0551518
1.238	0.014414	0.0322368	0.0245984	0.0551518
1.239	0.0220523	0.0309637	0.0182332	0.0767938
1.24	0.0182332	0.036056	0.0131409	0.0551518
1.241	0.0462404	0.015687	0.00550257	0.0602441
1.242	0.0245984	0.0182332	0.015687	0.0640632
1.243	0.015687	0.0296907	0.015687	0.0666093
1.244	0.0169601	0.0271445	0.0271445	0.0602441
1.245	0.0195062	0.036056	0.0182332	0.0551518
1.246	0.0309637	0.0284176	0.015687	0.0704285
1.247	0.0258715	0.0207793	0.0245984	0.0627902
1.248	0.0195062	0.0296907	0.015687	0.0666093
1.249	0.0195062	0.0233254	0.00550257	0.0653363
1.25	0.0207793	0.0309637	0.00804868	0.0627902
1.251	0.0169601	0.0296907	0.0258715	0.0666093
1.252	0.0207793	0.015687	0.0245984	0.0717016
1.253	0.0271445	0.0233254	0.0258715	0.0615171
1.254	0.0169601	0.0462404	0.0220523	0.0627902
1.255	0.0322368	0.0296907	0.00677563	0.0653363
1.256	0.0233254	0.0386021	0.0233254	0.0653363
1.257	0.0195062	0.0296907	0.0233254	0.0551518
1.258	0.0182332	0.0271445	0.014414	0.0640632
1.259	0.015687	0.0436943	0.0271445	0.0767938
1.26	0.0195062	0.0258715	0.015687	0.0576979
1.261	0.00932174	0.0271445	0.0207793	0.0487865
1.262	0.0220523	0.0296907	0.0195062	0.0717016
1.263	0.014414	0.0258715	0.0195062	0.080613
1.264	0.0233254	0.0233254	0.015687	0.0666093
1.265	0.0131409	0.0309637	0.0207793	0.0615171
1.266	0.0258715	0.0258715	0.014414	0.0704285
1.267	0.00932174	0.0335098	0.0271445	0.0678824
1.268	0.0233254	0.037329	0.015687	0.0653363
1.269	0.0220523	0.0258715	0.0233254	0.0767938
1.27	0.0296907	0.0335098	0.0207793	0.0742477
1.271	0.0233254	0.0245984	0.0245984	0.0640632
1.272	0.0207793	0.0398751	0.0169601	0.0729746
1.273	0.0245984	0.0347829	0.0207793	0.0640632
1.274	0.0449674	0.036056	0.0245984	0.0640632
1.275	0.0207793	0.0207793	0.0182332	0.0627902
1.276	0.0424212	0.0233254	0.0284176	0.0666093
1.277	0.0513327	0.0436943	0.0245984	0.0717016
1.278	0.0258715	0.0386021	0.0245984	0.0666093
1.279	0.0347829	0.0462404	0.0220523	0.0615171
1.28	0.0182332	0.0335098	0.0207793	0.0704285
1.281	0.0258715	0.0207793	0.0284176	0.0640632
1.282	0.0169601	0.0271445	0.0233254	0.081886
1.283	0.036056	0.0335098	0.036056	0.0666093
1.284	0.0195062	0.0322368	0.0105948	0.0704285
1.285	0.0207793	0.0309637	0.0195062	0.0678824
1.286	0.0131409	0.0411482	0.0271445	0.0678824
1.287	0.0195062	0.0296907	0.0207793	0.0755207
1.288	0.0258715	0.0271445	0.0398751	0.0704285
1.289	0.014414	0.0462404	0.0245984	0.0653363
1.29	0.0347829	0.0207793	0.0233254	0.0755207
1.291	0.0258715	0.0335098	0.0207793	0.0767938
1.292	0.0296907	0.0271445	0.0258715	0.0780669
1.293	0.014414	0.0296907	0.0335098	0.0704285
1.294	0.0296907	0.0386021	0.0233254	0.0653363
1.295	0.015687	0.0335098	0.0309637	0.0704285
1.296	0.0271445	0.0245984	0.0386021	0.0793399
1.297	0.0220523	0.036056	0.015687	0.0767938
1.298	0.0245984	0.0322368	0.0233254	0.0857052
1.299	0.0398751	0.0207793	0.0258715	0.0551518
1.3	0.0118679	0.0245984	0.0245984	0.0678824
1.301	0.0207793	0.0347829	0.0271445	0.0882513
1.302	0.0195062	0.0335098	0.0335098	0.0678824
1.303	0.0195062	0.036056	0.0182332	0.0767938
1.304	0.0296907	0.0309637	0.0258715	0.0640632
1.305	0.0296907	0.0271445	0.0296907	0.0742477
1.306	0.0195062	0.0207793	0.0207793	0.0755207
1.307	0.014414	0.0284176	0.0335098	0.080613
1.308	0.036056	0.0411482	0.0195062	0.0704285
1.309	0.0258715	0.0322368	0.0207793	0.0615171
1.31	0.0271445	0.0233254	0.0347829	0.0678824
1.311	0.0245984	0.0169601	0.0207793	0.0844321
1.312	0.0322368	0.036056	0.0258715	0.0666093
1.313	0.0220523	0.0449674	0.0258715	0.081886
1.314	0.0245984	0.0335098	0.0245984	0.0767938
1.315	0.0207793	0.036056	0.0335098	0.0717016
1.316	0.0271445	0.0309637	0.014414	0.0755207
1.317	0.037329	0.0347829	0.015687	0.0704285
1.318	0.0436943	0.037329	0.0169601	0.081886
1.319	0.036056	0.036056	0.0258715	0.0704285
1.32	0.0245984	0.0335098	0.0436943	0.0691555
1.321	0.0169601	0.0335098	0.0258715	0.0678824
1.322	0.0220523	0.0271445	0.0245984	0.0640632
1.323	0.0207793	0.0233254	0.0245984	0.0742477
1.324	0.0296907	0.0398751	0.0411482	0.081886
1.325	0.0207793	0.0309637	0.0284176	0.0666093
1.326	0.0284176	0.0258715	0.0245984	0.0666093
1.327	0.0271445	0.0296907	0.0271445	0.0717016
1.328	0.0207793	0.0386021	0.0258715	0.081886
1.329	0.0169601	0.0296907	0.0258715	0.0742477
1.33	0.0322368	0.0424212	0.0347829	0.0704285
1.331	0.0207793	0.0386021	0.0347829	0.0755207
1.332	0.0207793	0.0322368	0.0271445	0.081886
1.333	0.0322368	0.0386021	0.0347829	0.0717016
1.334	0.0284176	0.0449674	0.036056	0.0729746
1.335	0.0207793	0.037329	0.0411482	0.0729746
1.336	0.00932174	0.0296907	0.0309637	0.0704285
1.337	0.014414	0.0398751	0.0258715	0.0920705
1.338	0.0233254	0.0296907	0.0207793	0.0857052
1.339	0.0347829	0.0284176	0.0411482	0.0767938
1.34	0.0335098	0.0233254	0.0296907	0.0844321
1.341	0.036056	0.0335098	0.0207793	0.0678824
1.342	0.0335098	0.0284176	0.037329	0.0767938
1.343	0.0296907	0.0296907	0.0296907	0.0767938
1.344	0.0258715	0.0245984	0.0296907	0.081886
1.345	0.0309637	0.036056	0.0271445	0.0640632
1.346	0.0207793	0.0271445	0.0258715	0.0755207
1.347	0.0169601	0.037329	0.0335098	0.081886
1.348	0.0335098	0.0233254	0.0245984	0.0717016
1.349	0.0195062	0.0245984	0.0309637	0.080613
1.35	0.0258715	0.0335098	0.0271445	0.0831591
1.351	0.0309637	0.0475135	0.0296907	0.0666093
1.352	0.0182332	0.036056	0.0182332	0.0767938
1.353	0.0220523	0.014414	0.036056	0.081886
1.354	0.0245984	0.0271445	0.0271445	0.0780669
1.355	0.0258715	0.0347829	0.037329	0.0678824
1.356	0.0245984	0.0309637	0.0271445	0.0780669
1.357	0.0207793	0.0449674	0.0309637	0.0767938
1.358	0.0131409	0.0296907	0.0411482	0.0755207
1.359	0.0296907	0.0258715	0.0233254	0.0717016
1.36	0.0245984	0.0335098	0.0169601	0.0666093
1.361	0.0449674	0.0207793	0.0335098	0.0729746
1.362	0.0449674	0.0335098	0.0411482	0.0793399
1.363	0.0449674	0.0347829	0.0296907	0.0678824
1.364	0.0551518	0.036056	0.036056	0.0653363
1.365	0.0538788	0.037329	0.0182332	0.0780669
1.366	0.0424212	0.0296907	0.0169601	0.0717016
1.367	0.0462404	0.0386021	0.0207793	0.0666093
1.368	0.0526057	0.0284176	0.0296907	0.0767938
1.369	0.0462404	0.0296907	0.0271445	0.0717016
1.37	0.0347829	0.0271445	0.0195062	0.0678824
1.371	0.0475135	0.0296907	0.0309637	0.0691555
1.372	0.0615171	0.0335098	0.0207793	0.081886
1.373	0.0513327	0.036056	0.0207793	0.0653363
1.374	0.0398751	0.0526057	0.0195062	0.0717016
1.375	0.0513327	0.036056	0.0296907	0.0666093
1.376	0.0487865	0.036056	0.0335098	0.0666093
1.377	0.0513327	0.036056	0.0245984	0.0640632
1.378	0.0411482	0.0347829	0.0296907	0.0564249
1.379	0.0347829	0.0335098	0.0207793	0.0755207
1.38	0.0436943	0.0271445	0.0284176	0.0742477
1.381	0.0462404	0.0398751	0.0131409	0.0704285
1.382	0.0335098	0.0322368	0.0411482	0.0576979
1.383	0.0207793	0.0322368	0.0309637	0.0627902
1.384	0.0309637	0.0309637	0.0169601	0.0602441
1.385	0.0284176	0.0245984	0.0271445	0.0691555
1.386	0.0335098	0.0207793	0.0271445	0.0767938
1.387	0.0207793	0.0296907	0.0220523	0.0615171
1.388	0.0233254	0.0296907	0.0258715	0.0602441
1.389	0.0233254	0.0335098	0.0296907	0.0653363
1.39	0.0207793	0.0322368	0.0271445	0.0678824
1.391	0.0258715	0.0347829	0.00804868	0.0691555
1.392	0.014414	0.0296907	0.015687	0.0513327
1.393	0.0233254	0.037329	0.0207793	0.0704285
1.394	0.0207793	0.0296907	0.0296907	0.0615171
1.395	0.015687	0.0398751	0.0245984	0.0640632
1.396	0.0207793	0.0182332	0.0169601	0.0666093
1.397	0.0195062	0.0182332	0.0118679	0.0551518
1.398	0.0258715	0.0284176	0.0309637	0.0602441
1.399	0.014414	0.0398751	0.0131409	0.0615171
1.4	0.0169601	0.0245984	0.0207793	0.0653363
1.401	0.000410338	0.0245984	0.0182332	0.0538788
1.402	0.00804868	0.0271445	0.0284176	0.0538788
1.403	0.0169601	0.0335098	0.015687	0.0500596
1.404	0.0233254	0.0233254	0.00422951	0.0602441
1.405	-0.00340883	0.0182332	0.0195062	0.0666093
1.406	0.0182332	0.036056	0.0258715	0.0576979
1.407	0.00932174	0.0411482	0.0233254	0.0564249
1.408	0.014414	0.0411482	0.00932174	0.0615171
1.409	0.00677563	0.0271445	0.0182332	0.0717016
1.41	0.014414	0.0207793	0.0118679	0.0640632
1.411	0.0182332	0.0182332	0.0233254	0.0551518
1.412	0.0131409	0.0322368	0.015687	0.0551518
1.413	-0.00468189	0.0296907	0.0182332	0.0449674
1.414	0.0016834	0.0258715	0.000410338	0.0653363
1.415	0.015687	0.0245984	0.0182332	0.0513327
1.416	0.00677563	0.0245984	0.0105948	0.0627902
1.417	0.0131409	0.0233254	0.0182332	0.0564249
1.418	0.00677563	0.0195062	0.0118679	0.0449674
1.419	0.00932174	0.0258715	0.0131409	0.0564249
1.42	0.0105948	0.0258715	0.014414	0.0538788
1.421	0.0016834	0.0322368	0.0195062	0.0347829
1.422	0.0131409	0.0207793	0.0245984	0.0475135
1.423	0.00932174	0.0245984	0.014414	0.0564249
1.424	0.00295645	0.0271445	0.015687	0.0551518
1.425	-0.00340883	0.0207793	0.00677563	0.036056
1.426	0.000410338	0.0233254	0.00932174	0.0475135
1.427	0.0118679	0.0207793	0.0195062	0.0500596
1.428	-0.00468189	0.0322368	0.00677563	0.036056
1.429	-0.0110472	0.0207793	-0.000862719	0.0398751
1.43	0.00550257	0.014414	0.0195062	0.036056
1.431	0.014414	0.014414	0.0118679	0.0436943
1.432	-0.00468189	0.0284176	0.000410338	0.0398751
1.433	0.000410338	0.0335098	0.00932174	0.0436943
1.434	0.00295645	0.0322368	0.0131409	0.0500596
1.435	0.0169601	0.0207793	0.0195062	0.0296907
1.436	0.00422951	0.014414	0.014414	0.0309637
1.437	0.0105948	0.0245984	0.00550257	0.0398751
1.438	-0.0110472	0.0296907	0.00422951	0.036056
1.439	-0.0110472	0.0296907	0.0105948	0.0411482
1.44	0.00550257	0.0245984	0.0131409	0.0411482
1.441	-0.00468189	0.0245984	0.00932174	0.0296907
1.442	-0.0110472	0.0195062	-0.00722801	0.0245984
1.443	0.00677563	0.0233254	0.0105948	0.037329
1.444	0.000410338	0.0207793	0.0182332	0.036056
1.445	-0.00340883	0.0220523	0.00422951	0.036056
1.446	-0.00468189	0.0296907	0.00932174	0.0347829
1.447	0.00550257	0.0182332	0.0131409	0.0284176
1.448	0.0016834	0.0182332	0.00677563	0.0233254
1.449	-0.0174125	0.015687	0.00932174	0.0411482
1.45	0.0016834	0.0258715	0.0169601	0.0335098
1.451	0.00677563	0.0258715	0.00932174	0.0335098
1.452	0.00295645	0.0220523	-0.00468189	0.0245984
1.453	-0.00340883	0.0245984	0.0131409	0.0169601
1.454	-0.00340883	0.0195062	0.0195062	0.0195062
1.455	0.000410338	0.0284176	0.00932174	0.0296907
1.456	-0.0148664	0.00550257	0.0131409	0.0271445
1.457	-0.00340883	0.0233254	0.00422951	0.0386021
1.458	-0.00722801	0.0335098	0.00422951	0.0296907
1.459	-0.00722801	0.0284176	0.000410338	0.0309637
1.46	-0.0135933	0.0207793	0.00422951	0.0258715
1.461	-0.0135933	0.00932174	0.0016834	0.0245984
1.462	-0.00977412	0.0245984	0.00932174	0.0207793
1.463	-0.00468189	0.0271445	0.00550257	0.0245984
1.464	-0.0199586	0.015687	0.0105948	0.0207793
1.465	-0.0110472	0.0309637	0.00932174	0.0233254
1.466	0.0016834	0.0131409	-0.00595495	0.0220523
1.467	-0.00722801	0.0335098	-0.000862719	0.0233254
1.468	-0.0110472	0.00804868	0.00295645	0.014414
1.469	-0.0110472	0.0207793	0.0207793	0.0195062
1.47	0.000410338	0.0296907	-0.000862719	0.0207793
1.471	0.00677563	0.0296907	0.00422951	0.0195062
1.472	-0.0135933	0.0207793	0.00422951	0.0195062
1.473	0.00295645	0.0195062	0.000410338	0.0207793
1.474	-0.0135933	0.0105948	0.0245984	0.0169601
1.475	-0.00468189	0.0296907	0.000410338	0.0245984
1.476	-0.0148664	0.0195062	0.000410338	0.0207793
1.477	-0.0161394	0.0258715	0.00804868	0.0207793
1.478	-0.0148664	0.0220523	-0.00722801	0.014414
1.479	-0.0135933	0.00550257	0.00932174	0.0169601
1.48	-0.00468189	0.0131409	0.00295645	0.0220523
1.481	-0.0174125	0.0169601	0.00295645	0.00932174
1.482	-0.00722801	0.0245984	0.00804868	-0.00213578
1.483	-0.00722801	0.0207793	0.00422951	0.0182332
1.484	-0.0212316	0.0347829	0.0105948	0.0169601
1.485	-0.00468189	0.014414	-0.00468189	0.0207793
1.486	-0.0199586	0.0195062	0.00550257	0.014414
1.487	-0.0314161	0.014414	-0.0148664	0.0207793
1.488	-0.00850107	0.0245984	0.00295645	-0.000862719
1.489	0.000410338	0.0118679	0.00550257	0.00677563
1.49	-0.0212316	0.0169601	-0.000862719	0.0118679
1.491	-0.0161394	0.0347829	-0.000862719	0.0131409
1.492	-0.00722801	0.0220523	0.00295645	0.0169601
1.493	-0.0110472	0.015687	-0.00213578	0.00932174
1.494	-0.0186855	0.0245984	0.0105948	0.0195062
1.495	-0.00977412	0.0245984	-0.00595495	0.0245984
1.496	-0.00722801	0.015687	-0.0110472	0.00932174
1.497	-0.00977412	0.0131409	-0.00340883	0.00295645
1.498	-0.0110472	0.0284176	0.0016834	0.00295645
1.499	-0.00468189	0.014414	0.00932174	0.0016834
1.5	-0.00977412	0.0258715	0.00804868	0.00804868
1.501	-0.00595495	0.015687	0.00677563	0.0195062
1.502	-0.0225047	-0.000862719	-0.00595495	0.0169601
1.503	-0.00977412	0.0207793	-0.00468189	0.00422951
1.504	-0.00977412	0.00804868	0.00804868	0.0105948
1.505	0.0233254	0.0169601	0.00295645	0.0182332
1.506	-0.000862719	0.014414	-0.00468189	0.015687
1.507	0.000410338	0.0220523	-0.00595495	-0.00340883
1.508	-0.00977412	0.0220523	0.0131409	0.0169601
1.509	-0.00722801	0.014414	0.0118679	0.0245984
1.51	-0.00977412	0.0284176	-0.00468189	0.000410338
1.511	-0.00722801	0.036056	0.00295645	0.00804868
1.512	-0.00595495	0.014414	0.00677563	0.0118679
1.513	-0.0123202	0.0182332	0.00295645	0.00677563
1.514	0.00295645	0.0207793	-0.00340883	0.014414
1.515	-0.0186855	0.0233254	-0.00468189	0.00932174
1.516	0.000410338	0.0169601	0.000410338	0.00932174
1.517	-0.0174125	0.0207793	0.00295645	0.00550257
1.518	-0.0110472	0.0016834	0.00932174	0.00422951
1.519	-0.0199586	0.0347829	-0.00595495	-0.000862719
1.52	-0.0123202	0.0233254	0.000410338	0.0131409
1.521	-0.00977412	0.0258715	-0.0123202	0.0169601
1.522	-0.00595495	0.0233254	0.0105948	-0.000862719
1.523	-0.00468189	0.00932174	0.00932174	0.0016834
1.524	0.00804868	0.0296907	-0.00213578	-0.00213578
1.525	0.0131409	0.00932174	0.00422951	-0.00595495
1.526	0.0284176	0.0131409	-0.00977412	0.00932174
1.527	0.0309637	0.0258715	-0.00340883	0.0105948
1.528	0.036056	0.015687	-0.000862719	0.0105948
1.529	0.00932174	0.0335098	0.00422951	0.00422951
1.53	0.0105948	0.0271445	-0.00468189	0.00295645
1.531	0.00422951	0.0271445	-0.00595495	-0.00722801
1.532	-0.00340883	0.0131409	-0.00850107	0.00422951
1.533	0.0131409	0.0245984	0.000410338	0.00932174
1.534	0.00422951	0.00932174	-0.00468189	-0.00213578
1.535	-0.000862719	0.0258715	-0.00468189	-0.00468189
1.536	0.000410338	0.0271445	0.0105948	0.00677563
1.537	0.00550257	0.0258715	0.00932174	0.000410338
1.538	-0.00977412	0.0118679	-0.00340883	0.0105948
1.539	0.000410338	0.0182332	-0.000862719	0.00422951
1.54	0.000410338	0.00932174	-0.00850107	0.015687
1.541	-0.00850107	0.0245984	0.00677563	0.00422951
1.542	0.000410338	0.0233254	-0.00595495	0.00295645
1.543	-0.00722801	0.0245984	0.000410338	-0.00595495
1.544	-0.00468189	0.0245984	-0.00468189	0.0105948
1.545	0.0016834	0.0131409	0.00677563	0.00422951
1.546	-0.00468189	0.0233254	0.00295645	0.000410338
1.547	0.000410338	0.014414	0.00677563	-0.00595495
1.548	0.00295645	0.015687	0.00295645	0.0016834
1.549	-0.00468189	0.0220523	-0.000862719	0.0105948
1.55	-0.00468189	0.0182332	-0.00468189	-0.000862719
1.551	-0.00340883	0.014414	0.0131409	0.0105948
1.552	-0.00340883	0.0296907	0.00804868	0.000410338
1.553	-0.0148664	0.0220523	-0.00340883	0.00295645
1.554	0.00550257	0.0245984	-0.0148664	0.00932174
1.555	-0.000862719	0.0195062	0.0016834	-0.00977412
1.556	-0.00468189	0.0195062	0.0182332	0.0131409
1.557	-0.0123202	0.00932174	0.00804868	0.0131409
1.558	-0.00722801	0.0105948	-0.00595495	0.00422951
1.559	-0.000862719	0.0296907	-0.00468189	0.000410338
1.56	-0.00468189	0.00932174	0.00932174	0.00677563
1.561	-0.0110472	0.0131409	0.0207793	0.0131409
1.562	-0.00468189	0.014414	0.00677563	-0.00850107
1.563	-0.00213578	0.0284176	0.00550257	0.0016834
1.564	-0.000862719	0.014414	0.0016834	0.00677563
1.565	-0.0110472	0.0131409	0.00804868	0.00932174
1.566	-0.00722801	0.00932174	0.000410338	0.00932174
1.567	0.00295645	0.014414	0.00677563	0.000410338
1.568	0.000410338	0.00550257	0.000410338	0.0131409
1.569	0.00804868	0.0233254	-0.00213578	0.0118679
1.57	-0.0110472	0.0245984	0.0182332	0.00932174
1.571	-0.00468189	0.0118679	0.00932174	0.0118679
1.572	-0.00340883	0.0169601	0.0131409	0.00295645
1.573	0.0195062	0.0105948	0.000410338	0.0016834
1.574	0.0322368	0.0233254	0.00422951	0.0207793
1.575	0.0296907	0.0245984	0.00550257	0.0131409
1.576	0.0424212	0.014414	0.00295645	0.000410338
1.577	0.0271445	0.014414	0.015687	0.00295645
1.578	0.0105948	0.00677563	0.00932174	0.00932174
1.579	-0.000862719	0.015687	-0.00340883	-0.000862719
1.58	0.014414	0.0207793	0.00295645	0.0182332
1.581	0.0118679	0.00932174	0.015687	0.0169601
1.582	0.00422951	0.00804868	0.014414	0.015687
1.583	0.00422951	0.0207793	-0.00340883	-0.000862719
1.584	0.00422951	0.0220523	0.00295645	0.00804868
1.585	0.0233254	0.0207793	0.0169601	0.0118679
1.586	0.015687	0.0169601	0.000410338	0.015687
1.587	0.037329	0.00804868	0.014414	-0.00595495
1.588	0.0322368	0.0233254	0.00804868	0.00677563
1.589	0.0284176	0.0131409	0.00677563	0.00677563
1.59	0.0207793	0.0258715	0.00932174	0.0118679
1.591	0.0118679	0.0131409	0.00295645	0.0131409
1.592	0.00932174	0.0131409	0.0105948	0.015687
1.593	0.00295645	0.015687	0.00677563	0.000410338
1.594	0.0182332	0.0195062	-0.000862719	0.00804868
1.595	0.00932174	0.0131409	0.0182332	0.014414
1.596	0.0233254	0.00550257	0.00677563	0.00422951
1.597	0.0220523	0.014414	0.0131409	0.00422951
1.598	0.00677563	0.0258715	0.00932174	0.0169601
1.599	0.0105948	0.0207793	0.00804868	0.00804868
1.6	0.00677563	0.0220523	0.00932174	0.00932174
1.601	0.00550257	0.0207793	0.0105948	0.0131409
1.602	0.014414	0.00677563	0.0105948	0.0182332
1.603	0.000410338	0.014414	0.00295645	0.00295645
1.604	0.00804868	0.0195062	0.0105948	0.00295645
1.605	0.0169601	0.0182332	0.00932174	0.014414
1.606	0.000410338	0.0245984	0.00550257	0.00932174
1.607	-0.000862719	0.014414	0.00550257	0.00677563
1.608	-0.00340883	0.00932174	0.0118679	0.00932174
1.609	0.00932174	0.0207793	0.014414	0.0233254
1.61	0.014414	0.0131409	0.00295645	0.00932174
1.611	0.00677563	0.014414	0.0105948	0.0169601
1.612	-0.00213578	0.0169601	0.0182332	0.000410338
1.613	0.00550257	0.014414	0.00804868	0.0118679
1.614	0.0016834	0.0105948	0.00550257	0.015687
1.615	0.00422951	0.015687	0.00677563	0.00932174
1.616	0.0016834	0.0258715	0.0169601	0.014414
1.617	0.00932174	-0.00468189	0.00677563	0.00932174
1.618	0.014414	0.0220523	0.0131409	0.0169601
1.619	-0.00468189	0.0195062	0.00932174	0.0220523
1.62	-0.00340883	0.00550257	-0.000862719	0.015687
1.621	0.00550257	0.0131409	0.014414	0.000410338
1.622	0.000410338	0.0105948	0.0220523	0.0220523
1.623	-0.00468189	0.015687	0.0169601	0.00932174
1.624	-0.00468189	0.0207793	-0.00213578	0.00932174
1.625	0.0105948	0.0131409	-0.00595495	-0.00213578
1.626	0.00422951	0.0118679	0.014414	0.0131409
1.627	-0.0148664	0.0233254	0.0118679	0.014414
1.628	0.00422951	0.0169601	0.014414	0.0105948
1.629	0.00932174	0.014414	0.0118679	0.0296907
1.63	-0.00977412	0.014414	0.00550257	0.0195062
1.631	0.0118679	0.0118679	0.015687	0.000410338
1.632	0.00295645	0.0220523	0.0131409	0.0016834
1.633	0.00677563	0.0207793	0.00295645	0.0220523
1.634	0.00804868	0.0182332	-0.00340883	0.014414
1.635	-0.00850107	0.0131409	-0.00468189	0.015687
1.636	-0.00977412	0.014414	0.000410338	0.0207793
1.637	-0.00977412	0.0220523	-0.00468189	0.00677563
1.638	-0.00977412	0.0182332	0.015687	0.0105948
1.639	0.0131409	0.0245984	0.0258715	0.0182332
1.64	-0.00340883	0.00677563	0.000410338	0.00677563
1.641	-0.00595495	0.0182332	0.00422951	0.00295645
1.642	0.0105948	0.00932174	-0.00468189	0.014414
1.643	-0.00977412	0.0105948	-0.000862719	0.0131409
1.644	0.0105948	0.0258715	0.000410338	0.0016834
1.645	-0.00595495	0.00932174	0.0169601	0.00677563
1.646	0.000410338	0.014414	0.00804868	0.0131409
1.647	-0.0110472	0.0169601	0.00804868	0.014414
1.648	-0.000862719	0.0245984	0.015687	0.00932174
1.649	-0.00468189	0.014414	0.00295645	0.00804868
1.65	0.00422951	0.0207793	0.0131409	0.00422951
1.651	0.00295645	0.014414	0.00677563	0.00804868
1.652	-0.00722801	0.0245984	-0.00595495	0.0105948
1.653	0.00677563	0.0207793	0.00804868	0.0131409
1.654	0.00550257	0.0233254	-0.00722801	0.0207793
1.655	-0.000862719	0.00932174	0.0131409	0.0118679
1.656	-0.0110472	0.0105948	0.0220523	0.014414
1.657	0.00932174	0.0245984	0.0118679	0.015687
1.658	0.0016834	0.0131409	0.014414	0.0207793
1.659	-0.0148664	0.0233254	-0.00213578	0.00932174
1.66	0.0245984	0.0169601	0.00295645	0.0131409
1.661	0.015687	0.0131409	0.0169601	0.000410338
1.662	0.0131409	0.0182332	-0.00722801	0.00550257
1.663	0.00932174	0.014414	0.00550257	0.00550257
1.664	0.000410338	0.0169601	0.000410338	0.0131409
1.665	-0.00850107	0.015687	0.00804868	-0.00468189
1.666	0.00550257	0.015687	-0.00213578	0.00677563
1.667	-0.0148664	0.00932174	0.00932174	0.0195062
1.668	0.0016834	0.0207793	-0.00722801	0.00550257
1.669	-0.000862719	0.0233254	0.000410338	0.014414
1.67	0.00550257	0.0284176	0.000410338	0.00550257
1.671	-0.0110472	0.0245984	0.0016834	0.0105948
1.672	-0.00468189	0.0169601	0.00677563	-0.00468189
1.673	-0.00595495	0.0207793	0.0105948	0.0220523
1.674	-0.000862719	0.014414	-0.0123202	-0.00213578
1.675	0.000410338	0.0322368	0.000410338	0.014414
1.676	-0.00722801	0.0271445	0.00804868	-0.00850107
1.677	0.0105948	0.0169601	0.00677563	0.0105948
1.678	0.0500596	0.015687	0.00932174	0.00804868
1.679	0.0322368	0.00804868	-0.000862719	0.014414
1.68	0.0258715	0.0207793	0.0105948	0.015687
1.681	0.00677563	0.0207793	-0.00468189	0.00932174
1.682	0.00804868	0.0207793	0.00677563	0.00550257
1.683	-0.00213578	0.0182332	-0.00722801	0.000410338
1.684	0.00295645	0.015687	0.00932174	0.00295645
1.685	-0.00468189	0.015687	-0.000862719	0.0016834
1.686	-0.00213578	0.0233254	0.00677563	-0.00213578
1.687	0.00932174	0.0233254	-0.00468189	0.000410338
1.688	-0.00213578	0.0284176	0.0131409	0.00422951
1.689	0.000410338	0.0258715	-0.00977412	0.0105948
1.69	-0.000862719	0.0207793	-0.000862719	0.00677563
1.691	-0.00340883	0.0207793	0.00550257	0.0016834
1.692	0.00550257	0.014414	-0.000862719	0.00550257
1.693	0.000410338	0.0258715	-0.0110472	0.000410338
1.694	0.000410338	0.0271445	-0.00722801	0.00677563
1.695	-0.0135933	0.0233254	0.014414	0.00804868
1.696	0.00932174	0.0182332	0.0131409	0.00422951
1.697	0.0016834	0.015687	0.00677563	-0.0123202
1.698	-0.00468189	0.0195062	0.00295645	0.00932174
1.699	-0.00213578	0.0258715	0.014414	0.0016834
1.7	0.000410338	0.0195062	0.00295645	0.0131409
1.701	-0.0123202	0.0207793	-0.00213578	0.00295645
1.702	0.00932174	0.0131409	0.00932174	0.0195062
1.703	-0.000862719	0.00932174	0.0131409	0.000410338
1.704	-0.00340883	0.0245984	-0.000862719	-0.00213578
1.705	0.00932174	0.0207793	-0.000862719	0.00295645
1.706	-0.00340883	0.0207793	0.00550257	0.0016834
1.707	0.0207793	0.014414	0.00804868	0.0105948
1.708	0.0245984	0.00932174	-0.00468189	-0.00468189
1.709	0.0296907	0.00932174	-0.00977412	-0.00213578
1.71	-0.00468189	0.0258715	0.015687	0.00295645
1.711	-0.00213578	0.0220523	-0.00340883	-0.00340883
1.712	0.0182332	0.0271445	0.014414	0.00677563
1.713	-0.000862719	0.0386021	0.000410338	-0.000862719
1.714	0.00295645	0.0105948	-0.00468189	0.015687
1.715	0.0016834	0.0105948	0.00550257	0.00932174
1.716	0.0131409	0.00804868	-0.00468189	-0.00213578
1.717	-0.00595495	0.036056	0.00550257	0.00932174
1.718	0.0118679	0.0131409	-0.0148664	0.00677563
1.719	0.0105948	0.014414	-0.00468189	0.0105948
1.72	0.014414	0.00295645	0.00932174	0.0105948
1.721	0.0016834	0.015687	0.00550257	0.00422951
1.722	-0.00468189	0.0169601	-0.00468189	0.00677563
1.723	-0.00213578	0.014414	-0.000862719	0.0131409
1.724	-0.00468189	0.0207793	0.00677563	-0.00468189
1.725	0.00550257	0.0271445	-0.00213578	0.00295645
1.726	0.000410338	0.015687	0.00804868	0.014414
1.727	0.00932174	0.00932174	0.000410338	-0.000862719
1.728	-0.00850107	0.015687	-0.00595495	0.0118679
1.729	0.00295645	0.0322368	-0.00468189	0.0105948
1.73	-0.00468189	0.0207793	-0.00468189	0.00295645
1.731	0.00550257	0.0258715	0.00295645	0.00422951
1.732	-0.0148664	0.0207793	0.0016834	-0.00468189
1.733	-0.000862719	0.0105948	-0.00340883	0.0131409
1.734	-0.000862719	0.0233254	-0.00213578	0.00422951
1.735	-0.00595495	0.00550257	0.00932174	0.0105948
1.736	0.0207793	0.014414	0.00422951	0.0131409
1.737	0.0118679	0.0245984	0.000410338	0.00550257
1.738	0.000410338	0.0207793	-0.0110472	0.00295645
1.739	0.00932174	0.014414	-0.00213578	0.0131409
1.74	0.00932174	0.0207793	-0.00468189	0.0131409
1.741	0.000410338	0.0284176	-0.000862719	-0.00340883
1.742	-0.00468189	0.0182332	0.000410338	0.0118679
1.743	0.00677563	0.0169601	-0.00468189	0.00550257
1.744	0.00422951	0.015687	-0.0110472	0.0105948
1.745	0.000410338	0.0245984	0.000410338	0.000410338
1.746	-0.00850107	0.0245984	0.00804868	0.00804868
1.747	0.000410338	0.00295645	-0.0110472	0.00422951
1.748	-0.0123202	0.0169601	-0.00850107	0.00677563
1.749	-0.00340883	0.0131409	-0.00468189	0.00932174
1.75	0.014414	0.0220523	0.00422951	0.014414
1.751	0.00550257	0.0220523	-0.000862719	0.0105948
1.752	0.0105948	0.0195062	0.0016834	0.00422951
1.753	0.00550257	0.014414	-0.00213578	0.000410338
1.754	0.00932174	0.015687	-0.000862719	0.0131409
1.755	-0.000862719	0.0296907	-0.00722801	0.00677563
1.756	-0.00340883	0.0105948	0.0105948	0.00422951
1.757	-0.0110472	0.0182332	0.000410338	0.00550257
1.758	0.00550257	0.0220523	-0.00213578	0.0207793
1.759	0.000410338	0.0271445	0.00295645	0.0118679
1.76	-0.00595495	0.0207793	0.00295645	0.00932174
1.761	-0.00213578	0.0233254	0.00422951	0.00422951
1.762	-0.00213578	0.0131409	0.00932174	0.00550257
1.763	-0.00595495	0.0220523	0.00932174	0.0169601
1.764	0.00550257	0.0335098	-0.000862719	0.0131409
1.765	-0.0110472	0.0131409	-0.000862719	0.00550257
1.766	-0.00595495	0.0220523	-0.000862719	0.00550257
1.767	0.00422951	0.014414	0.00550257	0.00295645
1.768	-0.00468189	0.0258715	0.0118679	0.0131409
1.769	0.00295645	0.0245984	-0.00595495	-0.000862719
1.77	0.00422951	0.0131409	0.00295645	0.00932174
1.771	0.0131409	0.0182332	-0.00595495	0.00932174
1.772	-0.0148664	0.0296907	0.0105948	0.0207793
1.773	0.00550257	0.0105948	0.00295645	0.014414
1.774	0.000410338	0.0195062	-0.00468189	0.0105948
1.775	0.000410338	0.0131409	-0.00468189	0.00932174
1.776	-0.0212316	0.0207793	-0.00977412	0.00295645
1.777	-0.00213578	0.0284176	-0.00340883	0.00932174
1.778	0.00550257	0.0220523	0.00677563	0.00677563
1.779	0.0118679	0.0207793	0.00677563	0.00677563
1.78	0.0016834	0.0245984	0.000410338	0.00550257
1.781	0.000410338	0.0258715	-0.00468189	0.0105948
1.782	0.015687	0.0233254	0.00295645	0.00932174
1.783	-0.000862719	0.0245984	0.00550257	-0.000862719
1.784	0.00422951	0.0284176	0.00550257	0.0182332
1.785	0.000410338	0.0207793	0.000410338	0.00550257
1.786	0.014414	0.0245984	-0.00722801	0.0016834
1.787	0.0118679	0.014414	0.00932174	0.015687
1.788	0.00677563	0.0131409	-0.00468189	0.0169601
1.789	-0.0110472	0.0182332	-0.00468189	0.015687
1.79	0.014414	0.0195062	0.000410338	0.00422951
1.791	-0.00595495	0.0258715	0.00422951	0.0195062
1.792	-0.000862719	0.0105948	0.000410338	0.00550257
1.793	-0.00468189	0.014414	-0.00722801	0.0105948
1.794	0.014414	0.0182332	0.000410338	0.0118679
1.795	0.0016834	0.0309637	0.00550257	0.00932174
1.796	-0.00722801	0.0220523	0.015687	0.00932174
1.797	0.00932174	0.0245984	-0.00977412	0.00550257
1.798	-0.00340883	0.015687	-0.00595495	0.00932174
1.799	-0.0110472	0.014414	-0.00722801	-0.000862719
1.8	0.0131409	0.015687	0.00677563	0.00932174
1.801	0.0105948	0.0169601	0.00677563	0.0118679
1.802	0.000410338	0.0169601	-0.00340883	0.00550257
1.803	0.00677563	0.0131409	-0.00340883	0.000410338
1.804	0.000410338	0.0233254	-0.00468189	0.00932174
1.805	0.0016834	0.0207793	-0.00722801	0.0169601
1.806	-0.00213578	0.0169601	0.000410338	0.00677563
1.807	0.00550257	0.0182332	-0.00340883	0.00677563
1.808	0.0016834	0.014414	-0.0135933	0.00677563
1.809	0.00932174	0.0207793	0.0016834	-0.0110472
1.81	0.014414	0.0207793	-0.00722801	-0.00213578
1.811	0.00932174	0.0118679	0.000410338	0.014414
1.812	0.0131409	0.0105948	-0.00340883	0.00677563
1.813	0.00295645	0.015687	-0.00213578	0.00932174
1.814	0.00677563	0.015687	-0.00340883	0.00550257
1.815	0.0131409	0.0245984	0.000410338	0.00932174
1.816	0.015687	0.0169601	-0.00722801	0.00550257
1.817	0.00295645	0.00932174	0.0131409	0.00422951
1.818	-0.00468189	0.015687	0.00677563	0.0105948
1.819	0.000410338	0.0296907	0.00295645	0.0016834
1.82	0.00295645	0.015687	-0.000862719	0.0105948
1.821	-0.00340883	0.014414	0.000410338	0.00932174
1.822	0.00550257	0.0233254	0.00422951	0.00422951
1.823	0.00932174	0.0207793	0.00804868	0.00550257
1.824	0.00804868	0.0207793	0.00932174	0.00677563
1.825	0.00550257	0.0245984	-0.00722801	0.0207793
1.826	0.00804868	0.0195062	-0.0123202	0.00677563
1.827	0.00295645	0.0131409	-0.00977412	0.00677563
1.828	0.014414	0.014414	-0.00977412	0.0169601
1.829	0.00677563	0.0207793	0.00422951	0.015687
1.83	-0.0135933	0.0182332	0.000410338	0.00677563
1.831	0.0105948	0.0335098	-0.00213578	0.015687
1.832	0.0258715	0.00295645	-0.00850107	0.0195062
1.833	0.00932174	0.015687	0.00295645	0.0105948
1.834	0.0131409	0.014414	0.0195062	0.00550257
1.835	-0.00468189	0.00422951	0.000410338	-0.00850107
1.836	-0.000862719	0.0245984	-0.00468189	0.0245984
1.837	0.015687	0.0105948	-0.00468189	0.0118679
1.838	0.00677563	0.0245984	-0.00213578	0.0220523
1.839	0.00422951	0.0207793	-0.00722801	0.015687
1.84	0.0118679	0.0118679	-0.00468189	0.00677563
1.841	-0.00468189	0.0207793	0.00550257	0.0169601
1.842	0.015687	0.0258715	-0.00340883	0.015687
1.843	-0.00340883	0.0309637	0.00550257	0.00932174
1.844	-0.00722801	0.015687	0.00804868	0.0245984
1.845	0.000410338	0.0258715	-0.00977412	0.00932174
1.846	0.0118679	0.0271445	0.00677563	0.0207793
1.847	0.00422951	0.014414	-0.0110472	0.0118679
1.848	0.000410338	0.0195062	0.00677563	0.000410338
1.849	0.0131409	0.0169601	0.00550257	0.0207793
1.85	0.00295645	0.0105948	-0.00722801	0.015687
1.851	0.0195062	0.0207793	-0.00340883	0.0233254
1.852	-0.00468189	0.0182332	0.00550257	0.0131409
1.853	0.000410338	0.0258715	0.000410338	0.00550257
1.854	0.00422951	0.0195062	0.00295645	0.0207793
1.855	0.0131409	0.0271445	0.0131409	0.00550257
1.856	0.00677563	0.0105948	-0.00850107	0.015687
1.857	0.00677563	0.0258715	-0.00340883	0.00932174
1.858	0.0016834	0.0245984	0.000410338	0.0182332
1.859	0.014414	0.0220523	0.00295645	0.015687
1.86	0.00932174	0.0233254	0.0016834	0.0195062
1.861	0.00932174	0.0207793	-0.00340883	0.000410338
1.862	0.000410338	0.00932174	0.0105948	0.0131409
1.863	-0.00468189	0.014414	-0.00722801	0.0220523
1.864	0.015687	0.0207793	0.000410338	0.0105948
1.865	0.00677563	0.0271445	0.00804868	0.014414
1.866	-0.00340883	0.0296907	0.0016834	0.0258715
1.867	-0.000862719	0.00550257	0.00295645	0.015687
1.868	0.000410338	0.0195062	-0.0135933	0.00932174
1.869	0.00295645	0.0105948	0.00295645	0.0245984
1.87	0.00804868	0.0220523	0.0105948	0.00295645
1.871	0.000410338	0.0245984	-0.00340883	0.014414
1.872	0.014414	0.0245984	0.000410338	0.0309637
1.873	0.00422951	0.0105948	0.0016834	0.014414
1.874	0.00550257	0.0245984	0.00550257	0.00550257
1.875	0.00932174	0.0207793	0.00550257	0.0233254
1.876	0.00804868	0.0271445	0.00932174	0.0245984
1.877	0.00422951	0.0335098	0.00295645	0.014414
1.878	0.000410338	0.0245984	0.00550257	0.014414
1.879	0.000410338	0.00422951	-0.00595495	0.0169601
1.88	-0.00213578	0.0182332	-0.00468189	0.0195062
1.881	0.0105948	0.0169601	0.000410338	0.014414
1.882	0.015687	0.0169601	0.00295645	0.015687
1.883	-0.000862719	0.0105948	0.00550257	0.0131409
1.884	0.0105948	0.0233254	0.00422951	0.014414
1.885	0.0016834	0.0105948	-0.00340883	0.0233254
1.886	0.0016834	0.0258715	0.00804868	-0.00468189
1.887	0.00932174	0.0195062	0.00550257	0.014414
1.888	-0.00340883	0.0220523	0.00550257	0.0245984
1.889	-0.000862719	0.0258715	0.00422951	0.0309637
1.89	-0.00977412	0.014414	0.00422951	0.0245984
1.891	0.00550257	0.015687	-0.0110472	0.0118679
1.892	0.00550257	0.0207793	0.00550257	0.0131409
1.893	0.014414	0.0296907	-0.0148664	0.014414
1.894	-0.00468189	0.0245984	-0.00340883	0.0207793
1.895	0.014414	0.0245984	0.0105948	0.0233254
1.896	0.00932174	0.0258715	-0.00340883	0.015687
1.897	-0.00213578	0.00932174	0.0016834	-0.00340883
1.898	0.00677563	0.0207793	0.000410338	0.0220523
1.899	0.000410338	0.0322368	-0.000862719	0.0245984
1.9	0.00295645	0.0296907	0.0131409	0.0182332
1.901	0.0016834	0.0105948	0.00932174	0.014414
1.902	-0.00722801	0.0207793	-0.00468189	0.015687
1.903	-0.00722801	0.00932174	0.0016834	0.0169601
1.904	-0.000862719	0.0245984	0.00550257	0.014414
1.905	0.000410338	0.0220523	0.00677563	0.0195062
1.906	0.00932174	0.014414	0.00295645	0.0105948
1.907	0.00677563	0.0284176	0.00804868	0.0182332
1.908	0.00677563	0.0131409	0.00804868	0.0220523
1.909	0.000410338	0.0169601	0.00804868	0.00677563
1.91	0.00295645	0.0258715	0.0105948	0.00932174
1.911	-0.000862719	0.0309637	0.00677563	0.00932174
1.912	0.000410338	0.0296907	0.00550257	0.0233254
1.913	0.00932174	0.00932174	0.0233254	0.0131409
1.914	0.0016834	0.0182332	0.0016834	0.0233254
1.915	0.0118679	0.0207793	-0.00595495	0.014414
1.916	-0.000862719	0.0258715	0.000410338	0.0207793
1.917	-0.00722801	0.036056	0.00932174	0.014414
1.918	-0.00595495	0.0271445	0.00932174	0.0207793
1.919	0.0105948	0.0258715	0.00422951	0.0309637
1.92	0.00804868	0.0245984	0.00550257	0.0233254
1.921	-0.000862719	0.015687	-0.000862719	0.015687
1.922	-0.00468189	0.015687	0.015687	0.0245984
1.923	-0.00722801	0.0347829	0.0169601	0.00932174
1.924	0.00932174	0.0271445	0.000410338	0.0169601
1.925	-0.00595495	0.0284176	0.00677563	0.015687
1.926	-0.00850107	0.0207793	-0.00468189	0.0322368
1.927	0.00804868	0.0258715	-0.00468189	0.0245984
1.928	-0.000862719	0.0258715	0.00677563	0.00932174
1.929	-0.0110472	0.0322368	0.0016834	0.0182332
1.93	0.00422951	0.0207793	0.0118679	0.0296907
1.931	0.0016834	0.0309637	0.00550257	0.0220523
1.932	-0.00340883	0.0233254	0.0016834	-0.000862719
1.933	-0.000862719	0.00295645	-0.000862719	0.014414
1.934	0.000410338	0.0245984	0.015687	0.0220523
1.935	0.00677563	0.0207793	-0.00213578	0.0195062
1.936	0.0131409	0.0131409	0.00932174	0.0169601
1.937	-0.00468189	0.037329	0.0131409	0.00932174
1.938	0.00295645	0.0347829	0.00422951	0.0182332
1.939	0.000410338	0.014414	0.014414	0.00550257
1.94	0.0016834	0.00804868	-0.000862719	0.0284176
1.941	-0.0148664	0.0245984	0.00295645	0.0182332
1.942	0.00804868	0.0335098	0.0169601	0.0105948
1.943	0.00295645	0.0169601	0.00295645	0.014414
1.944	-0.000862719	0.0169601	0.00677563	0.0207793
1.945	0.00550257	0.015687	-0.00595495	0.0258715
1.946	0.0182332	0.0195062	0.000410338	0.00550257
1.947	0.00422951	0.0258715	0.0131409	0.0284176
1.948	0.000410338	0.0245984	0.00550257	0.0207793
1.949	0.00550257	0.0182332	0.0105948	0.0207793
1.95	0.00422951	0.0245984	0.0016834	0.0169601
1.951	0.0131409	0.0105948	-0.00595495	0.0233254
1.952	0.0118679	0.0233254	0.00550257	0.0195062
1.953	0.00422951	0.0220523	0.0105948	0.0245984
1.954	-0.00340883	0.0309637	0.00295645	0.0335098
1.955	0.0105948	0.0245984	0.00677563	0.0182332
1.956	-0.000862719	0.015687	0.00422951	0.014414
1.957	0.000410338	0.0195062	-0.00595495	0.0220523
1.958	0.0169601	0.0258715	0.00677563	0.0207793
1.959	0.000410338	0.0271445	0.0016834	0.0207793
1.96	0.0016834	0.0258715	-0.00722801	0.0347829
1.961	-0.00468189	0.0207793	0.015687	0.0131409
1.962	0.0016834	0.015687	0.0195062	0.0245984
1.963	-0.000862719	0.0296907	0.00804868	0.00932174
1.964	-0.00468189	0.014414	0.00804868	0.0207793
1.965	0.00550257	0.037329	0.014414	0.014414
1.966	0.0105948	0.0245984	0.0016834	0.0284176
1.967	-0.00977412	0.0169601	-0.000862719	0.00932174
1.968	0.00422951	0.0258715	0.0131409	0.000410338
1.969	0.00295645	0.0207793	0.00550257	0.0233254
1.97	0.00932174	0.0131409	0.00932174	0.0335098
1.971	0.000410338	0.0296907	0.0105948	0.0322368
1.972	-0.00340883	0.0207793	-0.0110472	0.014414
1.973	0.00932174	0.0296907	0.0016834	0.0220523
1.974	0.00422951	0.0258715	0.0131409	0.0322368
1.975	0.00422951	0.0195062	-0.00340883	0.0258715
1.976	0.00422951	0.0296907	0.0233254	0.0195062
1.977	0.00677563	0.0182332	0.0105948	0.014414
1.978	-0.00340883	0.0258715	-0.000862719	0.0271445
1.979	-0.00340883	0.014414	0.00550257	0.0233254
1.98	0.00295645	0.014414	0.00677563	0.0258715
1.981	0.015687	0.0207793	0.00295645	0.0233254
1.982	-0.00340883	0.0195062	0.014414	0.0207793
1.983	-0.00468189	0.0296907	0.0118679	0.0207793
1.984	0.015687	0.0258715	0.014414	0.0258715
1.985	0.0169601	0.0118679	0.00295645	0.015687
1.986	-0.00468189	0.0207793	0.0118679	0.0296907
1.987	0.000410338	0.0258715	0.0131409	0.0195062
1.988	0.00804868	0.0309637	-0.000862719	0.037329
1.989	0.00422951	0.014414	0.0182332	0.0322368
1.99	0.00295645	0.0195062	-0.00340883	0.015687
1.991	0.0105948	0.0169601	0.000410338	0.0347829
1.992	0.00422951	0.0207793	0.0131409	0.0220523
1.993	-0.0110472	0.0296907	0.00932174	0.0322368
1.994	0.0131409	0.0335098	0.00550257	0.0309637
1.995	0.00295645	0.0220523	0.00677563	0.0309637
1.996	0.0105948	0.0169601	0.00550257	0.0207793
1.997	-0.000862719	0.015687	-0.000862719	0.0220523
[truncated: 1,002 more rows]

## Sheet: Inset
pH	Normalized peak current
	Sensor 1	Sensor 2	Sensor 3	Sensor 4	Sensor 5
7	-1.85825	-1.85884	-1.80422	-1.76543	-1.67364
7	-1.74241	-1.70325	-1.56703	-1.588	-1.60055
8	-0.932741	-0.921496	-0.929517	-0.902013	-0.830038
8	-0.93656	-0.918924	-0.884339	-0.892524	-0.826443
7	-1.42287	-1.43067	-1.53315	-1.51115	-1.51906
7	-1.39613	-1.42938	-1.48546	-1.49122	-1.47473
6	-1.60364	-1.59911	-1.72265	-1.69712	-1.66885
6	-1.60364	-1.57853	-1.70759	-1.65062	-1.99479
5	-1.57436	-1.57853	-1.72767	-1.59085	-2.10503
5	-1.60874	-1.57725	-1.6988	-1.61077	-2.03433
7	-1.47761	-1.48853	-1.48546	-1.48743	-1.53824
7	-1.47252	-1.45638	-1.49425	-1.52633	-1.5634

## Sheet: Raw currents (inset)
Time (s)	Current (nA)
	Sensor 1	Sensor 1	Sensor 1	Sensor 1	Sensor 1	Sensor 1	Sensor 1	Sensor 1	Sensor 1	Sensor 1	Sensor 1	Sensor 1	Sensor 2	Sensor 2	Sensor 2	Sensor 2	Sensor 2	Sensor 2	Sensor 2	Sensor 2	Sensor 2	Sensor 2	Sensor 2	Sensor 2	Sensor 3	Sensor 3	Sensor 3	Sensor 3	Sensor 3	Sensor 3	Sensor 3	Sensor 3	Sensor 3	Sensor 3	Sensor 3	Sensor 3	Sensor 4	Sensor 4	Sensor 4	Sensor 4	Sensor 4	Sensor 4	Sensor 4	Sensor 4	Sensor 4	Sensor 4	Sensor 4	Sensor 4	Sensor 5
	pH 7.0	pH 7.0	pH 8.0	pH 8.0	pH 7.0	pH 7.0	pH 6.0	pH 6.0	pH 5.0	pH 5.0	pH 7.0	pH 7.0	pH 7.0	pH 7.0	pH 8.0	pH 8.0	pH 7.0	pH 7.0	pH 6.0	pH 6.0	pH 5.0	pH 5.0	pH 7.0	pH 7.0	pH 7.0	pH 7.0	pH 8.0	pH 8.0	pH 7.0	pH 7.0	pH 6.0	pH 6.0	pH 5.0	pH 5.0	pH 7.0	pH 7.0	pH 7.0	pH 7.0	pH 8.0	pH 8.0	pH 7.0	pH 7.0	pH 6.0	pH 6.0	pH 5.0	pH 5.0	pH 7.0	pH 7.0	pH 7.0
0	0.00550257	0.00677563	0.000410338	0.00422951	0.00932174	0.0131409	0.0233254	0.00932174	0.0436943	0.0233254	0.0169601	0.00550257	0.0258715	0.00550257	0.00677563	0.0105948	0.014414	0.00422951	0.0195062	0.00422951	0.00550257	0.00932174	-0.00977412	0.0016834	0.179912	0.340317	0.0296907	0.0666093	0.080613	0.0627902	0.0882513	0.0755207	0.102255	0.0857052	0.0767938	0.0678824	0.0640632	0.0538788	0.0322368	0.037329	0.036056	0.0551518	0.0411482	0.0398751	0.0920705	0.0844321	0.0627902	0.0500596	0.0551518
0.001	0.0182332	0.0131409	0.0284176	0.00804868	0.014414	0.00932174	0.0271445	0.0207793	0.037329	0.0309637	0.0016834	0.0131409	0.00932174	0.0245984	-0.00468189	0.00295645	0.000410338	-0.00468189	0.000410338	0.00804868	0.0105948	0.0207793	0.014414	0.00550257	0.188823	0.336498	0.0233254	0.0538788	0.0742477	0.0627902	0.081886	0.0742477	0.100982	0.0984358	0.0767938	0.0551518	0.0717016	0.037329	0.0347829	0.0309637	0.0513327	0.0449674	0.0309637	0.0424212	0.0793399	0.0793399	0.0602441	0.0564249	0.0449674
0.002	0.0105948	0.014414	0.0169601	0.00295645	0.0016834	0.0233254	0.015687	0.0195062	0.0347829	0.0347829	0.00550257	0.00677563	0.0258715	0.00422951	-0.00468189	0.00550257	0.00550257	-0.00722801	0.0016834	-0.00468189	0.0118679	0.0131409	-0.00340883	-0.000862719	0.188823	0.331405	0.037329	0.0500596	0.0627902	0.0755207	0.0844321	0.0742477	0.0958897	0.0920705	0.0615171	0.0564249	0.0767938	0.0169601	0.0386021	0.0296907	0.0564249	0.0487865	0.0411482	0.0386021	0.0767938	0.0831591	0.0526057	0.0526057	0.0398751
0.003	0.00932174	0.00295645	0.0296907	-0.00722801	-0.00595495	-0.000862719	0.014414	0.0118679	0.0233254	0.0347829	0.00550257	0.00932174	0.00677563	0.015687	-0.00213578	-0.00850107	0.0169601	-0.000862719	0.000410338	-0.00850107	0.014414	0.000410338	0.00422951	0.00677563	0.173546	0.339044	0.0335098	0.0551518	0.0678824	0.0717016	0.0831591	0.080613	0.0907974	0.0857052	0.0729746	0.058971	0.0767938	0.00550257	0.0271445	0.0258715	0.0449674	0.0462404	0.0386021	0.0411482	0.0907974	0.081886	0.0602441	0.0513327	0.0691555
0.004	0.00932174	0.00932174	0.015687	0.0016834	-0.0263239	0.0131409	0.0207793	0.0169601	0.036056	0.0398751	0.00550257	0.00550257	0.0271445	0.0118679	0.0220523	-0.00468189	0.0169601	0.000410338	0.0233254	-0.00340883	0.00295645	0.015687	0.00295645	0.00550257	0.177365	0.336498	0.0347829	0.0538788	0.0755207	0.0780669	0.081886	0.0767938	0.0907974	0.0857052	0.0742477	0.0551518	0.0755207	0.015687	0.0398751	0.0449674	0.0386021	0.0551518	0.0258715	0.0386021	0.0793399	0.0767938	0.0462404	0.0564249	0.0462404
0.005	0.0105948	0.0016834	0.0131409	-0.00977412	-0.0352353	-0.000862719	0.0296907	0.015687	0.0347829	0.0411482	0.000410338	0.015687	0.0169601	0.00932174	-0.00468189	0.0016834	0.0131409	-0.00213578	0.0169601	0.014414	0.0169601	-0.000862719	0.0105948	0.0131409	0.177365	0.330132	0.0335098	0.0551518	0.0704285	0.0780669	0.0831591	0.0755207	0.100982	0.0882513	0.0640632	0.0449674	0.080613	0.0220523	0.0258715	0.0182332	0.036056	0.0551518	0.0500596	0.0347829	0.0857052	0.0793399	0.0551518	0.058971	0.0551518
0.006	0.0105948	0.014414	0.000410338	0.000410338	-0.050512	-0.00468189	0.0296907	0.0233254	0.0271445	0.0284176	0.014414	-0.000862719	0.0335098	0.0195062	-0.0110472	0.00804868	0.000410338	0.00295645	0.015687	0.0105948	-0.0123202	0.015687	0.0105948	0.00932174	0.192642	0.339044	0.0233254	0.0449674	0.0717016	0.0729746	0.0869783	0.0742477	0.0958897	0.0958897	0.0564249	0.0653363	0.0844321	0.0207793	0.036056	0.0347829	0.0449674	0.037329	0.0245984	0.0513327	0.081886	0.0844321	0.0526057	0.0436943	0.0500596
0.007	0.00932174	0.0105948	0.0233254	-0.000862719	-0.0670617	0.0169601	0.0131409	0.0233254	0.0258715	0.0347829	0.00932174	0.0233254	0.0245984	0.00932174	-0.000862719	-0.000862719	0.0105948	-0.00468189	0.0131409	-0.0110472	0.0207793	0.00804868	0.014414	-0.0148664	0.177365	0.328859	0.037329	0.0526057	0.0767938	0.0627902	0.0857052	0.0793399	0.0907974	0.0920705	0.0767938	0.0538788	0.080613	0.00677563	0.0335098	0.0449674	0.0309637	0.0398751	0.0436943	0.0436943	0.0971627	0.0780669	0.0538788	0.0475135	0.0564249
0.008	0.0220523	0.00550257	0.0169601	-0.00595495	-0.0606964	-0.00468189	0.0271445	0.0245984	0.0258715	0.0296907	0.014414	0.00804868	0.0271445	0.00932174	-0.00595495	-0.00595495	0.00550257	-0.00977412	0.0016834	0.00804868	-0.00468189	0.00804868	-0.0212316	0.00550257	0.177365	0.336498	0.0424212	0.058971	0.0767938	0.0691555	0.081886	0.0793399	0.0958897	0.0882513	0.0640632	0.0564249	0.0844321	0.00677563	0.0398751	0.0309637	0.0500596	0.0513327	0.037329	0.0424212	0.0946166	0.102255	0.0538788	0.0500596	0.0500596
0.009	0.014414	-0.00595495	0.0169601	-0.0110472	-0.0721539	0.00804868	0.00932174	0.014414	0.0296907	0.0398751	0.00677563	0.000410338	0.0105948	0.00422951	-0.00468189	0.00422951	-0.00595495	0.00677563	0.00550257	0.00295645	0.0195062	0.00422951	0.00932174	0.00422951	0.2041	0.336498	0.0296907	0.0475135	0.0742477	0.0666093	0.0895244	0.0895244	0.0895244	0.081886	0.0666093	0.0678824	0.0793399	0.0233254	0.0347829	0.0296907	0.037329	0.0678824	0.0411482	0.0500596	0.0844321	0.0742477	0.0653363	0.0551518	0.0487865
0.01	-0.000862719	0.0195062	0.0207793	-0.00722801	-0.0670617	0.0131409	0.0195062	0.0258715	0.0207793	0.0220523	0.00295645	-0.000862719	0.0296907	0.0016834	-0.00468189	-0.00722801	0.000410338	-0.00468189	0.00422951	0.00422951	0.000410338	0.0105948	0.00422951	0.00677563	0.193915	0.335224	0.0487865	0.0602441	0.0729746	0.0767938	0.0895244	0.0767938	0.0907974	0.0882513	0.0704285	0.0500596	0.081886	0.0284176	0.036056	0.0271445	0.0296907	0.0500596	0.0436943	0.0284176	0.0958897	0.0869783	0.0576979	0.0462404	0.0640632
0.011	0.0182332	-0.00213578	0.00550257	0.00932174	-0.0988882	-0.00468189	0.0169601	0.0309637	0.0436943	0.0386021	0.0016834	0.0207793	0.0309637	0.0118679	-0.00977412	0.0131409	0.014414	0.0105948	0.015687	0.00295645	-0.000862719	0.0195062	0.00550257	-0.00213578	0.174819	0.333952	0.036056	0.0615171	0.0780669	0.0742477	0.0767938	0.080613	0.0933435	0.0895244	0.0742477	0.0538788	0.0717016	0.0411482	0.0271445	0.0182332	0.037329	0.0398751	0.036056	0.0284176	0.0895244	0.0844321	0.0538788	0.0602441	0.0538788
0.012	0.0207793	-0.00468189	0.0245984	-0.0174125	-0.0976151	0.00550257	0.0169601	0.0182332	0.0322368	0.0245984	0.00932174	0.0182332	0.00932174	0.0118679	-0.0148664	0.00550257	0.00677563	0.00295645	0.00804868	0.0105948	0.014414	0.00932174	0.0131409	-0.00722801	0.185004	0.335224	0.0411482	0.0666093	0.0704285	0.0666093	0.081886	0.081886	0.0958897	0.0857052	0.0717016	0.0551518	0.0666093	0.0615171	0.036056	0.0284176	0.0411482	0.0551518	0.0462404	0.0513327	0.102255	0.0704285	0.0513327	0.0513327	0.0449674
0.013	0.0131409	0.0131409	0.00295645	-0.00595495	-0.095069	0.0195062	0.0207793	0.0169601	0.0411482	0.0386021	-0.00213578	0.000410338	0.0245984	0.0182332	-0.00850107	-0.00977412	0.000410338	-0.000862719	0.015687	-0.00340883	0.0169601	0.00804868	-0.00468189	0.00677563	0.177365	0.34159	0.0258715	0.0615171	0.081886	0.0576979	0.0869783	0.0691555	0.0907974	0.0793399	0.0640632	0.0602441	0.081886	0.0666093	0.0322368	0.0411482	0.0526057	0.0500596	0.0475135	0.0411482	0.0946166	0.0882513	0.0500596	0.0653363	0.0487865
0.014	-0.00468189	0.015687	0.0220523	-0.00213578	-0.106526	-0.000862719	0.0207793	0.0245984	0.0436943	0.037329	-0.000862719	0.00932174	0.0271445	0.00804868	-0.00468189	0.00295645	-0.0135933	-0.00468189	0.0105948	0.0105948	0.0182332	0.00932174	0.00932174	0.014414	0.181184	0.339044	0.0296907	0.0704285	0.0640632	0.081886	0.0869783	0.080613	0.0831591	0.0882513	0.0564249	0.0564249	0.0704285	0.0602441	0.0309637	0.0436943	0.0424212	0.0513327	0.0335098	0.037329	0.0857052	0.0742477	0.0500596	0.0627902	0.0500596
0.015	0.0233254	-0.00213578	0.0258715	0.0105948	-0.0810654	0.000410338	0.00804868	0.0220523	0.0411482	0.00932174	0.00804868	0.00677563	0.0207793	0.00550257	0.00295645	-0.000862719	0.00804868	0.0131409	0.0131409	0.00804868	0.014414	0.0169601	0.00932174	-0.00595495	0.18755	0.34159	0.0322368	0.0513327	0.0742477	0.0729746	0.0869783	0.0755207	0.080613	0.0869783	0.0678824	0.0576979	0.0615171	0.0755207	0.0424212	0.036056	0.0475135	0.0411482	0.0487865	0.0500596	0.0997088	0.0857052	0.0449674	0.0449674	0.036056
0.016	0.0233254	0.00295645	0.0233254	-0.0110472	-0.0861576	-0.000862719	0.015687	0.0245984	0.036056	0.0233254	0.0245984	0.0118679	0.0296907	0.0207793	-0.00722801	-0.00595495	0.00804868	0.00932174	0.00677563	-0.00595495	0.00804868	0.00295645	-0.00340883	0.0105948	0.183731	0.32504	0.0335098	0.0500596	0.0755207	0.0717016	0.0780669	0.0729746	0.0882513	0.0869783	0.081886	0.0551518	0.0767938	0.0831591	0.0386021	0.0296907	0.0245984	0.0449674	0.0411482	0.037329	0.0920705	0.0793399	0.0602441	0.0538788	0.0551518
0.017	0.0233254	-0.0135933	0.0105948	0.00295645	-0.0976151	-0.00213578	0.0207793	0.0105948	0.0386021	0.0386021	0.0169601	-0.00977412	0.0182332	0.014414	-0.00850107	0.00932174	-0.00340883	-0.000862719	0.00932174	0.00422951	0.000410338	0.0195062	0.00677563	0.0118679	0.190096	0.331405	0.0335098	0.0717016	0.0691555	0.0767938	0.081886	0.0729746	0.0946166	0.0857052	0.0640632	0.0640632	0.0869783	0.058971	0.0245984	0.0411482	0.0551518	0.0551518	0.0195062	0.0487865	0.0895244	0.0920705	0.0513327	0.0666093	0.0500596
0.018	0.0195062	0.015687	0.0207793	0.015687	-0.0848845	0.00677563	0.0195062	0.00677563	0.0271445	0.0335098	-0.00595495	0.0271445	0.00932174	0.0195062	0.000410338	-0.00468189	0.0105948	0.00550257	-0.00850107	0.00422951	0.00550257	0.014414	0.00677563	-0.00340883	0.190096	0.331405	0.036056	0.0602441	0.0704285	0.0691555	0.0857052	0.081886	0.0882513	0.081886	0.0666093	0.0615171	0.0755207	0.0844321	0.0322368	0.0296907	0.0475135	0.0500596	0.0462404	0.0475135	0.0882513	0.0869783	0.0513327	0.0576979	0.0462404
0.019	0.00550257	0.015687	0.015687	-0.00468189	-0.0721539	0.00550257	0.0284176	0.0169601	0.0500596	0.0296907	0.0016834	0.014414	0.0296907	0.00295645	0.000410338	0.00295645	-0.00340883	-0.00468189	0.00422951	0.00550257	0.0169601	0.0118679	0.0016834	0.00804868	0.183731	0.336498	0.0258715	0.0462404	0.0755207	0.0767938	0.0920705	0.0755207	0.0907974	0.0844321	0.0640632	0.0615171	0.0857052	0.0831591	0.0347829	0.0284176	0.0411482	0.0678824	0.0462404	0.0296907	0.0869783	0.080613	0.0538788	0.0538788	0.0500596
0.02	0.00677563	0.00932174	0.0195062	0.000410338	-0.0759731	0.00295645	0.0233254	0.015687	0.036056	0.015687	0.00295645	0.015687	0.00932174	0.0220523	-0.0123202	-0.00468189	0.00422951	0.00550257	-0.00340883	0.015687	0.00295645	-0.00468189	0.0016834	0.00295645	0.186277	0.331405	0.0322368	0.0640632	0.0767938	0.0602441	0.0767938	0.080613	0.0946166	0.081886	0.0704285	0.0526057	0.0704285	0.0729746	0.0462404	0.037329	0.0398751	0.037329	0.0487865	0.0411482	0.0907974	0.0857052	0.0538788	0.0551518	0.0666093
0.021	0.0258715	0.00677563	0.0284176	-0.00595495	-0.0759731	0.00677563	0.0245984	0.015687	0.037329	0.037329	0.00422951	-0.00213578	0.0271445	-0.00468189	0.014414	-0.00977412	0.00677563	-0.00468189	0.0016834	-0.00468189	0.00550257	0.014414	0.000410338	0.00550257	0.183731	0.335224	0.0335098	0.0462404	0.0704285	0.0844321	0.0882513	0.0844321	0.0907974	0.0857052	0.0755207	0.0602441	0.0767938	0.0831591	0.0424212	0.0296907	0.0411482	0.0500596	0.0296907	0.0500596	0.0920705	0.0857052	0.058971	0.0576979	0.0335098
0.022	0.0182332	0.00677563	0.014414	-0.00340883	-0.0619695	0.0195062	0.00804868	0.014414	0.0462404	0.0335098	0.00550257	0.0105948	0.0195062	0.000410338	-0.0263239	-0.000862719	0.0105948	0.00677563	0.0182332	-0.0135933	0.00677563	-0.00213578	0.00550257	-0.00977412	0.186277	0.330132	0.0386021	0.0500596	0.0742477	0.0755207	0.080613	0.0729746	0.0920705	0.081886	0.0640632	0.0602441	0.0767938	0.080613	0.0284176	0.037329	0.0475135	0.0538788	0.0398751	0.0449674	0.0920705	0.081886	0.0513327	0.0475135	0.0564249
0.023	0.00932174	0.00422951	0.00550257	0.00932174	-0.0772462	0.000410338	0.0245984	0.0258715	0.0258715	0.037329	0.000410338	0.0245984	0.0207793	0.0105948	-0.000862719	0.00677563	-0.000862719	-0.00340883	0.014414	0.0105948	0.015687	0.00804868	0.00932174	-0.000862719	0.182458	0.328859	0.0169601	0.0640632	0.0793399	0.0704285	0.0895244	0.081886	0.0882513	0.0895244	0.0526057	0.0487865	0.0793399	0.0857052	0.0284176	0.0245984	0.0335098	0.0487865	0.0296907	0.0296907	0.0844321	0.081886	0.0475135	0.0513327	0.0449674
0.024	-0.00340883	0.00804868	0.00677563	0.014414	-0.0670617	0.0016834	0.0271445	0.0207793	0.0449674	0.0245984	0.014414	0.0195062	0.0195062	0.00932174	0.0105948	-0.000862719	0.0016834	-0.00850107	0.014414	0.00677563	0.00422951	0.00804868	-0.00213578	0.00677563	0.178638	0.34159	0.036056	0.0640632	0.0678824	0.080613	0.0780669	0.0767938	0.0869783	0.0895244	0.0653363	0.0500596	0.0627902	0.0576979	0.0245984	0.0245984	0.036056	0.0538788	0.0411482	0.037329	0.080613	0.081886	0.0564249	0.058971	0.0436943
0.025	0.0118679	0.000410338	0.00804868	-0.0148664	-0.096342	0.014414	0.0207793	0.0169601	0.0245984	0.036056	0.0207793	0.0220523	0.0233254	0.0169601	0.0016834	-0.0135933	0.00295645	0.00932174	0.00932174	0.000410338	-0.0148664	0.00932174	0.00550257	0.00550257	0.183731	0.326313	0.0309637	0.0551518	0.0704285	0.0729746	0.0742477	0.0857052	0.0882513	0.0831591	0.0742477	0.0615171	0.0831591	0.0742477	0.0335098	0.0386021	0.0424212	0.0475135	0.037329	0.0526057	0.081886	0.0882513	0.0538788	0.0602441	0.0398751
0.026	0.00804868	0.014414	0.00932174	0.00422951	-0.210917	0.0258715	0.0207793	0.0169601	0.037329	0.0245984	0.00932174	0.015687	0.0284176	0.00422951	0.00932174	-0.0110472	0.000410338	0.00550257	-0.00595495	0.0105948	0.015687	0.0105948	-0.00595495	0.0105948	0.186277	0.326313	0.0258715	0.0602441	0.0666093	0.0704285	0.0907974	0.0742477	0.0984358	0.0933435	0.0704285	0.0602441	0.0742477	0.0780669	0.0258715	0.0296907	0.037329	0.0551518	0.0411482	0.0386021	0.0895244	0.081886	0.0564249	0.0564249	0.0449674
0.027	0.00550257	0.00550257	0.015687	0.00422951	-0.209644	0.0118679	0.0245984	0.0182332	0.036056	0.0424212	0.00804868	0.0195062	0.0335098	0.0105948	-0.00722801	0.000410338	0.0105948	0.00550257	0.0182332	0.000410338	-0.00340883	0.0195062	0.000410338	0.00295645	0.186277	0.333952	0.0309637	0.0666093	0.081886	0.081886	0.0780669	0.0780669	0.0971627	0.081886	0.0767938	0.0602441	0.0767938	0.0615171	0.0335098	0.0411482	0.0309637	0.0564249	0.0436943	0.0449674	0.0971627	0.0742477	0.0576979	0.0538788	0.0475135
0.028	0.015687	-0.0110472	0.014414	0.014414	-0.205825	0.00804868	0.037329	0.015687	0.0258715	0.0449674	0.00677563	0.0207793	0.0335098	0.0195062	-0.0110472	0.0118679	0.00550257	0.00677563	0.00932174	0.00804868	0.000410338	0.0131409	0.00550257	0.0105948	0.183731	0.32504	0.0449674	0.0653363	0.0767938	0.0653363	0.080613	0.0717016	0.0920705	0.0907974	0.0615171	0.0526057	0.0717016	0.0857052	0.0398751	0.036056	0.0449674	0.0500596	0.0386021	0.0322368	0.0857052	0.0844321	0.0538788	0.0513327	0.0513327
0.029	0.00550257	0.00804868	0.0016834	0.00804868	-0.16636	0.0105948	0.00295645	0.0258715	0.0195062	0.0233254	0.0169601	0.0105948	0.0245984	0.00550257	0.000410338	-0.00595495	-0.00468189	-0.00595495	0.000410338	0.00422951	0.0131409	0.00550257	-0.0135933	-0.0148664	0.191369	0.318675	0.037329	0.058971	0.0666093	0.0666093	0.0793399	0.080613	0.0946166	0.0920705	0.0615171	0.0704285	0.058971	0.0704285	0.0245984	0.0220523	0.0475135	0.0449674	0.037329	0.0551518	0.0831591	0.0907974	0.0538788	0.0436943	0.0449674
0.03	0.00677563	0.00295645	0.00932174	0.00550257	-0.158722	0.014414	0.0220523	0.014414	0.0271445	0.0245984	0.015687	0.0131409	0.0233254	0.00932174	-0.00977412	0.00295645	-0.00213578	0.014414	0.00677563	0.015687	0.0118679	-0.000862719	-0.0123202	0.00804868	0.181184	0.34159	0.0436943	0.0500596	0.0755207	0.0780669	0.0793399	0.0653363	0.100982	0.0958897	0.0627902	0.058971	0.0602441	0.0666093	0.0398751	0.0233254	0.0449674	0.0551518	0.0309637	0.0424212	0.0857052	0.0755207	0.0538788	0.0538788	0.0564249
0.031	0.0105948	0.014414	0.0118679	0.00422951	-0.154903	0.0105948	0.0271445	0.00550257	0.036056	0.0296907	0.0182332	0.00932174	0.0207793	0.00295645	0.00677563	-0.00468189	-0.00977412	0.0016834	0.00295645	0.00550257	0.0131409	0.00550257	0.00932174	-0.00340883	0.176092	0.330132	0.0475135	0.0513327	0.0691555	0.0666093	0.081886	0.0704285	0.100982	0.0882513	0.0691555	0.0742477	0.0640632	0.081886	0.0386021	0.0258715	0.0296907	0.0615171	0.0347829	0.0462404	0.0984358	0.0831591	0.0564249	0.0513327	0.0475135
0.032	0.000410338	0.00550257	0.0195062	0.015687	-0.13708	-0.00213578	0.0169601	0.0245984	0.0296907	0.0398751	0.00932174	0.0169601	0.0296907	0.0131409	-0.00722801	0.00295645	0.00550257	-0.00722801	-0.00340883	0.0182332	0.00677563	0.00295645	-0.00340883	-0.00722801	0.18755	0.326313	0.037329	0.0678824	0.0755207	0.0780669	0.0869783	0.081886	0.0984358	0.0844321	0.0666093	0.0640632	0.0576979	0.0704285	0.0347829	0.0335098	0.0462404	0.0564249	0.037329	0.0411482	0.0907974	0.0882513	0.0487865	0.0538788	0.0436943
0.033	0.014414	0.00677563	0.00804868	-0.00468189	-0.139626	-0.0148664	0.0233254	0.0195062	0.0233254	0.0347829	0.0207793	0.0233254	0.0245984	0.0207793	0.00422951	0.00422951	0.000410338	0.000410338	-0.00595495	-0.00213578	0.015687	-0.00595495	-0.0123202	-0.000862719	0.179912	0.314856	0.037329	0.058971	0.0704285	0.0755207	0.0742477	0.081886	0.100982	0.0958897	0.0704285	0.0615171	0.0666093	0.0704285	0.0386021	0.0347829	0.0500596	0.0398751	0.0335098	0.0398751	0.081886	0.0844321	0.0475135	0.0564249	0.0462404
0.034	0.014414	0.0105948	0.000410338	0.00804868	-0.157449	0.0131409	0.0296907	0.0169601	0.0322368	0.014414	0.0284176	0.00932174	0.0195062	0.015687	0.00932174	0.000410338	-0.00468189	0.00677563	0.0105948	0.00295645	0.00295645	0.0131409	0.00932174	-0.00595495	0.179912	0.330132	0.0347829	0.0526057	0.0767938	0.0704285	0.0844321	0.0857052	0.106074	0.0907974	0.0666093	0.058971	0.0627902	0.0653363	0.0245984	0.0335098	0.0436943	0.0602441	0.0436943	0.0386021	0.0971627	0.0857052	0.058971	0.0742477	0.0411482
0.035	0.0182332	0.00932174	0.015687	0.0207793	-0.140899	0.015687	0.0118679	0.0245984	0.0347829	0.0271445	0.0233254	0.0131409	0.015687	0.014414	0.00677563	-0.00595495	0.00677563	-0.00340883	-0.00213578	0.0131409	-0.00213578	0.0118679	-0.0110472	0.000410338	0.178638	0.326313	0.0538788	0.0615171	0.0767938	0.0793399	0.0767938	0.0831591	0.0857052	0.0907974	0.0691555	0.058971	0.0666093	0.0793399	0.036056	0.0424212	0.037329	0.0602441	0.0462404	0.0538788	0.0869783	0.0857052	0.0564249	0.0551518	0.0538788
0.036	0.0220523	0.00422951	0.00677563	0.0245984	-0.117984	0.000410338	0.0347829	0.0233254	0.0258715	0.0296907	0.0105948	0.00550257	0.0309637	0.00422951	-0.00340883	-0.00213578	0.000410338	-0.00340883	0.00295645	0.00422951	-0.00468189	0.0118679	-0.00977412	0.000410338	0.185004	0.322494	0.0271445	0.0513327	0.080613	0.0717016	0.0767938	0.0742477	0.0984358	0.0831591	0.0729746	0.0576979	0.0640632	0.0615171	0.0309637	0.0296907	0.0462404	0.0500596	0.037329	0.0398751	0.0946166	0.0882513	0.0513327	0.0475135	0.058971
0.037	-0.000862719	-0.00722801	-0.000862719	0.015687	-0.0887037	0.00804868	0.00677563	0.0245984	0.0500596	0.0309637	0.0245984	0.0233254	0.0296907	0.0118679	0.00932174	0.00932174	0.0118679	0.00422951	-0.000862719	-0.0148664	0.00932174	0.0105948	0.0016834	-0.0148664	0.186277	0.326313	0.0462404	0.0691555	0.0780669	0.0691555	0.0844321	0.0831591	0.0895244	0.0907974	0.0653363	0.0615171	0.0564249	0.0857052	0.036056	0.0475135	0.036056	0.0449674	0.036056	0.0449674	0.102255	0.0857052	0.0500596	0.058971	0.0538788
0.038	0.0131409	0.0118679	0.00677563	0.0182332	-0.0937959	0.014414	0.0233254	0.0195062	0.0411482	0.0296907	0.014414	0.0169601	0.0233254	0.0016834	0.014414	0.00932174	-0.0110472	-0.00213578	0.0169601	-0.000862719	0.0131409	0.000410338	0.00932174	-0.0123202	0.18755	0.311036	0.0271445	0.0640632	0.0640632	0.0780669	0.0869783	0.0767938	0.100982	0.0907974	0.0742477	0.0602441	0.0666093	0.0666093	0.0182332	0.0335098	0.0462404	0.0538788	0.0284176	0.0296907	0.0767938	0.0857052	0.0475135	0.0500596	0.0538788
0.039	0.0207793	0.00422951	0.00422951	0.014414	-0.106526	0.00550257	0.00932174	0.0207793	0.0258715	0.036056	0.0207793	0.0207793	0.0245984	0.014414	-0.00340883	-0.00340883	0.00932174	0.00422951	0.00550257	0.0131409	0.00295645	0.0195062	0.0016834	-0.00468189	0.179912	0.322494	0.0335098	0.0551518	0.0755207	0.0666093	0.0844321	0.0729746	0.0907974	0.080613	0.0704285	0.0640632	0.0602441	0.080613	0.0309637	0.0500596	0.0411482	0.0513327	0.0500596	0.0411482	0.0920705	0.0882513	0.0666093	0.0615171	0.037329
0.04	0.00550257	0.0105948	0.015687	0.00804868	-0.0988882	0.0207793	0.0207793	0.014414	0.0436943	0.0296907	0.015687	0.00804868	0.0322368	0.0105948	0.00804868	-0.00722801	0.00550257	-0.00340883	0.00550257	0.00295645	0.0105948	0.0105948	-0.000862719	-0.0110472	0.177365	0.322494	0.0258715	0.0602441	0.0704285	0.0755207	0.0869783	0.0793399	0.0984358	0.0831591	0.0755207	0.0538788	0.0704285	0.080613	0.0284176	0.0296907	0.0436943	0.0551518	0.0386021	0.0424212	0.102255	0.0729746	0.0500596	0.0576979	0.0500596
0.041	0.00295645	0.0105948	0.00550257	0.0207793	-0.0861576	0.00295645	0.036056	0.0195062	0.0309637	0.036056	-0.00850107	0.0207793	0.0169601	-0.00340883	0.00932174	-0.00850107	-0.00468189	-0.00595495	0.015687	-0.00595495	0.00295645	0.000410338	0.00422951	-0.0110472	0.177365	0.326313	0.0296907	0.0513327	0.0895244	0.0678824	0.080613	0.0933435	0.104801	0.0933435	0.0640632	0.0576979	0.0615171	0.0666093	0.0220523	0.0296907	0.0309637	0.0424212	0.037329	0.036056	0.0857052	0.0857052	0.0487865	0.0602441	0.037329
0.042	0.0182332	-0.00595495	0.00932174	0.014414	-0.0861576	0.00677563	0.0271445	0.0258715	0.036056	0.0169601	0.00422951	0.00804868	0.0271445	0.0131409	-0.00213578	-0.00213578	0.0105948	-0.00213578	0.015687	0.00677563	0.0105948	0.000410338	-0.0148664	-0.00213578	0.182458	0.335224	0.0271445	0.0538788	0.080613	0.0729746	0.0717016	0.0895244	0.0958897	0.080613	0.0729746	0.0666093	0.0627902	0.058971	0.0398751	0.0309637	0.0449674	0.0424212	0.0398751	0.0424212	0.0844321	0.0907974	0.0615171	0.0513327	0.0424212
0.043	0.015687	0.00804868	0.015687	0.015687	-0.0836115	0.00295645	0.0105948	0.0105948	0.0475135	0.0436943	0.0207793	0.0195062	0.0284176	0.00550257	0.00295645	-0.00977412	0.000410338	0.0131409	0.0131409	-0.0110472	0.00677563	0.00550257	0.00677563	-0.0123202	0.18755	0.327586	0.036056	0.0602441	0.0704285	0.0653363	0.0895244	0.0767938	0.0920705	0.0844321	0.0704285	0.0564249	0.0717016	0.0742477	0.0245984	0.0513327	0.0398751	0.0475135	0.0398751	0.0487865	0.0869783	0.0958897	0.0500596	0.0576979	0.0475135
0.044	0.014414	0.0207793	0.0131409	0.0105948	-0.0670617	-0.00468189	0.0258715	0.0258715	0.0398751	0.0258715	0.015687	0.000410338	0.0296907	0.0195062	0.00550257	-0.00850107	0.00550257	0.0131409	0.0131409	-0.00468189	-0.00722801	0.00677563	0.000410338	-0.00850107	0.177365	0.321221	0.014414	0.0513327	0.0755207	0.0767938	0.0742477	0.0831591	0.0984358	0.0767938	0.0615171	0.0602441	0.0755207	0.0767938	0.0335098	0.0207793	0.0615171	0.0526057	0.0411482	0.0322368	0.0946166	0.081886	0.0564249	0.0653363	0.0564249
0.045	0.0207793	0.0220523	0.0131409	0.0169601	-0.0568773	-0.0148664	0.0258715	0.0169601	0.0335098	0.0309637	0.0118679	0.0195062	0.0245984	0.014414	0.014414	0.000410338	-0.000862719	-0.00468189	0.00932174	0.000410338	0.0118679	-0.00468189	0.00677563	0.00932174	0.186277	0.317402	0.0296907	0.0576979	0.0780669	0.0780669	0.081886	0.080613	0.0984358	0.0907974	0.0755207	0.0602441	0.0615171	0.0742477	0.0296907	0.0449674	0.036056	0.0462404	0.0271445	0.0335098	0.0844321	0.0882513	0.0615171	0.0526057	0.0551518
0.046	0.015687	0.0220523	0.0105948	0.0118679	-0.0556042	0.0131409	0.0233254	0.0271445	0.0296907	0.0322368	0.00932174	0.015687	0.0271445	0.0118679	-0.00340883	0.0016834	0.00295645	0.00422951	0.0016834	0.00677563	0.00295645	0.0169601	-0.00595495	0.00932174	0.192642	0.311036	0.0258715	0.0500596	0.0793399	0.0767938	0.0780669	0.0831591	0.0882513	0.0844321	0.0653363	0.0602441	0.0729746	0.0793399	0.0284176	0.0309637	0.0475135	0.0576979	0.0411482	0.0424212	0.0933435	0.081886	0.0436943	0.0551518	0.0666093
0.047	-0.00595495	0.0169601	0.000410338	0.015687	-0.0708809	-0.0110472	0.0284176	0.0118679	0.0233254	0.0245984	0.0131409	0.0284176	0.0398751	0.0169601	-0.00595495	-0.00340883	0.00422951	-0.00722801	0.015687	0.0169601	0.00932174	0.0118679	0.00677563	0.00932174	0.176092	0.326313	0.037329	0.0551518	0.0704285	0.0729746	0.0767938	0.0755207	0.0907974	0.0907974	0.0717016	0.0500596	0.0666093	0.0640632	0.036056	0.0347829	0.0411482	0.0462404	0.0386021	0.0347829	0.0857052	0.081886	0.0640632	0.0666093	0.0449674
0.048	0.00422951	-0.00722801	0.014414	0.00422951	-0.0466928	-0.0148664	0.0411482	0.014414	0.0411482	0.0284176	0.00804868	0.0105948	0.0207793	0.014414	0.00677563	-0.00850107	0.0182332	-0.00977412	-0.000862719	0.00550257	0.0195062	0.00804868	0.00550257	0.00422951	0.186277	0.330132	0.036056	0.0462404	0.0640632	0.0755207	0.0907974	0.0857052	0.0984358	0.0920705	0.0729746	0.0436943	0.081886	0.0780669	0.0335098	0.0271445	0.0411482	0.0526057	0.0386021	0.0335098	0.0895244	0.081886	0.0436943	0.058971	0.0462404
0.049	0.014414	0.0016834	0.00804868	0.015687	-0.0365083	-0.0186855	0.037329	0.0296907	0.0449674	0.0347829	0.00932174	0.0131409	0.0220523	0.000410338	-0.00340883	0.00932174	0.00550257	0.000410338	0.014414	-0.00850107	0.000410338	0.0182332	0.00932174	-0.00722801	0.18755	0.309763	0.0475135	0.0436943	0.0742477	0.0755207	0.081886	0.0755207	0.0946166	0.0857052	0.0602441	0.0551518	0.0793399	0.0717016	0.0475135	0.0322368	0.0436943	0.0513327	0.0386021	0.0449674	0.0895244	0.0933435	0.0615171	0.0640632	0.0538788
0.05	0.015687	0.0105948	-0.0110472	0.0182332	-0.0454197	-0.0148664	0.0195062	0.0182332	0.0296907	0.0309637	0.00932174	0.014414	0.0220523	0.00422951	-0.00850107	-0.00722801	0.0016834	0.0105948	0.000410338	0.00804868	0.00550257	0.0195062	-0.00722801	0.0118679	0.183731	0.314856	0.0296907	0.0653363	0.0704285	0.0742477	0.0767938	0.0780669	0.0997088	0.0907974	0.0615171	0.0526057	0.081886	0.0742477	0.0411482	0.0335098	0.0449674	0.0487865	0.0258715	0.0564249	0.0946166	0.0767938	0.0538788	0.0487865	0.0487865
0.051	0.0207793	0.00932174	-0.00213578	0.015687	-0.0390544	-0.0275969	0.00550257	0.0296907	0.0245984	0.0296907	0.014414	0.0131409	0.0169601	-0.00468189	-0.00213578	0.00550257	-0.00340883	0.0233254	0.0118679	0.00422951	0.0245984	0.00295645	0.00932174	-0.00468189	0.190096	0.321221	0.0411482	0.0526057	0.0729746	0.0666093	0.0742477	0.0755207	0.0907974	0.0844321	0.0666093	0.0526057	0.0653363	0.0691555	0.037329	0.036056	0.0411482	0.0576979	0.0398751	0.036056	0.0882513	0.0857052	0.0500596	0.0411482	0.0538788
0.052	0.014414	0.00804868	0.00550257	0.0233254	-0.157449	-0.0301431	0.0169601	0.0220523	0.0335098	0.0309637	0.0169601	0.00677563	0.0271445	0.00422951	-0.00468189	0.00932174	0.00295645	0.00932174	0.0016834	-0.00850107	0.0131409	0.00295645	0.00422951	-0.00468189	0.183731	0.314856	0.0322368	0.0513327	0.0729746	0.0666093	0.0793399	0.0869783	0.0920705	0.0857052	0.0615171	0.0729746	0.080613	0.0704285	0.0296907	0.0347829	0.0500596	0.0538788	0.0449674	0.036056	0.0920705	0.0857052	0.0513327	0.0500596	0.0500596
0.053	0.0207793	0.00550257	0.00932174	0.00932174	-0.33695	-0.0352353	0.037329	0.0284176	0.036056	0.037329	0.0296907	0.0284176	0.036056	0.0245984	0.00550257	0.00550257	-0.000862719	-0.00722801	0.0207793	0.00677563	-0.00213578	0.00677563	0.00295645	0.000410338	0.185004	0.31231	0.0475135	0.0538788	0.0602441	0.0640632	0.0857052	0.0717016	0.100982	0.0882513	0.0755207	0.0615171	0.0767938	0.0627902	0.0335098	0.0386021	0.0347829	0.0513327	0.0551518	0.0386021	0.0920705	0.0767938	0.0551518	0.0615171	0.0513327
0.054	0.00295645	0.0105948	0.00677563	0.000410338	-0.41206	-0.02887	0.0335098	0.0131409	0.0449674	0.0436943	-0.00595495	0.0131409	0.0182332	0.00804868	-0.00468189	0.015687	0.0105948	0.00295645	0.015687	0.015687	0.00677563	0.015687	0.00295645	-0.00213578	0.176092	0.31231	0.0487865	0.0576979	0.0767938	0.0666093	0.0717016	0.0767938	0.0971627	0.0857052	0.0742477	0.0526057	0.0729746	0.0704285	0.0411482	0.0436943	0.0398751	0.0551518	0.0449674	0.0475135	0.0895244	0.0717016	0.0462404	0.0538788	0.0551518
0.055	0.00677563	0.0131409	0.015687	0.0118679	-0.423518	-0.0161394	0.0284176	0.00804868	0.0245984	0.0258715	0.000410338	0.0284176	0.0245984	0.00422951	-0.00468189	-0.000862719	0.00422951	0.0131409	0.00677563	0.0016834	0.014414	-0.00340883	-0.00595495	-0.00340883	0.188823	0.317402	0.0398751	0.0526057	0.0793399	0.0742477	0.081886	0.0717016	0.0958897	0.0857052	0.0767938	0.0666093	0.0755207	0.0895244	0.0347829	0.0335098	0.0513327	0.0487865	0.036056	0.0487865	0.100982	0.0755207	0.0487865	0.0513327	0.0296907
0.056	0.0271445	0.0169601	0.0258715	0.0296907	-0.390418	-0.0174125	0.037329	0.00932174	0.0500596	0.0411482	0.0195062	0.0131409	0.014414	0.0207793	-0.0110472	-0.00340883	0.0105948	0.00550257	-0.00722801	0.0258715	-0.00340883	0.0131409	-0.00340883	0.00550257	0.186277	0.321221	0.037329	0.0678824	0.0780669	0.0755207	0.0767938	0.0895244	0.0907974	0.0882513	0.0666093	0.0653363	0.0640632	0.0666093	0.0309637	0.037329	0.0386021	0.0564249	0.0526057	0.0309637	0.0882513	0.0869783	0.0475135	0.0538788	0.0411482
0.057	0.0195062	0.0233254	0.00932174	0.0105948	-0.3535	-0.0390544	0.0347829	0.0258715	0.0449674	0.0322368	0.014414	0.015687	0.0207793	0.0118679	0.00550257	-0.00977412	0.00550257	0.000410338	0.00932174	0.00932174	-0.000862719	0.00804868	0.0182332	0.0118679	0.182458	0.323767	0.0398751	0.0411482	0.0704285	0.0666093	0.0831591	0.081886	0.0958897	0.0907974	0.0615171	0.0487865	0.0717016	0.0767938	0.0322368	0.0296907	0.0513327	0.0513327	0.0449674	0.0411482	0.0857052	0.0857052	0.0615171	0.0538788	0.0500596
0.058	0.0131409	0.014414	0.00550257	0.015687	-0.3535	-0.0148664	0.0449674	0.0347829	0.0436943	0.0347829	0.00677563	0.00295645	0.0258715	0.0118679	-0.000862719	-0.000862719	-0.00340883	0.0131409	-0.00595495	0.000410338	0.014414	0.00550257	0.00804868	-0.00340883	0.177365	0.314856	0.0398751	0.0500596	0.0717016	0.0767938	0.081886	0.0831591	0.0971627	0.080613	0.0717016	0.0615171	0.0767938	0.0640632	0.036056	0.0424212	0.0475135	0.0678824	0.0347829	0.0513327	0.0857052	0.0793399	0.0449674	0.0487865	0.037329
0.059	0.00804868	0.014414	0.0309637	-0.000862719	-0.33695	-0.00468189	0.0271445	0.00932174	0.0487865	0.0271445	0.00295645	0.014414	0.0258715	0.0195062	0.000410338	0.00677563	-0.0123202	0.015687	0.00295645	0.00422951	0.0131409	0.00932174	0.00550257	0.00295645	0.185004	0.305944	0.0309637	0.0576979	0.0666093	0.081886	0.0742477	0.0869783	0.0984358	0.0844321	0.0717016	0.0462404	0.0691555	0.0767938	0.0347829	0.0296907	0.0462404	0.0526057	0.0538788	0.037329	0.0920705	0.0907974	0.0449674	0.0615171	0.0666093
0.06	0.00677563	0.014414	0.014414	0.00932174	-0.339496	-0.0148664	0.0258715	0.000410338	0.0258715	0.0258715	0.015687	0.0258715	0.0207793	0.0105948	0.000410338	-0.00340883	0.00932174	-0.00468189	0.0207793	0.00932174	0.0105948	0.0105948	0.0233254	0.00932174	0.188823	0.319948	0.0398751	0.0487865	0.0691555	0.0691555	0.080613	0.081886	0.100982	0.0857052	0.0767938	0.0538788	0.0767938	0.0755207	0.0322368	0.0258715	0.0322368	0.0513327	0.0500596	0.037329	0.0984358	0.0704285	0.0576979	0.0564249	0.0411482
0.061	0.0195062	0.00550257	-0.000862719	0.0207793	-0.306397	-0.0250508	0.0233254	0.0207793	0.0258715	0.037329	0.00422951	0.0207793	0.015687	0.00804868	0.000410338	-0.00722801	0.000410338	0.000410338	0.0118679	0.00804868	0.00550257	0.00804868	0.000410338	0.00295645	0.185004	0.322494	0.0296907	0.058971	0.0767938	0.0666093	0.081886	0.080613	0.0869783	0.0767938	0.0742477	0.0500596	0.0666093	0.0717016	0.0386021	0.0411482	0.0513327	0.0678824	0.036056	0.036056	0.0780669	0.0844321	0.0449674	0.0551518	0.0398751
0.062	0.0118679	0.015687	0.015687	0.0182332	-0.254201	-0.0237778	0.0335098	0.0182332	0.0500596	0.0436943	0.0131409	0.00295645	0.0195062	0.000410338	0.014414	0.00550257	0.00422951	0.00677563	0.0016834	0.00677563	0.00295645	0.015687	-0.00595495	0.0105948	0.183731	0.322494	0.0258715	0.0538788	0.0653363	0.0717016	0.0895244	0.081886	0.0946166	0.0831591	0.0729746	0.0475135	0.0704285	0.0755207	0.0475135	0.0258715	0.0526057	0.0500596	0.0335098	0.036056	0.0882513	0.080613	0.0551518	0.0602441	0.0462404
0.063	0.0245984	0.0258715	0.014414	0.0131409	-0.227467	-0.0225047	0.0296907	0.0233254	0.0513327	0.0411482	0.0284176	0.0182332	0.0195062	0.00550257	-0.00595495	0.000410338	-0.0225047	0.0195062	-0.00468189	-0.00340883	0.0105948	0.014414	0.014414	0.00295645	0.177365	0.303398	0.0233254	0.0538788	0.0704285	0.0653363	0.081886	0.0767938	0.103528	0.080613	0.0653363	0.0538788	0.0691555	0.0717016	0.0309637	0.036056	0.0347829	0.0487865	0.0398751	0.037329	0.0869783	0.0882513	0.0500596	0.0666093	0.0449674
0.064	0.0169601	0.00804868	0.015687	0.000410338	-0.193094	-0.0174125	0.0424212	0.0169601	0.0207793	0.0335098	0.0105948	0.0258715	0.015687	0.0284176	0.000410338	-0.0110472	0.0207793	0.0118679	0.00677563	0.0245984	0.0182332	0.00295645	0.000410338	0.00422951	0.179912	0.309763	0.0322368	0.0462404	0.0767938	0.081886	0.0844321	0.0831591	0.0920705	0.0844321	0.0755207	0.0538788	0.0627902	0.0882513	0.0296907	0.0424212	0.036056	0.0436943	0.0475135	0.0386021	0.0907974	0.0755207	0.0538788	0.0602441	0.0436943
0.065	0.014414	0.014414	0.0195062	0.00550257	-0.180364	-0.0161394	0.0538788	0.0271445	0.0233254	0.0411482	0.015687	0.0105948	0.0386021	-0.00213578	0.00295645	-0.0161394	0.0131409	0.000410338	0.015687	-0.00722801	-0.000862719	0.00804868	0.00932174	0.00422951	0.176092	0.326313	0.015687	0.0538788	0.0717016	0.0742477	0.0869783	0.0755207	0.102255	0.0831591	0.0742477	0.0615171	0.0729746	0.0666093	0.0258715	0.037329	0.0424212	0.0487865	0.0513327	0.0398751	0.0869783	0.080613	0.0487865	0.0500596	0.0449674
0.066	0.0182332	0.00932174	0.00677563	0.00804868	-0.163814	-0.0174125	0.0233254	0.0233254	0.0284176	0.036056	0.00550257	0.0296907	0.014414	0.000410338	0.015687	0.00932174	-0.00213578	0.00550257	0.014414	0.00932174	0.00295645	0.014414	0.000410338	0.00677563	0.182458	0.314856	0.0195062	0.0449674	0.0767938	0.0767938	0.080613	0.0895244	0.0907974	0.0857052	0.0780669	0.0513327	0.080613	0.0793399	0.0398751	0.036056	0.0475135	0.0513327	0.0411482	0.0411482	0.0958897	0.0780669	0.058971	0.0640632	0.0475135
0.067	0.00295645	0.000410338	0.0245984	-0.000862719	-0.15363	-0.00977412	0.0258715	0.0207793	0.0322368	0.0309637	0.014414	0.0169601	0.0296907	0.014414	0.000410338	0.0131409	-0.00213578	0.015687	0.000410338	0.00422951	0.0169601	-0.00468189	0.0105948	-0.00213578	0.183731	0.316129	0.0347829	0.0500596	0.0666093	0.0831591	0.081886	0.0767938	0.102255	0.0742477	0.0602441	0.0436943	0.0742477	0.0666093	0.0436943	0.0296907	0.0462404	0.0615171	0.0449674	0.0233254	0.0755207	0.0844321	0.0513327	0.0551518	0.0487865
0.068	0.0245984	0.00550257	-0.000862719	-0.00722801	-0.142172	-0.0199586	0.0207793	0.0322368	0.0398751	0.0475135	0.0207793	0.00804868	0.0258715	0.0169601	-0.00340883	-0.00722801	0.0016834	0.00677563	0.0182332	0.0207793	0.0105948	0.000410338	0.0105948	0.00295645	0.182458	0.316129	0.0271445	0.0475135	0.0742477	0.0717016	0.0907974	0.0857052	0.0869783	0.100982	0.0704285	0.0551518	0.080613	0.0767938	0.0296907	0.0424212	0.0449674	0.0487865	0.0462404	0.0424212	0.0882513	0.0882513	0.0487865	0.0475135	0.0436943
0.069	-0.00340883	0.014414	0.00932174	-0.00468189	-0.130715	-0.0212316	0.0233254	0.0245984	0.0296907	0.036056	0.0195062	0.00804868	0.0449674	0.00295645	-0.000862719	-0.00468189	0.014414	0.0182332	0.015687	0.00422951	0.0105948	0.0131409	0.0207793	0.0118679	0.176092	0.30849	0.0207793	0.0576979	0.080613	0.0717016	0.0857052	0.0857052	0.0971627	0.0907974	0.0717016	0.0411482	0.0666093	0.058971	0.0386021	0.0335098	0.0386021	0.058971	0.0386021	0.0347829	0.0920705	0.0907974	0.0500596	0.0475135	0.0526057
0.07	0.0233254	0.00932174	0.0105948	0.000410338	-0.125622	-0.00213578	0.0207793	0.0258715	0.0207793	0.0322368	0.0296907	0.0105948	0.0245984	0.0220523	0.0016834	-0.000862719	-0.00213578	0.000410338	-0.00850107	-0.0123202	0.0131409	0.0207793	0.0131409	0.015687	0.179912	0.31231	0.015687	0.0526057	0.0767938	0.0767938	0.081886	0.0729746	0.0857052	0.0907974	0.0729746	0.0653363	0.0666093	0.0767938	0.0462404	0.0296907	0.037329	0.0526057	0.0602441	0.0284176	0.100982	0.0958897	0.0526057	0.0551518	0.0538788
0.071	0.0105948	0.0233254	0.0105948	0.015687	-0.116711	-0.0148664	0.0207793	0.0284176	0.0271445	0.0347829	0.0195062	0.015687	0.0220523	0.014414	-0.00340883	0.0131409	-0.00468189	-0.00213578	0.0131409	0.0131409	0.0016834	0.014414	0.00550257	0.0105948	0.183731	0.323767	0.0195062	0.0411482	0.0767938	0.0755207	0.080613	0.0704285	0.0997088	0.0742477	0.0640632	0.0500596	0.0653363	0.0666093	0.0335098	0.0309637	0.0538788	0.0564249	0.0398751	0.0475135	0.0907974	0.0869783	0.0564249	0.0640632	0.0513327
0.072	0.00422951	0.0131409	0.0195062	0.0207793	-0.116711	-0.0148664	0.0207793	0.0220523	0.0284176	0.0411482	0.00804868	0.0182332	0.015687	0.014414	-0.00340883	0.0118679	0.000410338	0.00295645	0.00550257	0.015687	0.00295645	0.0105948	0.000410338	0.00550257	0.185004	0.305944	0.0296907	0.0462404	0.0704285	0.080613	0.081886	0.0717016	0.0958897	0.0857052	0.0729746	0.0551518	0.0767938	0.0844321	0.0335098	0.036056	0.0322368	0.0678824	0.0526057	0.037329	0.0895244	0.0857052	0.0513327	0.0538788	0.0500596
0.073	0.0131409	0.0195062	0.000410338	-0.00468189	-0.109073	-0.00468189	0.0245984	0.0271445	0.0335098	0.0513327	0.0195062	0.015687	0.0245984	0.014414	-0.00722801	-0.0110472	0.00804868	0.00550257	0.00550257	0.0105948	0.000410338	0.0105948	0.00677563	0.000410338	0.182458	0.307217	0.0296907	0.0411482	0.0780669	0.0717016	0.0844321	0.0704285	0.0869783	0.0984358	0.0767938	0.0576979	0.0742477	0.0615171	0.0386021	0.0398751	0.0347829	0.0640632	0.0335098	0.037329	0.081886	0.081886	0.0500596	0.0513327	0.0513327
0.074	0.0169601	0.0131409	0.0195062	0.0233254	-0.0976151	-0.00722801	0.0296907	0.0296907	0.0296907	0.0271445	0.00550257	0.015687	0.0296907	0.00550257	0.00932174	0.0131409	-0.00340883	0.00677563	0.00550257	0.014414	0.0220523	0.0195062	0.014414	0.0131409	0.178638	0.31231	0.0284176	0.0449674	0.0882513	0.0780669	0.0882513	0.0767938	0.0958897	0.0920705	0.0704285	0.0640632	0.081886	0.0653363	0.0398751	0.0386021	0.0347829	0.0615171	0.0296907	0.0411482	0.0907974	0.080613	0.0551518	0.0500596	0.0500596
0.075	0.0207793	0.0195062	0.015687	0.00804868	-0.0988882	-0.00977412	0.0386021	0.0131409	0.0347829	0.0386021	0.0195062	0.0169601	0.015687	0.014414	-0.00213578	0.0169601	-0.000862719	0.0207793	0.014414	0.000410338	0.0105948	0.0207793	-0.000862719	0.0195062	0.186277	0.321221	0.0411482	0.036056	0.0691555	0.0767938	0.0882513	0.0793399	0.0869783	0.0844321	0.0691555	0.0640632	0.0780669	0.0678824	0.0245984	0.0271445	0.0411482	0.0538788	0.0449674	0.0309637	0.0958897	0.0869783	0.0411482	0.0602441	0.0487865
0.076	0.0233254	0.0258715	0.0131409	0.0258715	-0.0912498	-0.0110472	0.0233254	0.0207793	0.0449674	0.0245984	0.00295645	0.00422951	0.0284176	0.0220523	-0.00595495	-0.0110472	-0.0161394	-0.000862719	0.014414	0.0105948	0.00677563	0.00422951	0.00804868	0.00550257	0.186277	0.311036	0.0449674	0.0513327	0.0704285	0.0780669	0.0933435	0.0767938	0.104801	0.0857052	0.0691555	0.0627902	0.0640632	0.0704285	0.037329	0.0386021	0.0500596	0.0615171	0.0551518	0.0424212	0.0755207	0.081886	0.0513327	0.0640632	0.0449674
0.077	0.0245984	0.014414	0.014414	0.0118679	-0.106526	-0.000862719	0.0347829	0.0284176	0.0296907	0.0424212	0.015687	0.0207793	0.0322368	0.0398751	0.00295645	0.0105948	0.0118679	0.00422951	-0.000862719	0.00804868	0.014414	0.00295645	0.00804868	0.0118679	0.179912	0.299579	0.0551518	0.0475135	0.0755207	0.0742477	0.080613	0.0857052	0.0946166	0.0984358	0.0678824	0.0602441	0.0767938	0.0717016	0.0296907	0.0411482	0.0411482	0.0513327	0.036056	0.0551518	0.0857052	0.0920705	0.0551518	0.0627902	0.0424212
0.078	0.00295645	0.00932174	0.0169601	0.00295645	-0.10398	-0.00340883	0.0220523	0.0195062	0.0335098	0.0284176	0.00932174	0.0207793	0.00677563	0.0271445	0.00550257	0.0207793	0.00422951	-0.00977412	0.015687	0.0131409	0.015687	0.0131409	0.0118679	-0.0135933	0.186277	0.313582	0.0411482	0.0411482	0.0729746	0.0691555	0.0844321	0.081886	0.0997088	0.0984358	0.0627902	0.0615171	0.0767938	0.0691555	0.0347829	0.0436943	0.0347829	0.0551518	0.0424212	0.0551518	0.102255	0.0742477	0.0487865	0.0576979	0.0436943
0.079	0.015687	0.015687	0.0118679	-0.000862719	-0.119257	-0.0174125	0.0347829	0.0309637	0.0322368	0.0347829	0.014414	0.0284176	0.0245984	0.0284176	0.0105948	-0.000862719	0.00422951	0.0220523	0.00550257	0.00422951	0.00295645	0.00295645	0.0118679	-0.000862719	0.178638	0.305944	0.0449674	0.0576979	0.080613	0.0704285	0.0844321	0.0729746	0.0958897	0.0882513	0.0729746	0.0666093	0.0755207	0.0627902	0.0411482	0.0271445	0.0411482	0.0627902	0.036056	0.0347829	0.0933435	0.0895244	0.0551518	0.0449674	0.0538788
0.08	0.014414	0.0182332	-0.00340883	0.00677563	-0.148537	0.00932174	0.0436943	0.0296907	0.0436943	0.0449674	0.00932174	0.0105948	0.0195062	0.0233254	-0.00977412	-0.00977412	0.00550257	0.0105948	0.00677563	0.00550257	0.015687	0.0131409	0.0105948	0.0220523	0.18755	0.294487	0.0436943	0.0449674	0.0742477	0.0704285	0.0971627	0.081886	0.106074	0.0997088	0.080613	0.0704285	0.0755207	0.0717016	0.0411482	0.0411482	0.0462404	0.0551518	0.0386021	0.0347829	0.080613	0.0831591	0.0602441	0.0538788	0.036056
0.081	0.00550257	0.0258715	0.0195062	0.00295645	-0.138353	0.000410338	0.0245984	0.0207793	0.0487865	0.0347829	0.00932174	0.0182332	0.0284176	0.0233254	-0.000862719	-0.0123202	-0.00722801	0.0105948	0.0169601	0.00677563	0.015687	0.0195062	0.0131409	-0.00340883	0.179912	0.31231	0.0475135	0.0487865	0.0793399	0.080613	0.0869783	0.0971627	0.0907974	0.0958897	0.0691555	0.0602441	0.0653363	0.0704285	0.036056	0.0284176	0.0424212	0.0576979	0.0487865	0.0500596	0.0882513	0.080613	0.058971	0.0602441	0.0576979
0.082	0.0245984	0.00550257	0.0245984	0.0207793	-0.16636	0.0131409	0.0322368	0.0309637	0.0309637	0.036056	0.00804868	0.00932174	0.0258715	0.0131409	0.0105948	0.00295645	-0.00977412	0.00295645	0.00932174	-0.000862719	-0.00213578	0.0207793	0.015687	0.00932174	0.182458	0.30849	0.0475135	0.0576979	0.0602441	0.0717016	0.0844321	0.0907974	0.0920705	0.0946166	0.0653363	0.0564249	0.0742477	0.0653363	0.036056	0.0436943	0.0500596	0.0551518	0.0576979	0.0411482	0.0984358	0.0907974	0.0602441	0.0551518	0.0475135
0.083	0.0105948	0.0182332	0.0131409	0.0131409	-0.269478	-0.00468189	0.0309637	0.0296907	0.0398751	0.036056	0.00295645	0.0220523	0.00804868	-0.00595495	0.00677563	0.015687	0.0131409	0.0016834	-0.00213578	-0.00722801	0.0105948	0.00804868	-0.00468189	0.014414	0.179912	0.299579	0.0462404	0.0551518	0.0742477	0.0755207	0.0844321	0.0780669	0.100982	0.0984358	0.0767938	0.0666093	0.0767938	0.0640632	0.037329	0.0347829	0.037329	0.0487865	0.0449674	0.0436943	0.081886	0.0882513	0.0564249	0.0666093	0.0436943
0.084	0.0195062	0.00932174	0.0105948	0.00804868	-0.329312	-0.00340883	0.036056	0.0258715	0.0347829	0.037329	0.00804868	0.0207793	0.015687	0.0296907	-0.00468189	-0.00850107	-0.00213578	-0.00468189	0.00932174	-0.00340883	0.000410338	0.0182332	0.0207793	0.00932174	0.183731	0.309763	0.0513327	0.0462404	0.0666093	0.0780669	0.0907974	0.0767938	0.0946166	0.0869783	0.080613	0.058971	0.0742477	0.080613	0.0398751	0.0411482	0.0424212	0.0398751	0.0475135	0.0398751	0.0895244	0.0946166	0.0526057	0.0513327	0.0576979
0.085	0.0245984	0.0131409	0.0182332	0.00932174	-0.312762	-0.00977412	0.0271445	0.0322368	0.0411482	0.0551518	0.00677563	0.0118679	0.0284176	-0.00340883	0.00295645	0.00804868	0.000410338	0.014414	0.014414	0.00422951	0.0016834	0.00422951	0.0169601	-0.00595495	0.183731	0.31231	0.036056	0.0526057	0.0640632	0.0742477	0.0895244	0.0869783	0.0984358	0.080613	0.0653363	0.0564249	0.0767938	0.0678824	0.037329	0.0462404	0.0462404	0.0602441	0.0449674	0.0411482	0.0907974	0.0844321	0.0615171	0.0678824	0.0627902
0.086	0.00804868	0.0195062	0.014414	0.00804868	-0.259293	0.0105948	0.0296907	0.0182332	0.0284176	0.0284176	0.00932174	0.0271445	0.0169601	0.00295645	0.00550257	0.00804868	0.000410338	0.000410338	0.00295645	0.00804868	0.00550257	-0.00468189	-0.00595495	0.0131409	0.177365	0.302125	0.0424212	0.058971	0.0576979	0.0691555	0.0882513	0.0946166	0.0958897	0.0958897	0.0742477	0.0615171	0.080613	0.0704285	0.0258715	0.0284176	0.0526057	0.0526057	0.036056	0.0462404	0.0920705	0.0857052	0.0678824	0.0653363	0.0335098
0.087	0.0271445	0.0131409	0.00422951	0.00422951	-0.235105	-0.00977412	0.0347829	0.0258715	0.0271445	0.036056	0.0169601	0.0245984	0.0195062	0.00677563	-0.0110472	0.0169601	0.0131409	0.000410338	0.0118679	-0.00340883	0.000410338	0.0131409	0.0105948	0.015687	0.188823	0.294487	0.0538788	0.0538788	0.0793399	0.0780669	0.081886	0.0844321	0.0958897	0.0907974	0.0755207	0.0666093	0.0615171	0.0767938	0.0411482	0.0449674	0.036056	0.0564249	0.0347829	0.0551518	0.0882513	0.0946166	0.0449674	0.0576979	0.0500596
0.088	-0.000862719	0.0398751	0.014414	0.014414	-0.194367	0.0105948	0.0296907	0.0258715	0.0411482	0.0347829	0.000410338	0.0207793	0.0233254	0.014414	0.00550257	0.00422951	-0.00340883	-0.00468189	0.015687	-0.0135933	0.014414	0.0195062	0.000410338	0.00422951	0.177365	0.304671	0.0487865	0.0513327	0.0755207	0.0729746	0.0869783	0.080613	0.0920705	0.0946166	0.0704285	0.0640632	0.0678824	0.0704285	0.0436943	0.0309637	0.0347829	0.0513327	0.0449674	0.0436943	0.0920705	0.0946166	0.0551518	0.0538788	0.0513327
0.089	0.0105948	0.00932174	0.00295645	0.0131409	-0.181637	0.014414	0.0284176	0.0398751	0.0462404	0.0335098	-0.00340883	0.0347829	0.0258715	0.0016834	-0.0148664	-0.00595495	-0.00595495	0.00932174	0.0131409	0.015687	0.0207793	0.00932174	0.00677563	0.00932174	0.176092	0.31231	0.0449674	0.0564249	0.0717016	0.0729746	0.0857052	0.0895244	0.100982	0.0984358	0.0780669	0.0513327	0.0844321	0.0717016	0.0500596	0.0245984	0.0551518	0.0487865	0.0386021	0.0398751	0.0920705	0.081886	0.0526057	0.0411482	0.0424212
0.09	0.0258715	0.00932174	0.0169601	-0.00468189	-0.148537	0.00677563	0.0220523	0.0296907	0.037329	0.0386021	0.0233254	0.0169601	0.0411482	0.00677563	0.0105948	0.014414	-0.00722801	0.015687	0.00804868	0.00677563	0.0105948	0.015687	0.0105948	0.0105948	0.172273	0.309763	0.0398751	0.0538788	0.0602441	0.0704285	0.0920705	0.0882513	0.102255	0.0946166	0.0678824	0.0704285	0.0742477	0.0780669	0.036056	0.0398751	0.0398751	0.0615171	0.0411482	0.036056	0.0895244	0.0895244	0.0538788	0.0615171	0.0513327
0.091	0.014414	0.0347829	0.0195062	0.00550257	-0.156176	0.00804868	0.0411482	0.0169601	0.0475135	0.0424212	0.0169601	0.0182332	0.0322368	0.00550257	0.00295645	0.0118679	-0.00850107	0.014414	0.0118679	-0.00213578	0.014414	0.014414	0.0105948	0.015687	0.190096	0.31231	0.0398751	0.0475135	0.0742477	0.0780669	0.0869783	0.0857052	0.107347	0.0907974	0.0780669	0.0767938	0.0666093	0.0653363	0.0398751	0.0258715	0.0513327	0.0615171	0.0462404	0.0551518	0.0920705	0.0704285	0.0526057	0.0513327	0.0487865
0.092	0.00295645	0.00422951	0.015687	0.015687	-0.133261	0.015687	0.0347829	0.0258715	0.0233254	0.0411482	0.0105948	0.014414	0.0309637	0.00932174	-0.00468189	0.014414	0.00550257	0.0207793	0.00550257	0.00550257	0.0105948	0.0207793	-0.00468189	0.0195062	0.186277	0.302125	0.0386021	0.0564249	0.0666093	0.0767938	0.0844321	0.081886	0.104801	0.0920705	0.0831591	0.0717016	0.0704285	0.0666093	0.0398751	0.0436943	0.0551518	0.0602441	0.0462404	0.0475135	0.0958897	0.0844321	0.0475135	0.0551518	0.0462404
0.093	0.0207793	0.000410338	0.00932174	0.00932174	-0.12053	0.0131409	0.0207793	0.0335098	0.0309637	0.0335098	0.0233254	0.0195062	0.0335098	0.00804868	-0.000862719	0.0016834	0.0016834	-0.000862719	0.00804868	-0.00340883	0.0105948	0.0105948	0.015687	-0.000862719	0.172273	0.300852	0.0513327	0.0602441	0.0704285	0.0844321	0.0857052	0.0755207	0.100982	0.102255	0.0742477	0.0653363	0.0704285	0.0717016	0.0462404	0.036056	0.0462404	0.0564249	0.0462404	0.0436943	0.0844321	0.0920705	0.0411482	0.0500596	0.0449674
0.094	0.0207793	0.00804868	0.0182332	0.0207793	-0.096342	0.00295645	0.0195062	0.0335098	0.0500596	0.0258715	0.0322368	0.0233254	0.015687	0.0207793	0.00295645	0.0016834	0.0105948	0.0105948	0.00295645	0.00804868	0.00677563	0.0207793	0.0118679	0.000410338	0.18755	0.309763	0.0500596	0.0640632	0.0767938	0.0704285	0.0907974	0.0920705	0.0933435	0.102255	0.0666093	0.0704285	0.0742477	0.0678824	0.0449674	0.0296907	0.0424212	0.0576979	0.0322368	0.0449674	0.0958897	0.0971627	0.0615171	0.0627902	0.0500596
0.095	0.00677563	0.0245984	0.0016834	0.0233254	-0.101434	-0.00722801	0.0233254	0.0284176	0.0538788	0.0284176	0.0131409	0.0131409	0.0258715	0.00295645	0.00550257	0.0131409	-0.00468189	0.00932174	0.00932174	0.0016834	0.0258715	0.0220523	0.00422951	0.0105948	0.190096	0.316129	0.0526057	0.0640632	0.0767938	0.0742477	0.080613	0.0729746	0.102255	0.0895244	0.0704285	0.0615171	0.0640632	0.0704285	0.0296907	0.037329	0.0487865	0.0615171	0.0347829	0.0500596	0.080613	0.0907974	0.0513327	0.0551518	0.0436943
0.096	0.00550257	0.0182332	0.0105948	0.0016834	-0.105253	0.015687	0.0271445	0.0220523	0.0411482	0.0233254	0.00677563	0.0245984	0.0207793	0.000410338	-0.00213578	0.00550257	0.00804868	-0.00340883	0.00804868	0.014414	0.0220523	0.00804868	0.00677563	0.00295645	0.178638	0.300852	0.0475135	0.0551518	0.0742477	0.0666093	0.0984358	0.0857052	0.100982	0.0920705	0.0767938	0.0615171	0.0780669	0.0717016	0.0398751	0.0424212	0.0449674	0.058971	0.0513327	0.0386021	0.0920705	0.0920705	0.0513327	0.0513327	0.0475135
0.097	0.0284176	0.0169601	0.014414	0.014414	-0.0708809	0.015687	0.0131409	0.036056	0.0398751	0.0500596	0.00295645	0.014414	0.0245984	0.00295645	0.00932174	0.00295645	0.00932174	0.00422951	0.0195062	0.0195062	0.0169601	0.0207793	0.000410338	0.000410338	0.177365	0.31231	0.0462404	0.0691555	0.0742477	0.0742477	0.0984358	0.080613	0.0958897	0.0882513	0.0576979	0.0666093	0.0666093	0.0767938	0.036056	0.0258715	0.037329	0.0487865	0.0462404	0.0513327	0.081886	0.0767938	0.0538788	0.0538788	0.0538788
0.098	0.0182332	0.0195062	0.014414	0.0118679	-0.0683348	0.014414	0.036056	0.0309637	0.0449674	0.0411482	-0.000862719	0.0207793	0.0271445	0.000410338	0.0169601	0.00550257	-0.00468189	0.00422951	0.00295645	0.00295645	0.015687	0.0182332	0.00295645	0.00804868	0.191369	0.314856	0.0347829	0.058971	0.0729746	0.0704285	0.0907974	0.081886	0.0984358	0.0857052	0.0742477	0.0640632	0.0666093	0.0742477	0.0449674	0.0347829	0.0475135	0.0551518	0.0538788	0.0500596	0.102255	0.0946166	0.0666093	0.0538788	0.0513327
0.099	0.00422951	0.00932174	0.0207793	0.0105948	-0.0810654	-0.00213578	0.0271445	0.0233254	0.0309637	0.037329	0.0220523	0.0258715	0.014414	0.00804868	-0.00340883	0.00550257	0.0118679	0.000410338	0.014414	0.00932174	0.00550257	0.00932174	0.000410338	-0.00595495	0.183731	0.29576	0.0296907	0.0653363	0.080613	0.0755207	0.0997088	0.080613	0.0882513	0.0984358	0.0666093	0.0704285	0.0704285	0.0691555	0.0449674	0.0271445	0.0411482	0.0551518	0.036056	0.036056	0.0857052	0.080613	0.0538788	0.0666093	0.0347829
0.1	0.00677563	0.014414	0.00932174	0.0220523	-0.0657887	0.00677563	0.036056	0.0245984	0.036056	0.0335098	0.0195062	0.0271445	0.0169601	0.00932174	0.000410338	0.014414	0.014414	-0.00213578	0.00550257	0.0016834	0.0118679	0.0131409	0.00677563	0.0105948	0.171	0.314856	0.036056	0.0627902	0.0767938	0.0678824	0.0907974	0.0857052	0.102255	0.0907974	0.0678824	0.058971	0.0704285	0.0627902	0.036056	0.0271445	0.0398751	0.0615171	0.0411482	0.0475135	0.0882513	0.0946166	0.0564249	0.0513327	0.0576979
0.101	0.0131409	0.0207793	0.0233254	0.00295645	-0.0759731	0.0169601	0.0207793	0.0233254	0.0271445	0.0475135	0.00932174	0.0169601	0.0296907	0.0118679	0.000410338	-0.00340883	0.000410338	0.00677563	-0.00340883	0.00932174	0.00550257	0.0131409	0.00677563	0.000410338	0.173546	0.302125	0.036056	0.0513327	0.0717016	0.0742477	0.0984358	0.0857052	0.0946166	0.0882513	0.0678824	0.0640632	0.0666093	0.0742477	0.0284176	0.0322368	0.0615171	0.0576979	0.0309637	0.0526057	0.0907974	0.080613	0.0678824	0.0615171	0.0538788
0.102	0.015687	0.0195062	0.00677563	0.0195062	-0.0556042	0.015687	0.0284176	0.0258715	0.0462404	0.037329	-0.00340883	0.0105948	0.0245984	-0.00340883	0.00804868	0.000410338	0.0105948	-0.00340883	0.0169601	0.00295645	0.0245984	0.00422951	-0.00340883	0.015687	0.178638	0.304671	0.0347829	0.0436943	0.0717016	0.0742477	0.0958897	0.0869783	0.0857052	0.0907974	0.0717016	0.0653363	0.0767938	0.0666093	0.0398751	0.0271445	0.0411482	0.0602441	0.0436943	0.0424212	0.0907974	0.0958897	0.0500596	0.0576979	0.0526057
0.103	0.0258715	0.0182332	0.00932174	0.00932174	-0.0632425	0.00295645	0.0296907	0.015687	0.0487865	0.0462404	0.00422951	0.0207793	0.0271445	0.000410338	0.0016834	0.00295645	0.00422951	0.00295645	0.000410338	0.0105948	0.0016834	-0.00213578	0.0169601	0.0233254	0.182458	0.30849	0.0335098	0.0436943	0.0767938	0.0780669	0.0920705	0.0844321	0.0857052	0.0907974	0.0729746	0.0653363	0.0767938	0.0742477	0.0258715	0.0296907	0.0449674	0.0500596	0.0436943	0.0411482	0.0895244	0.0857052	0.0576979	0.0551518	0.0424212
0.104	0.015687	0.0131409	0.00677563	0.00295645	-0.0530581	0.0131409	0.0258715	0.0258715	0.036056	0.036056	0.0233254	0.0322368	0.0207793	0.00932174	0.0169601	0.000410338	0.000410338	0.000410338	0.015687	0.0118679	0.0169601	0.0284176	0.0118679	0.0118679	0.173546	0.311036	0.0169601	0.037329	0.0615171	0.0704285	0.081886	0.0742477	0.0933435	0.0895244	0.0653363	0.0666093	0.058971	0.0742477	0.0449674	0.0271445	0.0462404	0.0551518	0.0487865	0.0436943	0.100982	0.0895244	0.0640632	0.0500596	0.0602441
0.105	0.00932174	0.014414	0.015687	0.0118679	-0.0747001	0.0233254	0.0347829	0.0195062	0.0538788	0.0398751	0.00550257	0.0335098	0.0182332	0.0169601	0.00677563	0.000410338	-0.000862719	0.00422951	0.00422951	0.00295645	0.0195062	0.0131409	0.00677563	0.014414	0.178638	0.305944	0.0131409	0.036056	0.0678824	0.0767938	0.0933435	0.0767938	0.0958897	0.0907974	0.0767938	0.0627902	0.0704285	0.0691555	0.0411482	0.0309637	0.0666093	0.0576979	0.0462404	0.0449674	0.081886	0.0857052	0.0526057	0.0475135	0.0347829
0.106	0.00550257	0.014414	0.0233254	0.014414	-0.0568773	0.00550257	0.0220523	0.0245984	0.0220523	0.0475135	0.0131409	0.0207793	0.0207793	0.014414	-0.00468189	0.00677563	0.0207793	0.00677563	0.0169601	0.0195062	0.0182332	0.00932174	0.0182332	0.00677563	0.18755	0.300852	0.00677563	0.036056	0.0742477	0.0717016	0.0882513	0.0793399	0.0958897	0.0882513	0.0666093	0.0627902	0.0857052	0.0640632	0.0296907	0.0411482	0.0475135	0.0576979	0.0462404	0.0436943	0.081886	0.0920705	0.0691555	0.0602441	0.0424212
0.107	0.0105948	0.0182332	0.00677563	0.000410338	-0.051785	-0.00722801	0.0258715	0.0347829	0.0411482	0.0500596	0.0169601	0.0169601	0.0207793	0.0105948	0.00932174	0.00677563	0.00550257	-0.00340883	-0.000862719	0.015687	0.0131409	0.0284176	-0.00722801	0.0207793	0.181184	0.305944	0.00932174	0.0347829	0.0742477	0.0666093	0.0946166	0.0767938	0.0882513	0.0971627	0.0767938	0.0602441	0.0717016	0.0640632	0.0386021	0.0296907	0.0462404	0.0551518	0.0245984	0.0487865	0.0958897	0.0869783	0.0436943	0.0615171	0.0615171
0.108	0.0207793	0.00550257	0.000410338	0.000410338	-0.0441467	-0.00468189	0.0220523	0.0271445	0.0398751	0.0335098	0.0169601	0.0131409	0.0271445	-0.000862719	0.0182332	0.0105948	0.00295645	-0.00468189	0.0105948	0.00550257	0.0182332	0.00677563	0.000410338	0.000410338	0.174819	0.305944	0.0169601	0.0449674	0.0666093	0.0742477	0.0920705	0.0780669	0.0971627	0.0907974	0.0831591	0.0564249	0.0767938	0.0627902	0.0335098	0.0207793	0.0449674	0.0564249	0.036056	0.0449674	0.0882513	0.0895244	0.0551518	0.0551518	0.0347829
0.109	-0.00977412	0.0195062	0.0131409	0.000410338	-0.0606964	0.00295645	0.0296907	0.0309637	0.0245984	0.0335098	0.0105948	0.0220523	0.0220523	0.000410338	0.014414	-0.00213578	-0.0110472	0.0131409	0.0220523	0.0207793	0.00550257	0.0105948	0.00422951	0.00295645	0.183731	0.311036	0.00550257	0.0411482	0.0755207	0.081886	0.0857052	0.0857052	0.0984358	0.0882513	0.0678824	0.0653363	0.0653363	0.0742477	0.0220523	0.037329	0.0424212	0.0513327	0.0500596	0.0551518	0.0971627	0.0857052	0.0576979	0.0411482	0.0513327
0.11	0.0105948	0.00550257	0.015687	0.0220523	-0.0708809	-0.00340883	0.0131409	0.0245984	0.0449674	0.0398751	0.0271445	0.0245984	0.0233254	0.0195062	0.00550257	-0.00468189	0.00422951	0.0207793	-0.00468189	0.0233254	0.00677563	0.0182332	0.000410338	0.0118679	0.173546	0.30849	0.0195062	0.037329	0.0615171	0.0767938	0.0857052	0.080613	0.0958897	0.0997088	0.0742477	0.0615171	0.0742477	0.0793399	0.0347829	0.0258715	0.0538788	0.0538788	0.036056	0.0615171	0.0857052	0.0971627	0.0615171	0.0615171	0.0513327
0.111	0.014414	0.0195062	0.0169601	-0.00977412	-0.0352353	0.00677563	0.0284176	0.0322368	0.0513327	0.0386021	0.0131409	0.0131409	0.0169601	0.0258715	0.00932174	0.0131409	0.0131409	-0.00213578	0.0131409	0.00550257	-0.00468189	0.0182332	0.00804868	-0.00340883	0.169727	0.293214	0.0220523	0.0335098	0.0704285	0.0780669	0.0844321	0.0895244	0.0946166	0.0958897	0.0704285	0.0615171	0.0729746	0.0755207	0.0335098	0.0347829	0.0538788	0.0602441	0.0271445	0.0424212	0.0907974	0.0895244	0.0640632	0.0627902	0.0424212
0.112	0.0207793	-0.00340883	0.00295645	0.00295645	-0.051785	0.0131409	0.0233254	0.0284176	0.0386021	0.0296907	0.0245984	0.0233254	0.0195062	0.0169601	0.00295645	0.00550257	0.00295645	0.00550257	0.014414	0.0105948	0.0233254	0.014414	0.0105948	-0.00340883	0.190096	0.316129	0.0271445	0.036056	0.0653363	0.0653363	0.0857052	0.0755207	0.100982	0.0920705	0.0653363	0.0564249	0.0704285	0.0691555	0.0487865	0.0296907	0.0436943	0.0653363	0.0411482	0.0398751	0.0882513	0.0907974	0.0691555	0.037329	0.0576979
0.113	-0.00468189	0.0207793	0.00677563	0.000410338	-0.0454197	0.0016834	0.0233254	0.014414	0.0271445	0.0424212	0.00804868	0.0309637	0.015687	0.0131409	0.0245984	0.0016834	0.00295645	0.0105948	0.000410338	0.0195062	0.015687	0.0169601	0.0182332	0.00932174	0.183731	0.305944	0.0398751	0.0296907	0.0678824	0.081886	0.0793399	0.080613	0.100982	0.0958897	0.0615171	0.0564249	0.0615171	0.0742477	0.0436943	0.0322368	0.0513327	0.0615171	0.0487865	0.0487865	0.106074	0.0780669	0.0538788	0.0615171	0.0513327
0.114	0.0169601	0.0233254	0.00932174	0.000410338	-0.0416006	0.0105948	0.0258715	0.0271445	0.0564249	0.036056	0.0169601	0.014414	0.0182332	0.0118679	0.0118679	0.00932174	0.00295645	0.000410338	-0.00468189	0.014414	0.014414	0.0220523	0.0118679	0.00422951	0.182458	0.304671	0.0296907	0.0347829	0.0666093	0.0755207	0.0844321	0.081886	0.103528	0.0869783	0.0755207	0.0551518	0.0551518	0.0615171	0.0245984	0.0335098	0.0615171	0.0602441	0.0500596	0.0449674	0.0844321	0.0882513	0.0513327	0.0500596	0.0564249
0.115	0.0233254	0.00422951	0.0233254	0.00295645	-0.0403275	0.00295645	0.0195062	0.015687	0.036056	0.036056	0.0258715	0.00932174	0.0398751	0.015687	0.00804868	0.00295645	-0.00340883	0.00677563	0.00932174	0.014414	0.015687	0.00932174	-0.00340883	0.000410338	0.186277	0.302125	0.0347829	0.015687	0.0717016	0.080613	0.080613	0.0717016	0.112439	0.0971627	0.0742477	0.0615171	0.0666093	0.0742477	0.0487865	0.0245984	0.0347829	0.0513327	0.0475135	0.0500596	0.0958897	0.0920705	0.0500596	0.0564249	0.058971
0.116	0.0169601	0.0271445	-0.00213578	-0.0123202	-0.0441467	0.0207793	0.0245984	0.0245984	0.0551518	0.0386021	0.0195062	0.0233254	0.0131409	0.0169601	0.00804868	0.00677563	0.014414	-0.00468189	0.00550257	0.00932174	0.0335098	0.0105948	-0.00595495	0.0016834	0.177365	0.304671	0.0309637	0.0258715	0.0666093	0.0704285	0.080613	0.0755207	0.0958897	0.0920705	0.0767938	0.0615171	0.0653363	0.0666093	0.0475135	0.037329	0.0436943	0.058971	0.0500596	0.0462404	0.0857052	0.0869783	0.0615171	0.0500596	0.0449674
0.117	0.0245984	0.00422951	0.00804868	-0.0250508	-0.0377814	0.015687	0.0335098	0.014414	0.0526057	0.0411482	0.0105948	0.00677563	0.0245984	0.015687	0.00677563	-0.0110472	0.00677563	0.00422951	0.00295645	0.0131409	0.014414	0.0169601	0.000410338	0.014414	0.183731	0.30849	0.0245984	0.0195062	0.0564249	0.0704285	0.080613	0.0882513	0.102255	0.0767938	0.081886	0.0704285	0.0691555	0.0640632	0.0347829	0.0220523	0.0398751	0.058971	0.0500596	0.0462404	0.0971627	0.0857052	0.0640632	0.0436943	0.0449674
0.118	0.0118679	0.00677563	0.00932174	-0.00595495	-0.0339622	0.0131409	0.0347829	0.0322368	0.0411482	0.0347829	0.0131409	0.0258715	0.0195062	0.015687	0.0169601	0.00295645	-0.000862719	0.0105948	-0.00722801	0.0105948	0.00550257	0.0105948	0.0105948	-0.00595495	0.173546	0.298306	0.0296907	0.0220523	0.0704285	0.0780669	0.0857052	0.0844321	0.102255	0.0946166	0.0755207	0.0678824	0.0704285	0.0666093	0.0411482	0.036056	0.0424212	0.0475135	0.0335098	0.0449674	0.0869783	0.081886	0.0551518	0.0538788	0.036056
0.119	0.0105948	0.0233254	0.0245984	0.000410338	-0.0237778	0.00932174	0.0271445	0.0220523	0.0271445	0.037329	0.0118679	0.014414	0.0258715	0.00804868	0.00677563	-0.00340883	0.00932174	0.00677563	0.00295645	0.0258715	0.00932174	0.0105948	0.0118679	0.0271445	0.186277	0.29576	0.0309637	0.0233254	0.0666093	0.0755207	0.0844321	0.0793399	0.0920705	0.0831591	0.0717016	0.0678824	0.0653363	0.0767938	0.0296907	0.0271445	0.0513327	0.0500596	0.036056	0.0411482	0.0971627	0.0971627	0.0691555	0.0691555	0.0576979
0.12	0.0169601	0.00932174	-0.00468189	-0.00468189	-0.0416006	0.014414	0.014414	0.00804868	0.0564249	0.0386021	0.0169601	0.0182332	0.0105948	0.0169601	0.00295645	0.00804868	0.00932174	0.00422951	0.00932174	0.014414	0.014414	0.00550257	0.00932174	0.014414	0.176092	0.302125	0.0296907	0.0245984	0.0666093	0.0704285	0.0857052	0.0907974	0.102255	0.0844321	0.0678824	0.0666093	0.0755207	0.0844321	0.0500596	0.0335098	0.0526057	0.058971	0.058971	0.0462404	0.0920705	0.0857052	0.0487865	0.058971	0.0462404
0.121	0.00295645	-0.00468189	0.0131409	-0.00213578	-0.0250508	0.00677563	0.0182332	0.0258715	0.0398751	0.036056	0.0245984	0.0233254	0.0284176	0.0131409	0.00677563	0.0131409	0.00677563	-0.00468189	0.0105948	0.014414	0.014414	0.00295645	0.00295645	-0.00595495	0.176092	0.300852	0.0245984	0.0284176	0.0666093	0.0615171	0.0857052	0.0780669	0.0971627	0.0946166	0.0666093	0.0551518	0.0717016	0.0780669	0.037329	0.0309637	0.036056	0.0691555	0.0398751	0.0500596	0.106074	0.0857052	0.0615171	0.0602441	0.0424212
0.122	0.037329	0.00804868	0.00422951	0.000410338	-0.0199586	0.0169601	0.0411482	0.036056	0.0322368	0.0386021	0.00804868	0.014414	0.0195062	0.0131409	0.00422951	-0.00340883	0.0105948	0.00550257	0.00804868	-0.000862719	-0.00468189	0.0245984	-0.00213578	0.00932174	0.181184	0.298306	0.0220523	0.037329	0.0653363	0.0704285	0.0844321	0.081886	0.0907974	0.0895244	0.0767938	0.0640632	0.0767938	0.0691555	0.0449674	0.0347829	0.0436943	0.0538788	0.0411482	0.0538788	0.0946166	0.0984358	0.0538788	0.0564249	0.0462404
0.123	0.0016834	0.0131409	0.0105948	0.0169601	-0.0428736	0.0131409	0.0296907	0.0233254	0.0309637	0.0436943	0.014414	0.0309637	0.0169601	0.014414	0.00295645	-0.00850107	0.0131409	0.00932174	0.0016834	0.00422951	0.015687	0.0131409	-0.00213578	0.0118679	0.181184	0.300852	0.015687	0.036056	0.080613	0.0653363	0.081886	0.0907974	0.0882513	0.0907974	0.0767938	0.0526057	0.0704285	0.0755207	0.036056	0.0233254	0.0538788	0.0487865	0.0309637	0.0436943	0.0844321	0.080613	0.058971	0.0513327	0.0245984
0.124	-0.000862719	0.0169601	-0.000862719	0.00422951	-0.050512	0.015687	0.00550257	0.014414	0.0411482	0.0169601	0.0220523	0.0233254	0.0207793	0.00677563	-0.00468189	0.00932174	0.00295645	-0.00213578	0.00550257	0.00550257	0.015687	-0.000862719	0.00422951	-0.00468189	0.178638	0.299579	0.014414	0.0233254	0.0576979	0.081886	0.0767938	0.0844321	0.0971627	0.106074	0.0691555	0.0602441	0.0742477	0.0742477	0.0411482	0.0322368	0.0475135	0.0500596	0.0538788	0.0449674	0.081886	0.081886	0.0666093	0.0615171	0.0449674
0.125	0.014414	0.0016834	-0.00340883	0.00550257	-0.0416006	0.015687	0.0169601	0.0296907	0.0207793	0.0335098	0.0105948	0.015687	0.0271445	0.0105948	0.000410338	0.000410338	0.00550257	0.00550257	0.000410338	0.0195062	0.00295645	0.0118679	0.00932174	0.00932174	0.177365	0.305944	0.0207793	0.0169601	0.0653363	0.081886	0.080613	0.0857052	0.0971627	0.0984358	0.0793399	0.0615171	0.0615171	0.0678824	0.0296907	0.0233254	0.0436943	0.0513327	0.0449674	0.0449674	0.0984358	0.0946166	0.0576979	0.0500596	0.0615171
0.126	0.00550257	0.00932174	-0.00595495	0.00932174	-0.02887	-0.00722801	0.0245984	0.0233254	0.0411482	0.0398751	0.00677563	0.015687	0.0195062	0.0169601	0.000410338	0.00932174	0.0118679	0.00295645	0.0105948	0.00932174	0.00550257	0.00422951	0.000410338	0.00295645	0.182458	0.302125	0.0182332	0.0169601	0.0666093	0.0755207	0.0704285	0.0678824	0.0933435	0.0971627	0.0666093	0.0678824	0.0717016	0.0666093	0.0411482	0.037329	0.0462404	0.058971	0.0271445	0.0500596	0.0907974	0.0895244	0.058971	0.0576979	0.0335098
0.127	0.0195062	-0.0110472	0.000410338	0.00932174	-0.0390544	0.00677563	0.0131409	0.0169601	0.0195062	0.0335098	0.0296907	0.00422951	0.0207793	0.015687	0.00550257	0.0016834	0.0169601	-0.00213578	0.0169601	0.00932174	0.00550257	0.0169601	0.000410338	0.014414	0.182458	0.30849	0.0233254	0.0169601	0.0576979	0.081886	0.0767938	0.0704285	0.100982	0.0997088	0.0742477	0.0717016	0.0678824	0.058971	0.0347829	0.0220523	0.0513327	0.058971	0.0398751	0.0347829	0.0729746	0.0857052	0.0449674	0.0602441	0.0411482
0.128	0.00804868	-0.00468189	-0.000862719	-0.00340883	-0.0454197	-0.00468189	0.015687	0.0245984	0.036056	0.0500596	0.014414	0.0195062	0.0207793	0.00932174	-0.000862719	0.0016834	0.0016834	0.00804868	0.0016834	0.0131409	0.00550257	0.00804868	0.0118679	0.015687	0.176092	0.294487	0.0169601	0.0105948	0.0704285	0.0767938	0.0729746	0.0767938	0.0895244	0.0946166	0.0780669	0.0615171	0.0640632	0.0717016	0.0309637	0.0347829	0.037329	0.0462404	0.0309637	0.0526057	0.0882513	0.0869783	0.0564249	0.0526057	0.0538788
0.129	0.00550257	-0.00468189	0.0016834	0.00422951	-0.0365083	0.0105948	0.0169601	0.0258715	0.0207793	0.037329	0.0207793	0.0169601	0.015687	0.0105948	-0.00977412	0.000410338	-0.00722801	0.00422951	0.00677563	0.0105948	0.0131409	0.00677563	0.0105948	0.00550257	0.179912	0.291941	0.014414	-0.0110472	0.0717016	0.0704285	0.0793399	0.0755207	0.0946166	0.0946166	0.081886	0.0449674	0.0704285	0.0780669	0.0322368	0.037329	0.0526057	0.0513327	0.0322368	0.0411482	0.0946166	0.0971627	0.0513327	0.0551518	0.0551518
0.13	0.015687	0.000410338	-0.0161394	-0.00340883	-0.0250508	0.0105948	0.0016834	0.00422951	0.0309637	0.036056	0.0220523	0.000410338	0.00677563	0.00550257	0.00295645	0.000410338	0.00422951	0.00422951	0.015687	0.000410338	0.00804868	0.00804868	0.0105948	0.00677563	0.179912	0.300852	0.0195062	-0.00340883	0.0640632	0.0666093	0.0844321	0.080613	0.0882513	0.0895244	0.0640632	0.0666093	0.0704285	0.0704285	0.036056	0.0245984	0.0487865	0.0538788	0.037329	0.0424212	0.0869783	0.0869783	0.0640632	0.0462404	0.0462404
0.131	0.0169601	0.00932174	-0.000862719	0.00932174	-0.0543312	-0.00340883	0.0195062	0.00550257	0.0322368	0.036056	0.0169601	0.0195062	0.0118679	0.014414	0.0016834	0.0131409	0.00677563	0.0233254	0.0182332	0.0195062	0.014414	0.0016834	0.00550257	0.014414	0.178638	0.303398	0.00932174	0.00295645	0.0653363	0.0767938	0.0844321	0.080613	0.0971627	0.0844321	0.0882513	0.0500596	0.0678824	0.0729746	0.0398751	0.0296907	0.0475135	0.0538788	0.037329	0.0424212	0.0793399	0.0882513	0.0500596	0.0538788	0.0449674
0.132	0.00932174	0.00550257	-0.00977412	0.0131409	-0.0352353	-0.00213578	0.0296907	0.0207793	0.036056	0.0411482	0.0335098	0.0131409	0.0309637	0.0296907	0.00804868	0.0118679	0.00295645	0.00932174	0.0118679	0.0233254	0.0131409	0.0322368	0.00550257	0.0118679	0.185004	0.305944	0.0169601	-0.00340883	0.0704285	0.0691555	0.0780669	0.0717016	0.0907974	0.0933435	0.0717016	0.058971	0.081886	0.0729746	0.0449674	0.0258715	0.0411482	0.0436943	0.037329	0.037329	0.0895244	0.0869783	0.0564249	0.0538788	0.0487865
0.133	0.0182332	0.0220523	-0.00340883	0.0118679	-0.0339622	-0.00977412	0.00932174	0.0296907	0.036056	0.0347829	0.0245984	-0.00340883	0.0245984	0.00422951	-0.0186855	0.00677563	0.00550257	0.00932174	0.00295645	0.0105948	0.00422951	0.0105948	-0.0110472	0.000410338	0.178638	0.298306	0.0233254	-0.00595495	0.0717016	0.0767938	0.0882513	0.0691555	0.0869783	0.0882513	0.0742477	0.0640632	0.0678824	0.0602441	0.0462404	0.037329	0.0462404	0.036056	0.0347829	0.0564249	0.0869783	0.081886	0.0449674	0.0526057	0.036056
0.134	0.00677563	0.00677563	0.0169601	0.015687	-0.0454197	-0.00213578	0.0309637	0.0220523	0.0335098	0.0449674	0.0016834	-0.00340883	0.000410338	0.0182332	0.0016834	0.00295645	0.00804868	-0.00722801	0.00677563	0.00295645	0.0131409	0.0271445	0.00295645	0.000410338	0.179912	0.299579	0.015687	-0.00340883	0.0666093	0.0767938	0.081886	0.0767938	0.0997088	0.0907974	0.0767938	0.0513327	0.058971	0.0780669	0.0398751	0.0271445	0.0449674	0.0487865	0.0411482	0.0398751	0.0958897	0.0882513	0.0538788	0.0462404	0.036056
0.135	0.036056	0.0258715	0.00550257	0.00295645	-0.0161394	0.00422951	0.0169601	0.0296907	0.0195062	0.0207793	0.0233254	0.0118679	0.0207793	0.014414	-0.0110472	0.00677563	0.00550257	0.00677563	-0.00722801	0.015687	0.0169601	0.00550257	0.0195062	0.00932174	0.178638	0.31231	0.014414	-0.00213578	0.0717016	0.0691555	0.080613	0.0717016	0.0907974	0.0869783	0.0704285	0.0627902	0.0551518	0.0755207	0.0335098	0.0296907	0.0576979	0.0576979	0.036056	0.0462404	0.0882513	0.0831591	0.0640632	0.0564249	0.0576979
0.136	0.00677563	0.0016834	0.00804868	0.00932174	-0.0339622	0.0169601	0.015687	0.015687	0.0245984	0.0233254	0.0207793	0.0258715	0.0195062	0.0195062	-0.00722801	-0.00468189	-0.000862719	0.015687	0.00804868	0.0207793	0.0105948	0.0105948	0.00422951	0.0182332	0.179912	0.30849	0.00804868	0.00932174	0.0666093	0.0742477	0.081886	0.0793399	0.0907974	0.0882513	0.0704285	0.0564249	0.0678824	0.0831591	0.0296907	0.0296907	0.0347829	0.0462404	0.0411482	0.0436943	0.0882513	0.0907974	0.0564249	0.0462404	0.0487865
0.137	0.00932174	0.0118679	-0.00468189	0.0016834	-0.0225047	0.00932174	0.0207793	0.0195062	0.0462404	0.0436943	0.0258715	0.0245984	0.0245984	-0.00213578	0.00550257	-0.00340883	0.00550257	-0.00722801	0.0233254	0.0195062	0.0105948	0.0207793	0.00550257	0.0105948	0.181184	0.30849	0.0220523	0.00804868	0.0729746	0.0742477	0.0767938	0.0882513	0.0933435	0.0831591	0.0717016	0.0627902	0.0767938	0.0767938	0.036056	0.0233254	0.0487865	0.0551518	0.0398751	0.0526057	0.0857052	0.0907974	0.0500596	0.0551518	0.0462404
0.138	0.0182332	0.0105948	0.0105948	-0.00977412	-0.0275969	-0.00340883	0.0271445	0.0169601	0.037329	0.0398751	0.0169601	0.014414	0.0245984	0.0195062	-0.00340883	0.00932174	0.00677563	0.0105948	-0.000862719	0.0131409	0.00932174	0.00677563	0.00932174	-0.00213578	0.18755	0.303398	0.0131409	0.00932174	0.0704285	0.0653363	0.0895244	0.0755207	0.0907974	0.0831591	0.0793399	0.0551518	0.0704285	0.0627902	0.0322368	0.0195062	0.0398751	0.0538788	0.0296907	0.0513327	0.0869783	0.0857052	0.0449674	0.0487865	0.0449674
0.139	0.0169601	0.0131409	0.0105948	0.00295645	-0.0199586	0.00932174	0.036056	0.0258715	0.0233254	0.0258715	0.00804868	0.014414	0.00932174	0.0131409	-0.00468189	-0.00468189	0.000410338	-0.00340883	-0.00468189	-0.00595495	0.0118679	0.0169601	0.00550257	-0.00468189	0.172273	0.300852	0.0207793	0.0195062	0.0767938	0.0793399	0.0857052	0.0767938	0.0907974	0.0882513	0.0717016	0.0627902	0.0704285	0.0755207	0.0398751	0.0245984	0.0449674	0.0526057	0.036056	0.0513327	0.0882513	0.0882513	0.0615171	0.0500596	0.0513327
0.14	0.0105948	0.0105948	0.0105948	-0.000862719	-0.0199586	0.00422951	0.0258715	0.0131409	0.0207793	0.0398751	0.00677563	0.014414	0.0258715	0.00295645	0.000410338	0.00804868	0.00932174	0.000410338	0.000410338	0.00932174	0.000410338	0.015687	0.0131409	0.0105948	0.186277	0.304671	0.015687	0.0169601	0.0729746	0.0729746	0.0857052	0.0780669	0.0971627	0.0907974	0.0653363	0.0564249	0.0602441	0.0755207	0.0271445	0.0322368	0.0436943	0.0500596	0.0309637	0.0411482	0.081886	0.0755207	0.0551518	0.0640632	0.0411482
0.141	0.0182332	0.0271445	-0.00213578	0.00422951	-0.0250508	-0.00468189	0.0284176	0.0182332	0.0411482	0.0258715	0.00295645	0.0195062	0.0220523	0.0105948	-0.00213578	-0.00213578	0.00422951	0.000410338	-0.00340883	0.014414	0.00422951	0.000410338	0.00932174	-0.00468189	0.182458	0.305944	0.000410338	0.015687	0.0793399	0.0704285	0.0844321	0.0742477	0.0958897	0.0946166	0.0767938	0.0551518	0.0704285	0.0755207	0.0487865	0.0258715	0.0449674	0.0500596	0.0462404	0.0487865	0.0869783	0.0907974	0.0487865	0.0576979	0.037329
0.142	0.00932174	0.0207793	-0.00722801	0.0182332	-0.0161394	0.0016834	0.0309637	0.0258715	0.036056	0.0233254	0.014414	0.0296907	0.036056	0.000410338	0.000410338	0.000410338	0.00932174	0.015687	0.014414	0.0105948	0.0118679	0.00804868	0.00295645	0.014414	0.177365	0.31231	0.0131409	0.0131409	0.0691555	0.0666093	0.0946166	0.0678824	0.0958897	0.0920705	0.0742477	0.0576979	0.0691555	0.0793399	0.036056	0.0258715	0.0500596	0.0653363	0.0411482	0.0411482	0.0946166	0.0857052	0.0513327	0.0487865	0.0500596
0.143	0.0284176	0.014414	0.00932174	0.0105948	-0.0161394	-0.00468189	0.0207793	0.0233254	0.0335098	0.0487865	0.00295645	0.00932174	0.0245984	-0.00850107	-0.0135933	0.014414	0.0016834	0.00422951	0.00422951	0.0118679	-0.00977412	0.0207793	0.000410338	-0.000862719	0.169727	0.298306	-0.0148664	0.014414	0.0615171	0.0666093	0.0780669	0.0729746	0.106074	0.0857052	0.0576979	0.0551518	0.0678824	0.0704285	0.0500596	0.0284176	0.0347829	0.0602441	0.037329	0.0436943	0.0767938	0.0882513	0.0678824	0.0386021	0.0424212
0.144	0.00932174	-0.00595495	-0.00595495	0.00932174	-0.0225047	0.00932174	0.036056	0.0131409	0.036056	0.0309637	0.0271445	0.0182332	0.015687	0.000410338	-0.00722801	0.00932174	-0.00213578	-0.0135933	0.00677563	0.00677563	0.0207793	0.00932174	0.00295645	0.00677563	0.182458	0.305944	-0.0148664	0.0182332	0.0691555	0.080613	0.0780669	0.080613	0.0920705	0.0920705	0.0717016	0.0602441	0.0653363	0.0653363	0.0322368	0.0220523	0.0398751	0.0602441	0.0271445	0.0347829	0.081886	0.0869783	0.058971	0.0475135	0.0475135
0.145	-0.00595495	0.0105948	0.00677563	-0.0135933	-0.0314161	0.000410338	0.0245984	0.014414	0.0335098	0.0398751	0.0105948	0.0169601	0.0296907	0.00932174	0.00932174	-0.00722801	0.0207793	0.00804868	-0.0148664	0.0105948	0.0016834	0.00804868	0.0118679	0.0016834	0.172273	0.291941	-0.00722801	0.0182332	0.0742477	0.0602441	0.0882513	0.0844321	0.102255	0.0869783	0.0640632	0.0564249	0.0615171	0.0640632	0.036056	0.0411482	0.0513327	0.0449674	0.0411482	0.0513327	0.0857052	0.0857052	0.0767938	0.0576979	0.036056
0.146	0.0131409	0.00550257	-0.00340883	0.000410338	-0.0186855	0.00295645	0.015687	0.0296907	0.0245984	0.0347829	0.0169601	0.014414	0.0284176	0.0105948	0.00677563	-0.00595495	0.000410338	0.000410338	-0.00340883	0.0105948	0.00677563	0.0195062	-0.00468189	0.00677563	0.177365	0.302125	-0.0110472	0.00422951	0.0666093	0.0653363	0.0869783	0.0857052	0.0997088	0.0920705	0.0564249	0.0564249	0.0704285	0.0640632	0.0322368	0.0271445	0.0500596	0.0513327	0.0347829	0.0436943	0.0946166	0.081886	0.0500596	0.0653363	0.0513327
0.147	0.0016834	0.0131409	0.00295645	0.015687	-0.0148664	0.00295645	0.0118679	0.0233254	0.0309637	0.0335098	0.0182332	0.0245984	0.0169601	-0.00468189	0.000410338	0.0105948	-0.00213578	0.00295645	0.00422951	0.00932174	0.0182332	0.00677563	-0.000862719	0.00422951	0.182458	0.299579	-0.0212316	0.00677563	0.0729746	0.0602441	0.0869783	0.0857052	0.100982	0.0946166	0.0666093	0.0538788	0.0666093	0.0704285	0.0487865	0.0296907	0.0449674	0.0487865	0.0564249	0.0436943	0.0869783	0.0742477	0.0538788	0.0500596	0.0462404
0.148	0.0169601	0.0131409	0.0016834	0.0169601	-0.0352353	0.000410338	0.0169601	0.0245984	0.0347829	0.0500596	-0.000862719	0.0233254	0.0245984	0.0169601	0.000410338	-0.000862719	-0.00595495	0.0169601	0.0131409	0.00550257	0.015687	0.014414	0.00677563	0.000410338	0.178638	0.294487	-0.0301431	0.000410338	0.0755207	0.0704285	0.080613	0.0831591	0.0971627	0.0920705	0.0627902	0.0717016	0.0691555	0.0666093	0.0296907	0.0335098	0.0436943	0.0475135	0.0449674	0.0296907	0.0958897	0.0882513	0.0640632	0.0564249	0.0576979
0.149	0.0105948	0.000410338	-0.0148664	-0.00595495	-0.0428736	0.0131409	0.0258715	0.0182332	0.036056	0.0309637	0.0220523	0.0131409	0.0271445	0.00550257	-0.0135933	-0.00213578	-0.00722801	0.00295645	0.0131409	0.0105948	0.00295645	0.0233254	-0.00595495	0.00677563	0.183731	0.305944	-0.0416006	0.0131409	0.058971	0.0742477	0.0958897	0.0780669	0.0971627	0.0933435	0.0602441	0.0729746	0.0678824	0.0653363	0.0436943	0.0386021	0.0449674	0.0462404	0.0258715	0.0411482	0.100982	0.0844321	0.0602441	0.0564249	0.0436943
0.15	0.015687	0.00550257	0.0207793	0.00677563	-0.0263239	0.00422951	0.0284176	0.0220523	0.0449674	0.0296907	0.0245984	0.00932174	0.014414	0.00804868	-0.000862719	-0.00595495	0.015687	0.00550257	0.0245984	0.0195062	0.0182332	0.00295645	0.000410338	0.0169601	0.18755	0.305944	-0.0428736	0.0207793	0.0666093	0.0704285	0.0869783	0.0767938	0.0984358	0.0857052	0.0704285	0.0500596	0.0653363	0.0704285	0.0449674	0.0245984	0.0513327	0.0462404	0.037329	0.0436943	0.0857052	0.0946166	0.0576979	0.0475135	0.0500596
0.151	0.014414	-0.00340883	-0.00850107	0.000410338	-0.00977412	0.00422951	0.0233254	0.014414	0.0411482	0.036056	0.0271445	0.0245984	0.0220523	0.00422951	0.00422951	-0.00340883	0.0131409	-0.000862719	0.0105948	0.0105948	0.0169601	0.00804868	0.00550257	0.00295645	0.18755	0.30849	-0.0301431	0.014414	0.0627902	0.0780669	0.081886	0.0831591	0.0895244	0.0869783	0.0704285	0.0615171	0.0678824	0.0526057	0.0411482	0.0386021	0.0411482	0.0564249	0.0309637	0.0424212	0.0857052	0.0907974	0.0538788	0.0513327	0.0398751
0.152	0.0233254	0.015687	-0.00977412	0.00295645	-0.0314161	0.0233254	0.0271445	0.0335098	0.0296907	0.0296907	0.0131409	0.00804868	0.0258715	-0.00595495	0.00932174	0.00422951	-0.00722801	0.00804868	-0.0135933	0.00932174	0.00295645	0.0131409	0.0233254	-0.00722801	0.18755	0.304671	-0.0466928	0.037329	0.0742477	0.0691555	0.080613	0.0767938	0.100982	0.0755207	0.0666093	0.0615171	0.0653363	0.058971	0.0335098	0.0207793	0.0436943	0.0602441	0.0513327	0.0449674	0.0857052	0.0844321	0.0653363	0.0513327	0.0449674
0.153	0.00422951	0.015687	-0.0148664	-0.0110472	-0.0339622	0.00550257	0.014414	0.036056	0.0233254	0.0449674	0.00932174	0.0118679	0.0233254	-0.00468189	-0.00340883	0.00550257	0.00677563	0.00804868	0.000410338	0.00677563	0.0105948	0.0105948	0.00295645	0.00550257	0.183731	0.298306	-0.0403275	0.0551518	0.0704285	0.081886	0.0971627	0.0780669	0.0946166	0.0844321	0.0704285	0.0627902	0.0704285	0.0653363	0.037329	0.0449674	0.0551518	0.0475135	0.0436943	0.0462404	0.0933435	0.0844321	0.0666093	0.0538788	0.0475135
0.154	0.0169601	0.0131409	0.00550257	-0.00213578	-0.02887	0.00550257	0.00932174	0.0309637	0.0309637	0.0309637	0.0271445	0.0258715	0.0233254	0.00932174	0.00804868	-0.00722801	0.00804868	0.00550257	0.00677563	0.00677563	0.0016834	0.015687	0.00295645	0.0105948	0.179912	0.307217	-0.0390544	0.0538788	0.0767938	0.0640632	0.0869783	0.0869783	0.0920705	0.0869783	0.0602441	0.0538788	0.0666093	0.0742477	0.0462404	0.0398751	0.0462404	0.0653363	0.0449674	0.0462404	0.0971627	0.0793399	0.0551518	0.0576979	0.0475135
0.155	0.0169601	0.0182332	0.000410338	0.000410338	-0.0148664	0.0207793	0.0245984	0.014414	0.0322368	0.037329	0.00550257	0.00550257	0.0207793	0.0169601	0.00932174	0.0131409	0.00932174	0.015687	0.0169601	0.00932174	-0.000862719	0.0207793	-0.00213578	-0.00595495	0.173546	0.303398	-0.0148664	0.0538788	0.0666093	0.0678824	0.081886	0.0767938	0.0958897	0.0946166	0.0704285	0.0678824	0.0500596	0.0653363	0.037329	0.0347829	0.0411482	0.0436943	0.0386021	0.037329	0.0857052	0.0767938	0.0538788	0.0602441	0.0284176
0.156	0.0169601	0.0182332	0.00804868	0.0016834	-0.0148664	0.00422951	0.0284176	0.0233254	0.037329	0.0296907	0.037329	0.0335098	0.00677563	0.0016834	0.0016834	0.00295645	-0.000862719	0.0195062	0.00677563	0.00295645	0.00295645	0.0182332	0.000410338	0.00804868	0.179912	0.304671	-0.0135933	0.0411482	0.0755207	0.0666093	0.0895244	0.0767938	0.0920705	0.0907974	0.0602441	0.0615171	0.0576979	0.0640632	0.0462404	0.0309637	0.0449674	0.0526057	0.0436943	0.0398751	0.080613	0.080613	0.058971	0.0500596	0.0678824
0.157	0.0182332	0.0016834	0.00550257	0.00804868	-0.0148664	0.0105948	0.0207793	0.0195062	0.0245984	0.0245984	0.0105948	0.0131409	0.0105948	-0.00213578	0.0245984	-0.0161394	0.000410338	0.00677563	-0.0110472	0.0169601	0.00550257	0.0131409	0.00677563	0.00804868	0.185004	0.300852	-0.0110472	0.0666093	0.0742477	0.0793399	0.0831591	0.081886	0.0946166	0.0946166	0.0742477	0.0615171	0.0666093	0.0551518	0.0398751	0.0271445	0.0436943	0.0576979	0.0487865	0.0475135	0.0984358	0.0920705	0.0526057	0.0487865	0.0398751
0.158	0.0271445	0.00550257	-0.00468189	-0.000862719	-0.00468189	0.0105948	0.0284176	0.0207793	0.0347829	0.0258715	0.0207793	0.00932174	0.0220523	0.0131409	0.00932174	0.00422951	0.0105948	0.00932174	-0.00340883	0.014414	-0.00468189	0.0169601	0.0195062	-0.00850107	0.169727	0.302125	-0.0263239	0.0538788	0.0767938	0.0717016	0.0780669	0.0857052	0.102255	0.0882513	0.0704285	0.0678824	0.0678824	0.081886	0.0335098	0.0296907	0.0436943	0.0475135	0.036056	0.0411482	0.0997088	0.081886	0.0576979	0.0513327	0.0500596
0.159	0.00677563	0.0207793	0.00677563	0.00932174	-0.00722801	0.0296907	0.0424212	0.0284176	0.0411482	0.037329	0.00550257	-0.00213578	0.0220523	-0.0365083	0.00677563	-0.00977412	0.000410338	-0.00340883	0.015687	0.0207793	0.015687	0.000410338	0.000410338	0.000410338	0.177365	0.298306	-0.0174125	0.0411482	0.0666093	0.0666093	0.0857052	0.0793399	0.0946166	0.0869783	0.0615171	0.0666093	0.0742477	0.0653363	0.0322368	0.0424212	0.0347829	0.0538788	0.0411482	0.0564249	0.0869783	0.0907974	0.0640632	0.0666093	0.0462404
0.16	0.014414	0.0169601	-0.00850107	0.0131409	0.00422951	0.00804868	0.0449674	0.0182332	0.0487865	0.0526057	0.00295645	0.0296907	0.0284176	-0.0314161	-0.0123202	0.000410338	0.00804868	0.000410338	0.00932174	0.00932174	0.0131409	0.0169601	0.015687	-0.000862719	0.179912	0.302125	-0.0186855	0.0551518	0.0678824	0.0704285	0.0793399	0.080613	0.0997088	0.0907974	0.0742477	0.0576979	0.0513327	0.0742477	0.0347829	0.0296907	0.0538788	0.0526057	0.0513327	0.0487865	0.0857052	0.0831591	0.0475135	0.0538788	0.0462404
0.161	0.00550257	0.0118679	0.00550257	0.000410338	-0.0250508	0.0182332	0.0411482	0.0131409	0.0436943	0.0309637	0.0169601	0.00550257	0.00677563	-0.00722801	0.014414	-0.00722801	0.00422951	-0.00468189	0.000410338	0.00295645	0.0105948	0.000410338	-0.00340883	0.00677563	0.177365	0.30849	-0.0110472	0.0500596	0.0717016	0.0755207	0.0869783	0.0869783	0.0984358	0.0895244	0.0666093	0.0666093	0.0767938	0.0666093	0.0398751	0.0411482	0.0335098	0.0538788	0.0462404	0.0564249	0.0997088	0.0831591	0.0500596	0.0513327	0.0513327
0.162	0.015687	0.0195062	0.00932174	0.015687	-0.00468189	0.00550257	0.0169601	0.0258715	0.0296907	0.0309637	0.0233254	0.014414	0.0207793	0.00932174	0.00804868	-0.000862719	-0.00977412	0.0016834	0.00932174	0.00550257	0.0195062	0.014414	0.015687	0.0118679	0.18755	0.300852	0.00422951	0.0615171	0.0666093	0.0653363	0.0907974	0.0729746	0.0971627	0.0844321	0.0767938	0.0666093	0.0615171	0.0615171	0.0258715	0.036056	0.0322368	0.0513327	0.0411482	0.0398751	0.0882513	0.0895244	0.0615171	0.0678824	0.0462404
0.163	0.0105948	0.0169601	-0.00340883	-0.00722801	-0.0161394	0.0335098	0.0207793	0.015687	0.0424212	0.0271445	0.0195062	0.00804868	0.0296907	0.000410338	0.0118679	0.00804868	-0.000862719	0.00677563	0.00932174	0.0118679	0.00550257	0.014414	0.0105948	0.0233254	0.18755	0.29576	0.000410338	0.0640632	0.0666093	0.0704285	0.0895244	0.080613	0.102255	0.0895244	0.0704285	0.0576979	0.0691555	0.0742477	0.0449674	0.0271445	0.0436943	0.0411482	0.0513327	0.0449674	0.0844321	0.0780669	0.0678824	0.0513327	0.0449674
0.164	0.0233254	0.0118679	-0.00468189	-0.0110472	-0.0263239	0.0016834	0.0271445	0.0131409	0.0245984	0.0500596	0.000410338	0.015687	0.0195062	0.0118679	0.00295645	0.015687	0.0258715	0.00932174	-0.00468189	0.00295645	0.00295645	0.00295645	-0.00213578	0.000410338	0.173546	0.305944	0.0169601	0.0513327	0.0691555	0.0640632	0.081886	0.0704285	0.0907974	0.0920705	0.0666093	0.0742477	0.0755207	0.080613	0.0411482	0.0245984	0.0462404	0.0576979	0.0424212	0.0449674	0.106074	0.0780669	0.0564249	0.0462404	0.0411482
0.165	0.00677563	-0.00722801	0.000410338	-0.00595495	-0.0212316	0.0207793	0.0245984	0.0169601	0.0245984	0.0386021	0.0195062	0.0258715	0.0245984	-0.00340883	-0.0110472	-0.00340883	0.00422951	0.00550257	0.0131409	0.0016834	0.0207793	0.0105948	0.00677563	0.00932174	0.176092	0.299579	0.0245984	0.0462404	0.0666093	0.0615171	0.081886	0.0755207	0.0958897	0.0984358	0.0717016	0.0678824	0.0627902	0.0717016	0.036056	0.036056	0.0436943	0.0538788	0.0475135	0.0487865	0.0958897	0.0857052	0.0640632	0.0602441	0.0449674
0.166	0.015687	-0.00340883	0.000410338	0.000410338	-0.0275969	0.00932174	0.0131409	0.0195062	0.036056	0.0436943	0.0105948	0.0195062	0.0296907	0.00932174	-0.00468189	-0.00977412	0.00295645	0.000410338	-0.00468189	0.015687	0.00550257	0.0169601	-0.00977412	-0.00468189	0.176092	0.291941	0.0182332	0.0564249	0.0704285	0.0780669	0.0831591	0.0742477	0.0907974	0.0907974	0.0666093	0.0526057	0.0755207	0.058971	0.0449674	0.0233254	0.0487865	0.0513327	0.0436943	0.0513327	0.0933435	0.0895244	0.0666093	0.0640632	0.0704285
0.167	0.0207793	0.0169601	-0.0110472	-0.0148664	-0.0110472	0.00932174	0.015687	0.0296907	0.0233254	0.0284176	0.0233254	0.0118679	0.0169601	0.014414	-0.000862719	0.014414	0.014414	0.014414	0.00804868	0.0169601	0.00295645	0.0105948	0.014414	0.00550257	0.192642	0.299579	0.0233254	0.0666093	0.0755207	0.0678824	0.0920705	0.0780669	0.0971627	0.0984358	0.0666093	0.0627902	0.0666093	0.0615171	0.0335098	0.0309637	0.0551518	0.0475135	0.0309637	0.0475135	0.0895244	0.0857052	0.0615171	0.0640632	0.0666093
0.168	-0.00340883	0.00677563	0.000410338	-0.00213578	-0.0174125	0.0169601	0.0245984	0.0258715	0.0322368	0.0449674	0.0169601	0.00422951	0.0195062	0.0118679	0.000410338	0.00422951	-0.000862719	0.014414	0.00422951	0.014414	0.00804868	0.0169601	0.00295645	0.00550257	0.178638	0.294487	0.0335098	0.0640632	0.0653363	0.080613	0.0869783	0.0653363	0.0920705	0.0831591	0.0704285	0.0538788	0.058971	0.0717016	0.0347829	0.037329	0.0449674	0.0551518	0.0436943	0.0398751	0.0895244	0.0857052	0.0538788	0.0462404	0.0844321
0.169	0.00295645	0.00932174	0.000410338	0.0118679	-0.0301431	0.00550257	0.0169601	0.0296907	0.0475135	0.0462404	0.015687	-0.000862719	0.0195062	0.0105948	-0.0174125	-0.00595495	0.00550257	-0.00340883	0.00550257	0.014414	0.0169601	0.015687	0.0105948	0.00550257	0.174819	0.304671	0.0207793	0.0551518	0.0640632	0.080613	0.0780669	0.0831591	0.0895244	0.0869783	0.0717016	0.0615171	0.0615171	0.0691555	0.037329	0.0411482	0.037329	0.0640632	0.0271445	0.0271445	0.0907974	0.0933435	0.0602441	0.0462404	0.0678824
0.17	0.0220523	0.0182332	-0.00340883	0.00677563	-0.0275969	0.0131409	0.00295645	0.0309637	0.0284176	0.036056	0.0335098	0.0131409	0.014414	0.000410338	-0.00722801	0.00295645	0.00550257	-0.00468189	0.00804868	0.000410338	0.0182332	0.0105948	0.00932174	0.0131409	0.172273	0.29576	0.014414	0.0640632	0.0780669	0.0666093	0.0831591	0.0869783	0.0844321	0.0882513	0.0678824	0.0678824	0.0564249	0.0717016	0.0296907	0.0309637	0.0411482	0.058971	0.0309637	0.0398751	0.0857052	0.0882513	0.0564249	0.0475135	0.0538788
0.171	0.0207793	0.0207793	-0.00722801	-0.00468189	-0.0212316	0.00932174	0.0245984	0.0233254	0.0309637	0.0411482	0.0233254	0.0169601	0.0284176	-0.000862719	0.000410338	-0.00340883	-0.000862719	0.0105948	0.0131409	-0.000862719	0.0118679	0.014414	-0.00595495	0.00932174	0.179912	0.29576	0.0207793	0.0666093	0.0704285	0.0615171	0.0844321	0.0767938	0.0767938	0.0780669	0.0640632	0.0653363	0.0691555	0.0627902	0.0271445	0.0322368	0.0436943	0.0462404	0.0398751	0.0436943	0.0920705	0.0907974	0.0615171	0.0615171	0.0500596
0.172	0.0131409	0.00677563	-0.00468189	0.00932174	-0.0352353	0.0118679	0.037329	0.0347829	0.037329	0.0449674	0.0169601	0.015687	0.0207793	0.0105948	0.0016834	0.00932174	0.015687	0.0105948	-0.00340883	-0.0110472	0.00932174	0.0207793	0.000410338	0.000410338	0.169727	0.297033	0.0207793	0.0538788	0.0704285	0.0755207	0.0920705	0.0844321	0.0946166	0.102255	0.080613	0.0666093	0.0526057	0.0755207	0.0424212	0.0335098	0.0526057	0.0564249	0.0449674	0.0475135	0.0958897	0.0767938	0.0513327	0.0615171	0.0475135
0.173	0.0118679	0.000410338	-0.00468189	0.014414	-0.0352353	0.000410338	0.0195062	0.0309637	0.0424212	0.0424212	0.0220523	0.0131409	0.0105948	0.00550257	-0.00213578	0.00932174	-0.00977412	0.00295645	0.00677563	0.0169601	0.0309637	0.00677563	0.0131409	0.00932174	0.173546	0.29576	0.0309637	0.0717016	0.0844321	0.0666093	0.081886	0.0895244	0.0907974	0.081886	0.0780669	0.0640632	0.0780669	0.0755207	0.0449674	0.036056	0.0424212	0.058971	0.0500596	0.0335098	0.0933435	0.0882513	0.0538788	0.0538788	0.0462404
0.174	0.0220523	0.00804868	0.0105948	-0.00977412	-0.0377814	0.00932174	0.0195062	0.0220523	0.0462404	0.0309637	0.0245984	0.00804868	0.0169601	0.0131409	-0.00468189	-0.0148664	0.0105948	0.00550257	0.00677563	0.00422951	0.0131409	-0.00595495	0.000410338	0.00804868	0.176092	0.302125	0.0386021	0.0602441	0.0780669	0.0755207	0.0831591	0.0793399	0.0895244	0.0780669	0.0666093	0.0627902	0.0704285	0.0653363	0.0347829	0.037329	0.036056	0.0462404	0.0322368	0.0411482	0.0844321	0.0920705	0.058971	0.0615171	0.0551518
0.175	0.0271445	0.0169601	0.00295645	0.014414	-0.0466928	0.0195062	0.0258715	0.0233254	0.0449674	0.0347829	0.0131409	0.0131409	0.0207793	0.0220523	-0.00468189	0.00677563	0.0016834	0.0233254	0.0131409	0.00804868	0.00677563	0.0195062	-0.00340883	0.0258715	0.190096	0.291941	0.0245984	0.0678824	0.0767938	0.0729746	0.0920705	0.0831591	0.0984358	0.0933435	0.0742477	0.0653363	0.0653363	0.0678824	0.037329	0.0436943	0.0500596	0.0424212	0.0335098	0.0500596	0.0958897	0.080613	0.0627902	0.0398751	0.0258715
0.176	0.00932174	0.0233254	-0.00468189	0.00677563	-0.0543312	0.00932174	0.0245984	0.0245984	0.0576979	0.0233254	0.0233254	0.00295645	0.0245984	0.000410338	-0.00340883	0.000410338	0.00422951	0.014414	0.0016834	0.00677563	0.014414	0.00295645	0.0105948	-0.000862719	0.176092	0.297033	0.0335098	0.0475135	0.0755207	0.0704285	0.0882513	0.0857052	0.0793399	0.0958897	0.0564249	0.0615171	0.0564249	0.0717016	0.0462404	0.0296907	0.0411482	0.0551518	0.0449674	0.0436943	0.0997088	0.0946166	0.0475135	0.0627902	0.0245984
0.177	0.000410338	0.00677563	0.014414	0.000410338	-0.0314161	0.014414	0.0233254	0.014414	0.0258715	0.0296907	0.00550257	-0.00595495	0.0220523	-0.00977412	-0.00213578	-0.00722801	0.0207793	-0.00213578	0.00932174	0.0233254	0.014414	0.0118679	-0.0110472	-0.00468189	0.192642	0.304671	0.036056	0.0615171	0.0653363	0.0627902	0.081886	0.0767938	0.0907974	0.0958897	0.0678824	0.0602441	0.0576979	0.0678824	0.0271445	0.0296907	0.058971	0.0615171	0.0576979	0.0386021	0.0920705	0.0793399	0.0640632	0.0691555	0.0513327
0.178	0.0220523	0.000410338	0.00295645	0.0118679	-0.0314161	0.0118679	0.0245984	0.0220523	0.0462404	0.0347829	0.0169601	0.0220523	0.0195062	0.00295645	-0.000862719	0.00550257	0.00295645	-0.00468189	0.00677563	0.0016834	0.0258715	0.0182332	0.0169601	-0.00340883	0.176092	0.316129	0.0347829	0.0551518	0.0755207	0.0717016	0.0717016	0.0844321	0.0946166	0.0920705	0.0704285	0.0627902	0.0755207	0.0742477	0.0335098	0.0411482	0.0487865	0.0526057	0.037329	0.0436943	0.0844321	0.0844321	0.0653363	0.0526057	0.0296907
0.179	0.0195062	0.0195062	-0.00340883	0.0131409	-0.02887	0.0296907	0.0195062	0.0207793	0.0411482	0.0335098	0.00932174	0.014414	0.014414	0.00550257	0.00932174	-0.0110472	0.00422951	0.000410338	0.014414	-0.00468189	0.014414	0.00677563	-0.00468189	0.014414	0.176092	0.302125	0.0526057	0.0462404	0.0729746	0.0767938	0.0869783	0.0767938	0.0907974	0.0857052	0.0717016	0.0780669	0.0691555	0.0678824	0.00932174	0.0436943	0.0309637	0.0513327	0.0347829	0.0602441	0.081886	0.0895244	0.0576979	0.0551518	0.036056
0.18	0.014414	0.00677563	0.00295645	-0.00595495	-0.0186855	0.0207793	0.0245984	0.0284176	0.0436943	0.0347829	0.00932174	-0.00468189	0.0195062	0.000410338	0.0169601	0.00932174	0.0016834	0.00677563	-0.000862719	-0.00468189	0.014414	0.0105948	0.0169601	0.0105948	0.177365	0.29576	0.0475135	0.0538788	0.080613	0.0793399	0.0857052	0.080613	0.0946166	0.0895244	0.0640632	0.0551518	0.0640632	0.0678824	0.0386021	0.0271445	0.036056	0.0602441	0.036056	0.0296907	0.0907974	0.0844321	0.0615171	0.0487865	0.036056
0.181	0.0195062	0.0258715	0.00804868	0.00550257	-0.0174125	0.0131409	0.015687	0.0195062	0.0411482	0.0271445	0.00550257	0.0233254	0.0245984	0.015687	-0.00340883	0.00295645	0.0118679	-0.000862719	0.00932174	0.00422951	0.0207793	0.0131409	0.014414	0.0169601	0.171	0.300852	0.0513327	0.0500596	0.0678824	0.0678824	0.0831591	0.0704285	0.107347	0.081886	0.081886	0.0576979	0.081886	0.0678824	0.0284176	0.0411482	0.0500596	0.0513327	0.0487865	0.0411482	0.0882513	0.0907974	0.058971	0.0551518	0.0386021
0.182	0.0105948	0.00550257	0.000410338	0.00550257	-0.0237778	0.0195062	0.0195062	0.0182332	0.0411482	0.036056	0.0131409	0.0182332	0.00932174	0.0105948	-0.0161394	-0.000862719	0.00677563	0.0105948	-0.000862719	0.015687	0.000410338	0.0131409	0.000410338	0.00422951	0.179912	0.302125	0.0538788	0.0513327	0.0742477	0.081886	0.0920705	0.0857052	0.0984358	0.0869783	0.0653363	0.0449674	0.0653363	0.0551518	0.0449674	0.0296907	0.036056	0.0475135	0.0462404	0.0449674	0.0882513	0.0907974	0.0551518	0.0551518	0.0411482
0.183	0.0220523	0.00932174	0.00550257	-0.0123202	-0.0135933	0.0195062	0.0271445	0.0182332	0.0296907	0.0309637	0.000410338	0.014414	0.0258715	0.0118679	-0.00977412	-0.00468189	0.00677563	0.00804868	0.0195062	0.0207793	-0.00722801	0.00422951	0.00422951	0.00677563	0.176092	0.302125	0.0551518	0.0615171	0.0755207	0.0666093	0.0946166	0.0895244	0.0933435	0.0780669	0.0767938	0.0513327	0.0729746	0.0831591	0.036056	0.0296907	0.0449674	0.037329	0.0424212	0.0462404	0.0920705	0.0907974	0.058971	0.0564249	0.0309637
0.184	0.0105948	0.0131409	0.000410338	-0.00340883	-0.02887	0.0207793	0.015687	0.0245984	0.0411482	0.0284176	0.0182332	0.0245984	0.036056	0.00295645	0.00932174	0.000410338	0.00932174	0.00422951	0.0131409	0.0131409	0.0182332	0.00550257	0.00932174	0.00550257	0.18755	0.300852	0.0564249	0.0513327	0.0729746	0.0755207	0.080613	0.080613	0.0984358	0.0920705	0.0767938	0.0640632	0.0678824	0.0767938	0.036056	0.0258715	0.0411482	0.0564249	0.0475135	0.0436943	0.0882513	0.080613	0.0615171	0.0615171	0.0309637
0.185	0.0169601	0.00804868	-0.00213578	-0.0250508	-0.0263239	0.0169601	0.0322368	0.0207793	0.0347829	0.0322368	0.0182332	0.0207793	0.0169601	-0.00595495	0.0131409	0.00804868	0.00295645	0.00677563	0.00422951	0.000410338	-0.00468189	0.015687	0.0118679	0.015687	0.176092	0.29576	0.058971	0.0576979	0.0767938	0.0717016	0.0831591	0.0780669	0.0971627	0.0882513	0.0742477	0.0551518	0.0640632	0.0767938	0.0449674	0.0411482	0.0462404	0.0538788	0.037329	0.0500596	0.0920705	0.0958897	0.0538788	0.0449674	0.0513327
0.186	0.0105948	0.00932174	0.00295645	-0.00340883	-0.0301431	0.0182332	0.014414	0.015687	0.036056	0.0436943	0.015687	0.0220523	0.0322368	0.00804868	-0.00722801	-0.00722801	0.00804868	0.00422951	0.0105948	0.00550257	0.0245984	0.015687	0.014414	-0.00213578	0.167181	0.298306	0.0487865	0.0576979	0.0780669	0.0767938	0.0780669	0.0831591	0.0946166	0.0844321	0.0755207	0.0627902	0.0704285	0.0717016	0.0398751	0.036056	0.0462404	0.0564249	0.037329	0.0411482	0.0857052	0.0844321	0.0564249	0.0602441	0.037329
0.187	0.0296907	0.00804868	-0.00340883	-0.00977412	-0.0250508	0.0131409	0.0271445	0.0195062	0.0436943	0.0309637	0.00677563	0.015687	0.0309637	0.0233254	0.000410338	0.00550257	0.000410338	0.000410338	0.0131409	0.0169601	0.0105948	0.00550257	0.00932174	-0.00722801	0.173546	0.302125	0.0615171	0.0653363	0.0602441	0.0704285	0.0831591	0.0767938	0.0844321	0.0920705	0.0729746	0.0653363	0.0767938	0.0602441	0.0436943	0.036056	0.0462404	0.0436943	0.0424212	0.0564249	0.0831591	0.0844321	0.0564249	0.0538788	0.0335098
0.188	0.00932174	0.0296907	-0.00340883	-0.0212316	-0.0390544	0.00422951	0.0296907	0.0207793	0.0296907	0.0309637	0.00677563	0.0309637	0.0233254	0.014414	-0.00468189	0.00677563	-0.000862719	0.0131409	0.00295645	0.00295645	0.0182332	0.0105948	-0.00595495	0.00550257	0.181184	0.300852	0.0615171	0.0653363	0.0678824	0.0742477	0.080613	0.0869783	0.0869783	0.0933435	0.0666093	0.0615171	0.0513327	0.0551518	0.0296907	0.0475135	0.0411482	0.0513327	0.0449674	0.0513327	0.0946166	0.0882513	0.0551518	0.0424212	0.0424212
0.189	0.0169601	0.00677563	0.00422951	-0.0212316	-0.0365083	0.014414	0.037329	0.0207793	0.0207793	0.0449674	0.0182332	0.014414	0.0258715	0.000410338	0.00295645	-0.00468189	0.00422951	0.00550257	0.0207793	0.0169601	0.0169601	0.0195062	0.00932174	-0.000862719	0.183731	0.309763	0.058971	0.0576979	0.0678824	0.0704285	0.0831591	0.0767938	0.0844321	0.0767938	0.0717016	0.0564249	0.0666093	0.0755207	0.0449674	0.0296907	0.037329	0.0538788	0.0449674	0.0411482	0.100982	0.0984358	0.0526057	0.0615171	0.0335098
0.19	0.0195062	-0.00213578	0.00422951	-0.0275969	-0.02887	0.00804868	0.015687	0.0169601	0.037329	0.0449674	0.014414	0.0284176	0.015687	-0.00722801	0.00550257	-0.00468189	0.014414	-0.00722801	0.0105948	0.00550257	0.0195062	0.014414	0.0105948	-0.00468189	0.182458	0.300852	0.0526057	0.0576979	0.0742477	0.0767938	0.0907974	0.0895244	0.0882513	0.0920705	0.0666093	0.0691555	0.0666093	0.0627902	0.0322368	0.0233254	0.0398751	0.0551518	0.0296907	0.0551518	0.0844321	0.104801	0.0551518	0.0627902	0.0436943
0.191	0.0207793	0.0220523	-0.0110472	-0.0352353	-0.0441467	0.0131409	0.0118679	0.0169601	0.0271445	0.0436943	0.00295645	0.0131409	0.0207793	0.000410338	0.000410338	0.00550257	0.00677563	0.0258715	-0.000862719	0.00932174	0.0182332	0.0105948	0.0169601	0.0207793	0.183731	0.304671	0.0576979	0.0564249	0.0767938	0.080613	0.0907974	0.080613	0.0857052	0.0844321	0.0742477	0.0615171	0.0627902	0.0717016	0.0296907	0.0322368	0.0322368	0.0500596	0.0500596	0.0436943	0.0971627	0.0678824	0.0615171	0.0615171	0.0576979
0.192	0.00295645	0.0105948	0.00677563	-0.0225047	-0.0365083	0.00932174	0.0296907	0.0296907	0.0500596	0.0449674	0.0105948	0.00295645	0.0169601	-0.00213578	-0.00468189	0.00677563	0.00677563	-0.000862719	0.00677563	-0.00340883	0.00804868	0.015687	-0.0148664	-0.00722801	0.176092	0.291941	0.0615171	0.0653363	0.0691555	0.0767938	0.0907974	0.0933435	0.0907974	0.0895244	0.0742477	0.0513327	0.0678824	0.0857052	0.036056	0.0271445	0.0500596	0.0462404	0.036056	0.0449674	0.0869783	0.0920705	0.0462404	0.0513327	0.0538788
0.193	0.00422951	0.00550257	0.014414	-0.0237778	-0.0365083	0.0182332	0.0195062	0.0245984	0.036056	0.0195062	0.00932174	0.0245984	0.015687	0.00677563	-0.00468189	0.0207793	-0.00213578	0.000410338	0.00932174	0.015687	0.014414	0.0220523	0.0131409	0.00550257	0.169727	0.290668	0.0551518	0.0500596	0.0755207	0.0717016	0.0907974	0.0857052	0.0958897	0.102255	0.0780669	0.0615171	0.0564249	0.0602441	0.0309637	0.0309637	0.0436943	0.0666093	0.036056	0.0411482	0.0971627	0.080613	0.0436943	0.0538788	0.0513327
0.194	0.0411482	0.000410338	0.0105948	-0.0123202	-0.116711	0.0195062	0.0284176	0.015687	0.0398751	0.036056	0.0118679	0.0309637	0.0233254	0.00932174	0.000410338	0.00550257	0.014414	0.0131409	0.00677563	0.0131409	0.0105948	0.0233254	-0.00850107	0.0220523	0.178638	0.299579	0.0500596	0.0602441	0.0742477	0.0717016	0.081886	0.0844321	0.0946166	0.0882513	0.0678824	0.0526057	0.0615171	0.0767938	0.0309637	0.0449674	0.0449674	0.0551518	0.0462404	0.037329	0.0907974	0.0907974	0.0627902	0.0500596	0.036056
0.195	0.00550257	0.0131409	-0.00595495	-0.0199586	-0.168906	0.0105948	0.0195062	0.0398751	0.0258715	0.0386021	0.014414	0.0131409	0.0169601	0.00550257	-0.00213578	0.00550257	-0.00213578	0.0131409	0.00422951	0.00932174	-0.00468189	0.00550257	0.0105948	0.000410338	0.183731	0.298306	0.0551518	0.0653363	0.081886	0.081886	0.0857052	0.0793399	0.0857052	0.0882513	0.0704285	0.0627902	0.0857052	0.0666093	0.0335098	0.0233254	0.0526057	0.0500596	0.037329	0.0526057	0.0857052	0.0882513	0.0551518	0.0564249	0.0449674
0.196	0.015687	0.0169601	0.00295645	-0.0161394	-0.158722	0.00295645	0.0347829	0.0207793	0.0475135	0.0233254	0.00550257	0.0105948	0.0296907	0.015687	0.000410338	-0.00850107	0.0245984	0.00550257	0.015687	0.00932174	0.00932174	0.014414	-0.00468189	0.0105948	0.183731	0.286848	0.0487865	0.0615171	0.0653363	0.0704285	0.0857052	0.0857052	0.0933435	0.0958897	0.0678824	0.0564249	0.0564249	0.0704285	0.0309637	0.0398751	0.0398751	0.0653363	0.0411482	0.0398751	0.0793399	0.081886	0.0564249	0.0526057	0.0462404
0.197	0.0105948	0.0233254	0.00677563	-0.0148664	-0.119257	0.00550257	0.0309637	0.015687	0.0398751	0.0411482	0.0233254	0.0131409	0.014414	0.00677563	0.000410338	0.00677563	-0.00340883	-0.00468189	0.0182332	0.00932174	0.0271445	0.014414	-0.00468189	0.00804868	0.186277	0.304671	0.0615171	0.0538788	0.0742477	0.0717016	0.0857052	0.0857052	0.0920705	0.0920705	0.0755207	0.0666093	0.0704285	0.0755207	0.0347829	0.0347829	0.0500596	0.0513327	0.0424212	0.0475135	0.0844321	0.0882513	0.0627902	0.0627902	0.0564249
0.198	0.0131409	0.00932174	0.0131409	-0.0135933	-0.142172	-0.000862719	0.0309637	0.0296907	0.0398751	0.0296907	0.0195062	0.0322368	0.0207793	0.014414	-0.00340883	0.0169601	0.00295645	-0.00213578	0.00422951	0.0271445	0.0182332	0.0131409	0.00677563	0.00677563	0.182458	0.290668	0.0564249	0.0576979	0.0767938	0.0717016	0.0857052	0.0882513	0.0907974	0.0933435	0.0615171	0.0640632	0.0767938	0.0678824	0.0487865	0.0411482	0.0347829	0.0513327	0.0500596	0.0513327	0.0857052	0.0946166	0.0487865	0.0513327	0.0284176
0.199	0.0245984	0.0207793	0.0105948	0.000410338	-0.184183	0.000410338	0.0271445	0.0296907	0.0322368	0.0309637	-0.00213578	0.0131409	0.014414	-0.00340883	-0.00468189	0.000410338	0.00677563	0.00550257	0.00804868	0.0016834	0.00932174	0.015687	-0.00722801	0.000410338	0.176092	0.300852	0.0564249	0.0653363	0.0742477	0.0767938	0.0767938	0.0844321	0.0907974	0.0907974	0.0615171	0.0602441	0.0615171	0.0755207	0.0449674	0.0309637	0.0449674	0.0602441	0.0386021	0.0513327	0.0933435	0.0844321	0.0475135	0.0500596	0.0462404
0.2	0.0016834	0.0195062	0.00550257	-0.0123202	-0.161268	-0.00468189	0.0296907	0.0284176	0.0398751	0.0449674	0.000410338	0.015687	0.0207793	0.00932174	-0.000862719	-0.00722801	0.000410338	0.000410338	-0.00977412	0.00804868	0.0118679	0.015687	0.00932174	0.000410338	0.177365	0.298306	0.058971	0.0678824	0.0793399	0.0615171	0.081886	0.081886	0.0882513	0.0946166	0.0729746	0.0551518	0.0729746	0.0666093	0.0386021	0.0347829	0.0424212	0.0526057	0.0386021	0.0398751	0.0920705	0.0895244	0.0551518	0.0564249	0.0615171
0.201	0.0118679	0.0105948	0.0169601	-0.0110472	-0.134534	-0.00340883	0.0322368	0.0233254	0.0449674	0.0347829	0.014414	0.014414	0.00932174	0.015687	0.00550257	-0.00977412	0.014414	0.014414	0.0118679	0.0169601	0.0182332	0.0207793	0.0258715	0.00677563	0.18755	0.299579	0.0576979	0.0526057	0.0704285	0.0666093	0.0844321	0.081886	0.104801	0.0920705	0.0742477	0.0538788	0.0691555	0.0666093	0.0449674	0.0500596	0.0411482	0.0538788	0.0411482	0.036056	0.0869783	0.081886	0.0551518	0.0551518	0.0500596
0.202	0.0195062	0.014414	0.0207793	-0.0174125	-0.128168	-0.0110472	0.0296907	0.0335098	0.0284176	0.0271445	0.0233254	0.0207793	0.0195062	-0.0237778	0.000410338	0.00295645	-0.00850107	0.00295645	0.0220523	0.00677563	0.0195062	0.0118679	0.000410338	0.00932174	0.178638	0.298306	0.0500596	0.0564249	0.0717016	0.081886	0.0857052	0.0857052	0.0933435	0.0882513	0.0729746	0.0551518	0.0653363	0.0653363	0.037329	0.0284176	0.0398751	0.0475135	0.0462404	0.0424212	0.0857052	0.0831591	0.0564249	0.0500596	0.0500596
0.203	0.00550257	0.015687	-0.000862719	0.0016834	-0.129442	0.00295645	0.0347829	0.00932174	0.0271445	0.0436943	0.014414	0.0335098	0.0245984	-0.051785	-0.0174125	0.00932174	0.00677563	0.000410338	0.0169601	0.00932174	0.00550257	0.015687	0.00677563	-0.00213578	0.174819	0.29576	0.0538788	0.0615171	0.0755207	0.0691555	0.0844321	0.0882513	0.0971627	0.0958897	0.0640632	0.0640632	0.0653363	0.081886	0.0309637	0.0284176	0.0449674	0.0411482	0.0487865	0.0500596	0.0958897	0.0946166	0.0513327	0.0576979	0.0551518
0.204	0.0131409	-0.00722801	-0.000862719	0.00295645	-0.126895	-0.00213578	0.0296907	0.036056	0.0309637	0.0386021	0.00550257	0.000410338	0.0207793	-0.0135933	-0.00850107	0.00422951	0.00677563	-0.00595495	0.0131409	0.0131409	0.0195062	0.0131409	-0.000862719	0.0016834	0.181184	0.284302	0.0576979	0.0576979	0.0678824	0.0780669	0.0844321	0.0767938	0.0946166	0.0907974	0.081886	0.0615171	0.0640632	0.0755207	0.036056	0.0424212	0.037329	0.0487865	0.0424212	0.0475135	0.0742477	0.0844321	0.0576979	0.0564249	0.0742477
0.205	0.0195062	0.00804868	0.0118679	-0.00468189	-0.100161	0.00550257	0.0258715	0.015687	0.0398751	0.0258715	0.000410338	0.014414	0.0195062	0.00422951	0.00550257	0.00295645	0.0118679	0.000410338	0.000410338	0.00550257	0.00677563	0.00932174	0.0118679	0.00295645	0.183731	0.294487	0.0551518	0.0500596	0.0704285	0.0653363	0.0857052	0.0857052	0.103528	0.0946166	0.0666093	0.0666093	0.0666093	0.0678824	0.0436943	0.0424212	0.0411482	0.0513327	0.0322368	0.0513327	0.0907974	0.0869783	0.0615171	0.0564249	0.0666093
0.206	0.00804868	0.000410338	0.00932174	0.00932174	-0.105253	0.0131409	0.0335098	0.0258715	0.036056	0.0195062	0.0245984	0.015687	0.0347829	0.00932174	-0.0174125	0.000410338	0.00932174	0.000410338	0.00932174	0.000410338	0.00550257	-0.000862719	-0.00468189	0.00550257	0.172273	0.30849	0.0538788	0.0551518	0.0717016	0.0704285	0.0882513	0.0780669	0.0958897	0.0831591	0.0704285	0.0666093	0.0576979	0.0576979	0.0335098	0.0309637	0.0347829	0.0538788	0.036056	0.0398751	0.0869783	0.0920705	0.058971	0.0462404	0.0576979
0.207	0.0105948	0.0207793	-0.00340883	-0.00468189	-0.106526	0.014414	0.0233254	0.0207793	0.0233254	0.0424212	0.0105948	0.014414	0.0245984	0.00295645	-0.0110472	0.00804868	0.0182332	0.0195062	0.00550257	0.0220523	0.00932174	0.0169601	0.00932174	0.00550257	0.177365	0.297033	0.0576979	0.0564249	0.0615171	0.0704285	0.080613	0.0780669	0.0946166	0.0869783	0.0666093	0.0653363	0.0742477	0.0640632	0.0424212	0.0309637	0.0500596	0.0449674	0.0411482	0.0500596	0.0984358	0.0882513	0.0513327	0.0576979	0.0513327
0.208	0.00932174	-0.000862719	0.000410338	-0.00468189	-0.1078	0.0335098	0.0309637	0.0245984	0.0386021	0.0309637	0.0131409	0.0233254	0.00804868	0.0118679	0.00295645	0.0105948	-0.00850107	-0.00340883	0.00422951	0.00550257	0.00550257	0.0296907	0.0105948	-0.000862719	0.183731	0.299579	0.0666093	0.0513327	0.0717016	0.0742477	0.0920705	0.0755207	0.0907974	0.0920705	0.0678824	0.0666093	0.0831591	0.0755207	0.0386021	0.0296907	0.037329	0.0436943	0.0424212	0.0513327	0.0895244	0.0984358	0.0666093	0.0487865	0.0526057
0.209	0.00932174	0.00932174	0.0105948	0.00932174	-0.0848845	0.015687	0.0271445	0.037329	0.0462404	0.036056	0.0195062	0.0245984	0.0131409	-0.00468189	-0.0161394	-0.00468189	0.0131409	0.00932174	0.00677563	-0.000862719	0.0245984	0.015687	-0.00340883	0.014414	0.183731	0.293214	0.0475135	0.0615171	0.0564249	0.0666093	0.0742477	0.080613	0.0933435	0.0857052	0.0704285	0.0767938	0.0602441	0.080613	0.0233254	0.0309637	0.0398751	0.0513327	0.0538788	0.037329	0.0958897	0.0946166	0.0602441	0.0564249	0.0500596
0.21	0.015687	0.0195062	0.00422951	0.000410338	-0.100161	0.0271445	0.0207793	0.037329	0.0462404	0.0386021	0.0195062	0.0233254	0.0347829	0.00422951	-0.00468189	0.00550257	0.000410338	0.015687	0.0169601	0.0118679	0.00804868	0.0105948	-0.00850107	0.014414	0.18755	0.285575	0.0576979	0.0551518	0.0704285	0.0793399	0.0767938	0.0831591	0.0920705	0.0984358	0.0729746	0.0666093	0.0717016	0.0678824	0.0398751	0.0271445	0.0449674	0.0551518	0.036056	0.0487865	0.0946166	0.0933435	0.0576979	0.0602441	0.0436943
0.211	0.0195062	0.0195062	0.0118679	-0.0148664	-0.100161	0.0118679	0.0347829	0.0347829	0.0309637	0.0398751	0.0195062	0.0195062	0.014414	0.000410338	-0.0110472	0.00677563	-0.0110472	0.000410338	0.0258715	-0.00595495	0.0245984	0.015687	-0.0174125	0.000410338	0.174819	0.307217	0.0551518	0.0666093	0.0666093	0.0640632	0.0704285	0.0793399	0.0933435	0.0958897	0.0767938	0.0551518	0.0742477	0.0691555	0.0195062	0.0347829	0.0411482	0.0424212	0.0398751	0.0462404	0.0844321	0.0767938	0.0551518	0.0653363	0.0449674
0.212	0.0195062	0.0131409	-0.000862719	0.0131409	-0.105253	0.0245984	0.0233254	0.0258715	0.0322368	0.0436943	0.0118679	0.0296907	0.0271445	-0.00468189	-0.00340883	0.00804868	0.00804868	-0.00722801	0.00804868	0.0131409	-0.000862719	0.0233254	-0.00340883	0.000410338	0.178638	0.307217	0.0500596	0.0627902	0.0691555	0.0615171	0.0780669	0.0780669	0.106074	0.0907974	0.0742477	0.0640632	0.0729746	0.058971	0.036056	0.036056	0.0335098	0.0436943	0.0449674	0.0576979	0.0907974	0.0857052	0.0576979	0.0462404	0.036056
0.213	0.0233254	-0.000862719	0.00295645	0.0169601	-0.0912498	0.00295645	0.0296907	0.0335098	0.0475135	0.0207793	0.0207793	0.015687	0.0245984	-0.00468189	0.000410338	-0.0135933	-0.00213578	-0.00595495	0.0105948	0.0105948	0.0131409	0.0118679	0.00550257	0.00677563	0.171	0.299579	0.0500596	0.0615171	0.0666093	0.0742477	0.0831591	0.0780669	0.0907974	0.0958897	0.0729746	0.0576979	0.0640632	0.0666093	0.0424212	0.0233254	0.0411482	0.0513327	0.0296907	0.0424212	0.0907974	0.0844321	0.0615171	0.0449674	0.0411482
0.214	0.00932174	0.0207793	0.0182332	0.00932174	-0.0683348	0.0118679	0.0233254	0.014414	0.0602441	0.0386021	0.0169601	0.0182332	0.0245984	0.00295645	0.00295645	0.0131409	0.00550257	0.0245984	0.00932174	0.00932174	0.000410338	0.00932174	0.00550257	0.00932174	0.176092	0.285575	0.0640632	0.0640632	0.0717016	0.0742477	0.0869783	0.081886	0.0971627	0.0958897	0.0742477	0.0640632	0.0615171	0.0742477	0.0449674	0.0271445	0.0462404	0.0564249	0.0436943	0.0449674	0.080613	0.0946166	0.0462404	0.0513327	0.0322368
0.215	0.0220523	0.0195062	0.0118679	0.00550257	-0.0454197	0.00550257	0.0258715	0.0233254	0.0526057	0.0296907	0.0207793	0.0182332	0.00677563	-0.00340883	0.00550257	0.014414	-0.000862719	0.015687	0.000410338	0.015687	0.0169601	0.0296907	-0.00340883	0.0169601	0.182458	0.294487	0.0576979	0.0640632	0.0678824	0.0691555	0.0793399	0.080613	0.102255	0.0895244	0.0704285	0.0462404	0.0538788	0.0691555	0.0207793	0.0411482	0.0335098	0.0564249	0.037329	0.0411482	0.080613	0.0767938	0.0538788	0.0627902	0.0296907
0.216	0.015687	0.0105948	0.0182332	0.000410338	-0.0441467	0.0131409	0.0398751	0.0195062	0.0462404	0.0411482	0.0182332	0.0245984	0.0169601	-0.00595495	-0.0123202	0.00677563	0.000410338	0.00932174	0.015687	0.0131409	-0.000862719	0.0169601	0.00295645	-0.000862719	0.183731	0.309763	0.0538788	0.0615171	0.0755207	0.0857052	0.0780669	0.0767938	0.0946166	0.0844321	0.0691555	0.0602441	0.0500596	0.0691555	0.0335098	0.0411482	0.0398751	0.0513327	0.0436943	0.0538788	0.0907974	0.0920705	0.0564249	0.0627902	0.036056
0.217	0.0296907	0.0207793	0.0245984	0.0169601	-0.0441467	0.00932174	0.037329	0.0169601	0.0386021	0.0436943	0.0195062	0.0169601	0.0131409	0.000410338	-0.00468189	-0.00213578	0.00295645	0.0182332	0.00804868	-0.00468189	0.0105948	0.00804868	0.000410338	0.015687	0.169727	0.294487	0.0500596	0.0576979	0.0755207	0.0717016	0.0767938	0.0869783	0.0844321	0.0869783	0.0742477	0.0615171	0.0704285	0.0704285	0.0398751	0.0258715	0.0424212	0.058971	0.0436943	0.0411482	0.0933435	0.0831591	0.0666093	0.0551518	0.036056
0.218	0.0195062	0.0131409	0.0220523	0.00932174	-0.0619695	0.00804868	0.0411482	0.0245984	0.036056	0.0487865	0.0207793	0.0182332	0.0207793	0.0195062	-0.00595495	0.00932174	0.00550257	0.00295645	0.00677563	0.015687	0.0105948	0.0284176	-0.00722801	0.00422951	0.174819	0.29576	0.0564249	0.0576979	0.0704285	0.0767938	0.0767938	0.0755207	0.0997088	0.0895244	0.0767938	0.0526057	0.0666093	0.0627902	0.0296907	0.0386021	0.0576979	0.0615171	0.0335098	0.0462404	0.0882513	0.0895244	0.0678824	0.0526057	0.0487865
0.219	0.00295645	0.0131409	0.014414	-0.000862719	-0.195641	0.0182332	0.0182332	0.0195062	0.0449674	0.0233254	0.0169601	0.00422951	0.0233254	0.00932174	0.000410338	0.015687	-0.00595495	-0.00977412	0.0195062	0.0131409	0.0169601	0.0245984	0.0105948	0.0118679	0.172273	0.285575	0.0526057	0.0538788	0.0717016	0.0742477	0.080613	0.081886	0.0958897	0.0920705	0.0640632	0.0615171	0.0551518	0.0742477	0.0424212	0.0386021	0.0296907	0.0551518	0.0500596	0.0424212	0.0882513	0.0780669	0.0500596	0.0576979	0.0271445
0.22	0.0335098	0.00295645	-0.000862719	0.015687	-0.329312	0.0207793	0.014414	0.0258715	0.0335098	0.036056	0.0233254	0.0233254	0.0284176	0.00804868	0.015687	-0.00468189	0.00295645	0.0118679	0.00804868	0.00295645	0.0105948	0.0195062	0.000410338	-0.00340883	0.172273	0.299579	0.0424212	0.0602441	0.0666093	0.0729746	0.0895244	0.0780669	0.102255	0.0907974	0.0780669	0.0653363	0.0564249	0.0615171	0.037329	0.0386021	0.0449674	0.0538788	0.0462404	0.0475135	0.0844321	0.0857052	0.0551518	0.0551518	0.0411482
0.221	0.0118679	0.0118679	0.014414	0.0207793	-0.335677	0.0220523	0.0271445	0.0296907	0.0309637	0.037329	0.0207793	0.0118679	0.0131409	0.00677563	0.00932174	0.00295645	0.00550257	-0.00213578	0.00804868	0.000410338	0.0131409	0.0195062	0.00422951	0.00422951	0.183731	0.29576	0.0615171	0.0526057	0.0767938	0.0717016	0.0780669	0.080613	0.0857052	0.0907974	0.0691555	0.0615171	0.0615171	0.0755207	0.014414	0.037329	0.0309637	0.0436943	0.0449674	0.0500596	0.0895244	0.0844321	0.0640632	0.0538788	0.0398751
0.222	0.00677563	0.0245984	0.0105948	0.0258715	-0.310216	0.014414	0.0220523	0.0233254	0.036056	0.0462404	0.000410338	0.0207793	0.014414	0.0220523	0.00422951	-0.00213578	0.015687	0.0131409	0.00804868	0.00295645	0.0131409	-0.000862719	-0.00468189	0.00804868	0.178638	0.300852	0.0513327	0.0576979	0.081886	0.0729746	0.081886	0.0793399	0.0882513	0.080613	0.0780669	0.0576979	0.0755207	0.0717016	0.0335098	0.0271445	0.0424212	0.0513327	0.0526057	0.0386021	0.0869783	0.0857052	0.0513327	0.0615171	0.0462404
0.223	0.0131409	0.00932174	0.0233254	0.0169601	-0.263113	0.0118679	0.0284176	0.0182332	0.0296907	0.0245984	0.0169601	0.0258715	0.0131409	0.00295645	0.00550257	0.0169601	0.00932174	0.00932174	0.00550257	0.0182332	0.00677563	0.000410338	0.00295645	0.014414	0.178638	0.290668	0.0576979	0.0640632	0.0844321	0.080613	0.0844321	0.0844321	0.0971627	0.0984358	0.0691555	0.0640632	0.0767938	0.0602441	0.0564249	0.0271445	0.0462404	0.0500596	0.036056	0.0487865	0.106074	0.081886	0.0526057	0.0564249	0.0411482
0.224	0.015687	0.0131409	0.00804868	0.0131409	-0.240198	0.0169601	0.014414	0.0296907	0.036056	0.036056	0.0207793	0.0233254	0.0220523	0.0118679	0.00550257	-0.00722801	0.00804868	0.014414	0.014414	0.0271445	0.0118679	0.00677563	-0.00468189	0.00677563	0.177365	0.284302	0.0551518	0.0538788	0.0704285	0.0678824	0.0704285	0.081886	0.0946166	0.0907974	0.0678824	0.0576979	0.0678824	0.0640632	0.0335098	0.0284176	0.0386021	0.0462404	0.0513327	0.0398751	0.0857052	0.0984358	0.0602441	0.0475135	0.0462404
0.225	0.0016834	0.00677563	-0.00468189	0.014414	-0.190548	0.015687	0.014414	0.0258715	0.0296907	0.0462404	0.00932174	0.0195062	0.0182332	-0.0110472	0.0016834	-0.0123202	-0.00340883	0.00550257	0.00932174	0.00422951	0.00932174	0.0195062	-0.00722801	0.0105948	0.173546	0.290668	0.0462404	0.0538788	0.0742477	0.0755207	0.0767938	0.080613	0.0933435	0.0984358	0.0729746	0.0602441	0.0742477	0.0640632	0.0347829	0.037329	0.0347829	0.0551518	0.0411482	0.0436943	0.0793399	0.100982	0.058971	0.0513327	0.0398751
0.226	0.0182332	-0.00468189	-0.000862719	0.0105948	-0.142172	0.00422951	0.0182332	0.0309637	0.036056	0.0398751	0.015687	0.036056	0.015687	0.0207793	0.00295645	0.00422951	0.0016834	0.00550257	0.00932174	0.00804868	0.00932174	0.0182332	-0.00595495	-0.00850107	0.178638	0.29576	0.0564249	0.0666093	0.0742477	0.0742477	0.0729746	0.081886	0.0997088	0.0907974	0.0767938	0.058971	0.0653363	0.0666093	0.036056	0.0500596	0.036056	0.0564249	0.0411482	0.0513327	0.0907974	0.0857052	0.0678824	0.0564249	0.0500596
0.227	0.00932174	0.0207793	0.00550257	0.015687	-0.131988	0.0207793	0.0322368	0.0195062	0.0602441	0.0233254	0.014414	0.0169601	0.0169601	0.0182332	0.00422951	-0.000862719	0.0195062	-0.00213578	-0.000862719	-0.00340883	0.00804868	0.0105948	0.0105948	0.0131409	0.171	0.302125	0.0564249	0.0666093	0.0742477	0.0780669	0.0742477	0.0857052	0.0882513	0.0946166	0.081886	0.058971	0.058971	0.0640632	0.0309637	0.0347829	0.0475135	0.058971	0.0258715	0.0449674	0.0857052	0.0767938	0.0691555	0.0436943	0.0487865
0.228	0.0016834	0.0131409	0.0105948	0.00422951	-0.130715	0.014414	0.0131409	0.0245984	0.0386021	0.0424212	0.0207793	0.00422951	0.0207793	-0.000862719	0.0105948	-0.00977412	0.0118679	0.00932174	0.0016834	-0.00213578	0.014414	0.0169601	-0.00722801	0.00295645	0.178638	0.291941	0.0615171	0.0551518	0.0704285	0.0895244	0.0767938	0.0640632	0.102255	0.0958897	0.0666093	0.0653363	0.0755207	0.0767938	0.037329	0.0322368	0.0449674	0.0462404	0.0411482	0.0449674	0.0907974	0.0920705	0.0513327	0.058971	0.0436943
0.229	0.0016834	-0.0135933	-0.00468189	0.0131409	-0.16636	0.0016834	0.0105948	0.014414	0.0347829	0.0436943	0.0258715	0.00932174	0.0245984	0.014414	-0.00468189	-0.0123202	-0.0110472	0.0105948	0.0118679	0.00677563	0.0195062	0.015687	-0.00213578	0.00295645	0.172273	0.290668	0.0411482	0.0678824	0.0666093	0.0844321	0.081886	0.081886	0.0971627	0.0920705	0.0780669	0.0513327	0.0678824	0.0627902	0.0398751	0.0347829	0.0513327	0.0576979	0.0424212	0.0398751	0.0946166	0.0869783	0.0564249	0.0526057	0.0436943
0.23	0.000410338	0.0131409	0.000410338	0.014414	-0.172726	0.014414	0.0296907	0.0220523	0.036056	0.0411482	0.015687	0.0105948	0.0347829	0.00550257	-0.0148664	0.00804868	-0.000862719	0.00804868	0.0118679	0.00422951	0.00550257	0.00804868	0.000410338	0.0131409	0.177365	0.294487	0.0513327	0.0615171	0.0704285	0.0704285	0.0844321	0.0844321	0.0971627	0.0857052	0.0755207	0.0564249	0.0666093	0.0767938	0.0233254	0.0296907	0.0386021	0.0449674	0.0538788	0.0462404	0.0869783	0.0920705	0.0666093	0.0564249	0.0436943
0.231	0.0195062	0.0131409	-0.000862719	0.00295645	-0.168906	0.0131409	0.0284176	0.00932174	0.0347829	0.0309637	-0.00213578	0.0233254	0.0207793	0.014414	-0.00722801	-0.000862719	0.00804868	0.0195062	0.0131409	0.0016834	0.0195062	-0.000862719	0.0016834	0.014414	0.183731	0.314856	0.0538788	0.0564249	0.0653363	0.0742477	0.0742477	0.0844321	0.0971627	0.0971627	0.0780669	0.058971	0.0666093	0.0717016	0.036056	0.0309637	0.0411482	0.0551518	0.0424212	0.0258715	0.0946166	0.0793399	0.0449674	0.0551518	0.0411482
0.232	0.0296907	0.0207793	-0.00595495	-0.0110472	-0.157449	0.00295645	0.036056	0.0411482	0.0411482	0.0335098	0.0182332	0.015687	0.000410338	0.00804868	-0.00468189	0.00295645	0.00422951	0.000410338	0.00677563	0.0105948	-0.00213578	0.0105948	-0.00977412	-0.000862719	0.173546	0.294487	0.0551518	0.058971	0.0767938	0.0678824	0.0780669	0.0742477	0.0958897	0.0958897	0.0780669	0.0615171	0.0640632	0.0576979	0.036056	0.0296907	0.0411482	0.0487865	0.0513327	0.0526057	0.0869783	0.0742477	0.0576979	0.0538788	0.0436943
0.233	0.0233254	0.00932174	0.00932174	0.000410338	-0.139626	-0.00850107	0.0233254	0.037329	0.0258715	0.037329	0.0424212	0.00550257	0.0220523	0.015687	-0.00468189	0.0016834	-0.00722801	0.000410338	0.00677563	0.00932174	0.00550257	0.0131409	0.00550257	0.00932174	0.174819	0.286848	0.0653363	0.0627902	0.0704285	0.0602441	0.0844321	0.0755207	0.0971627	0.0920705	0.0640632	0.0513327	0.0767938	0.0742477	0.037329	0.0335098	0.0386021	0.058971	0.0449674	0.0475135	0.0869783	0.0907974	0.0691555	0.0462404	0.0296907
0.234	0.0220523	0.0182332	0.0105948	0.0105948	-0.123076	0.00422951	0.014414	0.0118679	0.0296907	0.0347829	0.0131409	0.00295645	0.0169601	0.0245984	0.00295645	0.000410338	0.000410338	0.0131409	0.015687	0.014414	0.015687	0.0245984	0.000410338	0.0195062	0.177365	0.288121	0.0513327	0.0602441	0.0666093	0.0755207	0.081886	0.0704285	0.0882513	0.102255	0.0640632	0.0615171	0.0666093	0.0717016	0.0386021	0.0309637	0.0487865	0.0500596	0.0475135	0.0424212	0.102255	0.0780669	0.0576979	0.0526057	0.0309637
0.235	0.00422951	0.00932174	0.00677563	0.0258715	-0.106526	0.015687	0.0207793	0.0233254	0.0411482	0.0398751	0.0207793	0.0131409	0.0258715	-0.000862719	0.00295645	0.00422951	-0.00213578	0.00804868	0.0233254	0.00677563	0.0207793	0.0233254	0.00550257	0.0169601	0.178638	0.290668	0.0487865	0.0564249	0.0755207	0.0615171	0.0857052	0.0780669	0.0971627	0.0857052	0.0666093	0.0653363	0.0666093	0.0755207	0.0398751	0.0347829	0.0386021	0.0449674	0.0462404	0.0398751	0.081886	0.0958897	0.0564249	0.0500596	0.0487865
0.236	0.0296907	0.0105948	0.00677563	0.00932174	-0.105253	0.0271445	0.0169601	0.0207793	0.0475135	0.0347829	0.0105948	0.0233254	0.0131409	0.0233254	-0.00468189	-0.00468189	0.00550257	0.014414	0.0131409	0.014414	0.014414	0.00677563	0.0131409	0.00422951	0.182458	0.285575	0.0436943	0.0602441	0.0767938	0.0895244	0.081886	0.0767938	0.0984358	0.0907974	0.0666093	0.0666093	0.0717016	0.0666093	0.0411482	0.0309637	0.0245984	0.0538788	0.0462404	0.0462404	0.0729746	0.0920705	0.0704285	0.0564249	0.0335098
0.237	0.0258715	0.0169601	0.0207793	-0.00468189	-0.0823384	0.00804868	0.0322368	0.014414	0.0386021	0.036056	0.0118679	0.00550257	0.0131409	0.0131409	-0.0110472	0.00932174	-0.0123202	-0.000862719	-0.00468189	0.00422951	0.000410338	0.0245984	-0.000862719	-0.00340883	0.176092	0.288121	0.0666093	0.0602441	0.0793399	0.0666093	0.0857052	0.0831591	0.100982	0.0933435	0.0691555	0.0602441	0.0666093	0.0615171	0.0309637	0.0436943	0.0424212	0.0500596	0.0576979	0.0500596	0.0831591	0.080613	0.0475135	0.0627902	0.0462404
0.238	0.0016834	0.00677563	0.00932174	0.0207793	-0.0632425	0.0131409	0.0182332	0.0309637	0.036056	0.0449674	0.0296907	0.0016834	0.0169601	0.0131409	0.00932174	0.000410338	0.014414	-0.000862719	0.00677563	0.00550257	0.00295645	-0.00213578	0.0233254	0.00550257	0.177365	0.29576	0.0449674	0.0640632	0.0704285	0.0704285	0.0780669	0.081886	0.0958897	0.0869783	0.080613	0.0487865	0.058971	0.0640632	0.0411482	0.0335098	0.0411482	0.0551518	0.0436943	0.0500596	0.0844321	0.0831591	0.0564249	0.0564249	0.0462404
0.239	0.015687	0.00932174	-0.00977412	-0.00468189	-0.0708809	0.0284176	0.0105948	0.0258715	0.0386021	0.0296907	0.0233254	0.0131409	0.0296907	0.000410338	-0.00340883	0.00677563	0.015687	-0.00722801	0.00422951	0.00677563	0.0207793	0.00550257	0.00932174	0.0105948	0.176092	0.297033	0.0627902	0.0666093	0.0704285	0.080613	0.0920705	0.0907974	0.0920705	0.0831591	0.0780669	0.0564249	0.0857052	0.0755207	0.0309637	0.0335098	0.0411482	0.0500596	0.0347829	0.0475135	0.0857052	0.0882513	0.0640632	0.0513327	0.0475135
0.24	0.0131409	0.014414	0.0207793	0.0105948	-0.0670617	0.00677563	0.0169601	0.0245984	0.0386021	0.036056	0.014414	0.0105948	0.0233254	0.0131409	0.00677563	0.000410338	-0.0186855	0.000410338	0.014414	0.0105948	0.00677563	0.0169601	0.00422951	-0.00340883	0.178638	0.297033	0.0513327	0.0627902	0.0717016	0.0767938	0.0844321	0.0717016	0.0933435	0.0907974	0.0640632	0.0640632	0.0526057	0.0704285	0.0284176	0.0309637	0.0487865	0.0475135	0.0449674	0.0309637	0.0920705	0.080613	0.058971	0.0538788	0.0398751
0.241	0.0169601	0.0131409	0.0207793	0.00932174	-0.0619695	0.0195062	0.0245984	0.0220523	0.0258715	0.0284176	-0.00340883	0.0195062	0.0169601	0.0118679	0.00295645	0.000410338	-0.00850107	0.00550257	0.00932174	0.0105948	0.00295645	0.00550257	-0.000862719	0.014414	0.182458	0.284302	0.0449674	0.0640632	0.0717016	0.0717016	0.081886	0.081886	0.0907974	0.0984358	0.0691555	0.0602441	0.0576979	0.0729746	0.037329	0.0398751	0.0475135	0.0666093	0.037329	0.0487865	0.080613	0.0831591	0.0615171	0.0462404	0.0411482
0.242	0.0207793	0.00422951	-0.000862719	0.00295645	-0.0403275	0.0016834	0.015687	0.0207793	0.0424212	0.0500596	0.0169601	0.0118679	0.015687	0.014414	0.00295645	0.00295645	0.00550257	0.0169601	0.014414	0.0105948	0.0118679	0.0182332	0.00295645	0.00932174	0.178638	0.288121	0.0449674	0.0576979	0.0678824	0.0742477	0.0869783	0.0844321	0.0958897	0.0984358	0.0729746	0.0627902	0.0666093	0.0729746	0.037329	0.0195062	0.0449674	0.0475135	0.0449674	0.0449674	0.100982	0.0946166	0.0449674	0.0615171	0.0475135
0.243	0.0169601	0.015687	0.0105948	0.00550257	-0.0530581	0.0169601	0.0207793	0.0105948	0.0398751	0.0449674	0.000410338	0.00677563	0.0195062	0.0131409	-0.000862719	0.0016834	0.00804868	-0.00468189	0.014414	0.00550257	0.00804868	0.00932174	0.000410338	0.0182332	0.173546	0.293214	0.0487865	0.0615171	0.0678824	0.0831591	0.0767938	0.081886	0.0971627	0.0958897	0.0666093	0.0653363	0.0666093	0.0500596	0.0411482	0.036056	0.0411482	0.0411482	0.0436943	0.0500596	0.0907974	0.0704285	0.0627902	0.0640632	0.0449674
0.244	0.000410338	0.0105948	0.00932174	0.0131409	-0.0428736	0.00804868	0.0309637	0.0195062	0.0386021	0.0513327	0.0182332	0.014414	0.0258715	-0.00340883	-0.00977412	-0.0123202	0.000410338	0.014414	0.014414	0.00550257	0.014414	0.00295645	0.00550257	0.00677563	0.178638	0.297033	0.0551518	0.0602441	0.0717016	0.0717016	0.081886	0.0767938	0.0984358	0.0882513	0.0678824	0.0462404	0.080613	0.0793399	0.037329	0.036056	0.0398751	0.0475135	0.0347829	0.0449674	0.081886	0.080613	0.0551518	0.0475135	0.0602441
0.245	0.0195062	0.00295645	-0.00468189	-0.00468189	-0.0645156	0.0220523	0.0271445	0.037329	0.0449674	0.0487865	0.00804868	0.0220523	0.00932174	0.000410338	0.000410338	-0.000862719	0.00422951	-0.000862719	0.0105948	0.0016834	0.00422951	0.0245984	0.0105948	0.0118679	0.177365	0.290668	0.058971	0.0551518	0.0704285	0.0691555	0.0882513	0.0869783	0.0971627	0.0920705	0.0844321	0.0678824	0.0615171	0.0627902	0.037329	0.0296907	0.0296907	0.0462404	0.0436943	0.0526057	0.081886	0.0844321	0.0704285	0.0500596	0.0411482
0.246	0.0131409	-0.00340883	0.0105948	0.0105948	-0.0454197	0.00550257	0.0233254	0.0296907	0.0449674	0.0309637	0.0131409	0.014414	0.0182332	0.0309637	-0.00722801	0.0016834	0.00804868	-0.00340883	0.00422951	0.0195062	0.0207793	0.014414	0.00932174	0.0105948	0.176092	0.281756	0.0462404	0.058971	0.0704285	0.0742477	0.0793399	0.0780669	0.102255	0.102255	0.0666093	0.0742477	0.0551518	0.0717016	0.0207793	0.036056	0.036056	0.0513327	0.0449674	0.036056	0.0920705	0.102255	0.0500596	0.0526057	0.0347829
0.247	0.0105948	0.00550257	0.00804868	0.00550257	-0.0479659	0.0169601	0.0105948	0.0195062	0.0386021	0.0322368	0.0220523	0.0182332	0.015687	0.0131409	0.00932174	0.00295645	-0.00468189	-0.00595495	0.00932174	0.0131409	0.015687	0.0207793	0.00550257	0.0105948	0.163362	0.280483	0.0411482	0.0564249	0.0678824	0.0691555	0.0857052	0.0793399	0.0946166	0.0844321	0.0767938	0.0602441	0.0704285	0.0564249	0.037329	0.0271445	0.0335098	0.0538788	0.0398751	0.0436943	0.0844321	0.0895244	0.0615171	0.0640632	0.0436943
0.248	0.0131409	0.0105948	-0.000862719	0.00422951	-0.0568773	0.00932174	0.0207793	0.0335098	0.0271445	0.0284176	0.0245984	0.0169601	0.000410338	0.00550257	-0.00850107	-0.00977412	0.00295645	0.0105948	0.00932174	0.014414	0.00550257	0.0131409	0.00932174	0.00932174	0.183731	0.290668	0.0500596	0.0564249	0.0640632	0.080613	0.0907974	0.0780669	0.0997088	0.0958897	0.0755207	0.0666093	0.0767938	0.0666093	0.0386021	0.0386021	0.0462404	0.0500596	0.0475135	0.0398751	0.0869783	0.0895244	0.0602441	0.0538788	0.0513327
0.249	0.00804868	0.015687	0.000410338	-0.00595495	-0.0339622	0.00932174	0.0271445	0.0335098	0.0398751	0.0424212	0.0118679	0.015687	0.0182332	0.00550257	-0.00722801	0.0131409	0.00422951	0.0016834	0.0105948	0.0169601	0.00932174	0.0182332	-0.00977412	0.00804868	0.177365	0.297033	0.0513327	0.0513327	0.0717016	0.0729746	0.0755207	0.0717016	0.0895244	0.0895244	0.080613	0.0640632	0.0653363	0.0678824	0.0169601	0.0424212	0.0462404	0.0424212	0.0335098	0.0347829	0.0946166	0.081886	0.0551518	0.0513327	0.037329
0.25	0.00932174	0.00677563	0.00550257	0.000410338	-0.0543312	0.0258715	0.0207793	0.0258715	0.0398751	0.0398751	0.0105948	0.0207793	0.0386021	0.00550257	-0.00213578	0.00422951	0.00804868	0.015687	0.014414	0.0105948	0.0195062	0.00804868	-0.00340883	0.0105948	0.176092	0.29576	0.0526057	0.0615171	0.0717016	0.0717016	0.0717016	0.0742477	0.0971627	0.0844321	0.0742477	0.0640632	0.0767938	0.0666093	0.0284176	0.0309637	0.0462404	0.0538788	0.0386021	0.0436943	0.0882513	0.0971627	0.0576979	0.0500596	0.0564249
0.251	0.0105948	0.0016834	-0.00213578	-0.00468189	-0.0454197	0.0105948	0.0207793	0.0245984	0.0475135	0.0309637	0.0207793	0.0182332	0.0245984	0.00932174	-0.00595495	0.00422951	0.00932174	-0.000862719	0.00422951	0.00422951	0.0131409	0.00422951	0.0118679	0.00932174	0.165908	0.29576	0.0513327	0.0615171	0.0666093	0.0755207	0.0907974	0.0742477	0.100982	0.0958897	0.0666093	0.0551518	0.0691555	0.0576979	0.037329	0.0424212	0.0411482	0.0411482	0.0411482	0.0551518	0.0907974	0.0729746	0.0513327	0.0653363	0.0258715
0.252	0.0220523	0.00804868	-0.00468189	-0.00595495	-0.0403275	0.0207793	0.015687	0.0258715	0.0424212	0.0309637	0.00932174	0.0207793	0.00932174	0.00550257	-0.00977412	0.00932174	0.000410338	0.0131409	0.0105948	0.00932174	0.00804868	0.0131409	0.00932174	0.0195062	0.181184	0.294487	0.0538788	0.0576979	0.0666093	0.081886	0.081886	0.081886	0.0946166	0.0869783	0.0640632	0.0538788	0.0640632	0.0653363	0.0347829	0.036056	0.0500596	0.0462404	0.0398751	0.0526057	0.0946166	0.0717016	0.0526057	0.0551518	0.0296907
0.253	0.00932174	0.00677563	-0.000862719	0.0131409	-0.0403275	0.00422951	0.0207793	0.0322368	0.036056	0.0347829	0.0182332	0.0195062	0.0271445	0.0220523	-0.00213578	-0.00340883	-0.00468189	0.00677563	-0.00213578	0.014414	0.00677563	0.0245984	0.000410338	0.00422951	0.178638	0.290668	0.0513327	0.0602441	0.0767938	0.0704285	0.0946166	0.0780669	0.0984358	0.0895244	0.0678824	0.0615171	0.0678824	0.0717016	0.036056	0.0258715	0.0411482	0.0551518	0.0335098	0.0347829	0.080613	0.0857052	0.058971	0.0640632	0.0411482
0.254	0.0195062	0.0233254	-0.0148664	-0.0110472	-0.0454197	0.00804868	0.0296907	0.0169601	0.036056	0.0296907	0.0258715	0.00677563	0.00550257	0.00677563	-0.0225047	0.000410338	-0.00213578	0.00804868	0.00422951	0.015687	0.000410338	0.0233254	0.00932174	0.00295645	0.172273	0.294487	0.0462404	0.0602441	0.080613	0.0666093	0.0920705	0.080613	0.100982	0.0907974	0.0704285	0.0704285	0.0615171	0.0729746	0.0335098	0.0309637	0.0526057	0.0487865	0.0487865	0.0398751	0.0869783	0.0882513	0.0666093	0.0564249	0.0475135
0.255	0.0105948	0.014414	0.00932174	0.000410338	-0.0416006	0.0233254	0.00677563	0.0335098	0.0335098	0.036056	-0.00340883	0.014414	0.0207793	0.0105948	-0.0148664	-0.000862719	0.00550257	0.00932174	0.00677563	0.00804868	0.00422951	0.0105948	-0.00213578	0.00932174	0.182458	0.305944	0.0449674	0.0717016	0.0831591	0.0767938	0.0857052	0.0691555	0.102255	0.0907974	0.0666093	0.0640632	0.0602441	0.0729746	0.0207793	0.0335098	0.0296907	0.0513327	0.0487865	0.0436943	0.0755207	0.0869783	0.0449674	0.058971	0.036056
0.256	0.0258715	0.014414	-0.000862719	-0.00595495	-0.0352353	0.0169601	0.014414	0.0207793	0.037329	0.0245984	-0.000862719	0.0233254	0.015687	0.0195062	-0.0212316	0.0105948	0.000410338	0.0105948	-0.00468189	0.0245984	0.0245984	0.0182332	0.0016834	-0.00468189	0.177365	0.290668	0.0500596	0.0551518	0.0704285	0.0755207	0.080613	0.080613	0.0958897	0.0869783	0.0666093	0.0755207	0.0729746	0.0831591	0.0296907	0.036056	0.0462404	0.0576979	0.0411482	0.0449674	0.0895244	0.080613	0.0526057	0.0424212	0.0335098
0.257	0.0195062	0.0105948	0.0118679	-0.00722801	-0.0225047	0.0220523	0.0309637	0.0335098	0.0347829	0.0296907	0.0207793	0.0207793	0.0195062	0.00295645	0.00295645	-0.00340883	-0.00213578	-0.0148664	0.00932174	0.0195062	0.0182332	0.00295645	0.0118679	0.00295645	0.178638	0.297033	0.0475135	0.0602441	0.0742477	0.0704285	0.0907974	0.0755207	0.102255	0.0869783	0.0666093	0.0602441	0.0704285	0.0704285	0.0322368	0.0347829	0.036056	0.0335098	0.0296907	0.0513327	0.081886	0.0857052	0.0513327	0.0602441	0.0398751
0.258	0.0207793	-0.000862719	0.000410338	0.000410338	-0.02887	0.00677563	0.0105948	0.0207793	0.0296907	0.0296907	0.00932174	0.00550257	0.0105948	0.00932174	-0.00977412	-0.00213578	-0.00468189	0.00677563	0.000410338	-0.000862719	0.00804868	0.0131409	0.00295645	0.015687	0.173546	0.289394	0.0615171	0.0576979	0.0678824	0.080613	0.0780669	0.080613	0.102255	0.0907974	0.0704285	0.0640632	0.058971	0.0602441	0.0220523	0.036056	0.0576979	0.0513327	0.0500596	0.0538788	0.0895244	0.0831591	0.0564249	0.0475135	0.0462404
0.259	0.00422951	0.0118679	-0.0110472	-0.0186855	-0.0275969	0.0284176	0.0284176	0.015687	0.036056	0.036056	0.00932174	-0.00213578	0.0131409	0.00295645	-0.00595495	0.00295645	0.0182332	-0.000862719	0.0131409	0.00932174	0.00422951	0.0131409	0.0118679	-0.0110472	0.177365	0.29576	0.0436943	0.0487865	0.0755207	0.0615171	0.0857052	0.0857052	0.0958897	0.0882513	0.0666093	0.0602441	0.0767938	0.0666093	0.0436943	0.0258715	0.0487865	0.0551518	0.0526057	0.0475135	0.0971627	0.0767938	0.0475135	0.0564249	0.036056
0.26	0.000410338	0.0182332	-0.0148664	-0.0250508	-0.0237778	0.015687	0.0335098	0.0131409	0.0462404	0.0182332	0.00422951	0.0233254	0.0195062	0.014414	0.00550257	0.00550257	0.00422951	0.00932174	-0.00468189	-0.00213578	0.014414	0.0131409	0.00550257	-0.00595495	0.173546	0.288121	0.0449674	0.0640632	0.0831591	0.0729746	0.0869783	0.081886	0.104801	0.0907974	0.0742477	0.0653363	0.0678824	0.0678824	0.0245984	0.0398751	0.0386021	0.0513327	0.037329	0.0513327	0.0907974	0.081886	0.0487865	0.0424212	0.0475135
0.261	-0.00213578	-0.00340883	0.00422951	-0.0237778	-0.00977412	0.0207793	0.0245984	0.0258715	0.0424212	0.037329	0.0245984	0.0207793	0.014414	0.0131409	0.000410338	0.000410338	0.014414	0.0207793	0.00295645	0.00932174	0.014414	0.00932174	0.0105948	0.00932174	0.177365	0.290668	0.0602441	0.0576979	0.0729746	0.0653363	0.0678824	0.081886	0.103528	0.0907974	0.0729746	0.0627902	0.0640632	0.0653363	0.036056	0.0284176	0.0398751	0.0487865	0.037329	0.0462404	0.0831591	0.0742477	0.0640632	0.0576979	0.0462404
0.262	0.0118679	0.0271445	0.014414	0.000410338	-0.0225047	0.0195062	0.0245984	0.0131409	0.0296907	0.0309637	0.0016834	0.00295645	0.015687	0.0131409	-0.00977412	0.00295645	0.0016834	0.0105948	0.0105948	-0.000862719	0.00677563	0.0105948	-0.0135933	-0.00468189	0.172273	0.284302	0.0538788	0.0538788	0.0678824	0.0704285	0.081886	0.0844321	0.0984358	0.0907974	0.0500596	0.0538788	0.0602441	0.0653363	0.037329	0.037329	0.0386021	0.0500596	0.0271445	0.0347829	0.0844321	0.0907974	0.0513327	0.0640632	0.0475135
0.263	0.0233254	0.00550257	0.015687	-0.0110472	-0.0250508	0.0182332	0.0207793	0.0258715	0.0335098	0.036056	0.0220523	0.00932174	0.0131409	0.0118679	-0.00850107	-0.00213578	0.00932174	-0.00468189	0.00295645	0.00932174	-0.000862719	0.015687	0.0016834	0.00422951	0.169727	0.297033	0.0551518	0.0475135	0.0767938	0.0678824	0.0895244	0.0767938	0.0946166	0.0907974	0.0767938	0.0602441	0.0678824	0.0729746	0.0182332	0.0347829	0.0398751	0.0551518	0.0411482	0.0462404	0.0857052	0.0958897	0.0538788	0.0640632	0.0411482
0.264	0.0220523	0.0233254	0.000410338	-0.00468189	-0.0199586	0.014414	0.0245984	0.0245984	0.0245984	0.0347829	0.00550257	0.0131409	0.0245984	0.0131409	-0.00213578	0.0169601	0.0131409	0.00550257	0.0105948	0.00804868	0.0182332	0.00932174	0.0105948	-0.00340883	0.174819	0.293214	0.0424212	0.0576979	0.0704285	0.058971	0.081886	0.0729746	0.0958897	0.0844321	0.0691555	0.0538788	0.0831591	0.0615171	0.0258715	0.0207793	0.0398751	0.0500596	0.0475135	0.0500596	0.0920705	0.0755207	0.0500596	0.0475135	0.0449674
0.265	0.0207793	0.000410338	0.00804868	-0.00468189	-0.0275969	0.0195062	0.0309637	0.0309637	0.0296907	0.0258715	0.0207793	0.0207793	0.0207793	0.0220523	-0.00850107	0.00422951	-0.0123202	0.0105948	-0.00850107	-0.000862719	0.0233254	0.0105948	0.0105948	0.0182332	0.172273	0.291941	0.0487865	0.0602441	0.0704285	0.0946166	0.0844321	0.081886	0.0984358	0.0958897	0.0704285	0.0551518	0.0729746	0.0640632	0.0245984	0.015687	0.0436943	0.0436943	0.0322368	0.0322368	0.0869783	0.0844321	0.0551518	0.0551518	0.0449674
0.266	0.00804868	0.00804868	-0.00340883	0.000410338	-0.0275969	0.015687	0.0347829	0.0207793	0.0309637	0.037329	0.0195062	0.014414	0.00677563	0.014414	0.00295645	0.000410338	0.00932174	-0.00722801	0.00550257	0.00932174	0.00677563	0.0131409	0.0016834	0.00295645	0.174819	0.285575	0.0475135	0.0576979	0.0653363	0.0666093	0.0767938	0.0780669	0.0958897	0.0831591	0.0666093	0.0717016	0.0780669	0.0742477	0.0296907	0.0335098	0.0411482	0.0449674	0.0449674	0.0487865	0.080613	0.0869783	0.0742477	0.0551518	0.0335098
0.267	0.0169601	-0.000862719	-0.0161394	0.00677563	-0.0352353	0.0296907	0.0233254	0.0245984	0.037329	0.036056	0.00804868	0.0118679	0.0182332	0.00677563	-0.00340883	0.00677563	0.0245984	0.00932174	-0.00468189	0.00677563	0.00295645	-0.000862719	0.00932174	0.0105948	0.178638	0.285575	0.0500596	0.0615171	0.0767938	0.0755207	0.0742477	0.0678824	0.0958897	0.0895244	0.0640632	0.0640632	0.0576979	0.0742477	0.0271445	0.0271445	0.036056	0.0500596	0.0322368	0.0526057	0.081886	0.0869783	0.0627902	0.0602441	0.0475135
0.268	0.014414	0.00295645	-0.00340883	-0.00213578	-0.0314161	0.00550257	0.00677563	0.0258715	0.037329	0.0335098	0.00550257	0.0233254	0.0169601	0.0105948	-0.0135933	-0.0199586	0.00804868	0.00422951	0.00932174	0.015687	0.00804868	0.0105948	-0.000862719	0.00804868	0.186277	0.290668	0.0602441	0.0678824	0.0742477	0.081886	0.080613	0.0704285	0.0997088	0.0869783	0.0666093	0.0627902	0.0627902	0.0576979	0.0296907	0.0411482	0.0449674	0.0513327	0.0309637	0.0411482	0.0831591	0.0971627	0.0653363	0.0500596	0.0258715
0.269	0.014414	0.0131409	-0.0161394	-0.00468189	-0.0326892	0.0207793	0.0258715	0.0309637	0.036056	0.0386021	0.0233254	0.00677563	0.0131409	0.0195062	0.00295645	0.00295645	-0.0135933	-0.00213578	0.00422951	0.0207793	0.0131409	0.0131409	0.0169601	0.00295645	0.162089	0.288121	0.0500596	0.0551518	0.081886	0.0640632	0.0742477	0.080613	0.0946166	0.0895244	0.0704285	0.0653363	0.0704285	0.0767938	0.037329	0.0398751	0.0500596	0.0462404	0.0411482	0.0398751	0.0857052	0.081886	0.058971	0.0500596	0.0386021
0.27	-0.00722801	0.0195062	-0.0110472	-0.000862719	-0.0377814	0.014414	0.036056	0.00677563	0.0284176	0.0386021	0.0169601	0.0309637	0.0105948	0.0105948	-0.0161394	0.000410338	-0.00468189	0.00932174	0.000410338	-0.000862719	0.0220523	0.0105948	0.00677563	0.00550257	0.168454	0.289394	0.0551518	0.0640632	0.0767938	0.0780669	0.0907974	0.0717016	0.081886	0.081886	0.0704285	0.0564249	0.0640632	0.0564249	0.0233254	0.0245984	0.0411482	0.0538788	0.0411482	0.0449674	0.0971627	0.0882513	0.0755207	0.0487865	0.037329
0.271	0.00932174	0.00677563	-0.0148664	0.00295645	-0.0148664	0.0118679	0.0335098	0.0271445	0.037329	0.037329	0.0182332	0.014414	0.0169601	0.00295645	-0.0135933	0.00550257	0.0195062	-0.000862719	-0.00340883	0.0016834	0.0169601	0.015687	0.00550257	0.015687	0.188823	0.289394	0.0462404	0.0653363	0.0704285	0.0729746	0.0704285	0.0780669	0.104801	0.0907974	0.0666093	0.0640632	0.0653363	0.0653363	0.0296907	0.0296907	0.0487865	0.0513327	0.036056	0.0615171	0.0857052	0.0767938	0.0500596	0.0526057	0.0398751
0.272	0.0105948	0.000410338	-0.00595495	-0.00977412	-0.0275969	0.015687	0.0195062	0.0335098	0.0271445	0.0335098	0.0131409	0.015687	0.0207793	0.015687	-0.0212316	-0.0110472	-0.00468189	0.00295645	0.000410338	-0.000862719	0.00804868	0.014414	0.014414	0.000410338	0.177365	0.294487	0.0526057	0.0767938	0.0666093	0.0704285	0.080613	0.0767938	0.0997088	0.0958897	0.0704285	0.0551518	0.0742477	0.0704285	0.036056	0.037329	0.0436943	0.0436943	0.037329	0.0462404	0.0971627	0.0755207	0.0564249	0.0602441	0.0411482
0.273	0.00550257	0.0131409	-0.00468189	0.0131409	-0.0110472	0.00677563	0.0271445	0.0207793	0.0513327	0.0220523	0.00550257	-0.000862719	0.0284176	-0.000862719	-0.0186855	-0.000862719	0.00932174	0.00804868	0.00550257	0.014414	0.0207793	0.0105948	-0.000862719	0.00295645	0.167181	0.291941	0.0538788	0.0627902	0.0717016	0.0691555	0.0882513	0.0882513	0.0907974	0.0920705	0.0678824	0.0615171	0.0666093	0.0576979	0.0258715	0.0322368	0.0449674	0.0449674	0.037329	0.0449674	0.0767938	0.0857052	0.0513327	0.0653363	0.0436943
0.274	0.0207793	-0.00595495	-0.0225047	-0.00468189	-0.000862719	0.014414	0.015687	0.0296907	0.0284176	0.0475135	0.00550257	0.014414	0.015687	0.0207793	0.00295645	0.0105948	0.00932174	0.00422951	0.00677563	0.0207793	0.00677563	0.0131409	0.000410338	0.014414	0.179912	0.285575	0.0513327	0.0640632	0.0640632	0.0704285	0.0869783	0.080613	0.0907974	0.0857052	0.0678824	0.0487865	0.0513327	0.0742477	0.0284176	0.036056	0.0411482	0.0538788	0.0398751	0.0411482	0.0831591	0.0857052	0.0615171	0.0462404	0.036056
0.275	0.0258715	0.0258715	-0.0161394	0.014414	-0.0250508	0.014414	0.0424212	0.0169601	0.0411482	0.0322368	0.0195062	0.000410338	0.0207793	0.00804868	-0.00468189	0.00932174	0.00932174	0.0118679	0.00804868	0.0131409	0.0131409	0.00804868	0.00550257	0.015687	0.179912	0.294487	0.0551518	0.0615171	0.0691555	0.0666093	0.0857052	0.0767938	0.0907974	0.0869783	0.0564249	0.0513327	0.0742477	0.0653363	0.036056	0.0335098	0.0411482	0.0576979	0.0284176	0.0436943	0.0920705	0.0844321	0.0513327	0.0615171	0.0436943
0.276	0.00677563	0.00932174	0.000410338	0.00550257	-0.0301431	0.00804868	0.0182332	0.0296907	0.0398751	0.0462404	0.0169601	0.00804868	0.0169601	0.0207793	-0.0161394	0.000410338	-0.0123202	0.00677563	-0.00722801	0.0169601	0.00932174	0.0131409	0.014414	0.0016834	0.172273	0.29576	0.0538788	0.0564249	0.0742477	0.0780669	0.0742477	0.0780669	0.0971627	0.0971627	0.0666093	0.0449674	0.0793399	0.0602441	0.037329	0.0309637	0.0513327	0.0475135	0.0475135	0.0551518	0.0844321	0.0755207	0.0538788	0.0564249	0.0271445
0.277	0.0105948	0.00677563	0.00550257	-0.000862719	-0.0212316	0.0245984	0.0207793	0.037329	0.0309637	0.0347829	0.00804868	0.0207793	0.0207793	0.0220523	-0.0186855	-0.000862719	0.015687	-0.00340883	0.0131409	0.000410338	0.0258715	-0.000862719	-0.00468189	0.00295645	0.168454	0.290668	0.0627902	0.0551518	0.0615171	0.0755207	0.080613	0.0793399	0.106074	0.0882513	0.0627902	0.0678824	0.0678824	0.0755207	0.0207793	0.0398751	0.0462404	0.0347829	0.036056	0.0398751	0.0984358	0.0882513	0.0551518	0.0424212	0.0335098
0.278	0.015687	-0.00213578	-0.000862719	-0.00213578	-0.0161394	0.0309637	0.0424212	0.014414	0.036056	0.0233254	0.0118679	0.00804868	0.0169601	0.00804868	-0.00468189	0.00422951	0.000410338	-0.000862719	0.0207793	0.014414	-0.00595495	0.014414	0.0131409	-0.00340883	0.172273	0.299579	0.0551518	0.0666093	0.0767938	0.0640632	0.081886	0.081886	0.0920705	0.0946166	0.0717016	0.0602441	0.0729746	0.0704285	0.0322368	0.0233254	0.0627902	0.0500596	0.0449674	0.0411482	0.0857052	0.081886	0.0767938	0.0576979	0.0436943
0.279	0.00804868	0.00804868	-0.00340883	0.0105948	-0.0250508	0.014414	0.0296907	0.0258715	0.0347829	0.0475135	0.036056	0.00295645	0.0258715	0.0233254	-0.0199586	-0.00468189	0.00677563	0.0016834	0.0016834	0.0182332	0.0195062	-0.00722801	-0.00213578	0.014414	0.181184	0.299579	0.0551518	0.0538788	0.0640632	0.0717016	0.0755207	0.0755207	0.0882513	0.0882513	0.0615171	0.0666093	0.0653363	0.0640632	0.0296907	0.0284176	0.036056	0.0411482	0.0411482	0.0335098	0.0831591	0.081886	0.0564249	0.0564249	0.0411482
0.28	0.00677563	0.014414	-0.0135933	0.0169601	-0.00595495	0.014414	0.0118679	0.0245984	0.036056	0.0386021	0.00550257	0.00295645	0.0182332	0.00932174	-0.00850107	0.000410338	0.0131409	0.00550257	0.00804868	0.0118679	0.0245984	0.0118679	0.00677563	0.014414	0.176092	0.302125	0.0411482	0.0551518	0.0704285	0.0729746	0.0767938	0.0742477	0.0946166	0.0971627	0.0615171	0.058971	0.0666093	0.0602441	0.0271445	0.0386021	0.0449674	0.0411482	0.0245984	0.0513327	0.0767938	0.0984358	0.0462404	0.0538788	0.0640632
0.281	0.0245984	0.0118679	0.00932174	0.00677563	-0.0186855	0.0233254	0.0169601	0.0207793	0.036056	0.0386021	0.000410338	0.0016834	0.014414	0.0016834	-0.0148664	0.00422951	0.00677563	-0.00977412	0.0169601	-0.00340883	0.0207793	-0.00213578	0.000410338	0.00422951	0.169727	0.294487	0.0513327	0.0602441	0.0602441	0.0653363	0.0857052	0.0780669	0.0920705	0.0895244	0.0615171	0.0678824	0.0717016	0.0755207	0.0322368	0.0296907	0.037329	0.0475135	0.0615171	0.0411482	0.0869783	0.0717016	0.0602441	0.058971	0.0615171
0.282	0.00422951	0.0105948	-0.00340883	-0.00213578	-0.0148664	0.0245984	0.0449674	0.0258715	0.0309637	0.0258715	0.015687	0.0296907	0.0258715	0.0182332	-0.00595495	0.00295645	0.0105948	0.000410338	0.0195062	0.00295645	0.0105948	0.00932174	0.00677563	-0.0123202	0.173546	0.288121	0.0500596	0.0564249	0.0704285	0.0857052	0.081886	0.0767938	0.0933435	0.0907974	0.0691555	0.0576979	0.0653363	0.0640632	0.036056	0.037329	0.0500596	0.0398751	0.0347829	0.0449674	0.0895244	0.0869783	0.0551518	0.0602441	0.0449674
0.283	0.0258715	0.015687	0.000410338	-0.00468189	-0.00977412	0.015687	0.0233254	0.0182332	0.036056	0.0449674	0.0016834	0.014414	0.0233254	0.0118679	-0.0148664	0.000410338	-0.000862719	0.00550257	0.00932174	0.015687	-0.000862719	0.0195062	-0.00722801	-0.000862719	0.178638	0.291941	0.0513327	0.0640632	0.0615171	0.0729746	0.0793399	0.0793399	0.0831591	0.080613	0.0742477	0.0615171	0.0666093	0.0666093	0.0309637	0.0424212	0.0411482	0.0666093	0.0398751	0.0271445	0.081886	0.081886	0.0551518	0.0462404	0.0386021
0.284	0.015687	-0.000862719	-0.00213578	-0.00595495	-0.0314161	0.0245984	0.0296907	0.0169601	0.037329	0.036056	0.00932174	0.0207793	0.014414	0.0195062	-0.0237778	0.00804868	0.00804868	0.0016834	0.00295645	0.0207793	0.0105948	0.0182332	0.00295645	0.00677563	0.172273	0.290668	0.0576979	0.0538788	0.0717016	0.0717016	0.0755207	0.081886	0.0920705	0.0920705	0.0640632	0.0640632	0.0615171	0.0615171	0.0284176	0.0182332	0.0296907	0.0449674	0.0449674	0.0500596	0.081886	0.0907974	0.0551518	0.0462404	0.0335098
0.285	0.000410338	0.00677563	0.014414	0.00295645	-0.02887	0.00932174	0.036056	0.0271445	0.0398751	0.0436943	0.0258715	0.00932174	0.0131409	0.00932174	-0.0174125	0.00932174	0.00932174	0.00932174	0.0195062	0.00932174	0.015687	0.00422951	0.00422951	0.00932174	0.178638	0.29576	0.0551518	0.0691555	0.0767938	0.0704285	0.0857052	0.080613	0.0997088	0.0984358	0.0767938	0.0576979	0.0666093	0.0640632	0.0271445	0.0347829	0.0462404	0.0475135	0.0398751	0.0551518	0.0882513	0.081886	0.0640632	0.0538788	0.0347829
0.286	0.015687	0.014414	0.015687	0.00422951	-0.0225047	0.0245984	0.0258715	0.0195062	0.0296907	0.037329	0.00932174	-0.00213578	0.0296907	0.00550257	-0.0135933	0.00932174	0.00677563	0.0131409	0.00677563	-0.000862719	0.00550257	0.00422951	-0.00213578	0.014414	0.177365	0.286848	0.0538788	0.0602441	0.0767938	0.0653363	0.0844321	0.081886	0.0946166	0.0882513	0.0653363	0.0564249	0.0640632	0.058971	0.0245984	0.0436943	0.0462404	0.0424212	0.0462404	0.0436943	0.0882513	0.0895244	0.0564249	0.0551518	0.0386021
0.287	0.00422951	0.0105948	-0.00340883	-0.0148664	-0.0352353	0.0207793	0.0233254	0.0245984	0.0386021	0.0309637	0.0131409	0.0118679	0.0195062	0.0207793	-0.00213578	0.00422951	0.00295645	0.000410338	0.0207793	0.00677563	0.00932174	0.0105948	0.00677563	0.0016834	0.169727	0.297033	0.0526057	0.0475135	0.0691555	0.0704285	0.0755207	0.0742477	0.0907974	0.0920705	0.0615171	0.0551518	0.0717016	0.0564249	0.0411482	0.0411482	0.0436943	0.0449674	0.0564249	0.0487865	0.0844321	0.081886	0.0615171	0.0500596	0.036056
0.288	0.00422951	-0.00468189	0.00932174	0.0105948	-0.0352353	0.00550257	0.0258715	0.0271445	0.0182332	0.0271445	0.0105948	0.00932174	0.0296907	0.0169601	-0.0250508	0.015687	-0.000862719	0.00295645	0.00295645	0.00932174	0.0118679	0.0195062	-0.00340883	0.00677563	0.182458	0.290668	0.0462404	0.0666093	0.0666093	0.0780669	0.0780669	0.0767938	0.0971627	0.0907974	0.0717016	0.0615171	0.0742477	0.0755207	0.037329	0.0475135	0.036056	0.0424212	0.0322368	0.0449674	0.0984358	0.0971627	0.0602441	0.0602441	0.0322368
0.289	0.0207793	0.0105948	0.015687	0.015687	-0.0377814	0.0284176	0.0296907	0.0335098	0.0335098	0.037329	0.00295645	0.0258715	0.0195062	0.0105948	-0.0148664	-0.0148664	-0.000862719	0.00550257	0.000410338	0.0207793	0.014414	0.014414	0.014414	0.0016834	0.181184	0.290668	0.0653363	0.0640632	0.0678824	0.080613	0.0767938	0.081886	0.0933435	0.0933435	0.0831591	0.0615171	0.0767938	0.0691555	0.0284176	0.0233254	0.0309637	0.0449674	0.0386021	0.0475135	0.0767938	0.0844321	0.058971	0.0615171	0.0449674
0.29	0.0105948	0.0131409	0.00550257	-0.00595495	-0.0301431	0.0131409	0.0271445	0.0271445	0.037329	0.0296907	-0.00468189	0.0169601	0.0131409	0.00550257	-0.00213578	0.000410338	0.0118679	0.00550257	0.0245984	0.00932174	0.0258715	0.0207793	0.00295645	0.00677563	0.168454	0.285575	0.0500596	0.0551518	0.0691555	0.080613	0.081886	0.0755207	0.0857052	0.0907974	0.0640632	0.0602441	0.0755207	0.0564249	0.037329	0.015687	0.0436943	0.0475135	0.0335098	0.037329	0.0844321	0.0767938	0.0704285	0.0462404	0.0309637
0.291	0.0169601	0.000410338	0.0118679	0.00295645	-0.0174125	0.0296907	0.0105948	0.0271445	0.0347829	0.0335098	0.0207793	0.00804868	0.0182332	0.014414	0.0016834	0.00550257	0.00932174	0.00932174	0.00932174	0.00932174	0.0105948	0.0131409	-0.0110472	0.000410338	0.178638	0.283029	0.0436943	0.0717016	0.0678824	0.080613	0.0742477	0.0793399	0.0971627	0.0907974	0.0755207	0.0640632	0.0551518	0.0640632	0.0258715	0.0309637	0.0347829	0.0500596	0.0322368	0.036056	0.0857052	0.0844321	0.058971	0.0551518	0.0449674
0.292	0.00932174	0.015687	0.000410338	-0.00340883	-0.0225047	0.0207793	0.0245984	0.0296907	0.0436943	0.0347829	0.00804868	0.0105948	0.0245984	0.0207793	-0.0161394	-0.000862719	0.00932174	0.0195062	0.00677563	0.0016834	-0.00468189	0.014414	0.015687	0.0182332	0.174819	0.293214	0.0475135	0.0653363	0.0755207	0.0780669	0.081886	0.0704285	0.0958897	0.0844321	0.0640632	0.0576979	0.0717016	0.0602441	0.0335098	0.0347829	0.0538788	0.0462404	0.0449674	0.0436943	0.0946166	0.0767938	0.0551518	0.0602441	0.0335098
0.293	0.0195062	0.00550257	0.00677563	0.0016834	-0.02887	0.0105948	0.0195062	0.0271445	0.0309637	0.0347829	0.00677563	0.014414	0.0233254	0.0169601	-0.00468189	0.000410338	0.00550257	0.00932174	0.0131409	0.0105948	0.0169601	0.00932174	0.00550257	0.00932174	0.159543	0.289394	0.0449674	0.0551518	0.058971	0.0717016	0.080613	0.0920705	0.0997088	0.0907974	0.0742477	0.0602441	0.0602441	0.081886	0.0258715	0.036056	0.0271445	0.0449674	0.0424212	0.0449674	0.0767938	0.0907974	0.0538788	0.058971	0.036056
0.294	0.0118679	0.000410338	0.000410338	0.00422951	-0.0174125	0.0169601	0.0245984	0.0258715	0.0322368	0.0347829	0.00932174	0.014414	0.0207793	0.014414	-0.0174125	0.0105948	0.00295645	0.0195062	0.0118679	0.00804868	0.000410338	-0.00340883	0.000410338	-0.00468189	0.177365	0.29576	0.0500596	0.0666093	0.0691555	0.0767938	0.0857052	0.0666093	0.0907974	0.0907974	0.0780669	0.0615171	0.0729746	0.0615171	0.0436943	0.0296907	0.0462404	0.0513327	0.0284176	0.0462404	0.0869783	0.0793399	0.0615171	0.0538788	0.037329
0.295	0.0131409	0.00295645	0.014414	0.014414	-0.00468189	0.0220523	0.0169601	0.0207793	0.0551518	0.0207793	0.00422951	0.0118679	0.0195062	0.00932174	-0.0199586	0.00932174	0.00677563	0.00550257	0.015687	0.0105948	0.015687	0.0258715	-0.00468189	0.014414	0.185004	0.289394	0.0627902	0.0602441	0.0704285	0.0627902	0.0844321	0.081886	0.0895244	0.0882513	0.0767938	0.058971	0.0653363	0.0615171	0.037329	0.0309637	0.0398751	0.0487865	0.0500596	0.0449674	0.0895244	0.0907974	0.0538788	0.0475135	0.0513327
0.296	0.0105948	0.0105948	0.0016834	0.014414	-0.0148664	0.0105948	0.0271445	0.014414	0.036056	0.0296907	0.00932174	0.014414	0.00677563	0.0131409	0.00932174	0.0016834	-0.00468189	0.00295645	0.0169601	0.015687	-0.00340883	0.014414	0.000410338	-0.00468189	0.179912	0.288121	0.037329	0.0627902	0.0717016	0.0704285	0.0857052	0.0857052	0.0971627	0.0997088	0.0678824	0.0551518	0.0755207	0.0653363	0.0284176	0.0284176	0.0462404	0.037329	0.0411482	0.0347829	0.0869783	0.081886	0.0526057	0.0538788	0.0284176
0.297	0.0169601	0.0233254	-0.00340883	0.0271445	-0.00340883	0.015687	0.0296907	0.0296907	0.036056	0.0309637	0.0207793	0.0284176	0.0335098	0.0169601	0.0016834	0.00295645	-0.00340883	0.00295645	0.00804868	0.00932174	0.0258715	0.0182332	0.00804868	-0.00213578	0.172273	0.289394	0.0564249	0.0602441	0.0767938	0.0678824	0.080613	0.0857052	0.100982	0.0895244	0.0678824	0.0704285	0.0793399	0.0627902	0.0296907	0.036056	0.0411482	0.0500596	0.0436943	0.0436943	0.0780669	0.081886	0.0487865	0.0653363	0.0386021
0.298	0.00932174	-0.00340883	0.0131409	-0.000862719	-0.000862719	0.014414	0.0386021	0.0258715	0.0335098	0.0296907	0.0207793	0.00677563	0.015687	0.015687	-0.00340883	0.00550257	0.0131409	-0.00595495	0.0118679	0.00422951	0.00804868	0.0131409	0.00804868	0.0245984	0.185004	0.290668	0.0576979	0.0729746	0.0742477	0.081886	0.0882513	0.081886	0.0971627	0.081886	0.0793399	0.0526057	0.0640632	0.0666093	0.037329	0.036056	0.0347829	0.0411482	0.0475135	0.0462404	0.0920705	0.0793399	0.0551518	0.0538788	0.0233254
0.299	0.0245984	0.0207793	0.0131409	0.0105948	-0.0174125	0.0233254	0.0309637	0.0118679	0.0347829	0.0309637	0.00550257	0.0182332	0.015687	0.0016834	-0.00468189	-0.00468189	0.0131409	-0.00340883	0.000410338	0.00677563	0.015687	-0.000862719	0.0105948	0.00550257	0.173546	0.285575	0.0500596	0.0615171	0.080613	0.0653363	0.0857052	0.0844321	0.0907974	0.0933435	0.0666093	0.0627902	0.0666093	0.0717016	0.0398751	0.0284176	0.0411482	0.0551518	0.0335098	0.0398751	0.0742477	0.0882513	0.0564249	0.0462404	0.0538788
0.3	0.00550257	0.0169601	0.015687	-0.00340883	0.000410338	0.0398751	0.0131409	0.0169601	0.0436943	0.0398751	-0.00213578	0.00550257	0.0207793	0.0131409	0.000410338	0.00932174	-0.00468189	0.0016834	0.00677563	0.0169601	0.015687	0.00932174	0.00550257	0.0131409	0.174819	0.29576	0.0526057	0.0615171	0.0666093	0.0691555	0.080613	0.0895244	0.0857052	0.0933435	0.0666093	0.0653363	0.0666093	0.0704285	0.0322368	0.0449674	0.0335098	0.0538788	0.0436943	0.0398751	0.0895244	0.0767938	0.0615171	0.0475135	0.037329
0.301	0.00804868	0.00550257	0.0131409	0.0347829	-0.0135933	0.00550257	0.00677563	0.0309637	0.0449674	0.037329	0.0233254	-0.000862719	0.0296907	0.014414	-0.00850107	-0.000862719	0.00932174	0.00295645	0.0118679	-0.00213578	0.00295645	0.0118679	-0.00213578	0.00932174	0.178638	0.291941	0.0487865	0.0576979	0.0678824	0.081886	0.081886	0.0869783	0.0946166	0.0882513	0.0767938	0.0666093	0.0767938	0.0666093	0.0322368	0.036056	0.0398751	0.036056	0.0436943	0.0436943	0.0882513	0.0844321	0.0487865	0.0436943	0.0245984
0.302	0.014414	0.0105948	0.00550257	0.00550257	-0.0174125	0.0131409	0.0322368	0.0245984	0.0424212	0.0271445	0.00932174	0.0195062	0.015687	-0.00468189	-0.00340883	0.014414	-0.00340883	0.00550257	0.0118679	0.00804868	0.0105948	0.00932174	0.00422951	0.00550257	0.178638	0.290668	0.0462404	0.0615171	0.0767938	0.0666093	0.081886	0.0844321	0.0882513	0.0971627	0.0704285	0.0564249	0.0704285	0.0742477	0.0398751	0.0347829	0.0424212	0.0500596	0.0411482	0.0500596	0.100982	0.0971627	0.0666093	0.058971	0.0398751
0.303	0.0207793	0.0016834	0.014414	0.015687	-0.0314161	0.0182332	0.0207793	0.0335098	0.0309637	0.0436943	0.0207793	0.00677563	0.0118679	0.015687	0.00422951	-0.000862719	0.00422951	0.00677563	0.00804868	-0.00468189	0.0131409	0.00932174	-0.0123202	0.00550257	0.169727	0.294487	0.0666093	0.0666093	0.0704285	0.0767938	0.0857052	0.080613	0.0958897	0.0984358	0.0666093	0.0602441	0.0717016	0.0615171	0.0335098	0.0296907	0.0449674	0.0564249	0.0487865	0.0449674	0.0857052	0.0907974	0.0576979	0.0615171	0.0386021
0.304	0.015687	0.014414	0.014414	0.0105948	-0.02887	0.0169601	0.00932174	0.0258715	0.0245984	0.036056	0.0169601	0.0309637	0.0118679	0.0207793	-0.00213578	-0.000862719	0.00804868	0.014414	0.0105948	0.0118679	0.00932174	-0.00340883	-0.00595495	-0.00468189	0.181184	0.290668	0.0640632	0.0653363	0.080613	0.0717016	0.0844321	0.0717016	0.0920705	0.0920705	0.0653363	0.0576979	0.0678824	0.0615171	0.0220523	0.0386021	0.036056	0.0475135	0.0309637	0.0475135	0.0857052	0.0920705	0.0615171	0.0526057	0.0526057
0.305	0.0195062	0.0105948	0.00932174	0.0207793	-0.0225047	0.0207793	0.014414	0.0271445	0.0411482	0.0296907	0.000410338	0.0131409	0.0105948	0.0207793	-0.00468189	-0.000862719	-0.00595495	0.00295645	-0.00213578	0.0207793	-0.00595495	0.0131409	0.0182332	0.000410338	0.172273	0.290668	0.0526057	0.0602441	0.0831591	0.0666093	0.081886	0.0755207	0.0984358	0.0869783	0.0678824	0.0691555	0.0717016	0.0678824	0.0284176	0.0335098	0.0296907	0.0347829	0.036056	0.0322368	0.081886	0.0742477	0.058971	0.0576979	0.0398751
0.306	0.00804868	0.00804868	-0.00213578	0.014414	-0.0301431	0.0207793	0.037329	0.0271445	0.0309637	0.0487865	0.00295645	0.0169601	0.0207793	0.014414	-0.0148664	0.00804868	0.0105948	0.00932174	0.0118679	0.000410338	0.00295645	0.0169601	-0.00340883	0.00932174	0.168454	0.293214	0.0513327	0.0615171	0.081886	0.0767938	0.081886	0.0780669	0.0933435	0.0984358	0.0742477	0.058971	0.0755207	0.0615171	0.0398751	0.0462404	0.0449674	0.0424212	0.0258715	0.0398751	0.0958897	0.080613	0.0576979	0.0576979	0.0526057
0.307	0.015687	0.014414	0.00677563	0.000410338	-0.0352353	0.0322368	0.036056	0.036056	0.0347829	0.036056	0.0220523	0.00932174	0.0169601	0.0131409	-0.0135933	0.00677563	0.0131409	-0.0110472	0.0233254	-0.000862719	0.0245984	0.015687	0.00804868	0.00550257	0.172273	0.290668	0.0564249	0.0666093	0.0717016	0.0729746	0.0907974	0.0793399	0.0907974	0.081886	0.0704285	0.0653363	0.0857052	0.0615171	0.0335098	0.0284176	0.0449674	0.0475135	0.0615171	0.0411482	0.0869783	0.0869783	0.0717016	0.0526057	0.0411482
0.308	0.0182332	0.0131409	0.0118679	0.0016834	-0.0416006	0.00932174	0.0347829	0.0309637	0.0436943	0.0296907	0.014414	0.0016834	0.0182332	0.014414	-0.00468189	0.00550257	0.000410338	0.000410338	0.0207793	0.0118679	0.014414	0.00550257	0.00550257	0.0105948	0.174819	0.285575	0.0615171	0.0627902	0.0844321	0.0678824	0.0882513	0.081886	0.0997088	0.0971627	0.0615171	0.0576979	0.0767938	0.0640632	0.0296907	0.0436943	0.0462404	0.0500596	0.036056	0.0513327	0.0831591	0.0844321	0.0551518	0.0513327	0.036056
0.309	0.00422951	0.0169601	0.014414	0.0118679	-0.0263239	0.0207793	0.015687	0.0258715	0.0347829	0.037329	0.014414	0.0258715	0.0245984	0.0284176	-0.0148664	-0.00468189	0.00677563	-0.000862719	0.000410338	0.014414	0.00932174	0.0195062	0.00932174	-0.00340883	0.177365	0.290668	0.0538788	0.0615171	0.0742477	0.0704285	0.0857052	0.0755207	0.0997088	0.0971627	0.0742477	0.0576979	0.058971	0.0755207	0.0347829	0.0258715	0.0347829	0.0449674	0.0335098	0.0335098	0.0920705	0.081886	0.058971	0.0538788	0.037329
0.31	0.0169601	0.0195062	0.0169601	0.0258715	-0.0454197	0.0449674	0.0538788	0.0258715	0.036056	0.0271445	0.0195062	0.036056	0.0296907	0.0233254	-0.000862719	0.014414	-0.0135933	0.00295645	0.00677563	0.0207793	0.00295645	0.0182332	0.0207793	0.00422951	0.168454	0.294487	0.0526057	0.0704285	0.0729746	0.0755207	0.0844321	0.080613	0.0933435	0.0869783	0.0717016	0.0615171	0.0691555	0.0551518	0.0335098	0.0335098	0.0411482	0.0551518	0.0411482	0.0436943	0.0895244	0.080613	0.0691555	0.0513327	0.0513327
0.311	0.015687	0.0105948	0.0245984	0.0245984	-0.0225047	0.0767938	0.0627902	0.036056	0.0615171	0.0271445	0.0182332	0.0602441	0.0220523	0.0564249	0.00550257	0.0449674	0.0105948	0.0105948	0.015687	0.00422951	0.0207793	0.0207793	0.0245984	0.014414	0.179912	0.281756	0.0653363	0.0729746	0.0984358	0.080613	0.0946166	0.0729746	0.102255	0.0907974	0.0691555	0.0704285	0.0653363	0.0666093	0.0500596	0.0296907	0.0513327	0.0411482	0.037329	0.0424212	0.0831591	0.0882513	0.0653363	0.0513327	0.0576979
0.312	0.0335098	0.00550257	0.0309637	0.0347829	0.0296907	0.117532	0.112439	0.0551518	0.114986	0.037329	0.0207793	0.107347	0.0131409	0.0767938	0.00677563	0.102255	0.00422951	0.00677563	0.00550257	0.00422951	0.00550257	0.00295645	0.0640632	-0.00850107	0.176092	0.294487	0.0602441	0.0691555	0.142993	0.0640632	0.111166	0.0742477	0.0831591	0.0882513	0.0666093	0.0615171	0.0971627	0.0958897	0.0538788	0.037329	0.0500596	0.0602441	0.036056	0.037329	0.104801	0.0958897	0.0729746	0.0526057	0.0309637
0.313	0.0335098	0.0131409	0.102255	0.080613	-0.00977412	0.145539	0.127716	0.0946166	0.149358	0.0322368	0.0105948	0.128989	0.0335098	0.0946166	0.0576979	0.136628	0.0207793	0.0195062	0.00932174	0.000410338	0.0322368	0.0118679	0.102255	0.014414	0.172273	0.290668	0.058971	0.0780669	0.227015	0.0717016	0.168454	0.080613	0.0971627	0.0946166	0.0691555	0.0729746	0.0640632	0.117532	0.132808	0.0462404	0.037329	0.0386021	0.0564249	0.0487865	0.0946166	0.0907974	0.126443	0.0526057	0.0475135
0.314	0.0513327	0.00932174	0.14172	0.106074	-0.0365083	0.183731	0.182458	0.145539	0.174819	0.0207793	0.00804868	0.186277	0.00295645	0.114986	0.104801	0.15827	-0.00595495	0.00932174	0.0105948	-0.000862719	0.0118679	0.0182332	0.122624	0.014414	0.183731	0.290668	0.0717016	0.107347	0.270299	0.0678824	0.242291	0.0691555	0.0920705	0.0831591	0.0678824	0.0640632	0.0678824	0.159543	0.190096	0.080613	0.036056	0.0526057	0.0436943	0.0309637	0.127716	0.0793399	0.177365	0.0500596	0.0411482
0.315	0.0844321	0.0105948	0.190096	0.127716	-0.0365083	0.207919	0.195188	0.178638	0.213011	0.0207793	0.0182332	0.2041	0.0245984	0.114986	0.121351	0.172273	-0.00468189	-0.00213578	0.00550257	0.0195062	0.00932174	0.0207793	0.137901	0.00295645	0.179912	0.291941	0.0653363	0.179912	0.298306	0.0691555	0.269025	0.0742477	0.107347	0.0946166	0.0666093	0.0666093	0.0704285	0.206646	0.256295	0.163362	0.0436943	0.036056	0.0398751	0.0411482	0.171	0.0742477	0.248657	0.0487865	0.0449674
0.316	0.0971627	0.014414	0.227015	0.165908	-0.02887	0.211738	0.218103	0.224468	0.267753	0.0233254	0.0169601	0.209192	0.0195062	0.113712	0.146812	0.179912	0.00295645	0.0016834	0.0105948	0.014414	0.0195062	0.0207793	0.139174	0.00677563	0.173546	0.29576	0.0615171	0.26266	0.305944	0.0704285	0.27921	0.081886	0.0971627	0.0869783	0.0755207	0.0717016	0.0793399	0.269025	0.318675	0.230834	0.0475135	0.0602441	0.0449674	0.0513327	0.237199	0.0857052	0.318675	0.0513327	0.0309637
0.317	0.080613	0.014414	0.251203	0.193915	-0.0135933	0.183731	0.221922	0.256295	0.251203	0.0309637	0.00550257	0.195188	0.0195062	0.0857052	0.156996	0.181184	0.00295645	0.00677563	0.00677563	0.0233254	0.0220523	0.014414	0.107347	0.0131409	0.174819	0.290668	0.0729746	0.293214	0.281756	0.0729746	0.267753	0.0729746	0.122624	0.117532	0.0767938	0.0767938	0.0767938	0.319948	0.384874	0.291941	0.0538788	0.0487865	0.0767938	0.0424212	0.294487	0.0844321	0.377235	0.0538788	0.0526057
0.318	0.0958897	0.0258715	0.265206	0.20028	-0.0225047	0.137901	0.172273	0.261387	0.219376	0.037329	0.0296907	0.173546	0.0195062	0.0615171	0.148085	0.163362	0.0105948	0.0118679	0.00677563	0.00422951	0.0195062	0.00550257	0.0869783	0.00804868	0.185004	0.289394	0.118805	0.274118	0.270299	0.0717016	0.247384	0.0869783	0.165908	0.182458	0.0844321	0.148085	0.0538788	0.342863	0.423065	0.369597	0.0335098	0.0487865	0.127716	0.0398751	0.330132	0.0997088	0.410335	0.0704285	0.0538788
0.319	0.0971627	0.0233254	0.251203	0.199007	-0.00468189	0.103528	0.116259	0.241018	0.156996	0.0322368	0.000410338	0.122624	0.0309637	0.0513327	0.142993	0.132808	0.00422951	-0.00340883	0.00550257	0.00932174	0.00677563	0.00677563	0.0551518	0.00422951	0.169727	0.281756	0.177365	0.277937	0.244837	0.0627902	0.218103	0.0895244	0.242291	0.241018	0.0717016	0.237199	0.080613	0.346682	0.400151	0.396331	0.0564249	0.0602441	0.188823	0.0386021	0.368324	0.081886	0.414154	0.0538788	0.0513327
0.32	0.0666093	0.0207793	0.221922	0.172273	-0.00595495	0.0653363	0.0844321	0.193915	0.106074	0.0335098	0.0118679	0.103528	0.036056	0.00295645	0.106074	0.130262	0.015687	0.000410338	0.0271445	0.0220523	0.0105948	0.000410338	0.00550257	0.0118679	0.177365	0.29576	0.238472	0.269025	0.210465	0.0691555	0.169727	0.080613	0.270299	0.280483	0.0780669	0.294487	0.080613	0.313582	0.360686	0.419246	0.0347829	0.0615171	0.241018	0.0411482	0.351774	0.081886	0.360686	0.0487865	0.0704285
0.321	0.0105948	0.0118679	0.2041	0.146812	-0.0148664	0.0233254	0.0576979	0.139174	0.0347829	0.0500596	0.0207793	0.0729746	0.0195062	-0.0148664	0.0920705	0.136628	-0.000862719	0.000410338	0.015687	0.00550257	0.0207793	0.0169601	-0.0225047	-0.00595495	0.173546	0.29576	0.257568	0.244837	0.206646	0.0742477	0.111166	0.0857052	0.286848	0.281756	0.080613	0.318675	0.114986	0.267753	0.34159	0.396331	0.0436943	0.0640632	0.29576	0.0462404	0.311036	0.0793399	0.30849	0.0691555	0.126443
0.322	-0.0556042	0.00804868	0.18755	0.135354	-0.00595495	0.0245984	0.0551518	0.080613	0.00295645	0.0513327	0.0233254	0.0780669	0.0016834	-0.0441467	0.0767938	0.145539	0.015687	0.0016834	0.0169601	0.00422951	0.0131409	0.0245984	-0.0148664	-0.00977412	0.179912	0.288121	0.267753	0.219376	0.210465	0.0780669	0.0831591	0.0857052	0.285575	0.276664	0.100982	0.313582	0.148085	0.214284	0.331405	0.381055	0.0513327	0.116259	0.331405	0.0500596	0.23338	0.0869783	0.24993	0.0857052	0.159543
0.323	-0.095069	0.0347829	0.186277	0.150631	-0.0186855	0.00932174	0.0386021	0.0386021	-0.00977412	0.0347829	0.0398751	0.0666093	-0.00468189	-0.0339622	0.0857052	0.165908	-0.00595495	0.00677563	0.0411482	0.000410338	0.0296907	0.0195062	-0.0275969	0.00550257	0.177365	0.281756	0.263933	0.215557	0.219376	0.0755207	0.0717016	0.0946166	0.26266	0.274118	0.156996	0.293214	0.163362	0.192642	0.336498	0.367051	0.0411482	0.192642	0.335224	0.0500596	0.165908	0.0857052	0.229561	0.137901	0.215557
0.324	-0.147264	0.0462404	0.188823	0.137901	-0.0199586	0.0245984	0.0500596	0.0411482	-0.00722801	0.0296907	0.0767938	0.0831591	-0.0148664	-0.0365083	0.0933435	0.171	0.014414	-0.000862719	0.0869783	0.0207793	0.0755207	0.0386021	-0.0148664	0.0131409	0.188823	0.298306	0.255022	0.229561	0.224468	0.0704285	0.0857052	0.0844321	0.241018	0.24993	0.227015	0.265206	0.196461	0.159543	0.344136	0.373416	0.0335098	0.276664	0.337771	0.0462404	0.10862	0.0844321	0.224468	0.20028	0.21683
0.325	-0.148537	0.081886	0.199007	0.149358	-0.0174125	0.0271445	0.0551518	0.0296907	-0.0110472	0.0347829	0.12517	0.0729746	-0.050512	-0.02887	0.0946166	0.191369	0.00804868	0.014414	0.112439	0.00677563	0.106074	0.0997088	0.00677563	0.037329	0.192642	0.309763	0.229561	0.23338	0.242291	0.0907974	0.0997088	0.107347	0.193915	0.205373	0.271572	0.237199	0.232107	0.168454	0.375962	0.401423	0.0411482	0.346682	0.271572	0.0322368	0.0907974	0.0869783	0.260114	0.267753	0.219376
0.326	-0.167633	0.0857052	0.21683	0.150631	-0.0250508	0.0220523	0.0475135	0.0296907	-0.00213578	0.0424212	0.15827	0.0729746	-0.105253	-0.0250508	0.112439	0.183731	0.00295645	0.00550257	0.131535	0.000410338	0.132808	0.103528	0.00550257	0.0946166	0.229561	0.285575	0.234653	0.255022	0.243564	0.0717016	0.128989	0.188823	0.148085	0.165908	0.291941	0.199007	0.23338	0.150631	0.400151	0.423065	0.0500596	0.423065	0.202826	0.0678824	0.0958897	0.0691555	0.304671	0.346682	0.235926
0.327	-0.16636	0.10862	0.223195	0.15445	-0.0199586	0.0411482	0.0475135	0.037329	-0.000862719	0.0538788	0.209192	0.0958897	-0.158722	-0.0314161	0.113712	0.173546	0.014414	-0.00340883	0.127716	0.0258715	0.131535	0.118805	0.015687	0.140447	0.277937	0.285575	0.21683	0.266479	0.239745	0.080613	0.146812	0.271572	0.0958897	0.137901	0.272845	0.188823	0.225742	0.165908	0.402697	0.458711	0.0500596	0.467622	0.140447	0.100982	0.123897	0.0933435	0.34159	0.379781	0.190096
0.328	-0.157449	0.137901	0.229561	0.160816	-0.0110472	0.0640632	0.0564249	0.0436943	0.0335098	0.0475135	0.220649	0.0971627	-0.175272	-0.0135933	0.122624	0.163362	0.0462404	0.00422951	0.122624	0.0258715	0.136628	0.122624	0.0309637	0.162089	0.289394	0.299579	0.232107	0.286848	0.229561	0.0666093	0.160816	0.299579	0.0844321	0.121351	0.263933	0.174819	0.183731	0.169727	0.405243	0.482899	0.0436943	0.475261	0.128989	0.14172	0.149358	0.0857052	0.373416	0.424339	0.127716
0.329	-0.131988	0.150631	0.244837	0.163362	0.037329	0.0627902	0.0602441	0.0513327	0.0309637	0.0615171	0.243564	0.106074	-0.195641	-0.0148664	0.114986	0.173546	0.0742477	0.0335098	0.111166	0.0449674	0.117532	0.0984358	0.0309637	0.181184	0.300852	0.285575	0.243564	0.286848	0.192642	0.080613	0.169727	0.317402	0.0984358	0.112439	0.230834	0.188823	0.112439	0.18755	0.411608	0.490538	0.0449674	0.434523	0.139174	0.214284	0.167181	0.0958897	0.397604	0.407789	0.0882513
0.33	-0.112892	0.126443	0.239745	0.173546	0.0755207	0.0920705	0.0946166	0.0309637	0.0386021	0.111166	0.238472	0.10862	-0.226194	-0.0199586	0.116259	0.193915	0.114986	0.0666093	0.0666093	0.102255	0.0869783	0.0729746	0.0335098	0.172273	0.290668	0.302125	0.269025	0.316129	0.167181	0.0755207	0.162089	0.318675	0.104801	0.127716	0.169727	0.218103	0.0462404	0.218103	0.411608	0.515999	0.0564249	0.382328	0.146812	0.266479	0.181184	0.117532	0.411608	0.346682	0.036056
0.331	-0.0785192	0.122624	0.238472	0.176092	0.117532	0.102255	0.0971627	0.0335098	0.0500596	0.142993	0.18755	0.134081	-0.235105	0.00677563	0.117532	0.183731	0.132808	0.10862	0.0284176	0.139174	0.0627902	0.0475135	0.0666093	0.15827	0.284302	0.347955	0.291941	0.313582	0.15445	0.0742477	0.162089	0.290668	0.122624	0.151904	0.135354	0.237199	0.00295645	0.218103	0.412881	0.50836	0.0767938	0.336498	0.168454	0.298306	0.201553	0.195188	0.417973	0.304671	0.00932174
0.332	-0.0466928	0.0767938	0.248657	0.196461	0.151904	0.123897	0.130262	0.0538788	0.0742477	0.174819	0.144266	0.15827	-0.233832	0.0245984	0.126443	0.181184	0.137901	0.151904	-0.0135933	0.163362	0.0309637	0.00550257	0.0793399	0.117532	0.271572	0.392512	0.313582	0.323767	0.182458	0.107347	0.151904	0.267753	0.139174	0.150631	0.0946166	0.253749	-0.0110472	0.220649	0.407789	0.493084	0.131535	0.319948	0.182458	0.333952	0.213011	0.23338	0.417973	0.286848	-0.0148664
0.333	-0.0250508	0.0271445	0.284302	0.193915	0.188823	0.131535	0.136628	0.0717016	0.109893	0.20028	0.111166	0.172273	-0.214736	0.0436943	0.132808	0.192642	0.14172	0.15445	-0.0441467	0.146812	-0.00722801	-0.0416006	0.107347	0.0933435	0.239745	0.421793	0.332678	0.318675	0.199007	0.149358	0.156996	0.224468	0.139174	0.135354	0.0869783	0.258841	-0.0186855	0.24993	0.431977	0.484172	0.182458	0.330132	0.193915	0.317402	0.235926	0.300852	0.419246	0.274118	-0.0403275
0.334	0.00295645	0.00422951	0.27921	0.21683	0.18755	0.160816	0.164635	0.0946166	0.114986	0.229561	0.080613	0.2041	-0.218556	0.0920705	0.137901	0.20028	0.118805	0.150631	-0.0581503	0.131535	-0.00722801	-0.0606964	0.109893	0.0513327	0.196461	0.443434	0.336498	0.318675	0.214284	0.218103	0.160816	0.199007	0.145539	0.130262	0.0958897	0.265206	0.000410338	0.27921	0.426885	0.487992	0.248657	0.355594	0.209192	0.270299	0.26266	0.369597	0.435796	0.284302	-0.0161394
0.335	0.037329	-0.0326892	0.275391	0.223195	0.162089	0.169727	0.181184	0.122624	0.153177	0.241018	0.0755207	0.218103	-0.184183	0.122624	0.145539	0.227015	0.0895244	0.151904	-0.0416006	0.130262	-0.0161394	-0.0708809	0.12517	0.0258715	0.148085	0.443434	0.336498	0.323767	0.237199	0.239745	0.172273	0.171	0.128989	0.131535	0.136628	0.253749	0.014414	0.294487	0.456165	0.494357	0.31231	0.379781	0.211738	0.20028	0.276664	0.383601	0.453619	0.32504	-0.0237778
0.336	0.0500596	-0.0492389	0.304671	0.24993	0.128989	0.224468	0.218103	0.149358	0.183731	0.195188	0.0717016	0.23338	-0.15363	0.127716	0.155723	0.225742	0.0653363	0.116259	-0.051785	0.104801	-0.0352353	-0.0810654	0.15827	-0.00213578	0.109893	0.431977	0.331405	0.331405	0.257568	0.270299	0.196461	0.163362	0.126443	0.117532	0.155723	0.239745	0.0411482	0.316129	0.46253	0.500722	0.386147	0.396331	0.229561	0.144266	0.303398	0.400151	0.471442	0.363232	-0.0135933
0.337	0.0793399	-0.0454197	0.326313	0.237199	0.0678824	0.238472	0.257568	0.167181	0.202826	0.177365	0.0475135	0.274118	-0.112892	0.167181	0.176092	0.244837	0.0271445	0.102255	-0.0479659	0.0513327	-0.0454197	-0.0925229	0.186277	0.014414	0.0857052	0.421793	0.322494	0.342863	0.275391	0.253749	0.206646	0.173546	0.12517	0.136628	0.168454	0.237199	0.0576979	0.346682	0.468896	0.500722	0.384874	0.395058	0.265206	0.113712	0.340317	0.365778	0.484172	0.391239	-0.00340883
0.338	0.114986	-0.0606964	0.323767	0.274118	0.0449674	0.237199	0.275391	0.199007	0.234653	0.131535	0.0615171	0.303398	-0.0925229	0.18755	0.193915	0.269025	0.00295645	0.0615171	-0.0275969	0.0131409	-0.0747001	-0.0759731	0.219376	0.0131409	0.0691555	0.397604	0.335224	0.340317	0.293214	0.246111	0.218103	0.199007	0.127716	0.128989	0.176092	0.247384	0.0895244	0.360686	0.503268	0.498176	0.360686	0.389966	0.290668	0.106074	0.365778	0.291941	0.51218	0.406516	0.0195062
0.339	0.139174	-0.0416006	0.350501	0.280483	0.00422951	0.261387	0.294487	0.219376	0.24993	0.10862	0.0767938	0.319948	-0.0568773	0.218103	0.207919	0.314856	0.00677563	0.058971	-0.0225047	-0.00468189	-0.0759731	-0.0606964	0.237199	0.0309637	0.0767938	0.374689	0.335224	0.353047	0.303398	0.220649	0.242291	0.23338	0.134081	0.135354	0.18755	0.243564	0.107347	0.382328	0.491811	0.514726	0.319948	0.375962	0.314856	0.122624	0.374689	0.230834	0.535095	0.409062	0.0564249
0.34	0.149358	-0.0174125	0.349228	0.302125	-0.00722801	0.290668	0.331405	0.248657	0.244837	0.0844321	0.0678824	0.328859	-0.0556042	0.246111	0.220649	0.331405	-0.00977412	0.036056	-0.0148664	-0.0123202	-0.0645156	-0.0594234	0.265206	0.037329	0.080613	0.350501	0.346682	0.360686	0.318675	0.190096	0.26266	0.244837	0.15827	0.128989	0.182458	0.26266	0.135354	0.38742	0.491811	0.51218	0.244837	0.381055	0.337771	0.12517	0.382328	0.18755	0.549098	0.409062	0.081886
0.341	0.182458	-0.0148664	0.350501	0.299579	-0.00722801	0.304671	0.344136	0.253749	0.244837	0.0742477	0.0933435	0.346682	-0.0377814	0.289394	0.265206	0.38742	-0.00850107	0.0398751	-0.00850107	-0.0275969	-0.0568773	-0.0696078	0.305944	0.0309637	0.0793399	0.30849	0.349228	0.375962	0.332678	0.162089	0.269025	0.229561	0.165908	0.140447	0.191369	0.255022	0.159543	0.409062	0.498176	0.513453	0.186277	0.382328	0.37087	0.149358	0.407789	0.160816	0.545279	0.412881	0.122624
0.342	0.213011	-0.0275969	0.353047	0.328859	0.00932174	0.311036	0.360686	0.280483	0.239745	0.0767938	0.0882513	0.367051	-0.00213578	0.332678	0.294487	0.414154	0.014414	0.0398751	0.00677563	-0.0403275	-0.0326892	-0.0747001	0.349228	0.0513327	0.0971627	0.299579	0.364505	0.381055	0.340317	0.153177	0.293214	0.237199	0.177365	0.156996	0.191369	0.281756	0.2041	0.415427	0.491811	0.519818	0.167181	0.397604	0.382328	0.172273	0.417973	0.150631	0.57074	0.431977	0.169727
0.343	0.211738	-0.0110472	0.353047	0.353047	0.0105948	0.345409	0.402697	0.290668	0.274118	0.0729746	0.104801	0.378509	0.0195062	0.350501	0.311036	0.445981	0.0118679	0.0424212	0.00677563	-0.0148664	-0.0212316	-0.0479659	0.381055	0.0615171	0.10862	0.286848	0.367051	0.392512	0.345409	0.155723	0.302125	0.220649	0.190096	0.164635	0.199007	0.298306	0.255022	0.405243	0.493084	0.504541	0.173546	0.410335	0.398877	0.188823	0.424339	0.167181	0.582198	0.434523	0.195188
0.344	0.243564	0.0258715	0.359413	0.344136	-0.00722801	0.372143	0.420519	0.305944	0.300852	0.0538788	0.118805	0.405243	0.0271445	0.383601	0.332678	0.46253	0.0284176	0.0475135	0.0245984	-0.0110472	-0.000862719	-0.0377814	0.423065	0.0729746	0.127716	0.286848	0.378509	0.402697	0.365778	0.167181	0.298306	0.219376	0.224468	0.172273	0.205373	0.311036	0.270299	0.4167	0.49563	0.507087	0.182458	0.435796	0.426885	0.190096	0.43325	0.176092	0.586017	0.461257	0.213011
0.345	0.260114	0.0513327	0.369597	0.365778	0.0220523	0.395058	0.431977	0.347955	0.340317	0.0207793	0.148085	0.423065	0.0449674	0.396331	0.378509	0.513453	0.0233254	0.0602441	0.0335098	-0.0148664	0.0207793	-0.0250508	0.453619	0.0755207	0.160816	0.298306	0.382328	0.384874	0.389966	0.18755	0.313582	0.218103	0.239745	0.201553	0.21683	0.335224	0.300852	0.461257	0.507087	0.509633	0.2041	0.46253	0.437069	0.229561	0.457438	0.197734	0.588563	0.465076	0.229561
0.346	0.285575	0.0538788	0.400151	0.373416	0.0347829	0.392512	0.437069	0.361959	0.379781	0.0233254	0.177365	0.414154	0.0678824	0.398877	0.40397	0.504541	0.0462404	0.0513327	0.0551518	0.00677563	0.0347829	-0.000862719	0.451073	0.0946166	0.190096	0.29576	0.383601	0.383601	0.38742	0.207919	0.335224	0.219376	0.243564	0.209192	0.224468	0.355594	0.319948	0.503268	0.519818	0.533821	0.230834	0.447254	0.467622	0.237199	0.463803	0.207919	0.601294	0.47908	0.258841
0.347	0.304671	0.0971627	0.429431	0.396331	-0.0135933	0.381055	0.395058	0.401423	0.396331	0.036056	0.20028	0.38742	0.0920705	0.411608	0.409062	0.46253	0.036056	0.0309637	0.0704285	0.014414	0.0793399	0.0335098	0.424339	0.107347	0.234653	0.302125	0.381055	0.396331	0.400151	0.21683	0.367051	0.219376	0.244837	0.201553	0.244837	0.374689	0.346682	0.537641	0.509633	0.555463	0.253749	0.453619	0.471442	0.270299	0.491811	0.214284	0.608932	0.514726	0.281756
0.348	0.313582	0.122624	0.457438	0.405243	-0.0250508	0.344136	0.316129	0.400151	0.355594	0.0296907	0.228288	0.331405	0.103528	0.393785	0.392512	0.398877	0.0653363	0.0513327	0.114986	0.015687	0.0844321	0.0551518	0.393785	0.12517	0.261387	0.305944	0.37087	0.43325	0.347955	0.220649	0.372143	0.224468	0.241018	0.197734	0.265206	0.378509	0.37087	0.522364	0.476534	0.555463	0.281756	0.467622	0.473988	0.300852	0.509633	0.234653	0.560556	0.522364	0.288121
0.349	0.328859	0.160816	0.40397	0.411608	-0.00722801	0.330132	0.284302	0.407789	0.32504	0.0627902	0.24993	0.290668	0.112439	0.400151	0.350501	0.369597	0.0857052	0.0411482	0.127716	0.0398751	0.112439	0.0704285	0.384874	0.127716	0.294487	0.31231	0.351774	0.457438	0.27921	0.223195	0.317402	0.235926	0.232107	0.192642	0.280483	0.379781	0.374689	0.443434	0.335224	0.491811	0.304671	0.494357	0.49563	0.322494	0.489264	0.23338	0.453619	0.536368	0.319948
0.35	0.302125	0.174819	0.349228	0.351774	-0.0199586	0.302125	0.274118	0.361959	0.313582	0.0920705	0.271572	0.294487	0.12517	0.396331	0.326313	0.340317	0.0780669	0.0666093	0.162089	0.0347829	0.145539	0.0933435	0.381055	0.159543	0.303398	0.336498	0.351774	0.448527	0.192642	0.223195	0.210465	0.238472	0.248657	0.221922	0.29576	0.389966	0.398877	0.332678	0.196461	0.38742	0.321221	0.496903	0.510907	0.318675	0.438342	0.266479	0.276664	0.563102	0.309763
0.351	0.267753	0.190096	0.294487	0.34159	-0.0148664	0.316129	0.274118	0.333952	0.30849	0.106074	0.280483	0.299579	0.153177	0.406516	0.316129	0.35432	0.0984358	0.102255	0.20028	0.0462404	0.177365	0.122624	0.402697	0.177365	0.332678	0.35814	0.37087	0.369597	0.131535	0.221922	0.137901	0.270299	0.294487	0.281756	0.316129	0.407789	0.411608	0.247384	0.0729746	0.213011	0.331405	0.518545	0.514726	0.356866	0.349228	0.289394	0.142993	0.583471	0.300852
0.352	0.258841	0.2041	0.303398	0.330132	0.0016834	0.323767	0.290668	0.32504	0.288121	0.122624	0.300852	0.298306	0.15827	0.410335	0.322494	0.340317	0.117532	0.104801	0.218103	0.081886	0.192642	0.148085	0.407789	0.21683	0.356866	0.386147	0.389966	0.251203	0.106074	0.2041	0.0869783	0.290668	0.346682	0.346682	0.337771	0.417973	0.434523	0.174819	-0.0275969	0.0946166	0.369597	0.523637	0.482899	0.391239	0.261387	0.300852	0.0653363	0.611478	0.345409
0.353	0.260114	0.223195	0.269025	0.316129	-0.0161394	0.331405	0.272845	0.332678	0.30849	0.144266	0.330132	0.316129	0.128989	0.383601	0.285575	0.332678	0.148085	0.136628	0.257568	0.100982	0.227015	0.153177	0.38742	0.260114	0.372143	0.417973	0.40397	0.134081	0.0946166	0.2041	0.0780669	0.311036	0.361959	0.361959	0.335224	0.411608	0.471442	0.134081	-0.0785192	-0.0148664	0.377235	0.527456	0.412881	0.406516	0.20028	0.321221	-0.00468189	0.606386	0.360686
0.354	0.261387	0.239745	0.247384	0.331405	-0.0148664	0.321221	0.274118	0.356866	0.31231	0.168454	0.346682	0.299579	0.114986	0.367051	0.289394	0.326313	0.160816	0.167181	0.290668	0.120078	0.252476	0.182458	0.365778	0.280483	0.389966	0.435796	0.367051	0.0411482	0.080613	0.219376	0.0564249	0.322494	0.322494	0.307217	0.349228	0.340317	0.518545	0.0742477	-0.162541	-0.0759731	0.402697	0.554191	0.318675	0.425612	0.176092	0.346682	-0.0759731	0.624209	0.396331
0.355	0.237199	0.261387	0.247384	0.318675	-0.0135933	0.285575	0.261387	0.372143	0.274118	0.171	0.365778	0.29576	0.0907974	0.326313	0.270299	0.280483	0.196461	0.164635	0.321221	0.142993	0.288121	0.218103	0.321221	0.309763	0.410335	0.453619	0.280483	-0.0199586	0.0844321	0.246111	0.0475135	0.346682	0.237199	0.229561	0.356866	0.230834	0.531275	0.0245984	-0.223648	-0.161268	0.424339	0.547825	0.218103	0.461257	0.112439	0.349228	-0.133261	0.639485	0.409062
0.356	0.229561	0.283029	0.235926	0.314856	-0.0250508	0.260114	0.220649	0.355594	0.271572	0.173546	0.393785	0.257568	0.0984358	0.27921	0.224468	0.228288	0.213011	0.213011	0.363232	0.192642	0.31231	0.260114	0.280483	0.349228	0.424339	0.476534	0.135354	-0.0645156	0.145539	0.246111	0.0475135	0.349228	0.155723	0.169727	0.374689	0.109893	0.498176	0.0207793	-0.269478	-0.221102	0.451073	0.518545	0.132808	0.452346	0.0615171	0.37087	-0.196914	0.654762	0.372143
0.357	0.21683	0.321221	0.213011	0.280483	-0.0275969	0.218103	0.168454	0.319948	0.215557	0.167181	0.38742	0.223195	0.102255	0.224468	0.162089	0.165908	0.258841	0.237199	0.400151	0.21683	0.339044	0.305944	0.213011	0.389966	0.448527	0.491811	0.0258715	-0.105253	0.142993	0.269025	0.081886	0.337771	0.0958897	0.134081	0.395058	0.037329	0.382328	-0.0135933	-0.277116	-0.252928	0.463803	0.452346	0.0946166	0.487992	0.0245984	0.37087	-0.219829	0.624209	0.321221
0.358	0.176092	0.353047	0.178638	0.232107	-0.0530581	0.177365	0.123897	0.290668	0.153177	0.15827	0.431977	0.176092	0.114986	0.172273	0.112439	0.102255	0.305944	0.244837	0.393785	0.239745	0.339044	0.35432	0.153177	0.419246	0.454892	0.505814	-0.0403275	-0.139626	0.10862	0.265206	0.130262	0.335224	0.0526057	0.104801	0.407789	-0.0225047	0.260114	-0.0416006	-0.278389	-0.270751	0.484172	0.322494	0.0424212	0.496903	-0.0174125	0.388693	-0.208371	0.563102	0.285575
0.359	0.150631	0.374689	0.111166	0.173546	-0.0721539	0.144266	0.0653363	0.267753	0.106074	0.171	0.426885	0.117532	0.109893	0.118805	0.0627902	0.0296907	0.331405	0.294487	0.367051	0.274118	0.328859	0.364505	0.100982	0.43325	0.465076	0.527456	-0.0759731	-0.152357	0.122624	0.285575	0.15827	0.361959	0.0347829	0.0767938	0.342863	-0.0696078	0.15827	-0.050512	-0.294939	-0.280935	0.52491	0.207919	-0.00340883	0.504541	-0.02887	0.374689	-0.22874	0.430704	0.243564
0.36	0.0946166	0.386147	0.0666093	0.149358	-0.0416006	0.0780669	0.0233254	0.15827	0.0678824	0.183731	0.379781	0.0602441	0.0946166	0.112439	0.0233254	-0.0199586	0.364505	0.344136	0.342863	0.314856	0.286848	0.342863	0.0424212	0.453619	0.470169	0.518545	-0.102707	-0.142172	0.149358	0.299579	0.0984358	0.388693	-0.000862719	0.0640632	0.24993	-0.0988882	0.0869783	-0.0772462	-0.283481	-0.272024	0.542733	0.100982	-0.0301431	0.532548	-0.0352353	0.359413	-0.237651	0.269025	0.177365
0.361	0.0411482	0.37087	0.0411482	0.117532	-0.0301431	0.0195062	-0.051785	0.0309637	0.0016834	0.209192	0.34159	-0.00340883	0.0602441	0.0882513	-0.0314161	-0.0759731	0.411608	0.368324	0.349228	0.355594	0.285575	0.345409	-0.0556042	0.429431	0.477807	0.50836	-0.123076	-0.15363	0.149358	0.303398	0.0169601	0.373416	-0.0263239	0.0513327	0.144266	-0.124349	0.036056	-0.073427	-0.277116	-0.255474	0.57074	0.0258715	-0.0568773	0.550371	-0.0543312	0.345409	-0.238925	0.144266	0.167181
0.362	0.00677563	0.360686	-0.0148664	0.0742477	-0.0339622	-0.0556042	-0.126895	-0.00850107	-0.0759731	0.253749	0.327586	-0.0912498	0.0322368	-0.161268	-0.0823384	-0.156176	0.437069	0.407789	0.349228	0.402697	0.293214	0.339044	-0.165087	0.420519	0.444707	0.526183	-0.13708	-0.133261	0.150631	0.331405	-0.0606964	0.31231	-0.0454197	0.0322368	0.0920705	-0.142172	-0.0250508	-0.1078	-0.264386	-0.238925	0.574559	-0.0428736	-0.0772462	0.523637	-0.0670617	0.360686	-0.235105	0.0449674	0.135354
0.363	-0.0225047	0.342863	-0.0275969	0.0538788	-0.0352353	-0.0899768	-0.16636	-0.0772462	-0.168906	0.331405	0.317402	-0.121803	0.014414	-0.33695	-0.157449	-0.181637	0.431977	0.431977	0.360686	0.411608	0.299579	0.367051	-0.213463	0.40397	0.331405	0.545279	-0.133261	-0.117984	0.0704285	0.321221	-0.10398	0.199007	-0.0556042	0.0309637	0.0462404	-0.138353	-0.073427	-0.116711	-0.27457	-0.105253	0.57074	-0.109073	-0.0747001	0.43325	-0.0810654	0.382328	-0.240198	-0.0390544	0.145539
0.364	-0.0823384	0.335224	-0.0810654	0.014414	-0.0314161	-0.0683348	-0.145991	-0.163814	-0.175272	0.410335	0.322494	-0.119257	0.00677563	-0.303851	-0.198187	-0.180364	0.412881	0.466349	0.361959	0.415427	0.309763	0.383601	-0.171453	0.397604	0.225742	0.577106	-0.1078	-0.110346	-0.0454197	0.332678	-0.218556	0.102255	-0.0568773	0.0347829	0.0169601	-0.134534	-0.101434	-0.216009	-0.308943	0.014414	0.583471	-0.159995	-0.0759731	0.328859	-0.1078	0.411608	-0.354773	-0.100161	0.148085
0.365	-0.18291	0.34159	-0.0887037	-0.0250508	-0.109073	-0.0148664	-0.0887037	-0.194367	-0.131988	0.398877	0.326313	-0.0657887	-0.0301431	-0.207098	-0.209644	-0.179091	0.375962	0.448527	0.349228	0.400151	0.305944	0.388693	-0.112892	0.409062	0.15827	0.598747	-0.1078	-0.109073	-0.408241	0.361959	-0.339496	0.0513327	-0.0454197	0.0335098	-0.0339622	-0.131988	-0.10398	-0.3204	-0.319127	0.036056	0.630574	-0.191821	-0.0721539	0.230834	-0.272024	0.4167	-0.451525	-0.151084	0.132808
0.366	-0.204552	0.332678	-0.0594234	-0.00468189	-0.156176	-0.00213578	-0.0696078	-0.157449	-0.0899768	0.377235	0.332678	-0.0377814	-0.050512	-0.126895	-0.200733	-0.189275	0.377235	0.435796	0.32504	0.367051	0.309763	0.372143	-0.124349	0.414154	0.121351	0.624209	-0.0772462	-0.126895	-0.526636	0.365778	-0.317854	0.0347829	-0.0606964	0.0436943	-0.0670617	-0.123076	-0.117984	-0.308943	-0.263113	0.0538788	0.635666	-0.19946	-0.0263239	0.163362	-0.431156	0.359413	-0.403149	-0.180364	0.12517
0.367	-0.167633	0.322494	-0.0301431	0.0169601	-0.207098	-0.051785	-0.148537	-0.101434	-0.106526	0.356866	0.321221	-0.0721539	-0.0797923	-0.25802	-0.188002	-0.210917	0.378509	0.435796	0.303398	0.377235	0.289394	0.326313	-0.18291	0.379781	0.080613	0.584744	-0.0747001	-0.156176	-0.434975	0.382328	-0.233832	0.0131409	-0.0479659	0.0551518	-0.0797923	-0.117984	-0.111619	-0.231286	-0.167633	0.015687	0.593655	-0.217282	0.00932174	0.0933435	-0.396784	0.270299	-0.286028	-0.204552	0.132808
0.368	-0.163814	0.303398	-0.0403275	0.0309637	-0.249109	-0.139626	-0.280935	-0.0925229	-0.172726	0.335224	0.31231	-0.157449	-0.0937959	-0.437522	-0.227467	-0.296212	0.391239	0.426885	0.243564	0.375962	0.191369	0.294487	-0.311489	0.375962	0.0755207	0.499449	-0.0645156	-0.148537	-0.378961	0.386147	-0.157449	0.00804868	-0.0645156	0.0602441	-0.0874306	-0.117984	-0.131988	-0.140899	-0.0594234	-0.292393	0.46253	-0.222375	-0.0123202	0.0411482	-0.256747	0.20028	-0.226194	-0.223648	0.080613
0.369	-0.177818	0.280483	-0.0594234	-0.0174125	-0.233832	-0.30767	-0.441341	-0.125622	-0.326765	0.336498	0.277937	-0.321673	-0.184183	-0.512632	-0.265659	-0.387872	0.379781	0.443434	0.197734	0.393785	0.155723	0.267753	-0.468075	0.327586	0.0615171	0.378509	-0.0721539	-0.0937959	-0.370049	0.346682	-0.16636	0.00422951	-0.148537	0.100982	-0.106526	-0.179091	-0.128168	-0.179091	0.0118679	-0.432429	0.303398	-0.203279	0.0436943	-0.0174125	-0.188002	0.151904	-0.264386	-0.223648	0.0793399
0.37	-0.306397	0.251203	-0.13708	-0.1078	-0.21219	-0.361138	-0.464256	-0.232559	-0.47444	0.332678	0.225742	-0.391692	-0.272024	-0.493536	-0.377688	-0.390418	0.375962	0.431977	0.130262	0.393785	0.193915	0.214284	-0.482079	0.269025	0.0882513	0.316129	-0.111619	-0.0606964	-0.44516	0.260114	-0.233832	0.0347829	-0.301304	0.142993	-0.096342	-0.288574	-0.138353	-0.347134	-0.0657887	-0.431156	0.169727	-0.21219	0.0653363	-0.051785	-0.231286	0.111166	-0.390418	-0.230013	0.0627902
0.371	-0.518997	0.199007	-0.224921	-0.19946	-0.22874	-0.316581	-0.406968	-0.391692	-0.443887	0.359413	0.183731	-0.335677	-0.44516	-0.375142	-0.410787	-0.338223	0.355594	0.405243	0.0869783	0.381055	0.210465	0.14172	-0.401876	0.218103	0.0984358	0.270299	-0.135807	-0.0696078	-0.618296	0.149358	-0.413333	0.0844321	-0.312762	0.116259	-0.0988882	-0.269478	-0.144718	-0.586469	-0.173999	-0.441341	0.0857052	-0.224921	-0.0747001	-0.0708809	-0.371322	0.0882513	-0.636119	-0.224921	-0.0263239
0.372	-0.692133	0.165908	-0.230013	-0.244017	-0.26184	-0.208371	-0.27457	-0.473167	-0.357319	0.346682	0.111166	-0.237651	-0.464256	-0.241471	-0.394238	-0.246563	0.317402	0.393785	0.0169601	0.360686	0.192642	0.0946166	-0.264386	0.136628	0.128989	0.255022	-0.119257	-0.115438	-0.620842	0.0767938	-0.577558	0.100982	-0.21219	-0.000862719	-0.0810654	-0.190548	-0.275843	-0.825804	-0.316581	-0.475713	0.000410338	-0.260566	-0.186729	-0.0899768	-0.549551	0.0411482	-0.885638	-0.233832	-0.167633
0.373	-0.679403	0.111166	-0.214736	-0.208371	-0.232559	-0.0848845	-0.167633	-0.413333	-0.238925	0.321221	0.0793399	-0.131988	-0.437522	-0.15363	-0.330585	-0.175272	0.271572	0.37087	-0.0721539	0.309763	0.148085	0.037329	-0.16636	0.0920705	0.174819	0.23338	-0.0861576	-0.202006	-0.47444	0.0436943	-0.503721	0.0398751	-0.126895	-0.0339622	-0.102707	-0.1078	-0.381507	-0.779974	-0.363684	-0.590288	-0.0441467	-0.38278	-0.254201	-0.0925229	-0.800343	0.00422951	-0.796524	-0.265659	-0.205825
0.374	-0.541912	0.0920705	-0.129442	-0.13708	-0.280935	0.00932174	-0.0683348	-0.280935	-0.121803	0.307217	0.000410338	-0.0110472	-0.517724	-0.0874306	-0.264386	-0.133261	0.218103	0.316129	-0.198187	0.246111	0.0436943	-0.0861576	-0.0606964	0.036056	0.179912	0.225742	-0.0645156	-0.286028	-0.340769	0.00932174	-0.38278	-0.0352353	-0.112892	-0.0263239	-0.162541	-0.109073	-0.376415	-0.531728	-0.269478	-0.583923	-0.1078	-0.409514	-0.459164	-0.101434	-0.748148	0.000410338	-0.529182	-0.417153	-0.149811
0.375	-0.352227	0.0742477	-0.0441467	-0.0403275	-0.322946	0.0742477	0.0284176	-0.163814	-0.0301431	0.297033	-0.0861576	0.0717016	-0.671764	-0.0275969	-0.186729	-0.0912498	0.153177	0.311036	-0.204552	0.195188	-0.0759731	-0.207098	0.00550257	-0.073427	0.148085	0.228288	-0.0721539	-0.219829	-0.227467	-0.0212316	-0.272024	-0.0899768	-0.208371	-0.148537	-0.273297	-0.177818	-0.275843	-0.241471	-0.15363	-0.437522	-0.142172	-0.3535	-0.648849	-0.111619	-0.479532	-0.0148664	-0.246563	-0.47444	-0.109073
0.376	-0.157449	-0.0314161	0.0105948	0.0666093	-0.350954	0.120078	0.0907974	-0.0797923	0.037329	0.288121	-0.109073	0.134081	-0.781247	0.0131409	-0.125622	-0.0479659	0.112439	0.302125	-0.163814	0.131535	-0.115438	-0.219829	0.0513327	-0.18291	0.102255	0.23338	-0.114165	-0.15363	-0.154903	-0.0556042	-0.18291	-0.112892	-0.330585	-0.210917	-0.235105	-0.277116	-0.208371	0.00550257	-0.0568773	-0.255474	-0.15363	-0.246563	-0.898368	-0.131988	-0.218556	-0.0110472	-0.0339622	-0.396784	-0.0937959
0.377	-0.0250508	-0.148537	0.0627902	0.151904	-0.398057	0.174819	0.140447	0.014414	0.0958897	0.237199	-0.0632425	0.171	-0.709956	0.0615171	-0.0823384	-0.0365083	0.0500596	0.150631	-0.125622	0.081886	-0.114165	-0.18291	0.102255	-0.21219	0.0487865	0.242291	-0.235105	-0.0912498	-0.0721539	-0.0836115	-0.110346	-0.227467	-0.427337	-0.395511	-0.154903	-0.325492	-0.241471	0.168454	-0.00595495	-0.117984	-0.144718	-0.222375	-1.02313	-0.157449	-0.0352353	-0.0416006	0.122624	-0.288574	-0.13708
0.378	0.0551518	-0.210917	0.0907974	0.191369	-0.404422	0.209192	0.196461	0.0755207	0.137901	0.173546	-0.0237778	0.195188	-0.585196	0.0946166	-0.0556042	-0.0135933	-0.0339622	0.0971627	-0.156176	0.00422951	-0.133261	-0.151084	0.10862	-0.184183	-0.121803	0.235926	-0.278389	-0.0301431	-0.0148664	-0.0887037	-0.0479659	-0.3535	-0.38278	-0.605565	-0.0772462	-0.338223	-0.325492	0.285575	0.015687	-0.0199586	-0.152357	-0.36623	-0.880546	-0.315308	0.0984358	-0.0594234	0.197734	-0.26184	-0.235105
0.379	0.140447	-0.205825	0.12517	0.228288	-0.447706	0.219376	0.220649	0.128989	0.168454	0.144266	-0.0237778	0.224468	-0.41588	0.114986	-0.0263239	-0.00340883	-0.133261	0.114986	-0.226194	-0.116711	-0.221102	-0.194367	0.107347	-0.156176	-0.254201	0.24993	-0.216009	0.000410338	0.0615171	-0.0925229	0.0271445	-0.328039	-0.324219	-0.489717	-0.0708809	-0.279662	-0.530455	0.337771	0.0322368	0.0475135	-0.149811	-0.544458	-0.624661	-0.437522	0.169727	-0.0492389	0.267753	-0.357319	-0.376415
0.38	0.177365	-0.219829	0.135354	0.224468	-0.529182	0.223195	0.221922	0.173546	0.196461	0.118805	-0.0556042	0.230834	-0.293666	0.107347	-0.0186855	-0.000862719	-0.156176	0.106074	-0.367503	-0.221102	-0.371322	-0.305123	0.102255	-0.163814	-0.221102	0.242291	-0.105253	0.0538788	0.113712	-0.096342	0.100982	-0.235105	-0.205825	-0.280935	-0.124349	-0.109073	-0.793978	0.369597	0.0564249	0.0844321	-0.152357	-0.871634	-0.378961	-0.401876	0.235926	-0.0568773	0.291941	-0.512632	-0.357319
0.381	0.225742	-0.3204	0.155723	0.229561	-0.549551	0.224468	0.207919	0.191369	0.186277	0.0271445	-0.179091	0.232107	-0.196914	0.122624	0.00932174	-0.00468189	-0.142172	0.000410338	-0.503721	-0.238925	-0.547005	-0.452798	0.0907974	-0.250382	-0.125622	0.230834	-0.0403275	0.0831591	0.145539	-0.0874306	0.146812	-0.172726	-0.0848845	-0.138353	-0.190548	-0.00595495	-0.772336	0.382328	0.0500596	0.112439	-0.147264	-0.925103	-0.165087	-0.282208	0.269025	-0.125622	0.294487	-0.869088	-0.227467
0.382	0.255022	-0.504994	0.148085	0.260114	-0.513905	0.190096	0.197734	0.214284	0.197734	-0.115438	-0.331858	0.206646	-0.119257	0.127716	0.0182332	-0.0250508	-0.101434	-0.168906	-0.496082	-0.18291	-0.575012	-0.534274	0.107347	-0.38278	-0.0696078	0.228288	0.0131409	0.114986	0.177365	-0.0874306	0.172273	-0.186729	0.00550257	-0.0810654	-0.260566	0.0551518	-0.547005	0.37087	0.0615171	0.117532	-0.231286	-0.730325	-0.0326892	-0.21219	0.294487	-0.305123	0.280483	-1.01167	-0.0899768
0.383	0.26266	-0.673037	0.139174	0.260114	-0.468075	0.182458	0.179912	0.227015	0.174819	-0.191821	-0.377688	0.169727	-0.0416006	0.118805	0.0131409	-0.00977412	-0.121803	-0.214736	-0.394238	-0.139626	-0.489717	-0.511359	0.0704285	-0.501174	-0.181637	0.191369	0.0449674	0.123897	0.167181	-0.0772462	0.177365	-0.284755	0.0424212	-0.0123202	-0.24529	0.0844321	-0.286028	0.353047	0.0475135	0.104801	-0.362411	-0.438795	0.0920705	-0.24529	0.283029	-0.36623	0.261387	-0.852538	0.00677563
0.384	0.248657	-0.692133	0.136628	0.244837	-0.424791	0.167181	0.165908	0.223195	0.163362	-0.242744	-0.310216	0.167181	-0.0148664	0.122624	-0.00977412	-0.0250508	-0.173999	-0.173999	-0.268205	-0.158722	-0.367503	-0.384053	0.0513327	-0.488444	-0.404422	0.0844321	0.0920705	0.135354	0.145539	-0.105253	0.18755	-0.471894	0.0971627	0.0564249	-0.244017	0.127716	-0.0454197	0.330132	0.0411482	0.0869783	-0.392964	-0.194367	0.160816	-0.389145	0.269025	-0.289847	0.232107	-0.5661	0.0869783
0.385	0.241018	-0.561008	0.132808	0.234653	-0.429883	0.139174	0.128989	0.168454	0.14172	-0.305123	-0.196914	0.145539	0.0233254	0.0958897	-0.0135933	-0.0275969	-0.314035	-0.210917	-0.159995	-0.231286	-0.249109	-0.256747	0.0602441	-0.373869	-0.642484	0.0462404	0.10862	0.132808	0.145539	-0.193094	0.163362	-0.575012	0.136628	0.107347	-0.142172	0.163362	0.103528	0.298306	0.0271445	0.0958897	-0.315308	-0.000862719	0.218103	-0.638665	0.247384	-0.186729	0.2041	-0.296212	0.104801
0.386	0.23338	-0.408241	0.102255	0.230834	-0.572466	0.135354	0.135354	0.159543	0.127716	-0.409514	-0.0568773	0.127716	0.0462404	0.107347	-0.0174125	-0.0199586	-0.433702	-0.322946	-0.0696078	-0.344588	-0.163814	-0.167633	0.0347829	-0.246563	-0.66158	0.0780669	0.148085	0.117532	0.127716	-0.208371	0.162089	-0.52027	0.162089	0.137901	-0.0275969	0.178638	0.221922	0.286848	0.0220523	0.0615171	-0.208371	0.114986	0.224468	-0.89073	0.213011	-0.115438	0.190096	-0.0861576	0.0984358
0.387	0.2041	-0.22874	0.0971627	0.196461	-0.723959	0.114986	0.0997088	0.153177	0.114986	-0.555916	0.036056	0.100982	0.0284176	0.0831591	-0.0161394	-0.0352353	-0.45789	-0.459164	0.000410338	-0.422245	-0.0836115	-0.095069	0.0271445	-0.139626	-0.503721	0.134081	0.163362	0.111166	0.122624	-0.143445	0.145539	-0.381507	0.162089	0.151904	0.0615171	0.193915	0.280483	0.246111	0.0105948	0.0627902	-0.170179	0.2041	0.214284	-0.800343	0.210465	-0.157449	0.149358	0.0551518	0.0958897
0.388	0.193915	-0.0721539	0.0933435	0.164635	-0.758332	0.102255	0.112439	0.142993	0.10862	-0.590288	0.0895244	0.102255	0.0296907	0.081886	-0.0174125	-0.0339622	-0.354773	-0.518997	0.0271445	-0.443887	-0.0352353	-0.0212316	0.036056	-0.0657887	-0.335677	0.0920705	0.215557	0.102255	0.10862	-0.0836115	0.136628	-0.250382	0.183731	0.165908	0.0857052	0.213011	0.333952	0.229561	0.00295645	0.0500596	-0.213463	0.242291	0.214284	-0.521543	0.192642	-0.246563	0.127716	0.18755	0.104801
0.389	0.174819	-0.00595495	0.0895244	0.107347	-0.681949	0.0831591	0.0907974	0.137901	0.103528	-0.518997	0.145539	0.0857052	0.0207793	0.0627902	-0.0326892	-0.0377814	-0.233832	-0.473167	0.0704285	-0.389145	0.0169601	0.0271445	0.0131409	0.000410338	-0.124349	-0.0810654	0.232107	0.0933435	0.111166	-0.0721539	0.130262	-0.189275	0.173546	0.146812	0.127716	0.205373	0.344136	0.18755	0.0105948	0.0245984	-0.308943	0.266479	0.20028	-0.24529	0.163362	-0.466802	0.0971627	0.246111	0.128989
0.39	0.160816	0.0538788	0.081886	0.0627902	-0.56992	0.0767938	0.058971	0.109893	0.0767938	-0.396784	0.195188	0.0691555	0.000410338	0.0678824	-0.0403275	-0.0466928	-0.133261	-0.340769	0.0946166	-0.30767	0.0653363	0.0717016	-0.0174125	0.0475135	0.0449674	-0.347134	0.191369	0.0971627	0.117532	-0.142172	0.130262	-0.126895	0.172273	0.151904	0.167181	0.176092	0.323767	0.159543	-0.00977412	0.0220523	-0.391692	0.261387	0.160816	-0.0543312	0.155723	-0.622115	0.0602441	0.270299	0.127716
0.391	0.142993	0.111166	0.0564249	0.0793399	-0.454071	0.0449674	0.036056	0.0933435	0.0576979	-0.263113	0.219376	0.036056	0.000410338	0.0538788	-0.0581503	-0.0530581	-0.0581503	-0.224921	0.116259	-0.194367	0.0576979	0.0869783	-0.02887	0.081886	0.167181	-0.483352	0.188823	0.0997088	0.104801	-0.270751	0.126443	-0.050512	0.172273	0.142993	0.173546	0.178638	0.30849	0.136628	-0.00722801	0.00550257	-0.501174	0.255022	0.148085	0.107347	0.123897	-0.478259	0.036056	0.299579	0.149358
0.392	0.122624	0.146812	0.0704285	0.0678824	-0.356046	0.0513327	0.0233254	0.0793399	0.036056	-0.133261	0.229561	0.0258715	-0.00722801	0.0475135	-0.0365083	-0.051785	-0.0237778	-0.167633	0.100982	-0.10398	0.080613	0.0844321	-0.0377814	0.100982	0.256295	-0.368776	0.174819	0.0933435	0.0882513	-0.452798	0.107347	0.0296907	0.181184	0.137901	0.188823	0.150631	0.294487	0.128989	-0.0199586	-0.0263239	-0.406968	0.230834	0.121351	0.186277	0.0895244	-0.224921	0.0258715	0.288121	0.192642
0.393	0.111166	0.211738	0.0564249	0.0666093	-0.273297	0.0195062	0.0105948	0.0475135	0.0195062	-0.051785	0.230834	0.00677563	-0.0250508	0.0322368	-0.0670617	-0.0352353	0.0245984	-0.0874306	0.0857052	-0.0556042	0.0755207	0.0920705	-0.0237778	0.0933435	0.319948	-0.193094	0.167181	0.0895244	0.0666093	-0.437522	0.0780669	0.102255	0.176092	0.146812	0.197734	0.139174	0.270299	0.122624	-0.0314161	-0.0225047	-0.231286	0.206646	0.112439	0.241018	0.0920705	-0.0403275	0.0538788	0.265206	0.224468
0.394	0.0958897	0.214284	0.0347829	0.0615171	-0.179091	0.0105948	0.0169601	0.0296907	0.0182332	0.0207793	0.220649	0.014414	-0.0174125	0.0462404	-0.0772462	-0.0454197	0.0793399	-0.0466928	0.0869783	-0.00340883	0.0615171	0.0869783	0.000410338	0.0895244	0.355594	-0.02887	0.140447	0.0857052	0.0462404	-0.321673	0.058971	0.148085	0.183731	0.148085	0.192642	0.12517	0.253749	0.121351	-0.0454197	-0.0275969	-0.0848845	0.188823	0.0971627	0.272845	0.080613	0.107347	0.0551518	0.244837	0.243564
0.395	0.0780669	0.223195	0.0258715	0.0576979	-0.147264	0.00932174	0.0195062	0.0347829	0.0182332	0.0844321	0.201553	0.00932174	-0.00977412	0.0335098	-0.0772462	-0.0275969	0.0920705	-0.0263239	0.0627902	0.0207793	0.0411482	0.0704285	0.0169601	0.0767938	0.38742	0.122624	0.0857052	0.0615171	0.0513327	-0.194367	0.0487865	0.172273	0.178638	0.136628	0.181184	0.118805	0.218103	0.121351	-0.0314161	-0.0135933	0.0335098	0.163362	0.0538788	0.281756	0.0997088	0.183731	0.0615171	0.218103	0.24993
0.396	0.0704285	0.228288	0.0118679	0.0576979	-0.0988882	0.0386021	0.0436943	0.0245984	0.0271445	0.131535	0.182458	0.0258715	-0.0352353	0.0322368	-0.0543312	-0.0250508	0.0895244	-0.0148664	0.0615171	0.0436943	0.0347829	0.0627902	0.00295645	0.0666093	0.414154	0.253749	0.0717016	0.0615171	0.0780669	-0.102707	0.0742477	0.176092	0.183731	0.128989	0.159543	0.0958897	0.218103	0.120078	-0.0212316	0.000410338	0.106074	0.139174	0.00677563	0.265206	0.0971627	0.246111	0.0627902	0.197734	0.263933
0.397	0.0666093	0.235926	0.0195062	0.0449674	-0.0619695	0.0335098	0.0347829	0.0169601	0.0335098	0.18755	0.164635	0.0245984	-0.0606964	0.014414	-0.0377814	-0.0225047	0.0895244	-0.00340883	0.0602441	0.0386021	0.0207793	0.0513327	0.0258715	0.0487865	0.437069	0.332678	0.081886	0.0513327	0.0920705	-0.0479659	0.081886	0.172273	0.169727	0.132808	0.156996	0.0869783	0.190096	0.121351	-0.0365083	-0.0148664	0.145539	0.111166	-0.0135933	0.234653	0.10862	0.253749	0.0666093	0.179912	0.281756
0.398	0.0335098	0.244837	0.0258715	0.0398751	-0.0645156	0.0398751	0.0347829	0.036056	0.0475135	0.199007	0.131535	0.0296907	-0.0721539	0.0284176	-0.0301431	-0.00595495	0.0857052	-0.00722801	0.0411482	0.0322368	0.0245984	0.0500596	0.0105948	0.037329	0.43325	0.409062	0.0780669	0.058971	0.0869783	0.00932174	0.102255	0.15827	0.176092	0.122624	0.139174	0.058971	0.151904	0.114986	-0.00722801	0.000410338	0.181184	0.0767938	-0.0263239	0.228288	0.0958897	0.265206	0.0653363	0.123897	0.309763
0.399	0.0398751	0.258841	0.0322368	0.0245984	-0.0670617	0.0551518	0.0615171	0.0513327	0.0564249	0.186277	0.122624	0.0309637	-0.0670617	0.0195062	-0.0416006	-0.00977412	0.0793399	0.0220523	0.037329	0.0411482	0.0195062	0.0475135	0.00804868	0.0386021	0.429431	0.485445	0.0882513	0.0513327	0.109893	0.0844321	0.102255	0.146812	0.167181	0.126443	0.139174	0.0640632	0.0907974	0.103528	-0.0174125	0.00422951	0.181184	0.0335098	-0.0135933	0.213011	0.0984358	0.260114	0.0767938	0.080613	0.304671
0.4	0.0207793	0.255022	0.0335098	0.0169601	-0.0594234	0.0602441	0.0653363	0.0500596	0.0551518	0.178638	0.112439	0.0462404	-0.0543312	0.0271445	-0.0339622	-0.0110472	0.0653363	0.0449674	0.0233254	0.036056	0.014414	0.0309637	0.0207793	0.0207793	0.410335	0.546552	0.0678824	0.058971	0.104801	0.148085	0.117532	0.131535	0.173546	0.122624	0.127716	0.0653363	0.0729746	0.100982	-0.00213578	0.015687	0.188823	0.0105948	0.0016834	0.179912	0.0920705	0.252476	0.0640632	0.0487865	0.29576
0.401	0.0118679	0.238472	0.037329	0.0207793	-0.0861576	0.0513327	0.0551518	0.0666093	0.0704285	0.174819	0.0907974	0.0322368	-0.0543312	0.0105948	-0.0237778	-0.00977412	0.0551518	0.0411482	0.000410338	0.0640632	-0.0110472	0.0207793	0.0245984	0.0131409	0.38742	0.631847	0.0704285	0.0640632	0.106074	0.171	0.131535	0.135354	0.156996	0.122624	0.117532	0.0564249	0.0347829	0.0984358	0.00677563	0.0169601	0.172273	0.0207793	0.0386021	0.163362	0.102255	0.24993	0.0538788	0.0462404	0.304671
0.402	0.00677563	0.213011	0.0271445	0.0271445	-0.0810654	0.0538788	0.0500596	0.0704285	0.0704285	0.15827	0.0513327	0.0436943	-0.0377814	0.0271445	-0.00468189	-0.0212316	0.0449674	0.0653363	-0.0110472	0.0640632	-0.0390544	0.000410338	0.0271445	0.00422951	0.356866	0.681496	0.0691555	0.0729746	0.114986	0.219376	0.139174	0.118805	0.153177	0.121351	0.116259	0.0704285	0.0487865	0.100982	0.0169601	0.0258715	0.155723	0.036056	0.0309637	0.136628	0.0920705	0.213011	0.0538788	0.036056	0.274118
0.403	-0.0148664	0.201553	0.0475135	0.0449674	-0.0887037	0.0564249	0.0627902	0.0564249	0.0691555	0.142993	0.0564249	0.036056	-0.0314161	0.0347829	-0.0123202	-0.0110472	0.0436943	0.0475135	-0.0174125	0.081886	-0.0377814	-0.0199586	0.00804868	-0.0263239	0.349228	0.58729	0.0742477	0.0742477	0.112439	0.213011	0.137901	0.122624	0.162089	0.111166	0.0869783	0.0640632	0.0564249	0.0907974	0.00932174	0.0207793	0.145539	0.0462404	0.0398751	0.114986	0.100982	0.196461	0.0653363	0.0513327	0.255022
0.404	-0.0148664	0.163362	0.0309637	0.0233254	-0.111619	0.0615171	0.0576979	0.0564249	0.0717016	0.136628	0.0335098	0.0538788	-0.0161394	0.00932174	-0.0161394	-0.00850107	0.0296907	0.036056	-0.0250508	0.0920705	-0.0352353	-0.0403275	0.0195062	-0.0250508	0.331405	0.419246	0.0971627	0.0767938	0.0946166	0.207919	0.139174	0.10862	0.168454	0.113712	0.0742477	0.0602441	0.0564249	0.106074	0.0105948	0.0258715	0.117532	0.0475135	0.0602441	0.0767938	0.0984358	0.173546	0.0564249	0.0666093	0.241018
0.405	-0.0174125	0.136628	0.0462404	0.0347829	-0.119257	0.0513327	0.0513327	0.0615171	0.0666093	0.128989	0.00422951	0.0411482	-0.0225047	0.0233254	-0.0123202	-0.0110472	0.0233254	0.0233254	-0.0148664	0.080613	-0.0148664	-0.0135933	0.015687	-0.0212316	0.326313	0.355594	0.0958897	0.0767938	0.112439	0.18755	0.149358	0.0844321	0.178638	0.114986	0.0678824	0.080613	0.0857052	0.0882513	0.0131409	0.014414	0.104801	0.0755207	0.0500596	0.0742477	0.0997088	0.146812	0.0666093	0.0767938	0.229561
0.406	-0.00977412	0.121351	0.0271445	0.0627902	-0.123076	0.0526057	0.0513327	0.0666093	0.0653363	0.0997088	0.0195062	0.037329	-0.0339622	0.0284176	-0.0212316	-0.00850107	0.00295645	0.0296907	0.0245984	0.0793399	-0.00213578	0.000410338	0.000410338	-0.0186855	0.331405	0.360686	0.104801	0.0729746	0.107347	0.181184	0.131535	0.0678824	0.172273	0.120078	0.0678824	0.0767938	0.0793399	0.0793399	0.00677563	0.0169601	0.0844321	0.0729746	0.0704285	0.0564249	0.0907974	0.142993	0.0475135	0.0882513	0.237199
0.407	-0.0174125	0.0920705	0.0245984	0.0551518	-0.145991	0.0487865	0.0653363	0.0755207	0.0691555	0.0958897	-0.00213578	0.0398751	-0.0199586	0.014414	-0.0301431	-0.00468189	-0.00850107	0.00550257	0.0220523	0.0844321	-0.00850107	0.0169601	0.0182332	-0.00722801	0.317402	0.391239	0.0958897	0.0742477	0.107347	0.163362	0.130262	0.0551518	0.159543	0.132808	0.0666093	0.0907974	0.0869783	0.0767938	0.014414	0.0245984	0.0666093	0.081886	0.0704285	0.0500596	0.0857052	0.130262	0.0551518	0.081886	0.237199
0.408	-0.0123202	0.0551518	0.0386021	0.0475135	-0.154903	0.0411482	0.0551518	0.0704285	0.0615171	0.0729746	0.014414	0.0271445	-0.00977412	0.0271445	-0.0148664	-0.00468189	-0.00977412	-0.00468189	0.0207793	0.103528	0.0169601	0.0220523	0.00295645	0.015687	0.314856	0.411608	0.100982	0.0678824	0.0984358	0.151904	0.126443	0.0576979	0.146812	0.137901	0.0678824	0.0971627	0.081886	0.0920705	0.0258715	0.0220523	0.0500596	0.0666093	0.0767938	0.081886	0.0844321	0.0971627	0.0513327	0.0869783	0.224468
0.409	-0.0186855	0.0449674	0.0309637	0.0500596	-0.184183	0.0449674	0.0576979	0.058971	0.0767938	0.0411482	0.0131409	0.0296907	-0.00722801	0.0169601	-0.0199586	-0.00595495	-0.0225047	-0.0123202	0.0118679	0.102255	0.0245984	0.014414	0.0131409	0.0207793	0.31231	0.419246	0.0946166	0.0704285	0.081886	0.151904	0.127716	0.0717016	0.142993	0.136628	0.0666093	0.0997088	0.0742477	0.0958897	0.00932174	0.00932174	0.0513327	0.081886	0.058971	0.0704285	0.102255	0.0717016	0.0602441	0.0717016	0.178638
0.41	-0.0174125	0.0551518	0.036056	0.0436943	-0.207098	0.0322368	0.0386021	0.0678824	0.0717016	0.00550257	0.015687	0.036056	-0.0225047	0.0118679	-0.00977412	-0.0123202	-0.0135933	-0.0250508	0.0386021	0.0984358	0.0347829	0.0233254	0.000410338	0.0207793	0.281756	0.415427	0.106074	0.0666093	0.0958897	0.137901	0.128989	0.0958897	0.116259	0.135354	0.0564249	0.10862	0.0717016	0.0653363	0.0131409	0.015687	0.0245984	0.0857052	0.0704285	0.0678824	0.0971627	0.0475135	0.0615171	0.0666093	0.12517
0.411	-0.00722801	0.0487865	0.0296907	0.0386021	-0.237651	0.0322368	0.0564249	0.0704285	0.0615171	0.014414	0.0207793	0.0322368	-0.0390544	0.0105948	-0.00977412	-0.00977412	-0.0135933	-0.0110472	0.0296907	0.0704285	0.0296907	0.0169601	0.015687	0.0296907	0.285575	0.415427	0.0946166	0.0742477	0.0895244	0.131535	0.127716	0.10862	0.109893	0.127716	0.0615171	0.0946166	0.0627902	0.0857052	0.0207793	0.00550257	0.000410338	0.0704285	0.0666093	0.0666093	0.0869783	0.0449674	0.0449674	0.080613	0.0449674
0.412	-0.00850107	0.0500596	0.036056	0.0449674	-0.238925	0.0309637	0.0500596	0.0576979	0.0653363	0.0335098	0.0411482	0.0207793	-0.0275969	0.0207793	-0.0250508	-0.00213578	-0.0174125	-0.0174125	0.0411482	0.0615171	0.0335098	0.0322368	0.00804868	0.0220523	0.24993	0.398877	0.0997088	0.0602441	0.080613	0.122624	0.114986	0.106074	0.0958897	0.121351	0.0666093	0.0895244	0.0666093	0.0729746	0.0233254	0.0131409	-0.0263239	0.0640632	0.0691555	0.081886	0.0844321	0.0424212	0.0538788	0.0933435	-0.148537
0.413	-0.0199586	0.0615171	0.0411482	0.0462404	-0.231286	0.0309637	0.0500596	0.0729746	0.0666093	0.0220523	0.0487865	0.0271445	-0.0301431	0.0207793	-0.0148664	-0.00340883	0.00550257	-0.00595495	0.0449674	0.0500596	0.0271445	0.0309637	0.000410338	0.0182332	0.235926	0.372143	0.104801	0.0653363	0.081886	0.0946166	0.113712	0.123897	0.104801	0.118805	0.0831591	0.081886	0.0475135	0.0869783	0.00932174	0.0245984	-0.0314161	0.0717016	0.0615171	0.0678824	0.0907974	0.0322368	0.0551518	0.081886	-0.3204
0.414	-0.0148664	0.0627902	0.0296907	0.0500596	-0.224921	0.036056	0.0462404	0.0487865	0.0717016	0.0309637	0.0411482	0.037329	-0.0365083	0.0271445	0.00295645	-0.00595495	0.00422951	0.0131409	0.0284176	0.037329	0.0335098	0.0220523	0.0105948	0.0258715	0.213011	0.35814	0.0984358	0.0666093	0.0869783	0.080613	0.118805	0.127716	0.0907974	0.111166	0.0831591	0.0857052	0.0436943	0.0691555	-0.00977412	0.0296907	-0.02887	0.0767938	0.0500596	0.0767938	0.0958897	0.0627902	0.0411482	0.0691555	-0.404422
0.415	-0.00977412	0.0831591	0.0258715	0.0335098	-0.219829	0.0296907	0.0449674	0.0602441	0.0449674	0.0411482	0.0462404	0.0296907	-0.0225047	0.0195062	-0.00977412	-0.00722801	0.015687	0.00677563	0.0309637	0.0475135	0.0411482	0.0245984	-0.000862719	0.0182332	0.228288	0.331405	0.104801	0.0857052	0.0755207	0.0691555	0.120078	0.117532	0.0997088	0.116259	0.0844321	0.081886	0.0347829	0.0844321	0.0245984	0.0182332	0.000410338	0.0653363	0.0602441	0.0704285	0.0742477	0.0742477	0.0309637	0.0742477	-0.391692
0.416	-0.0148664	0.0691555	0.0398751	0.0436943	-0.177818	0.0296907	0.0462404	0.0564249	0.0666093	0.0627902	0.0335098	0.0182332	-0.0352353	0.014414	-0.0161394	-0.0110472	0.0131409	0.014414	0.0436943	0.036056	0.037329	0.0411482	-0.0174125	0.00677563	0.229561	0.321221	0.104801	0.0767938	0.0793399	0.080613	0.107347	0.142993	0.0984358	0.113712	0.0857052	0.0767938	0.0245984	0.0653363	0.015687	0.0207793	0.0118679	0.0564249	0.058971	0.0576979	0.0958897	0.0895244	0.0411482	0.058971	-0.305123
0.417	-0.00850107	0.0704285	0.0233254	0.0398751	-0.177818	0.037329	0.0513327	0.0411482	0.0717016	0.0615171	0.0322368	0.0245984	-0.0275969	0.00550257	-0.0161394	0.0131409	0.0296907	0.0271445	0.0347829	0.036056	0.037329	0.0233254	0.000410338	0.014414	0.23338	0.335224	0.0997088	0.0678824	0.058971	0.0717016	0.107347	0.145539	0.112439	0.121351	0.0793399	0.081886	0.0195062	0.0780669	0.015687	0.0195062	0.0195062	0.0653363	0.0576979	0.0615171	0.0857052	0.0920705	0.0500596	0.0717016	-0.188002
0.418	-0.0161394	0.0755207	0.0296907	0.0207793	-0.179091	0.0131409	0.0207793	0.0424212	0.0564249	0.0615171	0.0335098	0.000410338	-0.0403275	-0.00468189	0.00295645	-0.0148664	0.0245984	0.0296907	0.0436943	0.0386021	0.0271445	0.0386021	-0.00977412	0.0195062	0.239745	0.350501	0.0958897	0.0691555	0.0538788	0.0933435	0.107347	0.136628	0.102255	0.118805	0.0844321	0.0767938	0.0105948	0.0882513	0.015687	0.00677563	0.0258715	0.0576979	0.0487865	0.0653363	0.080613	0.0946166	0.0411482	0.0640632	-0.0772462
0.419	-0.0186855	0.0780669	0.0105948	0.00677563	-0.162541	0.0131409	0.0296907	0.0436943	0.0462404	0.0602441	0.0386021	0.00422951	-0.0441467	0.00804868	-0.0110472	-0.02887	0.0309637	0.0118679	0.0309637	0.0449674	0.0220523	0.00804868	-0.0148664	0.0169601	0.252476	0.353047	0.10862	0.0704285	0.0513327	0.102255	0.0907974	0.123897	0.103528	0.10862	0.0704285	0.0640632	0.00550257	0.081886	0.00677563	0.0245984	0.0411482	0.0462404	0.0653363	0.0551518	0.0869783	0.0857052	0.0462404	0.0627902	-0.00213578
0.42	-0.000862719	0.0767938	0.0105948	0.0245984	-0.157449	0.015687	0.0118679	0.0207793	0.0500596	0.0666093	0.0398751	-0.0123202	-0.0377814	0.000410338	-0.0148664	0.000410338	0.0258715	0.0271445	0.0233254	0.0513327	0.036056	0.0284176	-0.0174125	0.015687	0.234653	0.361959	0.111166	0.0538788	0.0449674	0.0997088	0.080613	0.131535	0.0971627	0.10862	0.0704285	0.0691555	0.00677563	0.0717016	0.014414	0.0131409	0.0462404	0.0576979	0.0500596	0.0487865	0.0767938	0.112439	0.0436943	0.0576979	0.0309637
0.421	-0.0199586	0.0755207	-0.00213578	0.00422951	-0.157449	-0.000862719	0.0258715	0.0207793	0.0424212	0.0576979	0.036056	-0.00722801	-0.0352353	-0.0110472	-0.0110472	-0.0148664	0.0195062	0.0220523	0.037329	0.0615171	0.0233254	0.014414	-0.0403275	0.0195062	0.241018	0.375962	0.102255	0.0615171	0.036056	0.0971627	0.0704285	0.128989	0.104801	0.104801	0.081886	0.0666093	-0.00340883	0.081886	0.00932174	0.0233254	0.0462404	0.0551518	0.0462404	0.0449674	0.0958897	0.112439	0.0475135	0.0717016	0.0780669
0.422	0.000410338	0.0717016	0.0195062	0.0131409	-0.165087	-0.00977412	-0.0148664	0.014414	0.0131409	0.0602441	0.0322368	-0.0135933	-0.0275969	-0.0199586	-0.0301431	-0.0275969	0.0309637	0.015687	0.0284176	0.0513327	0.0335098	0.0411482	-0.0365083	0.0118679	0.238472	0.360686	0.102255	0.0500596	0.0195062	0.10862	0.0678824	0.12517	0.104801	0.116259	0.0678824	0.0615171	-0.00595495	0.0767938	0.00550257	0.00677563	0.0615171	0.0513327	0.0538788	0.0538788	0.0844321	0.103528	0.0398751	0.0538788	0.127716
0.423	-0.0403275	0.080613	0.0131409	0.0105948	-0.163814	0.0131409	-0.0199586	0.0207793	0.0016834	0.0704285	0.0398751	-0.0212316	-0.0416006	-0.0339622	-0.00850107	-0.0352353	0.00804868	0.0271445	0.0309637	0.0258715	0.0284176	0.0207793	-0.0454197	0.014414	0.234653	0.37087	0.081886	0.037329	0.015687	0.106074	0.0449674	0.126443	0.0946166	0.104801	0.0767938	0.058971	0.000410338	0.0857052	0.014414	0.00932174	0.0526057	0.0538788	0.0551518	0.0411482	0.081886	0.0971627	0.0284176	0.0475135	0.106074
0.424	-0.0352353	0.0666093	-0.000862719	0.0131409	-0.168906	-0.00468189	-0.00850107	0.00550257	-0.000862719	0.0717016	0.014414	-0.0199586	-0.0492389	-0.00340883	-0.0352353	-0.0365083	0.0271445	0.0233254	0.0233254	0.0195062	0.0258715	0.0309637	-0.0314161	0.00932174	0.232107	0.368324	0.0907974	0.0449674	0.0271445	0.122624	0.0296907	0.111166	0.0857052	0.104801	0.0742477	0.0526057	-0.0110472	0.0780669	-0.00213578	-0.00468189	0.0500596	0.0475135	0.0564249	0.0551518	0.0946166	0.0984358	0.0322368	0.0513327	0.121351
0.425	-0.0225047	0.0857052	0.0233254	0.0105948	-0.157449	0.00422951	-0.0174125	0.00295645	0.00550257	0.0666093	0.0207793	-0.0199586	-0.0403275	-0.0441467	-0.0237778	-0.0314161	0.0284176	0.0131409	0.0284176	0.00677563	0.0195062	0.0335098	-0.0275969	0.00550257	0.228288	0.367051	0.0882513	0.0347829	0.0322368	0.117532	0.037329	0.112439	0.0984358	0.113712	0.0742477	0.0666093	-0.00977412	0.0780669	0.00295645	-0.0148664	0.0513327	0.0411482	0.036056	0.0564249	0.0958897	0.102255	0.0335098	0.0424212	0.118805
0.426	-0.0225047	0.0666093	0.0169601	0.0233254	-0.175272	-0.0148664	-0.0110472	0.0169601	0.0105948	0.0653363	0.0398751	-0.0186855	-0.0721539	-0.0339622	-0.0250508	-0.0148664	0.0195062	0.0169601	0.0245984	0.0245984	0.0207793	0.0207793	-0.0390544	0.00677563	0.227015	0.359413	0.0946166	0.0258715	0.0398751	0.122624	0.0462404	0.116259	0.106074	0.106074	0.0678824	0.0564249	-0.00850107	0.080613	0.0105948	-0.0110472	0.0602441	0.0449674	0.0335098	0.0500596	0.081886	0.0984358	0.0271445	0.0487865	0.0920705
0.427	-0.0390544	0.0615171	0.00677563	0.015687	-0.167633	-0.0199586	-0.0110472	0.014414	-0.00340883	0.0576979	0.0220523	-0.0352353	-0.0721539	-0.051785	-0.0250508	-0.0263239	0.00422951	0.0195062	0.0245984	0.0131409	0.0271445	0.00932174	-0.0212316	0.0131409	0.223195	0.361959	0.0857052	0.0309637	0.0513327	0.128989	0.0564249	0.104801	0.0933435	0.0971627	0.0704285	0.0704285	-0.000862719	0.0717016	0.00295645	-0.00340883	0.0436943	0.037329	0.0322368	0.0640632	0.0857052	0.107347	0.0169601	0.0487865	0.107347
0.428	-0.0110472	0.0678824	0.00677563	0.015687	-0.189275	-0.0250508	-0.0237778	0.0131409	-0.00977412	0.0653363	0.00295645	-0.0352353	-0.0759731	-0.0594234	-0.0212316	-0.0263239	0.00804868	0.0296907	0.0309637	-0.000862719	0.0207793	0.0169601	-0.051785	0.0016834	0.213011	0.356866	0.0831591	0.036056	0.0449674	0.12517	0.0411482	0.114986	0.0857052	0.100982	0.0666093	0.0691555	-0.000862719	0.081886	0.000410338	-0.00977412	0.0449674	0.0564249	0.0245984	0.0398751	0.0958897	0.0895244	0.0245984	0.0449674	0.137901
0.429	-0.0174125	0.0666093	0.00422951	0.0284176	-0.121803	-0.0199586	-0.0199586	-0.000862719	-0.00468189	0.0640632	0.0296907	-0.0212316	-0.0772462	-0.0479659	-0.0250508	-0.0135933	0.0207793	0.014414	0.014414	0.0131409	0.0016834	0.0169601	-0.0352353	-0.00595495	0.205373	0.356866	0.0793399	0.0424212	0.0564249	0.113712	0.036056	0.103528	0.106074	0.106074	0.0678824	0.0449674	0.00295645	0.080613	-0.00468189	-0.00595495	0.0487865	0.0220523	0.036056	0.0449674	0.0882513	0.0946166	0.0131409	0.0335098	0.114986
0.43	-0.0110472	0.0449674	-0.00340883	0.0118679	-0.142172	-0.0225047	-0.00722801	-0.00977412	0.00295645	0.0653363	0.0169601	-0.0352353	-0.0632425	-0.0275969	-0.0314161	-0.0135933	0.0105948	0.0131409	0.00677563	0.000410338	0.00932174	0.015687	-0.0314161	0.00295645	0.192642	0.346682	0.0780669	0.0398751	0.0666093	0.114986	0.0500596	0.0984358	0.106074	0.100982	0.058971	0.0526057	0.00550257	0.080613	0.00677563	-0.0123202	0.036056	0.0182332	0.014414	0.0398751	0.0946166	0.0997088	-0.0110472	0.0424212	0.0895244
0.431	-0.0174125	0.0500596	-0.000862719	0.0258715	-0.167633	0.00295645	-0.000862719	0.00804868	0.0258715	0.0666093	0.00677563	-0.0110472	-0.0428736	-0.00340883	-0.0237778	-0.00977412	0.0207793	0.0258715	0.00932174	-0.000862719	0.00422951	0.0105948	-0.0212316	0.000410338	0.193915	0.342863	0.0869783	0.0475135	0.081886	0.0984358	0.0615171	0.0895244	0.0971627	0.0958897	0.0678824	0.0424212	0.0131409	0.0869783	0.00932174	-0.0212316	0.0347829	0.0220523	0.00677563	0.0538788	0.0984358	0.107347	-0.0161394	0.0436943	0.0869783
0.432	0.0131409	0.0398751	0.0233254	0.0296907	-0.186729	0.00804868	0.00295645	0.000410338	0.0207793	0.0449674	0.00422951	0.00295645	-0.0466928	0.0105948	-0.0225047	-0.00468189	-0.00468189	0.0105948	-0.000862719	-0.00977412	-0.00850107	-0.000862719	-0.000862719	0.0131409	0.195188	0.340317	0.0907974	0.0513327	0.0933435	0.111166	0.0882513	0.0831591	0.0933435	0.102255	0.0615171	0.0500596	0.00677563	0.0615171	0.00932174	-0.0161394	0.0436943	0.015687	0.00550257	0.0551518	0.081886	0.0984358	-0.0454197	0.0411482	0.0946166
0.433	0.00932174	0.0576979	0.0322368	0.0335098	-0.203279	0.00677563	0.00932174	0.00932174	0.0284176	0.0551518	-0.0123202	0.00550257	-0.0530581	0.014414	-0.00595495	-0.000862719	0.00295645	0.0105948	-0.0110472	-0.0123202	-0.0199586	-0.0148664	0.00804868	-0.00340883	0.179912	0.333952	0.0780669	0.0551518	0.0997088	0.100982	0.0984358	0.0882513	0.0971627	0.0984358	0.0678824	0.0551518	-0.0199586	0.0780669	0.00932174	-0.00468189	0.0398751	-0.00213578	-0.00850107	0.0538788	0.0869783	0.0984358	-0.0708809	0.037329	0.0793399
0.434	0.0245984	0.0436943	0.014414	0.0258715	-0.190548	0.0207793	0.0296907	0.0207793	0.0335098	0.0615171	-0.00850107	0.0169601	-0.0543312	0.0309637	-0.0161394	0.0182332	0.014414	0.014414	-0.0301431	-0.0365083	-0.00468189	-0.0123202	0.0207793	-0.0123202	0.188823	0.331405	0.0767938	0.0717016	0.0958897	0.0882513	0.117532	0.0755207	0.0920705	0.104801	0.0640632	0.0449674	-0.0110472	0.0704285	0.0105948	0.00804868	0.0335098	-0.000862719	-0.00722801	0.0462404	0.106074	0.102255	-0.0657887	0.0169601	0.0767938
0.435	0.0322368	0.0335098	0.0131409	0.0335098	-0.193094	0.0245984	0.0271445	0.036056	0.037329	0.0424212	-0.0123202	0.015687	-0.0352353	0.0436943	-0.00977412	0.00932174	-0.00722801	-0.0123202	-0.0148664	-0.0275969	-0.0263239	-0.0428736	0.00804868	-0.00468189	0.18755	0.335224	0.0857052	0.0653363	0.0844321	0.0920705	0.120078	0.0640632	0.102255	0.116259	0.0666093	0.0335098	-0.0110472	0.0831591	0.0296907	0.0207793	0.0233254	0.0105948	-0.0237778	0.0564249	0.0971627	0.081886	-0.0785192	0.0271445	0.081886
0.436	0.0347829	0.0195062	0.0245984	0.036056	-0.198187	0.0271445	0.0411482	0.036056	0.0602441	0.0449674	-0.0403275	0.00295645	-0.0301431	0.0322368	0.00295645	0.014414	0.00677563	0.0118679	-0.0301431	-0.0403275	-0.0301431	-0.0275969	0.00804868	-0.0212316	0.186277	0.32504	0.0946166	0.0717016	0.0844321	0.0958897	0.109893	0.0615171	0.102255	0.0984358	0.058971	0.0309637	0.014414	0.0767938	0.0245984	0.0207793	0.0335098	-0.00722801	-0.0250508	0.0500596	0.0882513	0.0933435	-0.0721539	0.00295645	0.0653363
0.437	0.0398751	0.0245984	0.036056	0.0411482	-0.193094	0.036056	0.036056	0.0296907	0.0717016	0.0322368	-0.0275969	0.0233254	-0.00977412	0.0526057	-0.00722801	0.00932174	-0.0199586	-0.00850107	-0.0237778	-0.0466928	-0.0161394	-0.0441467	0.00422951	-0.0326892	0.177365	0.30849	0.0907974	0.0704285	0.0857052	0.0920705	0.111166	0.0449674	0.0882513	0.0984358	0.0487865	0.0105948	-0.0148664	0.0767938	0.014414	0.0220523	0.0411482	-0.0301431	-0.0225047	0.0487865	0.0958897	0.0946166	-0.0632425	0.00932174	0.0500596
0.438	0.0258715	0.0245984	0.036056	0.0309637	-0.180364	0.0207793	0.0411482	0.0335098	0.0678824	0.0347829	-0.0174125	0.0284176	-0.0148664	0.0411482	0.0105948	0.0131409	-0.0237778	0.000410338	-0.00850107	-0.0619695	-0.0148664	-0.0263239	0.00550257	-0.0454197	0.178638	0.289394	0.0984358	0.0729746	0.081886	0.0844321	0.100982	0.0386021	0.107347	0.106074	0.0462404	-0.00722801	-0.00468189	0.0767938	0.0245984	0.0309637	0.036056	-0.0352353	-0.0161394	0.0436943	0.0844321	0.0857052	-0.0657887	-0.00340883	0.0551518
0.439	0.0462404	0.0475135	0.0284176	0.0500596	-0.203279	0.0424212	0.0436943	0.036056	0.0666093	0.00804868	-0.0326892	0.00932174	0.00550257	0.0551518	-0.000862719	0.000410338	-0.0148664	-0.00850107	-0.0199586	-0.0441467	-0.0199586	-0.0301431	0.00550257	-0.0606964	0.165908	0.285575	0.111166	0.0602441	0.0678824	0.0666093	0.0907974	0.0271445	0.0946166	0.100982	0.0500596	-0.000862719	0.00804868	0.080613	0.0233254	0.0207793	0.0398751	-0.0199586	-0.0110472	0.0462404	0.0742477	0.081886	-0.073427	-0.00468189	0.058971
0.44	0.0513327	0.0207793	0.0462404	0.0411482	-0.198187	0.0245984	0.037329	0.0475135	0.0576979	0.00295645	-0.0225047	0.0296907	0.00295645	0.0538788	0.00932174	0.00677563	-0.0237778	-0.0199586	-0.0314161	-0.0352353	-0.0339622	-0.0416006	-0.00595495	-0.0339622	0.146812	0.261387	0.10862	0.0717016	0.0653363	0.0691555	0.0666093	0.0475135	0.0882513	0.0907974	0.0487865	-0.0161394	0.00677563	0.0920705	0.036056	0.00932174	0.0258715	-0.0161394	0.0131409	0.0462404	0.0691555	0.0729746	-0.0810654	-0.000862719	0.0475135
0.441	0.0335098	0.0169601	0.036056	0.0513327	-0.200733	0.0335098	0.0309637	0.0538788	0.0475135	0.0131409	-0.0454197	0.0271445	-0.00340883	0.0424212	-0.00595495	-0.000862719	-0.0186855	-0.0275969	-0.0314161	-0.0441467	-0.0403275	-0.0199586	-0.0275969	-0.0352353	0.136628	0.251203	0.117532	0.0666093	0.0195062	0.081886	0.0245984	0.037329	0.0895244	0.104801	0.036056	-0.0237778	-0.00722801	0.0666093	0.0296907	0.0118679	0.0220523	-0.00722801	0.0335098	0.0513327	0.0717016	0.0780669	-0.0772462	0.0271445	0.0755207
0.442	0.037329	0.0271445	0.0398751	0.0271445	-0.209644	0.00932174	0.0169601	0.0245984	0.0335098	0.00932174	-0.051785	0.00295645	0.00550257	0.0678824	-0.0161394	-0.00468189	-0.0263239	-0.0314161	-0.0135933	-0.0390544	-0.0314161	-0.0301431	-0.0657887	-0.0352353	0.142993	0.234653	0.10862	0.058971	-0.0199586	0.0666093	-0.00468189	0.0424212	0.100982	0.0997088	0.0245984	-0.0148664	-0.0135933	0.0869783	0.0195062	0.00295645	0.0309637	0.0131409	0.0309637	0.0640632	0.0793399	0.0793399	-0.0428736	0.0245984	0.0767938
0.443	0.0386021	0.036056	0.0258715	0.0398751	-0.196914	0.000410338	-0.0314161	0.0245984	0.0233254	0.0016834	-0.0314161	-0.0186855	0.0105948	0.0627902	-0.0123202	-0.0263239	-0.0275969	-0.0186855	0.0131409	-0.0174125	0.0105948	0.00295645	-0.0874306	-0.0377814	0.153177	0.237199	0.102255	0.0487865	-0.0365083	0.0436943	-0.0352353	0.0462404	0.103528	0.0958897	0.014414	-0.00977412	-0.00850107	0.0920705	0.0258715	0.014414	0.036056	0.0245984	0.0322368	0.0602441	0.0895244	0.0704285	-0.0135933	0.0576979	0.0717016
0.444	0.0551518	0.0462404	0.0347829	0.0411482	-0.191821	-0.00213578	-0.0263239	-0.00468189	0.0296907	0.00295645	-0.0314161	-0.0454197	-0.0148664	0.036056	-0.0416006	-0.0352353	-0.0123202	-0.0148664	0.000410338	-0.0161394	0.0131409	-0.00977412	-0.109073	-0.0161394	0.151904	0.24993	0.109893	0.0500596	-0.050512	0.0386021	-0.0250508	0.0653363	0.0958897	0.0971627	0.00932174	0.014414	-0.00340883	0.0895244	0.0335098	0.00550257	0.0233254	0.0233254	0.0462404	0.0462404	0.102255	0.0602441	0.00295645	0.0602441	0.0564249
0.445	0.0245984	0.0335098	0.036056	0.0271445	-0.204552	-0.0301431	-0.0708809	-0.0135933	-0.00340883	-0.00213578	-0.0199586	-0.0428736	0.00804868	0.0487865	-0.0365083	-0.0263239	-0.0263239	-0.0352353	0.0169601	-0.00722801	0.015687	0.00550257	-0.138353	-0.00977412	0.167181	0.26266	0.106074	0.0487865	-0.0492389	0.0233254	-0.0199586	0.0857052	0.100982	0.0997088	0.0118679	0.0105948	0.0131409	0.0933435	0.0169601	0.00932174	0.00295645	0.0296907	0.0296907	0.0462404	0.0958897	0.0526057	0.0233254	0.0793399	0.0742477
0.446	0.0335098	0.0398751	0.0309637	0.0245984	-0.198187	-0.0263239	-0.073427	-0.0428736	-0.0148664	0.00677563	-0.00468189	-0.0237778	-0.0199586	0.0487865	-0.0352353	-0.00468189	-0.0275969	-0.0237778	0.00550257	0.000410338	0.0207793	-0.00213578	-0.111619	0.000410338	0.171	0.266479	0.0907974	0.0258715	-0.0199586	0.0386021	-0.0148664	0.0907974	0.102255	0.103528	0.00932174	0.0169601	0.0182332	0.0895244	0.015687	0.014414	0.00677563	0.0296907	0.0233254	0.0449674	0.0857052	0.0653363	0.0347829	0.0767938	0.0475135
0.447	0.015687	0.0640632	0.0411482	0.037329	-0.172726	-0.0212316	-0.0581503	-0.0454197	-0.0148664	-0.00595495	-0.00340883	-0.0390544	-0.0416006	0.0475135	-0.0556042	-0.0110472	-0.0212316	-0.0199586	0.0233254	-0.00595495	0.0207793	0.014414	-0.106526	0.0195062	0.173546	0.258841	0.081886	0.0309637	-0.00595495	0.0424212	0.00677563	0.0857052	0.107347	0.106074	0.0169601	0.00295645	0.0245984	0.0755207	-0.00468189	0.0118679	0.0016834	0.0258715	0.036056	0.0513327	0.102255	0.0666093	0.036056	0.0653363	0.0666093
0.448	0.0296907	0.0653363	0.036056	0.0296907	-0.181637	-0.0110472	-0.0454197	-0.0301431	-0.00340883	0.00677563	0.0296907	-0.0174125	-0.073427	0.0449674	-0.0568773	-0.0199586	0.00295645	-0.00468189	0.0220523	-0.00468189	0.0207793	0.014414	-0.0874306	0.00550257	0.20028	0.270299	0.0717016	0.0131409	0.0296907	0.0411482	0.0207793	0.106074	0.0946166	0.0984358	0.015687	-0.0148664	-0.0110472	0.0831591	-0.0123202	0.0296907	0.000410338	-0.00213578	0.037329	0.0526057	0.0958897	0.0742477	0.0462404	0.0462404	0.0602441
0.449	0.0449674	0.0729746	0.0284176	0.0296907	-0.184183	-0.00595495	-0.0186855	-0.0326892	-0.00468189	0.00932174	0.000410338	-0.0199586	-0.109073	0.0602441	-0.0352353	-0.000862719	0.00804868	0.0105948	0.0296907	0.0016834	0.0169601	0.0284176	-0.0352353	0.00295645	0.199007	0.297033	0.0500596	0.014414	0.0296907	0.0347829	0.0449674	0.106074	0.0997088	0.104801	0.0220523	-0.00977412	-0.000862719	0.0844321	-0.0186855	0.0195062	0.0118679	0.00295645	0.0322368	0.0487865	0.0857052	0.0462404	0.0844321	0.0398751	0.0678824
0.45	0.0296907	0.0869783	0.0245984	0.0271445	-0.172726	0.00932174	0.000410338	-0.00468189	0.015687	0.0182332	0.0182332	0.00677563	-0.0976151	0.0500596	-0.0199586	0.00804868	-0.00595495	0.0131409	0.0245984	-0.00340883	0.0207793	0.0271445	-0.00213578	0.0105948	0.190096	0.317402	0.0449674	0.014414	0.0742477	0.0500596	0.0526057	0.112439	0.107347	0.0984358	0.0195062	-0.00468189	-0.00468189	0.0946166	-0.0161394	0.036056	0.00295645	-0.0174125	0.0245984	0.0500596	0.0971627	0.0245984	0.0920705	0.0271445	0.0551518
0.451	0.0296907	0.0869783	0.0347829	0.0449674	-0.156176	0.0169601	0.0233254	-0.000862719	0.0335098	0.0220523	0.0233254	0.00804868	-0.116711	0.0449674	-0.00340883	0.014414	0.0169601	0.00677563	0.00932174	-0.0199586	0.0169601	0.0271445	0.000410338	0.0105948	0.20028	0.319948	0.0449674	0.0386021	0.0882513	0.0462404	0.0653363	0.0907974	0.106074	0.10862	0.0220523	0.00295645	-0.00468189	0.0857052	-0.00977412	0.0322368	-0.0123202	-0.0110472	-0.0110472	0.0309637	0.0958897	0.0233254	0.0869783	0.00550257	0.0576979
0.452	0.0182332	0.0844321	0.0322368	0.0258715	-0.158722	0.037329	0.0296907	0.036056	0.0424212	0.037329	0.0258715	0.0296907	-0.0912498	0.0436943	-0.00468189	0.037329	0.0182332	0.0195062	-0.00722801	-0.00340883	-0.0174125	-0.0237778	0.0271445	0.015687	0.206646	0.326313	0.0284176	0.0513327	0.0984358	0.0666093	0.080613	0.0831591	0.109893	0.100982	0.0271445	0.00550257	-0.0148664	0.0844321	-0.000862719	0.0462404	0.00422951	0.00422951	-0.0466928	0.0487865	0.102255	0.015687	0.100982	0.0169601	0.0576979
0.453	0.0347829	0.0895244	0.0411482	0.0462404	-0.15363	0.0245984	0.0500596	0.0271445	0.0704285	0.037329	0.0296907	0.0386021	-0.0657887	0.0500596	0.0220523	0.0233254	0.0207793	0.015687	-0.0314161	0.00295645	-0.0606964	-0.0225047	0.0271445	0.00550257	0.209192	0.333952	0.0245984	0.036056	0.10862	0.0755207	0.0869783	0.0500596	0.0946166	0.0984358	0.0284176	0.00804868	-0.0135933	0.0857052	0.015687	0.0551518	0.00550257	0.000410338	-0.0581503	0.0564249	0.0857052	0.00932174	0.104801	0.0296907	0.0386021
0.454	0.0233254	0.0857052	0.0220523	0.0411482	-0.163814	0.0475135	0.0640632	0.0538788	0.080613	0.0296907	0.0233254	0.0500596	-0.0403275	0.0538788	0.0169601	0.00804868	0.0195062	0.0195062	-0.0772462	0.0207793	-0.1078	-0.0568773	0.0462404	-0.0365083	0.201553	0.34159	0.0449674	0.0551518	0.121351	0.0920705	0.111166	0.0195062	0.107347	0.104801	0.015687	0.0131409	-0.0199586	0.0844321	0.014414	0.0449674	0.015687	0.0347829	-0.0390544	0.0449674	0.104801	0.015687	0.102255	0.0258715	0.0462404
0.455	0.0335098	0.0920705	0.0411482	0.0347829	-0.159995	0.0500596	0.0717016	0.0666093	0.0907974	0.0386021	-0.00213578	0.0551518	-0.0352353	0.0615171	0.00550257	0.014414	0.0105948	0.0182332	-0.0988882	0.0284176	-0.117984	-0.095069	0.0386021	-0.0556042	0.2041	0.330132	0.0564249	0.0678824	0.121351	0.0869783	0.132808	0.00550257	0.0971627	0.0958897	0.0207793	0.0169601	-0.0479659	0.0895244	0.014414	0.058971	0.036056	0.0169601	-0.0352353	0.0475135	0.102255	0.0207793	0.117532	0.037329	0.0513327
0.456	0.0245984	0.081886	0.0309637	0.0411482	-0.147264	0.0500596	0.0717016	0.0526057	0.0755207	0.0411482	-0.0135933	0.0500596	-0.00468189	0.0347829	0.0169601	0.0245984	0.00677563	0.0233254	-0.116711	0.036056	-0.135807	-0.123076	0.0513327	-0.0785192	0.192642	0.333952	0.0755207	0.0742477	0.122624	0.0857052	0.121351	-0.0148664	0.102255	0.109893	0.0271445	0.036056	-0.0887037	0.0920705	0.037329	0.0564249	0.0335098	0.0411482	-0.0135933	0.0487865	0.106074	0.00677563	0.114986	0.0424212	0.0347829
0.457	0.0233254	0.081886	0.0347829	0.0258715	-0.143445	0.0296907	0.0653363	0.0615171	0.0857052	0.0462404	-0.0237778	0.0500596	0.00677563	0.0513327	0.0118679	0.00550257	-0.00340883	0.0296907	-0.128168	0.0500596	-0.129442	-0.126895	0.0411482	-0.105253	0.196461	0.330132	0.0742477	0.0704285	0.113712	0.100982	0.127716	-0.00595495	0.106074	0.0907974	0.0220523	0.0335098	-0.131988	0.0984358	0.037329	0.0576979	0.037329	0.0462404	0.0131409	0.0538788	0.0946166	0.0105948	0.111166	0.036056	0.0309637
0.458	0.0398751	0.0767938	0.037329	0.0500596	-0.142172	0.0500596	0.0958897	0.0717016	0.081886	0.0462404	-0.0390544	0.0513327	0.00550257	0.0449674	0.015687	0.0233254	0.0105948	0.00550257	-0.116711	0.0449674	-0.119257	-0.119257	0.0475135	-0.102707	0.188823	0.321221	0.0742477	0.0742477	0.122624	0.0869783	0.131535	0.00422951	0.0767938	0.102255	0.0258715	0.0653363	-0.123076	0.081886	0.0347829	0.0462404	0.0538788	0.0513327	-0.00468189	0.0564249	0.102255	0.0258715	0.107347	0.0564249	0.0602441
0.459	0.0411482	0.0742477	0.0296907	0.0309637	-0.13708	0.0475135	0.0971627	0.0780669	0.102255	0.0462404	-0.0454197	0.0678824	0.0195062	0.0500596	0.0207793	0.0169601	-0.0403275	0.00677563	-0.0976151	0.0347829	-0.0861576	-0.0988882	0.036056	-0.100161	0.191369	0.317402	0.0844321	0.081886	0.114986	0.0767938	0.137901	0.0207793	0.0755207	0.113712	0.0271445	0.0602441	-0.112892	0.0717016	0.0271445	0.0500596	0.0526057	0.0653363	0.0182332	0.0500596	0.102255	0.015687	0.112439	0.0551518	0.0335098
0.46	0.036056	0.0653363	0.0436943	0.0462404	-0.162541	0.0602441	0.0857052	0.0857052	0.100982	-0.0148664	-0.0441467	0.0551518	0.0245984	0.0322368	0.0207793	0.0131409	-0.096342	0.00422951	-0.0797923	0.037329	-0.0606964	-0.0568773	0.0449674	-0.100161	0.191369	0.307217	0.0907974	0.0831591	0.109893	0.0691555	0.137901	0.036056	0.0844321	0.106074	0.0386021	0.0691555	-0.0810654	0.0857052	0.0322368	0.0513327	0.0398751	0.0653363	0.0296907	0.0526057	0.0971627	0.015687	0.114986	0.0513327	0.036056
0.461	0.0347829	0.0844321	0.0449674	0.0322368	-0.176545	0.0576979	0.102255	0.080613	0.0895244	-0.0441467	-0.0365083	0.058971	-0.00468189	0.0436943	0.0105948	0.014414	-0.0988882	-0.0212316	-0.00468189	0.036056	-0.0314161	-0.0377814	0.0475135	-0.0861576	0.181184	0.288121	0.102255	0.0767938	0.111166	0.0640632	0.131535	0.0462404	0.0831591	0.10862	0.0271445	0.0678824	-0.0772462	0.0844321	0.0424212	0.0513327	0.0398751	0.0844321	0.0424212	0.037329	0.0920705	0.0258715	0.107347	0.0576979	0.0602441
0.462	0.0513327	0.0717016	0.0526057	0.0258715	-0.186729	0.0475135	0.0997088	0.080613	0.080613	-0.0581503	-0.0110472	0.058971	0.014414	0.0462404	0.0207793	0.00677563	-0.0759731	-0.0454197	-0.00595495	0.0309637	-0.00468189	-0.00213578	0.0436943	-0.0568773	0.186277	0.265206	0.0946166	0.0907974	0.102255	0.0233254	0.135354	0.0602441	0.0831591	0.0984358	0.0424212	0.0767938	-0.0543312	0.0844321	0.0500596	0.0615171	0.0258715	0.0844321	0.0462404	0.0551518	0.106074	0.0398751	0.10862	0.0704285	0.0513327
0.463	0.0500596	0.0538788	0.037329	0.0207793	-0.195641	0.0475135	0.0895244	0.0729746	0.0946166	-0.0874306	-0.0123202	0.0538788	0.0105948	0.0449674	0.0131409	0.00932174	-0.0823384	-0.0314161	0.0258715	0.0245984	0.0398751	0.014414	0.0398751	-0.0339622	0.191369	0.228288	0.0857052	0.0729746	0.0907974	0.00932174	0.126443	0.0500596	0.0857052	0.0984358	0.0500596	0.0767938	-0.0250508	0.0767938	0.0449674	0.0551518	0.0335098	0.081886	0.037329	0.0538788	0.0958897	0.0296907	0.102255	0.0717016	0.0475135
0.464	0.0436943	0.0704285	0.0386021	0.0169601	-0.216009	0.0386021	0.0857052	0.0831591	0.0780669	-0.0721539	0.0016834	0.0551518	0.0105948	0.0411482	0.014414	0.0233254	-0.0403275	-0.0403275	0.0284176	-0.0110472	0.0296907	0.0449674	0.0309637	0.000410338	0.199007	0.182458	0.0971627	0.0844321	0.104801	-0.0250508	0.121351	0.0653363	0.100982	0.0997088	0.0576979	0.0793399	-0.0250508	0.081886	0.0513327	0.0500596	0.0245984	0.0844321	0.0475135	0.0513327	0.0907974	0.00932174	0.112439	0.0666093	0.0704285
0.465	0.0335098	0.0742477	0.037329	0.0233254	-0.210917	0.0500596	0.0831591	0.0780669	0.104801	-0.0721539	0.0296907	0.0564249	0.00422951	0.0500596	0.0233254	0.014414	-0.0275969	-0.0110472	0.0627902	-0.00595495	0.0475135	0.0424212	0.036056	0.0245984	0.193915	0.159543	0.0907974	0.0793399	0.111166	-0.0339622	0.131535	0.0857052	0.103528	0.102255	0.0627902	0.0895244	0.0131409	0.0767938	0.0564249	0.0513327	0.00677563	0.0704285	0.0398751	0.0513327	0.0666093	-0.0110472	0.10862	0.0666093	0.0487865
0.466	0.0449674	0.0640632	0.0615171	0.0233254	-0.200733	0.0526057	0.0780669	0.081886	0.0882513	-0.0479659	0.0347829	0.0475135	0.0233254	0.036056	0.000410338	0.0169601	0.000410338	-0.000862719	0.0666093	-0.0161394	0.0538788	0.0513327	0.0335098	0.037329	0.193915	0.153177	0.081886	0.0793399	0.104801	-0.0352353	0.122624	0.100982	0.0971627	0.0971627	0.0666093	0.0907974	0.0271445	0.0882513	0.0513327	0.0564249	0.00422951	0.081886	0.0462404	0.058971	0.0793399	-0.0161394	0.102255	0.0767938	0.0449674
0.467	0.036056	0.0640632	0.0424212	0.0296907	-0.204552	0.0475135	0.0653363	0.0767938	0.0831591	-0.0263239	0.0398751	0.0475135	-0.00213578	0.0309637	0.0118679	0.014414	0.0309637	0.0207793	0.0755207	-0.00340883	0.0627902	0.0538788	0.0322368	0.0526057	0.193915	0.174819	0.0869783	0.0627902	0.103528	-0.0148664	0.107347	0.100982	0.106074	0.0971627	0.0729746	0.0958897	0.0258715	0.081886	0.0462404	0.0500596	-0.0441467	0.0882513	0.0640632	0.0551518	0.0767938	-0.0161394	0.102255	0.0767938	0.0475135
0.468	0.0462404	0.0767938	0.0424212	0.0182332	-0.189275	0.0462404	0.0857052	0.0678824	0.0717016	-0.00213578	0.0538788	0.0424212	0.000410338	0.0309637	0.00932174	0.00550257	0.036056	0.0258715	0.0564249	0.0131409	0.0602441	0.0666093	0.0207793	0.0424212	0.192642	0.202826	0.0717016	0.0742477	0.102255	0.0182332	0.122624	0.114986	0.106074	0.100982	0.0767938	0.0997088	0.0386021	0.080613	0.0500596	0.0424212	-0.0568773	0.0958897	0.0551518	0.0475135	0.0729746	0.00550257	0.104801	0.081886	0.0551518
0.469	0.0398751	0.0513327	0.0551518	0.015687	-0.16636	0.0576979	0.0615171	0.081886	0.0907974	0.0195062	0.0551518	0.0424212	-0.00340883	0.0335098	0.00422951	0.00804868	0.037329	0.0500596	0.0576979	0.0245984	0.0602441	0.0691555	0.037329	0.0513327	0.186277	0.232107	0.0857052	0.0640632	0.0946166	0.0271445	0.120078	0.12517	0.107347	0.0984358	0.0767938	0.0971627	0.0500596	0.081886	0.0666093	0.0500596	-0.0568773	0.0907974	0.0678824	0.0424212	0.0831591	0.0335098	0.104801	0.0869783	0.0449674
0.47	0.0513327	0.0576979	0.036056	0.0271445	-0.165087	0.0386021	0.0857052	0.0958897	0.0831591	0.0462404	0.0602441	0.0436943	0.000410338	0.0207793	0.0105948	0.0207793	0.036056	0.0258715	0.0640632	0.0182332	0.0576979	0.0717016	0.015687	0.0615171	0.192642	0.270299	0.0755207	0.0755207	0.0946166	0.0398751	0.126443	0.126443	0.103528	0.106074	0.0907974	0.0907974	0.0704285	0.0780669	0.0551518	0.0500596	-0.0416006	0.0984358	0.0564249	0.0500596	0.0767938	0.0462404	0.106074	0.0767938	0.0576979
0.471	0.0386021	0.058971	0.0500596	0.0462404	-0.15363	0.0309637	0.0767938	0.0767938	0.0793399	0.0615171	0.0462404	0.0411482	0.000410338	0.0347829	0.0105948	0.00932174	0.0436943	0.0449674	0.0691555	0.0296907	0.0704285	0.0526057	0.0207793	0.0551518	0.193915	0.300852	0.0857052	0.0793399	0.0971627	0.0513327	0.12517	0.122624	0.0920705	0.102255	0.0780669	0.0869783	0.0767938	0.0640632	0.0500596	0.0564249	-0.00850107	0.0907974	0.0640632	0.0576979	0.081886	0.0627902	0.081886	0.0793399	0.0704285
0.472	0.037329	0.0742477	0.0386021	0.0335098	-0.145991	0.0411482	0.0780669	0.0704285	0.0857052	0.0640632	0.0526057	0.0386021	-0.000862719	0.0296907	0.000410338	0.0105948	0.0475135	0.0271445	0.0602441	0.0258715	0.0666093	0.0576979	0.0207793	0.0717016	0.18755	0.326313	0.0742477	0.0742477	0.0946166	0.058971	0.122624	0.12517	0.081886	0.102255	0.0946166	0.0958897	0.0907974	0.0742477	0.0602441	0.0411482	-0.0135933	0.0984358	0.0767938	0.0462404	0.080613	0.0755207	0.0907974	0.0729746	0.0500596
0.473	0.0411482	0.0678824	0.0398751	0.0335098	-0.145991	0.0386021	0.058971	0.0717016	0.0666093	0.0831591	0.0615171	0.0513327	0.014414	0.0411482	0.000410338	0.0284176	0.037329	0.036056	0.0640632	0.036056	0.0640632	0.0487865	0.0296907	0.0615171	0.193915	0.331405	0.0767938	0.0666093	0.0907974	0.0767938	0.118805	0.127716	0.0666093	0.104801	0.0869783	0.0958897	0.0882513	0.0717016	0.0462404	0.0449674	0.014414	0.0907974	0.081886	0.0615171	0.0907974	0.0933435	0.0869783	0.0857052	0.0767938
0.474	0.0436943	0.0487865	0.0513327	0.0335098	-0.149811	0.0462404	0.0704285	0.0615171	0.0857052	0.0844321	0.0666093	0.0335098	-0.00722801	0.0245984	0.0220523	0.0271445	0.0551518	0.0398751	0.0551518	0.0551518	0.0666093	0.0742477	0.0207793	0.0526057	0.192642	0.328859	0.0704285	0.0691555	0.081886	0.0907974	0.114986	0.113712	0.0640632	0.102255	0.0984358	0.0971627	0.0984358	0.081886	0.0462404	0.0475135	0.0271445	0.100982	0.0958897	0.0500596	0.0869783	0.102255	0.0882513	0.0869783	0.0666093
0.475	0.0347829	0.0576979	0.0564249	0.0500596	-0.135807	0.0271445	0.058971	0.0678824	0.080613	0.100982	0.0564249	0.0347829	0.00295645	0.0233254	-0.0110472	0.00550257	0.0398751	0.0411482	0.0411482	0.0436943	0.0666093	0.0576979	0.00932174	0.037329	0.20028	0.346682	0.0767938	0.0717016	0.100982	0.0984358	0.122624	0.118805	0.0411482	0.112439	0.080613	0.0971627	0.0920705	0.081886	0.0449674	0.0347829	0.0411482	0.0933435	0.0869783	0.0436943	0.0869783	0.0882513	0.0844321	0.0704285	0.0742477
0.476	0.0411482	0.0767938	0.0309637	0.0576979	-0.125622	0.0386021	0.0704285	0.0717016	0.0615171	0.0984358	0.0653363	0.0296907	-0.0174125	0.014414	0.000410338	0.0169601	0.0500596	0.0284176	0.0513327	0.0398751	0.0538788	0.0615171	0.015687	0.0627902	0.195188	0.351774	0.0793399	0.0755207	0.0971627	0.109893	0.109893	0.113712	0.0335098	0.103528	0.0933435	0.0857052	0.103528	0.081886	0.0398751	0.0538788	0.0398751	0.0933435	0.0869783	0.0551518	0.0946166	0.103528	0.0678824	0.0717016	0.0627902
0.477	0.0335098	0.0666093	0.0411482	0.0576979	-0.124349	0.0284176	0.0576979	0.058971	0.0767938	0.0907974	0.0513327	0.0271445	0.00932174	0.0284176	0.0016834	0.00932174	0.0526057	0.0335098	0.0411482	0.0398751	0.0526057	0.0576979	0.0195062	0.0500596	0.18755	0.350501	0.0704285	0.0729746	0.0946166	0.114986	0.111166	0.106074	0.0233254	0.100982	0.0882513	0.0946166	0.107347	0.0551518	0.0386021	0.0322368	0.0449674	0.081886	0.0895244	0.0386021	0.0971627	0.0971627	0.0691555	0.0576979	0.0844321
0.478	0.0296907	0.080613	0.0475135	0.0296907	-0.116711	0.0398751	0.0691555	0.0615171	0.0780669	0.0958897	0.0500596	0.0335098	-0.00595495	0.0284176	0.0105948	0.0105948	0.0411482	0.0449674	0.058971	0.0398751	0.0602441	0.0564249	0.0131409	0.0755207	0.18755	0.346682	0.0793399	0.0691555	0.0933435	0.118805	0.114986	0.116259	0.0233254	0.121351	0.0971627	0.0907974	0.0958897	0.080613	0.0538788	0.0436943	0.0615171	0.0946166	0.0907974	0.0538788	0.081886	0.0895244	0.0920705	0.0704285	0.0487865
0.479	0.0386021	0.0717016	0.0449674	0.0411482	-0.112892	0.036056	0.0462404	0.0704285	0.081886	0.0971627	0.0475135	0.0245984	0.00422951	0.0322368	0.00295645	0.0105948	0.0436943	0.0398751	0.058971	0.0309637	0.0487865	0.0551518	0.0195062	0.0436943	0.172273	0.340317	0.0767938	0.0678824	0.0958897	0.120078	0.122624	0.118805	0.0411482	0.117532	0.0857052	0.0971627	0.102255	0.0755207	0.0475135	0.036056	0.0717016	0.081886	0.0869783	0.0449674	0.0844321	0.0946166	0.0653363	0.0678824	0.0666093
0.48	0.037329	0.0551518	0.0335098	0.0513327	-0.117984	0.0271445	0.0627902	0.0627902	0.0742477	0.109893	0.0436943	0.0296907	-0.0339622	0.0245984	0.00677563	0.00932174	0.0284176	0.0309637	0.0551518	0.0347829	0.0615171	0.0564249	0.0182332	0.0449674	0.173546	0.340317	0.0653363	0.0627902	0.0920705	0.112439	0.112439	0.106074	0.0538788	0.111166	0.0907974	0.0869783	0.0882513	0.0615171	0.0462404	0.0449674	0.0513327	0.0755207	0.0869783	0.0449674	0.0907974	0.0946166	0.0691555	0.0666093	0.0857052
0.481	0.0233254	0.0615171	0.0462404	0.0526057	-0.111619	0.0436943	0.0449674	0.0500596	0.0704285	0.100982	0.0564249	0.0233254	-0.00468189	0.014414	-0.00722801	0.014414	0.0436943	0.0436943	0.0500596	0.0411482	0.0411482	0.0564249	0.0131409	0.0436943	0.169727	0.346682	0.0717016	0.0627902	0.0946166	0.122624	0.122624	0.122624	0.0615171	0.122624	0.0920705	0.0831591	0.0857052	0.0513327	0.0436943	0.036056	0.0678824	0.0666093	0.0767938	0.0475135	0.0793399	0.102255	0.0767938	0.0538788	0.0844321
0.482	0.015687	0.0640632	0.0449674	0.0411482	-0.123076	0.0322368	0.0475135	0.0564249	0.080613	0.0920705	0.0551518	0.0271445	0.0016834	0.0296907	0.0105948	0.015687	0.0500596	0.0220523	0.0551518	0.0436943	0.0500596	0.0487865	0.0118679	0.0513327	0.173546	0.34159	0.0780669	0.0767938	0.0869783	0.116259	0.12517	0.111166	0.0717016	0.109893	0.0895244	0.0844321	0.0997088	0.0475135	0.0347829	0.0309637	0.0564249	0.0678824	0.0691555	0.0424212	0.0857052	0.102255	0.0602441	0.0691555	0.0704285
0.483	0.036056	0.0717016	0.0462404	0.0335098	-0.0988882	0.0296907	0.0513327	0.0462404	0.0691555	0.0984358	0.0284176	0.0245984	-0.00468189	0.015687	0.00932174	-0.00468189	0.0207793	0.036056	0.0462404	0.0296907	0.0462404	0.0424212	0.0118679	0.0284176	0.169727	0.331405	0.0742477	0.0576979	0.0857052	0.113712	0.116259	0.106074	0.0780669	0.100982	0.0920705	0.0882513	0.0844321	0.0296907	0.0526057	0.0500596	0.0742477	0.0729746	0.0678824	0.0564249	0.0602441	0.103528	0.0767938	0.058971	0.081886
0.484	0.0284176	0.058971	0.0513327	0.0296907	-0.0912498	0.0233254	0.0653363	0.0513327	0.0666093	0.0869783	0.0411482	0.0245984	-0.00722801	0.0131409	-0.0123202	0.0105948	0.0487865	0.0411482	0.0513327	0.0258715	0.0576979	0.0436943	0.0195062	0.0386021	0.174819	0.318675	0.0729746	0.0717016	0.0857052	0.104801	0.112439	0.117532	0.0857052	0.0958897	0.0958897	0.0920705	0.0920705	0.0309637	0.0411482	0.0411482	0.0755207	0.0704285	0.0780669	0.0615171	0.0666093	0.103528	0.0780669	0.0742477	0.0653363
0.485	0.0195062	0.0462404	0.0322368	0.0436943	-0.0848845	0.0462404	0.0500596	0.0500596	0.0717016	0.0971627	0.0462404	0.0335098	-0.0148664	0.00550257	0.00932174	0.0118679	0.0398751	0.0284176	0.0462404	0.0207793	0.0449674	0.0487865	0.000410338	0.0335098	0.179912	0.326313	0.0844321	0.0704285	0.0857052	0.102255	0.116259	0.111166	0.0869783	0.0958897	0.0882513	0.0946166	0.0946166	0.0296907	0.0386021	0.037329	0.080613	0.0691555	0.0653363	0.0487865	0.0678824	0.118805	0.0615171	0.0500596	0.0564249
0.486	0.0207793	0.0500596	0.0284176	0.0245984	-0.0874306	0.0271445	0.037329	0.0475135	0.0640632	0.0869783	0.0386021	0.0195062	-0.00850107	0.0131409	0.0105948	0.00295645	0.036056	0.0207793	0.0436943	0.0169601	0.0487865	0.0398751	0.00550257	0.036056	0.177365	0.32504	0.0742477	0.0666093	0.0857052	0.0971627	0.114986	0.111166	0.0844321	0.0857052	0.0907974	0.0780669	0.0704285	0.0258715	0.0411482	0.0335098	0.0615171	0.0717016	0.0755207	0.058971	0.0526057	0.12517	0.0717016	0.081886	0.0767938
0.487	0.0245984	0.0551518	0.0309637	0.0258715	-0.0988882	0.0296907	0.0462404	0.0475135	0.0704285	0.0869783	0.0436943	0.0296907	-0.00340883	0.0105948	0.00677563	0.00422951	0.0335098	0.0220523	0.0436943	0.0105948	0.0564249	0.0500596	0.0169601	0.0309637	0.183731	0.321221	0.0767938	0.0767938	0.0907974	0.103528	0.117532	0.106074	0.0971627	0.0742477	0.0869783	0.0729746	0.0869783	0.0398751	0.0436943	0.0462404	0.0857052	0.0717016	0.0551518	0.0513327	0.0449674	0.126443	0.0666093	0.0640632	0.0767938
0.488	0.0118679	0.0602441	0.0258715	0.0182332	-0.105253	0.0296907	0.0513327	0.0475135	0.0666093	0.102255	0.036056	0.0245984	-0.0250508	-0.00468189	-0.0237778	0.00804868	0.0207793	0.0233254	0.0411482	0.0207793	0.0424212	0.0411482	0.0016834	0.0296907	0.179912	0.326313	0.0742477	0.0640632	0.0869783	0.0946166	0.111166	0.112439	0.103528	0.0640632	0.0920705	0.0717016	0.0831591	0.058971	0.0475135	0.0411482	0.0857052	0.0742477	0.0742477	0.0487865	0.0462404	0.122624	0.0615171	0.0717016	0.0564249
0.489	0.0258715	0.0424212	0.0347829	0.0462404	-0.109073	0.036056	0.0411482	0.0576979	0.0717016	0.0780669	0.0271445	0.0220523	-0.0148664	0.00422951	-0.0135933	-0.000862719	0.0233254	0.0258715	0.0233254	0.0220523	0.037329	0.0462404	0.00932174	0.0347829	0.181184	0.316129	0.0780669	0.0704285	0.0895244	0.0920705	0.111166	0.103528	0.107347	0.0526057	0.0869783	0.080613	0.0920705	0.0615171	0.0296907	0.0462404	0.0920705	0.0500596	0.080613	0.0513327	0.0513327	0.126443	0.0742477	0.0717016	0.0551518
0.49	0.014414	0.0640632	0.0271445	0.0335098	-0.116711	0.0296907	0.0462404	0.0500596	0.0602441	0.0844321	0.036056	0.0271445	-0.0110472	0.000410338	-0.00722801	0.0245984	0.0245984	0.036056	0.0449674	0.0131409	0.0347829	0.0475135	0.00550257	0.0309637	0.186277	0.321221	0.0767938	0.0615171	0.0882513	0.104801	0.114986	0.10862	0.100982	0.0398751	0.0844321	0.0831591	0.081886	0.058971	0.0462404	0.0398751	0.0844321	0.0729746	0.0640632	0.0551518	0.036056	0.132808	0.0627902	0.0513327	0.0666093
0.491	0.00932174	0.0449674	0.0449674	0.0576979	-0.121803	0.0309637	0.0424212	0.0513327	0.0564249	0.0742477	0.0386021	0.0245984	-0.0161394	0.00804868	0.000410338	0.00932174	0.0195062	0.0398751	0.0309637	0.00932174	0.037329	0.036056	0.00804868	0.0245984	0.186277	0.326313	0.0729746	0.0602441	0.0857052	0.104801	0.103528	0.10862	0.109893	0.0245984	0.0780669	0.0729746	0.0869783	0.0704285	0.0449674	0.0475135	0.0933435	0.0755207	0.0704285	0.0513327	0.0398751	0.134081	0.0666093	0.0640632	0.0526057
0.492	0.0207793	0.0513327	0.0386021	0.0386021	-0.124349	0.0347829	0.0436943	0.0424212	0.058971	0.0780669	0.0296907	0.0296907	-0.0110472	-0.0123202	0.000410338	0.014414	0.0233254	0.036056	0.036056	-0.000862719	0.0386021	0.0436943	-0.00977412	0.0322368	0.173546	0.318675	0.0755207	0.0767938	0.0729746	0.0984358	0.109893	0.109893	0.102255	0.00677563	0.0767938	0.0767938	0.0755207	0.0704285	0.0449674	0.0424212	0.0857052	0.0602441	0.0831591	0.0487865	0.0513327	0.150631	0.0755207	0.0755207	0.0564249
0.493	0.00804868	0.0602441	0.0500596	0.037329	-0.131988	0.0182332	0.0602441	0.0411482	0.058971	0.0704285	0.0475135	0.00932174	-0.0199586	-0.00340883	0.0105948	0.00677563	0.0195062	0.0169601	0.0398751	0.00295645	0.0500596	0.0296907	0.00932174	0.0220523	0.182458	0.30849	0.0742477	0.0742477	0.080613	0.103528	0.121351	0.116259	0.0971627	-0.00977412	0.0907974	0.0767938	0.0831591	0.0793399	0.036056	0.0449674	0.0767938	0.0742477	0.0742477	0.0500596	0.0436943	0.130262	0.058971	0.0691555	0.0627902
0.494	0.00804868	0.0564249	0.0411482	0.037329	-0.138353	0.0245984	0.0411482	0.036056	0.0717016	0.0742477	0.0245984	0.0284176	-0.0186855	-0.00977412	-0.0161394	-0.000862719	0.0233254	0.0233254	0.0271445	0.00295645	0.0411482	0.0296907	0.000410338	0.0233254	0.179912	0.321221	0.0742477	0.0653363	0.0857052	0.0971627	0.112439	0.111166	0.0907974	-0.0275969	0.0767938	0.0767938	0.0780669	0.0755207	0.036056	0.0411482	0.0704285	0.0755207	0.0666093	0.0449674	0.0487865	0.137901	0.0627902	0.0755207	0.0500596
0.495	0.0131409	0.0551518	0.0449674	0.0233254	-0.13708	0.0233254	0.0449674	0.0615171	0.0704285	0.0666093	0.0207793	0.0220523	-0.0237778	-0.0186855	-0.00977412	0.00677563	0.0271445	0.0207793	0.0296907	0.00804868	0.0296907	0.0296907	0.00804868	0.0233254	0.179912	0.323767	0.0844321	0.0729746	0.0844321	0.100982	0.106074	0.100982	0.0895244	-0.0403275	0.081886	0.080613	0.0793399	0.081886	0.0398751	0.0411482	0.0780669	0.0678824	0.0678824	0.0386021	0.0564249	0.140447	0.0576979	0.0564249	0.036056
0.496	0.0245984	0.0475135	0.0411482	0.037329	-0.119257	0.0207793	0.0500596	0.0538788	0.0640632	0.0742477	0.0195062	0.0169601	-0.02887	-0.0352353	-0.0123202	0.00422951	0.014414	0.0296907	0.0335098	0.0258715	0.0309637	0.036056	-0.00595495	0.0182332	0.178638	0.313582	0.0678824	0.0678824	0.081886	0.104801	0.107347	0.114986	0.0971627	-0.0377814	0.0882513	0.0678824	0.0666093	0.0717016	0.0411482	0.0436943	0.0755207	0.0717016	0.0653363	0.0436943	0.0551518	0.145539	0.0627902	0.0602441	0.0666093
0.497	0.014414	0.0398751	0.0398751	0.0207793	-0.123076	0.0309637	0.0449674	0.0335098	0.0627902	0.0564249	0.015687	0.0207793	0.00295645	-0.0263239	-0.0161394	0.014414	0.014414	0.0335098	0.0386021	0.00677563	0.0335098	0.0245984	0.00677563	0.0258715	0.179912	0.314856	0.0755207	0.0640632	0.0857052	0.0933435	0.113712	0.0997088	0.0971627	-0.051785	0.0780669	0.0653363	0.0627902	0.0755207	0.037329	0.0551518	0.0755207	0.058971	0.0717016	0.0411482	0.0526057	0.132808	0.0640632	0.0564249	0.0386021
0.498	0.014414	0.0666093	0.037329	0.0296907	-0.116711	0.0322368	0.058971	0.0576979	0.0627902	0.058971	0.0462404	0.0195062	-0.0110472	-0.00595495	0.0016834	-0.0135933	0.0207793	0.0245984	0.0309637	-0.00213578	0.0195062	0.0411482	0.00550257	0.0169601	0.186277	0.311036	0.0576979	0.0627902	0.0780669	0.0958897	0.104801	0.10862	0.0946166	-0.0454197	0.0857052	0.0615171	0.0691555	0.0793399	0.0551518	0.0411482	0.0729746	0.0653363	0.0653363	0.036056	0.0513327	0.136628	0.0755207	0.0717016	0.036056
0.499	0.0131409	0.0424212	0.0436943	0.0233254	-0.125622	0.0271445	0.0398751	0.0386021	0.0666093	0.0627902	0.00804868	0.0233254	-0.0212316	-0.00977412	-0.00468189	0.0105948	0.0284176	0.0245984	0.0284176	-0.0148664	0.0411482	0.0271445	0.00422951	0.014414	0.192642	0.321221	0.0704285	0.0666093	0.0793399	0.0933435	0.109893	0.102255	0.081886	-0.050512	0.0767938	0.0691555	0.0780669	0.0755207	0.0411482	0.0347829	0.0526057	0.0767938	0.0704285	0.0296907	0.0780669	0.136628	0.0576979	0.0666093	0.0513327
0.5	0.00932174	0.0615171	0.0347829	0.0233254	-0.121803	0.0207793	0.0411482	0.0475135	0.0691555	0.0551518	0.0207793	0.0245984	-0.0135933	0.00422951	-0.00213578	0.0182332	0.0296907	0.0271445	0.0258715	-0.0263239	0.037329	0.0411482	-0.00722801	0.0220523	0.176092	0.314856	0.0666093	0.0526057	0.080613	0.0882513	0.106074	0.109893	0.100982	-0.0365083	0.0627902	0.0717016	0.0678824	0.0704285	0.0398751	0.0424212	0.0615171	0.0615171	0.0564249	0.0245984	0.0678824	0.131535	0.0640632	0.0615171	0.0602441
0.501	0.0169601	0.0436943	0.0207793	0.0131409	-0.116711	0.036056	0.0475135	0.037329	0.0602441	0.0576979	0.0220523	0.0220523	-0.0161394	0.00804868	-0.00595495	0.0016834	0.0296907	0.0322368	0.015687	-0.0148664	0.0245984	0.0335098	0.00677563	0.036056	0.177365	0.300852	0.0717016	0.058971	0.0895244	0.100982	0.107347	0.0907974	0.103528	-0.0275969	0.0742477	0.0615171	0.0857052	0.081886	0.0258715	0.0411482	0.0653363	0.0666093	0.058971	0.0271445	0.0691555	0.127716	0.0729746	0.0666093	0.0513327
0.502	0.00677563	0.0526057	0.0436943	0.0131409	-0.1078	0.036056	0.0653363	0.0296907	0.0666093	0.0666093	0.0347829	0.0105948	-0.00722801	0.00422951	-0.0186855	0.000410338	0.015687	0.0195062	0.0296907	-0.00977412	0.0309637	0.0207793	0.00550257	0.0195062	0.167181	0.311036	0.0653363	0.0666093	0.0767938	0.100982	0.109893	0.104801	0.104801	-0.0174125	0.0767938	0.0742477	0.0767938	0.0704285	0.0386021	0.0462404	0.0640632	0.0615171	0.0742477	0.0284176	0.0666093	0.122624	0.0653363	0.0678824	0.0424212
0.503	0.015687	0.0449674	0.0411482	-0.00213578	-0.125622	0.0322368	0.0500596	0.0576979	0.0627902	0.0602441	0.0105948	0.014414	-0.0174125	0.0118679	-0.000862719	-0.00468189	0.00677563	0.0207793	0.0182332	0.0258715	0.0207793	0.0309637	0.0118679	0.0207793	0.169727	0.311036	0.0576979	0.0602441	0.0767938	0.081886	0.109893	0.114986	0.102255	0.0016834	0.0780669	0.081886	0.0704285	0.0869783	0.037329	0.0424212	0.0627902	0.0742477	0.0513327	0.0245984	0.0742477	0.127716	0.0653363	0.0704285	0.0576979
0.504	-0.000862719	0.0627902	0.0258715	0.014414	-0.13708	0.0411482	0.036056	0.0411482	0.0500596	0.0793399	0.0245984	0.0207793	-0.00850107	0.0207793	0.00677563	0.00932174	0.0105948	0.0233254	0.0347829	0.0195062	0.0258715	0.0296907	0.00295645	0.015687	0.173546	0.313582	0.0615171	0.0678824	0.0755207	0.0920705	0.0958897	0.100982	0.104801	0.00932174	0.0704285	0.0538788	0.0755207	0.0704285	0.036056	0.0309637	0.0767938	0.0615171	0.0666093	0.0220523	0.0844321	0.112439	0.0691555	0.0615171	0.0436943
0.505	0.0169601	0.0462404	0.0258715	-0.000862719	-0.139626	0.0284176	0.0411482	0.0284176	0.0475135	0.0780669	0.0245984	0.0271445	-0.0301431	0.0207793	-0.00213578	0.014414	0.015687	0.0284176	0.0245984	0.0105948	0.0245984	0.0335098	-0.000862719	0.00295645	0.167181	0.314856	0.0691555	0.0564249	0.081886	0.0946166	0.113712	0.107347	0.104801	0.0233254	0.0640632	0.0666093	0.0742477	0.0844321	0.0398751	0.0513327	0.0551518	0.0640632	0.0666093	0.00804868	0.0666093	0.111166	0.0449674	0.0793399	0.0398751
0.506	0.0258715	0.0513327	0.0475135	0.0233254	-0.131988	0.015687	0.0500596	0.0322368	0.0615171	0.0666093	0.0207793	0.015687	0.00295645	0.0296907	-0.00468189	0.00804868	0.0258715	0.0207793	0.0195062	0.0131409	0.0258715	0.0271445	-0.000862719	0.00677563	0.156996	0.299579	0.0615171	0.0704285	0.0678824	0.0958897	0.109893	0.107347	0.0882513	0.037329	0.0717016	0.0666093	0.0780669	0.0895244	0.0296907	0.0309637	0.0666093	0.0691555	0.0564249	0.00422951	0.0717016	0.122624	0.0538788	0.0780669	0.0538788
0.507	0.00550257	0.036056	0.0245984	0.0296907	-0.13708	0.0169601	0.0538788	0.0526057	0.058971	0.0513327	0.0245984	0.0322368	-0.0237778	0.0386021	-0.00213578	0.00677563	0.00677563	0.0347829	0.0182332	-0.0135933	0.0335098	0.0207793	0.00550257	0.0131409	0.142993	0.31231	0.0717016	0.0602441	0.081886	0.0907974	0.111166	0.107347	0.103528	0.0398751	0.0666093	0.0602441	0.081886	0.104801	0.0462404	0.0424212	0.0653363	0.0640632	0.0615171	0.0258715	0.0793399	0.118805	0.0653363	0.0742477	0.0564249
0.508	0.0105948	0.0424212	0.0207793	0.0105948	-0.144718	0.0195062	0.0475135	0.0436943	0.0742477	0.0564249	0.0207793	0.0245984	-0.0237778	0.0411482	-0.0161394	0.000410338	0.00932174	0.0258715	0.0233254	0.00295645	0.0258715	0.0296907	-0.000862719	0.0271445	0.148085	0.305944	0.0704285	0.0653363	0.0780669	0.0857052	0.111166	0.0984358	0.0920705	0.0424212	0.0767938	0.0627902	0.0704285	0.0882513	0.0449674	0.0309637	0.080613	0.0615171	0.0551518	0.0271445	0.0869783	0.111166	0.0717016	0.0551518	0.0500596
0.509	0.0207793	0.058971	0.0195062	0.0233254	-0.142172	0.0309637	0.0462404	0.0449674	0.0551518	0.0615171	0.0207793	0.015687	-0.0301431	0.0411482	-0.00977412	0.00677563	0.00677563	0.0131409	0.036056	0.0195062	0.0309637	0.0296907	0.000410338	0.000410338	0.151904	0.305944	0.0678824	0.0640632	0.0767938	0.0895244	0.102255	0.109893	0.0920705	0.0627902	0.0691555	0.0793399	0.0755207	0.102255	0.0475135	0.0500596	0.0678824	0.0551518	0.0602441	0.014414	0.100982	0.106074	0.0602441	0.0717016	0.0513327
0.51	0.0182332	0.0386021	0.0322368	0.0386021	-0.144718	0.036056	0.037329	0.0424212	0.0475135	0.0449674	0.0182332	0.014414	-0.00468189	0.0462404	-0.00468189	0.00550257	0.00677563	0.0182332	0.00932174	0.0118679	0.0296907	0.0296907	0.000410338	0.0284176	0.140447	0.307217	0.0653363	0.0666093	0.081886	0.0920705	0.106074	0.107347	0.102255	0.0678824	0.0666093	0.0767938	0.0857052	0.0984358	0.0449674	0.0296907	0.0602441	0.0615171	0.0449674	0.0284176	0.103528	0.107347	0.0678824	0.0666093	0.0436943
0.511	0.0131409	0.0335098	0.0220523	0.0182332	-0.135807	0.0284176	0.0436943	0.0309637	0.0640632	0.058971	0.037329	0.0220523	-0.0199586	0.036056	0.000410338	0.00295645	0.00804868	0.0245984	0.015687	0.00677563	0.0335098	0.0258715	0.00295645	0.0258715	0.162089	0.294487	0.0691555	0.0615171	0.0742477	0.0984358	0.104801	0.109893	0.0946166	0.0780669	0.080613	0.0564249	0.0729746	0.106074	0.0386021	0.0284176	0.0666093	0.0627902	0.0666093	0.036056	0.100982	0.121351	0.0742477	0.0576979	0.0436943
0.512	0.0182332	0.0513327	0.037329	0.0335098	-0.125622	0.0220523	0.0551518	0.0424212	0.0627902	0.0424212	0.0296907	0.0207793	-0.0174125	0.0296907	-0.0148664	0.00295645	0.0195062	0.0118679	0.0131409	0.000410338	0.0424212	0.0245984	-0.00595495	0.0105948	0.145539	0.30849	0.0767938	0.0564249	0.0780669	0.0920705	0.102255	0.0933435	0.0984358	0.0857052	0.0704285	0.0742477	0.081886	0.117532	0.0411482	0.036056	0.0615171	0.0640632	0.0717016	0.0258715	0.111166	0.100982	0.0653363	0.0653363	0.0551518
0.513	0.00932174	0.0411482	0.0258715	0.0296907	-0.117984	0.0195062	0.0500596	0.0335098	0.0551518	0.0538788	0.0258715	0.0335098	-0.0250508	0.0462404	-0.00722801	0.00550257	0.00804868	0.00932174	0.0347829	0.000410338	0.0258715	0.0258715	0.00295645	0.0105948	0.139174	0.30849	0.0704285	0.0640632	0.0755207	0.081886	0.10862	0.102255	0.0946166	0.0882513	0.0767938	0.0742477	0.0844321	0.102255	0.0296907	0.0424212	0.0704285	0.0653363	0.0615171	0.0258715	0.109893	0.100982	0.0653363	0.058971	0.0551518
0.514	0.014414	0.0436943	0.0245984	0.0449674	-0.124349	0.0271445	0.0487865	0.0347829	0.0729746	0.0551518	0.0169601	0.0335098	-0.0199586	0.0576979	-0.0135933	0.014414	0.00677563	0.014414	0.0207793	0.00550257	0.0169601	0.0335098	-0.00595495	0.00422951	0.142993	0.299579	0.0666093	0.0666093	0.0767938	0.0882513	0.103528	0.0997088	0.0933435	0.0844321	0.0717016	0.0666093	0.0704285	0.120078	0.036056	0.0487865	0.0602441	0.0551518	0.0576979	0.0207793	0.103528	0.116259	0.0538788	0.058971	0.0500596
0.515	0.00677563	0.0411482	0.0271445	0.0436943	-0.133261	0.0258715	0.0475135	0.0462404	0.0666093	0.0615171	0.0182332	0.0220523	-0.0212316	0.0576979	-0.000862719	0.000410338	0.0131409	0.0296907	0.0207793	-0.0123202	0.0245984	0.0258715	0.0131409	-0.00340883	0.148085	0.305944	0.0742477	0.0678824	0.081886	0.0844321	0.107347	0.0984358	0.0997088	0.0958897	0.0704285	0.0551518	0.080613	0.117532	0.036056	0.0538788	0.0602441	0.0780669	0.0475135	0.0245984	0.117532	0.0920705	0.0666093	0.0704285	0.0436943
0.516	0.00677563	0.0411482	0.0309637	0.0245984	-0.123076	0.0220523	0.0487865	0.036056	0.0551518	0.037329	0.0207793	0.0207793	-0.00850107	0.0411482	-0.00213578	-0.0110472	0.0220523	0.0245984	0.014414	-0.0110472	0.0258715	0.0245984	-0.00722801	0.00422951	0.169727	0.294487	0.0666093	0.0780669	0.0729746	0.0844321	0.0958897	0.100982	0.0984358	0.0946166	0.0615171	0.0640632	0.0844321	0.130262	0.0271445	0.0475135	0.0564249	0.0640632	0.0615171	0.0386021	0.121351	0.116259	0.0564249	0.0666093	0.0487865
0.517	0.014414	0.0386021	0.036056	0.036056	-0.129442	0.0207793	0.0538788	0.0564249	0.0513327	0.0487865	0.0258715	0.015687	-0.00977412	0.036056	-0.0148664	0.00804868	0.0131409	-0.00213578	0.0296907	0.0105948	0.0296907	0.0335098	0.00550257	0.0169601	0.163362	0.299579	0.0666093	0.0767938	0.0755207	0.0831591	0.0971627	0.102255	0.104801	0.0907974	0.0767938	0.0653363	0.0717016	0.126443	0.0411482	0.0398751	0.0602441	0.0449674	0.0627902	0.0347829	0.135354	0.111166	0.0615171	0.0704285	0.0538788
0.518	0.0169601	0.036056	0.0195062	0.0245984	-0.125622	0.0169601	0.036056	0.036056	0.0653363	0.0576979	0.0169601	0.0207793	-0.00977412	0.0436943	0.00550257	0.00550257	0.0207793	0.0207793	0.0131409	0.0335098	0.0322368	0.0169601	-0.00595495	0.00804868	0.173546	0.300852	0.0640632	0.0678824	0.0869783	0.0780669	0.112439	0.107347	0.109893	0.102255	0.081886	0.0678824	0.0717016	0.126443	0.0296907	0.0462404	0.0564249	0.0691555	0.0627902	0.0386021	0.137901	0.116259	0.0513327	0.0793399	0.0653363
0.519	0.0118679	0.0462404	0.0245984	0.0322368	-0.133261	0.0220523	0.0475135	0.0245984	0.0640632	0.0513327	0.00932174	0.0245984	-0.00468189	0.0322368	-0.000862719	0.00932174	0.00550257	0.00677563	0.0182332	0.0258715	0.0271445	0.0233254	-0.00340883	0.00295645	0.183731	0.300852	0.0780669	0.0615171	0.0729746	0.0844321	0.106074	0.104801	0.121351	0.102255	0.081886	0.0767938	0.0946166	0.120078	0.0411482	0.0322368	0.058971	0.0615171	0.0551518	0.0449674	0.139174	0.109893	0.0653363	0.0615171	0.0666093
0.52	0.00677563	0.0526057	0.0245984	0.0411482	-0.115438	0.0118679	0.0411482	0.0475135	0.0666093	0.0411482	0.0245984	0.0284176	-0.00340883	0.0411482	-0.00850107	0.00422951	0.014414	0.0131409	0.00932174	0.0245984	0.0220523	0.0309637	0.0016834	0.00422951	0.179912	0.29576	0.0666093	0.0691555	0.0793399	0.0767938	0.106074	0.111166	0.106074	0.111166	0.0666093	0.0767938	0.0844321	0.128989	0.0347829	0.0436943	0.0551518	0.0564249	0.0436943	0.0449674	0.14172	0.10862	0.0704285	0.0640632	0.0513327
0.521	0.0233254	0.0475135	0.036056	0.0398751	-0.116711	0.0182332	0.036056	0.036056	0.0640632	0.0500596	0.0296907	0.00677563	-0.0237778	0.0309637	-0.000862719	-0.00468189	0.0284176	0.0207793	0.0207793	0.000410338	0.0258715	0.0309637	0.000410338	0.0195062	0.185004	0.29576	0.0704285	0.0602441	0.080613	0.080613	0.0971627	0.106074	0.106074	0.117532	0.0717016	0.0678824	0.0920705	0.135354	0.0436943	0.0449674	0.0462404	0.0475135	0.0602441	0.0424212	0.155723	0.0958897	0.0576979	0.0666093	0.0627902
0.522	0.000410338	0.0347829	0.0296907	0.0195062	-0.128168	0.00932174	0.0462404	0.0296907	0.0602441	0.0513327	0.0207793	0.0169601	-0.0148664	0.0564249	-0.00722801	0.00295645	0.014414	0.00550257	0.015687	0.00932174	0.0296907	0.0296907	0.0131409	0.015687	0.18755	0.293214	0.0704285	0.0602441	0.0742477	0.102255	0.0946166	0.111166	0.118805	0.112439	0.0742477	0.0551518	0.0780669	0.123897	0.0271445	0.036056	0.0602441	0.0666093	0.0538788	0.0602441	0.142993	0.112439	0.0640632	0.0704285	0.0615171
0.523	0.00422951	0.0309637	0.0258715	0.0245984	-0.131988	0.0258715	0.0436943	0.0309637	0.0462404	0.0475135	0.0233254	0.0016834	-0.00977412	0.0436943	-0.00468189	0.0195062	0.00550257	0.0105948	0.00550257	-0.000862719	0.0258715	0.0296907	0.00804868	0.00932174	0.178638	0.286848	0.0653363	0.0615171	0.0780669	0.081886	0.106074	0.104801	0.121351	0.117532	0.0678824	0.0704285	0.0857052	0.118805	0.0233254	0.0335098	0.0564249	0.0666093	0.0462404	0.0602441	0.150631	0.117532	0.0500596	0.0615171	0.0666093
0.524	0.0245984	0.0284176	0.0347829	0.0169601	-0.129442	0.0271445	0.0487865	0.0449674	0.0526057	0.0513327	0.00295645	0.036056	-0.000862719	0.0309637	-0.00977412	-0.00977412	0.0195062	0.0245984	0.0220523	0.0131409	0.015687	0.0220523	0.000410338	0.00677563	0.186277	0.298306	0.0653363	0.0640632	0.0678824	0.081886	0.103528	0.0997088	0.131535	0.128989	0.0640632	0.0742477	0.0882513	0.114986	0.0436943	0.0424212	0.0640632	0.0526057	0.0615171	0.0602441	0.137901	0.109893	0.0564249	0.0602441	0.0666093
0.525	0.0131409	0.0386021	0.0322368	0.0335098	-0.138353	0.0169601	0.0538788	0.0424212	0.0462404	0.0449674	0.0335098	0.0169601	-0.0110472	0.0169601	-0.00977412	0.014414	0.014414	0.0258715	0.0169601	0.0335098	0.0347829	0.0182332	0.000410338	0.000410338	0.18755	0.291941	0.058971	0.0615171	0.0666093	0.0844321	0.106074	0.0907974	0.117532	0.118805	0.0653363	0.0666093	0.0869783	0.116259	0.0296907	0.0436943	0.0678824	0.0411482	0.0526057	0.0576979	0.145539	0.107347	0.0666093	0.0742477	0.0653363
0.526	0.00677563	0.0296907	0.0207793	0.0258715	-0.12053	0.0258715	0.0513327	0.0309637	0.0449674	0.0526057	0.0182332	0.0131409	-0.0250508	0.00422951	-0.0110472	-0.0148664	0.00422951	0.00677563	0.0449674	0.0309637	0.0233254	0.0258715	0.00677563	0.015687	0.183731	0.293214	0.0691555	0.0678824	0.0844321	0.0857052	0.102255	0.0958897	0.118805	0.126443	0.0704285	0.0576979	0.080613	0.112439	0.0398751	0.0487865	0.0551518	0.0678824	0.058971	0.0576979	0.151904	0.111166	0.0513327	0.0615171	0.0717016
0.527	0.0118679	0.0398751	0.0195062	0.0220523	-0.148537	0.0131409	0.0487865	0.0347829	0.0538788	0.0526057	0.0233254	0.015687	-0.00850107	0.00804868	-0.00595495	-0.00722801	0.0195062	0.0169601	0.0207793	0.0245984	0.0182332	0.0233254	0.00295645	0.00422951	0.18755	0.291941	0.0615171	0.0640632	0.0767938	0.0869783	0.0971627	0.0920705	0.116259	0.135354	0.0704285	0.0704285	0.0869783	0.107347	0.0309637	0.0322368	0.0500596	0.0666093	0.0551518	0.0717016	0.139174	0.10862	0.0666093	0.0640632	0.0653363
0.528	0.015687	0.0436943	0.0233254	0.0233254	-0.13708	0.0233254	0.0449674	0.0449674	0.0526057	0.0500596	0.0296907	0.0195062	-0.0110472	0.0105948	-0.00340883	0.0207793	0.0207793	0.00932174	0.0258715	0.0207793	0.014414	0.0309637	0.00295645	0.0220523	0.177365	0.299579	0.0653363	0.0704285	0.0907974	0.0767938	0.0907974	0.106074	0.118805	0.128989	0.0653363	0.0666093	0.0920705	0.102255	0.0335098	0.0411482	0.0513327	0.0500596	0.0526057	0.0627902	0.131535	0.102255	0.0666093	0.0742477	0.058971
0.529	0.0245984	0.0233254	0.0131409	0.0131409	-0.100161	0.0118679	0.037329	0.036056	0.0615171	0.0487865	0.0182332	0.0118679	0.00550257	0.014414	-0.00468189	0.00677563	0.0105948	0.00295645	0.014414	0.0271445	0.0386021	0.0284176	0.00295645	0.00677563	0.18755	0.27921	0.0551518	0.0678824	0.081886	0.0717016	0.102255	0.0882513	0.122624	0.137901	0.0767938	0.0653363	0.0895244	0.0907974	0.0335098	0.0436943	0.0615171	0.0538788	0.058971	0.0678824	0.122624	0.0920705	0.0513327	0.0704285	0.0666093
0.53	0.00932174	0.0424212	0.015687	0.0207793	-0.0874306	0.0195062	0.0424212	0.0398751	0.0424212	0.0615171	0.0207793	0.0245984	-0.00468189	0.0207793	-0.00468189	0.00295645	0.015687	0.0118679	0.0131409	0.0169601	0.0245984	0.0335098	-0.00595495	0.00932174	0.18755	0.307217	0.0640632	0.0666093	0.0755207	0.0895244	0.0920705	0.100982	0.131535	0.144266	0.0691555	0.0704285	0.081886	0.0920705	0.0335098	0.036056	0.0576979	0.0615171	0.0666093	0.0678824	0.118805	0.0971627	0.0640632	0.0576979	0.0551518
0.531	0.0169601	0.0436943	0.037329	0.0284176	-0.0976151	0.0309637	0.0245984	0.0347829	0.0487865	0.0513327	0.0284176	0.0169601	-0.0161394	0.015687	-0.0135933	0.00804868	0.0233254	0.0207793	0.015687	0.0207793	0.0207793	0.0220523	-0.00213578	0.014414	0.191369	0.29576	0.0691555	0.0666093	0.0780669	0.0831591	0.0946166	0.102255	0.12517	0.136628	0.0755207	0.0742477	0.0857052	0.0793399	0.0245984	0.0564249	0.0411482	0.0615171	0.0411482	0.0767938	0.120078	0.106074	0.0615171	0.0640632	0.0615171
0.532	0.0169601	0.0424212	0.0233254	0.0182332	-0.102707	0.00550257	0.0296907	0.0411482	0.0538788	0.058971	0.0245984	0.014414	-0.00850107	0.015687	-0.00977412	-0.00213578	0.0118679	0.014414	0.0207793	0.014414	0.0169601	0.0207793	0.00422951	0.00550257	0.188823	0.288121	0.0615171	0.0538788	0.0691555	0.080613	0.0984358	0.0946166	0.12517	0.136628	0.0666093	0.0653363	0.081886	0.10862	0.037329	0.0487865	0.058971	0.0615171	0.0513327	0.0767938	0.113712	0.0984358	0.0627902	0.0627902	0.0615171
0.533	0.0220523	0.0335098	0.000410338	0.00932174	-0.109073	0.015687	0.0487865	0.0449674	0.0538788	0.0653363	0.0245984	0.0220523	-0.0135933	0.0347829	-0.0123202	0.0118679	0.00804868	0.0245984	0.0131409	0.036056	0.0296907	0.0220523	0.00295645	0.0105948	0.2041	0.276664	0.058971	0.0678824	0.0895244	0.081886	0.102255	0.0997088	0.130262	0.134081	0.0717016	0.0678824	0.102255	0.0907974	0.0207793	0.0449674	0.0500596	0.0462404	0.058971	0.0742477	0.107347	0.0958897	0.0576979	0.0602441	0.0755207
0.534	0.0245984	0.0335098	0.0309637	0.0131409	-0.0759731	0.0118679	0.037329	0.0309637	0.0551518	0.0551518	0.0131409	0.00550257	-0.00722801	0.0207793	-0.00468189	0.00550257	0.00422951	0.014414	0.00550257	0.036056	0.0309637	0.0335098	-0.00213578	0.000410338	0.192642	0.291941	0.0564249	0.0666093	0.0666093	0.081886	0.0958897	0.0869783	0.122624	0.150631	0.0742477	0.0615171	0.100982	0.0780669	0.0335098	0.0335098	0.0538788	0.0666093	0.0449674	0.0857052	0.100982	0.102255	0.0576979	0.0615171	0.0615171
0.535	0.0296907	0.0462404	0.0220523	0.0296907	-0.0759731	0.0195062	0.0475135	0.0258715	0.0602441	0.0475135	0.0131409	0.0182332	-0.00468189	0.0169601	-0.0148664	0.0195062	0.014414	0.015687	0.0169601	0.0462404	0.0207793	0.0233254	-0.00722801	0.0118679	0.192642	0.293214	0.058971	0.058971	0.0844321	0.0678824	0.102255	0.0958897	0.120078	0.142993	0.0640632	0.0691555	0.0920705	0.0958897	0.0335098	0.036056	0.0475135	0.0538788	0.0526057	0.0717016	0.10862	0.0997088	0.0615171	0.0615171	0.0500596
0.536	0.0207793	0.0436943	0.015687	0.0245984	-0.0810654	0.0195062	0.0245984	0.0335098	0.0513327	0.0487865	0.0207793	0.0169601	-0.00340883	0.0284176	-0.0148664	-0.000862719	0.00550257	0.0207793	0.0182332	0.0322368	0.0220523	0.0220523	-0.00468189	0.00422951	0.190096	0.29576	0.0653363	0.0704285	0.0767938	0.0780669	0.100982	0.0997088	0.113712	0.144266	0.0691555	0.0640632	0.0857052	0.081886	0.0284176	0.0309637	0.0487865	0.0576979	0.0653363	0.0704285	0.102255	0.106074	0.0538788	0.0627902	0.0526057
0.537	0.015687	0.0398751	0.0195062	0.0284176	-0.0810654	0.014414	0.0335098	0.0347829	0.0487865	0.0462404	0.037329	0.0131409	-0.0148664	0.0436943	-0.00722801	0.000410338	0.015687	0.0169601	0.0296907	0.0449674	0.0207793	0.00932174	0.00932174	0.000410338	0.192642	0.294487	0.0576979	0.0666093	0.0767938	0.0767938	0.104801	0.102255	0.12517	0.146812	0.0704285	0.0640632	0.104801	0.0755207	0.0309637	0.037329	0.0551518	0.0602441	0.0538788	0.0793399	0.100982	0.106074	0.0475135	0.0602441	0.0500596
0.538	0.0245984	0.0258715	0.036056	0.015687	-0.051785	0.0335098	0.0335098	0.0335098	0.0436943	0.0462404	0.0207793	0.00804868	-0.0199586	0.0207793	-0.00468189	0.00422951	-0.00468189	0.00677563	0.0131409	0.0386021	0.0284176	0.0296907	-0.00468189	0.0220523	0.188823	0.297033	0.0666093	0.0704285	0.0742477	0.081886	0.104801	0.0869783	0.116259	0.132808	0.0666093	0.0487865	0.0920705	0.0767938	0.0436943	0.0564249	0.0500596	0.0475135	0.0411482	0.0882513	0.0946166	0.104801	0.0640632	0.0615171	0.0500596
0.539	0.0195062	0.0475135	0.0105948	0.014414	-0.0606964	0.015687	0.0398751	0.0398751	0.0576979	0.0551518	0.0131409	0.0207793	-0.0110472	0.0424212	-0.00340883	0.000410338	0.00804868	0.014414	0.00804868	0.014414	0.0220523	0.0296907	0.00677563	0.00550257	0.199007	0.281756	0.0576979	0.0666093	0.0742477	0.0755207	0.106074	0.102255	0.126443	0.140447	0.0653363	0.0640632	0.0920705	0.0640632	0.0271445	0.0449674	0.0602441	0.0500596	0.0564249	0.081886	0.0869783	0.0933435	0.0576979	0.0615171	0.0615171
0.54	0.0195062	0.0284176	0.00677563	0.00804868	-0.0708809	0.0195062	0.0245984	0.0335098	0.0653363	0.0551518	0.0131409	0.0233254	-0.00850107	0.0220523	0.00295645	0.0105948	0.0131409	0.0169601	0.0105948	0.0245984	0.0195062	0.014414	0.00295645	0.00932174	0.18755	0.298306	0.0640632	0.058971	0.0755207	0.0780669	0.0984358	0.0920705	0.121351	0.146812	0.0678824	0.0576979	0.0882513	0.0704285	0.0309637	0.0475135	0.0551518	0.0666093	0.0411482	0.0678824	0.0780669	0.080613	0.0602441	0.0602441	0.0602441
0.541	0.0271445	0.0462404	0.0335098	0.0207793	-0.0683348	0.014414	0.036056	0.0551518	0.0538788	0.0335098	0.0169601	-0.00213578	-0.0199586	0.0309637	-0.00468189	0.000410338	0.0233254	0.014414	0.0182332	0.0284176	0.0207793	0.014414	0.00677563	-0.000862719	0.183731	0.288121	0.0615171	0.0691555	0.0704285	0.0742477	0.0907974	0.0958897	0.118805	0.135354	0.0653363	0.0691555	0.100982	0.0907974	0.036056	0.0271445	0.0538788	0.0564249	0.0564249	0.0666093	0.0767938	0.102255	0.0551518	0.0653363	0.0335098
0.542	0.0105948	0.037329	0.0207793	0.0131409	-0.0810654	0.0296907	0.0411482	0.0411482	0.0564249	0.0513327	0.0309637	0.014414	-0.0212316	0.0335098	-0.00213578	-0.00468189	0.000410338	0.0118679	0.00295645	0.0271445	0.0195062	0.015687	0.00295645	0.0131409	0.182458	0.290668	0.0551518	0.0627902	0.081886	0.081886	0.0907974	0.0971627	0.122624	0.136628	0.0678824	0.0717016	0.106074	0.0857052	0.014414	0.0284176	0.0500596	0.0551518	0.0551518	0.0704285	0.0678824	0.102255	0.0475135	0.058971	0.0576979
0.543	0.0195062	0.0487865	0.015687	0.0207793	-0.0721539	0.014414	0.0335098	0.0245984	0.0284176	0.0500596	0.0131409	0.0195062	-0.0148664	0.0411482	-0.0148664	0.00804868	0.014414	0.00422951	0.0245984	0.0271445	0.0195062	0.0245984	0.00295645	0.00550257	0.182458	0.290668	0.0678824	0.0615171	0.0704285	0.0767938	0.0907974	0.0895244	0.120078	0.142993	0.058971	0.0564249	0.0984358	0.0920705	0.0258715	0.036056	0.0449674	0.0398751	0.0500596	0.0767938	0.0767938	0.102255	0.0666093	0.0615171	0.0500596
0.544	0.00932174	0.0271445	0.00932174	0.0207793	-0.0645156	-0.00340883	0.0449674	0.0284176	0.0449674	0.0576979	0.0207793	0.0245984	-0.0250508	0.0436943	-0.00722801	0.00550257	0.0016834	0.0131409	0.00932174	-0.000862719	0.0271445	0.0258715	0.00295645	0.0118679	0.183731	0.288121	0.0678824	0.0615171	0.0717016	0.0767938	0.0933435	0.104801	0.100982	0.117532	0.0564249	0.0666093	0.0971627	0.0831591	0.0245984	0.0309637	0.0640632	0.0551518	0.0551518	0.058971	0.0857052	0.0971627	0.0627902	0.058971	0.036056
0.545	0.0245984	0.0411482	0.015687	0.0195062	-0.101434	0.0245984	0.0424212	0.0500596	0.058971	0.0436943	-0.00468189	0.00932174	-0.0110472	0.0233254	-0.00340883	-0.00340883	0.0182332	0.0182332	0.0258715	0.00932174	0.00932174	0.015687	0.000410338	0.00677563	0.177365	0.291941	0.0627902	0.0564249	0.0755207	0.0857052	0.0971627	0.0971627	0.103528	0.0907974	0.0678824	0.0551518	0.0920705	0.0844321	0.0284176	0.0411482	0.0526057	0.0576979	0.0564249	0.0704285	0.0793399	0.0946166	0.0564249	0.058971	0.0335098
0.546	0.0233254	0.0398751	0.0169601	0.0105948	-0.124349	0.0322368	0.036056	0.0245984	0.0411482	0.0296907	0.0182332	0.00804868	-0.00213578	0.0182332	0.000410338	0.0131409	0.015687	0.0182332	0.00677563	0.0016834	0.0271445	0.0220523	0.00932174	0.00550257	0.173546	0.285575	0.0666093	0.058971	0.0793399	0.0780669	0.0857052	0.0857052	0.116259	0.0678824	0.0704285	0.0500596	0.107347	0.0780669	0.0386021	0.0386021	0.0627902	0.0551518	0.0576979	0.0615171	0.0958897	0.0997088	0.0500596	0.0564249	0.036056
0.547	0.014414	0.0296907	0.0207793	0.0245984	-0.140899	0.014414	0.0207793	0.0335098	0.0513327	0.0551518	0.036056	0.0131409	-0.00722801	0.0424212	-0.0148664	0.00932174	0.0105948	0.00550257	0.00550257	0.000410338	0.014414	0.0258715	-0.00850107	0.0245984	0.168454	0.293214	0.0538788	0.0704285	0.0704285	0.0755207	0.0920705	0.0946166	0.114986	0.0640632	0.0602441	0.0500596	0.102255	0.0958897	0.0271445	0.0245984	0.0398751	0.0500596	0.0538788	0.0564249	0.0958897	0.0882513	0.0678824	0.0538788	0.0296907
0.548	0.0195062	0.036056	0.0118679	0.00677563	-0.144718	0.0131409	0.0245984	0.0386021	0.0551518	0.0526057	0.0258715	0.0131409	-0.0123202	0.0207793	-0.00595495	-0.00468189	0.00932174	0.0207793	0.0220523	0.014414	0.0195062	0.0182332	0.0016834	0.015687	0.186277	0.285575	0.0691555	0.0666093	0.0742477	0.0704285	0.102255	0.0920705	0.111166	0.058971	0.0704285	0.0602441	0.0907974	0.0907974	0.0271445	0.036056	0.0462404	0.0615171	0.0462404	0.0678824	0.106074	0.0920705	0.0653363	0.0615171	0.0513327
0.549	0.0233254	0.0449674	0.0169601	0.00932174	-0.156176	0.015687	0.0411482	0.0500596	0.0411482	0.0462404	0.0233254	0.0195062	-0.00468189	0.0335098	-0.0110472	0.0016834	0.000410338	0.014414	0.0258715	0.000410338	0.015687	0.014414	-0.00340883	0.00804868	0.177365	0.289394	0.0666093	0.0666093	0.0640632	0.0857052	0.0907974	0.0946166	0.112439	0.080613	0.0627902	0.0640632	0.109893	0.0767938	0.0347829	0.0322368	0.0564249	0.0615171	0.0436943	0.0615171	0.111166	0.0997088	0.0487865	0.0538788	0.0742477
0.55	0.00932174	0.0398751	0.0195062	0.0105948	-0.152357	0.00932174	0.036056	0.0322368	0.0487865	0.0462404	0.00550257	0.000410338	-0.00595495	0.0271445	-0.0123202	0.00295645	0.00422951	-0.000862719	0.0233254	0.00677563	0.0347829	0.0195062	-0.000862719	0.000410338	0.177365	0.291941	0.0538788	0.0780669	0.0755207	0.0742477	0.0920705	0.0958897	0.122624	0.0971627	0.0767938	0.0653363	0.0984358	0.0971627	0.0411482	0.0296907	0.0449674	0.0487865	0.0462404	0.0640632	0.0895244	0.104801	0.0564249	0.0602441	0.0755207
0.551	0.014414	0.0436943	0.0207793	0.0220523	-0.135807	0.0105948	0.036056	0.0436943	0.0500596	0.0449674	0.0131409	0.00422951	-0.00977412	0.0207793	-0.0148664	-0.0148664	0.00295645	0.014414	0.00677563	-0.00468189	0.00804868	0.014414	0.014414	-0.00213578	0.18755	0.280483	0.0615171	0.0691555	0.0717016	0.0640632	0.0984358	0.0882513	0.0984358	0.126443	0.0704285	0.0564249	0.0882513	0.081886	0.0309637	0.036056	0.0411482	0.0513327	0.0526057	0.0526057	0.0971627	0.0958897	0.0538788	0.058971	0.0653363
0.552	0.0271445	0.0500596	0.0131409	0.015687	-0.119257	0.015687	0.0386021	0.0462404	0.0398751	0.0538788	0.0182332	0.0233254	-0.0148664	0.0322368	-0.00213578	-0.00468189	-0.00340883	0.000410338	0.00295645	-0.00977412	0.0245984	0.0245984	0.00550257	0.0105948	0.178638	0.290668	0.0627902	0.0742477	0.0691555	0.0793399	0.0869783	0.081886	0.100982	0.137901	0.0717016	0.0627902	0.0971627	0.0691555	0.036056	0.0335098	0.0500596	0.0462404	0.0500596	0.0462404	0.0997088	0.0958897	0.0462404	0.0564249	0.0857052
0.553	0.0131409	0.036056	0.0105948	0.00550257	-0.12053	0.0105948	0.0309637	0.0335098	0.0538788	0.0487865	0.0220523	0.0118679	-0.00850107	0.0296907	-0.00977412	-0.00213578	0.000410338	0.0245984	0.00295645	-0.00722801	0.0245984	0.0284176	-0.000862719	0.00804868	0.178638	0.291941	0.0627902	0.0691555	0.0704285	0.080613	0.0946166	0.0844321	0.100982	0.137901	0.0576979	0.0538788	0.0997088	0.0971627	0.0271445	0.0322368	0.0462404	0.0615171	0.0475135	0.036056	0.0958897	0.0907974	0.0424212	0.0551518	0.0704285
0.554	0.0207793	0.0347829	0.015687	0.00804868	-0.125622	0.0207793	0.0284176	0.0271445	0.0564249	0.0513327	0.0207793	0.00677563	-0.00977412	0.0233254	-0.0123202	0.014414	0.014414	0.00932174	-0.00595495	-0.0186855	0.0105948	0.0245984	-0.0135933	0.0207793	0.182458	0.285575	0.0615171	0.0615171	0.0678824	0.0767938	0.0971627	0.0857052	0.106074	0.14172	0.0755207	0.0513327	0.0971627	0.0907974	0.036056	0.0386021	0.0500596	0.0666093	0.0500596	0.0411482	0.0971627	0.080613	0.0551518	0.0729746	0.0475135
0.555	0.014414	0.0322368	0.0131409	0.0105948	-0.115438	0.00677563	0.0449674	0.0602441	0.0411482	0.0462404	0.0207793	0.015687	-0.00722801	0.00422951	-0.0199586	-0.0135933	-0.00340883	0.0169601	0.0271445	0.00932174	0.0322368	0.0245984	0.014414	0.0207793	0.183731	0.289394	0.0653363	0.0602441	0.0653363	0.0793399	0.0946166	0.0767938	0.102255	0.142993	0.0767938	0.0551518	0.0920705	0.0895244	0.0245984	0.0411482	0.0487865	0.0436943	0.0449674	0.036056	0.0920705	0.0971627	0.0666093	0.0436943	0.0666093
0.556	0.0245984	0.0411482	0.0131409	-0.00468189	-0.0988882	0.0207793	0.0322368	0.036056	0.0538788	0.0462404	0.0207793	0.0220523	-0.00595495	0.0258715	-0.00850107	0.00422951	-0.00468189	0.0105948	0.0182332	-0.00468189	0.0411482	0.0207793	-0.00595495	0.00295645	0.173546	0.291941	0.0513327	0.0755207	0.0717016	0.0793399	0.0907974	0.0882513	0.0997088	0.128989	0.0653363	0.0602441	0.0958897	0.0844321	0.036056	0.0347829	0.0602441	0.0538788	0.0449674	0.0513327	0.0958897	0.0997088	0.0513327	0.0538788	0.0615171
0.557	0.0296907	0.036056	0.0245984	0.000410338	-0.111619	0.0105948	0.0411482	0.0309637	0.0615171	0.0500596	0.0309637	0.015687	-0.0212316	0.0309637	0.00295645	-0.0135933	0.00295645	0.00932174	0.0169601	0.0016834	0.0169601	0.0169601	-0.00340883	0.000410338	0.167181	0.290668	0.0538788	0.0602441	0.0640632	0.0831591	0.0907974	0.0895244	0.116259	0.142993	0.0627902	0.0551518	0.0857052	0.0717016	0.0335098	0.037329	0.0615171	0.0538788	0.0398751	0.0475135	0.0920705	0.0933435	0.0500596	0.0564249	0.0322368
0.558	0.014414	0.0335098	0.0207793	0.0220523	-0.128168	0.0271445	0.0462404	0.0462404	0.0564249	0.0513327	0.014414	0.0195062	0.0016834	0.0220523	-0.00468189	0.00677563	0.0169601	0.0131409	0.00677563	-0.0199586	0.00550257	0.0258715	0.0105948	0.00422951	0.173546	0.290668	0.0717016	0.0564249	0.0704285	0.0742477	0.0895244	0.0933435	0.106074	0.134081	0.0895244	0.0640632	0.0907974	0.0857052	0.0195062	0.0424212	0.0487865	0.0462404	0.0640632	0.0475135	0.0958897	0.0933435	0.0449674	0.0500596	0.0105948
0.559	0.0195062	0.0475135	0.0207793	0.014414	-0.162541	0.0195062	0.0347829	0.037329	0.0615171	0.0449674	0.014414	0.015687	-0.00340883	0.015687	0.000410338	-0.00595495	0.014414	0.0131409	0.00804868	-0.00595495	0.0131409	0.0245984	-0.00340883	0.0131409	0.167181	0.289394	0.0666093	0.0551518	0.0602441	0.0844321	0.0920705	0.0920705	0.107347	0.142993	0.0691555	0.0755207	0.0958897	0.080613	0.0271445	0.0233254	0.0436943	0.0576979	0.0538788	0.0602441	0.0958897	0.081886	0.0526057	0.0602441	0.0296907
0.56	0.0207793	0.0258715	0.0233254	0.0016834	-0.172726	0.00932174	0.0500596	0.0411482	0.0475135	0.0551518	0.0245984	0.0220523	-0.0161394	0.0131409	-0.00468189	-0.000862719	0.00932174	0.015687	0.0105948	-0.00722801	0.0169601	0.014414	0.00295645	0.00295645	0.169727	0.293214	0.0576979	0.0615171	0.080613	0.0729746	0.0844321	0.0857052	0.106074	0.118805	0.0704285	0.0717016	0.104801	0.0780669	0.0271445	0.0347829	0.0513327	0.0462404	0.036056	0.0449674	0.0844321	0.0907974	0.0462404	0.0576979	0.0169601
0.561	0.0220523	0.0500596	0.000410338	0.0118679	-0.133261	0.0105948	0.0449674	0.0233254	0.0576979	0.0526057	0.0195062	0.0105948	-0.00595495	0.0233254	0.00550257	-0.00595495	0.0105948	0.00550257	0.015687	0.00422951	0.0233254	0.0195062	-0.00595495	0.015687	0.172273	0.285575	0.0576979	0.0602441	0.0678824	0.0704285	0.0984358	0.0780669	0.10862	0.139174	0.0666093	0.0640632	0.0971627	0.081886	0.0436943	0.0411482	0.0449674	0.0513327	0.0500596	0.0538788	0.0971627	0.0895244	0.0538788	0.0678824	-0.000862719
0.562	0.0220523	0.0411482	0.00804868	0.00932174	-0.15363	0.015687	0.0449674	0.037329	0.0602441	0.0551518	0.0182332	0.015687	-0.00595495	0.0131409	-0.00977412	0.00422951	-0.000862719	0.014414	0.0105948	0.014414	0.0195062	0.0245984	-0.0110472	0.0245984	0.179912	0.291941	0.0576979	0.0678824	0.0780669	0.0793399	0.0869783	0.0857052	0.104801	0.117532	0.0742477	0.0704285	0.102255	0.0844321	0.0220523	0.0322368	0.0500596	0.037329	0.0386021	0.0615171	0.0857052	0.0907974	0.0411482	0.0538788	0.036056
0.563	0.015687	0.0449674	0.0195062	-0.00595495	-0.135807	0.0258715	0.0475135	0.0284176	0.0513327	0.0436943	0.0169601	0.0233254	-0.0135933	0.0105948	-0.00977412	0.00550257	0.014414	0.014414	0.014414	0.00932174	0.0195062	0.0220523	0.00677563	-0.00340883	0.174819	0.291941	0.0551518	0.0576979	0.0640632	0.0717016	0.0895244	0.0857052	0.118805	0.107347	0.0678824	0.0602441	0.0857052	0.0907974	0.0233254	0.0436943	0.0475135	0.0564249	0.0411482	0.0411482	0.0857052	0.0907974	0.0436943	0.0436943	0.0449674
0.564	0.0182332	0.0245984	0.0105948	0.00422951	-0.13708	0.0169601	0.0424212	0.037329	0.0449674	0.0449674	0.0105948	0.0169601	-0.0135933	0.0207793	-0.00850107	-0.00468189	-0.000862719	0.00932174	0.0105948	0.014414	0.0207793	0.0258715	0.00932174	0.0118679	0.177365	0.281756	0.0615171	0.0602441	0.0767938	0.0729746	0.0946166	0.0869783	0.106074	0.118805	0.080613	0.0602441	0.0946166	0.0742477	0.0233254	0.0309637	0.0424212	0.0386021	0.0500596	0.0500596	0.0831591	0.0869783	0.0487865	0.0564249	0.0233254
0.565	0.0207793	0.0398751	0.0169601	0.00550257	-0.124349	0.0118679	0.0436943	0.0475135	0.0500596	0.0487865	0.000410338	0.00295645	-0.0135933	0.0207793	-0.0263239	0.00295645	0.00550257	0.015687	0.0105948	0.015687	0.0233254	0.0105948	0.00422951	-0.00340883	0.169727	0.281756	0.0729746	0.0615171	0.0780669	0.0755207	0.0971627	0.0857052	0.107347	0.114986	0.081886	0.0640632	0.0958897	0.0691555	0.015687	0.0335098	0.0436943	0.0411482	0.0436943	0.0475135	0.0767938	0.0882513	0.0500596	0.0564249	0.0322368
0.566	0.0245984	0.0449674	0.015687	0.00550257	-0.143445	0.00677563	0.0322368	0.0296907	0.0411482	0.0449674	0.0169601	0.00932174	-0.000862719	0.015687	-0.0123202	-0.00595495	0.014414	0.0105948	0.015687	0.00932174	0.0258715	0.0118679	-0.00468189	0.00550257	0.178638	0.283029	0.0513327	0.0717016	0.0729746	0.0857052	0.0958897	0.080613	0.117532	0.103528	0.0653363	0.0653363	0.0984358	0.0704285	0.0284176	0.036056	0.0487865	0.0462404	0.0424212	0.0462404	0.0780669	0.0946166	0.0500596	0.0513327	0.0233254
0.567	0.0016834	0.0449674	0.000410338	0.00677563	-0.138353	0.0233254	0.0335098	0.0233254	0.0475135	0.0386021	0.00295645	0.0195062	-0.00722801	0.0258715	0.00677563	0.00932174	0.0118679	0.00422951	0.0105948	-0.000862719	0.0296907	0.00932174	0.0016834	0.00422951	0.176092	0.283029	0.0615171	0.0640632	0.0755207	0.0767938	0.0920705	0.081886	0.0907974	0.111166	0.0704285	0.0538788	0.0997088	0.0678824	0.0296907	0.0335098	0.0411482	0.0538788	0.0386021	0.0615171	0.0793399	0.0958897	0.0538788	0.0602441	0.0182332
0.568	0.014414	0.0296907	0.00932174	-0.000862719	-0.139626	0.00677563	0.036056	0.0258715	0.036056	0.0500596	0.0105948	0.0207793	-0.0110472	0.000410338	-0.0110472	-0.0110472	0.00932174	-0.00722801	0.0220523	0.014414	0.0118679	0.0258715	-0.0148664	0.0016834	0.177365	0.288121	0.0551518	0.0564249	0.0704285	0.080613	0.0844321	0.080613	0.0920705	0.106074	0.0627902	0.058971	0.0895244	0.0564249	0.0271445	0.0335098	0.036056	0.0526057	0.037329	0.0500596	0.0857052	0.0869783	0.0449674	0.058971	0.015687
0.569	0.0258715	0.0258715	0.000410338	0.000410338	-0.116711	0.0182332	0.0347829	0.0436943	0.0526057	0.0640632	0.0296907	0.014414	-0.00468189	0.0169601	-0.000862719	0.00550257	0.00295645	0.00677563	-0.00213578	0.0169601	0.0169601	0.0207793	-0.00977412	0.00422951	0.185004	0.285575	0.0704285	0.0576979	0.081886	0.0831591	0.0971627	0.0882513	0.103528	0.104801	0.0653363	0.0551518	0.0857052	0.081886	0.0271445	0.0398751	0.0462404	0.0564249	0.0449674	0.0526057	0.0844321	0.0971627	0.0564249	0.0436943	0.0538788
0.57	0.00550257	0.0258715	0.00550257	0.00932174	-0.134534	0.015687	0.0475135	0.0207793	0.0615171	0.0475135	0.00550257	0.0195062	-0.0250508	0.0182332	0.0016834	0.0118679	0.0182332	0.00550257	0.0207793	0.0526057	0.00804868	0.0118679	0.00677563	0.000410338	0.165908	0.280483	0.0653363	0.0615171	0.0780669	0.0767938	0.081886	0.0831591	0.0984358	0.0946166	0.0666093	0.0551518	0.103528	0.0666093	0.00550257	0.0398751	0.0386021	0.0500596	0.0436943	0.0449674	0.0793399	0.0933435	0.0500596	0.0564249	0.0576979
0.571	0.0118679	0.0398751	0.014414	-0.000862719	-0.148537	0.0105948	0.0462404	0.0436943	0.0462404	0.0526057	0.015687	-0.000862719	-0.00722801	0.0169601	-0.0135933	-0.00977412	0.00804868	0.00804868	0.015687	0.0258715	0.0245984	0.0245984	-0.00977412	0.00550257	0.174819	0.284302	0.0653363	0.058971	0.0742477	0.0704285	0.0844321	0.0831591	0.0933435	0.0920705	0.0640632	0.0564249	0.0933435	0.0627902	0.0398751	0.0335098	0.0513327	0.0449674	0.0347829	0.0424212	0.0729746	0.0907974	0.0551518	0.0398751	0.0182332
0.572	0.0347829	0.0322368	0.00677563	0.00550257	-0.156176	0.014414	0.0335098	0.0386021	0.0475135	0.0335098	0.014414	0.0105948	-0.0174125	0.0220523	-0.0135933	0.0131409	0.0220523	0.0245984	0.00932174	0.0296907	0.0309637	0.0220523	0.00550257	0.00932174	0.171	0.284302	0.0602441	0.0615171	0.0729746	0.0717016	0.0971627	0.0907974	0.0920705	0.102255	0.0691555	0.0538788	0.0857052	0.0691555	0.0284176	0.0245984	0.0449674	0.0462404	0.0322368	0.0436943	0.0767938	0.0895244	0.0513327	0.0487865	0.0284176
0.573	0.015687	0.0335098	0.00932174	0.014414	-0.177818	0.0207793	0.0347829	0.0411482	0.0475135	0.0449674	0.0118679	0.0207793	-0.00595495	0.0296907	-0.0225047	0.0118679	0.00677563	0.0182332	0.014414	0.00550257	0.0322368	0.0258715	-0.0161394	0.00804868	0.177365	0.290668	0.0564249	0.0500596	0.0717016	0.0742477	0.0997088	0.081886	0.0844321	0.106074	0.0640632	0.0615171	0.100982	0.0767938	0.0258715	0.0233254	0.0411482	0.0449674	0.0564249	0.0296907	0.0767938	0.0793399	0.0436943	0.0424212	0.0411482
0.574	0.0284176	0.0322368	-0.00340883	0.00550257	-0.145991	0.0182332	0.036056	0.0386021	0.0411482	0.0513327	0.00550257	-0.00468189	-0.00722801	0.0182332	-0.0123202	0.0016834	-0.00850107	0.0169601	0.0182332	0.0169601	0.0245984	0.0207793	-0.0161394	0.00422951	0.182458	0.276664	0.0704285	0.0538788	0.0704285	0.0742477	0.0857052	0.080613	0.081886	0.0920705	0.0666093	0.0487865	0.0984358	0.0831591	0.0207793	0.0309637	0.0462404	0.0284176	0.0398751	0.0513327	0.0640632	0.0920705	0.0551518	0.0526057	0.0169601
0.575	0.0233254	0.0258715	0.0105948	0.000410338	-0.0861576	0.0105948	0.036056	0.0335098	0.0564249	0.0436943	0.0195062	0.0335098	-0.0135933	0.0105948	0.000410338	-0.0110472	0.00932174	0.00550257	0.00932174	-0.00468189	0.0169601	0.015687	-0.0161394	0.00932174	0.169727	0.293214	0.0627902	0.0678824	0.0678824	0.0780669	0.081886	0.0844321	0.0742477	0.0882513	0.0717016	0.0615171	0.0869783	0.081886	0.0258715	0.0258715	0.0475135	0.0513327	0.0475135	0.0475135	0.0857052	0.0869783	0.0627902	0.0666093	0.0169601
0.576	0.0207793	0.0335098	0.0105948	-0.00850107	-0.101434	0.00422951	0.0462404	0.0296907	0.0475135	0.0309637	0.0118679	0.0105948	-0.00595495	0.0245984	0.00550257	0.00677563	0.00295645	0.000410338	0.014414	0.0105948	0.0322368	0.014414	0.000410338	0.00295645	0.177365	0.294487	0.0576979	0.0653363	0.0793399	0.0780669	0.0869783	0.0767938	0.081886	0.081886	0.0704285	0.0551518	0.0882513	0.0958897	0.0436943	0.0398751	0.0551518	0.0564249	0.0386021	0.0564249	0.0767938	0.081886	0.0500596	0.0500596	0.037329
0.577	0.0258715	0.0462404	-0.00722801	0.00932174	-0.0912498	0.0131409	0.0449674	0.0335098	0.0538788	0.0449674	0.00804868	0.0016834	-0.0110472	0.0296907	-0.0199586	0.000410338	0.00422951	0.00804868	0.00677563	0.0245984	0.014414	0.0195062	0.00295645	0.00932174	0.178638	0.290668	0.058971	0.0615171	0.0704285	0.0691555	0.0958897	0.0831591	0.0857052	0.0576979	0.0640632	0.058971	0.0958897	0.081886	0.036056	0.0347829	0.0386021	0.0436943	0.0411482	0.0335098	0.0869783	0.0844321	0.0551518	0.0551518	0.0538788
0.578	0.00550257	0.0411482	0.0195062	-0.00977412	-0.111619	0.0258715	0.0475135	0.037329	0.0551518	0.036056	0.0233254	0.0105948	-0.00340883	0.0118679	-0.0110472	-0.0110472	-0.00340883	0.0245984	0.00295645	0.0245984	0.0233254	0.014414	-0.000862719	0.00295645	0.177365	0.280483	0.0576979	0.0653363	0.0742477	0.0767938	0.0920705	0.0857052	0.081886	0.0576979	0.0615171	0.0576979	0.0844321	0.0857052	0.0245984	0.0271445	0.036056	0.0462404	0.0411482	0.0449674	0.0907974	0.0971627	0.0436943	0.0500596	0.0271445
0.579	0.0182332	0.0347829	0.015687	0.0131409	-0.131988	0.014414	0.0296907	0.0386021	0.0462404	0.0386021	0.00804868	0.00677563	-0.0123202	0.0309637	-0.00595495	0.000410338	-0.000862719	0.014414	0.0195062	0.0131409	0.015687	0.0195062	-0.00977412	0.00422951	0.172273	0.290668	0.0691555	0.058971	0.0704285	0.0895244	0.0958897	0.0793399	0.080613	0.0564249	0.0640632	0.0627902	0.0920705	0.0882513	0.0195062	0.0411482	0.0424212	0.0475135	0.0449674	0.0411482	0.0958897	0.0933435	0.0462404	0.0436943	0.0538788
0.58	0.0233254	0.0335098	0.0131409	-0.00977412	-0.131988	0.0105948	0.0411482	0.0335098	0.0602441	0.0538788	0.015687	0.0220523	-0.0174125	0.0258715	-0.00850107	0.000410338	-0.00468189	-0.000862719	0.00804868	0.0182332	0.0296907	0.0131409	-0.0135933	0.00295645	0.177365	0.289394	0.0615171	0.0551518	0.0640632	0.0857052	0.0907974	0.080613	0.0857052	0.0487865	0.058971	0.0691555	0.0767938	0.0971627	0.0258715	0.0322368	0.0449674	0.0513327	0.0386021	0.0309637	0.114986	0.0907974	0.0538788	0.0449674	0.0462404
0.581	0.0207793	0.0322368	-0.000862719	0.0131409	-0.157449	0.0233254	0.0347829	0.0284176	0.0564249	0.0462404	0.00677563	0.0131409	-0.00468189	0.00677563	0.00422951	0.00932174	0.014414	0.00295645	0.00295645	0.00422951	0.00677563	-0.000862719	-0.00722801	-0.0123202	0.163362	0.285575	0.0615171	0.0576979	0.0704285	0.0844321	0.0946166	0.080613	0.080613	0.0538788	0.0666093	0.0538788	0.0971627	0.0958897	0.0131409	0.0347829	0.0500596	0.0436943	0.0500596	0.0538788	0.111166	0.081886	0.0462404	0.0615171	0.0335098
0.582	0.0118679	0.0309637	0.000410338	-0.00468189	-0.139626	0.00804868	0.0398751	0.0449674	0.0551518	0.0449674	0.000410338	0.015687	-0.00468189	0.0105948	-0.00468189	0.00295645	0.00932174	0.000410338	0.0105948	-0.00468189	0.0182332	0.0335098	-0.00977412	-0.00468189	0.172273	0.281756	0.0640632	0.0666093	0.0755207	0.0780669	0.0780669	0.0907974	0.0984358	0.0411482	0.0742477	0.0564249	0.0997088	0.080613	0.0207793	0.0271445	0.0386021	0.0309637	0.0309637	0.0335098	0.10862	0.0767938	0.0487865	0.0678824	0.0169601
0.583	0.0233254	0.0436943	0.00677563	-0.00468189	-0.147264	0.0220523	0.0335098	0.0347829	0.0487865	0.0411482	0.014414	0.0105948	-0.0186855	0.0271445	-0.00977412	-0.00468189	0.00932174	0.0182332	0.015687	0.000410338	0.0118679	0.00677563	-0.00468189	0.00677563	0.169727	0.290668	0.0615171	0.0615171	0.0602441	0.0729746	0.0920705	0.0869783	0.111166	0.0602441	0.0666093	0.0615171	0.0946166	0.0984358	0.036056	0.0271445	0.0462404	0.0462404	0.037329	0.0296907	0.0946166	0.081886	0.037329	0.0449674	0.0398751
0.584	0.014414	0.036056	0.00550257	0.0016834	-0.140899	0.0169601	0.0411482	0.0169601	0.0526057	0.0462404	0.0169601	0.0105948	-0.00468189	0.0309637	-0.0110472	-0.00468189	-0.00340883	0.000410338	0.00932174	0.0105948	0.0207793	0.0182332	-0.00595495	0.00932174	0.183731	0.281756	0.0615171	0.0602441	0.0704285	0.0767938	0.0844321	0.0767938	0.117532	0.0717016	0.0729746	0.0576979	0.0933435	0.0869783	0.015687	0.0335098	0.0335098	0.037329	0.0449674	0.0411482	0.104801	0.0946166	0.0398751	0.0462404	0.0717016
0.585	0.0016834	0.036056	-0.0174125	0.00550257	-0.131988	0.00295645	0.036056	0.0296907	0.0424212	0.0436943	0.0131409	0.00677563	-0.000862719	0.0436943	0.00295645	-0.00213578	-0.00340883	0.0016834	0.0182332	0.0258715	0.0245984	0.014414	-0.000862719	-0.0110472	0.162089	0.290668	0.0666093	0.0564249	0.0678824	0.0717016	0.0857052	0.0882513	0.114986	0.0857052	0.080613	0.0576979	0.0907974	0.0857052	0.0309637	0.0322368	0.0462404	0.0615171	0.0411482	0.0551518	0.107347	0.0907974	0.036056	0.0500596	0.0576979
0.586	0.0105948	0.0296907	0.00932174	-0.00468189	-0.119257	0.0195062	0.0335098	0.0513327	0.0424212	0.0271445	0.0233254	0.00804868	-0.000862719	0.00932174	-0.00977412	-0.000862719	0.00932174	0.00295645	0.00804868	0.015687	0.0207793	0.0245984	0.00422951	0.0195062	0.173546	0.288121	0.0564249	0.058971	0.0615171	0.0704285	0.0767938	0.0895244	0.118805	0.114986	0.0780669	0.0462404	0.0984358	0.0678824	0.0207793	0.0347829	0.0462404	0.0411482	0.0398751	0.0347829	0.102255	0.081886	0.0551518	0.0386021	0.0602441
0.587	0.0245984	0.0322368	0.015687	0.00295645	-0.0925229	0.0131409	0.0500596	0.0258715	0.0551518	0.0271445	0.0131409	0.0169601	0.00804868	0.0258715	-0.00977412	0.000410338	0.000410338	0.00295645	0.00295645	0.0131409	0.0233254	0.0131409	-0.0174125	0.00295645	0.176092	0.27921	0.0691555	0.0526057	0.0691555	0.0780669	0.0793399	0.0920705	0.127716	0.127716	0.0615171	0.0717016	0.0946166	0.081886	0.0195062	0.0449674	0.0513327	0.0475135	0.0449674	0.037329	0.0907974	0.0869783	0.0526057	0.0551518	0.0704285
0.588	0.000410338	0.0309637	-0.000862719	0.014414	-0.0925229	0.0207793	0.0309637	0.0118679	0.0411482	0.0500596	0.00422951	0.0131409	-0.00850107	0.014414	-0.0135933	-0.000862719	0.00422951	0.00804868	0.00677563	0.00422951	0.00804868	0.0016834	-0.0135933	-0.00468189	0.173546	0.285575	0.0564249	0.0615171	0.0780669	0.0678824	0.0907974	0.080613	0.122624	0.128989	0.0627902	0.058971	0.0997088	0.0666093	0.0207793	0.0245984	0.0411482	0.0500596	0.0386021	0.0322368	0.0767938	0.0997088	0.0462404	0.0576979	0.0551518
0.589	0.0105948	0.0296907	-0.00340883	0.00295645	-0.124349	0.0245984	0.0335098	0.0271445	0.0513327	0.0500596	0.00295645	0.0233254	-0.0237778	-0.00340883	-0.00977412	0.00295645	0.00550257	0.00932174	0.0118679	0.0131409	0.00932174	0.00932174	0.000410338	0.00550257	0.178638	0.300852	0.0691555	0.0576979	0.0627902	0.0742477	0.0857052	0.0857052	0.111166	0.144266	0.0742477	0.0564249	0.0984358	0.0717016	0.0411482	0.0271445	0.0309637	0.0462404	0.0462404	0.0449674	0.0869783	0.0869783	0.0500596	0.0309637	0.0526057
0.59	-0.00340883	0.0411482	0.0105948	0.000410338	-0.115438	0.00932174	0.0284176	0.0411482	0.0487865	0.0386021	0.0169601	0.00932174	-0.00213578	0.00932174	0.00295645	0.00422951	-0.0110472	-0.000862719	0.0220523	0.0131409	0.0207793	0.015687	-0.00468189	-0.00977412	0.179912	0.277937	0.0678824	0.0576979	0.0678824	0.0755207	0.081886	0.0793399	0.117532	0.151904	0.0729746	0.0538788	0.0857052	0.0717016	0.0169601	0.0195062	0.0335098	0.0475135	0.0398751	0.0449674	0.0857052	0.080613	0.0526057	0.0513327	0.0666093
0.591	0.0195062	0.0322368	-0.00340883	0.00550257	-0.101434	0.00422951	0.0245984	0.0296907	0.0449674	0.0513327	0.0105948	0.00550257	-0.00722801	0.0131409	-0.00468189	-0.00213578	0.000410338	0.0207793	0.014414	0.0347829	0.0195062	0.0195062	-0.00850107	-0.000862719	0.174819	0.294487	0.0666093	0.0564249	0.0704285	0.0704285	0.0780669	0.0755207	0.113712	0.137901	0.0767938	0.058971	0.0946166	0.0767938	0.0258715	0.0411482	0.0411482	0.0322368	0.0449674	0.0449674	0.0882513	0.081886	0.0526057	0.0551518	0.0717016
0.592	0.000410338	0.036056	-0.00468189	0.00932174	-0.111619	0.0118679	0.0284176	0.0436943	0.036056	0.0449674	0.0207793	0.0131409	0.00932174	0.0182332	-0.0199586	-0.0148664	0.0016834	0.0182332	0.015687	0.0449674	0.0207793	0.0309637	0.00295645	0.0118679	0.178638	0.289394	0.0487865	0.0666093	0.0704285	0.0767938	0.0920705	0.0767938	0.106074	0.127716	0.0666093	0.0640632	0.0907974	0.0869783	0.0309637	0.0386021	0.0513327	0.0500596	0.0436943	0.0398751	0.0984358	0.0907974	0.0449674	0.0436943	0.0462404
0.593	0.015687	0.0296907	0.000410338	-0.00213578	-0.101434	0.00295645	0.0245984	0.0309637	0.0526057	0.0436943	0.0131409	0.014414	0.00550257	0.0195062	-0.0174125	0.0118679	-0.00213578	0.00932174	0.00932174	0.0436943	0.0233254	0.015687	0.0220523	0.00804868	0.174819	0.280483	0.0704285	0.0564249	0.0691555	0.0767938	0.0857052	0.0780669	0.104801	0.122624	0.0767938	0.0475135	0.0882513	0.080613	0.0284176	0.0296907	0.0551518	0.0449674	0.0411482	0.0666093	0.0907974	0.0895244	0.0475135	0.0462404	0.0526057
0.594	0.0207793	0.0296907	0.000410338	0.00550257	-0.0810654	0.00804868	0.037329	0.0296907	0.0411482	0.0322368	0.00295645	0.000410338	-0.000862719	0.0131409	-0.0148664	-0.0123202	0.00804868	0.00295645	0.00550257	0.0322368	0.015687	0.0195062	-0.00340883	0.0016834	0.186277	0.280483	0.0526057	0.0717016	0.0767938	0.0691555	0.0958897	0.0678824	0.111166	0.126443	0.0640632	0.0551518	0.0933435	0.0857052	0.0309637	0.0335098	0.037329	0.0475135	0.0335098	0.0615171	0.0882513	0.0831591	0.0424212	0.0449674	0.0526057
0.595	0.00422951	0.0436943	0.00295645	0.000410338	-0.0657887	0.0131409	0.0258715	0.0398751	0.0627902	0.036056	0.0182332	0.00550257	0.0016834	0.015687	-0.0161394	-0.0135933	0.000410338	0.00804868	-0.00340883	0.0245984	0.0245984	0.0195062	0.00932174	0.00295645	0.18755	0.283029	0.0615171	0.0653363	0.0717016	0.0780669	0.0793399	0.081886	0.106074	0.112439	0.0780669	0.0500596	0.0958897	0.0767938	0.0296907	0.0296907	0.0487865	0.0487865	0.036056	0.0398751	0.0793399	0.0857052	0.0500596	0.0513327	0.0526057
0.596	0.00932174	0.0296907	0.000410338	0.00677563	-0.0632425	0.00804868	0.015687	0.0335098	0.0513327	0.0309637	0.0309637	0.00550257	-0.00468189	-0.000862719	-0.00468189	0.000410338	0.00422951	0.00550257	0.0131409	0.0233254	0.015687	0.0169601	-0.00468189	-0.00468189	0.172273	0.291941	0.0742477	0.058971	0.0704285	0.0844321	0.0946166	0.0704285	0.0946166	0.106074	0.0704285	0.0513327	0.0857052	0.0704285	0.0296907	0.0284176	0.0411482	0.0398751	0.0475135	0.0475135	0.0704285	0.0742477	0.0513327	0.0500596	0.0513327
0.597	0.0207793	0.0258715	0.00677563	0.000410338	0.015687	0.0131409	0.0258715	0.0207793	0.0449674	0.0207793	0.0169601	-0.00340883	-0.0161394	0.015687	-0.00468189	0.000410338	-0.000862719	0.014414	-0.00213578	0.0245984	0.0207793	0.0105948	-0.00850107	0.000410338	0.190096	0.280483	0.0551518	0.058971	0.0615171	0.0678824	0.0920705	0.081886	0.106074	0.112439	0.0653363	0.0487865	0.0869783	0.0767938	0.0207793	0.0309637	0.0526057	0.0398751	0.0411482	0.0615171	0.0920705	0.080613	0.0538788	0.037329	0.0538788
0.598	0.00295645	0.036056	-0.000862719	0.00550257	0.145539	-0.000862719	0.0335098	0.0233254	0.0475135	0.0475135	0.0207793	0.014414	0.0016834	0.00932174	-0.0123202	-0.0110472	0.0105948	0.0105948	0.014414	0.014414	0.0118679	0.00804868	-0.00595495	-0.00340883	0.188823	0.289394	0.0602441	0.0551518	0.0615171	0.0767938	0.0907974	0.081886	0.0958897	0.104801	0.0666093	0.0564249	0.0857052	0.0742477	0.0245984	0.0335098	0.036056	0.0411482	0.037329	0.0564249	0.0691555	0.10862	0.0449674	0.0436943	0.0602441
0.599	0.0195062	0.0436943	0.00550257	0.00677563	0.179912	0.0195062	0.0513327	0.015687	0.0564249	0.037329	0.000410338	0.0245984	0.00422951	0.0233254	-0.0212316	-0.0186855	0.015687	-0.00468189	0.0131409	0.014414	0.014414	0.00932174	-0.000862719	-0.00595495	0.182458	0.285575	0.0602441	0.0538788	0.0653363	0.0653363	0.0869783	0.081886	0.0997088	0.104801	0.0640632	0.058971	0.081886	0.058971	0.0296907	0.0436943	0.0284176	0.0475135	0.0449674	0.0551518	0.0780669	0.0857052	0.0487865	0.0564249	0.0411482
0.6	0.00804868	0.0220523	0.00804868	0.000410338	0.146812	0.014414	0.0296907	0.036056	0.036056	0.0258715	0.0169601	0.0118679	0.00295645	0.0233254	-0.0174125	-0.00213578	-0.00213578	-0.00850107	-0.000862719	0.037329	0.00550257	0.0182332	0.00422951	-0.00340883	0.173546	0.294487	0.0678824	0.0551518	0.0691555	0.0742477	0.0857052	0.0793399	0.0984358	0.0958897	0.0640632	0.0513327	0.0793399	0.081886	0.0411482	0.0411482	0.037329	0.037329	0.0411482	0.0436943	0.0742477	0.0780669	0.0538788	0.0436943	0.058971
0.601	0.00932174	0.0309637	0.0271445	0.00422951	0.10862	0.0182332	0.014414	0.0220523	0.037329	0.0449674	-0.000862719	0.00677563	-0.0135933	-0.00340883	-0.000862719	0.0016834	0.00932174	0.0105948	0.0016834	0.0245984	0.0411482	0.00677563	-0.00595495	0.00677563	0.181184	0.288121	0.0602441	0.0475135	0.0678824	0.0717016	0.0831591	0.081886	0.0869783	0.102255	0.0653363	0.0678824	0.0857052	0.0627902	0.0207793	0.0398751	0.0449674	0.0398751	0.0462404	0.0475135	0.080613	0.0907974	0.0386021	0.037329	0.0500596
0.602	0.015687	0.0271445	0.00422951	-0.00340883	0.0971627	0.000410338	0.0296907	0.0233254	0.0398751	0.0436943	0.000410338	0.00550257	0.000410338	-0.00977412	-0.00722801	-0.00213578	0.015687	0.000410338	0.015687	0.0207793	0.0131409	0.0118679	-0.0237778	-0.00340883	0.183731	0.280483	0.0627902	0.0564249	0.0513327	0.0742477	0.0882513	0.0933435	0.0857052	0.0997088	0.0576979	0.0564249	0.0907974	0.0729746	0.0335098	0.037329	0.0449674	0.0411482	0.0411482	0.0602441	0.0767938	0.081886	0.0462404	0.058971	0.0526057
0.603	0.014414	0.0309637	-0.0110472	-0.0110472	0.0971627	0.0105948	0.0411482	0.0169601	0.036056	0.037329	0.0016834	-0.0110472	0.00677563	0.00932174	-0.00468189	0.00422951	0.00295645	0.0131409	0.000410338	0.0233254	0.00550257	0.0131409	0.00422951	-0.00722801	0.168454	0.280483	0.0729746	0.0551518	0.0717016	0.081886	0.0857052	0.0793399	0.107347	0.0907974	0.0615171	0.0615171	0.0946166	0.0882513	0.0258715	0.0309637	0.0475135	0.0436943	0.0245984	0.0513327	0.0666093	0.0907974	0.0475135	0.0462404	0.0207793
0.604	0.00550257	0.0182332	0.00677563	0.000410338	0.0666093	0.00550257	0.0309637	0.0118679	0.0398751	0.036056	0.014414	0.014414	-0.00850107	0.015687	-0.0148664	-0.00213578	-0.00850107	-0.00213578	0.00804868	0.00804868	0.0233254	0.036056	0.00295645	-0.00340883	0.172273	0.288121	0.0653363	0.0526057	0.0704285	0.0666093	0.0869783	0.081886	0.0984358	0.0907974	0.080613	0.0551518	0.0882513	0.0691555	0.0233254	0.0271445	0.0462404	0.0411482	0.0576979	0.0424212	0.0920705	0.0857052	0.0424212	0.0475135	0.0411482
0.605	0.00295645	0.0207793	0.00932174	-0.00468189	0.0653363	0.015687	0.0335098	0.0131409	0.0436943	0.0475135	0.014414	0.014414	-0.000862719	0.0271445	-0.0428736	-0.00213578	0.000410338	0.00804868	0.00422951	-0.000862719	0.0233254	0.00550257	0.0105948	0.00550257	0.173546	0.284302	0.0564249	0.0666093	0.0551518	0.0755207	0.0857052	0.0780669	0.0857052	0.081886	0.0678824	0.0564249	0.0857052	0.0678824	0.0335098	0.0398751	0.0500596	0.0576979	0.0436943	0.0513327	0.0666093	0.081886	0.0564249	0.0335098	0.0615171
[truncated: 2,394 more rows]
[truncated: 11 more columns]
