# Supplementary material for: Transport mechanism of DgoT, a bacterial homolog of SLC17 organic anion transporters
Source: EMBO J. 2024 Oct 25;43(24):6740–65. doi: 10.1038/s44318-024-00279-y (PMC11649914; doi:10.1038/s44318-024-00279-y)
Supplement: Supplementary file 9 — Source data Fig. 8 [file 44318_2024_279_MOESM9_ESM.zip › Figure 8/8H/8H.xls]

## Sheet: README
Peak current in each experiment was defined as maximum current value between 1.08 and 1.4 sec
Fit equations:
WT
Peak currents measured on the same sensor were taken and fitted with I=Imax*conc/(conc + KD)). Imax was used for normalization
Normalized currents from different sensors were taken together and fitted again with the same equations as above
R47Q
Peak currents were normalized to the maximum value measured with this sensor and fitted with I_norm=k_off + k_on*conc

## Sheet: Main panel
WT														R47Q
galactonate concentration (mM)	Peak current (nA)	Normalized current	Peak current (nA)	Normalized current	Peak current (nA)	Normalized current	Peak current (nA)	Normalized current	Peak current (nA)	Normalized current				galactonate concentration (mM)	Peak current (nA)	Normalized current	Peak current (nA)	Normalized current	Peak current (nA)	Normalized current	Peak current (nA)	Normalized current
	Sensor 1	Sensor 1	Sensor 2	Sensor 2	Sensor 3	Sensor 3	Sensor 4	Sensor 4	Sensor 5	Sensor 5				Sensor 1	Sensor 1	Sensor 1	Sensor 2	Sensor 2	Sensor 3	Sensor 3	Sensor 4	Sensor 4
50	0.733692	0.879271	0.424339	0.868787	0.533821	0.935633	0.901735	0.840016	0.717142	0.790481				50	-0.437522	-0.937274	-0.329312	-1	-0.115937	-0.642696	-0.0873954	-0.767897
50	0.919558	1.10202	0.601294	1.23108	0.718415	1.25917	1.25183	1.16614	0.932289	1.02763				50	-0.466802	-1	-0.321673	-0.976805	-0.154027	-0.853846	-0.104149	-0.915101
50	0.71205	0.853335	0.580925	1.18938	0.677677	1.18777	1.13852	1.0606	0.992122	1.09358				25	-0.279662	-0.599103	-0.189275	-0.574761	-0.0922712	-0.511503	-0.0557345	-0.489709
20	0.734965	0.880797	0.431977	0.884426	0.593655	1.0405	0.87882	0.818669	0.818986	0.902741				25	-0.256747	-0.550013	-0.208371	-0.632748	-0.0959249	-0.531757	-0.0594009	-0.521924
20	0.47908	0.574139	0.438342	0.897458	0.431977	0.757129	0.742603	0.691775	0.710777	0.783465				12.5	-0.0988882	-0.211842	-0.095069	-0.28869	-0.101374	-0.561962	-0.0444552	-0.390604
20	0.606386	0.726705	0.425612	0.871394	0.447254	0.783905	0.6955	0.647896	0.719688	0.793288				12.5	-0.0874306	-0.187297	-0.0899768	-0.273227	-0.0951611	-0.527523	-0.048198	-0.42349
8	0.215557	0.258328	0.284302	0.582078	0.34159	0.598707	0.503268	0.468822	0.530002	0.584204				6.25	-0.0352353	-0.0754823	-0.0568773	-0.172716	-0.0854094	-0.473465	-0.0311517	-0.273714
8	0.281756	0.337662	0.280483	0.574259	0.290668	0.509455	0.452346	0.421385	0.487992	0.537896				6.25	-0.0403275	-0.0863911	-0.0479659	-0.145655	-0.0747285	-0.414256	-0.0402795	-0.353915
8	0.285575	0.342239	0.267753	0.548194	0.265206	0.464829	0.444707	0.414269	0.473988	0.522461				3.125	-0.00340883	-0.00730253	-0.0403275	-0.12246	-0.0721315	-0.399859	-0.0305279	-0.268233
3.2	0.142993	0.171365	0.171	0.350104	0.192642	0.337645	0.290668	0.270773	0.336498	0.37091				3.125	-0.000862719	-0.00184815	-0.0275969	-0.0838019	-0.0742702	-0.411715	-0.0276254	-0.242729
3.2	0.153177	0.183571	0.159543	0.326646	0.163362	0.286325	0.266479	0.24824	0.299579	0.330216				1.56	0.00804868	0.0172422	-0.0212316	-0.0644728	-0.0700564	-0.388356	-0.022584	-0.198434
3.2	0.163362	0.195776	0.168454	0.344891	0.167181	0.293019	0.260114	0.24231	0.305944	0.337232				1.56	0.0105948	0.0226966	-0.0390544	-0.118594	-0.0769818	-0.426747	-0.0237934	-0.20906
1.28	0.0844321	0.101185	0.111166	0.227601	0.103528	0.181454	0.159543	0.148623	0.209192	0.230585				0.78	-0.00213578	-0.00457534	-0.0174125	-0.0528754
1.28	0.191369	0.229341	0.0958897	0.196324	0.0869783	0.152448	0.150631	0.140321	0.188823	0.208133				0.78	0.0207793	0.0445141	-0.0161394	-0.0490095
1.28	0.0767938	0.0920313	0.0882513	0.180685	0.0882513	0.154679	0.142993	0.133206	0.191369	0.21094				50	-0.398057	-0.852732			-0.180392	-1	-0.0999478	-0.878188
0.512	0.0602441	0.0721977	0.0640632	0.131163	0.0640632	0.112284	0.0869783	0.081025	0.131535	0.144987				50	-0.386599	-0.828187			-0.177681	-0.984968	-0.113811	-1
0.512	0.058971	0.0706721	0.0564249	0.115524	0.0564249	0.0988964	0.0831591	0.0774672	0.130262	0.143584
0.512	0.0475135	0.0569411	0.0640632	0.131163	0.0564249	0.0988964	0.0857052	0.0798391	0.132808	0.14639
50	0.302125	0.362073	0.239745	0.490852	0.261387	0.458136	0.586017	0.545907	0.631847	0.696464
50	0.429431	0.514639	0.363232	0.743678	0.372143	0.652258	0.769337	0.71668	0.780795	0.860644
50			0.359413	0.735858	0.373416	0.65449	0.756607	0.70482	0.813894	0.897128

## Sheet: Raw traces (WT)
Time (s)	Current (nA)	Current (nA)	Current (nA)	Current (nA)	Current (nA)	Current (nA)	Current (nA)	Current (nA)	Current (nA)	Current (nA)	Current (nA)	Current (nA)	Current (nA)	Current (nA)	Current (nA)	Current (nA)	Current (nA)	Current (nA)	Current (nA)	Current (nA)	Current (nA)	Current (nA)	Current (nA)	Current (nA)	Current (nA)	Current (nA)	Current (nA)	Current (nA)	Current (nA)	Current (nA)	Current (nA)	Current (nA)	Current (nA)	Current (nA)	Current (nA)	Current (nA)	Current (nA)	Current (nA)	Current (nA)	Current (nA)	Current (nA)	Current (nA)	Current (nA)	Current (nA)	Current (nA)	Current (nA)	Current (nA)	Current (nA)	Current (nA)
	Sensor 1	Sensor 1	Sensor 1	Sensor 1	Sensor 1	Sensor 1	Sensor 1	Sensor 1	Sensor 1	Sensor 1	Sensor 1	Sensor 1	Sensor 1	Sensor 1	Sensor 1	Sensor 1	Sensor 1	Sensor 1	Sensor 1	Sensor 1	Sensor 2	Sensor 2	Sensor 2	Sensor 2	Sensor 2	Sensor 2	Sensor 2	Sensor 2	Sensor 2	Sensor 2	Sensor 2	Sensor 2	Sensor 2	Sensor 2	Sensor 2	Sensor 2	Sensor 2	Sensor 2	Sensor 2	Sensor 2	Sensor 2	Sensor 3	Sensor 3	Sensor 3	Sensor 3	Sensor 3	Sensor 3	Sensor 3	Sensor 3
	50 mM	50 mM	50 mM	20 mM	20 mM	20 mM	8 mM	8 mM	8 mM	3.2 mM	3.2 mM	3.2 mM	1.28 mM	1.28 mM	1.28 mM	0.512 mM	0.512 mM	0.512 mM	50 mM	50 mM	50 mM	50 mM	50 mM	20 mM	20 mM	20 mM	8 mM	8 mM	8 mM	3.2 mM	3.2 mM	3.2 mM	1.28 mM	1.28 mM	1.28 mM	0.512 mM	0.512 mM	0.512 mM	50 mM	50 mM	50 mM	50 mM	50 mM	50 mM	20 mM	20 mM	20 mM	8 mM	8 mM
0	0.0169601	0.015687	0.015687	0.0118679	0.0258715	0.00677563	0.014414	0.0220523	-0.000862719	0.00550257	0.00422951	0.0131409	-0.00213578	0.000410338	0.00295645	0.0105948	0.00550257	0.000410338	-0.000862719	0.000410338	0.0207793	0.0245984	0.0118679	0.00932174	-0.0403275	-0.00468189	-0.00722801	-0.00213578	-0.00595495	0.00550257	0.00804868	0.00550257	0.0131409	0.00677563	0.00804868	0.014414	-0.00468189	-0.000862719	0.0105948	0.0105948	0.00550257	0.0271445	0.0207793	0.0271445	0.0233254	0.0195062	0.00932174	-0.00213578	0.0233254
0.001	0.00677563	0.015687	0.0016834	0.00932174	0.00804868	-0.00977412	0.00804868	0.00295645	-0.0148664	-0.000862719	-0.0110472	0.00295645	0.0118679	0.0016834	0.0016834	0.0016834	-0.00595495	0.00295645	0.0118679	0.000410338	0.0118679	0.0118679	0.0169601	0.0207793	-0.0263239	-0.0123202	-0.00340883	0.00932174	0.00677563	-0.000862719	0.0207793	-0.00468189	0.0233254	0.000410338	-0.000862719	0.015687	0.00677563	0.00804868	-0.00340883	0.00422951	0.014414	0.0309637	0.015687	0.0207793	0.0271445	0.014414	0.0131409	0.00932174	0.00804868
0.002	-0.00468189	0.000410338	0.00295645	0.0195062	0.015687	-0.00722801	-0.00595495	0.00804868	-0.00722801	0.000410338	0.00677563	-0.00595495	0.0105948	0.0016834	0.0131409	-0.000862719	0.00422951	0.0016834	0.00677563	-0.00468189	0.0233254	0.0131409	0.0296907	0.0169601	-0.0225047	0.00295645	0.00295645	0.0118679	0.00550257	-0.000862719	0.00550257	0.00677563	0.0220523	0.00550257	0.0233254	0.0118679	0.00932174	0.00804868	0.0105948	0.0245984	0.00932174	0.0258715	0.0284176	0.0271445	0.0245984	0.0182332	0.014414	0.00550257	0.0118679
0.003	0.0118679	0.0105948	0.014414	0.0220523	0.014414	-0.0135933	-0.000862719	-0.00340883	-0.00468189	0.00295645	-0.00468189	0.0207793	-0.00213578	0.00677563	0.00295645	-0.00340883	-0.00340883	-0.00722801	0.00295645	0.00804868	0.0182332	0.0105948	0.0309637	0.00932174	-0.0339622	-0.0135933	0.00422951	0.000410338	0.014414	0.00550257	0.0169601	0.0105948	0.014414	0.014414	0.0207793	0.0296907	-0.00468189	0.0105948	-0.000862719	-0.0123202	0.0169601	0.0258715	0.0271445	0.015687	0.0169601	0.00932174	0.00295645	-0.00468189	0.0195062
0.004	0.0131409	0.014414	0.00932174	0.015687	0.015687	0.000410338	0.0169601	-0.00340883	-0.0161394	0.0207793	0.0105948	-0.00722801	0.0016834	0.0105948	-0.00213578	0.000410338	0.00932174	0.000410338	0.0195062	0.00422951	0.0118679	0.014414	0.0105948	0.015687	-0.0199586	-0.00850107	-0.00468189	0.00932174	0.0195062	0.0105948	0.014414	0.0105948	0.0169601	0.00677563	0.000410338	-0.00340883	0.00295645	0.00295645	0.0207793	0.0105948	0.000410338	0.0271445	0.0233254	0.0258715	0.0207793	0.0245984	0.00932174	0.000410338	0.0245984
0.005	0.00932174	0.000410338	0.00295645	0.00550257	0.00422951	-0.0110472	0.00295645	0.014414	0.00295645	0.000410338	-0.00340883	0.0131409	0.00677563	-0.00977412	0.000410338	0.00804868	0.00677563	0.00295645	0.00677563	0.0131409	0.00932174	0.015687	0.00804868	0.0245984	-0.0237778	0.0105948	0.00422951	0.0118679	0.00932174	-0.00468189	0.015687	0.00422951	0.0131409	0.00550257	0.0169601	0.0105948	0.00804868	0.00932174	0.000410338	0.0169601	0.014414	0.0271445	0.0322368	0.0195062	0.0220523	0.0169601	0.0105948	0.00932174	0.0131409
0.006	0.0105948	0.00677563	0.00295645	0.0258715	0.000410338	-0.00213578	0.000410338	0.00295645	-0.0123202	0.00677563	0.000410338	0.00550257	0.00550257	0.00295645	-0.00340883	-0.00213578	0.00550257	0.00932174	0.00804868	0.0169601	0.0245984	0.0207793	0.036056	0.0118679	-0.0199586	-0.00722801	0.00804868	0.0131409	0.014414	0.0131409	-0.00722801	0.00677563	-0.00468189	0.00550257	0.00932174	0.0131409	0.015687	0.0105948	-0.0110472	0.00295645	0.00295645	0.0233254	0.0169601	0.015687	0.0245984	0.0220523	0.014414	0.0105948	0.014414
0.007	0.00677563	0.0105948	0.014414	0.00295645	0.00422951	-0.0135933	0.000410338	-0.00340883	0.00804868	0.0105948	0.00932174	0.000410338	-0.00722801	0.00932174	-0.00722801	0.0131409	0.0118679	0.0105948	0.00932174	0.00804868	0.00804868	0.00677563	0.014414	0.0182332	-0.0301431	0.014414	0.0105948	-0.00213578	0.0131409	0.0131409	-0.00468189	0.015687	0.00804868	0.0131409	0.00932174	0.00804868	0.00932174	0.00550257	0.0169601	0.00550257	0.0131409	0.0309637	0.0258715	0.0245984	0.0245984	0.0131409	0.000410338	0.0118679	0.0233254
0.008	0.014414	0.015687	0.00677563	0.0195062	0.0105948	0.00295645	-0.00340883	-0.00595495	-0.00468189	0.00550257	0.00932174	0.00677563	0.00804868	-0.00722801	-0.00340883	0.00422951	0.00932174	0.014414	0.00677563	0.00422951	0.0258715	0.0296907	0.037329	0.0207793	-0.0263239	-0.00595495	0.00295645	0.00804868	0.00932174	0.0131409	0.0131409	0.00804868	0.00677563	0.00295645	0.00804868	0.0131409	-0.00340883	0.0195062	0.00804868	0.014414	0.00804868	0.0271445	0.0335098	0.0296907	0.0245984	0.0118679	0.00804868	0.00295645	0.0118679
0.009	-0.00213578	0.0182332	0.0182332	0.0105948	0.000410338	0.000410338	-0.000862719	-0.00595495	0.0105948	0.0118679	0.00804868	0.00932174	-0.000862719	0.00295645	0.00677563	0.0105948	0.00295645	0.00422951	0.014414	-0.00468189	0.0105948	0.015687	0.0245984	0.0258715	-0.0237778	0.000410338	0.00422951	0.014414	0.0105948	0.00932174	0.00932174	0.00422951	0.014414	0.00677563	-0.00595495	0.000410338	0.015687	0.00804868	-0.00722801	0.0195062	0.00295645	0.0220523	0.0271445	0.014414	0.0245984	0.0169601	0.00804868	0.00932174	0.014414
0.01	0.00550257	0.00295645	-0.00468189	0.00804868	0.0105948	-0.00468189	0.00550257	-0.0110472	-0.00595495	0.0118679	0.00932174	-0.000862719	0.0105948	0.014414	-0.0161394	-0.00468189	0.00422951	0.00677563	-0.00213578	-0.00340883	0.0207793	0.0118679	0.00804868	0.0296907	-0.00977412	0.000410338	-0.00850107	-0.00340883	0.00295645	0.00804868	0.00932174	0.00550257	0.00550257	-0.00468189	0.00422951	0.00677563	0.0131409	-0.000862719	0.00295645	0.014414	0.0169601	0.0233254	0.0309637	0.0182332	0.0220523	0.0195062	0.015687	0.014414	0.0131409
0.011	0.00550257	0.0118679	0.00932174	0.00932174	0.00550257	0.0105948	-0.00340883	-0.00850107	-0.00468189	0.00932174	0.00550257	0.014414	-0.00340883	-0.0148664	0.00932174	0.000410338	-0.00213578	-0.00213578	0.0182332	0.015687	0.015687	0.00932174	0.0233254	0.014414	-0.0148664	-0.0225047	-0.00340883	-0.000862719	0.00422951	0.00932174	0.00932174	0.0105948	0.00422951	0.00422951	0.0169601	0.00295645	0.00295645	0.0016834	0.015687	0.0195062	0.015687	0.037329	0.0245984	0.0245984	0.0207793	0.0105948	0.014414	0.00804868	0.014414
0.012	0.00932174	0.0195062	0.00295645	0.0105948	0.00550257	0.0118679	0.00804868	0.000410338	-0.00468189	0.000410338	0.0207793	0.0016834	0.015687	0.014414	-0.000862719	0.00295645	0.0233254	0.014414	0.0016834	0.0118679	0.0233254	0.014414	0.0131409	0.00677563	-0.0174125	0.00295645	-0.00595495	0.000410338	0.0207793	-0.00722801	0.00677563	0.00550257	0.0207793	0.00932174	0.0131409	0.00804868	0.00550257	0.00677563	-0.000862719	0.0131409	0.00550257	0.0309637	0.0296907	0.0182332	0.0169601	0.0169601	-0.00213578	0.0131409	0.00932174
0.013	-0.000862719	0.000410338	0.00932174	0.0105948	0.00422951	-0.00213578	0.00677563	0.000410338	0.00550257	0.00804868	0.00550257	-0.000862719	0.00677563	0.0016834	0.00804868	0.00295645	-0.00977412	-0.00595495	0.014414	0.0182332	0.00804868	0.00804868	0.0195062	0.0220523	-0.0148664	-0.00340883	-0.00213578	0.000410338	-0.00340883	0.000410338	0.00550257	0.0105948	0.0105948	0.00550257	0.00295645	0.0207793	0.00932174	0.0105948	0.00295645	0.00295645	0.00550257	0.014414	0.014414	0.0245984	0.0195062	0.0131409	0.015687	0.00677563	0.015687
0.014	0.0182332	0.00550257	0.00932174	0.00295645	-0.00340883	-0.00340883	-0.000862719	-0.00468189	-0.00213578	0.0105948	-0.00213578	0.0207793	0.0105948	0.00932174	0.0016834	0.00550257	0.00422951	-0.00340883	0.000410338	-0.00722801	0.0195062	0.0220523	0.0169601	0.0207793	-0.0237778	0.00422951	0.000410338	0.00677563	0.00550257	0.0207793	0.0131409	-0.00340883	-0.000862719	0.00677563	0.000410338	0.0182332	0.00677563	0.0195062	0.00422951	0.00677563	0.00677563	0.037329	0.0195062	0.0296907	0.0233254	0.0182332	0.00932174	0.0105948	0.0118679
0.015	-0.000862719	0.0105948	0.0105948	0.00932174	0.0118679	0.0016834	-0.00468189	0.00804868	0.00295645	0.0016834	0.000410338	-0.00468189	0.0105948	0.00932174	0.0016834	0.0131409	0.0105948	0.000410338	0.00422951	0.00804868	0.0309637	0.015687	0.0258715	0.0207793	-0.0148664	0.00295645	0.000410338	0.00677563	0.0195062	0.0195062	0.0182332	0.015687	0.00295645	0.00295645	0.0131409	0.00295645	0.014414	0.00422951	0.00932174	0.00932174	-0.00595495	0.0233254	0.0258715	0.0245984	0.0182332	0.0105948	0.0105948	0.0118679	0.014414
0.016	0.0131409	0.000410338	0.0105948	0.014414	0.0195062	-0.0148664	-0.00468189	-0.0199586	-0.0110472	0.00677563	0.0195062	0.000410338	0.000410338	-0.00468189	0.0105948	0.00677563	0.000410338	0.00804868	0.00295645	0.00804868	0.014414	0.00932174	0.0207793	0.00295645	-0.00468189	0.00550257	-0.000862719	0.00677563	0.0131409	0.00677563	0.00295645	0.0105948	0.00550257	0.0131409	0.0233254	0.0105948	0.0131409	0.00295645	-0.000862719	0.00932174	0.0131409	0.0207793	0.0207793	0.0245984	0.0233254	0.015687	0.0169601	0.0207793	0.0169601
0.017	-0.00340883	0.015687	0.0016834	0.0182332	-0.000862719	-0.00595495	0.014414	-0.00340883	-0.0123202	0.00295645	-0.00468189	0.0105948	-0.00468189	-0.00213578	0.0169601	0.000410338	0.0105948	0.0105948	0.00804868	0.00550257	0.014414	0.014414	0.00295645	0.00932174	-0.000862719	-0.00340883	0.00550257	-0.000862719	0.00932174	0.0105948	0.000410338	0.00422951	0.0105948	0.00295645	0.00804868	0.0182332	0.00295645	0.014414	0.000410338	0.00550257	0.00804868	0.0245984	0.0347829	0.0233254	0.0233254	0.0233254	0.00295645	0.00422951	0.00932174
0.018	0.014414	0.014414	0.00804868	0.014414	0.0258715	0.00550257	-0.00850107	0.000410338	0.00422951	0.0016834	0.00295645	0.000410338	-0.00340883	0.015687	0.014414	-0.000862719	0.00804868	0.014414	-0.000862719	0.00422951	0.0169601	0.0195062	0.00295645	0.0195062	0.0016834	0.0131409	0.014414	0.00550257	0.0105948	0.00550257	0.015687	0.00550257	0.0016834	0.00677563	0.0105948	0.014414	0.0131409	0.00422951	0.00932174	0.0118679	0.0105948	0.0296907	0.0233254	0.0271445	0.015687	0.0169601	0.014414	0.0016834	0.00677563
0.019	0.0207793	0.000410338	0.014414	0.0245984	-0.00213578	-0.0135933	0.00422951	-0.00595495	0.00550257	0.014414	-0.00340883	0.00932174	0.00295645	0.0016834	0.000410338	0.014414	-0.00340883	0.00677563	0.015687	0.000410338	0.0169601	-0.00213578	0.0220523	0.014414	-0.00468189	0.0105948	-0.0135933	0.00804868	-0.00340883	-0.000862719	0.00677563	0.00932174	-0.000862719	-0.000862719	0.00422951	-0.000862719	0.00550257	-0.000862719	0.00550257	0.00804868	0.000410338	0.0245984	0.0220523	0.0233254	0.0220523	0.0169601	0.00422951	0.00295645	0.0207793
0.02	0.00422951	0.00550257	0.00550257	0.0118679	0.0233254	-0.00468189	0.0016834	0.000410338	-0.000862719	0.0118679	0.0016834	-0.000862719	0.00422951	-0.00213578	-0.000862719	0.0131409	0.00295645	0.000410338	0.00932174	0.000410338	0.015687	0.0182332	0.015687	0.014414	0.000410338	0.000410338	-0.00340883	0.00804868	0.014414	-0.00213578	0.014414	0.0169601	0.00932174	0.00295645	0.00804868	0.000410338	0.0105948	0.0105948	0.0105948	0.0016834	0.015687	0.0296907	0.0207793	0.0245984	0.0182332	0.0245984	0.014414	0.0016834	0.0118679
0.021	-0.0123202	0.00550257	0.0220523	0.000410338	-0.00850107	-0.0148664	-0.0174125	0.00677563	-0.00468189	0.0016834	-0.00468189	-0.000862719	0.000410338	-0.00468189	0.014414	0.00422951	0.0195062	0.00422951	-0.00850107	0.014414	0.0258715	0.0105948	0.0258715	0.0105948	-0.0403275	0.0207793	-0.00468189	0.0105948	0.00677563	0.0131409	0.0105948	0.00677563	0.0169601	0.00932174	0.0131409	0.0245984	0.0131409	0.0118679	0.0105948	0.0105948	0.0169601	0.0245984	0.0271445	0.0258715	0.0182332	0.0207793	0.015687	0.00677563	0.014414
0.022	0.00295645	0.00295645	0.00804868	0.00932174	0.014414	0.00550257	-0.0110472	-0.00722801	-0.00722801	-0.00213578	0.0118679	-0.00340883	0.00804868	0.00677563	0.00932174	0.00550257	0.00804868	0.00295645	0.0016834	0.0105948	0.014414	0.0131409	0.00932174	0.0207793	-0.0454197	0.00295645	-0.00722801	-0.000862719	-0.00213578	0.00932174	-0.00722801	0.000410338	0.015687	0.0169601	0.0105948	-0.00468189	0.00550257	0.00422951	0.00804868	0.014414	0.014414	0.0245984	0.0347829	0.0220523	0.0271445	0.0169601	-0.00340883	0.0105948	0.015687
0.023	0.00677563	0.0105948	0.00932174	0.0169601	0.00932174	-0.00213578	0.00295645	-0.00468189	0.00550257	0.00804868	0.0016834	0.0169601	0.014414	-0.000862719	-0.00595495	0.00295645	-0.00213578	-0.00468189	0.00295645	0.00295645	0.0169601	0.0195062	0.014414	0.014414	-0.051785	-0.00340883	0.00422951	-0.0135933	0.00804868	0.0131409	0.0131409	0.0195062	0.015687	0.0169601	0.015687	0.0131409	0.015687	0.014414	-0.00213578	0.0105948	0.014414	0.0296907	0.0169601	0.0233254	0.0271445	0.014414	0.0105948	0.014414	0.0105948
0.024	0.0131409	0.0118679	0.015687	0.014414	0.014414	-0.0123202	-0.00850107	-0.00722801	0.00804868	0.0105948	0.0016834	0.014414	0.00932174	0.000410338	0.00677563	-0.00340883	0.0118679	0.00932174	0.0207793	0.00295645	0.0169601	0.0169601	0.00677563	0.014414	-0.0632425	0.00295645	-0.00340883	0.00677563	0.014414	-0.0110472	0.00932174	0.00932174	-0.00722801	-0.00340883	0.00422951	0.00422951	0.0105948	0.000410338	0.0169601	0.000410338	0.0105948	0.0309637	0.0271445	0.015687	0.014414	0.0207793	0.0169601	0.00295645	0.0207793
0.025	0.00804868	0.0131409	0.00295645	0.00677563	0.00422951	-0.00213578	-0.00213578	-0.0110472	0.00422951	0.00550257	0.0105948	0.00932174	0.00932174	-0.00595495	-0.00468189	0.000410338	0.014414	0.00932174	-0.00722801	0.0105948	0.014414	0.00932174	0.0271445	0.00295645	-0.0275969	0.00295645	-0.00468189	0.0169601	0.014414	0.0105948	0.00677563	0.0118679	0.014414	0.000410338	0.00677563	0.0182332	0.0118679	0.0131409	0.0118679	0.0131409	0.000410338	0.0271445	0.0335098	0.0195062	0.0245984	0.014414	0.014414	0.00677563	0.0131409
0.026	0.000410338	0.00677563	0.0118679	0.000410338	0.014414	0.000410338	0.0016834	-0.00468189	0.0131409	0.00550257	0.00677563	0.000410338	0.00804868	-0.00595495	-0.00468189	0.000410338	-0.00977412	0.00550257	0.0105948	0.00804868	0.0207793	0.0131409	0.0118679	0.0309637	-0.0365083	0.000410338	-0.00595495	0.00804868	0.00295645	0.00295645	0.00422951	0.00422951	0.0182332	0.00932174	-0.00213578	0.0118679	0.00677563	-0.00977412	0.0131409	0.0195062	0.0182332	0.0233254	0.0207793	0.0245984	0.0207793	0.014414	0.0118679	0.015687	0.0105948
0.027	0.0131409	0.0220523	0.00932174	-0.00977412	0.00422951	-0.00340883	0.000410338	0.000410338	0.000410338	-0.00722801	0.00422951	0.00677563	-0.00595495	0.00932174	0.0105948	0.0131409	0.00422951	0.00932174	0.0169601	0.0131409	0.0105948	0.0207793	0.00932174	0.0309637	-0.0237778	-0.0135933	0.00295645	-0.000862719	0.000410338	-0.00340883	0.0105948	0.00677563	0.00677563	0.000410338	0.0016834	-0.000862719	0.0105948	0.0245984	0.000410338	0.0131409	0.00295645	0.0207793	0.0258715	0.0245984	0.014414	0.0131409	0.0131409	-0.00595495	0.015687
0.028	0.015687	0.00932174	0.00932174	0.0118679	0.000410338	-0.00977412	0.00550257	0.00295645	0.00677563	0.00550257	-0.00468189	0.00677563	-0.00850107	0.0118679	-0.0135933	0.000410338	0.014414	0.00932174	-0.000862719	0.00932174	0.015687	0.00550257	0.0245984	0.0207793	-0.0314161	0.000410338	0.000410338	-0.000862719	0.00932174	0.0131409	0.0131409	0.00295645	0.00550257	-0.000862719	0.00550257	0.0131409	-0.000862719	0.00932174	0.00932174	0.00677563	0.0105948	0.0233254	0.0271445	0.0258715	0.0207793	0.0131409	0.00932174	-0.00468189	0.00677563
0.029	0.00550257	0.00422951	0.0105948	-0.00213578	0.00422951	-0.00468189	0.000410338	0.0016834	0.000410338	0.0105948	0.014414	0.00295645	0.00550257	0.00295645	-0.00340883	-0.00595495	0.00550257	0.00550257	0.0169601	0.0131409	0.00677563	0.0258715	0.0220523	0.015687	-0.0263239	-0.0110472	-0.00850107	0.00295645	0.0131409	0.0105948	0.0195062	0.00550257	0.0169601	0.000410338	0.000410338	0.0169601	0.00295645	0.00550257	0.00804868	0.0131409	0.0131409	0.0335098	0.0271445	0.0309637	0.0284176	0.015687	0.00550257	0.0118679	0.014414
0.03	0.00932174	0.0207793	-0.000862719	0.0207793	0.014414	-0.0135933	0.00932174	0.00550257	0.00550257	-0.000862719	0.00932174	0.00550257	0.00804868	0.0105948	0.00550257	0.0131409	0.0131409	-0.00340883	0.015687	-0.00213578	0.0182332	0.0245984	0.0233254	0.0118679	-0.0237778	0.000410338	0.000410338	0.0016834	-0.00468189	0.00422951	-0.00595495	0.00677563	0.014414	0.014414	0.0182332	0.014414	0.0105948	-0.00468189	-0.00468189	0.00677563	0.0258715	0.0271445	0.014414	0.0169601	0.00677563	0.014414	0.0169601	0.0118679	0.0118679
0.031	0.014414	0.00932174	0.0195062	0.0105948	-0.00595495	0.0016834	0.014414	0.000410338	0.000410338	0.0169601	0.014414	0.00295645	0.0182332	0.00422951	0.0105948	0.00932174	0.0105948	0.00804868	0.00422951	0.00932174	0.0118679	0.0105948	0.00932174	0.0182332	-0.0416006	0.00804868	-0.0123202	0.00295645	0.00550257	0.00677563	0.0220523	0.015687	0.0118679	0.00932174	0.0131409	0.014414	0.0131409	0.0105948	0.0207793	0.00804868	-0.0110472	0.0207793	0.0258715	0.0233254	0.0207793	0.0271445	0.015687	0.00677563	0.0105948
0.032	0.00295645	0.00677563	0.015687	0.00804868	0.00804868	-0.00340883	0.0131409	-0.000862719	0.0207793	0.00804868	0.00422951	-0.00340883	-0.000862719	0.00550257	0.000410338	0.0131409	0.00422951	0.0105948	0.00677563	0.0131409	-0.00340883	0.0131409	0.037329	0.0131409	-0.0148664	-0.0148664	0.00295645	0.00677563	0.00295645	0.0131409	0.0131409	0.00550257	0.00295645	0.0105948	0.0016834	0.00932174	0.00932174	-0.00468189	0.0016834	0.015687	0.015687	0.0207793	0.0207793	0.0322368	0.0296907	0.0233254	-0.00977412	0.00677563	0.015687
0.033	0.014414	0.0169601	0.0016834	0.0105948	0.000410338	0.0016834	0.00677563	-0.00722801	-0.00977412	0.0105948	0.00295645	0.0016834	0.00677563	0.00677563	0.00804868	0.00295645	0.00422951	-0.00340883	-0.00468189	-0.000862719	0.0220523	0.0207793	0.0233254	0.0207793	-0.0237778	-0.00213578	-0.00213578	0.00677563	0.015687	0.00550257	0.00550257	0.0195062	-0.000862719	-0.000862719	0.00932174	-0.000862719	0.00295645	0.00804868	0.00804868	0.015687	-0.000862719	0.0271445	0.0271445	0.0233254	0.015687	0.0105948	0.0105948	-0.000862719	0.00422951
0.034	0.014414	0.00932174	-0.000862719	0.014414	0.014414	0.0105948	0.00804868	0.00295645	0.015687	0.000410338	0.00422951	-0.000862719	0.000410338	0.00550257	0.014414	0.00422951	0.00677563	-0.00213578	-0.000862719	0.00804868	0.015687	0.00804868	0.0207793	0.014414	-0.0199586	-0.00213578	0.000410338	0.00422951	-0.00468189	-0.00722801	-0.00213578	0.0118679	-0.00468189	0.00932174	-0.000862719	0.0207793	0.00550257	0.0195062	0.00932174	0.00295645	0.00677563	0.0258715	0.0284176	0.014414	0.0271445	0.0195062	0.00550257	0.00932174	0.0169601
0.035	0.0118679	0.0131409	0.00677563	0.000410338	0.00677563	0.00295645	0.0207793	0.0131409	-0.00468189	0.00422951	0.00677563	0.000410338	-0.00850107	0.00932174	-0.00468189	0.00932174	0.00677563	0.0105948	0.00677563	0.00295645	0.015687	0.0207793	0.0182332	0.0258715	-0.0199586	0.000410338	-0.00850107	0.00295645	0.00677563	0.0195062	-0.000862719	0.0105948	0.0169601	0.00677563	0.00422951	0.0016834	0.015687	0.00677563	-0.00468189	0.00932174	0.00422951	0.0296907	0.0220523	0.0220523	0.0195062	0.0233254	0.00932174	0.00804868	0.014414
0.036	0.000410338	0.0118679	0.00295645	0.00932174	-0.00595495	-0.000862719	0.015687	-0.00340883	-0.00850107	-0.00340883	0.00422951	-0.000862719	-0.000862719	0.00422951	0.014414	0.000410338	0.00677563	0.014414	0.000410338	0.00677563	0.00932174	0.00550257	0.0207793	0.0258715	-0.0148664	-0.00595495	0.00295645	0.014414	0.0016834	0.00932174	0.015687	-0.00468189	-0.00213578	0.00550257	0.014414	0.00422951	0.000410338	0.00422951	0.0182332	0.00804868	0.0016834	0.0271445	0.0195062	0.0296907	0.0195062	0.014414	0.00422951	0.0207793	0.00804868
0.037	0.0105948	0.0118679	0.0105948	-0.000862719	0.000410338	-0.000862719	0.015687	-0.0199586	0.00295645	0.0131409	0.00804868	-0.00595495	0.0131409	0.0105948	0.00295645	-0.00595495	0.0016834	0.014414	-0.00340883	0.00932174	0.0169601	0.014414	0.0271445	0.0182332	-0.0148664	0.00932174	-0.00468189	0.0169601	0.00804868	0.00295645	0.00932174	0.00932174	0.00677563	0.0131409	0.00677563	0.00932174	0.0207793	0.00677563	0.00932174	0.0220523	0.0131409	0.0386021	0.0258715	0.0245984	0.0271445	0.015687	0.00550257	0.00295645	0.0131409
0.038	0.00550257	0.000410338	0.000410338	0.0118679	0.014414	0.00422951	0.0195062	-0.00595495	-0.00977412	0.0131409	0.0169601	0.00422951	0.00295645	-0.000862719	0.00677563	0.0105948	-0.00340883	0.0016834	0.00550257	0.00677563	0.00932174	0.00550257	0.0271445	0.015687	-0.0199586	-0.00468189	0.0016834	-0.00595495	0.00295645	0.00550257	0.00932174	0.00295645	0.00295645	0.0105948	0.0309637	0.00677563	0.00677563	0.00932174	0.00422951	0.014414	0.00804868	0.0207793	0.036056	0.0207793	0.0207793	0.0131409	0.0182332	0.0118679	0.0169601
0.039	0.00804868	0.000410338	0.00677563	0.00932174	0.0131409	-0.00850107	0.00677563	-0.00722801	0.00422951	0.00295645	0.000410338	-0.000862719	-0.00468189	-0.000862719	0.00932174	-0.000862719	-0.00468189	-0.000862719	0.00677563	0.00550257	0.0245984	0.0182332	0.0182332	0.00295645	-0.0148664	-0.0135933	0.000410338	0.0233254	0.015687	0.0131409	0.0169601	0.014414	0.00932174	0.00295645	-0.00850107	0.00932174	0.0016834	0.00422951	0.0105948	0.000410338	0.0016834	0.0233254	0.0220523	0.0258715	0.0169601	0.0182332	-0.000862719	0.00550257	0.014414
0.04	0.000410338	0.00422951	0.014414	0.036056	0.00677563	0.00550257	0.015687	-0.00468189	-0.00340883	0.0169601	0.00677563	0.014414	0.014414	0.00550257	0.00932174	-0.00722801	0.0105948	0.0105948	0.0258715	0.00422951	0.00677563	0.00932174	0.014414	0.00932174	-0.0161394	0.00804868	-0.00340883	-0.00340883	0.00804868	-0.00213578	0.00932174	0.015687	0.015687	0.00932174	-0.000862719	0.0016834	0.015687	0.0118679	0.0105948	0.00550257	0.014414	0.0220523	0.0258715	0.0245984	0.0233254	0.0195062	0.00804868	0.00422951	0.0105948
0.041	0.00550257	0.00932174	0.0169601	0.00295645	0.0105948	-0.0174125	0.0182332	-0.00595495	-0.00977412	0.000410338	0.00804868	0.000410338	0.00550257	0.00677563	0.000410338	-0.00722801	0.00932174	-0.00468189	0.00550257	0.00677563	0.014414	0.0207793	0.015687	0.0182332	-0.0174125	-0.000862719	-0.00977412	0.014414	0.00932174	0.00295645	0.0169601	0.0118679	0.0016834	0.014414	0.0182332	0.00677563	0.015687	0.000410338	-0.00595495	0.0220523	0.000410338	0.0284176	0.0245984	0.0207793	0.0131409	0.0207793	0.014414	0.0169601	0.0105948
0.042	0.0105948	0.0016834	0.00932174	0.0131409	0.0105948	-0.0237778	0.015687	-0.00977412	0.00295645	0.0105948	0.00295645	0.000410338	-0.00213578	-0.00468189	0.00804868	-0.00722801	0.000410338	0.014414	0.000410338	0.00677563	0.00550257	0.0182332	0.0258715	0.014414	-0.0225047	-0.0161394	-0.00213578	0.00677563	0.0131409	0.00932174	0.0105948	0.00932174	0.000410338	0.014414	0.0131409	0.00550257	0.014414	0.0105948	0.00295645	0.00804868	0.0207793	0.0335098	0.015687	0.014414	0.014414	0.015687	0.0016834	0.014414	0.0195062
0.043	0.00677563	0.0118679	0.0105948	0.00422951	0.0105948	0.000410338	0.00932174	-0.00595495	-0.0110472	0.0016834	0.00932174	0.00422951	-0.00468189	0.00550257	0.00422951	0.0284176	0.000410338	-0.00213578	0.014414	0.00932174	0.0258715	0.00677563	0.0233254	0.0245984	0.00550257	-0.0314161	0.00295645	0.00550257	0.00550257	0.00295645	0.00932174	-0.000862719	0.0105948	0.0105948	0.015687	0.014414	0.000410338	0.0207793	0.000410338	0.014414	0.00422951	0.0207793	0.0296907	0.0207793	0.0131409	0.0245984	0.00550257	0.00804868	0.00932174
0.044	0.0182332	0.00295645	-0.000862719	0.00422951	0.000410338	-0.00468189	0.00550257	-0.00977412	-0.00213578	0.00932174	0.00422951	-0.00213578	0.000410338	-0.00213578	0.000410338	0.00932174	0.014414	0.00422951	-0.000862719	-0.00340883	0.00932174	0.00677563	0.0207793	0.0182332	-0.00213578	0.00295645	-0.00722801	0.000410338	0.0233254	0.015687	0.0105948	0.0105948	0.00295645	0.0131409	0.000410338	0.014414	0.0016834	0.0118679	0.00550257	0.0131409	0.00932174	0.0195062	0.0347829	0.0207793	0.0309637	0.014414	0.0016834	0.014414	0.014414
0.045	0.00932174	0.0169601	0.0220523	0.00677563	-0.00213578	-0.00340883	0.0296907	-0.00722801	0.0131409	-0.00468189	0.00550257	0.000410338	0.0105948	-0.00595495	0.00677563	-0.00340883	0.014414	0.0105948	0.00677563	0.0105948	0.015687	0.0131409	0.0271445	0.00422951	-0.0110472	0.00295645	-0.00595495	0.0131409	0.00804868	0.0016834	0.0131409	0.015687	0.014414	0.00804868	0.00677563	0.00295645	0.015687	0.00550257	0.0118679	0.0182332	0.00550257	0.036056	0.014414	0.0245984	0.00422951	0.0131409	0.014414	0.0220523	0.0131409
0.046	0.00550257	0.0118679	0.0105948	0.00677563	0.00932174	0.00932174	0.000410338	-0.0110472	0.0016834	-0.00213578	0.00932174	-0.00340883	-0.00213578	0.00422951	-0.000862719	0.00422951	0.00932174	0.000410338	0.00932174	0.00932174	0.0220523	0.0207793	0.0322368	0.00932174	-0.0135933	-0.00213578	0.00932174	0.0105948	0.0105948	-0.000862719	0.00550257	0.0105948	0.00677563	0.00295645	0.015687	-0.00213578	0.00550257	0.00677563	0.00677563	0.015687	0.0169601	0.0258715	0.0309637	0.015687	0.0131409	0.0207793	0.00932174	0.00677563	0.00932174
0.047	0.00932174	0.0207793	0.015687	0.00932174	0.00932174	-0.0161394	0.00677563	-0.0135933	-0.00850107	0.00295645	0.000410338	0.00932174	0.000410338	0.000410338	0.00295645	0.0105948	0.00295645	0.014414	0.000410338	-0.000862719	0.0169601	0.015687	0.0271445	0.014414	-0.0148664	-0.00722801	0.0207793	-0.00213578	0.0207793	0.00932174	0.00422951	0.000410338	0.0105948	0.00677563	0.015687	0.0118679	0.00932174	0.00550257	-0.00722801	-0.000862719	0.0118679	0.0195062	0.0335098	0.015687	0.0169601	0.0207793	0.00932174	0.0105948	0.00295645
0.048	0.0105948	0.014414	0.0016834	0.0182332	0.0105948	-0.00977412	0.0105948	-0.0110472	-0.00722801	0.000410338	-0.00340883	0.00932174	0.00422951	-0.000862719	0.00295645	-0.00340883	0.0016834	0.000410338	0.00550257	0.0207793	0.00550257	0.0169601	0.0258715	0.0245984	0.00422951	-0.0110472	-0.00977412	0.00550257	0.0105948	0.014414	0.0105948	0.00422951	0.0105948	0.00804868	0.000410338	0.0131409	0.00932174	0.014414	0.00932174	0.00804868	0.014414	0.0284176	0.0271445	0.0118679	0.00932174	0.014414	0.00932174	0.014414	0.0195062
0.049	0.00932174	0.0131409	0.00932174	0.00295645	0.015687	-0.00468189	0.0131409	-0.00977412	0.00804868	0.0131409	0.014414	0.00550257	0.00677563	-0.00468189	0.00932174	0.00932174	0.000410338	0.014414	0.0105948	-0.00722801	0.0182332	0.00932174	0.0182332	0.014414	-0.0135933	0.00550257	-0.00468189	0.000410338	0.014414	0.00550257	0.00677563	0.00550257	0.000410338	0.000410338	0.0118679	0.0105948	0.0105948	0.00677563	0.0131409	0.0169601	0.0233254	0.0271445	0.0195062	0.0169601	0.00677563	0.015687	0.00295645	0.0169601	0.0131409
0.05	0.014414	0.00295645	0.0207793	0.00550257	0.0131409	0.0105948	0.0131409	-0.0225047	-0.000862719	0.00932174	0.0195062	0.00295645	0.000410338	-0.00468189	0.00550257	0.000410338	-0.00468189	0.00932174	-0.000862719	0.000410338	0.0169601	0.0207793	0.0258715	0.0207793	-0.0110472	-0.000862719	-0.0110472	0.00677563	0.00932174	0.00422951	-0.00340883	0.015687	0.00932174	0.0105948	-0.00595495	0.000410338	0.00932174	0.00295645	0.0131409	0.014414	0.014414	0.0233254	0.0182332	0.014414	0.015687	0.0118679	0.0131409	0.0131409	0.0131409
0.051	0.0131409	0.00677563	-0.00468189	0.0105948	0.00550257	-0.00722801	0.014414	-0.0148664	-0.00340883	0.0016834	0.00804868	0.00804868	0.00804868	0.000410338	0.00932174	0.00932174	0.00422951	0.0220523	0.00932174	0.0118679	0.0245984	0.0233254	0.0220523	0.0258715	-0.00468189	-0.00468189	-0.0148664	0.00677563	0.0233254	0.00677563	0.00932174	0.0016834	0.0207793	0.0195062	0.0105948	0.0105948	0.000410338	0.00932174	0.000410338	0.0182332	0.00804868	0.0245984	0.0271445	0.0207793	0.00550257	0.0169601	0.00932174	0.0105948	0.0284176
0.052	0.00295645	0.000410338	0.014414	0.000410338	0.00804868	-0.00595495	0.00550257	0.000410338	0.000410338	0.015687	-0.00468189	-0.00340883	0.0105948	-0.00468189	0.00677563	-0.000862719	0.00804868	0.0131409	0.0169601	0.0105948	0.00550257	0.0195062	0.0309637	0.00295645	-0.00468189	0.00550257	-0.00468189	0.0105948	0.0131409	0.0016834	-0.000862719	-0.00213578	-0.00340883	-0.00340883	0.0131409	0.0245984	0.0105948	0.00422951	0.00422951	0.0131409	0.014414	0.0296907	0.0131409	0.0207793	0.0131409	0.0169601	0.000410338	0.0195062	0.0131409
0.053	0.0195062	0.00550257	0.00804868	0.00932174	0.0131409	-0.00722801	0.0207793	-0.0174125	-0.00977412	0.00295645	0.00804868	0.000410338	0.00422951	0.00932174	0.0105948	0.0118679	-0.00213578	0.000410338	0.0131409	0.00295645	0.014414	0.015687	0.014414	-0.00340883	-0.0161394	0.0105948	-0.00722801	0.015687	-0.00213578	0.0105948	0.0131409	0.00804868	0.014414	0.014414	0.0118679	0.0207793	0.00422951	0.000410338	0.0131409	0.0016834	0.00550257	0.015687	0.0169601	0.015687	0.014414	0.015687	0.00804868	0.00804868	0.014414
0.054	0.0118679	0.0131409	-0.00468189	0.00804868	0.0131409	-0.0110472	0.00932174	-0.0148664	-0.00340883	0.000410338	0.00295645	-0.00468189	0.00932174	0.000410338	-0.000862719	-0.00468189	0.00677563	0.00677563	0.00295645	0.000410338	0.014414	0.0195062	0.0207793	0.00677563	0.00295645	0.00550257	-0.00722801	0.00550257	0.00932174	0.00295645	0.00804868	0.0182332	0.0016834	0.00295645	0.0105948	0.00932174	0.0195062	0.015687	0.00677563	-0.000862719	0.0220523	0.0296907	0.0347829	0.0245984	0.0118679	0.0169601	-0.000862719	0.0207793	0.0105948
0.055	0.00550257	0.00932174	0.0016834	0.000410338	0.00295645	-0.0161394	0.00804868	-0.0199586	-0.00213578	0.0016834	0.00550257	0.00804868	0.0105948	-0.00722801	0.0016834	0.0105948	0.0016834	-0.00977412	0.00677563	0.0105948	0.014414	0.015687	0.0245984	-0.00213578	-0.00468189	0.00804868	-0.0161394	0.00677563	-0.00340883	0.00932174	0.014414	0.00932174	-0.00468189	0.00932174	0.0207793	0.0195062	0.015687	0.015687	0.0131409	0.00932174	0.00295645	0.0309637	0.0195062	0.014414	0.0182332	0.0195062	0.0131409	0.0195062	0.0131409
0.056	-0.00595495	-0.000862719	0.014414	0.014414	0.00804868	0.00804868	0.00295645	-0.00850107	-0.00468189	0.00422951	0.00550257	0.000410338	0.000410338	0.000410338	0.0131409	0.00422951	0.00804868	-0.00340883	0.00677563	0.00804868	-0.00340883	0.0169601	0.0207793	0.0195062	0.00295645	0.000410338	-0.0148664	0.00804868	-0.00213578	0.00932174	0.0105948	0.00550257	0.0131409	0.0233254	0.0105948	0.00295645	0.00677563	0.0105948	0.0131409	0.015687	0.00550257	0.0245984	0.014414	0.0169601	0.014414	0.0220523	0.0118679	-0.00213578	0.0118679
0.057	0.014414	0.00677563	0.000410338	0.0131409	0.0182332	-0.000862719	0.00550257	0.0016834	-0.00595495	0.015687	0.0182332	0.00295645	0.00422951	0.0131409	0.00932174	0.00804868	0.0016834	0.00932174	-0.00977412	0.00677563	0.0105948	0.00804868	0.0131409	0.0220523	0.0233254	-0.00722801	-0.00595495	0.0207793	0.0169601	0.00550257	0.0118679	0.0105948	0.00677563	0.000410338	0.00804868	0.0182332	0.015687	0.00932174	0.014414	0.00804868	0.014414	0.0296907	0.0258715	0.0258715	0.00932174	0.0131409	0.014414	0.014414	0.014414
0.058	0.0118679	0.015687	0.00932174	0.014414	0.0131409	0.0016834	0.00295645	-0.00468189	0.014414	0.0105948	0.0105948	0.00550257	-0.000862719	0.000410338	-0.000862719	0.00932174	0.00422951	-0.00468189	0.00295645	0.00295645	0.0195062	0.000410338	0.0207793	0.0118679	-0.0199586	-0.00977412	0.000410338	-0.000862719	0.0105948	-0.000862719	0.00932174	0.00932174	0.00550257	0.000410338	0.00550257	0.00677563	0.0105948	-0.000862719	0.00804868	0.0207793	0.014414	0.0296907	0.0233254	0.0169601	0.0207793	0.0169601	0.0169601	0.014414	0.0131409
0.059	0.00804868	0.014414	-0.000862719	0.00677563	0.014414	0.000410338	0.0105948	0.00550257	-0.00340883	0.00550257	-0.00468189	-0.00340883	0.0105948	0.00804868	0.00422951	0.0131409	0.000410338	0.00550257	0.0105948	0.000410338	0.015687	0.0233254	0.015687	0.015687	-0.0123202	-0.000862719	-0.00722801	0.00932174	0.0105948	-0.000862719	0.0118679	0.0016834	0.00550257	0.00932174	0.0118679	0.014414	0.0118679	0.00422951	0.014414	-0.00213578	0.00932174	0.0195062	0.0169601	0.0233254	0.0347829	0.0169601	0.00295645	0.0195062	0.015687
0.06	0.00932174	0.014414	0.0105948	0.0105948	0.0118679	-0.00468189	-0.00595495	-0.00340883	-0.00595495	0.000410338	0.00932174	0.014414	0.00677563	0.0118679	0.0016834	0.0016834	-0.00340883	0.00677563	-0.000862719	-0.00595495	0.0195062	0.015687	0.0296907	0.014414	-0.0135933	0.000410338	0.00295645	0.0105948	0.014414	0.014414	0.0105948	0.00932174	0.0105948	0.015687	0.0105948	0.00295645	0.015687	0.014414	0.0131409	0.0131409	-0.000862719	0.0335098	0.0195062	0.0309637	0.0195062	0.015687	0.015687	0.0169601	0.014414
0.061	0.015687	0.014414	0.00295645	0.0105948	0.0182332	-0.00340883	-0.000862719	-0.00468189	0.000410338	0.00932174	0.00677563	0.00932174	0.00550257	0.0131409	-0.00468189	0.0169601	0.00422951	0.00932174	0.0131409	0.0207793	0.0245984	0.00677563	0.0233254	0.0182332	-0.0123202	-0.0199586	-0.00340883	0.0207793	0.00677563	0.00932174	0.000410338	0.0016834	0.0131409	0.015687	0.00804868	0.0195062	-0.00340883	0.0169601	-0.00977412	0.0182332	0.014414	0.0284176	0.0169601	0.0207793	0.0195062	0.0182332	0.0105948	0.0169601	0.014414
0.062	-0.00468189	0.00677563	0.00677563	0.0182332	0.014414	0.00295645	-0.0148664	-0.00468189	-0.000862719	0.00932174	0.00550257	0.00804868	0.000410338	0.0105948	-0.000862719	-0.00340883	-0.00595495	-0.00468189	0.0131409	-0.00340883	0.00804868	0.014414	0.0169601	-0.00213578	-0.00977412	-0.00722801	-0.00468189	0.00677563	0.000410338	-0.000862719	-0.00340883	0.00422951	0.0182332	0.00804868	0.00932174	0.000410338	-0.00468189	0.0105948	0.0233254	0.014414	0.0131409	0.0335098	0.0245984	0.0195062	0.0220523	0.0131409	0.00550257	0.00295645	0.0258715
0.063	0.0118679	0.00422951	0.0169601	0.0118679	0.0131409	-0.00722801	-0.00213578	-0.00340883	0.00804868	0.00932174	0.00550257	0.0105948	0.015687	0.00422951	0.00295645	-0.00468189	0.00932174	-0.000862719	0.000410338	0.0105948	0.00932174	0.00932174	0.0195062	0.0169601	-0.00595495	-0.0199586	-0.00340883	0.0105948	-0.00340883	0.0016834	0.014414	0.00804868	-0.000862719	0.00677563	0.0118679	0.015687	-0.00468189	0.00550257	0.00295645	0.00422951	0.00677563	0.0322368	0.015687	0.015687	0.00932174	0.0195062	0.0169601	0.0131409	0.00932174
0.064	0.00804868	0.0207793	0.0182332	0.00804868	0.00550257	-0.000862719	-0.00468189	-0.0110472	-0.000862719	0.000410338	0.000410338	0.00932174	0.00677563	0.000410338	-0.00213578	0.014414	0.00932174	0.0105948	0.00932174	-0.00468189	0.00932174	0.0207793	0.0233254	0.015687	-0.0199586	0.00295645	-0.00213578	0.0118679	0.015687	0.0207793	0.00932174	0.00804868	0.00422951	0.00295645	0.00550257	0.00932174	0.00932174	0.00804868	-0.000862719	0.0182332	0.015687	0.0258715	0.0258715	0.0207793	0.0169601	0.0220523	0.00550257	0.014414	0.00550257
0.065	0.00677563	0.00422951	0.00932174	0.0182332	0.0118679	-0.00850107	0.00422951	-0.0148664	-0.0161394	0.00677563	-0.00977412	0.00932174	0.00422951	-0.00722801	0.014414	-0.0123202	0.00422951	0.015687	0.00932174	0.000410338	0.0207793	0.0195062	0.0105948	0.015687	-0.00722801	-0.00595495	-0.00595495	0.00422951	0.0131409	0.0220523	0.00422951	0.0105948	0.0195062	0.00804868	0.015687	0.00677563	0.0105948	-0.000862719	0.0131409	0.00550257	0.00932174	0.0258715	0.0207793	0.0271445	0.0220523	0.015687	0.00932174	0.00932174	0.0258715
0.066	0.0131409	0.0118679	0.0195062	0.0016834	0.0105948	-0.000862719	-0.0212316	0.00295645	0.00422951	0.00804868	0.0195062	0.00295645	0.00677563	0.0016834	-0.00340883	0.00295645	0.0118679	-0.00213578	0.00550257	0.00804868	0.0131409	0.0233254	0.036056	0.0195062	-0.0148664	-0.0186855	-0.00340883	0.00677563	-0.00213578	0.00677563	0.0245984	0.00932174	0.00422951	0.0169601	0.0105948	0.0131409	0.0118679	-0.000862719	0.000410338	0.0105948	0.0105948	0.0284176	0.015687	0.0296907	0.0233254	0.0131409	-0.00213578	0.0182332	0.015687
0.067	0.00804868	0.00677563	0.0131409	0.0131409	0.00677563	0.00295645	-0.00722801	-0.00595495	-0.00340883	0.014414	0.000410338	0.0169601	0.00932174	-0.00595495	0.0220523	0.0016834	0.0131409	0.00932174	0.00550257	0.00677563	0.0169601	0.00804868	0.0105948	0.0118679	-0.0199586	-0.0174125	-0.0110472	0.0105948	0.00932174	0.00295645	0.000410338	0.00677563	0.000410338	-0.000862719	0.00932174	0.0105948	0.000410338	0.00677563	0.00804868	0.0105948	0.0169601	0.0309637	0.0207793	0.0118679	0.0207793	0.014414	0.00932174	0.0131409	0.0131409
0.068	0.00677563	0.015687	0.014414	-0.000862719	0.0207793	-0.0148664	-0.00850107	-0.00468189	-0.00977412	0.0105948	0.0131409	0.00550257	0.015687	0.0105948	0.000410338	0.00422951	0.00804868	0.014414	-0.000862719	-0.00340883	0.0195062	0.0245984	0.0207793	0.0258715	-0.0263239	-0.00977412	-0.00468189	0.0131409	0.0105948	0.00804868	-0.00468189	-0.00468189	0.00932174	0.00295645	0.00677563	0.00932174	0.000410338	0.0131409	0.00295645	-0.00340883	0.00550257	0.0195062	0.0258715	0.0169601	0.0220523	0.0245984	0.0131409	0.0131409	0.0105948
0.069	0.00295645	0.000410338	0.00932174	0.00932174	0.0169601	-0.00468189	-0.00340883	-0.00213578	-0.00850107	0.00422951	-0.0148664	0.00677563	-0.000862719	0.000410338	0.00422951	0.0105948	0.000410338	-0.00722801	0.00804868	0.00422951	0.014414	0.00804868	0.0245984	0.037329	-0.0174125	-0.0110472	0.000410338	0.000410338	0.00804868	-0.000862719	0.0220523	0.0207793	0.015687	0.00804868	0.015687	-0.00213578	0.0105948	-0.00468189	0.00550257	0.00932174	0.000410338	0.0335098	0.0195062	0.0258715	0.0296907	0.015687	0.00295645	0.014414	0.0220523
0.07	0.0105948	0.0105948	0.015687	0.00932174	0.00550257	0.000410338	-0.0161394	-0.0148664	-0.00468189	0.014414	0.000410338	-0.00468189	0.00550257	-0.00468189	0.00422951	0.0131409	-0.00213578	0.0131409	0.000410338	0.00550257	0.00422951	0.0220523	0.0233254	0.015687	-0.0199586	-0.00595495	-0.00468189	0.00804868	0.00550257	0.00550257	0.000410338	0.0105948	0.0118679	0.014414	0.0207793	0.00804868	0.014414	0.0105948	0.00677563	0.00677563	0.0182332	0.0245984	0.0245984	0.0233254	0.0131409	0.0258715	0.0131409	0.014414	0.014414
0.071	0.0118679	0.00932174	0.00932174	0.0131409	0.00932174	-0.0135933	-0.00468189	-0.000862719	-0.00468189	0.014414	0.000410338	0.0105948	-0.000862719	-0.00468189	0.00932174	0.00804868	0.00550257	0.00677563	-0.000862719	0.0016834	0.014414	0.0131409	0.0296907	0.036056	-0.0174125	-0.00977412	-0.00468189	0.00295645	0.0131409	0.00295645	-0.00468189	-0.00468189	0.00295645	0.00550257	0.00422951	0.0245984	0.0105948	-0.000862719	0.000410338	-0.00340883	0.0131409	0.0245984	0.0284176	0.0245984	0.015687	0.00804868	-0.00213578	0.015687	0.0182332
0.072	0.00422951	0.0016834	0.000410338	0.00932174	0.0118679	-0.00340883	-0.0263239	0.0016834	0.00932174	0.014414	0.00804868	-0.00340883	0.000410338	0.00295645	0.00677563	0.00932174	0.00295645	-0.000862719	0.00677563	0.0182332	0.0131409	0.0207793	0.0245984	0.015687	-0.0263239	-0.0199586	-0.00722801	0.0131409	0.00550257	0.014414	0.0105948	0.0105948	0.014414	0.00550257	0.00932174	0.0271445	0.00932174	0.0131409	0.0131409	0.014414	0.0118679	0.0233254	0.0220523	0.0271445	0.0182332	0.0233254	0.0131409	0.0169601	0.014414
0.073	0.0118679	0.00550257	0.014414	0.015687	0.00550257	-0.00468189	-0.00977412	0.000410338	-0.00468189	0.014414	0.0118679	0.000410338	0.015687	-0.00468189	0.00804868	0.00550257	0.00422951	0.014414	0.0169601	0.0105948	0.0182332	0.0245984	0.0245984	0.0169601	-0.0225047	-0.00595495	0.00550257	0.015687	0.00295645	0.00550257	-0.00213578	0.00677563	0.0182332	0.00422951	0.0016834	0.00804868	0.00422951	-0.00595495	0.014414	0.00550257	0.00550257	0.0335098	0.0296907	0.0131409	0.0233254	0.015687	0.00422951	0.00932174	0.0131409
0.074	0.0169601	-0.000862719	0.00550257	0.0105948	0.015687	-0.0110472	-0.0212316	-0.00468189	-0.0148664	0.00550257	0.000410338	0.014414	0.00677563	0.015687	-0.00468189	0.00295645	-0.00468189	0.000410338	0.000410338	0.00295645	0.00804868	0.015687	0.00932174	0.0169601	-0.0161394	-0.0199586	-0.00340883	0.00422951	-0.00977412	0.0195062	-0.000862719	0.0118679	0.00550257	0.015687	0.0195062	-0.000862719	0.0245984	0.00932174	0.0105948	0.0105948	0.014414	0.0220523	0.0207793	0.0245984	0.0245984	0.0207793	-0.00213578	0.0207793	0.0182332
0.075	0.00295645	0.0195062	0.015687	0.0105948	0.00932174	-0.000862719	-0.0237778	0.00295645	-0.00340883	0.0105948	0.00422951	0.00550257	0.00422951	0.0118679	0.00932174	0.00932174	-0.00468189	0.0105948	0.0016834	0.00295645	0.00550257	0.0169601	0.0131409	0.0245984	-0.0186855	-0.0148664	0.000410338	0.0105948	0.000410338	0.000410338	0.0182332	0.0131409	0.00932174	0.000410338	0.0118679	-0.00213578	0.0105948	0.0195062	0.0105948	0.015687	0.0245984	0.0322368	0.0220523	0.0245984	0.0296907	0.0131409	0.00804868	0.0105948	0.014414
0.076	0.000410338	0.0233254	-0.00213578	0.0169601	0.014414	0.00422951	-0.0174125	-0.00213578	0.0131409	0.0131409	0.00422951	0.00677563	0.014414	0.00932174	0.00422951	0.00932174	0.0105948	0.000410338	0.000410338	-0.00340883	0.0169601	0.0131409	0.0398751	0.0309637	-0.0174125	-0.00468189	-0.00850107	0.00295645	0.00932174	0.0105948	0.00804868	0.00677563	0.00550257	0.00550257	0.0105948	0.0207793	0.00804868	0.00295645	0.0233254	0.000410338	0.00804868	0.0271445	0.0233254	0.015687	0.0271445	0.0169601	0.00932174	0.0131409	0.00932174
0.077	-0.00340883	0.000410338	0.0131409	0.0169601	0.0182332	0.00295645	-0.0263239	0.000410338	-0.00340883	0.00550257	0.0016834	0.00550257	0.000410338	0.0131409	0.00932174	0.00295645	0.0118679	-0.00850107	0.00677563	0.00295645	0.014414	0.0169601	0.0258715	0.0118679	-0.0250508	0.00295645	0.00932174	0.00932174	0.0195062	0.00932174	0.00550257	0.00677563	0.0131409	0.0016834	0.0131409	-0.00468189	0.014414	0.014414	-0.00213578	0.00932174	-0.00340883	0.0309637	0.0271445	0.0271445	0.0182332	0.0207793	0.00295645	0.0195062	0.0207793
0.078	0.0016834	-0.000862719	0.00932174	0.0131409	0.015687	0.0016834	-0.0199586	0.00932174	0.000410338	0.0118679	0.0118679	-0.00213578	0.0105948	0.0195062	0.00550257	0.015687	0.00422951	0.0131409	0.00677563	0.00932174	0.0118679	0.015687	0.0207793	0.0258715	-0.0237778	-0.00340883	0.0016834	0.00932174	0.00804868	0.0220523	0.00804868	0.000410338	0.00422951	0.0131409	0.00677563	0.00295645	0.00677563	0.0118679	0.00422951	0.000410338	0.00804868	0.0207793	0.0207793	0.0271445	0.0271445	0.0207793	0.015687	0.0207793	0.0182332
0.079	0.00295645	-0.00213578	0.00804868	0.00295645	0.0105948	-0.00340883	-0.0365083	-0.00850107	-0.00468189	0.015687	0.00295645	-0.00850107	-0.00468189	-0.000862719	0.00295645	0.00677563	0.00550257	0.00932174	-0.00340883	0.000410338	0.014414	0.0195062	0.00677563	0.0131409	-0.00850107	-0.00340883	0.000410338	0.0131409	0.0207793	0.00422951	0.00550257	0.0207793	0.014414	0.014414	0.0169601	0.015687	0.00677563	0.00932174	0.0195062	0.00804868	0.00295645	0.0271445	0.0195062	0.0220523	0.0195062	0.0245984	0.0131409	0.0131409	0.0118679
0.08	0.00932174	0.0118679	0.00422951	0.0131409	0.0105948	0.00932174	-0.0174125	-0.000862719	-0.00722801	-0.00213578	0.0105948	0.00932174	0.014414	0.00677563	-0.00340883	0.00550257	0.014414	0.00550257	0.00422951	0.0105948	0.0258715	0.0220523	0.0233254	0.0195062	-0.0263239	-0.00468189	0.0169601	0.000410338	0.00422951	0.0169601	0.0207793	0.0118679	0.000410338	0.014414	0.014414	-0.000862719	0.00550257	0.014414	0.0118679	0.0245984	0.00932174	0.0347829	0.0207793	0.0296907	0.0207793	0.0233254	0.015687	0.0131409	0.0207793
0.081	-0.00595495	0.0131409	0.0105948	0.0131409	0.014414	-0.00722801	-0.0263239	-0.00977412	0.00550257	0.00932174	0.0105948	0.0105948	0.00804868	0.00804868	-0.000862719	0.00295645	0.0169601	-0.00340883	0.00804868	0.015687	0.014414	0.00932174	0.0245984	0.0131409	-0.0186855	-0.0199586	0.0016834	0.014414	0.00677563	0.015687	0.014414	0.00550257	-0.00468189	-0.00468189	-0.00468189	0.015687	0.0016834	0.00677563	0.00550257	0.0169601	0.014414	0.0195062	0.0284176	0.0322368	0.0271445	0.015687	0.00932174	0.0207793	0.0195062
0.082	0.00295645	0.00932174	0.000410338	0.0195062	0.0118679	0.0207793	-0.00850107	-0.000862719	0.0016834	0.00677563	0.00677563	-0.00468189	0.0131409	0.00677563	-0.00213578	0.00677563	0.00422951	0.00804868	0.00932174	0.015687	0.0220523	0.0207793	0.014414	0.00804868	-0.0174125	-0.00595495	0.00550257	0.00932174	0.00932174	0.0105948	0.00550257	-0.00213578	0.00295645	0.00932174	0.00804868	0.00932174	0.014414	0.00677563	0.0245984	-0.00213578	0.0131409	0.0322368	0.0284176	0.00932174	0.0296907	0.0195062	0.00804868	0.015687	0.015687
0.083	0.000410338	-0.00468189	0.00804868	0.00932174	0.0233254	-0.00595495	-0.0199586	0.00422951	0.00932174	0.00677563	0.0182332	0.00677563	0.00804868	0.0016834	0.014414	0.00550257	0.0118679	-0.00213578	0.00295645	0.00550257	0.00422951	0.00550257	0.0118679	0.0233254	-0.0110472	-0.0250508	0.0105948	-0.00850107	0.0105948	0.014414	0.00550257	0.00295645	0.00804868	0.00550257	0.0131409	-0.000862719	0.00550257	0.0118679	0.00422951	0.0105948	0.00804868	0.0220523	0.0245984	0.0169601	0.0131409	0.0105948	0.015687	0.014414	0.0105948
0.084	0.00295645	0.00804868	0.00422951	0.00932174	0.0118679	0.00550257	-0.0212316	-0.0110472	-0.00850107	0.0105948	-0.00213578	-0.00595495	0.0105948	-0.00595495	-0.00213578	0.00804868	0.00677563	0.0016834	0.00804868	0.0016834	0.0220523	0.0296907	0.0233254	0.014414	-0.00468189	-0.0225047	0.00422951	0.014414	0.00677563	0.0131409	-0.00213578	0.00550257	0.00295645	0.0105948	0.0195062	0.0105948	0.0131409	0.000410338	0.00295645	0.0207793	0.0245984	0.0233254	0.0169601	0.0322368	0.0233254	0.0271445	0.014414	0.0233254	0.0169601
0.085	0.0105948	0.00932174	0.0195062	0.0131409	0.0131409	0.0016834	-0.0199586	0.000410338	-0.00213578	0.000410338	0.00932174	0.00677563	0.0105948	0.0105948	0.00295645	0.00932174	0.00804868	0.00804868	0.0016834	0.00932174	-0.000862719	0.0131409	0.036056	0.0118679	-0.00595495	-0.0199586	-0.00468189	0.0131409	0.014414	0.00422951	0.0195062	0.0233254	0.014414	0.015687	0.00550257	0.0105948	0.0016834	0.0220523	0.00295645	0.0105948	0.00804868	0.0271445	0.014414	0.014414	0.0245984	0.0335098	0.0131409	0.0233254	0.0207793
0.086	0.014414	0.0131409	0.0105948	0.0131409	0.00932174	0.000410338	-0.0263239	0.00550257	0.0182332	0.014414	0.00422951	-0.00213578	0.00932174	0.00677563	0.00295645	0.015687	0.00422951	0.00932174	0.00932174	-0.00340883	0.014414	0.0169601	0.0207793	0.015687	-0.0263239	-0.0263239	0.0105948	0.0105948	0.00550257	0.0105948	0.0182332	0.0131409	0.00804868	0.00422951	0.0131409	0.00677563	0.0131409	0.00295645	0.0105948	-0.000862719	0.00550257	0.0271445	0.0284176	0.0245984	0.0245984	0.015687	0.015687	0.0131409	0.0131409
0.087	0.0105948	0.0169601	0.0169601	0.00550257	0.0105948	0.000410338	-0.00722801	-0.00340883	-0.00213578	0.00550257	0.0118679	-0.00468189	0.00677563	0.0016834	0.0207793	-0.00213578	0.00550257	0.00804868	0.00677563	0.00677563	0.0233254	0.0207793	0.0220523	0.014414	-0.02887	-0.0275969	0.00550257	0.00550257	0.00677563	0.0131409	0.00804868	0.000410338	-0.00340883	-0.00468189	0.00932174	0.00677563	0.000410338	-0.00213578	0.00932174	0.015687	0.014414	0.014414	0.0284176	0.0284176	0.0207793	0.0105948	0.0016834	0.0207793	0.00677563
0.088	0.00804868	0.00932174	0.0016834	0.00550257	0.0105948	-0.00595495	0.00295645	-0.00595495	0.0105948	0.0131409	0.00804868	0.00932174	0.0131409	0.000410338	0.000410338	0.014414	0.00677563	0.0131409	0.0105948	-0.000862719	0.0195062	0.0233254	0.0207793	0.0182332	-0.0135933	-0.0135933	0.00295645	0.0105948	-0.00468189	0.00295645	0.0105948	0.014414	0.00932174	0.015687	0.0131409	0.0233254	0.0195062	0.0182332	0.000410338	0.015687	0.00422951	0.0245984	0.0207793	0.0207793	0.0245984	0.0118679	0.00932174	0.00677563	0.0245984
0.089	0.00422951	0.00804868	0.0105948	0.0131409	0.0131409	-0.00977412	-0.0110472	-0.00468189	0.00677563	0.0131409	0.00677563	0.0118679	-0.00850107	0.00550257	0.0105948	0.00422951	0.000410338	0.00677563	0.014414	0.00550257	0.00932174	0.0131409	0.0245984	0.0245984	-0.0250508	-0.0339622	-0.00850107	0.014414	0.00804868	0.00677563	0.00677563	0.00804868	0.00932174	0.0258715	-0.000862719	0.000410338	-0.00850107	0.0131409	0.0182332	0.00932174	0.0233254	0.014414	0.0245984	0.0233254	0.0245984	0.0182332	0.00804868	0.0207793	0.00677563
0.09	0.00295645	0.00422951	0.00932174	0.00550257	0.0105948	-0.00468189	-0.0135933	-0.00340883	-0.00977412	0.00932174	0.000410338	0.00550257	0.00932174	0.00295645	0.00804868	0.00677563	0.00295645	0.0131409	0.00422951	0.00677563	0.00932174	0.014414	0.0284176	0.0169601	-0.0148664	-0.0263239	-0.00977412	0.0131409	0.0118679	0.00677563	-0.000862719	0.015687	0.0118679	0.00422951	0.0182332	0.00550257	0.00550257	-0.000862719	-0.00595495	0.0105948	0.00295645	0.0233254	0.0245984	0.0284176	0.0233254	0.014414	0.00550257	0.015687	0.0182332
0.091	0.015687	0.000410338	0.00677563	0.0118679	0.00932174	0.00932174	-0.00595495	0.000410338	0.00550257	0.0131409	0.0169601	0.00804868	0.015687	0.00677563	0.0118679	-0.0110472	0.0118679	0.00295645	0.00295645	0.0169601	0.0245984	0.0245984	0.0284176	0.0322368	-0.0237778	-0.0263239	0.00295645	-0.00340883	0.00804868	0.00677563	0.00550257	0.00422951	0.00932174	0.00550257	0.0131409	0.0118679	0.0105948	0.014414	0.00932174	0.00932174	0.0182332	0.0271445	0.0220523	0.015687	0.0271445	0.0182332	0.0131409	0.014414	0.0169601
0.092	0.0195062	0.00550257	0.0105948	0.00804868	0.000410338	0.0016834	0.00677563	-0.000862719	-0.00850107	-0.00722801	-0.0110472	0.0016834	0.0169601	0.0207793	0.015687	0.000410338	0.014414	0.00550257	0.00932174	-0.00213578	0.00932174	0.036056	0.0169601	0.0207793	-0.0314161	-0.0199586	-0.00595495	0.00422951	0.0105948	0.0105948	0.00932174	0.0220523	0.0105948	0.0182332	0.00677563	0.015687	0.0245984	0.014414	0.015687	0.0131409	0.00677563	0.0284176	0.0195062	0.0207793	0.0195062	0.014414	0.00422951	0.0118679	0.0131409
0.093	0.014414	0.014414	-0.00468189	0.00932174	0.00804868	-0.000862719	0.000410338	0.00295645	-0.00468189	0.00295645	0.00295645	-0.000862719	0.015687	-0.00595495	0.0105948	-0.00468189	0.0207793	0.000410338	0.00550257	0.014414	0.00295645	0.0258715	0.0271445	0.0322368	-0.0174125	-0.0135933	-0.00722801	0.00677563	0.0105948	0.00422951	0.015687	0.00932174	0.0105948	0.00295645	0.014414	0.0131409	0.00550257	0.00804868	0.00804868	0.0131409	0.014414	0.0195062	0.015687	0.0245984	0.0207793	0.0207793	0.00677563	0.014414	0.0131409
0.094	0.00550257	0.00550257	0.00550257	0.0131409	0.0207793	0.0016834	0.000410338	0.000410338	-0.0123202	0.00550257	0.00422951	0.00550257	0.00550257	0.014414	0.00677563	0.00295645	0.00422951	0.0105948	0.000410338	0.00422951	0.014414	0.0118679	0.015687	0.0195062	-0.0212316	-0.0161394	0.015687	0.015687	0.00804868	0.0016834	0.00932174	0.000410338	0.00295645	0.0118679	0.0105948	-0.00213578	0.00295645	-0.00722801	0.014414	0.015687	0.00677563	0.0386021	0.0169601	0.0296907	0.0195062	0.0245984	0.00295645	0.015687	0.0195062
0.095	0.00422951	0.0105948	0.00295645	0.0016834	0.00804868	-0.00340883	0.00422951	-0.00468189	0.000410338	0.0131409	-0.00468189	0.00804868	0.00932174	0.00932174	0.0131409	0.000410338	0.015687	-0.00340883	0.000410338	0.015687	-0.00213578	0.0131409	0.0105948	0.0131409	-0.0275969	-0.0212316	0.0118679	0.00295645	0.015687	0.0182332	0.00932174	0.00422951	0.0105948	0.0207793	0.00932174	0.0220523	0.014414	0.0131409	0.00422951	0.00932174	0.0182332	0.0207793	0.0245984	0.0207793	0.0169601	0.0195062	0.015687	0.014414	0.0118679
0.096	0.00932174	0.015687	0.0105948	0.0169601	0.0016834	0.00804868	0.00932174	0.00422951	-0.00977412	0.00932174	0.00677563	0.0105948	0.00422951	0.0131409	0.00932174	0.0182332	0.00550257	0.000410338	-0.00340883	-0.00213578	0.015687	0.0131409	0.0271445	0.0169601	-0.0275969	-0.0174125	0.00677563	0.0105948	0.00932174	0.00295645	-0.00595495	0.00677563	0.014414	0.00422951	0.0207793	0.015687	0.0131409	0.00422951	0.015687	0.00295645	-0.00468189	0.0195062	0.0335098	0.0245984	0.0296907	0.00804868	0.0131409	0.0131409	0.0195062
0.097	0.0105948	0.00295645	0.0131409	0.0105948	-0.000862719	0.00677563	0.00550257	0.00422951	-0.00468189	0.0131409	0.0105948	0.0131409	0.00804868	0.0118679	0.00804868	0.0105948	-0.00213578	0.0118679	0.00422951	0.0220523	0.0195062	0.0233254	0.0245984	0.0296907	-0.0174125	-0.00340883	0.00550257	0.00422951	0.00295645	0.014414	0.015687	0.0131409	0.0233254	-0.00468189	0.0296907	0.00550257	0.0169601	0.0131409	0.00804868	-0.00468189	0.0182332	0.0347829	0.0245984	0.015687	0.0195062	0.0258715	0.0105948	0.0016834	0.0245984
0.098	-0.00722801	0.014414	0.000410338	0.0118679	0.0169601	0.000410338	-0.00468189	0.0118679	-0.00340883	0.0131409	0.00677563	0.00295645	0.0207793	0.0195062	0.0169601	0.0195062	-0.00722801	0.00550257	0.00804868	0.0105948	0.0118679	0.0207793	0.00932174	0.0322368	-0.0301431	-0.0174125	0.00932174	0.0105948	0.0233254	0.014414	0.0105948	0.0233254	-0.00213578	0.015687	-0.000862719	0.0195062	0.014414	0.014414	0.0105948	0.0105948	0.00677563	0.0335098	0.0322368	0.0271445	0.0245984	0.015687	0.00932174	0.0207793	0.014414
0.099	0.0105948	0.00422951	0.00932174	0.00932174	0.0118679	0.00677563	0.000410338	0.00422951	-0.0237778	0.00550257	0.00550257	0.00932174	0.00932174	0.00422951	0.00804868	0.00422951	0.00932174	0.0105948	0.00550257	0.0131409	0.0118679	0.014414	0.015687	0.00295645	-0.0110472	-0.00340883	-0.00340883	0.00550257	0.0131409	-0.00340883	0.014414	0.00932174	-0.000862719	0.0118679	0.00550257	0.014414	0.0105948	0.00804868	0.00804868	0.0182332	0.00677563	0.0182332	0.0245984	0.014414	0.0195062	0.0169601	0.00677563	0.0195062	0.0131409
0.1	0.0131409	0.0016834	0.0105948	0.014414	0.014414	0.00932174	0.00422951	0.00677563	-0.0123202	0.0195062	-0.000862719	0.0118679	0.0182332	0.00932174	0.000410338	0.00550257	0.0131409	0.0105948	0.0016834	0.0131409	0.014414	0.0169601	0.0271445	0.0258715	-0.00468189	-0.0135933	0.0105948	0.0296907	0.00677563	0.015687	0.00422951	0.014414	0.0233254	0.00550257	0.0182332	0.00932174	-0.00340883	0.0118679	0.014414	0.00932174	0.0118679	0.0233254	0.0169601	0.0245984	0.0258715	0.0207793	0.0131409	0.0131409	0.0195062
0.101	-0.000862719	-0.000862719	0.00932174	0.000410338	-0.00340883	0.0131409	-0.00850107	-0.0110472	-0.00850107	0.00550257	-0.00213578	-0.00340883	0.00804868	0.00932174	-0.00340883	-0.000862719	0.00550257	0.0016834	-0.00213578	-0.00468189	0.0207793	0.0207793	0.0258715	0.0220523	-0.0237778	0.00677563	0.00677563	0.00295645	0.00677563	0.0118679	0.00804868	0.00804868	0.00804868	0.0105948	0.00422951	0.00677563	0.014414	0.014414	0.0016834	0.00804868	0.000410338	0.0220523	0.0195062	0.0335098	0.015687	0.0207793	0.00932174	0.014414	0.0207793
0.102	0.00550257	0.0131409	0.014414	0.0105948	0.0105948	0.000410338	0.00422951	-0.00722801	0.000410338	0.014414	0.00422951	0.0105948	-0.000862719	0.000410338	0.000410338	0.0131409	0.00550257	-0.000862719	0.0169601	-0.00468189	0.000410338	0.0182332	0.0195062	0.0169601	-0.0135933	-0.00595495	0.00422951	0.0131409	0.014414	-0.000862719	0.0169601	0.014414	0.0131409	0.0131409	0.00932174	0.0118679	0.0131409	0.0169601	0.0169601	0.0182332	0.0245984	0.036056	0.0271445	0.0169601	0.0284176	0.0182332	0.00677563	0.015687	0.0118679
0.103	0.0207793	0.00295645	0.0131409	0.0182332	0.00677563	0.00422951	-0.00468189	0.0105948	0.000410338	0.00295645	0.00550257	0.00677563	0.00295645	-0.00468189	0.00550257	0.00932174	0.0182332	0.000410338	0.0118679	0.0169601	0.0105948	0.014414	0.00677563	0.0220523	-0.00722801	0.00422951	-0.00595495	0.00550257	0.00932174	0.0131409	0.015687	-0.000862719	0.0118679	0.0131409	0.00677563	0.014414	0.00932174	0.0182332	0.014414	0.0118679	0.0105948	0.0296907	0.0207793	0.0233254	0.0207793	0.0169601	0.015687	0.0016834	0.00932174
0.104	0.00295645	0.00550257	0.00550257	0.014414	0.00295645	0.0105948	-0.00468189	0.00932174	-0.00722801	0.0131409	0.0016834	0.00295645	0.00932174	0.014414	0.00422951	0.0105948	-0.00340883	0.00804868	0.00550257	0.00804868	0.00295645	0.0169601	0.0411482	0.0182332	-0.00213578	-0.00468189	-0.00213578	0.0131409	-0.00340883	0.00932174	0.00677563	0.00550257	0.0118679	0.0207793	0.015687	0.000410338	0.00932174	0.014414	0.014414	0.000410338	0.0233254	0.0207793	0.014414	0.0309637	0.0271445	0.0182332	0.00295645	0.0105948	0.0220523
0.105	0.014414	0.00550257	0.00295645	0.00295645	0.00422951	-0.00850107	-0.00722801	-0.00468189	-0.00340883	-0.00213578	0.0131409	-0.000862719	0.000410338	0.00295645	0.00932174	-0.0110472	0.014414	-0.0135933	0.00677563	0.00422951	0.014414	0.0118679	0.015687	0.00932174	-0.00977412	-0.00468189	-0.0123202	0.00295645	0.0207793	-0.00340883	0.00422951	0.014414	0.000410338	0.0105948	0.0105948	0.0233254	0.0169601	0.00295645	0.00550257	0.0169601	0.0207793	0.0207793	0.0245984	0.0169601	0.0233254	0.015687	0.00295645	0.00932174	0.014414
0.106	0.014414	0.014414	0.0233254	0.0131409	0.0131409	0.0105948	0.00932174	-0.00340883	-0.0212316	0.00932174	0.00804868	0.00677563	-0.00213578	0.00804868	-0.00213578	0.014414	0.00550257	-0.00468189	-0.00722801	0.0118679	0.0169601	0.00804868	0.0309637	0.0258715	0.00295645	-0.00595495	0.00677563	0.000410338	0.00932174	-0.000862719	0.0105948	0.014414	0.00932174	0.0195062	0.00804868	0.00677563	0.00804868	0.00550257	-0.00340883	0.0105948	0.00677563	0.0347829	0.0271445	0.0309637	0.0245984	0.0245984	0.0105948	0.0105948	0.00804868
0.107	0.00932174	0.00804868	0.0105948	0.00677563	0.00422951	0.00422951	-0.00213578	-0.00340883	0.000410338	0.0118679	0.00677563	0.0131409	0.000410338	0.0105948	0.0195062	0.0169601	0.014414	0.00295645	0.00677563	0.00550257	0.00932174	0.0169601	0.014414	0.0131409	-0.0263239	0.0195062	-0.0174125	0.00932174	0.0105948	0.00550257	0.0131409	0.0105948	0.0258715	-0.00340883	0.00677563	0.000410338	0.00932174	0.00295645	0.015687	0.00295645	0.00932174	0.0195062	0.0296907	0.0207793	0.0182332	0.0169601	0.014414	0.000410338	0.0220523
0.108	-0.000862719	0.00677563	0.00804868	0.00932174	0.00550257	-0.00595495	-0.00595495	0.000410338	-0.000862719	0.00550257	0.0105948	0.00677563	0.0131409	0.00295645	0.0016834	0.0131409	0.014414	0.0207793	0.014414	0.0118679	0.014414	0.0220523	0.0258715	0.0271445	-0.0225047	0.0016834	-0.0174125	0.0118679	0.00422951	0.0182332	0.0131409	0.015687	0.0131409	0.00422951	0.00932174	0.015687	0.00422951	0.014414	0.0118679	0.0118679	0.0296907	0.0347829	0.0233254	0.0169601	0.014414	0.015687	0.0105948	0.0182332	0.00422951
0.109	0.0195062	-0.00213578	0.00422951	0.014414	0.0016834	-0.00213578	-0.00213578	-0.0199586	-0.00340883	0.0105948	-0.00722801	0.00295645	0.0169601	0.000410338	0.00804868	-0.00595495	0.0207793	0.014414	0.0016834	0.00550257	0.0131409	0.00295645	0.00932174	0.0233254	-0.0110472	0.00295645	-0.00722801	0.00804868	0.000410338	0.00932174	0.0105948	0.00932174	0.0258715	0.00932174	0.0220523	0.014414	0.00550257	0.00804868	0.00677563	0.0245984	-0.00468189	0.0245984	0.0322368	0.0245984	0.0220523	0.014414	0.0105948	0.00677563	0.0118679
0.11	0.0195062	0.0118679	0.00932174	-0.00722801	0.00422951	0.0118679	-0.00213578	0.00677563	-0.00468189	0.00804868	0.00550257	0.014414	-0.000862719	0.00295645	0.00677563	0.0105948	0.00677563	0.00932174	0.0118679	-0.00850107	0.0207793	0.0207793	0.0296907	0.0271445	-0.0135933	0.014414	-0.00722801	0.000410338	0.0169601	0.00550257	0.0131409	0.015687	-0.000862719	0.0182332	0.00295645	0.00932174	0.00550257	0.0105948	0.00677563	0.00932174	0.014414	0.0233254	0.0335098	0.0207793	0.0169601	0.000410338	0.00932174	0.000410338	0.0245984
0.111	0.0131409	0.0118679	0.00677563	0.0131409	-0.00340883	0.00295645	-0.00850107	0.00677563	-0.0110472	0.014414	0.00550257	0.0131409	0.00804868	0.00422951	0.00677563	0.0105948	0.00550257	0.00804868	0.000410338	0.00932174	0.000410338	0.014414	0.0258715	0.0220523	-0.00468189	0.0105948	-0.0174125	0.00932174	0.00550257	0.00677563	-0.0123202	0.00677563	0.00295645	-0.00213578	0.014414	0.0195062	0.0284176	0.0182332	0.00422951	0.00422951	0.0169601	0.0309637	0.015687	0.0169601	0.0271445	0.0182332	0.0105948	0.00804868	0.0118679
0.112	0.00550257	0.00295645	-0.000862719	0.0016834	0.0105948	-0.00468189	0.00932174	-0.000862719	-0.00722801	0.0169601	0.0105948	0.000410338	0.0131409	0.0105948	0.0182332	0.00295645	0.00422951	0.00932174	0.014414	0.014414	0.00295645	0.0296907	0.0335098	0.0245984	-0.00213578	0.0131409	-0.00595495	0.00422951	0.00932174	0.0105948	0.00295645	0.015687	0.0131409	0.00932174	0.015687	0.0105948	0.00550257	0.0131409	0.0105948	0.015687	0.00932174	0.0296907	0.0258715	0.0233254	0.0207793	0.0245984	0.00932174	-0.00340883	0.0245984
0.113	0.00550257	0.00677563	0.0131409	0.014414	0.0105948	0.00295645	-0.00850107	0.00932174	-0.000862719	0.00295645	-0.00340883	0.00804868	0.00932174	0.00295645	-0.000862719	0.0220523	-0.00595495	0.0131409	0.0105948	0.015687	0.00550257	0.00932174	0.0207793	0.0182332	-0.0161394	0.00422951	-0.0148664	0.0169601	0.00550257	0.015687	0.00295645	0.0195062	0.00932174	0.0182332	0.00932174	0.0131409	0.0118679	0.00550257	0.014414	0.015687	0.0118679	0.0335098	0.0271445	0.0284176	0.0207793	0.0195062	0.00804868	0.00677563	0.0296907
0.114	0.00422951	0.015687	0.00677563	0.0131409	0.0131409	0.0016834	0.0131409	0.00932174	0.0016834	0.0207793	0.00677563	0.00550257	-0.000862719	0.00295645	0.00932174	0.00932174	0.000410338	-0.00468189	0.0118679	0.00932174	0.015687	0.014414	0.0195062	0.0220523	-0.00340883	0.014414	-0.0237778	0.00422951	0.0169601	0.0207793	0.0335098	0.0105948	0.015687	0.015687	0.014414	0.0182332	0.014414	0.015687	0.015687	0.014414	0.00932174	0.0296907	0.0195062	0.0169601	0.0207793	0.0195062	0.014414	0.00677563	0.0195062
0.115	0.00295645	0.00804868	0.0169601	0.00422951	0.00932174	0.000410338	0.0169601	0.00550257	-0.00340883	-0.00595495	0.0131409	0.000410338	0.00932174	0.0105948	0.000410338	0.0195062	0.0016834	0.0118679	-0.0110472	0.00677563	0.0220523	-0.00213578	0.0322368	0.0284176	0.00550257	0.000410338	0.00295645	-0.00595495	-0.00595495	0.000410338	0.00677563	0.015687	-0.00213578	0.0105948	-0.0123202	0.00932174	0.00295645	0.00932174	0.000410338	-0.00722801	0.0105948	0.015687	0.0245984	0.015687	0.0207793	0.0169601	-0.000862719	-0.0123202	0.014414
0.116	0.000410338	0.0016834	0.014414	0.0016834	0.00804868	0.000410338	0.00932174	0.00677563	-0.0148664	0.0207793	0.00677563	-0.000862719	0.00295645	0.0118679	-0.00468189	0.00550257	0.0105948	-0.00213578	0.00932174	0.0105948	0.0131409	0.0258715	0.0233254	0.0220523	-0.00595495	0.015687	-0.0161394	-0.000862719	0.0131409	0.00550257	0.00550257	0.00550257	0.014414	0.00932174	0.015687	0.00550257	0.00932174	0.0105948	0.014414	0.0131409	0.00295645	0.036056	0.0233254	0.0258715	0.0245984	0.0195062	0.0131409	0.00295645	0.014414
0.117	-0.00340883	0.00295645	0.00422951	0.00550257	0.00932174	0.0131409	0.00677563	0.0118679	-0.000862719	0.00804868	0.00804868	0.0207793	0.0131409	0.00677563	0.0105948	0.00422951	0.00550257	0.00295645	0.0195062	0.00422951	0.00550257	0.015687	0.0245984	0.0182332	-0.00977412	0.00932174	-0.00468189	0.00295645	0.0105948	0.0182332	0.00422951	0.000410338	0.0207793	0.0131409	0.0233254	0.0245984	0.0207793	0.0105948	0.0182332	0.0131409	0.015687	0.0296907	0.0284176	0.0258715	0.0233254	0.0131409	0.0131409	0.00422951	0.0169601
0.118	0.015687	0.000410338	0.0233254	0.014414	0.0207793	0.0016834	0.0207793	-0.00340883	-0.00468189	-0.00213578	-0.00213578	0.00550257	0.0131409	-0.00850107	0.00295645	0.0016834	0.0105948	0.000410338	0.0105948	0.000410338	0.00677563	0.0220523	0.0322368	0.0182332	-0.00468189	0.0169601	-0.00468189	0.0105948	0.00677563	0.014414	0.00932174	-0.000862719	0.0118679	0.0118679	0.00550257	-0.000862719	0.0131409	0.014414	0.0195062	0.014414	0.014414	0.0271445	0.0271445	0.0296907	0.0105948	0.036056	0.00804868	-0.00340883	0.015687
0.119	0.0118679	0.00932174	0.0207793	0.0105948	0.000410338	-0.00213578	0.0207793	-0.00468189	-0.00213578	0.00550257	0.014414	-0.00340883	0.0169601	0.0105948	0.0207793	0.0131409	0.014414	-0.00340883	0.015687	0.015687	0.0207793	0.00804868	0.0233254	0.0207793	0.00550257	0.015687	-0.00722801	0.0131409	0.0105948	0.00422951	0.0245984	0.00677563	0.00804868	0.0220523	0.0169601	0.014414	0.00422951	0.00804868	0.014414	-0.00595495	-0.00340883	0.0220523	0.015687	0.014414	0.0195062	0.015687	0.00295645	-0.00468189	0.0207793
0.12	0.00932174	0.00422951	0.0105948	0.00422951	0.000410338	0.0016834	0.015687	-0.0110472	-0.00722801	0.0016834	0.0016834	0.0118679	0.0131409	0.0016834	0.00550257	0.0105948	0.00677563	0.000410338	0.0105948	0.000410338	0.0105948	0.0245984	0.00932174	0.0169601	-0.0110472	0.00422951	0.00295645	0.00932174	0.0016834	0.0131409	0.00932174	0.0207793	0.00422951	0.0131409	0.00932174	0.0105948	0.0131409	0.0245984	0.0131409	0.0105948	0.00804868	0.0284176	0.0296907	0.0207793	0.0245984	0.0207793	0.00550257	0.0118679	0.0105948
0.121	-0.00595495	0.00422951	-0.000862719	0.0207793	0.0182332	0.0016834	0.0105948	0.00932174	0.0118679	-0.00213578	-0.000862719	0.00422951	0.00932174	-0.00468189	0.00550257	0.0105948	0.00677563	0.00932174	0.014414	0.00550257	0.00932174	0.00932174	0.0233254	0.0105948	-0.00468189	0.0182332	0.000410338	0.00932174	0.0118679	0.0105948	0.015687	0.015687	0.00422951	-0.00213578	0.0296907	0.00932174	0.014414	0.014414	-0.000862719	0.0105948	0.0245984	0.0207793	0.0258715	0.0258715	0.015687	0.0195062	0.00677563	0.00932174	0.0245984
0.122	0.00550257	0.0131409	0.0131409	0.0131409	0.00932174	-0.0110472	0.0182332	0.00295645	-0.00340883	0.000410338	0.0118679	0.00550257	0.0131409	0.0105948	0.00804868	0.000410338	0.00804868	0.000410338	-0.00595495	0.00932174	0.0220523	0.0284176	0.037329	0.0195062	-0.00340883	-0.00213578	-0.000862719	0.00804868	0.0207793	0.00677563	0.015687	0.014414	0.0195062	0.00677563	0.014414	0.00677563	0.0105948	0.00677563	0.0105948	0.0131409	-0.00340883	0.0347829	0.0207793	0.0245984	0.0207793	0.0131409	0.0258715	-0.000862719	0.015687
0.123	0.00677563	0.014414	0.015687	0.00804868	0.00677563	-0.0135933	0.00804868	0.00422951	0.000410338	-0.00468189	0.0105948	0.0195062	0.0118679	-0.000862719	0.0207793	0.00550257	0.0016834	0.015687	0.00295645	0.0105948	0.0131409	-0.00595495	0.014414	0.0182332	0.0016834	0.000410338	-0.00213578	0.015687	0.0220523	0.0105948	0.00295645	0.00932174	0.00932174	0.00932174	0.00932174	0.0016834	0.00932174	0.0118679	0.00550257	0.00550257	0.0258715	0.0335098	0.0169601	0.0169601	0.0233254	0.0169601	0.014414	0.014414	0.015687
0.124	0.000410338	0.00677563	0.00677563	0.014414	0.0131409	-0.0212316	0.0207793	-0.00595495	-0.00977412	0.00295645	0.0131409	0.0131409	0.0105948	-0.0161394	0.00295645	0.00804868	0.00804868	0.0131409	0.00295645	0.00550257	0.0131409	0.0309637	0.0258715	0.036056	-0.0110472	-0.00213578	0.00932174	0.0131409	0.014414	0.0105948	-0.00468189	0.014414	0.014414	0.0118679	0.000410338	0.00804868	0.000410338	0.00295645	0.015687	0.0258715	0.0131409	0.0296907	0.036056	0.0207793	0.0245984	0.0245984	0.00677563	0.00422951	0.0195062
0.125	0.00550257	0.00677563	0.00550257	-0.000862719	0.000410338	-0.0199586	0.00932174	0.015687	0.00932174	0.00550257	0.0131409	0.00295645	0.00677563	0.0131409	-0.00213578	0.00677563	0.00932174	0.015687	0.0105948	0.000410338	0.0182332	0.0233254	0.0296907	0.0195062	-0.0148664	0.00932174	0.00295645	0.0118679	-0.000862719	0.00932174	0.0233254	0.0016834	0.0233254	0.015687	0.000410338	0.015687	0.0233254	0.00422951	0.0105948	0.0016834	0.0195062	0.0220523	0.0245984	0.0245984	0.0195062	0.015687	0.00932174	0.00295645	0.0233254
0.126	0.0105948	0.0105948	-0.00468189	0.00295645	0.000410338	-0.00722801	0.00550257	0.00550257	0.00932174	0.000410338	0.0195062	0.00804868	-0.00468189	0.00295645	0.00550257	0.0016834	0.0118679	0.014414	0.00550257	0.0169601	0.015687	0.014414	0.015687	0.0271445	0.0016834	-0.0110472	0.0105948	-0.00468189	0.00550257	0.0220523	0.0207793	0.015687	0.015687	0.00677563	0.0245984	0.00804868	0.00550257	0.015687	0.0131409	-0.00468189	0.00932174	0.0347829	0.0233254	0.0233254	0.0258715	0.0258715	0.0118679	0.0207793	0.014414
0.127	0.00804868	0.00295645	0.0016834	0.00295645	0.00677563	0.000410338	0.00677563	0.000410338	-0.0110472	-0.00468189	0.015687	0.0105948	0.0182332	-0.0148664	0.00550257	0.00550257	0.00804868	0.00422951	0.0105948	0.00295645	0.00677563	0.0245984	0.0207793	0.000410338	-0.00722801	-0.0123202	0.00550257	0.0016834	0.0016834	-0.0123202	0.00550257	0.015687	0.0169601	-0.00595495	0.00677563	-0.00340883	-0.00722801	0.0105948	0.014414	0.015687	0.015687	0.0296907	0.0284176	0.0182332	0.0245984	0.0220523	0.0105948	0.00422951	0.0245984
0.128	0.00295645	0.00677563	0.014414	0.0105948	0.0105948	0.0105948	0.0207793	-0.00340883	0.000410338	0.00932174	0.00932174	0.00932174	0.00932174	0.00677563	0.00677563	0.00932174	0.0207793	0.0220523	0.00932174	0.000410338	0.0220523	0.0131409	0.015687	0.015687	0.00677563	0.00422951	-0.000862719	0.00550257	0.00932174	0.00804868	0.014414	0.00677563	0.00295645	0.00804868	0.00550257	0.0131409	0.00677563	0.0105948	0.0131409	0.0105948	0.00422951	0.0195062	0.015687	0.0309637	0.0131409	0.0105948	0.0105948	0.0105948	0.015687
0.129	0.00550257	0.00422951	0.0169601	0.00804868	0.0105948	0.000410338	0.0207793	0.00677563	-0.00213578	0.00932174	0.0016834	0.0016834	-0.00340883	-0.00213578	0.0016834	0.000410338	0.00932174	0.000410338	0.0233254	0.015687	0.015687	0.0105948	0.0245984	0.0296907	-0.0148664	-0.00977412	0.0016834	0.00932174	0.0207793	0.0169601	0.0016834	0.0131409	0.00550257	0.0233254	0.00550257	0.0182332	0.0195062	0.0105948	0.014414	0.014414	0.0118679	0.0296907	0.0182332	0.014414	0.0207793	0.0207793	0.0169601	0.00677563	0.00932174
0.13	0.00677563	0.0195062	0.00804868	0.00677563	0.0245984	0.0131409	0.014414	0.00422951	0.00550257	-0.00340883	0.0118679	-0.00468189	0.00932174	0.0131409	-0.00340883	0.00804868	-0.00213578	0.00932174	0.0131409	-0.0123202	0.0131409	0.0131409	0.0386021	0.0233254	0.000410338	0.000410338	0.0016834	-0.00977412	0.0105948	0.00932174	0.00422951	0.0169601	0.00677563	0.00550257	0.00550257	0.00295645	0.015687	0.00932174	0.0131409	0.0105948	0.0207793	0.0258715	0.0245984	0.0131409	0.0195062	0.0207793	-0.00595495	0.0131409	0.015687
0.131	0.0195062	0.00295645	0.00550257	0.0195062	0.015687	-0.0123202	0.0195062	-0.00213578	-0.00722801	0.0105948	0.0182332	0.00295645	0.00550257	0.00295645	0.00422951	0.00295645	0.014414	-0.00722801	0.0169601	0.00677563	0.014414	0.0118679	0.0245984	0.0245984	-0.0161394	-0.00340883	0.0169601	0.014414	0.0233254	0.00932174	0.00804868	0.0233254	0.00677563	-0.00213578	0.00932174	0.015687	0.00677563	0.00677563	-0.00340883	0.00932174	0.000410338	0.0347829	0.0347829	0.0258715	0.0284176	0.0105948	0.014414	0.015687	0.0258715
0.132	0.00295645	0.0169601	0.00677563	0.00295645	0.015687	0.014414	0.00677563	0.00295645	-0.00722801	0.000410338	0.014414	0.00677563	-0.00468189	0.00677563	0.00550257	0.00422951	0.00932174	0.00422951	-0.00977412	0.015687	0.00295645	0.0233254	0.0309637	0.0335098	-0.00213578	-0.00977412	0.00932174	-0.000862719	0.00932174	0.00550257	0.00677563	-0.00213578	0.00550257	0.00932174	0.00932174	0.00932174	0.0131409	0.00295645	0.014414	0.0207793	0.00550257	0.0245984	0.0220523	0.0195062	0.014414	0.0169601	0.00295645	0.00932174	0.00677563
0.133	0.00804868	0.000410338	0.0105948	0.0182332	0.0105948	0.0258715	0.0169601	-0.00595495	0.014414	0.015687	-0.000862719	0.00932174	0.015687	0.000410338	0.0105948	0.00422951	0.0207793	0.0131409	0.00422951	-0.00213578	0.0131409	0.014414	0.00550257	0.015687	0.014414	0.00804868	0.0169601	0.014414	0.000410338	-0.00213578	0.0169601	0.00295645	0.0169601	0.015687	0.00550257	0.00932174	-0.00340883	0.00550257	0.00804868	0.014414	0.0118679	0.0309637	0.0284176	0.0233254	0.0245984	0.0258715	0.0105948	0.0131409	0.014414
0.134	0.00804868	0.015687	0.015687	0.00295645	-0.00340883	0.0195062	0.00677563	-0.00722801	-0.00340883	-0.000862719	0.00932174	0.014414	0.00422951	0.000410338	0.000410338	0.00932174	-0.0148664	-0.00213578	0.014414	0.0105948	0.0258715	0.00932174	0.0195062	0.0233254	-0.00340883	-0.00722801	0.0284176	0.00295645	0.0207793	0.0284176	0.0105948	0.0233254	0.0207793	0.0182332	0.0207793	0.0182332	0.0233254	0.0105948	0.00295645	0.000410338	0.000410338	0.0296907	0.0220523	0.0258715	0.0169601	0.0105948	0.0169601	0.00422951	0.0169601
0.135	0.0105948	-0.00340883	0.0131409	0.00422951	0.015687	0.00677563	0.00804868	-0.00595495	0.00677563	0.00677563	0.0182332	0.00932174	0.0016834	0.00295645	0.00422951	0.000410338	0.00295645	0.014414	-0.000862719	0.00932174	0.0105948	0.00422951	0.0335098	0.0271445	-0.00722801	-0.00213578	0.0131409	0.00932174	0.00422951	0.0195062	-0.00468189	0.014414	0.0169601	0.0118679	0.00677563	0.00932174	0.00295645	0.0131409	0.0105948	0.0195062	0.00677563	0.0195062	0.0220523	0.0233254	0.0195062	0.0207793	0.00422951	0.015687	0.0207793
0.136	0.0105948	0.00550257	0.00677563	0.00932174	0.015687	0.0016834	0.0195062	-0.00213578	-0.00977412	0.0105948	0.014414	0.0016834	0.00932174	0.00932174	0.0105948	-0.00977412	0.000410338	0.00550257	0.00677563	0.00677563	0.0105948	0.00550257	0.0245984	0.0233254	-0.0135933	0.00677563	0.0169601	0.00677563	0.0105948	-0.000862719	0.015687	0.00550257	0.0182332	0.000410338	0.0105948	0.0169601	0.0233254	0.00677563	0.00295645	0.0195062	0.00422951	0.0335098	0.0245984	0.0258715	0.0271445	0.0233254	0.00422951	0.0207793	0.00932174
0.137	0.00550257	0.0105948	0.00932174	0.015687	0.015687	0.0131409	0.0195062	0.00550257	-0.000862719	0.00295645	0.00295645	0.00932174	0.0105948	0.000410338	0.0169601	0.00932174	0.00677563	0.0016834	0.0131409	0.00295645	0.0105948	0.0284176	0.0309637	0.0271445	-0.0199586	0.00804868	0.0207793	0.00804868	0.0105948	-0.00213578	0.0195062	0.0169601	0.00804868	0.0207793	0.014414	0.0207793	0.0016834	0.00804868	0.0271445	0.00295645	0.014414	0.0296907	0.0258715	0.0245984	0.0245984	0.0207793	0.00677563	0.0233254	0.0258715
0.138	0.00295645	-0.00468189	0.0105948	0.00932174	0.0131409	0.00677563	0.00295645	-0.0110472	0.000410338	0.00550257	0.014414	0.00677563	0.00422951	0.014414	0.000410338	0.0105948	0.00677563	0.000410338	0.00804868	0.0016834	0.00932174	0.0169601	0.0296907	0.0207793	-0.00468189	0.0118679	-0.00722801	0.00550257	0.0195062	0.00804868	0.00804868	0.00677563	0.014414	0.00677563	0.0207793	0.00422951	0.00295645	0.00295645	0.0195062	0.0207793	0.0195062	0.0233254	0.0271445	0.0258715	0.0195062	0.014414	0.0182332	0.00295645	0.0309637
0.139	0.00295645	0.0016834	0.00804868	0.00677563	0.0182332	0.0105948	0.0016834	0.00422951	0.000410338	0.00550257	-0.00722801	0.0118679	0.000410338	0.00550257	0.0105948	0.00550257	0.0131409	0.0131409	0.00932174	0.00295645	0.0309637	0.015687	0.0195062	0.00295645	0.00677563	-0.000862719	0.0207793	0.00295645	0.00677563	0.0105948	0.015687	0.0131409	0.00550257	0.00804868	0.0016834	-0.0135933	-0.00213578	0.000410338	0.0131409	0.00804868	0.0207793	0.0284176	0.0245984	0.0284176	0.0182332	0.0245984	0.00422951	0.00677563	0.015687
0.14	0.014414	0.000410338	0.00550257	0.0207793	0.0016834	-0.000862719	0.00422951	0.000410338	0.00295645	0.00550257	0.00295645	0.00932174	0.015687	-0.000862719	-0.00722801	0.00932174	0.0131409	0.0105948	0.0105948	0.0016834	0.0118679	0.0284176	0.036056	0.0169601	-0.0123202	-0.00213578	0.00550257	0.00295645	0.00677563	0.0131409	0.00422951	0.00804868	0.00550257	0.00550257	0.000410338	0.00550257	0.0195062	0.0131409	0.015687	0.0245984	0.015687	0.0309637	0.0195062	0.0220523	0.0271445	0.0233254	0.00295645	0.00550257	0.0245984
0.141	0.0105948	0.00550257	0.00550257	0.00550257	0.00804868	-0.00595495	0.00422951	0.000410338	-0.00340883	-0.00977412	-0.00213578	0.0207793	0.00677563	0.0105948	0.015687	0.00550257	0.00550257	0.014414	0.00804868	0.00295645	0.00550257	0.0169601	0.0207793	0.0284176	-0.00977412	-0.000862719	0.0016834	0.00550257	0.0016834	0.00295645	0.0105948	0.0105948	0.00932174	0.0016834	0.015687	0.0105948	0.014414	-0.00213578	0.00550257	0.0105948	0.00804868	0.014414	0.0335098	0.0169601	0.015687	0.014414	0.00932174	0.0105948	0.014414
0.142	0.000410338	0.0131409	0.00804868	0.00550257	0.0131409	-0.00977412	0.0118679	0.00932174	-0.00468189	0.00295645	0.0131409	0.00422951	0.014414	0.000410338	0.00932174	0.0105948	0.00422951	0.00932174	0.00550257	-0.000862719	0.014414	0.0105948	0.0195062	0.0169601	0.00295645	-0.00977412	0.00550257	0.00804868	0.0195062	0.00550257	0.0131409	0.00804868	0.00804868	0.0233254	0.015687	0.00550257	0.00295645	0.0118679	0.0131409	0.00677563	0.0105948	0.0258715	0.0258715	0.0207793	0.036056	0.014414	0.000410338	0.0105948	0.0220523
0.143	-0.00595495	0.00550257	0.0131409	0.00804868	0.015687	-0.00213578	0.00932174	0.00550257	0.0131409	0.00932174	0.000410338	0.0105948	0.014414	0.00932174	0.00932174	0.0207793	0.0131409	0.0169601	0.014414	0.0169601	0.0131409	0.015687	0.015687	0.0296907	-0.0161394	-0.00468189	0.0195062	0.0118679	0.0016834	0.00295645	0.0131409	0.0233254	0.014414	0.000410338	0.015687	0.000410338	0.0220523	0.0105948	0.0016834	0.0169601	0.00295645	0.0245984	0.0245984	0.0207793	0.0233254	0.0182332	-0.00340883	0.0105948	0.0182332
0.144	-0.000862719	0.0118679	0.00804868	0.0105948	-0.000862719	-0.0123202	0.00804868	0.000410338	-0.0110472	0.0131409	0.00550257	-0.00468189	0.0131409	0.0016834	0.0118679	0.00550257	0.0207793	-0.00340883	0.000410338	-0.00595495	0.00550257	0.014414	0.014414	0.015687	0.00804868	0.00677563	0.0207793	0.00677563	0.00550257	0.00677563	0.00932174	0.00677563	0.0220523	0.0182332	-0.00977412	0.0105948	-0.00213578	0.000410338	0.015687	0.00932174	0.014414	0.0207793	0.0284176	0.0296907	0.015687	0.015687	0.00932174	0.00422951	0.015687
0.145	0.0118679	0.00804868	0.00677563	0.00550257	0.0105948	0.00295645	0.014414	-0.00340883	-0.00595495	0.0016834	0.00804868	-0.00468189	0.0016834	0.00422951	-0.00213578	0.000410338	0.015687	-0.00468189	0.014414	-0.00340883	0.0016834	0.00677563	0.0195062	0.015687	-0.0212316	-0.00468189	-0.0110472	-0.000862719	0.000410338	0.0105948	0.00932174	0.000410338	0.00550257	0.0195062	0.0105948	0.00677563	0.000410338	0.0016834	0.0105948	0.0182332	0.00677563	0.036056	0.0258715	0.0207793	0.0258715	0.014414	0.015687	0.000410338	0.00550257
0.146	0.015687	-0.00213578	0.00804868	0.0131409	0.00932174	0.00422951	0.00932174	-0.000862719	-0.0110472	0.00550257	0.00804868	0.00932174	0.00932174	0.0169601	0.00550257	-0.000862719	0.00932174	0.00550257	-0.00468189	-0.000862719	0.014414	0.0284176	0.015687	0.036056	-0.00468189	-0.00977412	0.014414	0.00932174	0.0182332	0.0105948	0.015687	0.00677563	0.0131409	0.0016834	0.00677563	0.0105948	0.0118679	0.0105948	0.00422951	0.015687	-0.00213578	0.0233254	0.0271445	0.0245984	0.0258715	0.0258715	0.00804868	0.015687	0.00932174
0.147	0.0105948	0.0016834	0.000410338	0.015687	0.000410338	-0.00340883	0.00677563	0.000410338	0.0016834	0.00804868	0.00295645	-0.00213578	0.000410338	-0.00340883	-0.000862719	-0.00340883	0.00932174	0.0105948	-0.00213578	0.00295645	0.000410338	0.0245984	0.0118679	0.00932174	-0.00340883	0.0195062	0.00550257	0.00295645	0.0016834	0.00932174	0.014414	0.00804868	-0.00213578	0.0220523	0.015687	0.014414	0.0118679	0.00932174	-0.00340883	0.000410338	0.014414	0.0309637	0.0296907	0.0195062	0.0182332	0.0118679	0.0105948	0.015687	0.0220523
0.148	0.015687	0.00804868	0.000410338	-0.000862719	0.00932174	-0.00340883	0.00804868	0.0016834	0.00550257	-0.00850107	-0.00340883	0.00422951	0.0016834	0.015687	0.015687	-0.000862719	0.0016834	0.0131409	0.000410338	0.0207793	0.0233254	0.0245984	0.0131409	0.0207793	-0.00213578	0.0131409	0.00550257	0.00422951	0.00550257	0.015687	0.0105948	0.015687	0.00804868	0.0195062	0.0105948	0.0207793	0.0131409	0.000410338	0.0118679	0.015687	0.014414	0.0258715	0.0245984	0.015687	0.0258715	0.0118679	0.0182332	0.00422951	0.0195062
0.149	0.00295645	0.00677563	0.0016834	0.015687	0.00550257	-0.00468189	0.0131409	-0.00468189	-0.00213578	-0.00722801	-0.00468189	0.00804868	0.0105948	-0.00468189	0.0169601	0.0105948	0.015687	0.0105948	0.0131409	0.0105948	0.0105948	0.0233254	0.0118679	0.0131409	-0.00595495	-0.000862719	0.0105948	0.00677563	0.000410338	0.0220523	0.00932174	0.0131409	0.0105948	0.000410338	0.0118679	0.00550257	0.00677563	0.0105948	0.0271445	0.0105948	0.0182332	0.0296907	0.0284176	0.0207793	0.0233254	0.0207793	0.00804868	0.015687	0.0105948
0.15	-0.00340883	0.014414	0.00932174	0.00677563	0.0131409	0.00804868	0.00550257	0.0118679	-0.0110472	0.00550257	0.00932174	0.014414	0.00422951	0.0118679	0.000410338	0.00932174	0.00932174	0.0105948	0.014414	0.0016834	0.00804868	0.0118679	0.00932174	0.0386021	-0.00977412	0.00804868	0.00422951	-0.00595495	0.00932174	0.0105948	0.00295645	0.00932174	0.00550257	0.00550257	0.0207793	0.00550257	0.0131409	0.0182332	0.000410338	0.00422951	0.014414	0.0296907	0.0309637	0.0169601	0.0207793	0.015687	0.0271445	0.00932174	0.015687
0.151	0.0169601	0.014414	0.00932174	0.014414	0.015687	0.00295645	0.00295645	-0.00468189	0.000410338	-0.0110472	0.00422951	0.0105948	0.00295645	0.000410338	0.000410338	0.00932174	-0.00595495	0.0207793	0.014414	0.00677563	0.00932174	0.014414	0.0105948	0.0245984	-0.00850107	0.0105948	0.0105948	-0.00468189	0.015687	0.00932174	0.0220523	0.00932174	0.00932174	0.00932174	-0.00340883	0.014414	0.000410338	0.00422951	0.014414	0.0131409	0.000410338	0.0207793	0.0207793	0.0195062	0.0233254	0.0105948	0.0500596	0.00550257	0.0182332
0.152	0.00932174	0.00932174	-0.000862719	0.00677563	0.015687	-0.00468189	-0.000862719	0.00550257	-0.0148664	0.00932174	0.0105948	0.014414	-0.00213578	-0.00468189	0.00295645	0.000410338	0.0118679	-0.00340883	0.0207793	-0.000862719	0.0131409	-0.00850107	0.00932174	0.0207793	0.00932174	-0.00340883	0.000410338	0.00550257	0.0131409	0.0105948	0.014414	0.0207793	0.00550257	0.0207793	0.00932174	0.0169601	0.00804868	0.00422951	0.0105948	0.014414	0.00804868	0.0309637	0.0233254	0.0207793	0.0296907	0.0195062	0.0411482	0.00804868	0.00932174
0.153	0.0131409	0.0169601	0.015687	0.00677563	0.0016834	-0.000862719	-0.0135933	-0.00340883	-0.0148664	0.000410338	0.00422951	0.000410338	0.015687	0.000410338	-0.00213578	0.00677563	0.00804868	0.00550257	0.00422951	0.00932174	0.0207793	0.014414	0.0131409	0.0220523	-0.00595495	0.00677563	0.000410338	0.0131409	0.014414	0.015687	0.00422951	0.000410338	0.00422951	0.00422951	0.00932174	-0.000862719	0.00422951	0.014414	0.00295645	0.00677563	0.0245984	0.0245984	0.0245984	0.0207793	0.0245984	0.0131409	0.0526057	0.0169601	0.0195062
0.154	-0.00340883	0.00550257	0.0131409	0.00550257	0.0207793	-0.00468189	0.0118679	-0.0110472	-0.00340883	0.00422951	0.014414	-0.00213578	0.000410338	0.014414	0.0347829	0.0233254	-0.00340883	0.00932174	0.0105948	0.014414	-0.00595495	0.00932174	0.00550257	0.00804868	-0.0135933	0.00677563	0.00550257	0.0245984	0.00677563	0.00932174	0.000410338	0.00550257	0.014414	0.00550257	0.0207793	0.00677563	0.000410338	0.014414	0.00295645	0.00932174	0.00677563	0.0296907	0.0233254	0.0271445	0.0284176	0.0105948	0.0500596	0.00422951	0.0207793
0.155	0.00932174	0.0169601	0.0105948	0.00295645	0.00932174	0.0105948	-0.00977412	-0.00468189	0.000410338	0.000410338	0.015687	0.000410338	0.0105948	0.0105948	0.00550257	0.014414	0.0296907	-0.00213578	0.0131409	0.00295645	0.015687	0.0016834	-0.0148664	0.0169601	0.00932174	0.0131409	0.0105948	0.00422951	0.00677563	0.00804868	0.0105948	0.00804868	0.0182332	0.00295645	0.0016834	0.0207793	0.0169601	0.00550257	0.014414	0.00677563	0.00295645	0.0296907	0.0220523	0.0296907	0.0169601	0.015687	0.0475135	0.0131409	0.015687
0.156	0.0016834	0.00932174	0.0016834	0.0182332	0.0182332	0.0131409	-0.00340883	-0.00977412	-0.00850107	0.00422951	0.00932174	0.014414	-0.00468189	0.015687	0.00295645	-0.00595495	0.00677563	0.00550257	-0.00340883	0.0016834	-0.00595495	0.00932174	-0.02887	0.0271445	0.00422951	0.0220523	0.000410338	0.00804868	0.000410338	0.00932174	0.0182332	0.0195062	0.00804868	0.015687	0.014414	0.014414	0.014414	0.0131409	0.015687	0.0131409	0.0195062	0.0220523	0.0296907	0.0182332	0.0195062	0.0182332	0.0449674	0.00932174	0.0131409
0.157	0.0131409	0.00932174	0.000410338	0.0131409	0.015687	0.0195062	0.00932174	0.00295645	-0.000862719	0.00422951	-0.00340883	-0.000862719	0.00550257	0.000410338	0.00295645	0.00804868	-0.000862719	0.014414	0.0016834	0.00932174	0.0169601	0.014414	-0.0174125	0.0207793	-0.00722801	0.00550257	0.000410338	0.00295645	0.0016834	0.0016834	0.015687	0.0131409	0.0105948	0.00550257	0.0258715	0.0118679	0.0016834	0.014414	0.0131409	0.015687	0.00422951	0.036056	0.0233254	0.0271445	0.0207793	0.014414	0.0245984	0.00550257	0.0195062
0.158	0.0105948	0.000410338	0.00677563	0.014414	0.0105948	0.00550257	0.015687	0.00422951	-0.00850107	-0.00595495	0.00550257	-0.00213578	-0.000862719	-0.00340883	-0.0110472	-0.000862719	-0.00595495	0.00677563	0.00932174	0.00932174	0.00932174	-0.000862719	-0.0110472	0.015687	-0.0123202	0.00422951	0.0105948	0.00932174	0.0105948	0.014414	0.0169601	0.00677563	0.00550257	0.0182332	0.014414	0.00677563	0.00550257	0.00422951	0.000410338	0.015687	0.0233254	0.0233254	0.0296907	0.0271445	0.0131409	0.0296907	0.0347829	0.0105948	0.0131409
0.159	0.00677563	0.00295645	0.000410338	0.00677563	-0.00213578	0.00550257	0.00932174	0.00677563	-0.000862719	-0.0123202	0.0169601	0.0016834	0.000410338	0.00677563	0.0105948	0.00804868	-0.00340883	0.00932174	0.00932174	0.0207793	0.0233254	0.00677563	-0.0135933	0.0245984	0.014414	0.0105948	0.00550257	0.00677563	0.00677563	0.0131409	0.00677563	0.00550257	0.00932174	0.0258715	0.00550257	0.0207793	-0.00213578	-0.000862719	0.0118679	0.0016834	0.00932174	0.0296907	0.0182332	0.0258715	0.0207793	0.014414	0.0169601	0.014414	0.0245984
0.16	0.0245984	0.00550257	0.0131409	0.00550257	0.000410338	0.00295645	-0.00340883	-0.00595495	-0.0135933	-0.00213578	0.00932174	0.00550257	0.014414	0.00550257	0.00804868	0.0016834	0.000410338	0.0233254	0.000410338	-0.00977412	0.0195062	0.00550257	0.00804868	0.0220523	-0.00722801	0.0016834	0.00422951	0.0131409	0.015687	0.00804868	0.0105948	0.00804868	0.00932174	-0.00340883	-0.00595495	0.000410338	0.00550257	0.0016834	0.0207793	0.00932174	0.00550257	0.0335098	0.0296907	0.0182332	0.0233254	0.0131409	0.0207793	0.0207793	0.015687
0.161	-0.00340883	0.0016834	0.0105948	0.0131409	0.014414	0.0245984	-0.00213578	0.00932174	-0.00340883	0.000410338	0.0105948	0.015687	0.00422951	0.00295645	-0.000862719	0.000410338	0.00550257	0.000410338	0.00932174	0.000410338	0.0169601	0.0207793	0.000410338	0.0182332	0.00932174	0.000410338	0.00804868	0.00677563	0.0131409	0.000410338	0.000410338	0.0131409	-0.00595495	0.00550257	0.00677563	-0.00468189	0.0118679	0.00550257	0.00550257	0.0105948	0.0118679	0.0284176	0.0233254	0.0309637	0.0182332	0.0182332	0.0207793	0.0195062	0.0258715
0.162	0.00550257	0.00550257	0.00677563	0.00422951	0.00804868	0.00295645	-0.00977412	0.0131409	-0.0110472	-0.0148664	0.000410338	0.0016834	0.015687	0.0182332	0.0131409	0.0207793	-0.00468189	0.00550257	0.00422951	0.000410338	0.0207793	0.015687	-0.00340883	0.0182332	-0.0148664	0.000410338	-0.00340883	0.0105948	0.00295645	0.00550257	0.0105948	0.00932174	0.0207793	0.0016834	0.0169601	0.0118679	0.0131409	0.00295645	0.014414	0.0182332	0.0131409	0.0271445	0.0271445	0.0182332	0.0296907	0.0245984	0.0131409	0.0131409	0.015687
0.163	0.00677563	0.0016834	-0.00340883	0.014414	0.00932174	0.00932174	-0.00340883	-0.00340883	0.00295645	-0.00213578	0.0105948	0.00550257	-0.00468189	-0.00468189	0.000410338	0.0105948	0.0182332	0.014414	0.0105948	0.000410338	-0.00595495	0.015687	-0.000862719	0.0258715	-0.0110472	0.015687	0.00932174	0.00932174	0.0220523	0.015687	0.0207793	0.00550257	0.0207793	0.00804868	0.00932174	0.00804868	0.00422951	0.00550257	-0.00213578	0.00422951	0.00422951	0.0271445	0.0322368	0.0245984	0.0207793	0.0195062	0.0131409	0.00932174	0.0195062
0.164	-0.000862719	0.0169601	0.00422951	-0.00213578	0.0118679	-0.000862719	-0.0123202	0.00422951	-0.00595495	0.0131409	0.0131409	0.00932174	0.0118679	0.00804868	0.0131409	0.000410338	-0.00722801	-0.00468189	0.0169601	0.0105948	0.0118679	0.00295645	-0.0148664	0.0322368	-0.0161394	0.00677563	0.0105948	0.015687	0.00677563	-0.00977412	0.0016834	0.0131409	0.0207793	0.00295645	0.014414	0.000410338	-0.00213578	-0.00722801	0.014414	-0.00468189	0.0118679	0.0195062	0.0245984	0.0284176	0.014414	0.00804868	0.00295645	0.0207793	0.014414
0.165	0.0131409	0.000410338	0.0182332	0.00932174	0.00295645	0.0105948	-0.00977412	-0.00468189	0.00550257	-0.00340883	0.0131409	0.0131409	0.00932174	-0.00595495	0.0105948	0.00932174	0.015687	0.0118679	0.00932174	0.00677563	0.0195062	0.014414	-0.0174125	0.0233254	-0.00340883	0.015687	0.00804868	0.00295645	0.00422951	0.014414	0.014414	0.0131409	0.00550257	0.015687	0.015687	0.0131409	-0.00595495	0.00677563	0.0169601	0.00422951	0.00677563	0.0271445	0.0245984	0.0271445	0.0169601	0.0233254	0.000410338	0.0233254	0.015687
0.166	0.0016834	0.015687	0.00677563	0.000410338	0.014414	0.000410338	-0.00468189	0.000410338	-0.000862719	0.00932174	0.0182332	0.014414	0.0105948	-0.00595495	0.00550257	0.00932174	0.0169601	0.00295645	0.000410338	0.0105948	0.00932174	0.0258715	-0.00977412	0.0131409	-0.00722801	0.000410338	0.0016834	0.0105948	0.0169601	-0.00468189	0.00677563	0.00804868	0.00550257	0.000410338	0.0169601	0.000410338	0.0105948	0.0105948	-0.000862719	0.0195062	0.0131409	0.0271445	0.0322368	0.0207793	0.0182332	0.0195062	-0.00850107	0.00932174	0.0309637
0.167	0.015687	0.00550257	-0.000862719	0.0271445	0.0258715	-0.000862719	-0.00468189	-0.00340883	0.00677563	0.00422951	0.0131409	0.00932174	-0.00213578	-0.000862719	0.0105948	0.00677563	0.00932174	0.014414	0.00422951	0.015687	0.00422951	0.0207793	-0.00722801	0.0347829	-0.0148664	-0.00595495	0.00550257	0.00804868	0.0105948	0.0105948	0.000410338	0.00804868	0.0105948	-0.00213578	0.00295645	0.0105948	0.00550257	0.00932174	0.00422951	0.00932174	0.014414	0.0296907	0.0322368	0.0195062	0.0182332	0.00677563	0.0131409	0.0182332	0.0105948
0.168	0.0016834	0.00295645	0.0233254	0.015687	0.00804868	0.00295645	-0.00977412	-0.000862719	-0.000862719	-0.000862719	0.00677563	0.00804868	0.00677563	0.00422951	0.000410338	0.014414	-0.00340883	0.00295645	0.00550257	0.000410338	0.0105948	0.00295645	0.00677563	0.0233254	-0.00722801	0.0105948	0.00295645	0.0169601	0.0207793	0.00677563	0.0220523	0.00677563	0.0233254	0.00422951	-0.00213578	0.015687	0.00932174	0.00932174	0.00677563	-0.00595495	0.014414	0.036056	0.0195062	0.015687	0.0271445	0.0182332	0.00804868	0.0169601	0.0182332
0.169	0.000410338	0.000410338	0.00677563	-0.00977412	0.00295645	-0.00722801	-0.00468189	0.00422951	0.00422951	-0.00213578	0.0131409	0.00932174	0.00677563	-0.0110472	-0.00213578	0.00677563	0.0131409	0.00295645	0.0016834	-0.000862719	0.0169601	0.0131409	0.00804868	0.0233254	0.00422951	-0.000862719	-0.000862719	0.00550257	0.0105948	0.000410338	0.0131409	0.00932174	0.00932174	0.00932174	0.000410338	0.015687	-0.00468189	0.00422951	0.014414	0.0207793	0.015687	0.0207793	0.0169601	0.0195062	0.015687	0.0233254	-0.000862719	0.0169601	0.015687
0.17	0.0105948	0.00550257	0.0169601	0.0131409	0.00932174	0.0016834	-0.00977412	-0.00977412	-0.00468189	-0.00340883	-0.00213578	0.00550257	0.014414	0.00677563	0.0207793	-0.00468189	-0.00340883	-0.000862719	0.0105948	0.0169601	0.0131409	0.0195062	0.0233254	0.015687	-0.0263239	0.00550257	-0.00595495	0.0105948	-0.000862719	0.0105948	0.00295645	0.00677563	-0.00468189	0.0118679	0.014414	0.014414	0.0131409	0.00550257	0.0131409	0.0195062	0.00295645	0.0258715	0.0271445	0.0258715	0.0169601	0.015687	0.0182332	0.014414	0.00677563
0.171	0.0118679	0.0016834	0.00677563	0.00295645	0.0207793	0.014414	-0.00468189	-0.000862719	-0.00468189	0.000410338	0.00932174	0.00422951	0.00932174	0.00804868	0.0169601	0.00550257	0.0131409	0.0105948	0.00677563	-0.000862719	0.00932174	0.014414	0.0296907	0.0105948	-0.0174125	0.000410338	-0.0148664	0.00295645	-0.00213578	0.0207793	0.015687	0.00550257	0.014414	0.00932174	0.0131409	0.000410338	0.0105948	0.00550257	-0.00340883	0.0105948	0.014414	0.0245984	0.0258715	0.0245984	0.0271445	0.0207793	0.000410338	0.014414	0.0207793
0.172	0.00677563	0.0182332	0.00677563	0.000410338	0.0016834	-0.0174125	0.00932174	-0.00213578	0.00804868	0.00677563	-0.00722801	-0.00340883	0.00677563	0.0118679	0.00677563	0.0118679	0.0105948	0.0105948	-0.00722801	0.00677563	0.015687	-0.00595495	0.0449674	0.00932174	-0.0148664	0.0118679	0.00932174	0.0105948	0.00677563	0.0233254	0.00550257	0.00932174	0.0131409	0.0105948	0.0016834	0.0195062	0.00550257	0.0169601	0.0195062	-0.00340883	0.00550257	0.0207793	0.014414	0.0182332	0.0169601	0.0258715	0.0105948	0.0207793	0.0245984
0.173	0.00677563	0.014414	0.0169601	0.0207793	0.0016834	-0.00340883	0.0182332	-0.00468189	-0.00213578	0.00932174	0.014414	-0.000862719	0.0131409	0.00932174	0.00932174	0.0105948	0.00804868	0.000410338	0.00422951	-0.000862719	0.00295645	0.00295645	0.0220523	0.015687	-0.0199586	0.000410338	0.00804868	0.0118679	0.00932174	0.00422951	0.00295645	0.00422951	0.0118679	0.0131409	0.0207793	-0.00468189	0.00550257	0.0105948	-0.00468189	0.00932174	0.00422951	0.0296907	0.0258715	0.0207793	0.0207793	0.014414	-0.00213578	0.0182332	0.00677563
0.174	-0.00595495	0.000410338	0.0182332	0.00422951	0.0131409	0.000410338	-0.00213578	0.00550257	0.000410338	0.014414	0.0182332	0.00295645	0.00804868	-0.00977412	0.00550257	0.014414	-0.00595495	0.00295645	0.0131409	-0.000862719	0.0169601	0.00550257	0.0322368	0.015687	-0.0135933	0.00550257	0.00550257	0.015687	0.00550257	0.00422951	0.00550257	0.00295645	0.00932174	0.00677563	0.00932174	0.0195062	0.0131409	0.00804868	0.0118679	0.0207793	0.00295645	0.0296907	0.0271445	0.0245984	0.0322368	0.015687	0.014414	0.0220523	0.014414
0.175	0.0118679	0.0220523	0.00295645	0.0118679	0.014414	0.00932174	-0.00340883	0.0131409	0.00932174	-0.00977412	0.000410338	0.0118679	0.000410338	0.014414	-0.00468189	-0.00595495	0.0131409	0.00422951	0.00295645	0.00550257	0.0296907	0.015687	0.0284176	0.0245984	-0.00977412	0.00804868	0.0016834	0.00677563	0.0016834	0.0016834	0.015687	0.00677563	0.00932174	0.0207793	0.015687	0.00932174	0.014414	0.0131409	0.00932174	0.0118679	0.00932174	0.0207793	0.0296907	0.0169601	0.0296907	0.0207793	0.015687	0.015687	0.0182332
0.176	0.015687	0.00550257	-0.00468189	0.00804868	0.0131409	-0.00213578	0.014414	-0.000862719	-0.00977412	0.00550257	0.0131409	0.0016834	-0.00213578	0.0207793	0.00932174	0.00295645	-0.00468189	0.00295645	0.0131409	0.0182332	0.0131409	0.0131409	0.0398751	0.0220523	-0.0237778	0.000410338	-0.00468189	0.00932174	0.00550257	0.00677563	0.00932174	0.00550257	0.014414	0.00422951	0.00550257	0.0284176	0.0220523	0.0207793	0.0169601	0.0131409	0.0207793	0.0335098	0.0220523	0.0207793	0.0207793	0.0245984	0.00295645	0.0131409	0.0131409
0.177	0.0105948	0.000410338	0.0131409	0.00677563	0.00804868	0.00932174	0.000410338	0.00295645	0.00422951	0.00550257	0.000410338	0.0105948	0.000410338	0.00932174	0.00295645	0.00295645	0.00804868	0.0131409	0.00295645	0.014414	0.0207793	0.0118679	0.0296907	0.014414	-0.0186855	0.00677563	0.00295645	0.00804868	0.00804868	0.0131409	0.0131409	0.0207793	0.0105948	0.0220523	0.00422951	0.0016834	-0.000862719	0.000410338	0.00295645	-0.00213578	0.00932174	0.0284176	0.0207793	0.0195062	0.0207793	0.0207793	0.0207793	0.0322368	0.0220523
0.178	-0.00340883	0.0131409	0.00550257	0.0169601	0.0105948	0.015687	0.000410338	0.0016834	0.00677563	0.014414	-0.00213578	0.000410338	0.0182332	0.00677563	-0.000862719	0.00677563	0.014414	0.0131409	0.00295645	-0.00213578	0.0105948	-0.00977412	0.0386021	0.00932174	-0.00850107	-0.000862719	-0.00468189	0.0195062	0.0118679	0.00677563	0.00550257	0.0118679	0.00932174	0.00422951	0.0207793	-0.000862719	0.0105948	0.0207793	0.0169601	0.0016834	0.00677563	0.0195062	0.0169601	0.0195062	0.015687	0.0105948	0.0118679	0.0207793	0.0182332
0.179	0.00932174	-0.0110472	0.00295645	0.015687	0.0233254	-0.0110472	-0.00468189	-0.00468189	0.00677563	0.0105948	0.0105948	-0.000862719	0.00932174	-0.00468189	0.0016834	0.00550257	0.0131409	0.000410338	-0.00213578	0.0105948	0.0131409	0.0169601	0.0258715	0.00932174	-0.0199586	0.00295645	-0.0148664	0.014414	0.015687	0.015687	0.0195062	0.000410338	-0.000862719	0.0195062	0.0016834	0.0169601	0.00804868	0.00550257	0.00932174	0.0207793	-0.000862719	0.0309637	0.0347829	0.0207793	0.00932174	0.0220523	0.0207793	0.0131409	0.014414
0.18	0.00804868	0.00550257	-0.00213578	0.00422951	0.00932174	-0.00468189	0.00295645	-0.00468189	-0.00468189	-0.00213578	0.00804868	0.00932174	0.00550257	0.00422951	0.0105948	-0.00468189	0.000410338	0.00804868	0.00550257	0.00804868	0.0105948	0.015687	0.036056	0.015687	-0.0135933	0.00422951	0.00677563	0.00932174	-0.00468189	0.00932174	0.000410338	0.00932174	0.0207793	0.00550257	0.00932174	0.00550257	0.0105948	0.00932174	0.0182332	0.014414	0.0245984	0.0296907	0.0271445	0.0284176	0.0182332	0.0195062	0.0182332	0.0233254	0.0195062
0.181	-0.000862719	0.014414	0.0105948	0.0182332	0.014414	0.000410338	-0.00213578	-0.00468189	0.000410338	0.00422951	0.000410338	-0.00340883	0.0105948	0.00932174	0.000410338	0.00804868	0.00295645	-0.000862719	0.00550257	0.00295645	0.00804868	0.00550257	0.0284176	0.0169601	-0.00977412	-0.000862719	0.00804868	0.00677563	-0.000862719	0.0131409	0.0131409	0.014414	0.00677563	0.00422951	0.0131409	0.00550257	0.00804868	0.000410338	0.00932174	0.00550257	0.00422951	0.0195062	0.0207793	0.0195062	0.0296907	0.0131409	0.0105948	0.0207793	0.015687
0.182	0.014414	0.00677563	0.00932174	0.0016834	0.015687	0.015687	0.00804868	0.00422951	-0.000862719	-0.00213578	-0.000862719	0.014414	0.014414	0.00295645	-0.00213578	0.00295645	0.0118679	0.0182332	0.00550257	0.000410338	0.0233254	-0.00213578	0.0296907	0.00422951	0.00422951	0.0105948	-0.00595495	0.00804868	0.0131409	0.000410338	0.00932174	0.0233254	0.014414	0.00550257	0.00677563	0.0016834	0.00422951	0.000410338	0.00295645	0.00295645	-0.00340883	0.0245984	0.0284176	0.0233254	0.015687	0.0207793	0.0258715	0.000410338	0.014414
0.183	0.000410338	0.00932174	0.0016834	0.0245984	0.00804868	-0.000862719	0.00804868	-0.0135933	0.00677563	0.0105948	0.00550257	0.00550257	0.000410338	0.0016834	0.014414	0.000410338	0.00550257	0.014414	0.0131409	0.015687	-0.000862719	0.0233254	0.0424212	0.00422951	-0.0148664	-0.00468189	-0.00977412	0.015687	0.00932174	0.0207793	0.00932174	0.00932174	0.00804868	0.0182332	0.014414	0.0131409	0.0207793	0.0169601	0.0195062	0.0195062	0.00804868	0.0284176	0.0245984	0.0309637	0.015687	0.0182332	0.0245984	0.0233254	0.014414
0.184	0.0131409	0.00677563	0.0105948	0.00932174	0.0169601	0.00932174	0.00677563	0.00932174	0.0118679	0.00550257	-0.00213578	0.00932174	0.00932174	0.00932174	0.00677563	0.00550257	0.00804868	0.00677563	0.0195062	0.00932174	0.00677563	0.015687	0.037329	0.014414	-0.0135933	-0.00468189	0.00295645	0.000410338	0.0182332	0.0118679	0.00295645	0.0195062	0.0169601	0.0118679	0.00932174	0.0118679	0.00932174	0.000410338	0.00550257	0.0118679	0.0118679	0.0245984	0.0309637	0.0195062	0.0284176	0.015687	0.014414	0.0207793	0.0195062
0.185	-0.000862719	0.000410338	0.0131409	0.000410338	0.0169601	-0.00340883	0.00295645	-0.00595495	0.0131409	0.00295645	0.0233254	0.000410338	-0.00722801	-0.00468189	0.00422951	0.014414	-0.000862719	-0.00468189	0.000410338	0.0016834	0.0207793	0.00295645	0.0436943	0.00932174	-0.0110472	-0.00595495	0.00677563	0.00804868	0.00932174	0.0118679	0.00677563	0.00804868	0.00677563	0.00804868	0.014414	-0.00340883	0.00932174	0.0016834	-0.000862719	0.0220523	0.0169601	0.0322368	0.0207793	0.0131409	0.0220523	0.00932174	0.014414	0.015687	0.0182332
0.186	-0.00850107	0.00295645	0.00677563	0.0195062	0.00932174	0.00422951	-0.00468189	-0.0110472	0.000410338	0.00932174	0.0118679	0.00677563	-0.000862719	0.014414	0.0105948	0.00295645	0.00932174	-0.000862719	0.00295645	0.0182332	0.00295645	0.00932174	0.0258715	0.0233254	-0.0225047	0.00932174	-0.00850107	0.00550257	0.00932174	0.015687	0.00804868	0.00677563	0.00677563	0.00550257	0.0016834	0.00422951	0.00677563	0.00932174	0.0105948	-0.00213578	0.0016834	0.0284176	0.0258715	0.0258715	0.015687	0.014414	0.015687	0.0195062	0.00932174
0.187	0.00932174	0.014414	0.00932174	0.000410338	0.0118679	-0.000862719	0.0207793	-0.00213578	-0.00213578	0.00295645	0.00932174	-0.00468189	0.0195062	0.0105948	0.014414	0.00932174	0.015687	0.0182332	0.000410338	0.00677563	0.0016834	0.0131409	0.0284176	0.00932174	0.0016834	-0.00340883	0.000410338	0.0131409	0.00295645	0.0169601	0.00295645	0.00804868	0.0105948	0.0195062	0.00550257	0.00677563	0.00550257	0.00550257	0.0131409	0.000410338	0.0182332	0.0207793	0.0233254	0.0118679	0.0220523	0.0169601	0.00932174	0.0207793	0.0233254
0.188	0.00932174	0.0016834	0.00932174	0.00677563	0.0131409	-0.00213578	0.00804868	0.000410338	0.0118679	0.015687	0.0131409	0.015687	0.0016834	0.00677563	0.0016834	0.00932174	0.0105948	-0.00468189	0.00422951	-0.00340883	0.0131409	0.0220523	0.0245984	0.0271445	-0.00340883	-0.00977412	-0.00468189	0.00295645	0.0118679	0.0131409	0.015687	0.0131409	0.0195062	0.0169601	0.0195062	0.015687	0.000410338	0.015687	0.00677563	0.0182332	0.00932174	0.037329	0.0271445	0.0296907	0.0105948	0.0169601	0.0207793	0.00804868	0.0245984
0.189	0.00295645	0.0118679	0.00295645	0.0105948	0.0195062	0.00295645	0.014414	0.0105948	0.0169601	-0.00595495	0.00550257	-0.000862719	0.014414	0.0207793	-0.00468189	0.00295645	0.0118679	0.0207793	0.00677563	-0.00340883	-0.00213578	0.00677563	0.036056	0.0220523	-0.00595495	-0.0135933	-0.00468189	-0.00722801	0.00932174	0.014414	0.0131409	0.0169601	0.00804868	0.0105948	0.000410338	0.00550257	0.0118679	0.0105948	0.014414	0.00804868	0.015687	0.0245984	0.0220523	0.0309637	0.0245984	0.0309637	0.0182332	0.0271445	0.0118679
0.19	0.00932174	0.00550257	0.0207793	0.00550257	0.0105948	0.00422951	0.00804868	0.0118679	0.00422951	0.00422951	0.0245984	0.00677563	0.015687	0.00550257	0.0131409	0.00677563	0.000410338	0.00550257	0.00295645	0.014414	0.0207793	0.00550257	0.0335098	0.0195062	-0.0161394	-0.0110472	0.00677563	0.0016834	0.00932174	0.00295645	0.0182332	0.014414	0.00550257	-0.00213578	0.0258715	0.0131409	0.00677563	0.0016834	0.0131409	0.015687	-0.00213578	0.0309637	0.0245984	0.0195062	0.0207793	0.0169601	0.0195062	0.0169601	0.015687
0.191	0.014414	0.0118679	0.00932174	0.00422951	0.0105948	-0.0110472	-0.0123202	0.0245984	0.0105948	0.00550257	0.00295645	0.0016834	0.00295645	-0.00595495	0.00295645	0.0169601	0.015687	0.0207793	0.014414	0.00932174	0.00295645	0.0207793	0.0258715	0.000410338	-0.0135933	-0.0135933	0.0016834	0.0169601	-0.00468189	0.0131409	0.015687	0.00932174	0.00932174	0.000410338	0.014414	0.015687	0.0016834	0.014414	0.0131409	0.0207793	0.00804868	0.0169601	0.0245984	0.0245984	0.0233254	0.015687	0.0105948	0.0207793	0.0195062
0.192	0.000410338	0.0245984	0.00550257	0.000410338	0.00804868	0.0118679	-0.00468189	0.00550257	-0.00213578	0.00932174	0.00677563	0.0118679	0.0105948	0.00804868	0.00295645	0.0105948	0.0169601	0.0016834	0.0016834	0.0182332	0.015687	0.00550257	0.0335098	0.014414	-0.00595495	-0.00340883	-0.0148664	-0.00213578	0.00295645	0.0131409	0.00550257	-0.00468189	0.0169601	0.00550257	-0.00468189	0.0118679	-0.00213578	0.0016834	0.00550257	0.00677563	0.0105948	0.0309637	0.0233254	0.0258715	0.0296907	0.0131409	0.0182332	0.0207793	0.00932174
0.193	0.00550257	0.00677563	0.0118679	0.00804868	0.0169601	-0.00722801	0.0169601	-0.000862719	0.00550257	0.00295645	0.000410338	0.00932174	0.0207793	0.0131409	0.0245984	-0.00595495	0.014414	0.00550257	0.00804868	-0.00213578	0.0207793	0.0296907	0.0182332	0.0207793	-0.00468189	0.00295645	-0.00977412	0.00932174	-0.00595495	0.0195062	-0.00595495	0.014414	0.0169601	0.0182332	0.015687	0.00932174	0.014414	0.0105948	0.014414	0.015687	0.00550257	0.036056	0.036056	0.0258715	0.0284176	0.0207793	0.00932174	0.0296907	0.00804868
0.194	0.0105948	0.000410338	0.0105948	0.00677563	0.00677563	0.000410338	0.014414	0.00295645	-0.00595495	-0.00340883	0.015687	0.00804868	0.0105948	0.00550257	0.000410338	0.0016834	0.00422951	0.00295645	-0.00722801	0.014414	0.0016834	0.00422951	0.0271445	0.0296907	-0.000862719	0.00295645	0.0182332	0.0207793	0.0195062	-0.00595495	0.014414	0.00932174	0.00422951	0.0118679	0.0233254	0.00295645	0.00932174	0.000410338	0.0118679	0.00932174	0.014414	0.0271445	0.0220523	0.0271445	0.0195062	0.0131409	0.0220523	0.0105948	0.0271445
0.195	0.000410338	0.0016834	0.0207793	0.0118679	0.000410338	0.00677563	-0.00213578	0.00804868	0.014414	0.00677563	0.0169601	0.015687	0.0118679	0.0195062	0.0131409	0.00677563	-0.00977412	0.00550257	0.0195062	0.000410338	0.0131409	0.00550257	0.0245984	0.015687	-0.0110472	0.00295645	0.0105948	0.00804868	0.00550257	0.00932174	0.0131409	0.00804868	0.0016834	0.00295645	0.00295645	0.00550257	-0.000862719	0.0105948	0.00550257	0.00932174	0.0105948	0.0245984	0.0182332	0.0309637	0.0233254	0.015687	0.014414	0.0245984	0.00804868
0.196	0.00295645	0.00932174	0.0131409	0.014414	0.00422951	-0.00468189	0.00677563	0.00422951	0.00295645	0.0118679	0.014414	-0.00850107	0.00550257	0.00677563	0.0105948	0.015687	0.0169601	0.00932174	0.0118679	0.00932174	0.014414	0.00677563	0.0296907	0.0220523	-0.0135933	0.00422951	0.00422951	-0.00340883	0.00677563	0.00932174	0.014414	0.0245984	0.00295645	0.0105948	0.00550257	0.00677563	-0.00340883	0.00932174	0.00295645	0.0169601	0.00550257	0.0296907	0.0296907	0.0271445	0.0271445	0.00932174	0.0105948	0.015687	0.0131409
0.197	0.00804868	-0.00340883	-0.00722801	-0.00340883	0.00932174	0.00932174	0.0016834	-0.000862719	-0.00595495	-0.00850107	0.0131409	0.0169601	0.014414	0.00295645	0.0169601	0.00422951	0.0195062	-0.00213578	0.00550257	0.014414	0.00677563	0.0169601	0.0296907	0.0195062	-0.00595495	0.0169601	0.00295645	0.00804868	0.0169601	0.00422951	0.014414	0.0105948	0.0207793	0.0195062	0.00550257	0.000410338	0.0169601	0.00550257	0.0016834	0.00932174	0.0105948	0.0309637	0.0245984	0.015687	0.0245984	0.0195062	0.0169601	0.0195062	0.0233254
0.198	0.00932174	0.00550257	0.0207793	0.00550257	0.014414	0.00422951	0.00550257	-0.00595495	0.00295645	0.0105948	0.00932174	0.014414	0.00677563	0.00422951	0.00677563	0.0105948	0.000410338	0.00550257	0.00677563	0.0105948	0.0258715	0.0169601	0.0258715	0.00677563	0.0016834	0.00932174	-0.00722801	0.00550257	0.00677563	0.0245984	0.015687	0.00932174	0.0169601	0.015687	0.0245984	0.0245984	0.015687	0.0195062	0.014414	0.00550257	0.00295645	0.0245984	0.0322368	0.0258715	0.0296907	0.0105948	0.00932174	0.0207793	0.0195062
0.199	0.000410338	0.00550257	-0.00468189	0.0207793	0.00677563	0.0169601	0.00677563	0.0016834	-0.00595495	0.00295645	0.0105948	0.0131409	0.0118679	0.00422951	0.00677563	-0.000862719	0.014414	0.00804868	0.0105948	0.0016834	0.0131409	0.0118679	0.0169601	0.0105948	-0.00213578	0.0131409	0.00550257	0.00677563	0.00550257	0.0118679	0.014414	-0.000862719	0.00550257	0.00932174	0.0207793	0.0220523	0.00932174	0.00804868	0.00422951	0.0182332	0.0169601	0.0309637	0.0271445	0.0207793	0.0258715	0.014414	0.0195062	0.0220523	0.0182332
0.2	0.000410338	0.0118679	0.00550257	0.00295645	0.00932174	-0.00340883	0.00677563	-0.000862719	-0.00213578	-0.00213578	0.0105948	0.00677563	-0.00468189	0.00932174	0.0118679	0.0118679	0.014414	0.00804868	0.00422951	0.014414	0.00295645	0.00295645	0.0258715	0.0233254	0.00550257	0.000410338	-0.00340883	0.0182332	0.015687	0.00550257	0.00295645	0.0105948	0.00295645	-0.00468189	0.0016834	-0.000862719	0.015687	0.0220523	0.0118679	0.00804868	0.0118679	0.0258715	0.0182332	0.0207793	0.014414	0.0271445	0.0195062	0.0296907	0.0195062
0.201	0.00804868	0.0105948	0.00677563	0.00932174	-0.000862719	0.015687	0.0118679	-0.000862719	0.0105948	0.00550257	0.000410338	0.0118679	0.0207793	-0.00340883	0.0169601	0.0131409	0.00550257	0.00804868	0.00422951	0.0118679	-0.00468189	0.014414	0.014414	0.0131409	-0.00340883	0.015687	0.00677563	0.00932174	0.00804868	0.0105948	0.00677563	0.00295645	0.00677563	0.015687	0.0105948	0.015687	-0.000862719	-0.000862719	0.00422951	0.00932174	0.0169601	0.015687	0.0258715	0.0258715	0.0207793	0.0182332	0.014414	0.00804868	0.014414
0.202	0.0182332	0.0131409	0.000410338	0.00550257	0.015687	0.000410338	-0.00213578	0.014414	0.0105948	-0.00468189	0.0182332	0.0105948	0.00295645	0.000410338	0.0016834	0.00804868	0.0016834	0.00932174	0.014414	0.00677563	0.0207793	0.00295645	0.0347829	0.0195062	-0.00722801	0.0322368	-0.0110472	0.0105948	0.0207793	0.0245984	-0.000862719	0.0105948	0.0258715	-0.00213578	0.0195062	0.000410338	0.0207793	0.00550257	0.0105948	-0.000862719	0.014414	0.0398751	0.0309637	0.0296907	0.0245984	0.0207793	0.0169601	0.0296907	0.014414
0.203	0.00932174	0.00550257	0.00295645	0.00295645	0.0131409	0.00295645	0.0016834	-0.00468189	0.000410338	0.00677563	0.015687	0.0105948	0.0207793	0.0169601	0.00932174	0.00932174	0.00804868	0.000410338	0.00677563	-0.00340883	0.014414	0.0118679	0.0271445	-0.000862719	0.00550257	0.00422951	-0.00468189	0.0131409	0.0207793	0.00422951	0.00932174	0.0169601	0.014414	0.0131409	0.0207793	0.015687	-0.000862719	0.00550257	0.00932174	0.00422951	0.00932174	0.0296907	0.0233254	0.0220523	0.0195062	0.0169601	0.0169601	0.00422951	0.0169601
0.204	0.00932174	0.0131409	0.000410338	0.0016834	0.000410338	0.015687	0.00422951	0.015687	0.00677563	0.00550257	0.0131409	0.00295645	-0.00722801	0.00932174	0.00804868	0.00422951	-0.00468189	0.00804868	0.014414	0.014414	0.0182332	0.00932174	0.014414	0.0182332	-0.00595495	0.0131409	-0.00722801	0.000410338	0.00804868	0.00550257	0.00677563	0.0245984	0.0118679	0.0105948	0.00932174	0.0169601	0.014414	0.00932174	0.00550257	0.00295645	0.0118679	0.0245984	0.0258715	0.0258715	0.0207793	0.0233254	0.0245984	0.0271445	0.015687
0.205	0.0016834	0.00295645	-0.00213578	0.00677563	0.00550257	0.0105948	0.014414	0.00677563	-0.00850107	0.00550257	0.0016834	-0.00213578	0.015687	0.0105948	0.015687	0.0105948	0.0105948	0.00422951	0.00932174	0.00295645	0.00932174	0.014414	0.0284176	0.0245984	-0.0263239	0.0207793	0.000410338	0.00550257	0.0105948	0.00804868	0.00804868	0.00677563	0.00295645	0.00804868	0.00677563	0.0105948	0.0284176	0.0016834	0.0131409	0.0220523	-0.000862719	0.0296907	0.0271445	0.0182332	0.0309637	0.0105948	0.015687	0.0271445	0.0182332
0.206	0.00295645	-0.00595495	0.00295645	0.0233254	-0.00340883	0.00295645	0.00677563	0.00295645	-0.000862719	0.0131409	0.00550257	0.0131409	0.0207793	0.014414	-0.00213578	0.000410338	0.014414	0.00295645	0.00295645	0.00295645	0.0118679	0.0245984	0.0309637	0.0105948	0.00422951	0.0207793	0.00295645	0.0258715	0.00422951	0.0207793	0.00804868	0.00932174	0.0182332	0.0105948	0.0195062	0.00677563	0.0016834	0.0169601	0.00295645	0.0118679	0.0169601	0.0309637	0.0335098	0.0271445	0.0207793	0.0296907	0.0195062	0.0169601	0.00804868
0.207	0.00932174	0.0105948	0.00550257	0.00422951	0.014414	-0.00468189	0.0207793	0.00677563	0.00804868	-0.00468189	0.014414	0.00932174	0.00550257	0.00804868	0.00550257	0.00295645	0.0105948	0.015687	0.014414	0.00932174	0.0131409	0.00677563	0.0207793	0.0258715	0.00422951	0.00677563	-0.000862719	0.00550257	0.00804868	0.014414	0.015687	0.0118679	0.00804868	0.014414	0.015687	0.014414	0.0118679	0.0195062	0.0220523	0.00932174	0.0258715	0.0245984	0.0271445	0.0271445	0.0207793	0.014414	0.0220523	0.015687	0.0245984
0.208	0.00677563	0.00932174	0.00295645	0.00677563	0.0169601	0.00804868	0.0105948	-0.00468189	0.014414	-0.00213578	0.00932174	-0.000862719	0.014414	-0.00722801	-0.00977412	0.0016834	0.0169601	0.0169601	0.00804868	0.0105948	0.0245984	0.0233254	0.0296907	0.0245984	-0.00595495	0.0118679	-0.0123202	0.0016834	0.0016834	-0.00213578	0.0131409	-0.00340883	-0.00468189	0.0016834	0.00550257	0.00932174	-0.00213578	0.0207793	0.00932174	0.015687	-0.000862719	0.0309637	0.0207793	0.0245984	0.0309637	0.014414	0.0131409	0.0169601	0.0131409
0.209	0.00550257	0.00804868	0.0118679	0.0016834	-0.00468189	0.00804868	-0.00213578	-0.00468189	0.000410338	0.00932174	0.0131409	0.0131409	0.00295645	0.014414	0.015687	0.00422951	0.00932174	0.0105948	0.00932174	0.000410338	0.000410338	0.015687	0.0296907	0.0271445	0.00550257	0.00550257	0.00295645	0.00804868	0.0131409	0.0207793	0.0105948	0.00932174	0.0245984	0.015687	0.0207793	0.00295645	0.00804868	0.00550257	0.0016834	0.00804868	0.0169601	0.0233254	0.0271445	0.014414	0.0233254	0.0195062	0.0233254	0.0195062	0.00932174
0.21	0.00804868	0.0182332	0.00932174	0.00295645	0.00550257	0.00677563	-0.00468189	-0.00595495	0.0131409	0.0118679	0.0118679	-0.000862719	0.0118679	0.00677563	0.00932174	-0.00468189	0.00932174	0.0195062	0.014414	-0.00213578	0.00550257	0.0105948	0.0220523	0.0233254	-0.00340883	0.015687	-0.00850107	0.0105948	0.0118679	0.00550257	0.0131409	0.0284176	0.014414	0.000410338	-0.000862719	0.015687	0.0195062	0.00550257	0.0169601	0.0105948	0.0105948	0.0220523	0.0207793	0.0296907	0.0296907	0.0207793	0.00550257	0.014414	0.0182332
0.211	0.00677563	0.0169601	-0.00468189	0.00550257	0.0118679	-0.00213578	0.014414	-0.00468189	0.0016834	0.00932174	0.0118679	0.00550257	0.00295645	-0.00213578	0.00295645	0.00422951	0.0118679	0.00422951	0.014414	0.0131409	0.0118679	0.0207793	0.0322368	0.0169601	0.000410338	0.00677563	-0.00722801	0.0207793	0.00804868	0.014414	0.00932174	0.015687	0.0233254	0.0131409	0.00932174	0.0207793	0.015687	0.00932174	0.0016834	0.00804868	0.00422951	0.0284176	0.0347829	0.0245984	0.0258715	0.0195062	0.0207793	0.0245984	0.0105948
0.212	0.00295645	0.00422951	0.0131409	0.0195062	0.014414	0.00932174	0.00550257	0.0016834	0.00932174	0.00550257	0.014414	0.000410338	-0.00213578	0.0016834	0.0131409	0.00677563	-0.00213578	0.00932174	0.0105948	0.0182332	0.000410338	0.00932174	0.015687	0.0195062	-0.00340883	0.0118679	0.0016834	0.0016834	0.015687	0.00932174	0.00422951	0.000410338	0.0016834	0.0118679	0.00932174	0.00932174	0.00295645	0.00295645	0.0105948	0.00932174	0.00550257	0.0207793	0.0296907	0.0169601	0.014414	0.014414	0.015687	0.0233254	0.0195062
0.213	0.00804868	0.0169601	0.014414	0.00422951	0.0169601	-0.00213578	0.0207793	0.00550257	0.00804868	0.00804868	0.00550257	0.0131409	0.014414	-0.00468189	0.0182332	0.0016834	-0.00468189	0.0016834	0.00295645	0.0207793	0.0207793	0.00550257	0.0309637	0.014414	0.0105948	0.0105948	0.00932174	-0.00340883	0.014414	0.0220523	0.014414	0.0195062	0.015687	0.00932174	0.014414	0.00804868	-0.00468189	0.00550257	-0.00977412	-0.00340883	0.014414	0.0233254	0.0233254	0.0258715	0.0169601	0.0105948	0.014414	0.0245984	0.0195062
0.214	-0.0110472	0.0105948	0.0195062	0.0131409	0.014414	0.00550257	0.0271445	-0.0110472	0.00550257	0.014414	0.00422951	0.0016834	0.00550257	-0.00213578	0.0207793	0.0118679	0.00422951	-0.000862719	-0.00340883	0.014414	0.0118679	0.0118679	0.0284176	0.0207793	-0.0110472	0.0284176	-0.00468189	0.00677563	0.000410338	0.00932174	-0.00340883	0.0207793	0.0245984	0.00677563	0.00932174	0.015687	0.0220523	-0.00468189	0.014414	0.0182332	0.000410338	0.0245984	0.0169601	0.0258715	0.0207793	0.00932174	0.015687	0.0131409	0.015687
0.215	0.00804868	0.014414	0.00932174	0.0105948	0.00804868	0.00677563	-0.00595495	0.00932174	-0.00468189	0.014414	0.014414	-0.000862719	0.00550257	0.0118679	0.000410338	0.015687	0.014414	0.00804868	0.0131409	0.014414	0.00422951	0.0284176	0.0322368	0.0131409	0.000410338	0.0220523	-0.00468189	0.015687	0.0182332	0.00932174	0.014414	0.0105948	0.00550257	0.00932174	0.00932174	0.014414	0.00295645	0.0258715	0.0105948	0.014414	0.0245984	0.0284176	0.0245984	0.0207793	0.0335098	0.0284176	0.014414	0.0245984	0.00677563
0.216	0.00932174	-0.00340883	-0.00213578	0.0131409	0.0245984	0.000410338	0.00932174	-0.00722801	0.00932174	0.00677563	0.0105948	0.00677563	0.00295645	0.015687	0.0118679	0.00550257	0.00422951	0.00295645	0.00932174	0.0105948	0.015687	0.0118679	0.0233254	0.00932174	-0.0161394	0.0131409	-0.00722801	0.00932174	0.014414	0.014414	0.0195062	0.00804868	0.015687	0.015687	0.0195062	0.0169601	0.00677563	0.0207793	0.0105948	0.0105948	0.0131409	0.0309637	0.0296907	0.0245984	0.014414	0.0220523	0.0233254	0.0169601	0.014414
0.217	0.00295645	0.0105948	0.015687	0.00804868	0.0207793	0.00550257	0.014414	-0.00850107	-0.000862719	-0.000862719	0.00804868	0.00932174	0.014414	0.000410338	0.015687	0.0118679	0.00932174	0.0131409	0.0131409	-0.00595495	0.0105948	-0.00595495	0.00932174	0.00677563	-0.00213578	0.00804868	-0.00850107	0.00677563	0.00677563	-0.00595495	0.0118679	0.0105948	0.014414	0.000410338	0.015687	0.0195062	0.0207793	0.00677563	0.015687	-0.00213578	0.00550257	0.0258715	0.0220523	0.0245984	0.0258715	0.0271445	0.0182332	0.0296907	0.0195062
0.218	0.00804868	0.014414	0.0233254	0.00804868	0.0016834	0.00295645	0.00932174	0.00422951	0.00550257	0.00550257	0.00422951	0.00932174	0.0105948	0.000410338	0.00677563	0.0207793	0.00932174	0.00550257	0.0016834	0.00804868	0.0105948	0.0105948	0.014414	0.0258715	-0.0148664	0.0016834	-0.00595495	0.0118679	0.0207793	-0.000862719	0.00295645	0.0169601	0.014414	0.00295645	0.00677563	0.00804868	-0.000862719	0.015687	0.0169601	0.00550257	0.0169601	0.0220523	0.0296907	0.0258715	0.0258715	0.0105948	0.0220523	0.014414	0.00295645
0.219	0.00295645	0.00422951	0.0105948	0.000410338	0.0105948	0.00295645	0.0105948	0.00677563	0.00422951	0.00932174	-0.00468189	-0.00468189	-0.00468189	0.00932174	0.00932174	0.00932174	0.000410338	0.0207793	0.00295645	-0.0110472	0.00932174	0.0296907	0.0347829	0.0207793	-0.00595495	0.014414	-0.00468189	0.015687	0.000410338	0.0105948	0.0258715	0.00932174	0.0182332	0.00677563	0.0131409	0.0118679	0.0169601	0.00422951	0.0169601	0.0245984	-0.00722801	0.0347829	0.0169601	0.0296907	0.014414	0.014414	0.0207793	0.0195062	0.00550257
0.22	0.00550257	0.00422951	0.0105948	0.00550257	0.015687	0.014414	0.00550257	0.00677563	0.00932174	0.015687	0.00295645	0.00932174	0.015687	0.00677563	0.000410338	0.014414	0.0169601	0.00550257	0.015687	-0.000862719	0.015687	0.00932174	0.015687	0.0207793	-0.00722801	0.0131409	-0.00468189	0.0131409	0.0245984	0.0118679	0.0220523	0.00932174	0.00550257	0.0258715	0.00677563	0.015687	0.0131409	0.00550257	0.0118679	0.00932174	0.0271445	0.0245984	0.0322368	0.036056	0.0271445	0.0195062	0.0182332	0.015687	0.0233254
0.221	-0.00213578	-0.00340883	0.00295645	0.00677563	0.00804868	0.000410338	0.000410338	0.0016834	0.0118679	0.0105948	0.0016834	0.00677563	0.00550257	0.000410338	0.00295645	0.00932174	0.000410338	0.00295645	0.00295645	0.0169601	0.0105948	0.00550257	0.0245984	0.0335098	0.00550257	0.014414	-0.0123202	0.0118679	0.0195062	0.0220523	0.00677563	0.00932174	0.0016834	0.0131409	0.0131409	0.00932174	0.00295645	0.0105948	0.014414	0.0016834	0.0182332	0.0207793	0.0245984	0.0195062	0.0258715	0.0169601	0.0182332	0.0195062	0.0118679
0.222	0.000410338	0.0195062	0.0118679	0.0131409	0.0182332	0.00295645	0.0233254	-0.00722801	0.00295645	0.0105948	0.00422951	0.00804868	0.0016834	0.00422951	0.00677563	0.00932174	0.00295645	0.00550257	-0.00468189	0.0016834	0.00677563	0.00804868	0.0271445	0.0233254	-0.00468189	0.00932174	-0.00977412	0.00804868	0.00677563	0.00295645	0.00932174	0.0335098	0.014414	0.000410338	0.0207793	0.00422951	0.015687	0.015687	0.0131409	0.0258715	0.00677563	0.0309637	0.0220523	0.0195062	0.00422951	0.0105948	0.0245984	0.015687	0.014414
0.223	0.0105948	0.0016834	0.0105948	0.0182332	0.00804868	0.0182332	0.0169601	-0.00213578	0.0131409	-0.00468189	-0.00340883	0.00422951	0.0105948	0.00295645	0.00932174	0.00550257	0.00422951	-0.000862719	0.0131409	0.00804868	0.014414	0.0105948	0.0258715	0.0169601	-0.0148664	0.0207793	-0.0110472	0.014414	0.00932174	0.014414	-0.00213578	0.00550257	0.0131409	0.015687	0.0169601	-0.000862719	0.015687	0.00295645	0.00295645	0.0016834	-0.000862719	0.0245984	0.0309637	0.0233254	0.0245984	0.0195062	0.0233254	0.014414	0.015687
0.224	0.00550257	0.00804868	-0.000862719	0.0195062	0.014414	0.000410338	0.00677563	-0.00468189	0.0131409	0.00422951	0.000410338	0.00932174	0.00677563	-0.00468189	0.015687	0.0118679	0.0016834	0.00550257	0.0118679	0.00932174	0.00932174	0.0105948	0.0220523	0.0195062	-0.00977412	0.0169601	0.00422951	0.0118679	0.0131409	0.0118679	0.0118679	0.00677563	0.0105948	0.000410338	0.0105948	0.014414	0.00550257	0.0016834	0.0105948	0.0105948	0.0182332	0.0284176	0.0245984	0.0195062	0.0245984	0.0195062	0.036056	0.014414	0.00804868
0.225	0.0182332	0.0016834	0.0118679	0.00677563	-0.00213578	0.0182332	0.00932174	0.0105948	0.00932174	0.00550257	0.015687	0.00804868	0.0118679	-0.000862719	0.00932174	0.0131409	0.00422951	0.00550257	0.014414	0.00932174	0.0131409	-0.00468189	0.0258715	0.014414	0.00295645	0.00677563	-0.00468189	-0.000862719	-0.00850107	0.0131409	0.0118679	0.0105948	0.0105948	0.014414	0.00422951	0.0118679	0.00804868	0.015687	0.00422951	0.014414	0.0131409	0.037329	0.0245984	0.0335098	0.0220523	0.00932174	0.014414	0.0245984	0.015687
0.226	0.000410338	0.00932174	0.014414	-0.00722801	0.014414	0.000410338	0.00295645	0.0016834	0.00422951	0.0195062	0.00932174	0.000410338	0.014414	0.0207793	0.00422951	-0.00595495	0.0105948	0.014414	0.000410338	0.00932174	0.00804868	0.000410338	0.0131409	0.0105948	-0.0161394	0.0105948	0.000410338	-0.000862719	0.00932174	0.015687	0.0131409	0.00550257	0.00932174	0.015687	0.0245984	0.0131409	0.0105948	0.0016834	0.00932174	0.0131409	0.015687	0.0245984	0.0169601	0.0207793	0.0258715	0.00932174	0.014414	0.0271445	0.0195062
0.227	0.014414	0.0105948	-0.00850107	0.0220523	0.00804868	0.00295645	0.00804868	0.00677563	0.0131409	0.00422951	0.0233254	0.00932174	0.00804868	0.00550257	0.0131409	0.00550257	0.00804868	0.015687	0.015687	-0.000862719	0.0105948	0.0182332	0.015687	0.0296907	-0.0174125	0.00804868	-0.00977412	0.0245984	0.015687	0.0105948	0.00550257	0.0131409	0.0105948	0.0131409	0.0016834	0.000410338	-0.00850107	0.0105948	0.00295645	0.0195062	0.00932174	0.014414	0.0309637	0.0220523	0.0245984	0.0220523	0.0258715	0.0245984	0.0105948
0.228	0.00422951	0.00550257	0.0105948	0.0131409	0.00677563	-0.00722801	0.014414	-0.000862719	-0.00850107	-0.00213578	0.00550257	0.00295645	-0.00340883	-0.0135933	-0.00340883	0.00932174	0.0105948	0.014414	0.00932174	0.00932174	0.015687	0.0258715	0.0207793	0.014414	-0.0123202	0.0105948	-0.00213578	0.00550257	0.0118679	0.0131409	0.0335098	0.00422951	0.0207793	0.0131409	0.000410338	0.000410338	0.0118679	0.014414	0.015687	0.00932174	0.0220523	0.0309637	0.0233254	0.0245984	0.0207793	0.00677563	0.00677563	0.014414	0.0182332
0.229	0.0105948	-0.00468189	0.00422951	0.00550257	0.00804868	0.00932174	0.0131409	0.0016834	0.00422951	0.00550257	0.00932174	-0.00340883	0.000410338	-0.000862719	0.00550257	0.00550257	0.0131409	0.0016834	0.0118679	0.014414	0.014414	0.0016834	0.0233254	0.0335098	-0.0148664	0.0105948	-0.000862719	-0.00468189	0.00804868	0.0118679	0.014414	0.0258715	0.00550257	0.00550257	0.0131409	0.0105948	0.015687	0.000410338	0.014414	0.0207793	0.00422951	0.0245984	0.0258715	0.0233254	0.015687	0.0118679	0.0169601	0.0207793	0.0195062
0.23	0.00295645	0.015687	0.00932174	-0.00213578	0.00422951	0.00550257	0.00550257	0.000410338	0.00550257	0.000410338	0.00550257	0.00677563	0.0105948	0.014414	0.00932174	0.015687	0.0105948	0.00932174	0.00932174	0.00677563	-0.00468189	0.0182332	0.0258715	0.014414	-0.0123202	0.0182332	-0.00468189	0.000410338	0.00932174	0.0207793	-0.000862719	0.0131409	-0.000862719	0.0016834	0.00804868	0.0131409	0.014414	0.00422951	0.0195062	0.015687	0.00295645	0.0245984	0.0233254	0.0309637	0.0271445	0.0207793	0.00932174	0.0245984	0.014414
0.231	-0.00340883	0.0131409	0.0245984	0.0131409	0.00422951	-0.00595495	0.000410338	0.00422951	0.000410338	0.00677563	0.014414	-0.00340883	-0.000862719	0.00932174	0.00295645	0.0169601	0.00932174	0.00932174	0.00804868	0.00422951	0.0105948	0.00550257	0.0271445	0.00550257	-0.0110472	0.0245984	0.00550257	0.00677563	0.00932174	0.0118679	0.00295645	0.0105948	0.015687	0.00295645	0.015687	-0.000862719	-0.00595495	0.00550257	0.00550257	0.000410338	0.00804868	0.0245984	0.0258715	0.0258715	0.015687	0.014414	0.0169601	0.0182332	0.0169601
0.232	0.0105948	0.000410338	0.0131409	-0.00468189	0.014414	-0.000862719	0.0131409	-0.00340883	0.00932174	0.00932174	0.0016834	0.00295645	0.000410338	0.000410338	0.00932174	-0.000862719	0.0016834	-0.00595495	0.00550257	0.00295645	0.014414	0.0207793	0.0118679	0.0169601	-0.0135933	0.0169601	-0.00595495	0.00804868	0.015687	0.0105948	0.0169601	0.0131409	-0.000862719	0.00932174	0.00550257	0.0118679	0.0105948	0.0131409	0.0105948	0.0016834	0.0233254	0.0245984	0.0258715	0.0309637	0.0195062	0.0105948	0.015687	0.0309637	0.0105948
0.233	0.00804868	0.0169601	0.0220523	0.0016834	0.0105948	-0.00722801	0.00295645	0.0016834	0.014414	0.015687	0.00804868	0.0131409	0.0105948	0.015687	0.000410338	0.0105948	0.0105948	-0.000862719	0.00550257	0.00677563	0.00932174	0.00295645	0.015687	0.0182332	-0.0199586	0.014414	-0.0148664	0.00550257	0.014414	0.0131409	-0.00213578	-0.00468189	0.00295645	0.0233254	0.00422951	0.0169601	0.00677563	0.00932174	0.00677563	0.015687	0.0195062	0.0258715	0.0258715	0.0245984	0.0195062	0.0169601	0.015687	0.0195062	0.000410338
0.234	-0.00213578	0.00295645	0.0118679	0.0169601	0.0016834	-0.00722801	0.00550257	-0.00977412	0.0016834	-0.000862719	0.00295645	-0.00977412	0.015687	0.00550257	0.00677563	0.0169601	0.0169601	0.00804868	0.0131409	0.000410338	0.00677563	0.00677563	0.0347829	0.00932174	-0.0212316	0.00677563	-0.00850107	0.00932174	0.015687	0.0131409	0.00550257	0.0169601	0.000410338	0.00677563	0.0207793	0.00932174	0.014414	0.00804868	0.00422951	0.0169601	0.000410338	0.0284176	0.0245984	0.0220523	0.0296907	0.0105948	0.0207793	0.00804868	0.0245984
0.235	0.0131409	0.00677563	0.00804868	0.014414	0.00677563	0.015687	0.0207793	-0.0148664	0.000410338	-0.000862719	0.00295645	-0.000862719	0.000410338	0.0016834	0.00677563	0.00932174	0.00422951	-0.00213578	0.00804868	0.0131409	0.00932174	0.0195062	0.0131409	0.0207793	-0.0123202	0.0195062	-0.00340883	0.000410338	0.0131409	0.0105948	0.00932174	0.014414	0.0118679	0.0169601	0.00932174	0.00677563	0.00422951	0.0169601	0.0118679	0.000410338	0.0131409	0.0207793	0.0284176	0.0271445	0.0195062	0.0105948	0.0207793	0.0207793	0.015687
0.236	0.00677563	0.00422951	0.00295645	0.0195062	0.00295645	-0.00340883	0.00677563	0.00932174	0.0131409	0.00550257	0.0131409	0.0016834	0.00422951	0.00295645	0.0118679	0.00295645	-0.00850107	-0.00468189	-0.0110472	-0.00722801	0.015687	0.0245984	0.00422951	0.0245984	-0.0250508	0.015687	-0.00722801	0.00295645	0.00932174	0.00804868	0.000410338	0.015687	0.00932174	0.00932174	0.00804868	0.0233254	0.00932174	0.00550257	0.014414	0.0118679	0.0131409	0.0245984	0.0258715	0.0258715	0.0169601	0.0182332	0.0131409	0.0207793	0.015687
0.237	0.00677563	-0.00468189	0.00932174	-0.00340883	0.0131409	0.00804868	0.00932174	-0.00340883	0.0105948	0.00932174	0.00550257	0.00295645	0.015687	0.00422951	0.00295645	0.0016834	-0.00468189	0.015687	0.0131409	0.0016834	0.0105948	0.0118679	0.0105948	0.0207793	-0.0148664	0.00295645	-0.0199586	0.014414	0.014414	0.0233254	0.014414	0.014414	0.00932174	0.0195062	0.00550257	0.0118679	0.0118679	0.00422951	0.00295645	0.0131409	0.014414	0.0335098	0.0245984	0.0233254	0.0233254	0.0182332	0.015687	0.0118679	0.0220523
0.238	-0.00213578	0.0118679	-0.00213578	0.00422951	0.000410338	0.00932174	0.00550257	-0.00595495	-0.00595495	0.014414	0.0105948	0.014414	0.000410338	-0.00213578	0.0195062	0.0169601	0.00677563	0.0131409	0.0131409	0.015687	0.0207793	0.015687	0.015687	0.0195062	-0.0110472	0.0195062	-0.000862719	0.00295645	-0.00850107	0.00422951	0.00550257	0.0233254	0.000410338	0.015687	0.0182332	0.00932174	0.00422951	0.00677563	0.00677563	0.00932174	0.00932174	0.0271445	0.0220523	0.0398751	0.0207793	0.0118679	0.0233254	0.0245984	0.0233254
0.239	-0.000862719	0.00422951	0.0118679	0.0131409	0.0271445	0.0118679	0.000410338	0.00422951	0.0131409	0.0105948	0.00550257	0.0131409	0.0016834	-0.00340883	-0.00595495	0.00804868	0.00422951	0.00550257	-0.00468189	-0.00850107	0.0105948	0.0195062	0.00677563	0.0195062	-0.0110472	0.015687	0.000410338	0.0169601	0.00550257	0.00550257	0.015687	-0.00340883	0.000410338	0.00295645	0.0105948	0.00550257	0.00932174	0.0118679	0.0258715	0.0105948	0.0131409	0.0271445	0.0245984	0.0195062	0.0347829	0.015687	0.0169601	0.0207793	0.00804868
0.24	0.014414	0.000410338	0.015687	0.00422951	0.00804868	0.0118679	0.0207793	-0.00340883	0.00550257	0.00550257	-0.00595495	0.00804868	0.0105948	0.00550257	0.00804868	0.00422951	0.00677563	0.00804868	0.0105948	0.00295645	0.014414	0.0118679	0.0105948	0.0195062	-0.0135933	0.0118679	0.000410338	0.00932174	0.0245984	0.0169601	0.015687	-0.00722801	0.0207793	0.0105948	0.000410338	0.000410338	0.0296907	0.0182332	0.0169601	0.0207793	0.015687	0.0309637	0.0245984	0.0271445	0.0258715	0.00677563	0.00804868	0.0118679	0.015687
0.241	0.00677563	0.00932174	-0.00340883	-0.00595495	0.0118679	0.0105948	0.0131409	-0.000862719	-0.00722801	0.00295645	0.0169601	0.00677563	0.00295645	-0.00468189	0.00677563	0.00804868	0.00422951	0.000410338	-0.00340883	-0.00468189	0.00677563	0.0207793	0.015687	0.0105948	-0.0110472	0.00550257	-0.0135933	0.014414	0.0207793	0.00550257	0.0195062	0.0182332	0.000410338	0.0105948	0.0118679	0.0131409	-0.000862719	0.014414	-0.000862719	0.0105948	0.00932174	0.015687	0.0258715	0.0169601	0.0182332	0.014414	0.0258715	0.0207793	0.0105948
0.242	0.00550257	0.00550257	0.00550257	0.00932174	0.0169601	0.000410338	0.0195062	0.00422951	0.00295645	-0.000862719	0.00422951	0.000410338	0.015687	0.0105948	0.00677563	0.00932174	0.00932174	0.0131409	0.0182332	0.0105948	0.0207793	0.00804868	0.0233254	0.0131409	-0.0161394	0.014414	0.00550257	-0.00977412	0.000410338	0.000410338	0.00804868	0.00804868	0.0169601	0.0207793	0.00677563	0.00804868	0.015687	0.00422951	0.00677563	0.00677563	0.000410338	0.0271445	0.0207793	0.0245984	0.0207793	0.015687	0.0182332	0.0296907	0.015687
0.243	0.00295645	0.0105948	-0.00468189	0.0131409	0.00550257	0.0016834	0.00932174	-0.00595495	0.00550257	0.00422951	0.000410338	0.00932174	0.0105948	0.00550257	0.0118679	-0.00850107	0.00932174	-0.00213578	0.0131409	-0.00595495	-0.00340883	0.014414	0.0258715	0.014414	-0.02887	0.000410338	-0.0186855	0.0105948	0.00677563	0.000410338	0.0105948	0.00932174	0.00422951	0.0105948	0.0131409	0.00932174	0.000410338	0.0105948	0.015687	0.00550257	0.014414	0.036056	0.0220523	0.0271445	0.0207793	0.0207793	0.015687	0.014414	0.015687
0.244	0.014414	0.0118679	0.015687	0.0105948	0.00550257	0.000410338	0.00932174	0.000410338	0.00677563	0.000410338	0.00677563	0.00422951	0.00932174	0.00550257	0.00422951	0.0105948	0.0105948	0.000410338	0.000410338	0.0131409	0.0233254	0.0169601	0.0169601	0.0169601	-0.0110472	0.00677563	0.00804868	0.0220523	0.0207793	0.00932174	0.0105948	0.0105948	0.015687	0.00422951	-0.000862719	0.00804868	0.00550257	0.015687	0.00295645	0.0245984	-0.00340883	0.0309637	0.0245984	0.0258715	0.0207793	0.0118679	0.0207793	0.0271445	0.00932174
0.245	0.00550257	0.00422951	0.0131409	0.00804868	0.00295645	0.0105948	0.00932174	-0.00213578	0.00804868	0.00677563	0.0131409	-0.00468189	0.00932174	0.0118679	0.000410338	0.0016834	0.000410338	-0.00340883	0.0105948	0.0016834	0.0131409	0.0195062	0.0169601	0.0220523	-0.0199586	0.0207793	-0.0237778	0.00422951	0.0182332	0.00932174	0.0131409	0.000410338	0.015687	0.000410338	0.000410338	0.0182332	0.00804868	0.0258715	0.014414	0.00932174	0.014414	0.0296907	0.0220523	0.0195062	0.015687	0.0131409	0.0169601	0.015687	0.014414
0.246	-0.000862719	0.00677563	0.00550257	0.0195062	0.000410338	0.00804868	0.00932174	-0.0110472	0.0016834	-0.000862719	0.014414	0.00677563	0.0118679	-0.00468189	-0.00595495	0.0131409	0.0233254	0.0169601	0.015687	-0.000862719	0.00677563	0.00677563	0.0118679	0.0245984	-0.00722801	0.014414	0.00550257	0.0105948	0.0105948	0.014414	0.0105948	0.0182332	0.00677563	0.0131409	0.0016834	0.015687	0.015687	0.00422951	0.0284176	0.00550257	0.0118679	0.0335098	0.0258715	0.0195062	0.0233254	0.0131409	0.0182332	0.015687	0.0245984
0.247	0.00677563	0.00677563	-0.00213578	0.00804868	0.00932174	0.0131409	-0.00213578	0.00932174	0.00932174	0.00422951	0.00550257	0.0016834	-0.00340883	0.00932174	0.00422951	0.0169601	0.0105948	-0.00213578	0.014414	0.0131409	0.00550257	0.0271445	0.0182332	0.0195062	-0.0275969	0.00932174	-0.0148664	-0.00468189	0.0131409	-0.00468189	0.00804868	0.0118679	0.0220523	0.0105948	0.0118679	0.0105948	0.015687	0.00932174	0.015687	0.014414	0.00804868	0.0220523	0.0271445	0.0207793	0.0309637	0.014414	0.0335098	0.0195062	0.0169601
0.248	0.000410338	-0.00213578	0.00295645	0.00932174	0.0105948	-0.00213578	0.015687	0.000410338	0.00677563	0.00550257	0.00932174	-0.000862719	-0.00468189	0.0118679	0.015687	0.00550257	0.0105948	0.0233254	0.00422951	0.0105948	0.015687	0.0118679	0.0182332	0.0245984	-0.0174125	0.00295645	-0.00468189	0.00422951	0.00804868	0.0169601	0.000410338	0.00677563	0.014414	0.00932174	0.00932174	0.00677563	-0.00468189	0.0169601	-0.00340883	0.00677563	0.0131409	0.0271445	0.0335098	0.0258715	0.0169601	0.014414	0.00677563	0.0245984	0.014414
0.249	0.0220523	0.0118679	0.00295645	0.0118679	0.00422951	-0.00722801	0.00550257	-0.00595495	0.00932174	0.014414	0.00677563	0.00932174	0.0118679	-0.00340883	0.0105948	0.00932174	0.000410338	0.00550257	0.00295645	0.00550257	0.000410338	0.0245984	0.0131409	0.00804868	-0.0314161	0.00932174	0.00550257	0.00550257	0.00677563	0.015687	0.000410338	0.00295645	0.0169601	0.00932174	0.0105948	-0.00340883	0.00804868	0.00550257	0.00804868	0.0105948	0.0118679	0.0245984	0.0296907	0.0182332	0.0233254	0.014414	0.0182332	0.0233254	0.00804868
0.25	-0.00722801	0.0105948	0.0131409	0.00932174	0.00295645	0.00550257	0.00550257	-0.0110472	0.00804868	0.00550257	0.014414	0.00422951	0.00295645	0.00550257	0.00422951	0.014414	-0.00468189	0.00422951	-0.00213578	0.000410338	0.0131409	0.014414	0.00550257	0.015687	-0.0148664	0.015687	-0.0135933	0.0131409	0.014414	0.0016834	0.014414	0.014414	-0.00213578	0.0016834	0.014414	0.0131409	0.0105948	0.000410338	0.00550257	0.00295645	0.00550257	0.0207793	0.0207793	0.0271445	0.0284176	0.0169601	0.0220523	0.00295645	0.00932174
0.251	0.00550257	0.00932174	0.00677563	0.00932174	0.014414	-0.000862719	0.0296907	-0.0110472	0.0131409	0.00422951	0.0105948	0.00422951	0.0105948	0.00422951	0.00804868	0.00932174	0.00295645	0.0169601	-0.00595495	0.00932174	0.000410338	0.0169601	0.015687	0.0195062	-0.0135933	0.00932174	-0.00722801	0.00804868	0.0131409	0.0131409	0.0131409	0.0195062	0.014414	0.000410338	-0.000862719	0.0182332	0.00932174	0.00550257	0.00932174	0.0105948	0.015687	0.0233254	0.0309637	0.0233254	0.0207793	0.014414	0.00550257	0.015687	0.0182332
0.252	0.00804868	0.0131409	0.0131409	0.0131409	0.0105948	0.00804868	0.00295645	0.000410338	0.00932174	0.00932174	0.0169601	0.00677563	-0.00595495	0.00677563	0.015687	0.00295645	0.000410338	0.0105948	0.0258715	0.0169601	0.0207793	0.0182332	0.0118679	0.014414	-0.0186855	0.0131409	-0.00468189	0.014414	0.0118679	0.0105948	0.00677563	0.00677563	0.0245984	0.0220523	0.014414	0.00932174	0.00932174	0.0233254	0.0169601	0.00422951	-0.000862719	0.0258715	0.0271445	0.0258715	0.0233254	0.014414	0.0182332	0.0245984	0.0131409
0.253	-0.00595495	0.015687	0.0016834	0.00804868	-0.000862719	0.00295645	0.00295645	-0.00468189	0.014414	0.0118679	0.0105948	0.00422951	0.0195062	0.00932174	0.00550257	0.00932174	0.0118679	0.00677563	-0.00722801	0.00932174	0.014414	0.0105948	0.0258715	0.014414	-0.0161394	0.00677563	-0.00722801	0.00932174	0.00677563	0.00677563	0.00295645	0.0195062	0.0105948	0.00550257	0.0233254	0.0105948	0.00422951	0.000410338	-0.000862719	0.0131409	0.00295645	0.0245984	0.0195062	0.0233254	0.0271445	0.0233254	0.0182332	0.0169601	0.015687
0.254	0.014414	0.0131409	0.00932174	0.00422951	0.0131409	0.0105948	0.0105948	-0.00850107	0.0233254	0.0016834	0.015687	-0.000862719	0.0131409	-0.00213578	0.00677563	0.00422951	0.000410338	0.000410338	0.00422951	0.0131409	0.0131409	0.0220523	0.0105948	0.0182332	-0.0199586	0.014414	-0.0148664	-0.00340883	0.00295645	0.015687	0.0309637	0.00932174	0.00295645	0.00932174	0.014414	0.0105948	0.0131409	0.0195062	0.00422951	0.00677563	0.0207793	0.0131409	0.0207793	0.0296907	0.014414	0.015687	0.00932174	0.0220523	0.0233254
0.255	0.015687	0.00550257	0.015687	0.015687	-0.00340883	0.000410338	-0.00722801	0.0105948	0.00804868	0.00422951	0.000410338	-0.00340883	0.015687	0.015687	0.00295645	0.0195062	0.00295645	0.0258715	0.00550257	0.00422951	0.0131409	0.0105948	0.0118679	0.0245984	-0.000862719	0.00550257	-0.00595495	0.0131409	0.0131409	-0.00595495	0.014414	0.0131409	0.00932174	0.0131409	-0.000862719	0.0169601	0.00550257	0.0258715	0.0105948	0.00932174	0.0182332	0.0284176	0.0245984	0.0245984	0.0258715	0.0169601	0.0207793	0.0131409	0.0284176
0.256	0.0169601	-0.00213578	0.014414	-0.00213578	0.0131409	0.00677563	0.015687	0.0016834	0.00804868	0.014414	0.0131409	-0.00340883	0.00295645	0.0105948	-0.0123202	0.00804868	-0.00468189	-0.000862719	0.0105948	0.0195062	0.0131409	0.0131409	0.00932174	0.00932174	-0.0199586	0.0182332	-0.00722801	0.0169601	0.00932174	0.0233254	0.00422951	0.0131409	0.0182332	0.0118679	0.014414	0.014414	0.015687	0.00550257	0.0131409	0.000410338	0.00677563	0.0258715	0.0207793	0.0258715	0.0258715	0.0245984	0.0245984	0.0233254	0.00677563
0.257	0.00422951	0.00677563	0.00677563	0.0182332	0.015687	-0.000862719	0.00677563	-0.00595495	0.00804868	-0.00213578	0.000410338	0.0016834	0.00677563	0.0131409	0.014414	0.00422951	0.0016834	0.00932174	-0.000862719	0.014414	0.00295645	0.00804868	0.0118679	0.00932174	-0.0301431	0.0245984	0.00295645	0.015687	0.00677563	0.0245984	0.00295645	0.0118679	0.00677563	0.0105948	0.00295645	0.00677563	0.015687	0.00550257	0.0016834	0.015687	0.00677563	0.0220523	0.015687	0.0220523	0.0182332	0.0105948	0.00932174	0.0207793	0.0309637
0.258	0.0118679	0.00550257	0.0118679	0.00932174	0.00422951	-0.00468189	0.0195062	-0.00468189	0.00295645	0.0131409	0.0131409	0.000410338	0.015687	-0.00468189	0.015687	-0.000862719	0.014414	0.00804868	0.0195062	-0.000862719	0.014414	0.0131409	0.0195062	0.0220523	-0.0390544	0.0195062	-0.00468189	0.0195062	0.00677563	0.00804868	0.0105948	0.015687	0.00295645	0.00550257	0.00804868	0.00804868	0.00932174	0.0105948	-0.00468189	0.0207793	0.0105948	0.0258715	0.0309637	0.0233254	0.0233254	0.0169601	0.0258715	0.015687	0.0169601
0.259	-0.00468189	0.000410338	0.0131409	0.00550257	-0.000862719	0.0118679	0.000410338	0.0016834	0.00295645	0.00550257	0.000410338	0.000410338	0.000410338	0.0131409	0.00550257	0.015687	0.000410338	0.000410338	0.00550257	0.00550257	0.0118679	0.0169601	0.014414	0.0169601	-0.0199586	0.00550257	-0.0186855	0.00550257	0.0182332	0.0105948	0.0131409	0.014414	0.015687	0.00677563	0.0131409	0.0195062	0.014414	0.00295645	0.014414	-0.00595495	0.0245984	0.0207793	0.0296907	0.0347829	0.0245984	0.0207793	0.0105948	0.0284176	0.0220523
0.26	0.00932174	0.00295645	0.00295645	0.0105948	0.015687	0.00422951	0.014414	-0.00722801	0.00804868	0.0131409	0.00677563	0.014414	0.00550257	0.00422951	0.00295645	0.015687	0.00550257	0.00932174	0.00295645	-0.000862719	0.00295645	0.00932174	0.0182332	0.0182332	-0.0275969	0.00677563	-0.00850107	0.00804868	0.00422951	0.00932174	0.015687	0.0131409	0.00932174	0.00932174	0.0195062	0.0131409	0.000410338	0.015687	0.015687	0.0131409	-0.00468189	0.0233254	0.0258715	0.0195062	0.0195062	0.015687	0.0169601	0.00932174	0.0207793
0.261	0.00295645	0.0118679	0.00932174	0.014414	0.0118679	0.00677563	0.0195062	-0.0123202	0.0105948	0.00804868	0.000410338	-0.000862719	0.00804868	0.0118679	0.0118679	0.015687	0.015687	-0.000862719	0.00804868	0.00295645	0.0182332	0.00677563	0.0195062	0.00804868	-0.0441467	0.00677563	-0.00340883	0.00422951	0.00932174	0.0131409	0.00932174	0.00932174	0.00677563	0.0131409	0.0195062	0.00422951	-0.00468189	0.015687	0.014414	0.00677563	-0.000862719	0.0284176	0.0245984	0.0258715	0.0195062	0.0195062	0.0233254	0.014414	0.0284176
0.262	0.00932174	0.0182332	0.0182332	0.00422951	0.0105948	0.0195062	0.00932174	-0.00722801	0.00932174	0.00295645	0.0118679	0.00932174	0.0131409	0.00550257	0.0207793	0.0105948	0.00295645	0.00295645	0.0131409	0.00422951	0.00677563	0.014414	0.0131409	0.0245984	-0.0403275	0.0016834	-0.00468189	0.00804868	0.014414	0.00932174	0.0131409	0.000410338	0.0105948	0.0220523	-0.000862719	0.014414	0.00932174	0.0207793	0.00295645	0.0118679	0.0169601	0.0296907	0.0284176	0.0233254	0.0284176	0.0220523	0.014414	0.0233254	0.0131409
0.263	0.000410338	0.014414	0.00932174	0.00932174	0.015687	0.0105948	0.00550257	0.00550257	0.014414	0.014414	0.00295645	0.0131409	0.014414	0.000410338	0.00804868	-0.00468189	0.00550257	-0.00340883	0.00677563	0.00550257	0.00932174	0.015687	0.00677563	0.0271445	-0.051785	0.00804868	0.00550257	-0.00340883	0.0131409	0.0233254	0.000410338	0.00422951	0.014414	0.000410338	0.0207793	0.0105948	0.0105948	0.014414	0.0220523	0.0105948	0.0195062	0.0296907	0.0233254	0.0258715	0.0207793	0.0233254	0.0245984	0.0271445	0.014414
0.264	0.014414	0.00932174	-0.00468189	0.00550257	0.00677563	0.00804868	0.00550257	0.000410338	0.00932174	0.0105948	0.0182332	0.00422951	0.0131409	0.000410338	-0.00595495	-0.00213578	0.0245984	0.0118679	-0.00468189	0.0016834	0.0016834	0.0245984	0.00550257	0.014414	-0.0352353	0.0245984	-0.00850107	0.0220523	0.0131409	0.00422951	0.0105948	0.0131409	0.0105948	0.000410338	0.014414	0.00550257	0.000410338	-0.00340883	0.014414	0.00550257	0.0131409	0.0309637	0.0233254	0.0296907	0.0182332	0.00932174	0.0182332	0.00932174	0.0220523
0.265	0.0105948	-0.00213578	0.0105948	0.0169601	0.0131409	0.00295645	0.00550257	-0.0135933	0.00677563	0.0105948	0.000410338	0.00422951	0.00677563	0.00677563	0.00804868	0.00422951	-0.00850107	0.0105948	0.0131409	-0.00340883	0.000410338	0.00295645	0.0169601	0.00550257	-0.0352353	0.014414	-0.00340883	0.014414	0.0105948	0.00550257	0.00550257	0.00550257	0.0207793	0.0105948	0.014414	0.0105948	0.00422951	0.0105948	0.00295645	0.0195062	0.0169601	0.0207793	0.0309637	0.0322368	0.0245984	0.00677563	0.015687	0.015687	0.00932174
0.266	0.00550257	0.00295645	0.0131409	0.0016834	-0.000862719	0.00550257	0.0182332	0.0016834	0.014414	0.00804868	0.0105948	0.00295645	0.00550257	-0.00213578	0.00932174	0.00677563	0.00804868	0.00804868	0.00550257	0.00932174	0.0118679	0.0131409	0.014414	0.0169601	-0.0454197	0.00804868	0.0105948	0.00295645	0.0118679	0.00804868	0.0245984	-0.00977412	0.00422951	0.0195062	0.0118679	0.015687	0.00932174	0.000410338	0.0118679	0.0105948	-0.00340883	0.0271445	0.0195062	0.0207793	0.0245984	0.0195062	0.0182332	0.0207793	0.0207793
0.267	-0.000862719	0.00932174	0.015687	0.0169601	0.0105948	0.00295645	0.00932174	-0.00722801	0.0016834	0.00804868	0.00932174	0.0207793	0.00550257	-0.000862719	0.000410338	0.00295645	0.0016834	0.0131409	0.0131409	0.0131409	0.0284176	0.00677563	0.00677563	0.0233254	-0.0365083	0.00804868	-0.0148664	0.015687	0.0105948	0.0195062	0.0131409	0.0296907	0.0169601	0.0105948	0.00932174	0.00295645	0.00550257	0.00422951	0.0105948	0.015687	0.0131409	0.0271445	0.0182332	0.0207793	0.0131409	0.0118679	0.0195062	0.0245984	0.0169601
0.268	0.015687	0.00550257	0.00804868	0.000410338	0.014414	-0.00850107	-0.00468189	0.00295645	0.0195062	0.0016834	0.0195062	0.0169601	-0.000862719	0.0118679	0.00295645	0.0105948	0.00932174	0.00932174	0.00550257	0.0118679	0.014414	0.0233254	0.0169601	0.014414	-0.0428736	0.0105948	-0.0148664	0.00804868	0.0169601	0.00932174	-0.00340883	0.0131409	0.015687	-0.00722801	0.00422951	-0.00722801	0.00932174	-0.000862719	0.0105948	0.0016834	0.015687	0.0245984	0.0245984	0.0284176	0.0207793	0.014414	0.0245984	0.0169601	0.0169601
0.269	0.00677563	0.0169601	0.00550257	0.015687	0.0016834	-0.0301431	0.00932174	-0.00850107	0.00295645	0.00804868	0.00295645	0.00550257	0.0105948	-0.00213578	0.000410338	0.00550257	0.0131409	-0.0110472	0.0118679	0.000410338	0.0207793	0.015687	0.0347829	0.00932174	-0.0428736	0.0207793	-0.0110472	-0.00340883	0.0195062	0.00550257	-0.00213578	-0.000862719	0.014414	0.0169601	0.00932174	0.015687	0.0169601	0.0207793	0.00295645	0.00550257	0.0169601	0.0296907	0.0131409	0.0207793	0.0309637	0.015687	0.0105948	0.0258715	0.014414
0.27	0.00295645	-0.00468189	0.0016834	0.015687	0.0118679	-0.00468189	-0.000862719	0.000410338	0.00295645	0.000410338	0.0118679	-0.00213578	0.00550257	-0.00850107	0.0131409	0.00932174	-0.00468189	0.00932174	0.014414	0.000410338	0.0016834	0.00932174	0.0195062	0.0169601	-0.0403275	0.0131409	0.0016834	0.00550257	0.0169601	0.0182332	0.015687	0.0195062	-0.00213578	0.0118679	0.0207793	0.0195062	0.000410338	0.00677563	0.0169601	0.0220523	0.00932174	0.0233254	0.0207793	0.0245984	0.0182332	0.0195062	0.0207793	0.0207793	0.0207793
0.271	0.00422951	0.0131409	0.000410338	0.00550257	0.015687	-0.0263239	0.014414	0.00550257	0.014414	0.00932174	0.0220523	0.00422951	0.000410338	0.0118679	0.014414	0.00550257	0.00804868	0.00295645	0.000410338	0.00932174	-0.00595495	0.0195062	0.00804868	0.0271445	-0.0135933	0.00550257	-0.00468189	0.0207793	-0.00340883	0.0105948	0.00295645	0.0118679	0.0016834	0.00295645	0.00422951	0.00550257	0.015687	0.0131409	0.00932174	0.0118679	-0.00468189	0.0296907	0.036056	0.0258715	0.014414	0.0105948	0.0105948	0.0105948	0.0245984
0.272	0.00550257	0.00422951	0.014414	0.015687	0.00804868	-0.0212316	0.00804868	0.000410338	0.0207793	0.0169601	0.0118679	0.00550257	0.00422951	0.000410338	0.000410338	0.00422951	0.014414	-0.000862719	0.00295645	0.014414	0.0195062	0.00550257	0.0233254	0.0195062	-0.0352353	0.00932174	-0.0174125	0.0169601	0.0169601	0.015687	0.0182332	0.0182332	0.00804868	-0.00468189	-0.00468189	0.0131409	0.0105948	0.014414	0.0131409	0.00550257	0.0207793	0.0220523	0.0182332	0.0207793	0.0207793	0.0233254	0.0169601	0.0245984	0.0233254
0.273	0.0105948	0.00932174	0.0131409	0.0195062	0.0105948	-0.0174125	-0.00595495	-0.00213578	0.0118679	-0.00213578	-0.00468189	-0.00213578	0.00804868	0.000410338	0.0118679	0.014414	0.00550257	0.00422951	0.000410338	0.00550257	0.0220523	0.0207793	0.0245984	0.00295645	-0.0263239	0.0131409	-0.00977412	-0.00340883	0.00550257	0.00550257	0.0105948	0.00422951	0.0131409	0.0016834	0.00550257	0.0131409	0.014414	0.0245984	0.00677563	0.00932174	0.0016834	0.0233254	0.0233254	0.0284176	0.0207793	0.0169601	0.0233254	0.0105948	0.0182332
0.274	-0.000862719	-0.00468189	0.00932174	0.00422951	0.0195062	-0.0110472	-0.00340883	-0.00977412	0.00422951	0.0169601	0.0131409	-0.000862719	0.00677563	0.014414	0.0207793	0.00295645	0.0118679	0.000410338	0.014414	0.014414	0.00422951	0.0233254	0.0271445	0.015687	0.000410338	0.0233254	-0.00595495	-0.00468189	0.0182332	0.00422951	0.0105948	0.0118679	-0.000862719	0.00932174	0.0233254	0.00295645	0.00677563	0.000410338	0.014414	0.0220523	0.00422951	0.0245984	0.0309637	0.0245984	0.0220523	0.0220523	0.014414	0.0207793	0.0207793
0.275	0.00932174	0.014414	0.0195062	0.0131409	0.0118679	-0.0186855	-0.0135933	0.0016834	0.0105948	-0.00213578	0.00677563	0.000410338	0.00295645	-0.00213578	0.00295645	0.0169601	0.000410338	0.0105948	0.00804868	0.00422951	0.0347829	0.00932174	0.014414	0.0233254	-0.0237778	-0.00213578	-0.00595495	0.00422951	0.0245984	0.00295645	0.00677563	0.014414	0.00422951	0.00677563	0.0118679	0.00804868	0.0131409	0.00550257	0.0207793	0.0105948	0.0233254	0.0258715	0.0258715	0.0258715	0.0207793	0.0271445	0.0207793	0.0207793	0.0105948
0.276	-0.000862719	0.00932174	0.0118679	0.0016834	0.0131409	-0.00850107	-0.00850107	0.00550257	0.00295645	0.0207793	0.0131409	0.0220523	0.014414	0.014414	0.00677563	0.000410338	0.00550257	0.015687	0.0016834	0.00804868	0.015687	0.0131409	0.0169601	0.0245984	-0.0148664	0.00932174	-0.0110472	0.00804868	0.00422951	0.0207793	0.00804868	0.0016834	0.014414	0.015687	0.0169601	0.00295645	0.0207793	0.014414	-0.000862719	-0.00468189	0.00422951	0.0322368	0.0284176	0.0258715	0.0258715	0.0105948	0.0207793	0.0245984	0.00677563
0.277	0.0182332	0.0131409	0.00550257	0.0131409	0.015687	-0.00977412	-0.0148664	-0.00213578	0.0169601	0.014414	0.0220523	-0.00340883	0.0207793	0.00932174	0.00295645	0.0016834	0.00422951	-0.000862719	0.00932174	0.00932174	0.00550257	0.0131409	0.0118679	0.015687	-0.0123202	0.0245984	-0.00468189	0.0207793	0.0118679	0.014414	0.00295645	0.0016834	0.00550257	0.000410338	0.00550257	0.0105948	0.0233254	0.0207793	0.0169601	0.0131409	0.0105948	0.0284176	0.0296907	0.0207793	0.0207793	0.0195062	0.0233254	0.015687	0.0182332
0.278	0.00804868	0.00804868	0.00932174	-0.00340883	0.00677563	-0.0199586	-0.00977412	-0.00722801	0.00677563	0.0182332	0.0131409	0.00550257	0.0220523	0.00677563	0.00550257	0.014414	0.014414	-0.00977412	0.00422951	0.0169601	0.0131409	0.0233254	0.0258715	0.0258715	-0.0161394	0.0131409	-0.0148664	0.0118679	0.00804868	0.00422951	0.0169601	0.00932174	0.0131409	0.014414	0.0105948	0.00677563	0.0182332	0.0105948	0.00677563	0.015687	0.00422951	0.0195062	0.0284176	0.0207793	0.0169601	0.0182332	0.0245984	0.014414	0.0169601
0.279	0.00932174	0.0016834	-0.00340883	0.0182332	0.00295645	-0.0135933	-0.00340883	0.00804868	-0.00340883	-0.000862719	0.000410338	0.0207793	0.00932174	0.0118679	0.00932174	0.00804868	0.000410338	0.00295645	-0.00213578	-0.000862719	0.00550257	0.0105948	0.0207793	0.0118679	-0.00850107	0.00804868	-0.00977412	0.00422951	0.0182332	0.015687	0.00932174	0.014414	0.015687	0.00932174	0.015687	0.00932174	0.00677563	0.0118679	0.000410338	-0.000862719	0.0105948	0.0245984	0.0233254	0.014414	0.0347829	0.0233254	0.0207793	0.015687	0.0296907
0.28	0.0131409	0.000410338	0.0131409	0.00932174	0.0016834	-0.0161394	-0.00468189	0.014414	0.00932174	0.00550257	-0.00468189	0.0131409	0.00932174	0.00677563	0.00932174	0.0105948	0.000410338	0.00422951	0.0131409	0.00932174	0.0105948	0.0105948	0.00677563	0.0207793	-0.0135933	-0.00213578	-0.00595495	0.0016834	0.0207793	0.015687	0.014414	-0.000862719	0.00295645	0.00550257	0.0016834	0.0169601	0.0169601	0.0131409	0.0195062	-0.00468189	0.0118679	0.0271445	0.0296907	0.0309637	0.0131409	0.00677563	0.00804868	0.014414	0.0233254
0.281	-0.00468189	0.00550257	0.0118679	0.014414	0.0105948	-0.0161394	0.00422951	-0.0174125	0.00295645	0.0118679	0.014414	0.00550257	0.014414	0.0118679	0.000410338	0.0105948	0.000410338	0.00932174	0.000410338	0.014414	0.0245984	0.0207793	0.0245984	0.015687	-0.0123202	0.00677563	0.00804868	0.0182332	0.0131409	0.00550257	0.0118679	0.00422951	0.015687	0.0016834	0.00932174	0.0220523	0.00804868	0.00295645	0.00932174	0.0131409	0.00422951	0.0220523	0.0182332	0.014414	0.0245984	0.0220523	0.015687	0.014414	0.0169601
0.282	0.00677563	0.00932174	0.00295645	0.00932174	0.0131409	-0.00468189	-0.00977412	0.00422951	0.015687	0.00295645	0.00677563	0.00422951	0.00804868	0.0105948	0.0016834	0.0105948	0.00550257	0.014414	0.00932174	0.0016834	-0.000862719	0.0195062	0.0195062	0.0118679	-0.00468189	0.0016834	0.000410338	0.00932174	0.0131409	0.00677563	0.0118679	0.0220523	0.00295645	0.0169601	0.0131409	0.000410338	0.000410338	0.0207793	0.015687	0.00550257	0.00932174	0.0271445	0.0233254	0.0284176	0.0296907	0.014414	0.0182332	0.015687	0.0131409
0.283	0.00677563	0.0131409	0.00677563	0.000410338	0.0131409	-0.00722801	0.014414	-0.00468189	0.014414	0.00677563	0.0220523	0.00804868	-0.000862719	-0.00468189	0.00550257	0.0016834	0.0169601	0.0207793	0.000410338	0.015687	0.014414	0.0271445	0.00932174	0.0207793	-0.0148664	0.00932174	-0.00850107	0.015687	0.0105948	-0.000862719	0.0105948	-0.000862719	0.0131409	0.00550257	0.00932174	0.00550257	0.015687	0.0195062	0.00932174	0.014414	0.00677563	0.0207793	0.0258715	0.0284176	0.0207793	0.00932174	0.0169601	0.00932174	0.0195062
0.284	0.000410338	0.00422951	-0.00468189	0.00677563	0.00804868	-0.0148664	0.000410338	0.014414	0.000410338	0.00677563	0.0016834	0.0105948	0.00295645	0.00550257	0.014414	0.00804868	0.0105948	0.00295645	0.014414	0.00804868	0.00804868	0.0220523	0.0207793	0.0169601	-0.00977412	0.000410338	-0.000862719	0.00677563	0.00932174	0.0347829	0.0105948	0.0131409	0.00932174	0.00550257	0.0169601	0.00422951	0.00550257	0.00295645	0.00932174	0.0118679	0.0118679	0.0296907	0.0296907	0.0207793	0.0207793	0.0195062	0.0245984	0.015687	0.015687
0.285	0.00295645	0.0207793	0.000410338	0.00550257	-0.000862719	-0.0110472	-0.000862719	-0.00468189	-0.00340883	0.00804868	0.00295645	0.00295645	0.00804868	0.000410338	-0.00213578	0.00804868	0.0118679	0.00422951	0.00804868	0.00295645	0.0271445	0.00932174	0.0258715	0.0195062	-0.0199586	0.015687	-0.00595495	0.00677563	0.0233254	0.00550257	0.00550257	0.00550257	-0.00340883	-0.00977412	-0.00340883	0.0233254	0.0207793	0.015687	0.00550257	0.015687	0.000410338	0.0220523	0.0220523	0.0245984	0.0233254	0.0118679	0.0207793	0.0207793	0.00932174
0.286	0.00677563	-0.00468189	0.0207793	0.0245984	0.0118679	-0.00213578	0.0105948	0.00550257	-0.00595495	0.00422951	-0.00213578	0.00295645	0.00932174	0.00932174	0.00677563	0.00422951	0.000410338	0.0105948	0.0131409	0.015687	0.0169601	0.0169601	0.00804868	0.0195062	-0.0148664	0.0131409	-0.00977412	-0.00595495	0.000410338	0.00550257	0.014414	0.00932174	0.00295645	0.0195062	0.00677563	-0.00850107	0.00932174	0.00422951	-0.000862719	0.0233254	0.0233254	0.0309637	0.0258715	0.0207793	0.0195062	0.00932174	0.0258715	0.0131409	0.0169601
0.287	0.00677563	0.00550257	0.015687	0.0169601	0.00550257	-0.0135933	-0.000862719	-0.00340883	0.00550257	0.014414	0.0233254	0.0233254	0.0105948	-0.0110472	-0.00595495	0.00932174	0.00550257	0.015687	-0.0135933	0.00932174	0.0169601	0.0131409	0.0220523	0.00932174	-0.0148664	0.00932174	-0.0161394	-0.00468189	0.00295645	0.00932174	0.00550257	0.00677563	0.0169601	0.0169601	0.0016834	0.015687	0.014414	0.00932174	0.00932174	0.0105948	0.0195062	0.0245984	0.0309637	0.0271445	0.0195062	0.0182332	0.015687	0.0233254	0.0245984
0.288	0.00550257	0.00422951	0.00932174	-0.000862719	0.014414	-0.00468189	0.0016834	0.00295645	0.00932174	0.00932174	0.00804868	0.015687	0.00422951	0.00804868	-0.000862719	0.00550257	0.014414	0.00295645	0.0016834	-0.00340883	0.00550257	0.0233254	0.0169601	0.014414	-0.0174125	0.0131409	-0.00340883	0.00550257	0.015687	0.014414	0.00550257	0.0207793	-0.00213578	0.00677563	0.00550257	0.00550257	0.000410338	0.0131409	0.00677563	0.00422951	0.000410338	0.0220523	0.0258715	0.0245984	0.0271445	0.0271445	0.0131409	0.014414	0.0271445
0.289	0.015687	0.0245984	-0.00213578	0.00422951	0.00932174	-0.00340883	0.00677563	0.0131409	-0.00213578	-0.00722801	-0.00468189	0.00295645	-0.000862719	0.00804868	-0.00468189	0.0182332	0.0105948	0.0131409	0.0016834	0.015687	0.00932174	0.00932174	0.0207793	0.015687	-0.00722801	0.0131409	-0.00468189	0.00804868	0.0195062	0.00932174	0.0105948	0.00550257	0.014414	0.0118679	0.014414	0.014414	0.00677563	0.00550257	0.0105948	0.00422951	0.015687	0.0233254	0.0271445	0.0245984	0.0258715	0.00422951	0.0245984	0.0207793	0.00932174
0.29	0.0182332	-0.000862719	0.00550257	0.015687	0.00677563	-0.000862719	0.0016834	-0.00340883	0.00295645	0.0118679	0.0169601	0.0016834	0.015687	0.0169601	0.00932174	0.000410338	0.0207793	0.00550257	0.0207793	0.0131409	0.0182332	0.015687	0.0245984	0.015687	-0.0110472	0.014414	-0.0174125	0.0016834	0.00677563	0.0105948	0.00804868	0.015687	-0.00595495	-0.00468189	0.0207793	0.014414	0.0105948	0.0016834	0.000410338	0.0245984	0.00295645	0.0258715	0.0195062	0.0245984	0.0207793	0.014414	0.015687	0.0207793	0.015687
0.291	0.00932174	0.00932174	0.00295645	0.000410338	0.0195062	-0.00468189	-0.000862719	0.014414	-0.00340883	0.0016834	-0.00213578	0.0105948	0.00677563	0.00932174	0.00295645	0.00550257	-0.00213578	0.00932174	-0.0110472	0.00804868	0.0182332	0.0195062	0.0182332	0.0233254	-0.00977412	0.00677563	-0.000862719	0.015687	0.0195062	0.0258715	0.0105948	0.00550257	0.0195062	0.0233254	0.0195062	0.015687	0.0105948	0.00804868	0.0105948	0.00422951	0.0131409	0.0347829	0.0347829	0.0309637	0.0258715	0.00932174	0.0118679	0.0271445	0.0182332
0.292	0.0016834	0.0118679	0.0131409	0.000410338	0.015687	0.000410338	0.00422951	-0.00595495	0.014414	0.0016834	0.0131409	0.0105948	0.00422951	0.0207793	0.015687	0.00804868	-0.00468189	0.0131409	0.0182332	0.00550257	0.0182332	0.0258715	0.014414	0.0296907	-0.0110472	0.00932174	-0.00213578	-0.000862719	0.00932174	0.00804868	0.0131409	0.00804868	0.00295645	-0.00850107	0.00932174	-0.000862719	0.00932174	0.0207793	0.00677563	-0.00468189	0.0195062	0.0207793	0.0271445	0.0245984	0.015687	0.0131409	0.0245984	0.014414	0.00932174
0.293	0.0207793	0.0131409	0.00550257	0.015687	0.015687	-0.00722801	0.00932174	-0.00595495	0.00295645	0.0105948	0.0118679	0.00677563	0.00550257	0.0105948	0.00295645	0.014414	0.014414	0.00422951	-0.000862719	0.00804868	0.00677563	0.0207793	0.0347829	0.0105948	-0.0199586	0.0258715	-0.00977412	0.00932174	0.00550257	-0.00722801	0.014414	0.0207793	0.00932174	0.00932174	-0.00213578	0.0207793	0.014414	0.015687	0.0207793	0.0105948	0.00422951	0.014414	0.0220523	0.0195062	0.0233254	0.0169601	0.014414	0.00677563	0.0105948
0.294	0.00804868	0.00932174	0.014414	0.0169601	0.00422951	0.000410338	-0.00468189	0.000410338	0.0195062	0.000410338	0.014414	0.0105948	0.0016834	0.015687	0.0016834	0.015687	0.00295645	0.00422951	0.00422951	0.0131409	0.00677563	0.00677563	0.0207793	0.014414	-0.0148664	0.00550257	-0.00468189	0.00550257	0.0169601	0.0169601	0.00932174	0.0131409	0.00932174	0.0284176	0.014414	0.000410338	0.00804868	0.0016834	-0.00340883	0.0182332	0.0105948	0.0386021	0.0309637	0.0258715	0.0245984	0.0207793	0.0245984	0.0245984	0.0245984
0.295	-0.00468189	0.0131409	0.00932174	0.00677563	0.00550257	0.0118679	0.00550257	0.000410338	0.00550257	0.0105948	0.0105948	0.00295645	0.00422951	-0.00468189	0.0131409	0.0105948	-0.000862719	0.00677563	0.00550257	0.0105948	0.0118679	0.014414	0.0284176	0.014414	-0.0301431	0.00677563	-0.0161394	0.00804868	0.00677563	0.0207793	0.00295645	0.000410338	0.00550257	0.00804868	0.0207793	0.0118679	0.00550257	0.00550257	0.000410338	0.015687	0.0105948	0.0258715	0.0296907	0.0258715	0.0335098	0.014414	0.0169601	0.0169601	0.0105948
0.296	0.0016834	0.0105948	0.00422951	0.00804868	0.0131409	0.00804868	0.00422951	-0.0110472	0.00677563	-0.000862719	0.0105948	-0.00595495	-0.00213578	0.014414	0.0118679	0.00422951	0.0169601	0.014414	0.00422951	0.00422951	0.0207793	0.0245984	0.0245984	0.0284176	-0.00977412	0.00550257	-0.00468189	0.00932174	0.00804868	0.0233254	0.0220523	0.014414	0.0195062	0.0105948	0.0105948	0.0131409	0.0118679	0.0169601	0.015687	0.00932174	0.015687	0.0220523	0.0271445	0.0271445	0.0245984	0.00804868	0.014414	0.015687	0.014414
0.297	0.00932174	0.0016834	0.0131409	0.014414	-0.000862719	0.00932174	0.014414	-0.00340883	0.00550257	0.00422951	0.00677563	-0.000862719	0.0105948	0.00804868	0.00295645	0.0131409	0.00932174	0.0105948	0.00932174	0.00295645	0.015687	0.00422951	0.0245984	0.0233254	-0.0250508	0.00932174	0.00932174	0.00932174	0.0182332	0.00550257	0.00295645	0.014414	0.0169601	0.00295645	-0.000862719	0.00550257	0.00932174	0.00804868	0.0169601	-0.000862719	-0.00468189	0.0296907	0.0207793	0.0233254	0.0105948	0.015687	0.0296907	0.0182332	0.0105948
0.298	0.00550257	0.015687	0.014414	0.00677563	0.00677563	0.000410338	0.0233254	0.00677563	0.00550257	0.0016834	0.015687	0.00550257	0.0182332	-0.000862719	0.015687	-0.00595495	-0.00340883	0.00295645	0.014414	0.015687	0.00804868	0.0220523	0.0207793	0.0220523	-0.0199586	0.0207793	-0.00722801	0.0131409	0.00677563	0.0105948	0.015687	0.00295645	0.000410338	0.0169601	0.00932174	0.0169601	0.015687	-0.00850107	0.00295645	0.014414	0.0016834	0.0258715	0.0296907	0.0169601	0.00677563	0.0182332	0.0169601	0.014414	0.0131409
0.299	-0.00340883	0.015687	0.000410338	-0.00340883	-0.00468189	0.00295645	0.015687	0.00932174	0.0118679	0.00550257	-0.00468189	0.0118679	0.0131409	0.000410338	0.000410338	0.0118679	0.0105948	0.00677563	-0.00340883	0.014414	0.0131409	0.00422951	0.0182332	0.0207793	-0.0225047	0.014414	0.00295645	0.00932174	0.0195062	0.0220523	0.00295645	0.0105948	0.0105948	0.0182332	0.014414	-0.000862719	0.00932174	0.014414	0.0233254	0.00295645	0.015687	0.0220523	0.0233254	0.0118679	0.0258715	0.0182332	0.0335098	0.0207793	0.0169601
0.3	0.0131409	0.0105948	0.00932174	0.00677563	0.0131409	0.00932174	0.0169601	0.00550257	0.0118679	-0.000862719	-0.000862719	-0.00468189	0.014414	0.00295645	0.0169601	0.0169601	-0.000862719	0.0016834	0.0118679	0.0182332	0.00677563	0.0220523	0.0245984	0.0233254	-0.0161394	0.00295645	0.00295645	0.015687	0.00550257	0.0016834	0.00932174	0.0207793	0.00295645	0.000410338	0.00677563	0.00932174	0.0016834	0.0233254	-0.00340883	-0.00340883	0.00932174	0.0309637	0.0258715	0.0271445	0.0258715	0.0169601	0.0131409	0.0195062	0.015687
0.301	0.00804868	0.015687	0.00677563	0.00422951	0.0016834	0.000410338	-0.00340883	-0.00977412	0.0118679	0.00804868	0.00295645	0.00677563	0.0131409	0.000410338	0.000410338	-0.00468189	0.0131409	0.015687	0.0207793	-0.00468189	0.0245984	0.0271445	0.0220523	0.0182332	-0.0250508	0.0169601	-0.0110472	0.015687	0.00550257	0.00932174	0.0195062	0.000410338	0.00550257	0.0233254	0.00932174	0.00677563	0.0105948	0.00295645	0.00422951	0.0207793	0.0195062	0.0258715	0.0309637	0.0245984	0.0220523	0.0131409	0.0131409	0.015687	0.0169601
0.302	0.00932174	0.0105948	0.00677563	0.015687	0.00550257	0.00295645	0.0182332	-0.00595495	-0.00340883	-0.000862719	0.0105948	0.00932174	0.014414	-0.00213578	0.00550257	0.00295645	-0.00595495	0.015687	0.00295645	0.000410338	0.014414	0.000410338	0.0335098	0.0182332	-0.0275969	0.00932174	-0.0148664	0.014414	0.014414	0.00932174	0.0118679	0.0169601	0.0105948	0.000410338	0.0118679	0.0207793	0.0105948	0.00804868	0.015687	0.0271445	-0.00595495	0.0195062	0.0220523	0.0233254	0.0258715	0.0220523	0.0131409	0.0207793	0.015687
0.303	-0.00595495	0.00804868	0.00677563	0.014414	0.0131409	0.00295645	0.0169601	0.00932174	0.00677563	-0.00595495	0.00550257	0.0233254	0.00550257	0.014414	-0.000862719	0.000410338	0.000410338	0.0169601	0.00422951	0.0016834	0.00932174	0.00804868	0.037329	0.0207793	-0.0263239	0.0195062	-0.00340883	0.014414	0.0131409	0.0131409	0.0182332	0.00804868	0.0131409	0.00422951	0.00677563	-0.00468189	0.0271445	0.015687	-0.00595495	-0.00468189	0.0016834	0.036056	0.0169601	0.0220523	0.0271445	0.0207793	0.014414	0.0207793	0.015687
0.304	-0.000862719	0.00550257	0.015687	0.0182332	0.00804868	0.0105948	0.00804868	0.0016834	-0.00213578	0.0016834	0.014414	0.0016834	0.000410338	0.0131409	-0.000862719	0.00422951	0.00295645	0.0131409	0.0105948	0.00295645	0.0118679	0.0182332	0.0207793	0.015687	-0.02887	0.00804868	-0.00340883	0.015687	0.015687	0.00677563	0.0016834	0.0131409	0.0131409	0.00295645	0.0182332	0.00932174	0.0105948	0.00422951	0.00677563	0.00295645	0.0195062	0.0245984	0.0296907	0.0169601	0.0207793	0.00550257	0.015687	0.0207793	0.0105948
0.305	0.0182332	0.0169601	0.0118679	0.014414	0.0118679	0.00677563	0.0233254	0.0105948	0.0207793	-0.000862719	0.00677563	0.00550257	0.000410338	-0.0110472	0.0016834	0.015687	0.0118679	0.00804868	0.0131409	-0.0110472	0.0016834	0.0233254	0.0233254	0.0258715	-0.0212316	0.00550257	-0.00468189	0.00932174	0.00932174	-0.00468189	0.0131409	0.0118679	0.00804868	0.0169601	0.00932174	0.0233254	0.0105948	0.00550257	0.0245984	0.0271445	0.00932174	0.0245984	0.0233254	0.0271445	0.0220523	0.0195062	0.0118679	0.0207793	0.0182332
0.306	0.015687	0.00422951	0.0245984	-0.000862719	0.0195062	0.0105948	0.015687	0.000410338	0.00550257	0.00422951	0.00422951	0.00932174	0.00550257	0.0016834	0.00550257	0.00932174	0.00932174	0.00295645	-0.000862719	-0.00340883	0.0233254	0.0296907	0.0105948	0.015687	-0.0123202	0.00550257	-0.0148664	0.00550257	0.0233254	0.014414	0.015687	0.015687	0.0105948	0.00932174	0.0016834	0.00295645	0.0182332	0.0195062	0.00677563	0.0207793	0.00932174	0.0347829	0.0284176	0.0258715	0.0245984	0.0182332	0.00550257	0.0207793	0.0195062
0.307	0.014414	-0.00850107	0.0131409	0.0105948	-0.000862719	0.015687	0.0195062	-0.00468189	0.0118679	0.00422951	0.0105948	0.0195062	-0.00340883	0.015687	0.0118679	0.0169601	0.00550257	0.000410338	0.000410338	0.0105948	0.0271445	0.00932174	0.0233254	0.0169601	-0.0135933	0.0182332	-0.00595495	0.0118679	0.0131409	0.00804868	0.014414	0.0131409	0.0118679	0.0105948	0.00295645	0.0131409	0.00932174	0.0131409	0.014414	0.00677563	0.015687	0.0245984	0.0296907	0.0207793	0.015687	0.014414	0.014414	0.0169601	0.00932174
0.308	0.00295645	0.0195062	0.014414	0.00295645	0.00677563	0.0169601	0.015687	0.0105948	0.015687	0.0105948	-0.00340883	0.00550257	0.00804868	0.014414	0.0118679	-0.00340883	0.014414	0.0169601	0.014414	0.0131409	-0.000862719	0.0233254	0.0245984	0.0131409	-0.0199586	0.014414	-0.00850107	0.0118679	0.00422951	0.015687	0.0105948	0.00804868	0.00932174	0.00550257	0.0220523	0.014414	0.00422951	0.000410338	0.0169601	0.0016834	0.00804868	0.0258715	0.0271445	0.0271445	0.0258715	0.0105948	0.0105948	0.0335098	0.0233254
0.309	0.014414	0.0118679	0.00550257	0.00677563	0.0105948	0.000410338	0.0220523	-0.00213578	0.00295645	0.00550257	0.00677563	0.000410338	0.000410338	0.0169601	0.00550257	0.015687	0.000410338	0.000410338	0.0195062	0.00804868	0.0118679	0.014414	0.0284176	0.0258715	-0.00977412	0.0105948	-0.00468189	-0.000862719	0.0016834	0.00677563	0.00804868	0.0182332	0.0105948	0.00422951	0.00932174	0.0207793	0.00422951	0.00932174	0.0195062	0.014414	0.0105948	0.0322368	0.0233254	0.0271445	0.0182332	0.0284176	0.00550257	0.0245984	0.015687
0.31	0.0105948	0.00932174	0.00932174	0.000410338	0.000410338	0.00550257	0.014414	0.00804868	0.015687	-0.00468189	0.0131409	-0.00468189	-0.00340883	0.00550257	0.00295645	0.0245984	0.0131409	0.00932174	0.0118679	0.00677563	0.014414	0.00804868	0.0309637	0.0207793	-0.0110472	0.0258715	-0.0199586	0.00550257	0.00677563	0.0169601	0.0105948	0.0169601	0.0182332	0.0105948	0.0195062	0.00932174	0.014414	0.014414	0.00677563	0.0207793	0.014414	0.0271445	0.0335098	0.0271445	0.0296907	0.0131409	0.00932174	0.0258715	0.0118679
0.311	0.00932174	0.00295645	0.0105948	0.0131409	0.0118679	0.014414	0.00550257	0.00422951	0.0131409	0.000410338	-0.00340883	0.0105948	0.00550257	0.000410338	0.00804868	0.0195062	0.0220523	0.0105948	0.00932174	0.00677563	0.014414	0.015687	0.0169601	0.0131409	-0.0148664	0.0207793	-0.0148664	0.0258715	0.00677563	0.014414	0.00295645	0.0131409	0.0118679	0.0118679	0.014414	0.0118679	0.0118679	0.0118679	0.0131409	0.00804868	0.00932174	0.0258715	0.0207793	0.0284176	0.0258715	0.0207793	0.0169601	0.0322368	0.00804868
0.312	0.00550257	0.0131409	0.00550257	0.0118679	0.0462404	0.0131409	0.0245984	-0.00595495	0.000410338	0.0195062	0.0016834	0.014414	0.0131409	0.0105948	0.0169601	0.0016834	0.0233254	-0.00340883	0.0016834	0.0118679	0.0169601	0.00804868	0.0233254	0.0207793	-0.00595495	0.0118679	-0.0174125	0.015687	0.014414	0.015687	0.0131409	0.0131409	0.0195062	0.014414	0.015687	0.0245984	0.00804868	0.00932174	0.00804868	0.0105948	0.015687	0.036056	0.0233254	0.0245984	0.0207793	0.0309637	0.00804868	0.014414	0.00677563
0.313	0.000410338	0.0131409	0.0207793	0.015687	0.0729746	0.00677563	0.0576979	0.000410338	0.00804868	-0.00468189	0.0131409	0.00677563	0.00422951	0.0105948	0.0169601	0.00422951	0.00677563	0.00932174	-0.00468189	0.00422951	0.00804868	0.0322368	0.0258715	0.0271445	-0.0110472	0.00932174	-0.00468189	0.0131409	0.0169601	0.00804868	0.00932174	0.014414	0.000410338	0.00422951	0.0207793	-0.00340883	0.0131409	0.015687	0.0105948	0.015687	0.0169601	0.0207793	0.0258715	0.0322368	0.0309637	0.0500596	0.0016834	0.0169601	0.0169601
0.314	0.00804868	0.0309637	0.0602441	0.00932174	0.111166	0.0105948	0.0907974	-0.00213578	0.0233254	0.0131409	-0.00340883	0.0538788	0.0182332	0.00932174	-0.000862719	0.015687	0.00932174	0.00550257	0.000410338	0.014414	0.0131409	0.0131409	0.014414	0.0195062	-0.00722801	0.015687	-0.000862719	0.0220523	0.015687	0.036056	0.0105948	-0.00595495	0.00295645	0.0105948	0.00677563	0.0182332	0.00932174	0.0131409	0.014414	0.00932174	0.0016834	0.0245984	0.0245984	0.037329	0.0615171	0.0882513	0.0169601	0.0195062	0.0195062
0.315	-0.00468189	0.0729746	0.118805	0.0105948	0.135354	0.0284176	0.136628	0.0169601	0.0016834	0.0335098	-0.000862719	0.0958897	0.0729746	0.0284176	0.0207793	0.0105948	0.0207793	0.015687	0.00804868	0.0233254	0.0105948	0.014414	0.0207793	0.0398751	-0.00595495	0.0131409	-0.0110472	0.00677563	0.00550257	0.0538788	0.014414	0.015687	0.0245984	0.0245984	0.0105948	0.00932174	0.00677563	0.0195062	0.014414	0.0182332	0.00932174	0.037329	0.0233254	0.0347829	0.0831591	0.12517	0.0309637	0.0233254	0.0245984
0.316	0.00932174	0.111166	0.15827	0.000410338	0.149358	0.0016834	0.168454	0.00677563	0.0500596	0.0857052	-0.000862719	0.142993	0.103528	0.0717016	0.014414	-0.00213578	0.00677563	0.0207793	0.0169601	0.0615171	0.0195062	0.0169601	0.0500596	0.0449674	0.00550257	0.0195062	-0.00468189	0.0233254	0.00932174	0.102255	0.0207793	0.015687	0.0131409	0.015687	0.0245984	0.0245984	0.0105948	0.00804868	0.00550257	0.014414	0.0131409	0.0284176	0.0347829	0.0538788	0.117532	0.131535	0.0398751	0.0296907	0.0207793
0.317	0.0118679	0.134081	0.167181	0.00677563	0.145539	0.00295645	0.179912	0.0131409	0.081886	0.132808	0.014414	0.163362	0.153177	0.123897	-0.00977412	0.00932174	0.0105948	-0.00468189	0.00295645	0.112439	0.0169601	0.0131409	0.0907974	0.0920705	-0.0110472	0.0169601	-0.0263239	0.0118679	0.00550257	0.116259	0.00932174	0.0105948	0.00932174	0.000410338	0.0118679	0.00550257	0.0233254	0.00804868	0.00677563	0.00804868	0.00550257	0.0195062	0.0271445	0.10862	0.131535	0.128989	0.106074	0.0207793	0.0207793
0.318	0.0105948	0.15445	0.168454	0.0118679	0.149358	0.014414	0.186277	0.000410338	0.128989	0.168454	0.036056	0.18755	0.179912	0.168454	-0.000862719	0.0207793	0.0169601	0.0118679	-0.00468189	0.148085	0.0640632	0.0258715	0.0984358	0.111166	-0.0148664	0.0207793	-0.00468189	0.000410338	0.0195062	0.137901	0.0131409	0.0016834	-0.00340883	0.0131409	0.000410338	0.00932174	0.00677563	0.0182332	0.0169601	-0.00722801	0.015687	0.0233254	0.0220523	0.121351	0.135354	0.120078	0.136628	0.0309637	0.0118679
0.319	0.014414	0.137901	0.15827	0.00550257	0.128989	0.0195062	0.173546	0.000410338	0.167181	0.179912	0.104801	0.183731	0.179912	0.178638	0.000410338	0.0436943	0.0233254	-0.00468189	0.000410338	0.18755	0.0704285	0.0169601	0.114986	0.127716	-0.0212316	0.0398751	-0.00722801	0.0309637	0.0118679	0.136628	0.0169601	0.00550257	-0.000862719	0.00932174	0.00804868	0.0105948	0.0462404	0.00932174	0.015687	0.014414	0.0182332	0.0169601	0.0296907	0.131535	0.134081	0.123897	0.153177	0.0640632	0.00932174
0.32	-0.00340883	0.14172	0.148085	0.0105948	0.127716	0.00295645	0.15827	-0.00340883	0.176092	0.176092	0.148085	0.163362	0.15827	0.167181	0.0195062	0.0958897	0.0564249	0.00295645	0.0131409	0.177365	0.0755207	0.0233254	0.137901	0.148085	0.00295645	0.0602441	-0.00977412	0.0462404	0.00932174	0.127716	0.0105948	0.00932174	0.0195062	0.000410338	0.00677563	0.0118679	0.102255	0.0118679	0.0169601	0.015687	0.000410338	0.0271445	0.0296907	0.131535	0.131535	0.117532	0.160816	0.106074	0.0233254
0.321	0.014414	0.127716	0.139174	0.015687	0.106074	0.0195062	0.15827	0.00295645	0.172273	0.168454	0.196461	0.145539	0.145539	0.151904	0.0195062	0.145539	0.120078	0.014414	0.0182332	0.148085	0.100982	0.00422951	0.118805	0.146812	-0.00213578	0.104801	-0.00977412	0.0984358	0.00932174	0.117532	0.00804868	0.00677563	0.0195062	-0.00340883	0.0195062	0.0105948	0.102255	0.0131409	0.00677563	0.0169601	0.014414	0.0245984	0.0118679	0.122624	0.132808	0.117532	0.150631	0.146812	0.0131409
0.322	0.000410338	0.10862	0.111166	-0.000862719	0.112439	0.0131409	0.15445	0.000410338	0.156996	0.139174	0.202826	0.121351	0.136628	0.14172	0.0462404	0.160816	0.150631	0.015687	0.00677563	0.131535	0.0857052	0.0105948	0.121351	0.132808	-0.00340883	0.121351	-0.00468189	0.116259	0.00932174	0.126443	0.00677563	0.00295645	0.00295645	0.014414	0.0131409	0.00804868	0.116259	0.0245984	0.0105948	0.00550257	0.0118679	0.0207793	0.0207793	0.118805	0.128989	0.120078	0.153177	0.15827	0.0233254
0.323	0.0131409	0.0958897	0.106074	0.00804868	0.107347	0.00422951	0.148085	-0.00722801	0.121351	0.127716	0.192642	0.131535	0.117532	0.121351	0.0844321	0.173546	0.18755	0.0131409	0.00932174	0.122624	0.0755207	0.014414	0.111166	0.142993	-0.0110472	0.122624	0.00550257	0.127716	0.015687	0.128989	0.00550257	0.000410338	0.015687	0.0195062	0.00932174	0.0233254	0.118805	0.0322368	0.00422951	0.0169601	0.0195062	0.0309637	0.0296907	0.107347	0.12517	0.122624	0.140447	0.155723	0.014414
0.324	0.00550257	0.104801	0.10862	0.0131409	0.123897	0.00804868	0.165908	0.00295645	0.127716	0.146812	0.192642	0.127716	0.12517	0.112439	0.139174	0.15827	0.199007	0.0207793	0.00550257	0.121351	0.0653363	0.0233254	0.12517	0.121351	-0.00850107	0.134081	-0.00340883	0.112439	0.00550257	0.148085	0.015687	0.00550257	0.00932174	0.0233254	0.00932174	0.000410338	0.118805	0.0564249	0.0207793	0.000410338	-0.000862719	0.0182332	0.0233254	0.10862	0.146812	0.136628	0.136628	0.14172	0.00932174
0.325	0.0169601	0.0895244	0.120078	0.00550257	0.123897	0.00422951	0.181184	0.0118679	0.117532	0.14172	0.163362	0.136628	0.142993	0.121351	0.165908	0.151904	0.183731	0.00422951	0.014414	0.130262	0.0666093	0.0233254	0.137901	0.128989	-0.00213578	0.135354	0.00932174	0.12517	0.0207793	0.132808	0.014414	0.0195062	0.0016834	0.0233254	0.00677563	0.0131409	0.111166	0.102255	-0.00595495	0.0182332	0.0195062	0.0296907	0.0258715	0.0997088	0.148085	0.168454	0.150631	0.137901	0.0258715
0.326	0.0475135	0.112439	0.144266	0.000410338	0.145539	0.0207793	0.199007	0.014414	0.132808	0.149358	0.146812	0.14172	0.144266	0.127716	0.172273	0.127716	0.153177	0.0169601	0.0118679	0.163362	0.0666093	0.014414	0.139174	0.137901	0.000410338	0.135354	0.00932174	0.10862	0.014414	0.160816	0.014414	0.00550257	0.0105948	0.0271445	0.0322368	0.00804868	0.111166	0.131535	0.00422951	0.00677563	0.00804868	0.0347829	0.0284176	0.107347	0.163362	0.185004	0.159543	0.137901	0.0169601
0.327	0.0869783	0.117532	0.160816	0.00677563	0.168454	0.0245984	0.21683	-0.0135933	0.14172	0.183731	0.136628	0.168454	0.142993	0.148085	0.178638	0.121351	0.145539	0.00422951	0.00422951	0.174819	0.0627902	0.0131409	0.15827	0.156996	-0.0123202	0.127716	0.00550257	0.104801	0.0105948	0.183731	0.015687	0.00295645	-0.000862719	0.0666093	0.0500596	0.00550257	0.111166	0.120078	0.0207793	0.0233254	0.00932174	0.0271445	0.014414	0.120078	0.179912	0.177365	0.178638	0.136628	0.014414
0.328	0.109893	0.136628	0.185004	0.0169601	0.188823	0.0386021	0.21683	0.0220523	0.156996	0.182458	0.15827	0.18755	0.12517	0.159543	0.149358	0.135354	0.137901	0.00932174	0.00295645	0.199007	0.081886	0.0182332	0.190096	0.159543	0.0105948	0.130262	-0.00977412	0.111166	0.0105948	0.179912	0.00932174	0.015687	0.0195062	0.0997088	0.104801	0.00932174	0.0907974	0.131535	0.00422951	0.0564249	0.0195062	0.0195062	0.0245984	0.127716	0.20028	0.183731	0.199007	0.142993	0.0105948
0.329	0.117532	0.160816	0.206646	0.0245984	0.178638	0.0780669	0.209192	0.00677563	0.165908	0.201553	0.15827	0.172273	0.103528	0.172273	0.142993	0.127716	0.151904	0.00550257	0.000410338	0.213011	0.0780669	0.0296907	0.2041	0.149358	-0.00340883	0.136628	0.00932174	0.126443	0.0169601	0.178638	0.0207793	0.0169601	0.0245984	0.127716	0.136628	0.0207793	0.126443	0.132808	0.0169601	0.106074	0.015687	0.0245984	0.0245984	0.151904	0.196461	0.179912	0.21683	0.146812	0.015687
0.33	0.107347	0.185004	0.214284	0.0640632	0.197734	0.12517	0.21683	0.014414	0.18755	0.206646	0.181184	0.182458	0.0958897	0.167181	0.136628	0.146812	0.145539	0.015687	0.0322368	0.207919	0.0958897	0.0220523	0.215557	0.146812	-0.00595495	0.151904	0.00677563	0.145539	0.014414	0.159543	0.00932174	-0.00340883	0.014414	0.122624	0.156996	0.0131409	0.120078	0.117532	0.0182332	0.137901	0.00677563	0.0271445	0.0245984	0.171	0.213011	0.18755	0.227015	0.178638	0.0118679
0.331	0.111166	0.182458	0.218103	0.106074	0.196461	0.155723	0.209192	0.0105948	0.178638	0.205373	0.177365	0.182458	0.0946166	0.186277	0.131535	0.171	0.156996	0.0551518	0.0627902	0.220649	0.10862	0.037329	0.220649	0.172273	-0.00468189	0.169727	-0.000862719	0.165908	0.014414	0.182458	0.0271445	0.0207793	0.0105948	0.120078	0.151904	0.014414	0.12517	0.118805	0.0233254	0.131535	0.00932174	0.0271445	0.0207793	0.178638	0.21683	0.18755	0.219376	0.191369	0.0169601
0.332	0.100982	0.188823	0.224468	0.142993	0.197734	0.18755	0.213011	0.0615171	0.179912	0.2041	0.202826	0.164635	0.0958897	0.164635	0.159543	0.165908	0.178638	0.0946166	0.117532	0.196461	0.112439	0.0398751	0.213011	0.162089	-0.00468189	0.162089	-0.00468189	0.156996	0.0411482	0.159543	0.0780669	0.0347829	0.0322368	0.107347	0.137901	0.0284176	0.126443	0.120078	0.0666093	0.135354	0.0398751	0.0309637	0.0258715	0.191369	0.211738	0.190096	0.235926	0.206646	0.0347829
0.333	0.081886	0.20028	0.229561	0.162089	0.190096	0.181184	0.199007	0.117532	0.167181	0.2041	0.188823	0.178638	0.0869783	0.155723	0.173546	0.15827	0.176092	0.14172	0.174819	0.199007	0.145539	0.0627902	0.218103	0.174819	0.014414	0.193915	0.00550257	0.171	0.0984358	0.163362	0.112439	0.0322368	0.0602441	0.116259	0.139174	0.080613	0.148085	0.140447	0.10862	0.142993	0.0615171	0.0424212	0.0449674	0.197734	0.209192	0.193915	0.229561	0.218103	0.0576979
0.334	0.0767938	0.20028	0.229561	0.167181	0.186277	0.167181	0.199007	0.172273	0.160816	0.177365	0.181184	0.15445	0.0869783	0.146812	0.18755	0.168454	0.178638	0.172273	0.193915	0.197734	0.14172	0.112439	0.227015	0.159543	0.0551518	0.199007	0.0538788	0.172273	0.137901	0.151904	0.123897	0.0907974	0.112439	0.117532	0.136628	0.117532	0.151904	0.15445	0.137901	0.131535	0.112439	0.0691555	0.0844321	0.199007	0.206646	0.185004	0.229561	0.218103	0.116259
0.335	0.0704285	0.202826	0.234653	0.148085	0.192642	0.15827	0.201553	0.207919	0.15827	0.183731	0.164635	0.164635	0.0907974	0.159543	0.183731	0.167181	0.182458	0.2041	0.210465	0.192642	0.153177	0.117532	0.219376	0.169727	0.0869783	0.197734	0.0729746	0.155723	0.137901	0.162089	0.134081	0.102255	0.132808	0.123897	0.131535	0.127716	0.148085	0.155723	0.136628	0.117532	0.145539	0.0958897	0.122624	0.2041	0.197734	0.199007	0.223195	0.218103	0.151904
0.336	0.058971	0.2041	0.232107	0.131535	0.202826	0.153177	0.207919	0.15827	0.169727	0.173546	0.176092	0.163362	0.0793399	0.151904	0.201553	0.165908	0.169727	0.183731	0.192642	0.201553	0.148085	0.114986	0.213011	0.176092	0.117532	0.195188	0.102255	0.163362	0.15827	0.155723	0.136628	0.144266	0.14172	0.149358	0.126443	0.128989	0.139174	0.169727	0.15445	0.126443	0.142993	0.100982	0.14172	0.197734	0.2041	0.188823	0.225742	0.221922	0.148085
0.337	0.0666093	0.191369	0.218103	0.123897	0.207919	0.132808	0.195188	0.162089	0.153177	0.173546	0.165908	0.153177	0.0907974	0.148085	0.202826	0.164635	0.156996	0.163362	0.167181	0.20028	0.167181	0.111166	0.219376	0.183731	0.126443	0.192642	0.106074	0.162089	0.127716	0.163362	0.10862	0.148085	0.148085	0.144266	0.146812	0.118805	0.146812	0.167181	0.148085	0.142993	0.15827	0.111166	0.153177	0.201553	0.199007	0.199007	0.224468	0.2041	0.148085
0.338	0.081886	0.195188	0.234653	0.122624	0.181184	0.130262	0.183731	0.137901	0.153177	0.182458	0.159543	0.168454	0.0895244	0.156996	0.176092	0.146812	0.151904	0.139174	0.139174	0.191369	0.172273	0.106074	0.211738	0.173546	0.118805	0.201553	0.118805	0.168454	0.144266	0.167181	0.121351	0.135354	0.136628	0.163362	0.167181	0.130262	0.136628	0.168454	0.122624	0.146812	0.14172	0.111166	0.142993	0.21683	0.210465	0.2041	0.230834	0.21683	0.137901
0.339	0.107347	0.20028	0.230834	0.118805	0.179912	0.137901	0.188823	0.123897	0.162089	0.163362	0.148085	0.167181	0.0717016	0.15445	0.179912	0.146812	0.151904	0.14172	0.142993	0.202826	0.172273	0.100982	0.219376	0.18755	0.117532	0.199007	0.121351	0.169727	0.120078	0.153177	0.103528	0.134081	0.126443	0.188823	0.173546	0.117532	0.123897	0.176092	0.128989	0.151904	0.149358	0.0958897	0.137901	0.207919	0.202826	0.202826	0.224468	0.213011	0.139174
0.34	0.127716	0.190096	0.211738	0.123897	0.176092	0.159543	0.177365	0.117532	0.151904	0.179912	0.15445	0.168454	0.081886	0.15827	0.167181	0.142993	0.146812	0.140447	0.151904	0.193915	0.173546	0.106074	0.209192	0.176092	0.104801	0.182458	0.117532	0.163362	0.132808	0.172273	0.122624	0.114986	0.114986	0.192642	0.193915	0.12517	0.137901	0.179912	0.137901	0.168454	0.14172	0.0907974	0.131535	0.207919	0.2041	0.219376	0.244837	0.213011	0.117532
0.341	0.146812	0.173546	0.209192	0.142993	0.167181	0.183731	0.165908	0.131535	0.160816	0.183731	0.151904	0.165908	0.0538788	0.159543	0.167181	0.167181	0.148085	0.151904	0.146812	0.201553	0.172273	0.0971627	0.211738	0.173546	0.106074	0.199007	0.114986	0.177365	0.128989	0.182458	0.104801	0.131535	0.114986	0.190096	0.183731	0.117532	0.139174	0.172273	0.136628	0.179912	0.162089	0.0895244	0.132808	0.199007	0.211738	0.21683	0.228288	0.21683	0.127716
0.342	0.167181	0.18755	0.2041	0.168454	0.173546	0.2041	0.145539	0.127716	0.165908	0.182458	0.165908	0.167181	0.0335098	0.171	0.156996	0.153177	0.153177	0.177365	0.176092	0.2041	0.191369	0.106074	0.228288	0.167181	0.122624	0.21683	0.111166	0.177365	0.132808	0.188823	0.127716	0.0946166	0.111166	0.196461	0.191369	0.128989	0.15445	0.174819	0.148085	0.177365	0.163362	0.080613	0.122624	0.20028	0.210465	0.229561	0.247384	0.220649	0.139174
0.343	0.18755	0.183731	0.199007	0.160816	0.178638	0.21683	0.149358	0.136628	0.165908	0.178638	0.151904	0.178638	-0.0759731	0.167181	0.159543	0.150631	0.149358	0.178638	0.182458	0.193915	0.177365	0.123897	0.238472	0.18755	0.0882513	0.209192	0.118805	0.172273	0.145539	0.199007	0.136628	0.118805	0.127716	0.201553	0.196461	0.128989	0.135354	0.165908	0.165908	0.191369	0.177365	0.0717016	0.122624	0.201553	0.213011	0.241018	0.242291	0.207919	0.155723
0.344	0.183731	0.176092	0.193915	0.191369	0.182458	0.224468	0.173546	0.156996	0.156996	0.176092	0.159543	0.15445	-0.529182	0.163362	0.164635	0.151904	0.156996	0.191369	0.214284	0.213011	0.178638	0.142993	0.234653	0.165908	0.116259	0.215557	0.0997088	0.163362	0.153177	0.213011	0.146812	0.139174	0.142993	0.191369	0.193915	0.132808	0.137901	0.177365	0.159543	0.191369	0.195188	0.081886	0.135354	0.201553	0.219376	0.237199	0.244837	0.219376	0.178638
0.345	0.199007	0.183731	0.2041	0.20028	0.190096	0.244837	0.149358	0.155723	0.183731	0.171	0.142993	0.156996	-0.830896	0.163362	0.168454	0.134081	0.153177	0.195188	0.215557	0.197734	0.182458	0.156996	0.255022	0.169727	0.127716	0.23338	0.137901	0.201553	0.165908	0.219376	0.153177	0.134081	0.159543	0.186277	0.182458	0.15827	0.150631	0.162089	0.192642	0.188823	0.205373	0.107347	0.163362	0.195188	0.210465	0.227015	0.24993	0.230834	0.190096
0.346	0.192642	0.190096	0.206646	0.199007	0.182458	0.227015	0.168454	0.15827	0.15827	0.156996	0.139174	0.164635	-0.329312	0.176092	0.168454	0.142993	0.151904	0.193915	0.229561	0.209192	0.176092	0.173546	0.246111	0.168454	0.131535	0.23338	0.149358	0.193915	0.177365	0.229561	0.151904	0.14172	0.156996	0.190096	0.177365	0.162089	0.151904	0.155723	0.2041	0.178638	0.199007	0.12517	0.177365	0.178638	0.207919	0.229561	0.24993	0.221922	0.192642
0.347	0.20028	0.18755	0.188823	0.199007	0.18755	0.23338	0.162089	0.164635	0.163362	0.15827	0.136628	0.15827	-0.0721539	0.162089	0.167181	0.14172	0.151904	0.193915	0.219376	0.20028	0.201553	0.171	0.256295	0.186277	0.145539	0.229561	0.156996	0.197734	0.169727	0.24993	0.146812	0.148085	0.172273	0.188823	0.168454	0.163362	0.156996	0.181184	0.20028	0.171	0.219376	0.135354	0.186277	0.181184	0.21683	0.229561	0.237199	0.227015	0.199007
0.348	0.207919	0.196461	0.188823	0.197734	0.20028	0.223195	0.169727	0.153177	0.159543	0.151904	0.113712	0.173546	-0.109073	0.15827	0.156996	0.131535	0.167181	0.174819	0.215557	0.210465	0.186277	0.164635	0.243564	0.223195	0.150631	0.247384	0.156996	0.2041	0.15827	0.258841	0.153177	0.155723	0.191369	0.186277	0.181184	0.168454	0.15827	0.164635	0.202826	0.196461	0.218103	0.15827	0.210465	0.179912	0.237199	0.248657	0.246111	0.234653	0.190096
0.349	0.209192	0.207919	0.202826	0.199007	0.199007	0.229561	0.179912	0.140447	0.150631	0.148085	0.116259	0.182458	-0.0606964	0.178638	0.15827	0.127716	0.163362	0.167181	0.214284	0.213011	0.206646	0.183731	0.257568	0.252476	0.15827	0.265206	0.172273	0.209192	0.15827	0.258841	0.15445	0.163362	0.182458	0.188823	0.178638	0.171	0.18755	0.177365	0.199007	0.178638	0.213011	0.167181	0.220649	0.2041	0.248657	0.257568	0.24993	0.224468	0.199007
0.35	0.207919	0.221922	0.207919	0.197734	0.15445	0.221922	0.172273	0.148085	0.144266	0.162089	0.100982	0.179912	0.0462404	0.173546	0.173546	0.127716	0.153177	0.176092	0.210465	0.220649	0.201553	0.169727	0.258841	0.26266	0.174819	0.271572	0.168454	0.23338	0.168454	0.297033	0.150631	0.15445	0.163362	0.186277	0.188823	0.167181	0.176092	0.186277	0.199007	0.177365	0.221922	0.174819	0.23338	0.207919	0.248657	0.24993	0.255022	0.241018	0.186277
0.351	0.2041	0.202826	0.159543	0.188823	0.0946166	0.230834	0.151904	0.142993	0.163362	0.167181	0.100982	0.168454	0.107347	0.167181	0.156996	0.153177	0.151904	0.153177	0.207919	0.145539	0.207919	0.186277	0.294487	0.291941	0.164635	0.277937	0.163362	0.244837	0.159543	0.280483	0.142993	0.156996	0.165908	0.197734	0.18755	0.178638	0.182458	0.191369	0.195188	0.196461	0.21683	0.190096	0.235926	0.237199	0.229561	0.188823	0.270299	0.225742	0.190096
0.352	0.199007	0.150631	0.0958897	0.197734	0.0487865	0.23338	0.0997088	0.136628	0.163362	0.169727	0.104801	0.106074	0.0946166	0.167181	0.142993	0.162089	0.150631	0.159543	0.21683	0.0538788	0.221922	0.185004	0.297033	0.291941	0.155723	0.280483	0.172273	0.257568	0.169727	0.251203	0.14172	0.151904	0.174819	0.202826	0.191369	0.163362	0.207919	0.207919	0.193915	0.192642	0.18755	0.188823	0.234653	0.241018	0.179912	0.114986	0.267753	0.234653	0.195188
0.353	0.188823	0.081886	0.036056	0.186277	0.0105948	0.24993	0.0271445	0.126443	0.171	0.114986	0.118805	0.0296907	-0.0148664	0.113712	0.146812	0.165908	0.15827	0.167181	0.224468	0.00550257	0.239745	0.196461	0.291941	0.284302	0.153177	0.299579	0.151904	0.271572	0.169727	0.210465	0.139174	0.142993	0.160816	0.210465	0.188823	0.148085	0.225742	0.20028	0.209192	0.182458	0.210465	0.201553	0.239745	0.228288	0.114986	0.0538788	0.26266	0.244837	0.195188
0.354	0.183731	0.0296907	-0.0237778	0.142993	-0.0186855	0.246111	-0.00722801	0.134081	0.104801	0.0551518	0.122624	-0.0148664	-0.096342	0.0462404	0.131535	0.171	0.179912	0.169727	0.21683	-0.0466928	0.235926	0.186277	0.237199	0.242291	0.165908	0.316129	0.176092	0.267753	0.156996	0.168454	0.148085	0.159543	0.172273	0.220649	0.20028	0.163362	0.237199	0.199007	0.210465	0.20028	0.214284	0.207919	0.243564	0.18755	0.0704285	0.0169601	0.199007	0.257568	0.193915
0.355	0.177365	0.00932174	-0.0403275	0.12517	-0.0352353	0.230834	-0.0263239	0.14172	0.0424212	-0.00850107	0.113712	-0.0632425	-0.138353	-0.0199586	0.153177	0.176092	0.197734	0.173546	0.230834	-0.073427	0.2041	0.196461	0.20028	0.219376	0.163362	0.327586	0.155723	0.29576	0.163362	0.153177	0.153177	0.155723	0.162089	0.229561	0.205373	0.177365	0.26266	0.218103	0.21683	0.190096	0.213011	0.199007	0.23338	0.128989	0.0309637	0.0016834	0.122624	0.261387	0.190096
0.356	0.181184	-0.0148664	-0.0645156	0.123897	-0.0657887	0.238472	-0.0479659	0.144266	-0.0199586	-0.0670617	0.0500596	-0.0696078	-0.241471	-0.0619695	0.156996	0.116259	0.183731	0.160816	0.230834	-0.1078	0.165908	0.188823	0.15827	0.188823	0.163362	0.336498	0.163362	0.284302	0.176092	0.139174	0.168454	0.151904	0.181184	0.238472	0.220649	0.165908	0.242291	0.239745	0.225742	0.211738	0.2041	0.209192	0.238472	0.0882513	-0.0110472	-0.02887	0.0729746	0.244837	0.215557
0.357	0.192642	-0.0403275	-0.0747001	0.112439	-0.0670617	0.223195	-0.0556042	0.0793399	-0.0606964	-0.0848845	-0.0250508	-0.116711	-0.196914	-0.0874306	0.164635	0.058971	0.14172	0.163362	0.229561	-0.125622	0.136628	0.201553	0.142993	0.168454	0.186277	0.291941	0.176092	0.258841	0.176092	0.117532	0.167181	0.174819	0.177365	0.243564	0.227015	0.168454	0.214284	0.251203	0.234653	0.218103	0.213011	0.206646	0.239745	0.0717016	-0.0416006	-0.050512	0.0398751	0.218103	0.214284
0.358	0.183731	-0.0479659	-0.0874306	0.130262	-0.0670617	0.219376	-0.0670617	0.118805	-0.0976151	-0.126895	-0.0619695	-0.143445	-0.165087	-0.0988882	-0.0747001	-0.0148664	0.0666093	0.151904	0.234653	-0.117984	0.107347	0.202826	0.117532	0.139174	0.172273	0.230834	0.176092	0.214284	0.18755	0.120078	0.171	0.149358	0.192642	0.252476	0.232107	0.160816	0.190096	0.24993	0.239745	0.205373	0.213011	0.215557	0.239745	0.0398751	-0.0899768	-0.0861576	0.0245984	0.177365	0.215557
0.359	0.192642	-0.0581503	-0.0810654	0.136628	-0.0568773	0.228288	-0.0683348	0.12517	-0.128168	-0.144718	-0.10398	-0.15363	-0.159995	-0.125622	-0.380234	-0.0606964	0.000410338	0.15827	0.23338	-0.109073	0.116259	0.196461	0.104801	0.114986	0.185004	0.2041	0.177365	0.167181	0.186277	0.0869783	0.183731	0.150631	0.195188	0.260114	0.253749	0.20028	0.167181	0.266479	0.23338	0.23338	0.227015	0.219376	0.244837	-0.00468189	-0.100161	-0.0861576	-0.00850107	0.165908	0.234653
0.36	0.20028	-0.0581503	-0.0696078	0.182458	-0.0479659	0.244837	-0.0466928	0.136628	-0.147264	-0.156176	-0.125622	-0.162541	-0.167633	-0.139626	-0.156176	-0.0810654	-0.0479659	0.146812	0.230834	-0.0848845	0.0857052	0.197734	0.0704285	0.102255	0.193915	0.183731	0.190096	0.151904	0.192642	0.0780669	0.199007	0.178638	0.202826	0.275391	0.267753	0.18755	0.148085	0.283029	0.251203	0.241018	0.23338	0.223195	0.246111	-0.0237778	-0.101434	-0.0797923	-0.0454197	0.155723	0.243564
0.361	0.225742	-0.0441467	-0.0683348	0.182458	-0.0352353	0.232107	-0.0326892	0.118805	-0.156176	-0.161268	-0.13708	-0.172726	-0.13708	-0.119257	-0.0199586	-0.112892	-0.0823384	0.163362	0.220649	-0.0747001	0.0755207	0.224468	0.0666093	0.080613	0.20028	0.164635	0.193915	0.127716	0.192642	0.0666093	0.190096	0.168454	0.199007	0.291941	0.281756	0.196461	0.137901	0.258841	0.243564	0.24993	0.224468	0.213011	0.24993	-0.0581503	-0.111619	-0.0759731	-0.0568773	0.0933435	0.241018
0.362	0.235926	-0.051785	-0.051785	0.167181	-0.0275969	0.228288	-0.0199586	0.114986	-0.140899	-0.126895	-0.165087	-0.156176	-0.131988	-0.109073	-0.0377814	-0.128168	-0.102707	0.145539	0.224468	-0.0556042	0.0436943	0.209192	0.037329	0.0755207	0.213011	0.145539	0.205373	0.126443	0.2041	0.081886	0.201553	0.173546	0.219376	0.305944	0.275391	0.196461	0.103528	0.195188	0.258841	0.260114	0.234653	0.206646	0.223195	-0.0657887	-0.105253	-0.0657887	-0.0619695	0.000410338	0.253749
0.363	0.188823	-0.0352353	-0.0352353	0.2041	-0.0237778	0.224468	-0.00722801	0.112439	-0.154903	-0.131988	-0.196914	-0.149811	-0.121803	-0.111619	-0.0861576	-0.123076	-0.139626	0.151904	0.213011	-0.051785	0.0436943	0.206646	0.0398751	0.0500596	0.225742	0.118805	0.2041	0.0857052	0.214284	0.0666093	0.223195	0.191369	0.205373	0.290668	0.286848	0.214284	0.100982	0.165908	0.263933	0.281756	0.243564	0.207919	0.227015	-0.0492389	-0.0976151	-0.0606964	-0.0594234	-0.0568773	0.251203
0.364	0.12517	-0.0365083	-0.0326892	0.239745	-0.00595495	0.229561	-0.00977412	0.12517	-0.133261	-0.128168	-0.200733	-0.131988	-0.101434	-0.0874306	-0.116711	-0.110346	-0.134534	0.150631	0.224468	-0.0377814	0.0195062	0.223195	0.0258715	0.0627902	0.229561	0.113712	0.234653	0.0946166	0.221922	0.0627902	0.239745	0.2041	0.197734	0.234653	0.253749	0.237199	0.0895244	0.146812	0.256295	0.267753	0.235926	0.191369	0.230834	-0.0619695	-0.0785192	-0.0466928	-0.0683348	-0.100161	0.260114
0.365	0.0615171	-0.0250508	-0.0352353	0.213011	-0.00340883	0.239745	0.00422951	0.12517	-0.116711	-0.0937959	-0.189275	-0.117984	-0.0861576	-0.0606964	-0.15363	-0.0848845	-0.142172	0.172273	0.221922	-0.051785	0.0195062	0.229561	0.0131409	0.0717016	0.228288	0.111166	0.223195	0.081886	0.23338	0.0526057	0.255022	0.2041	0.213011	0.179912	0.214284	0.238472	0.0882513	0.130262	0.265206	0.272845	0.257568	0.195188	0.237199	-0.0568773	-0.0759731	-0.050512	-0.0581503	-0.121803	0.265206
0.366	0.0411482	-0.0212316	-0.0237778	0.131535	-0.0199586	0.190096	0.00295645	0.126443	-0.0988882	-0.0925229	-0.163814	-0.116711	-0.0823384	-0.0454197	-0.142172	-0.0772462	-0.131988	0.171	0.229561	-0.050512	-0.00468189	0.234653	0.00295645	0.036056	0.239745	0.116259	0.232107	0.0576979	0.252476	0.0564249	0.265206	0.215557	0.229561	0.137901	0.177365	0.253749	0.081886	0.102255	0.289394	0.219376	0.266479	0.213011	0.229561	-0.0466928	-0.0619695	-0.02887	-0.0403275	-0.121803	0.265206
0.367	0.0169601	-0.00977412	-0.0275969	0.0449674	-0.000862719	0.114986	0.0169601	0.12517	-0.0976151	-0.0657887	-0.156176	-0.096342	-0.0479659	-0.0428736	-0.156176	-0.0339622	-0.112892	0.178638	0.211738	-0.051785	0.0016834	0.258841	0.0118679	0.0398751	0.251203	0.102255	0.257568	0.0666093	0.257568	0.0449674	0.29576	0.234653	0.227015	0.123897	0.146812	0.269025	0.0844321	0.111166	0.311036	0.182458	0.276664	0.23338	0.242291	-0.0454197	-0.0581503	-0.02887	-0.0275969	-0.102707	0.267753
0.368	-0.00468189	-0.0212316	-0.0314161	0.0016834	-0.00977412	0.036056	0.0233254	0.131535	-0.0785192	-0.0606964	-0.149811	-0.0976151	-0.0657887	-0.0403275	-0.124349	-0.02887	-0.102707	0.142993	0.151904	-0.0454197	0.00422951	0.276664	-0.00468189	0.0296907	0.274118	0.0958897	0.274118	0.0615171	0.280483	0.0551518	0.289394	0.263933	0.269025	0.116259	0.131535	0.27921	0.0717016	0.0882513	0.302125	0.165908	0.291941	0.255022	0.247384	-0.0352353	-0.050512	-0.0225047	-0.0339622	-0.105253	0.263933
0.369	-0.0212316	-0.00977412	-0.0390544	-0.0339622	-0.0148664	-0.00977412	0.00932174	0.0844321	-0.0721539	-0.0606964	-0.123076	-0.0759731	-0.0479659	-0.0263239	-0.115438	-0.0148664	-0.0772462	0.0857052	0.0691555	-0.0454197	0.00932174	0.275391	-0.0148664	0.0296907	0.27921	0.0780669	0.269025	0.0500596	0.265206	0.0335098	0.253749	0.256295	0.274118	0.0882513	0.111166	0.277937	0.0666093	0.080613	0.276664	0.155723	0.27921	0.275391	0.239745	-0.0250508	-0.0403275	-0.0174125	-0.0110472	-0.0848845	0.269025
0.37	-0.0314161	-0.02887	-0.0377814	-0.0556042	-0.0199586	-0.0365083	0.0195062	-0.00468189	-0.0721539	-0.0683348	-0.1078	-0.0657887	-0.0403275	-0.0212316	-0.0912498	-0.0301431	-0.0721539	-0.00213578	0.0105948	-0.0454197	-0.0110472	0.228288	-0.0148664	0.0271445	0.302125	0.0844321	0.275391	0.036056	0.21683	0.0487865	0.199007	0.251203	0.223195	0.0666093	0.10862	0.24993	0.0755207	0.0895244	0.218103	0.132808	0.24993	0.277937	0.227015	-0.02887	-0.0390544	0.0016834	-0.00340883	-0.0708809	0.244837
0.371	-0.0428736	-0.0148664	-0.0377814	-0.0721539	-0.0161394	-0.0670617	0.014414	-0.0861576	-0.0721539	-0.0556042	-0.10398	-0.0708809	-0.0403275	-0.0161394	-0.0747001	-0.0123202	-0.0530581	-0.0543312	-0.0365083	-0.051785	-0.0174125	0.188823	0.00422951	0.0398751	0.258841	0.0780669	0.284302	0.0182332	0.178638	0.0424212	0.178638	0.229561	0.196461	0.0678824	0.0767938	0.192642	0.0564249	0.080613	0.183731	0.113712	0.205373	0.229561	0.15827	-0.0135933	-0.02887	-0.00850107	0.00932174	-0.0568773	0.20028
0.372	-0.0301431	-0.0123202	-0.0466928	-0.0683348	0.000410338	-0.0810654	0.0182332	-0.116711	-0.0823384	-0.0670617	-0.0925229	-0.0581503	-0.0314161	0.000410338	-0.0619695	-0.02887	-0.050512	-0.0925229	-0.0810654	-0.0314161	-0.00977412	0.167181	-0.00977412	0.0258715	0.223195	0.0666093	0.234653	0.0258715	0.144266	0.036056	0.156996	0.199007	0.163362	0.0551518	0.080613	0.155723	0.0513327	0.0767938	0.162089	0.0920705	0.173546	0.168454	0.0857052	-0.00977412	-0.0225047	0.00295645	0.00804868	-0.0416006	0.151904
0.373	-0.0161394	-0.0174125	-0.00213578	-0.0568773	0.000410338	-0.0861576	0.0169601	-0.154903	-0.051785	-0.0556042	-0.0797923	-0.0543312	-0.0352353	-0.0123202	-0.0390544	-0.00722801	-0.0314161	-0.1078	-0.1078	0.0233254	-0.00468189	0.137901	-0.0110472	0.0207793	0.188823	0.0602441	0.214284	0.0335098	0.137901	0.036056	0.145539	0.159543	0.121351	0.0615171	0.0678824	0.142993	0.0551518	0.0742477	0.162089	0.0920705	0.144266	0.117532	0.0322368	-0.0110472	-0.0148664	0.014414	0.0131409	-0.0352353	0.137901
0.374	-0.00595495	0.00422951	0.0105948	-0.051785	0.0271445	-0.0874306	0.0233254	-0.180364	-0.0530581	-0.0543312	-0.0708809	-0.0619695	-0.0365083	0.00550257	-0.0352353	-0.0123202	-0.0301431	-0.135807	-0.116711	0.0513327	-0.00468189	0.102255	-0.0110472	0.0220523	0.151904	0.0615171	0.18755	0.036056	0.126443	0.036056	0.121351	0.139174	0.120078	0.0551518	0.0767938	0.10862	0.0640632	0.0513327	0.150631	0.0717016	0.137901	0.0780669	0.015687	0.00677563	-0.000862719	0.0296907	0.0207793	-0.0186855	0.122624
0.375	-0.00977412	0.0538788	0.0449674	-0.0403275	0.0411482	-0.0696078	0.036056	-0.18291	-0.0823384	-0.050512	-0.0530581	-0.0428736	-0.0212316	-0.000862719	-0.0237778	-0.0123202	-0.0301431	-0.135807	-0.138353	0.0653363	-0.00468189	0.102255	0.0169601	0.0220523	0.146812	0.037329	0.151904	0.0347829	0.112439	0.0347829	0.0984358	0.128989	0.111166	0.036056	0.0640632	0.111166	0.0449674	0.0615171	0.117532	0.0551518	0.136628	0.0500596	-0.0275969	0.0131409	0.0284176	0.0284176	0.0169601	-0.0148664	0.0602441
0.376	-0.0148664	0.0869783	0.036056	-0.0199586	0.0551518	-0.0568773	0.0462404	-0.189275	-0.13708	-0.0492389	-0.0645156	-0.0326892	-0.0135933	-0.00468189	-0.0275969	0.00295645	-0.0212316	-0.142172	-0.135807	0.0602441	-0.00977412	0.0767938	0.0347829	0.0462404	0.107347	0.0526057	0.12517	0.0207793	0.0895244	0.0386021	0.0895244	0.112439	0.0844321	0.0386021	0.0627902	0.0882513	0.0564249	0.0564249	0.111166	0.0615171	0.111166	0.0296907	-0.0466928	0.0640632	0.0424212	0.0449674	0.0526057	0.000410338	-0.0390544
0.377	-0.00977412	0.106074	0.0462404	-0.02887	0.0411482	-0.051785	0.0602441	-0.173999	-0.170179	-0.0454197	-0.0568773	-0.02887	-0.0199586	0.0131409	-0.0174125	0.00932174	-0.0301431	-0.139626	-0.115438	0.0615171	0.0296907	0.0666093	0.0564249	0.0500596	0.0997088	0.0526057	0.106074	0.0296907	0.0767938	0.036056	0.0857052	0.0882513	0.0551518	0.0335098	0.0564249	0.0869783	0.0436943	0.0576979	0.0997088	0.0513327	0.0793399	-0.00595495	-0.0696078	0.0997088	0.0449674	0.0309637	0.0564249	0.0016834	-0.0937959
0.378	-0.00468189	0.0997088	0.0576979	-0.0135933	0.0487865	-0.0314161	0.0564249	-0.159995	-0.0721539	-0.0339622	-0.0556042	-0.00340883	0.000410338	0.0118679	-0.0123202	-0.0110472	-0.0174125	-0.114165	-0.0925229	0.0436943	0.0564249	0.0564249	0.0678824	0.036056	0.0704285	0.0513327	0.0844321	0.0309637	0.0742477	0.0296907	0.0717016	0.080613	0.0551518	0.0309637	0.0500596	0.0704285	0.0398751	0.0347829	0.0844321	0.0551518	0.0857052	-0.0352353	-0.0925229	0.0907974	0.0462404	0.0347829	0.080613	0.00295645	-0.128168
0.379	-0.00468189	0.0907974	0.036056	-0.0148664	0.0386021	-0.0326892	0.0513327	-0.138353	0.0131409	-0.0352353	-0.0454197	-0.00468189	-0.00850107	0.014414	-0.0110472	0.0016834	0.000410338	-0.100161	-0.0632425	0.036056	0.0564249	0.036056	0.0526057	0.0475135	0.0551518	0.0717016	0.0666093	0.0258715	0.0678824	0.0487865	0.0666093	0.0653363	0.0576979	0.0322368	0.0296907	0.0627902	0.0258715	0.0462404	0.0907974	0.0309637	0.0678824	-0.0466928	-0.114165	0.0857052	0.0500596	0.0411482	0.0780669	0.0220523	-0.139626
0.38	0.015687	0.0755207	0.0347829	-0.0250508	0.037329	-0.0237778	0.0538788	-0.135807	0.015687	-0.0454197	-0.0390544	0.00550257	0.000410338	0.0258715	-0.00468189	0.00550257	0.00295645	-0.0937959	-0.0606964	0.0296907	0.0576979	0.0347829	0.0551518	0.0678824	0.036056	0.0831591	0.0602441	0.0411482	0.0742477	0.0296907	0.0793399	0.0615171	0.0475135	0.0245984	0.0195062	0.0615171	0.0398751	0.0296907	0.081886	0.0335098	0.0767938	-0.0479659	-0.1078	0.0844321	0.0398751	0.036056	0.081886	0.037329	-0.143445
0.381	-0.0212316	0.0640632	0.0284176	-0.0110472	0.0233254	-0.0199586	0.0538788	-0.0925229	-0.051785	-0.0352353	-0.02887	-0.0135933	0.0207793	0.015687	-0.00722801	0.00295645	0.000410338	-0.0747001	-0.0403275	0.0258715	0.0513327	0.0296907	0.0411482	0.0411482	0.0449674	0.0946166	0.0462404	0.0411482	0.058971	0.0462404	0.0551518	0.0640632	0.0462404	0.0284176	0.0245984	0.0615171	0.0398751	0.0258715	0.081886	0.0245984	0.0462404	-0.0466928	-0.0976151	0.0767938	0.037329	0.0284176	0.0767938	0.0551518	-0.133261
0.382	-0.00468189	0.0538788	0.0182332	-0.0225047	0.0258715	-0.0174125	0.0615171	-0.0899768	-0.111619	-0.0326892	-0.0225047	0.0016834	0.00804868	0.0105948	-0.000862719	0.00804868	0.0131409	-0.0645156	-0.02887	0.0347829	0.0449674	0.0233254	0.0462404	0.0500596	0.0271445	0.0958897	0.0386021	0.0411482	0.0462404	0.0233254	0.0717016	0.0538788	0.0411482	0.0118679	0.0347829	0.0424212	0.0347829	0.0347829	0.0857052	0.0411482	0.0513327	-0.0416006	-0.095069	0.058971	0.0258715	0.0284176	0.0780669	0.0386021	-0.128168
0.383	-0.00468189	0.037329	0.00932174	-0.0275969	0.00804868	-0.0237778	0.0398751	-0.0887037	-0.204552	-0.0403275	-0.00340883	0.00295645	0.00804868	0.0131409	-0.00468189	0.0131409	0.00804868	-0.0339622	-0.0441467	0.015687	0.0245984	0.014414	0.0398751	0.0551518	0.0233254	0.111166	0.0271445	0.0551518	0.0538788	0.0296907	0.0449674	0.0526057	0.0436943	0.00804868	0.0131409	0.0678824	0.0207793	0.0258715	0.0704285	0.015687	0.036056	-0.0479659	-0.0874306	0.0653363	0.0233254	0.0258715	0.0755207	0.0436943	-0.111619
0.384	-0.00595495	0.0207793	0.00677563	-0.0250508	0.00550257	-0.0199586	0.0411482	-0.0810654	-0.00595495	0.000410338	-0.0199586	-0.0123202	0.0105948	0.0131409	0.00295645	0.0245984	0.00932174	-0.0352353	-0.0479659	-0.00595495	0.036056	0.0182332	0.0258715	0.0398751	0.0296907	0.0767938	0.0436943	0.0411482	0.0564249	0.0436943	0.0551518	0.0335098	0.0335098	0.015687	0.0207793	0.0347829	0.0538788	0.0195062	0.0615171	0.00422951	0.0271445	-0.0263239	-0.0810654	0.0475135	0.0284176	0.0245984	0.0742477	0.0576979	-0.0925229
0.385	-0.00213578	0.0131409	-0.000862719	-0.0263239	0.00295645	-0.0123202	0.0296907	-0.0619695	0.0615171	-0.0135933	-0.00977412	-0.00340883	0.00550257	0.014414	0.0105948	0.0195062	0.000410338	-0.0275969	-0.0326892	0.000410338	0.0245984	-0.00468189	0.00804868	0.0207793	0.00550257	0.0844321	0.0245984	0.0284176	0.0258715	0.0245984	0.0347829	0.0220523	0.0258715	0.014414	0.0169601	0.036056	0.0309637	0.0169601	0.0526057	0.0195062	0.0245984	-0.0199586	-0.0594234	0.0335098	0.0105948	0.014414	0.058971	0.0500596	-0.0848845
0.386	0.00422951	0.00932174	-0.0148664	-0.0199586	0.0131409	-0.0390544	0.0398751	-0.0466928	0.0691555	-0.00722801	0.00422951	-0.000862719	-0.00595495	0.0131409	0.0182332	0.0169601	0.014414	-0.0148664	-0.0352353	-0.00722801	0.0131409	-0.00213578	0.0296907	0.0449674	0.0653363	0.0984358	0.0271445	0.015687	0.0449674	0.0258715	0.0347829	0.0513327	0.0309637	0.0118679	0.014414	0.0296907	0.0424212	0.0245984	0.0436943	0.00932174	0.0233254	-0.0161394	-0.0492389	0.0386021	0.0195062	0.0207793	0.0767938	0.0500596	-0.073427
0.387	0.0245984	0.000410338	-0.0110472	0.00804868	0.0016834	-0.0161394	0.0169601	-0.0339622	0.0857052	-0.00595495	-0.00468189	-0.00468189	0.014414	0.014414	0.000410338	0.00422951	0.015687	-0.0174125	-0.0365083	-0.0123202	0.0105948	0.00804868	0.0258715	0.0424212	0.0462404	0.0920705	0.00295645	0.0424212	0.037329	0.0284176	0.0436943	0.0449674	0.0220523	0.00295645	0.00804868	0.0271445	0.0296907	0.0105948	0.0398751	0.0195062	0.0195062	-0.00340883	-0.0365083	0.0220523	0.014414	0.014414	0.0678824	0.0551518	-0.0619695
0.388	0.0347829	0.000410338	-0.0161394	0.0233254	0.000410338	-0.00340883	0.0335098	-0.0275969	0.0793399	0.0118679	0.00677563	-0.00340883	0.00295645	0.0131409	0.0233254	0.0207793	0.0118679	-0.0110472	-0.0339622	-0.0263239	0.0169601	0.00932174	-0.00722801	0.0436943	0.036056	0.0767938	-0.00340883	0.0398751	0.0335098	0.0322368	0.0296907	0.0322368	0.0195062	0.0131409	0.0131409	0.0258715	0.0258715	0.0118679	0.0513327	0.0284176	0.0016834	0.0118679	-0.0250508	0.0182332	0.00932174	0.0118679	0.0564249	0.0487865	-0.0568773
0.389	0.036056	-0.0161394	-0.0212316	0.0564249	-0.00213578	0.00932174	0.0207793	-0.0403275	0.0767938	-0.00340883	0.015687	-0.00340883	0.0169601	0.0118679	0.015687	0.0207793	0.015687	-0.0110472	-0.0365083	-0.0110472	0.00804868	-0.0148664	0.000410338	0.0347829	0.0296907	0.0742477	-0.00722801	0.0424212	0.036056	0.0347829	0.0347829	0.0347829	0.0284176	0.0233254	0.0271445	0.036056	0.0347829	0.00932174	0.0449674	0.0513327	0.00422951	0.0220523	-0.0161394	0.00932174	-0.000862719	0.00932174	0.0551518	0.0462404	-0.0352353
0.39	0.0500596	-0.0161394	-0.0301431	0.0500596	-0.0135933	0.0449674	0.0271445	-0.0237778	0.0691555	0.000410338	0.00295645	0.00804868	0.0105948	0.0271445	-0.00213578	0.0207793	0.014414	0.0105948	-0.0161394	-0.0225047	-0.00595495	0.000410338	-0.00977412	0.0195062	0.150631	0.0704285	-0.00468189	0.0449674	0.0296907	0.036056	0.0386021	0.0436943	0.0169601	0.015687	0.015687	0.0195062	0.036056	0.0195062	0.0220523	0.0640632	0.0016834	0.0220523	-0.00722801	0.015687	0.000410338	0.0195062	0.0500596	0.0500596	-0.0365083
0.391	0.0322368	-0.0250508	-0.0263239	0.0615171	0.000410338	0.0666093	0.0182332	-0.0161394	0.0576979	0.000410338	0.0131409	0.00932174	0.0207793	0.0245984	0.0169601	0.0207793	0.0207793	0.00422951	0.0284176	-0.0377814	0.000410338	0.0284176	-0.00213578	0.0258715	0.173546	0.0678824	-0.00850107	0.0296907	0.036056	0.0335098	0.0296907	0.0411482	0.00932174	0.0118679	0.015687	0.0169601	0.0284176	0.014414	0.037329	0.0640632	0.00295645	0.036056	0.00550257	0.0016834	-0.00722801	-0.000862719	0.0500596	0.0258715	-0.0428736
0.392	0.0284176	-0.0212316	-0.0314161	0.0436943	-0.00722801	0.0615171	0.0245984	-0.0148664	0.0564249	0.00295645	0.0169601	0.0207793	0.0105948	0.015687	0.0105948	0.0169601	0.0258715	0.0131409	0.0347829	-0.0263239	-0.00850107	0.0691555	-0.00722801	0.0245984	0.112439	0.0640632	-0.0199586	0.0245984	0.0284176	0.0169601	0.0296907	0.0233254	0.015687	0.0233254	0.0169601	0.0398751	0.0398751	0.014414	0.0640632	0.0666093	-0.0110472	0.0335098	0.0118679	-0.00213578	-0.00340883	0.00550257	0.0398751	0.0386021	-0.0212316
0.393	0.0207793	-0.0212316	-0.0250508	0.0436943	-0.00468189	0.0691555	0.0245984	0.000410338	0.0500596	0.00295645	0.0271445	0.015687	0.014414	0.00550257	0.0169601	0.0105948	0.0195062	0.00422951	0.036056	-0.0275969	-0.00468189	0.0564249	-0.0135933	0.0169601	0.0487865	0.0666093	-0.0186855	0.0284176	0.0500596	0.0220523	0.036056	0.0296907	0.00550257	0.014414	0.015687	0.0220523	0.036056	0.014414	0.058971	0.0551518	0.0207793	0.0767938	0.0487865	-0.00977412	-0.00468189	0.00550257	0.0449674	0.0436943	-0.0148664
0.394	-0.00722801	-0.0212316	-0.0352353	0.0233254	-0.0174125	0.0513327	0.0182332	0.00677563	0.0551518	-0.00977412	0.0169601	0.015687	0.0220523	0.00804868	0.0258715	0.000410338	0.014414	0.00932174	0.0513327	-0.0377814	-0.00468189	0.0767938	-0.0263239	0.0118679	-0.0225047	0.0666093	-0.0148664	0.0271445	0.0500596	0.0169601	0.0462404	0.036056	0.0245984	0.0245984	0.0258715	0.0245984	0.0220523	0.0245984	0.0780669	0.0653363	0.0449674	0.0958897	0.0958897	-0.00977412	-0.0148664	0.00422951	0.0411482	0.036056	-0.0110472
0.395	-0.000862719	-0.0314161	-0.0390544	0.0411482	-0.0148664	0.0602441	0.0207793	0.0271445	0.0551518	0.000410338	0.0182332	0.0118679	0.000410338	0.0169601	0.015687	0.00550257	0.0105948	0.00677563	0.0449674	-0.0225047	0.015687	0.0653363	-0.0250508	0.0284176	-0.0912498	0.0602441	0.00550257	0.0207793	0.0424212	0.0233254	0.0309637	0.0436943	0.015687	0.0105948	0.0233254	0.0233254	0.0347829	0.015687	0.0767938	0.0576979	0.0526057	0.0869783	0.100982	-0.0123202	-0.00977412	-0.0110472	0.0296907	0.0347829	0.000410338
0.396	0.00804868	-0.0352353	-0.0352353	0.0271445	-0.0212316	0.0564249	0.0245984	0.0296907	0.0462404	0.000410338	0.0296907	0.0118679	0.014414	0.0207793	0.00550257	0.0105948	0.015687	0.00677563	0.036056	-0.0326892	-0.0110472	0.0615171	-0.0250508	0.0207793	-0.0263239	0.0538788	0.00422951	0.0245984	0.0513327	0.00932174	0.0398751	0.0398751	0.0233254	0.0271445	0.0258715	0.014414	0.036056	0.0195062	0.0678824	0.0449674	0.0615171	0.0907974	0.0920705	-0.0199586	-0.00722801	-0.000862719	0.036056	0.0258715	0.0105948
0.397	0.000410338	-0.0263239	-0.02887	0.0182332	-0.0148664	0.0449674	0.00932174	0.0386021	0.0500596	-0.00340883	0.0182332	0.0207793	0.0169601	0.0131409	0.0105948	-0.000862719	0.0195062	0.0105948	0.0182332	-0.0174125	-0.00468189	0.058971	-0.0326892	0.0016834	0.0131409	0.0666093	0.00932174	0.0169601	0.0386021	0.0296907	0.0347829	0.0475135	0.014414	0.0258715	0.015687	0.0245984	0.037329	0.0207793	0.0564249	0.0475135	0.0653363	0.0717016	0.0857052	-0.0123202	-0.0148664	0.00295645	0.0347829	0.0207793	0.00550257
0.398	-0.00977412	-0.0492389	-0.0352353	0.0105948	-0.00977412	0.0398751	0.00804868	0.0475135	0.0411482	0.00295645	0.015687	0.015687	0.00804868	0.00677563	0.0207793	0.00295645	0.00804868	0.00804868	0.0220523	-0.0212316	-0.0161394	0.0500596	-0.0237778	0.0131409	0.037329	0.0564249	0.0207793	0.0296907	0.0551518	0.0258715	0.0296907	0.036056	0.0258715	0.0182332	0.0271445	0.0207793	0.0182332	0.014414	0.0602441	0.036056	0.0462404	0.0678824	0.0767938	-0.0148664	-0.0161394	-0.00340883	0.0284176	0.036056	0.0169601
0.399	-0.00595495	-0.0275969	-0.0365083	0.015687	-0.00977412	0.0296907	0.0169601	0.0462404	0.0487865	0.00422951	0.0195062	0.0347829	0.015687	0.0195062	0.0207793	0.0131409	0.000410338	0.00677563	0.0284176	-0.00977412	0.000410338	0.0462404	-0.0263239	0.00295645	0.0666093	0.0615171	0.0195062	0.0309637	0.0411482	0.0207793	0.0335098	0.0347829	0.0245984	0.0207793	0.0258715	0.0245984	0.0258715	0.0220523	0.0475135	0.037329	0.058971	0.0526057	0.0551518	-0.0110472	-0.00595495	0.00550257	0.0335098	0.0284176	0.0195062
0.4	-0.0110472	-0.0326892	-0.0275969	0.00550257	-0.00977412	0.0182332	0.014414	0.0564249	0.0487865	0.00295645	0.015687	0.00932174	0.014414	0.0118679	0.0207793	0.0131409	0.00295645	0.0233254	0.0207793	-0.0212316	0.00422951	0.0245984	-0.0212316	0.00422951	0.0717016	0.058971	0.0131409	0.0195062	0.0436943	0.00550257	0.0258715	0.0513327	0.0322368	0.0233254	0.0233254	0.0207793	0.0296907	0.015687	0.036056	0.0284176	0.0513327	0.0462404	0.058971	-0.0186855	-0.0250508	-0.000862719	0.0245984	0.0233254	0.015687
0.401	-0.0161394	-0.0199586	-0.0275969	-0.0199586	-0.0161394	0.0131409	0.0131409	0.0564249	0.0398751	-0.00340883	0.0258715	0.0220523	0.0258715	0.0207793	0.00932174	0.00932174	0.0131409	0.00422951	0.0131409	-0.0186855	-0.0110472	0.0309637	-0.0352353	-0.00340883	0.0309637	0.0640632	0.00550257	0.0195062	0.0335098	0.0105948	0.0424212	0.0386021	0.0233254	0.00932174	0.0220523	0.0271445	0.0245984	0.0245984	0.0449674	0.0233254	0.0462404	0.0538788	0.058971	-0.0263239	-0.0148664	0.00295645	0.0245984	0.0271445	0.00804868
0.402	-0.0237778	-0.0314161	-0.0339622	-0.0135933	-0.0110472	0.00422951	0.0131409	0.0500596	0.0347829	-0.00595495	0.0322368	0.0233254	0.0233254	0.0131409	0.00677563	0.0195062	0.0169601	0.0118679	0.00932174	-0.0135933	-0.0199586	0.0207793	-0.0135933	0.000410338	0.0131409	0.0627902	-0.00722801	0.0233254	0.0449674	0.0220523	0.036056	0.0284176	0.0233254	0.0195062	0.0271445	0.0258715	0.0296907	0.0233254	0.0398751	0.0271445	0.0335098	0.0398751	0.0335098	-0.0110472	-0.0135933	-0.000862719	0.0322368	0.0207793	0.0118679
0.403	-0.0123202	-0.0237778	-0.0199586	-0.0135933	-0.0135933	0.00932174	0.0118679	0.0526057	0.0411482	-0.0110472	0.0195062	0.0245984	0.0271445	0.00295645	0.0182332	0.0169601	0.0195062	0.0105948	0.00550257	-0.00977412	0.014414	0.0207793	-0.0301431	0.0233254	0.0131409	0.0475135	0.000410338	0.00295645	0.0411482	0.0195062	0.0233254	0.0500596	0.0182332	0.0105948	0.0207793	0.0309637	0.0245984	0.0169601	0.0436943	0.015687	0.0335098	0.0386021	0.0322368	-0.0135933	-0.0174125	-0.000862719	0.0258715	0.0271445	0.014414
0.404	-0.00722801	-0.0365083	-0.0275969	-0.0148664	-0.0148664	-0.00213578	0.0118679	0.0411482	0.0449674	-0.0135933	0.0220523	0.0207793	0.0233254	0.00932174	0.0105948	0.0118679	0.0182332	0.0233254	-0.00213578	-0.0161394	-0.0123202	0.0118679	-0.0377814	-0.00977412	0.0207793	0.0576979	0.00550257	0.0182332	0.0322368	0.014414	0.0347829	0.0309637	0.0258715	0.00932174	0.0220523	0.0195062	0.0207793	0.00422951	0.0207793	0.00804868	0.0207793	0.0233254	0.0233254	-0.0301431	-0.0135933	-0.000862719	0.0245984	0.0271445	0.0118679
0.405	-0.00468189	-0.0403275	-0.0237778	-0.00850107	-0.0237778	-0.00595495	0.0016834	0.0386021	0.0322368	-0.00977412	0.037329	0.00804868	0.0258715	0.0195062	0.00677563	0.00422951	0.0220523	0.0207793	-0.00340883	0.00550257	-0.0148664	0.000410338	-0.0212316	0.00550257	0.0347829	0.0500596	-0.00340883	0.0258715	0.0245984	0.00932174	0.0258715	0.0258715	0.0182332	0.0258715	0.0207793	0.0296907	0.0271445	0.0182332	0.0296907	-0.00340883	0.0271445	0.0271445	0.0182332	-0.0148664	-0.0110472	-0.00595495	0.0207793	0.0233254	0.00677563
0.406	-0.00977412	-0.0314161	-0.0275969	-0.02887	-0.0110472	0.000410338	0.00932174	0.0449674	0.0475135	-0.00722801	0.0245984	0.037329	0.0182332	0.00677563	0.00550257	0.014414	0.0233254	0.015687	0.0105948	0.0131409	-0.0199586	0.00550257	-0.0275969	0.00550257	0.0131409	0.0526057	0.0016834	0.0258715	0.0271445	0.0182332	0.036056	0.0309637	0.00550257	0.0016834	0.0182332	0.0207793	0.036056	0.0322368	0.0258715	0.0258715	0.0258715	0.0309637	0.0195062	-0.0225047	-0.0161394	0.0016834	0.0258715	0.0195062	0.015687
0.407	-0.0123202	-0.0225047	-0.0314161	-0.0199586	-0.0110472	-0.0110472	0.0016834	0.0475135	0.0271445	-0.00213578	0.0220523	0.00422951	0.0284176	0.00804868	-0.00595495	0.00932174	0.0233254	0.0309637	0.00932174	-0.00468189	0.000410338	0.00295645	-0.0263239	0.000410338	0.0131409	0.0436943	-0.00722801	0.0195062	0.0245984	0.0195062	0.014414	0.0398751	0.014414	0.015687	0.0207793	0.0335098	0.0207793	0.0131409	0.00932174	0.00422951	0.0296907	0.0182332	0.00295645	-0.0237778	-0.0161394	0.000410338	0.0347829	0.0258715	0.00677563
0.408	-0.0339622	-0.0301431	-0.0237778	-0.0225047	-0.0148664	-0.00850107	0.014414	0.0271445	0.037329	0.0131409	0.0296907	0.014414	0.0322368	0.0258715	0.00550257	0.014414	0.0118679	0.0169601	0.00550257	-0.00595495	-0.0135933	-0.00595495	-0.0186855	0.0105948	0.00550257	0.0513327	-0.0199586	0.0195062	0.0271445	0.0182332	0.0271445	0.0258715	0.0233254	0.0195062	0.0195062	0.0245984	0.0105948	0.0207793	0.0207793	-0.00468189	0.0105948	0.014414	0.00550257	-0.0199586	-0.00468189	0.00295645	0.0245984	0.0258715	0.0105948
0.409	-0.0148664	-0.0250508	-0.0263239	-0.0275969	-0.0148664	-0.0135933	0.00295645	0.0411482	0.0245984	0.00422951	0.0182332	0.0169601	0.0195062	0.00932174	0.0195062	0.0105948	0.014414	0.0182332	-0.00468189	0.00422951	-0.00850107	-0.0123202	-0.0275969	-0.000862719	0.00932174	0.0666093	-0.0148664	0.00932174	0.0195062	0.0131409	0.0296907	0.036056	0.0220523	0.00804868	0.014414	0.014414	0.0335098	0.0284176	0.0182332	0.00804868	0.000410338	0.00932174	0.000410338	-0.0237778	-0.00977412	-0.00340883	0.0220523	0.0182332	0.0207793
0.41	-0.0110472	-0.0352353	-0.0148664	-0.0263239	-0.00977412	-0.0135933	-0.00468189	0.0398751	0.0284176	0.00932174	0.0296907	0.00932174	0.0258715	0.015687	0.0182332	0.0131409	0.000410338	0.0207793	0.0105948	0.000410338	-0.0110472	-0.0263239	-0.0263239	0.00550257	-0.00595495	0.0538788	-0.0110472	0.0233254	0.0233254	0.00295645	0.036056	0.0207793	0.0182332	0.0131409	0.0195062	0.0258715	0.0309637	0.0271445	0.00932174	-0.00468189	0.0182332	0.015687	-0.0123202	-0.00722801	-0.00722801	0.0016834	0.0233254	0.0309637	0.00932174
0.411	-0.00977412	-0.0250508	-0.0301431	-0.0352353	-0.0199586	-0.0161394	-0.00468189	0.0335098	0.0449674	-0.00722801	0.0195062	0.00804868	0.015687	0.00932174	0.00932174	0.0118679	0.000410338	0.036056	-0.00340883	0.000410338	0.00295645	-0.0110472	-0.0186855	0.00932174	-0.0174125	0.0500596	-0.0199586	0.0207793	0.014414	0.0347829	0.0207793	0.0169601	0.0131409	0.0195062	0.0207793	0.00804868	0.014414	0.00932174	0.0258715	-0.00340883	-0.000862719	0.0105948	-0.0135933	-0.0225047	-0.00722801	-0.000862719	0.036056	0.0207793	0.0131409
0.412	-0.0148664	-0.0263239	-0.0199586	-0.0339622	-0.0225047	-0.0148664	-0.00468189	0.036056	0.0182332	0.000410338	0.0245984	0.015687	0.0233254	0.0207793	0.015687	0.0207793	0.014414	0.0182332	-0.0135933	-0.00213578	0.000410338	-0.00977412	-0.0199586	0.000410338	-0.0352353	0.0322368	-0.0186855	0.00932174	0.015687	0.0195062	0.0245984	0.036056	0.0220523	0.00550257	0.0131409	0.0296907	0.0233254	0.0347829	0.0182332	-0.00595495	-0.0110472	0.0207793	-0.0148664	-0.0135933	-0.00340883	0.00550257	0.0258715	0.0220523	0.00295645
0.413	-0.0110472	-0.0148664	-0.0212316	-0.0263239	-0.0199586	-0.00468189	0.000410338	0.0284176	0.0118679	0.00932174	0.0335098	0.0207793	0.0233254	0.00295645	0.00932174	0.00295645	0.0169601	0.00295645	-0.00595495	-0.00213578	-0.00468189	-0.0174125	-0.0161394	0.00550257	-0.0416006	0.0347829	-0.0110472	0.014414	0.00677563	0.0195062	0.0258715	0.0347829	0.00804868	0.0207793	0.014414	0.0131409	0.0296907	0.00932174	0.0105948	-0.0174125	0.00932174	0.00804868	-0.0110472	-0.00977412	-0.00977412	0.00422951	0.036056	0.0207793	0.00804868
0.414	-0.0135933	-0.0110472	-0.0250508	-0.0263239	-0.0250508	-0.00850107	-0.00213578	0.037329	0.0335098	0.000410338	0.0245984	0.014414	0.0131409	0.00677563	0.015687	0.0105948	0.0118679	0.0118679	-0.0161394	0.0105948	-0.00468189	-0.0199586	-0.00340883	0.000410338	-0.0454197	0.0538788	-0.0110472	0.0169601	0.0195062	0.0118679	0.0245984	0.0195062	0.015687	0.014414	0.0207793	0.015687	0.0195062	0.0169601	0.0207793	-0.0135933	-0.0110472	0.014414	-0.0199586	-0.00468189	-0.00213578	0.00932174	0.0322368	0.036056	0.0105948
0.415	-0.00595495	-0.0250508	-0.0275969	-0.0212316	-0.0237778	-0.00468189	-0.00340883	0.0347829	0.0245984	-0.000862719	0.0258715	0.0245984	0.0233254	0.00677563	0.0182332	0.0182332	0.00550257	0.0195062	-0.0186855	0.015687	-0.00468189	-0.0250508	-0.0212316	-0.0174125	-0.0606964	0.0462404	-0.0174125	0.0271445	0.0131409	0.0016834	0.0016834	0.0258715	0.0105948	0.0195062	0.0245984	0.0195062	0.0271445	0.0245984	0.00550257	0.0105948	-0.00595495	0.00550257	-0.0174125	-0.0135933	-0.000862719	0.0169601	0.0258715	0.0169601	0.0105948
0.416	-0.0161394	-0.0275969	-0.0161394	-0.0275969	-0.0148664	-0.0135933	0.00550257	0.0271445	0.0245984	0.0169601	0.0245984	0.036056	0.0271445	0.0169601	0.0245984	0.015687	0.015687	0.000410338	0.000410338	-0.00977412	-0.00340883	-0.0250508	-0.0237778	0.014414	-0.0657887	0.0449674	-0.00468189	0.0195062	0.0220523	0.036056	0.0131409	0.0335098	0.0207793	0.0271445	0.00804868	0.0309637	0.0207793	0.00677563	0.00550257	-0.0148664	-0.00977412	0.0105948	-0.0148664	-0.00850107	-0.00595495	0.0195062	0.037329	0.0220523	0.00295645
0.417	-0.0148664	-0.0148664	-0.0123202	-0.02887	-0.0148664	-0.00468189	0.0105948	0.015687	0.0296907	0.000410338	0.015687	0.0271445	0.0220523	-0.00468189	0.0131409	0.0195062	0.014414	0.015687	-0.0148664	0.00422951	-0.00977412	-0.0199586	-0.0110472	0.00550257	-0.0556042	0.037329	-0.0148664	0.00932174	0.0207793	0.00295645	0.00295645	0.0271445	0.0233254	0.0195062	0.0182332	0.0207793	0.0347829	0.00677563	0.00422951	-0.00213578	-0.00977412	0.00932174	-0.0275969	0.0016834	0.00422951	0.0131409	0.0245984	0.0296907	0.0105948
0.418	-0.0199586	-0.0263239	0.00804868	-0.0237778	-0.00722801	-0.0110472	0.014414	0.0335098	0.0195062	-0.000862719	0.0296907	0.0436943	0.036056	0.014414	0.0245984	0.00804868	0.0118679	0.014414	0.000410338	-0.00340883	0.00422951	-0.02887	-0.00595495	-0.000862719	-0.0747001	0.036056	-0.0186855	0.00804868	0.0207793	0.000410338	0.0169601	0.00932174	0.00804868	0.0195062	0.036056	0.0169601	0.0220523	0.0233254	0.00295645	-0.0148664	-0.00468189	0.000410338	-0.0263239	-0.0135933	-0.00213578	0.0233254	0.0220523	0.0258715	0.00422951
0.419	-0.0237778	-0.0237778	0.0296907	-0.0148664	0.00422951	-0.00213578	0.00550257	0.036056	0.00550257	0.00422951	0.0398751	0.0309637	0.0271445	0.00932174	0.0195062	0.0131409	0.0195062	0.0169601	-0.0135933	0.000410338	0.00422951	-0.0110472	-0.0148664	0.00295645	-0.0632425	0.0322368	-0.0250508	0.0220523	0.0245984	0.014414	-0.00340883	0.0245984	0.0105948	0.014414	0.0245984	0.0296907	0.0220523	0.0169601	0.00295645	0.000410338	-0.000862719	0.00422951	-0.0148664	-0.00340883	0.000410338	0.0258715	0.0475135	0.015687	0.00422951
0.42	-0.0148664	-0.0225047	0.0551518	-0.0161394	0.015687	-0.0237778	0.0105948	0.0258715	0.0207793	0.0118679	0.0335098	0.036056	0.0322368	0.0016834	0.0245984	0.0207793	0.0169601	0.0182332	-0.00595495	0.000410338	0.00677563	-0.00595495	-0.0148664	0.014414	-0.0581503	0.0449674	-0.0174125	0.0271445	0.015687	0.00932174	0.0258715	0.0296907	0.0105948	0.0195062	0.0207793	0.014414	0.0207793	0.0105948	0.000410338	0.0016834	-0.0135933	0.00422951	-0.0161394	-0.00213578	0.0118679	0.0271445	0.0271445	0.0182332	0.00295645
0.421	-0.00468189	-0.0135933	0.0857052	-0.0212316	0.0169601	0.0016834	0.0258715	0.0347829	0.0245984	0.014414	0.037329	0.0615171	0.0309637	0.015687	0.000410338	0.0182332	0.00550257	0.014414	0.000410338	0.0131409	-0.00340883	-0.0225047	-0.0186855	0.0207793	-0.0492389	0.0258715	-0.0135933	0.0245984	0.00550257	0.015687	0.015687	0.00677563	0.0195062	0.0169601	0.00422951	0.0233254	0.0169601	0.0118679	0.00932174	-0.000862719	-0.0212316	0.00295645	-0.0339622	-0.00213578	0.0131409	0.0411482	0.0347829	0.037329	0.00804868
0.422	0.000410338	-0.00595495	0.100982	-0.0148664	0.0271445	-0.0135933	0.0386021	0.0245984	0.0233254	0.0169601	0.0245984	0.0602441	0.0271445	0.0245984	0.00677563	0.0245984	0.0016834	0.0169601	-0.000862719	0.00295645	0.00295645	-0.0199586	-0.0148664	0.0258715	-0.0556042	0.0347829	-0.0110472	0.0220523	0.00550257	0.0195062	0.0105948	0.0195062	0.014414	0.014414	0.0245984	0.015687	0.0245984	0.0118679	0.015687	-0.00722801	0.00295645	0.00804868	-0.0148664	0.00422951	0.00295645	0.0500596	0.036056	0.0245984	0.00677563
0.423	-0.0161394	-0.0212316	0.128989	-0.0225047	0.0309637	-0.000862719	0.0309637	0.0296907	0.0220523	0.0296907	0.0322368	0.0576979	0.036056	0.0245984	0.0195062	0.00550257	0.00932174	0.00932174	-0.00340883	0.0105948	0.000410338	-0.0237778	-0.00468189	0.0500596	-0.0645156	0.036056	-0.0135933	0.0131409	0.0169601	0.014414	0.0195062	0.0207793	0.0207793	0.00677563	0.0309637	0.014414	0.0245984	0.0182332	0.00804868	0.0016834	-0.00850107	-0.000862719	-0.00977412	0.00295645	0.00932174	0.0615171	0.0386021	0.0322368	0.015687
0.424	-0.00468189	-0.0110472	0.167181	-0.00977412	0.0411482	-0.0135933	0.0500596	0.0335098	0.0207793	0.0347829	0.0500596	0.080613	0.0309637	0.0411482	0.0131409	0.014414	0.0105948	0.00550257	0.00677563	0.015687	0.015687	-0.0161394	-0.00850107	0.0271445	-0.050512	0.0347829	-0.0174125	0.00422951	0.00550257	0.00932174	0.00550257	0.0207793	0.00932174	0.0207793	0.0182332	0.0207793	0.0309637	0.0258715	0.000410338	0.00295645	-0.00722801	0.00550257	-0.0250508	-0.00850107	-0.00340883	0.080613	0.037329	0.0386021	0.0118679
0.425	-0.0123202	-0.0199586	0.163362	-0.0135933	0.0411482	-0.00468189	0.0513327	0.0309637	0.0245984	0.0449674	0.0436943	0.0831591	0.0258715	0.0436943	0.00677563	0.0118679	0.00932174	0.0245984	0.014414	0.0016834	0.00677563	-0.0148664	-0.00722801	0.0449674	-0.0568773	0.0258715	-0.00977412	0.0233254	0.0245984	0.0296907	0.0169601	0.0169601	0.015687	0.015687	0.0207793	0.0169601	0.0207793	0.0169601	-0.00340883	-0.00850107	-0.00468189	0.00295645	-0.0123202	-0.00213578	0.014414	0.0920705	0.036056	0.036056	0.00550257
0.426	0.00422951	0.00422951	0.169727	-0.0148664	0.0526057	-0.00468189	0.0424212	0.0335098	0.0347829	0.0564249	0.0551518	0.081886	0.037329	0.0296907	0.015687	0.0105948	0.0182332	0.0195062	0.0118679	0.00422951	-0.00468189	-0.0199586	-0.00340883	0.0615171	-0.0441467	0.0335098	-0.0135933	0.037329	0.0207793	0.015687	0.015687	0.0207793	0.0335098	0.014414	0.014414	0.015687	0.0258715	0.00804868	0.00422951	-0.0110472	-0.0174125	0.000410338	-0.0186855	-0.00340883	0.000410338	0.100982	0.036056	0.0220523	0.0131409
0.427	-0.0110472	-0.0110472	0.160816	-0.0148664	0.0551518	-0.00850107	0.0500596	0.0386021	0.0233254	0.0691555	0.0615171	0.0857052	0.0245984	0.0487865	0.0207793	0.0105948	0.00932174	0.0233254	0.000410338	0.000410338	0.014414	-0.0135933	-0.00468189	0.0666093	-0.0390544	0.0424212	-0.0199586	0.0207793	0.00677563	0.00932174	0.0169601	0.0169601	-0.000862719	0.014414	0.0182332	0.0220523	0.0207793	0.014414	0.00677563	-0.00213578	-0.0110472	0.00295645	-0.0199586	-0.00340883	0.014414	0.102255	0.037329	0.0207793	-0.000862719
0.428	-0.0199586	-0.00722801	0.156996	-0.0110472	0.0653363	0.00550257	0.081886	0.0245984	0.0322368	0.0717016	0.0615171	0.0857052	0.015687	0.0500596	0.0195062	0.0118679	0.0131409	0.0233254	0.00932174	0.00550257	0.0233254	-0.00468189	0.000410338	0.0666093	-0.0403275	0.036056	-0.0123202	0.0169601	0.000410338	0.0105948	0.015687	0.0195062	0.0245984	0.0131409	0.0169601	0.0207793	0.00422951	0.0220523	0.00932174	0.00295645	0.000410338	0.00932174	-0.0199586	0.00932174	0.00932174	0.122624	0.036056	0.0245984	0.0105948
0.429	-0.00595495	0.000410338	0.15827	-0.0135933	0.0666093	-0.00595495	0.0767938	0.0296907	0.0207793	0.080613	0.081886	0.106074	0.0182332	0.0717016	0.0195062	-0.00213578	0.0131409	0.0169601	0.00804868	-0.000862719	0.0220523	-0.0250508	-0.00468189	0.0755207	-0.0416006	0.0386021	-0.0110472	0.0169601	0.0131409	0.015687	0.00804868	0.0105948	0.00932174	0.00804868	0.0220523	0.0271445	0.0296907	0.0207793	0.00932174	-0.00213578	-0.0161394	0.0118679	-0.00977412	-0.00977412	0.00422951	0.131535	0.0322368	0.0182332	0.00804868
0.43	-0.00722801	-0.00722801	0.151904	-0.00468189	0.0704285	-0.00722801	0.0780669	0.0258715	0.0118679	0.0780669	0.0857052	0.0984358	0.0118679	0.0576979	0.0195062	0.0195062	0.0233254	0.0207793	0.0207793	0.00295645	0.0424212	-0.0199586	-0.0110472	0.0844321	-0.0530581	0.0449674	-0.0174125	0.00295645	0.0105948	0.0118679	0.0309637	0.0233254	0.00550257	0.014414	0.0271445	0.0233254	0.0258715	0.0258715	0.000410338	0.0016834	-0.00722801	0.000410338	-0.0148664	0.0207793	0.0182332	0.128989	0.0309637	0.0322368	0.00295645
0.431	-0.00213578	0.00422951	0.155723	-0.00468189	0.0640632	-0.00977412	0.0857052	0.0271445	0.0335098	0.0857052	0.0920705	0.0984358	0.0207793	0.0780669	0.00932174	0.00932174	0.0169601	0.0207793	0.000410338	0.00295645	0.0386021	-0.00595495	-0.00340883	0.0882513	-0.050512	0.0386021	-0.00850107	0.0195062	0.0131409	0.0169601	0.015687	0.0105948	0.014414	0.00550257	0.00804868	0.0398751	0.0233254	0.0258715	0.0207793	-0.00850107	-0.0110472	0.0105948	-0.0110472	-0.00468189	0.00677563	0.137901	0.0309637	0.0296907	0.00295645
0.432	-0.00213578	0.014414	0.146812	-0.00722801	0.0831591	-0.00722801	0.0857052	0.0258715	0.0296907	0.0907974	0.0869783	0.113712	0.0296907	0.0615171	0.0233254	0.0105948	0.0169601	0.0105948	0.0105948	0.014414	0.0424212	-0.00213578	-0.00340883	0.107347	-0.051785	0.0424212	-0.0148664	0.0271445	0.014414	0.0245984	0.0207793	0.015687	0.014414	0.014414	0.0169601	0.0526057	0.0296907	0.0207793	0.00422951	-0.00213578	0.0016834	0.014414	-0.00340883	0.014414	0.00932174	0.134081	0.0309637	0.0309637	0.0131409
0.433	-0.0110472	-0.000862719	0.134081	-0.00595495	0.0767938	0.0169601	0.102255	0.036056	0.0335098	0.0933435	0.104801	0.0920705	0.036056	0.0717016	0.014414	0.0233254	0.0296907	0.014414	0.00804868	0.00932174	0.0487865	-0.00850107	0.0016834	0.0997088	-0.0466928	0.036056	-0.0174125	0.00677563	-0.00340883	0.014414	0.0296907	0.0118679	0.0105948	0.0220523	0.0169601	0.0653363	0.014414	0.0169601	0.015687	0.00932174	0.0016834	0.0131409	-0.0161394	0.0105948	0.0169601	0.136628	0.036056	0.0309637	0.00677563
0.434	0.00550257	0.00677563	0.123897	-0.0110472	0.0742477	0.0169601	0.106074	0.0538788	0.0258715	0.0984358	0.107347	0.0984358	0.0284176	0.0678824	0.0195062	0.0131409	0.00422951	0.00550257	0.014414	0.00677563	0.0564249	-0.0110472	0.00804868	0.107347	-0.051785	0.036056	-0.0212316	0.0233254	0.00932174	0.0207793	0.0016834	0.0207793	0.014414	0.00932174	0.0195062	0.0666093	0.0207793	0.014414	0.015687	-0.0123202	0.0105948	0.0284176	0.00677563	0.00804868	0.00677563	0.132808	0.037329	0.037329	0.00550257
0.435	-0.00722801	0.00677563	0.122624	-0.00977412	0.0844321	-0.00468189	0.0984358	0.0513327	0.0220523	0.0920705	0.10862	0.0844321	0.037329	0.0666093	0.0309637	0.00550257	0.00932174	0.0207793	0.0169601	0.00422951	0.0500596	-0.0148664	0.000410338	0.0958897	-0.0403275	0.0462404	-0.0110472	0.014414	0.0131409	0.0220523	0.00422951	0.00932174	0.0195062	0.00677563	0.0271445	0.0500596	0.0271445	0.0347829	0.0169601	0.00804868	-0.00595495	0.0169601	0.00422951	0.000410338	0.00804868	0.122624	0.0424212	0.0271445	0.0118679
0.436	0.00422951	0.000410338	0.111166	-0.000862719	0.0793399	0.000410338	0.0958897	0.0640632	0.015687	0.0831591	0.104801	0.0755207	0.0296907	0.0920705	0.014414	0.00804868	0.015687	0.00804868	0.0105948	0.000410338	0.0576979	0.00550257	0.00295645	0.107347	-0.0581503	0.0309637	-0.00468189	0.0233254	0.0220523	0.00932174	0.0245984	0.0182332	0.0105948	0.014414	0.0105948	0.014414	0.0220523	0.0245984	0.00932174	-0.00468189	0.00422951	0.0322368	-0.0161394	0.015687	0.0118679	0.121351	0.0296907	0.0284176	0.00804868
0.437	0.00550257	-0.000862719	0.107347	0.00422951	0.0475135	0.00550257	0.0767938	0.0653363	0.0322368	0.0920705	0.112439	0.0755207	0.0195062	0.0755207	0.0207793	0.0195062	0.00550257	0.015687	-0.00722801	-0.000862719	0.0526057	0.000410338	-0.00340883	0.102255	-0.051785	0.037329	0.00550257	0.0233254	0.0207793	0.0245984	0.0169601	0.0258715	-0.00595495	0.0207793	0.036056	-0.000862719	0.0284176	0.015687	0.014414	-0.00595495	-0.00468189	0.036056	-0.00340883	0.014414	0.014414	0.118805	0.037329	0.0309637	0.015687
0.438	-0.00722801	-0.00468189	0.0907974	0.0131409	0.00932174	0.0016834	0.0895244	0.0653363	0.0335098	0.0907974	0.106074	0.0780669	0.0347829	0.0767938	0.0233254	0.00804868	0.0195062	0.00550257	0.014414	0.00550257	0.0602441	-0.0110472	0.00677563	0.106074	-0.0568773	0.0309637	-0.0135933	0.0131409	0.00677563	0.0258715	0.00932174	0.014414	0.0182332	0.0195062	0.00932174	-0.000862719	0.0309637	0.00932174	0.0118679	-0.00468189	-0.00977412	0.0487865	0.00422951	0.00422951	0.0169601	0.104801	0.0449674	0.0284176	0.014414
0.439	0.0118679	-0.0148664	0.0857052	-0.00340883	-0.000862719	0.014414	0.0767938	0.0691555	0.0245984	0.0780669	0.104801	0.0436943	0.0309637	0.0767938	0.0182332	0.0169601	0.014414	0.0220523	0.00550257	0.000410338	0.0742477	-0.0148664	-0.0110472	0.106074	-0.0454197	0.0398751	-0.0174125	0.0284176	0.0105948	0.0233254	0.0296907	0.00677563	0.014414	0.0131409	0.0284176	-0.00722801	0.0347829	0.0271445	0.00677563	0.0118679	0.00804868	0.0449674	-0.000862719	0.0195062	0.00295645	0.0920705	0.0436943	0.0309637	0.0131409
0.44	0.000410338	-0.00722801	0.0844321	0.00295645	0.0195062	0.00295645	0.0767938	0.0678824	0.0169601	0.0729746	0.102255	-0.00595495	0.00422951	0.0653363	0.0131409	0.00932174	0.0105948	0.0207793	0.0131409	0.00677563	0.0564249	-0.00340883	0.00295645	0.0984358	-0.051785	0.0271445	-0.00595495	0.0220523	0.00804868	0.0309637	0.0220523	0.015687	0.0245984	0.0182332	0.0207793	0.00932174	0.015687	0.015687	0.00677563	0.00295645	0.00550257	0.0678824	0.00422951	0.0207793	0.0207793	0.0869783	0.0424212	0.0347829	0.0195062
0.441	0.00932174	0.000410338	0.0946166	0.000410338	0.0513327	0.0131409	0.0704285	0.0615171	0.0233254	0.0755207	0.102255	-0.0110472	0.0309637	0.014414	0.015687	0.0169601	0.0131409	0.0169601	0.0169601	0.00932174	0.0666093	0.00804868	0.00932174	0.100982	-0.050512	0.0322368	-0.00977412	0.0245984	0.00932174	0.0284176	0.0233254	0.0322368	0.00932174	-0.00340883	0.0245984	0.0016834	0.0207793	0.014414	0.014414	-0.00595495	0.000410338	0.0844321	0.00295645	0.015687	0.0182332	0.081886	0.0398751	0.0271445	0.0169601
0.442	-0.00977412	-0.00468189	0.0844321	-0.000862719	0.0526057	0.000410338	0.0335098	0.0666093	0.0245984	0.0564249	0.0907974	-0.00468189	0.0207793	-0.0326892	0.0233254	0.014414	0.0245984	0.0105948	0.0105948	0.0016834	0.0551518	-0.00468189	0.015687	0.0869783	-0.0708809	0.0258715	-0.00977412	0.0245984	0.0207793	0.0335098	0.0105948	0.0131409	0.0105948	0.014414	0.0207793	0.00932174	0.0258715	0.0322368	0.00677563	0.0182332	-0.00595495	0.0882513	0.0016834	0.00677563	0.0105948	0.0564249	0.0398751	0.0271445	0.0131409
0.443	0.0105948	-0.00722801	0.0602441	-0.00468189	0.0513327	0.0195062	0.014414	0.0615171	0.0258715	0.0271445	0.0895244	0.015687	0.0309637	-0.0199586	0.0258715	0.0245984	0.0207793	0.0105948	0.0195062	0.0105948	0.0526057	-0.00340883	0.00804868	0.0958897	-0.0645156	0.037329	-0.0148664	0.00677563	0.00932174	0.0271445	0.00677563	0.015687	0.015687	0.00932174	0.0258715	0.00422951	0.0258715	0.0309637	0.014414	-0.000862719	-0.00340883	0.111166	-0.00468189	0.0169601	0.0195062	0.0564249	0.0475135	0.0296907	0.0207793
0.444	0.00295645	-0.00722801	0.0564249	-0.000862719	0.0576979	0.0131409	0.0105948	0.0551518	0.0245984	-0.0148664	0.0742477	0.0271445	0.0182332	-0.0174125	0.0207793	0.0296907	0.0105948	0.0245984	0.00677563	0.000410338	0.0564249	-0.00468189	0.00550257	0.0666093	-0.0683348	0.0258715	-0.00850107	0.0296907	0.015687	0.0195062	0.00677563	0.0195062	0.0169601	0.0131409	0.015687	0.00804868	0.0296907	0.0207793	0.00677563	0.00677563	-0.00213578	0.121351	0.00550257	0.014414	0.0271445	0.0449674	0.0449674	0.037329	0.0169601
0.445	0.000410338	0.000410338	0.0576979	-0.00595495	0.0564249	0.00932174	0.0195062	0.0526057	0.015687	0.000410338	0.0169601	0.014414	0.0258715	0.00932174	0.0271445	0.0207793	0.0309637	0.0207793	0.0207793	-0.00340883	0.0538788	0.000410338	0.014414	0.0602441	-0.0581503	0.037329	-0.00213578	0.0207793	0.0195062	0.0169601	0.0309637	0.00932174	0.0105948	0.0118679	0.0131409	0.00932174	0.0386021	0.0309637	0.0207793	0.00677563	0.00932174	0.130262	0.00804868	0.0169601	0.015687	0.0615171	0.0411482	0.0296907	0.0105948
0.446	-0.000862719	0.00295645	0.0627902	-0.00468189	0.0538788	-0.00213578	0.00932174	0.0245984	0.0258715	0.0245984	0.00295645	0.0335098	0.0296907	0.0245984	0.0195062	0.0309637	0.014414	0.0245984	0.015687	0.00550257	0.0538788	0.00677563	0.0220523	0.0666093	-0.0556042	0.0220523	0.0220523	0.0233254	0.014414	0.0335098	0.00677563	0.0207793	0.00422951	0.0169601	0.0258715	-0.00722801	0.0182332	0.014414	0.00550257	0.00932174	0.000410338	0.142993	0.0105948	0.0233254	0.014414	0.0615171	0.0424212	0.0309637	0.0131409
0.447	0.00295645	-0.00213578	0.0398751	-0.00722801	0.0449674	0.00550257	0.0131409	0.015687	0.0195062	0.0233254	0.00550257	0.0182332	0.014414	0.0207793	0.0233254	0.014414	0.014414	0.0207793	0.0182332	0.0105948	0.0436943	0.00932174	0.000410338	0.0627902	-0.0479659	0.0449674	0.00550257	0.0182332	0.0182332	0.0207793	0.0118679	0.0233254	0.015687	0.0195062	0.0195062	0.00932174	0.0220523	0.0271445	0.0131409	0.0258715	0.00932174	0.136628	0.0131409	0.00804868	0.0245984	0.0513327	0.037329	0.0462404	0.015687
0.448	-0.000862719	0.00295645	0.0615171	0.00550257	0.0500596	0.015687	0.00677563	0.00932174	0.0271445	0.0271445	0.0207793	0.014414	0.0233254	0.0398751	0.0195062	0.015687	0.0220523	0.0169601	0.014414	0.00932174	0.0322368	0.00804868	0.00804868	0.0640632	-0.0594234	0.0398751	0.00422951	0.00932174	0.0105948	0.0284176	0.014414	0.0195062	0.00422951	0.0169601	0.0182332	0.000410338	0.0245984	0.0220523	0.015687	0.00932174	0.00932174	0.142993	0.00932174	0.0195062	0.0169601	0.0309637	0.0449674	0.0309637	0.00804868
0.449	0.0245984	-0.0123202	0.0551518	-0.00340883	0.0513327	0.00804868	0.00422951	0.0207793	0.0195062	0.0296907	0.0258715	0.0207793	0.0169601	0.0424212	0.0207793	0.0105948	0.0182332	0.0195062	0.0105948	0.014414	0.0220523	0.00295645	0.00295645	0.0513327	-0.0543312	0.0233254	0.0182332	0.0182332	0.00550257	0.0245984	0.0207793	0.0296907	0.014414	0.0284176	0.0309637	0.00550257	0.0271445	0.0169601	0.00932174	-0.00468189	0.014414	0.145539	0.00932174	0.015687	0.0182332	0.0271445	0.0449674	0.0309637	0.0182332
0.45	-0.00468189	-0.00850107	0.0487865	-0.00595495	0.0449674	0.014414	0.423065	0.00550257	0.0207793	0.00677563	0.0258715	0.014414	0.0271445	0.0551518	0.0245984	0.0118679	0.00932174	0.0169601	0.0207793	0.0105948	0.036056	0.00677563	0.0105948	0.0513327	-0.0543312	0.0258715	0.0169601	0.0207793	0.0105948	0.0182332	0.00804868	0.0258715	0.014414	0.015687	0.0258715	0.000410338	0.0220523	0.0271445	0.0118679	0.00295645	0.015687	0.142993	0.0105948	0.000410338	0.014414	0.0398751	0.0386021	0.0309637	0.014414
0.451	0.0016834	-0.00213578	0.0284176	0.000410338	0.0284176	0.00677563	0.98703	-0.0110472	0.0233254	0.00295645	0.0207793	0.000410338	0.0296907	0.0436943	0.0207793	0.0169601	0.0195062	0.0131409	0.015687	0.00295645	0.0526057	0.00422951	0.00932174	0.0538788	-0.0657887	0.0424212	0.014414	0.0309637	0.0105948	0.0195062	0.014414	0.0105948	0.0271445	0.000410338	0.0245984	0.00550257	0.0169601	0.014414	0.0207793	0.00550257	-0.00850107	0.137901	0.0105948	0.014414	0.0271445	0.0258715	0.0513327	0.0347829	0.0182332
0.452	-0.00213578	-0.00468189	0.036056	0.00677563	0.0271445	0.00422951	-0.213463	0.00932174	0.0195062	0.00295645	0.036056	-0.000862719	0.0233254	0.0449674	0.0296907	0.0182332	0.0118679	0.015687	0.015687	0.00804868	0.0513327	0.00422951	0.000410338	0.0526057	-0.0747001	0.037329	0.0309637	0.0271445	0.0233254	0.0220523	0.0182332	0.0207793	0.0207793	0.0195062	0.0233254	0.0195062	0.015687	0.0245984	0.0195062	0.0182332	0.00932174	0.126443	0.0169601	0.0131409	0.0207793	0.0207793	0.0462404	0.0322368	0.0245984
0.453	0.0105948	-0.00595495	0.0411482	-0.0110472	0.0271445	0.0169601	-0.00213578	0.000410338	0.0245984	-0.000862719	0.0309637	0.000410338	0.00677563	0.0309637	0.0233254	0.014414	0.0220523	0.0245984	0.0169601	0.0131409	0.0487865	0.00804868	-0.00213578	0.0487865	-0.0696078	0.0411482	0.0309637	0.015687	0.0233254	0.0322368	0.0258715	0.014414	0.00804868	0.0233254	0.0182332	0.0105948	0.0411482	0.0245984	0.00677563	0.00550257	0.0131409	0.131535	0.0131409	0.00932174	0.015687	0.0182332	0.0398751	0.037329	0.014414
0.454	0.00422951	-0.00468189	0.0538788	-0.00595495	0.0118679	0.00295645	-0.333131	0.00422951	0.0169601	-0.00595495	0.0411482	-0.00850107	0.0258715	0.0398751	0.0182332	0.0131409	0.0169601	0.0131409	0.0105948	0.014414	0.0245984	0.0016834	0.0207793	0.0538788	-0.0683348	0.0271445	0.036056	0.0233254	0.00295645	0.036056	0.0131409	0.0118679	0.0118679	0.0207793	0.0207793	0.0131409	0.0296907	0.0296907	0.0309637	0.0131409	0.00804868	0.112439	0.014414	0.0169601	0.0118679	0.0131409	0.0487865	0.036056	0.014414
0.455	0.00677563	-0.00850107	0.0449674	-0.00213578	0.0245984	0.0131409	-0.142172	0.00932174	0.015687	-0.000862719	0.0309637	0.0105948	0.0322368	0.0411482	0.015687	0.00295645	0.014414	0.0207793	0.0207793	0.00932174	0.0627902	0.000410338	0.0016834	0.036056	-0.0568773	0.0335098	0.0398751	0.0296907	0.0169601	0.0169601	0.014414	0.0245984	0.0233254	0.0233254	0.0296907	0.0309637	0.0258715	0.0296907	0.0169601	0.0182332	0.0131409	0.104801	0.00932174	0.00932174	0.0296907	0.0258715	0.0386021	0.0322368	0.015687
0.456	0.00932174	-0.00340883	0.0386021	0.0016834	0.00295645	0.0131409	0.0844321	0.014414	0.0233254	0.00550257	0.015687	0.0118679	0.0131409	0.036056	0.0207793	0.0245984	0.0258715	0.0195062	0.0182332	0.0105948	0.0551518	0.014414	-0.00340883	0.0424212	-0.0568773	0.036056	0.036056	0.0233254	0.014414	0.0309637	0.0258715	0.0195062	0.00804868	0.014414	0.0335098	0.0258715	0.0322368	0.0245984	0.0131409	0.00422951	0.0105948	0.0997088	0.00422951	0.0105948	0.014414	0.0271445	0.0462404	0.0335098	0.015687
0.457	0.000410338	-0.0135933	0.037329	0.00422951	0.00804868	0.0233254	0.102255	0.014414	0.0258715	0.0220523	0.0207793	0.0284176	0.0271445	0.0245984	0.014414	0.0195062	0.0220523	0.014414	0.015687	0.0105948	0.0576979	0.00932174	0.0131409	0.0347829	-0.051785	0.0500596	0.0398751	0.0233254	0.0207793	0.0335098	0.0207793	0.0220523	0.0271445	0.0322368	0.0284176	0.0449674	0.0386021	0.0258715	0.0258715	0.00550257	0.00550257	0.0857052	0.0105948	0.015687	0.0182332	0.015687	0.0475135	0.0462404	0.0195062
0.458	0.00677563	-0.0148664	0.0271445	0.00932174	0.0195062	0.0169601	-0.162541	0.0309637	0.015687	0.0245984	0.00677563	0.0182332	0.0271445	0.0207793	0.0296907	0.00932174	0.0131409	0.0258715	0.015687	0.00804868	0.0487865	0.00550257	0.00932174	0.0436943	-0.050512	0.0335098	0.0449674	0.0271445	0.0233254	0.0207793	0.0207793	0.0245984	0.0105948	0.0245984	0.0296907	0.037329	0.0309637	0.0105948	0.0245984	0.0233254	0.0245984	0.080613	0.0131409	0.00677563	0.00932174	0.0131409	0.0475135	0.0296907	0.0271445
0.459	0.00550257	-0.0148664	0.037329	0.000410338	0.0105948	0.015687	-0.368776	0.0258715	0.0195062	0.015687	0.015687	0.036056	0.0245984	0.0207793	0.0258715	0.0131409	0.00550257	0.0131409	0.00677563	0.00422951	0.0500596	0.0016834	0.00550257	0.036056	-0.051785	0.0335098	0.0449674	0.015687	0.0131409	0.0233254	0.0233254	0.014414	0.00932174	0.0195062	0.0258715	0.0475135	0.0207793	0.0296907	0.0207793	0.00932174	0.014414	0.0755207	0.0195062	-0.000862719	0.0195062	0.00804868	0.0411482	0.0322368	0.00932174
0.46	-0.00340883	-0.00595495	0.0398751	0.00804868	0.014414	0.00295645	0.122624	0.0169601	0.0245984	0.0233254	0.0245984	0.037329	0.0309637	0.00932174	0.0335098	0.0245984	0.0182332	0.0207793	0.014414	0.00932174	0.0576979	0.0118679	0.00804868	0.0182332	-0.0428736	0.0309637	0.0500596	0.0169601	0.0169601	0.0220523	0.0220523	0.0131409	0.0258715	0.015687	0.0182332	0.0538788	0.0386021	0.0245984	0.0284176	0.00295645	0.00932174	0.0755207	0.0105948	0.00932174	0.015687	0.0322368	0.0411482	0.0462404	0.015687
0.461	0.000410338	-0.0199586	0.0220523	-0.00722801	0.00804868	0.014414	0.014414	0.0169601	0.0182332	0.0169601	0.0220523	0.0169601	0.0398751	0.00804868	0.0131409	0.0233254	0.0258715	0.0220523	0.0258715	0.00677563	0.0436943	-0.0110472	0.00932174	0.0233254	-0.0403275	0.0487865	0.0411482	0.037329	0.036056	0.0296907	0.0335098	0.0245984	0.015687	0.0284176	0.0296907	0.0576979	0.036056	0.0220523	0.0245984	0.0105948	0.00932174	0.0691555	0.0245984	0.00550257	0.0131409	0.014414	0.0513327	0.0322368	0.0207793
0.462	0.0245984	-0.0110472	0.0245984	0.0016834	0.00550257	0.0131409	0.0564249	0.0195062	0.0296907	0.000410338	0.0131409	0.0233254	0.0207793	0.00295645	0.0233254	0.014414	0.00804868	0.0258715	0.0207793	0.015687	0.0398751	0.00677563	0.0169601	0.0258715	-0.0263239	0.0449674	0.0513327	0.0258715	0.0207793	0.0284176	0.0233254	0.0169601	0.0220523	0.0245984	0.0233254	0.0513327	0.0220523	0.0386021	0.0169601	0.0131409	0.015687	0.0500596	0.00932174	0.00804868	0.015687	0.0118679	0.0449674	0.0309637	0.0207793
0.463	0.00804868	-0.0110472	0.014414	-0.00850107	0.00550257	0.0182332	-0.330585	0.0195062	0.0207793	0.00932174	-0.00213578	0.0169601	0.0245984	1.3002	0.0322368	0.0207793	0.0296907	0.0195062	0.00804868	0.00422951	0.0424212	0.000410338	-0.000862719	0.0245984	-0.0161394	0.037329	0.0436943	0.0322368	0.0284176	0.0309637	0.0322368	0.0131409	0.0182332	0.0233254	0.015687	0.0487865	0.0309637	0.0347829	0.0195062	0.0169601	0.0105948	0.0538788	0.0233254	0.00677563	0.0182332	0.0207793	0.0462404	0.0335098	0.0271445
0.464	0.0131409	0.000410338	0.0105948	0.00550257	0.00295645	0.000410338	-0.138353	0.0245984	0.00932174	0.0220523	0.0118679	0.0182332	0.0169601	0.738784	0.0258715	0.0207793	0.0118679	0.0195062	0.0347829	0.0169601	0.0462404	-0.000862719	0.0118679	0.0335098	-0.0212316	0.0551518	0.0284176	0.0271445	0.0207793	0.0169601	0.0245984	0.0245984	0.0233254	0.0131409	0.0296907	0.0704285	0.0296907	0.0296907	0.0220523	0.00295645	0.0233254	0.058971	0.014414	0.00422951	0.0207793	0.0296907	0.0411482	0.0500596	0.0296907
0.465	0.00932174	-0.0212316	-0.00468189	0.00550257	-0.00850107	0.00932174	-0.175272	0.0207793	0.0220523	-0.00213578	0.0131409	0.0284176	0.0335098	0.294487	0.0258715	0.0105948	0.0207793	0.0220523	0.014414	0.00422951	0.0411482	0.00422951	-0.00340883	0.0233254	-0.0135933	0.0411482	0.0182332	0.0258715	0.0245984	0.0271445	0.0309637	0.0284176	0.0271445	0.0207793	0.0335098	0.0615171	0.036056	0.0182332	0.0271445	0.00932174	0.0245984	0.0653363	0.0195062	0.0118679	0.0118679	0.109893	0.0449674	0.0347829	0.0169601
0.466	0.00295645	-0.00595495	0.000410338	0.00677563	-0.000862719	0.00550257	-0.18291	0.0258715	0.0105948	-0.00722801	0.0233254	0.0271445	0.0105948	0.10862	0.015687	0.0284176	0.0131409	0.0271445	0.015687	0.00932174	0.0500596	0.0105948	0.0131409	0.0296907	-0.0123202	0.0411482	0.0195062	0.0296907	0.0131409	0.0258715	0.0207793	0.015687	0.0271445	0.0207793	0.0296907	0.0602441	0.0233254	0.0335098	0.015687	-0.00340883	0.0233254	0.0538788	0.0207793	0.0131409	0.015687	0.0551518	0.0475135	0.0424212	0.0296907
0.467	0.00422951	-0.0237778	-0.00213578	0.0105948	0.0475135	0.0016834	-0.0148664	0.0296907	0.0335098	0.00422951	0.0207793	0.0220523	0.0258715	0.0576979	0.0245984	0.0182332	0.014414	0.0195062	0.00677563	0.00295645	0.0564249	0.0131409	0.0195062	0.0309637	0.0207793	0.036056	0.0411482	0.0233254	0.015687	0.037329	0.0284176	0.00804868	0.0296907	0.015687	0.0258715	0.0564249	0.0258715	0.0258715	0.014414	0.014414	0.0220523	0.0500596	0.0233254	-0.000862719	0.0207793	-0.0556042	0.0475135	0.0449674	0.014414
0.468	0.00677563	-0.0174125	0.000410338	0.00550257	0.127716	0.014414	0.00295645	0.0182332	0.0195062	0.0169601	0.015687	0.00550257	0.0182332	0.0271445	0.0322368	0.0309637	0.0284176	0.0245984	0.0131409	-0.00722801	0.0449674	0.00932174	0.00550257	0.0207793	0.0526057	0.0411482	0.0475135	0.0296907	0.0118679	0.0411482	0.0322368	0.0207793	0.0296907	0.0245984	0.0284176	0.0666093	0.0258715	0.0195062	0.0182332	0.00932174	0.00677563	0.0500596	0.014414	0.014414	0.00677563	0.0462404	0.0475135	0.0398751	0.0271445
0.469	0.000410338	-0.0135933	0.0169601	-0.00468189	0.114986	0.0169601	-0.0377814	0.00550257	0.014414	0.00932174	0.00550257	-0.00340883	0.036056	0.0016834	0.0258715	0.015687	0.0182332	0.015687	0.0207793	0.0131409	0.0411482	-0.00340883	0.00422951	0.0233254	0.0526057	0.0258715	0.036056	0.0271445	0.015687	0.0296907	0.0220523	0.0296907	0.0258715	0.0207793	0.036056	0.0564249	0.0398751	0.0296907	0.014414	0.0309637	0.0131409	0.037329	0.00677563	0.00550257	0.014414	0.00550257	0.0436943	0.037329	0.0233254
0.47	0.0105948	-0.00340883	-0.00722801	0.000410338	0.134081	-0.00468189	0.0487865	0.0169601	0.0245984	0.00422951	0.00932174	0.397604	0.0233254	0.00804868	0.0182332	0.0207793	0.0296907	0.0182332	0.00677563	0.00932174	0.0309637	0.000410338	0.000410338	0.00295645	0.0500596	0.0475135	0.0615171	0.0169601	0.015687	0.0322368	0.0233254	0.0118679	0.0207793	0.0169601	0.0258715	0.0602441	0.0258715	0.036056	0.0296907	0.00677563	0.0258715	0.0411482	0.015687	0.0207793	0.0245984	-0.00850107	0.0436943	0.0411482	0.0207793
0.471	0.00422951	-0.00850107	-0.0110472	0.000410338	0.151904	0.00422951	0.0411482	0.0309637	0.0207793	-0.00213578	0.00295645	0.578379	0.0207793	0.015687	0.0233254	0.0207793	0.0118679	0.0309637	0.00550257	0.0131409	0.037329	0.015687	0.00677563	0.00932174	0.0500596	0.0500596	0.0602441	0.0207793	0.0296907	0.037329	0.0258715	0.0271445	0.0309637	0.0322368	0.014414	0.0551518	0.0436943	0.014414	0.037329	0.00932174	-0.00722801	0.0462404	0.0207793	0.00932174	0.0118679	0.0411482	0.0347829	0.0347829	0.0258715
0.472	0.014414	-0.0148664	0.000410338	-0.00722801	0.106074	0.015687	0.0436943	0.0309637	0.0220523	0.000410338	0.0118679	0.237199	0.0233254	0.0118679	0.0105948	0.00804868	0.0169601	0.0195062	0.00295645	0.00932174	0.036056	0.0118679	0.0258715	0.000410338	0.037329	0.036056	0.0487865	0.0296907	0.0207793	0.0309637	0.037329	0.0169601	0.0220523	0.0207793	0.036056	0.0500596	0.036056	0.0271445	0.0309637	0.00804868	0.015687	0.0335098	0.000410338	0.00422951	0.00932174	-0.00340883	0.0436943	0.0347829	0.0271445
0.473	0.0105948	-0.00595495	-0.000862719	0.0207793	0.0551518	-0.00595495	-0.00977412	0.0258715	-0.000862719	0.000410338	0.0258715	0.280483	0.0296907	0.0233254	0.0169601	0.00677563	0.0233254	0.0207793	0.0105948	0.0105948	0.0449674	-0.00468189	-0.000862719	0.015687	0.0245984	0.036056	0.0462404	0.0271445	0.014414	0.0245984	0.0195062	0.0169601	0.0245984	0.0245984	0.0245984	0.0564249	0.036056	0.0169601	0.0284176	0.0118679	0.0207793	0.0347829	0.0131409	0.014414	0.0258715	0.00932174	0.0576979	0.0449674	0.0207793
0.474	0.015687	0.000410338	-0.0148664	-0.00468189	0.0602441	0.0207793	0.0335098	0.0271445	0.0207793	0.60384	0.0207793	0.163362	0.0347829	0.015687	0.0245984	0.0207793	0.0169601	0.014414	0.0131409	-0.0110472	0.036056	0.000410338	0.000410338	0.0169601	0.036056	0.0449674	0.0449674	0.0233254	0.0284176	0.036056	0.0233254	0.0245984	0.0322368	0.0245984	0.0258715	0.0538788	0.0411482	0.0462404	0.014414	-0.000862719	0.015687	0.0296907	0.0118679	0.015687	0.0284176	0.0284176	0.0500596	0.0386021	0.0245984
0.475	0.0207793	-0.00340883	-0.000862719	0.00550257	0.0704285	0.00932174	0.0118679	0.036056	0.0220523	-1.00658	0.0233254	0.0640632	0.014414	0.0207793	0.0258715	0.0258715	0.0245984	0.0258715	0.00804868	0.0016834	0.0322368	0.014414	0.00422951	0.00550257	0.036056	0.0347829	0.0347829	0.0207793	0.0182332	0.0233254	0.0436943	0.0258715	0.0118679	0.0258715	0.0386021	0.0258715	0.037329	0.0335098	0.014414	0.0131409	0.015687	0.0398751	0.00932174	0.00804868	0.0131409	-0.00468189	0.0398751	0.0436943	0.0220523
0.476	0.0105948	-0.0161394	-0.0135933	0.000410338	0.0411482	0.0207793	0.00295645	0.0195062	0.0220523	-0.600473	0.00677563	0.0118679	0.0322368	0.0233254	0.015687	0.015687	0.0182332	0.014414	0.0169601	0.00550257	0.036056	0.00932174	0.00422951	0.0258715	0.0309637	0.0449674	0.0347829	0.0131409	0.0207793	0.036056	0.0322368	0.0258715	0.0233254	0.0386021	0.0296907	0.0462404	0.0233254	0.014414	0.0309637	0.00550257	0.0195062	0.0347829	0.0169601	0.00932174	0.0207793	-0.0237778	0.0309637	0.036056	0.0296907
0.477	0.0016834	-0.00468189	-0.00977412	0.000410338	0.015687	0.015687	0.014414	0.0335098	0.014414	-0.605565	0.00295645	0.0207793	0.0322368	0.0245984	0.014414	0.0258715	0.0233254	0.0131409	0.0182332	0.0131409	0.037329	0.0016834	0.0296907	0.0207793	0.0564249	0.0449674	0.0449674	0.0245984	0.0245984	0.0347829	0.0245984	0.0245984	0.0309637	0.0245984	0.0309637	0.0475135	0.0309637	0.0258715	0.0195062	0.0195062	0.0118679	0.0347829	0.015687	0.0105948	0.0245984	-0.00468189	0.0436943	0.0322368	0.0245984
0.478	-0.000862719	-0.00595495	-0.0123202	0.00677563	-0.0110472	0.0309637	0.00550257	0.0233254	0.0169601	-0.159995	0.00932174	0.015687	0.0258715	0.0258715	0.0271445	0.0118679	0.00932174	0.015687	0.00932174	0.00550257	0.0296907	0.014414	0.000410338	0.00932174	0.0615171	0.037329	0.036056	0.0233254	0.0335098	0.0309637	0.0258715	0.0258715	0.0284176	0.0233254	0.0322368	0.0564249	0.0347829	0.0296907	0.0207793	0.0016834	0.0016834	0.0398751	0.00932174	0.00932174	0.015687	0.000410338	0.0296907	0.0271445	0.0195062
0.479	-0.00468189	-0.00595495	-0.0123202	-0.00722801	0.0131409	0.00677563	-0.0759731	0.036056	0.0169601	-0.0848845	0.00932174	-0.0135933	0.0233254	0.0245984	0.0284176	0.014414	0.0245984	0.0258715	0.0258715	0.00295645	0.0322368	0.0016834	-0.000862719	0.0296907	0.0767938	0.0386021	0.0436943	0.0220523	0.0233254	0.0322368	0.0207793	0.0271445	0.0207793	0.015687	0.0309637	0.0411482	0.0258715	0.0245984	0.00677563	0.0118679	0.0258715	0.0195062	0.00804868	0.014414	0.014414	0.00804868	0.0335098	0.0398751	0.0220523
0.48	0.014414	-0.0135933	-0.0135933	0.000410338	0.0169601	0.0296907	-0.0721539	0.0347829	0.0220523	-0.0479659	-0.00595495	0.00804868	0.0258715	0.00677563	0.0182332	0.0220523	0.00932174	0.0296907	0.0118679	0.0118679	0.036056	0.0118679	0.0016834	0.00804868	0.0704285	0.0487865	0.0233254	0.0335098	0.0169601	0.0347829	0.014414	0.0207793	0.0169601	0.0296907	0.0296907	0.0551518	0.0411482	0.0245984	0.0220523	0.014414	0.0118679	0.0245984	0.0118679	0.00932174	0.00932174	-0.00340883	0.0386021	0.0245984	0.0309637
0.481	0.014414	-0.00468189	-0.0250508	0.0105948	-0.00468189	0.0233254	-0.102707	0.0284176	0.00932174	-0.173999	-0.0263239	0.014414	0.00932174	0.0131409	0.0245984	0.00932174	0.0296907	0.0105948	0.00932174	0.000410338	0.0245984	0.0195062	0.0169601	0.015687	0.0640632	0.0296907	0.0271445	0.0233254	0.0284176	0.0245984	0.0207793	0.015687	0.0207793	0.0131409	0.0309637	0.0322368	0.0347829	0.0386021	0.0296907	0.00677563	0.00422951	0.0398751	0.00677563	0.00550257	0.0207793	-0.00977412	0.0386021	0.036056	0.0296907
0.482	0.0016834	-0.00595495	-0.0161394	0.00295645	-0.00468189	0.014414	-0.0428736	0.0284176	0.0284176	-0.156176	-0.000862719	0.014414	0.0296907	-0.0110472	0.0195062	0.0258715	0.0131409	0.0258715	0.014414	0.00422951	0.0245984	0.00422951	0.0105948	0.00422951	0.0513327	0.037329	0.0335098	0.0309637	0.0233254	0.0169601	0.0296907	0.0271445	0.0233254	0.0258715	0.0424212	0.0411482	0.0271445	0.036056	0.0195062	0.0131409	0.00677563	0.0207793	0.00295645	0.014414	0.014414	-0.0174125	0.0475135	0.0411482	0.0207793
0.483	0.0131409	0.00422951	-0.0275969	0.0105948	-0.00468189	0.0207793	0.0220523	0.0309637	0.0245984	-0.0403275	-0.00977412	0.0195062	0.0207793	-0.0161394	0.0309637	0.014414	0.0105948	0.0296907	0.0207793	-0.00340883	0.0398751	0.014414	0.00422951	-0.000862719	0.0526057	0.0487865	0.0220523	0.0309637	0.0207793	0.037329	0.036056	0.015687	0.0322368	0.0347829	0.0296907	0.036056	0.0195062	0.0245984	0.0207793	0.014414	0.015687	0.0207793	0.0182332	0.00932174	0.014414	-0.00340883	0.0411482	0.0245984	0.0347829
0.484	0.00550257	-0.00977412	-0.0148664	0.000410338	-0.00595495	0.0131409	-0.0135933	0.036056	0.014414	-0.0403275	-0.00977412	-0.00340883	0.0322368	-0.00977412	0.0233254	0.0233254	0.0258715	0.0258715	0.014414	0.00422951	0.0335098	0.00677563	0.00932174	-0.0148664	0.0742477	0.0424212	0.0118679	0.0258715	0.0195062	0.0296907	0.0245984	0.0309637	0.0207793	0.036056	0.0271445	0.0245984	0.0347829	0.0245984	0.0105948	0.0207793	0.0169601	0.0284176	0.00422951	-0.00340883	0.015687	-0.00340883	0.0347829	0.036056	0.0233254
0.485	0.0195062	-0.00722801	-0.0148664	-0.00340883	-0.00340883	0.0233254	-0.096342	0.0182332	0.0207793	-0.0377814	-0.00468189	0.00422951	0.0233254	-0.0454197	0.0207793	0.014414	0.0258715	0.0169601	0.0296907	-0.00340883	0.0245984	0.00550257	0.0169601	-0.0135933	0.0627902	0.0271445	0.0258715	0.0233254	0.0207793	0.0271445	0.0195062	0.0309637	0.0245984	0.0258715	0.0296907	0.0258715	0.0398751	0.0195062	0.014414	0.00932174	0.00932174	0.0245984	0.0118679	0.0169601	0.0105948	-0.00340883	0.0424212	0.0347829	0.0271445
0.486	-0.0110472	0.0016834	-0.0110472	0.00550257	0.0016834	0.0118679	-0.0339622	0.0245984	0.0296907	-0.112892	-0.00468189	0.00295645	0.0207793	-0.0275969	0.0245984	0.014414	0.014414	0.0245984	0.0169601	0.00932174	0.0207793	0.0105948	0.00932174	-0.0199586	0.0729746	0.0347829	0.0105948	0.0335098	0.036056	0.0233254	0.0271445	0.0258715	0.0284176	0.0271445	0.0220523	0.0207793	0.0245984	0.0411482	0.0245984	0.0131409	0.00804868	0.00550257	0.0105948	0.014414	0.014414	0.00422951	0.0335098	0.036056	0.0309637
0.487	0.00422951	0.00804868	-0.0250508	-0.00468189	-0.0174125	0.0131409	0.0462404	0.014414	0.0258715	-0.126895	0.015687	0.000410338	0.0233254	-0.0148664	0.0245984	0.0169601	0.0245984	0.0182332	0.00932174	0.0131409	0.0258715	0.00422951	0.0118679	-0.00850107	0.0615171	0.0296907	0.0335098	0.0195062	0.0335098	0.0207793	0.0233254	0.0271445	0.036056	0.0182332	0.0386021	0.0335098	0.0335098	0.0195062	0.0258715	0.00422951	0.0207793	0.0169601	0.00677563	0.00932174	0.014414	-0.00722801	0.037329	0.0347829	0.014414
0.488	0.0105948	0.00804868	-0.00595495	0.00295645	0.000410338	0.0195062	-0.0912498	0.0258715	0.015687	-0.10398	0.00295645	0.015687	0.0245984	-0.0161394	0.0284176	0.014414	0.0271445	0.0220523	0.0131409	0.00804868	0.0258715	0.0233254	-0.00850107	-0.000862719	0.081886	0.0386021	0.0220523	0.0245984	0.0296907	0.0296907	0.0322368	0.0296907	0.037329	0.037329	0.0335098	0.0296907	0.0347829	0.037329	0.0220523	0.000410338	0.0169601	0.015687	0.000410338	0.00550257	0.0118679	-0.00722801	0.0462404	0.0398751	0.0271445
0.489	0.015687	0.00550257	-0.0250508	-0.0135933	0.00804868	0.014414	-0.0237778	0.0271445	0.0284176	-0.0403275	-0.00213578	0.0207793	0.0347829	0.0233254	0.0207793	0.0347829	0.0182332	0.036056	0.0296907	-0.00213578	0.0233254	0.00677563	0.00677563	-0.00595495	0.0946166	0.0436943	0.00550257	0.0398751	0.0258715	0.0296907	0.0309637	0.0182332	0.0016834	0.0169601	0.0309637	0.0538788	0.0245984	0.0245984	0.0207793	0.0169601	-0.00213578	0.0105948	0.0169601	0.00932174	0.015687	-0.00340883	0.0296907	0.0335098	0.0347829
0.49	-0.000862719	0.00422951	-0.0199586	0.00295645	-0.00850107	0.0105948	-0.0148664	0.0335098	0.0245984	-0.0683348	0.0016834	0.014414	0.036056	0.00932174	0.0347829	0.0207793	0.0258715	0.014414	0.015687	0.015687	0.0220523	0.00677563	0.0207793	-0.00722801	0.104801	0.0513327	-0.00722801	0.0258715	0.00677563	0.0233254	0.0296907	0.0258715	0.0245984	0.0322368	0.0207793	0.0258715	0.0245984	0.0335098	0.0169601	0.0131409	0.0131409	0.0131409	0.00932174	0.015687	0.0220523	0.00295645	0.0296907	0.0284176	0.0284176
0.491	0.0016834	-0.00595495	-0.0148664	-0.000862719	-0.00340883	0.014414	-0.0237778	0.015687	0.0169601	-0.051785	-0.00468189	0.00422951	0.0296907	-0.00977412	0.0220523	0.0182332	0.0169601	0.0131409	0.014414	0.000410338	0.0233254	0.0131409	0.0195062	-0.0148664	0.10862	0.036056	0.00677563	0.0258715	0.036056	0.0169601	0.0233254	0.0233254	0.0309637	0.0245984	0.0245984	0.037329	0.0233254	0.036056	0.015687	0.0131409	0.00677563	0.00550257	0.0118679	0.0118679	0.014414	-0.00595495	0.0449674	0.036056	0.0220523
0.492	-0.00468189	-0.00722801	-0.0199586	-0.000862719	-0.00722801	0.015687	0.00932174	0.036056	0.0309637	-0.173999	0.000410338	0.0335098	0.0105948	-0.00213578	0.0131409	0.0195062	0.0131409	0.0118679	0.0105948	0.00295645	0.0309637	0.0105948	-0.000862719	-0.00595495	0.0793399	0.0436943	0.015687	0.00550257	0.0258715	0.0258715	0.0322368	0.0284176	0.0220523	0.0245984	0.0335098	0.0309637	0.0449674	0.0258715	0.0245984	0.0195062	0.0258715	0.000410338	0.00422951	0.0105948	0.014414	-0.0110472	0.0284176	0.0335098	0.0233254
0.493	-0.00340883	-0.00722801	-0.0441467	0.00295645	-0.000862719	0.014414	0.0207793	0.0271445	0.0258715	-0.117984	0.014414	0.0169601	0.0233254	0.00932174	0.0296907	0.0105948	0.00677563	0.0220523	0.0195062	0.00932174	0.0258715	0.015687	0.00295645	0.00550257	0.081886	0.0487865	-0.000862719	0.0347829	0.0347829	0.0309637	0.0207793	0.0449674	0.0245984	0.037329	0.036056	0.0322368	0.0309637	0.0233254	0.0309637	0.015687	0.015687	0.00932174	0.00677563	0.00932174	0.0296907	-0.00850107	0.0335098	0.0296907	0.0245984
0.494	0.0207793	-0.00340883	-0.0174125	0.000410338	-0.0110472	0.0245984	0.015687	0.0271445	0.0195062	-0.0492389	0.00295645	0.0220523	0.0233254	0.0296907	0.00804868	0.0195062	0.014414	0.0258715	0.0207793	0.00295645	0.0335098	0.00804868	0.015687	-0.0110472	0.081886	0.0411482	0.0118679	0.0309637	0.0271445	0.015687	0.036056	0.0284176	0.0182332	0.0271445	0.0258715	0.0309637	0.0449674	0.037329	0.0195062	0.0233254	0.0207793	0.000410338	0.00550257	0.0182332	0.0182332	-0.00340883	0.0258715	0.0386021	0.0233254
0.495	0.0016834	0.00422951	-0.0275969	0.000410338	0.00550257	0.00932174	-0.0314161	0.0245984	0.0207793	0.00932174	0.000410338	0.00550257	0.0245984	0.0105948	0.0233254	0.0195062	0.0131409	0.0169601	0.00932174	0.00295645	0.0207793	0.00932174	0.00932174	-0.0263239	0.0742477	0.036056	0.0182332	0.0220523	0.0284176	0.0296907	0.0258715	0.0195062	0.037329	0.0347829	0.0258715	0.00932174	0.015687	0.0347829	0.0195062	0.0169601	0.0131409	-0.00468189	0.00677563	0.0105948	0.0131409	-0.00340883	0.0309637	0.0309637	0.0258715
0.496	0.0118679	-0.00595495	-0.0275969	-0.00850107	-0.00977412	0.015687	-0.0352353	0.0322368	0.0245984	-0.0148664	-0.00850107	0.0131409	0.0118679	0.0169601	0.0195062	0.0258715	0.0258715	0.0131409	-0.00213578	0.00550257	0.00932174	0.0182332	0.00932174	-0.0161394	0.0767938	0.0347829	0.00550257	0.0258715	0.036056	0.0271445	0.0322368	0.0195062	0.0169601	0.0449674	0.0296907	-0.00468189	0.0233254	0.0245984	0.0398751	0.0118679	0.0195062	-0.0123202	0.00932174	0.000410338	0.0169601	-0.00722801	0.0347829	0.0271445	0.0207793
0.497	0.000410338	0.00804868	-0.0263239	0.015687	0.00295645	0.00550257	-0.0225047	0.0322368	0.0220523	-0.00977412	-0.0135933	0.0182332	0.0207793	0.00932174	0.0322368	0.00804868	0.0296907	0.0245984	0.00550257	0.0105948	0.014414	0.0245984	-0.00977412	-0.0148664	0.081886	0.0411482	0.015687	0.0245984	0.0182332	0.037329	0.0347829	0.0411482	0.0233254	0.0335098	0.036056	-0.000862719	0.0335098	0.0347829	0.0207793	0.0169601	0.015687	-0.00340883	0.0105948	0.00932174	0.0195062	-0.00340883	0.0195062	0.0398751	0.0296907
0.498	-0.00850107	0.00422951	-0.0225047	0.00422951	0.00550257	0.00295645	0.0386021	0.0284176	0.0296907	-0.0390544	0.000410338	0.015687	0.0169601	0.0258715	0.015687	0.014414	0.0182332	0.0245984	0.0131409	0.0131409	0.014414	0.00932174	0.0105948	-0.0161394	0.081886	0.0411482	0.0182332	0.0296907	0.0245984	0.0335098	0.0296907	0.0169601	0.0411482	0.0207793	0.0322368	-0.00595495	0.036056	0.0258715	0.0169601	0.0105948	0.00422951	0.00932174	0.00804868	0.00932174	0.0195062	0.00422951	0.0347829	0.0296907	0.0195062
0.499	0.00804868	-0.00340883	-0.0263239	0.00295645	0.000410338	0.0207793	-0.0466928	0.0322368	0.0169601	-0.0250508	0.0131409	-0.00340883	0.0271445	-0.0148664	0.0220523	0.0271445	0.0233254	0.0169601	0.00550257	-0.000862719	0.0233254	0.0271445	0.0105948	-0.00850107	0.0882513	0.0296907	0.0131409	0.0207793	0.0233254	0.0271445	0.0182332	0.0207793	0.0245984	0.015687	0.0284176	0.0182332	0.0309637	0.0309637	0.0245984	0.00422951	0.0233254	-0.00722801	0.00932174	0.0131409	0.014414	0.000410338	0.015687	0.0271445	0.0271445
0.5	0.0016834	-0.00595495	-0.0237778	-0.00468189	0.000410338	0.00932174	-0.0250508	0.0411482	0.0131409	0.00932174	-0.00468189	0.000410338	0.0220523	0.000410338	0.0258715	0.0182332	0.00677563	0.0207793	0.0258715	0.015687	0.0258715	0.00677563	0.00804868	-0.0123202	0.0844321	0.0296907	0.0207793	0.0296907	0.0309637	0.0309637	0.036056	0.014414	0.0271445	0.036056	0.0258715	0.00295645	0.0347829	0.0245984	0.0182332	0.015687	0.0118679	-0.00468189	0.00422951	0.00932174	0.00804868	-0.00468189	0.0258715	0.036056	0.0233254
0.501	0.000410338	0.0016834	-0.0148664	0.0182332	0.00932174	0.00804868	-0.0174125	0.0309637	0.0271445	-0.0212316	-0.00468189	0.015687	0.0131409	0.0016834	0.0220523	0.0207793	0.0169601	0.0284176	0.00550257	0.0016834	0.00295645	0.0207793	0.0131409	-0.0135933	0.0933435	0.0424212	-0.00213578	0.0335098	0.0258715	0.0258715	0.0271445	0.0258715	0.0182332	0.0271445	0.0296907	0.015687	0.0233254	0.0411482	0.0245984	0.0258715	0.0131409	-0.000862719	0.00932174	0.0169601	0.0118679	0.00677563	0.0296907	0.0296907	0.0233254
0.502	0.00295645	-0.0110472	-0.0135933	-0.00468189	0.00677563	0.015687	0.0296907	0.0309637	0.014414	-0.0403275	0.0105948	0.00295645	0.0245984	0.00422951	0.014414	0.014414	0.0271445	0.0169601	0.00295645	-0.00213578	0.00932174	0.0195062	0.00677563	-0.00468189	0.0857052	0.0347829	0.00932174	0.0233254	0.0233254	0.0284176	0.0195062	0.0271445	0.0335098	0.0207793	0.0335098	-0.0135933	0.0207793	0.0284176	0.0169601	0.0016834	0.0245984	0.00295645	0.014414	0.0131409	0.015687	0.00550257	0.0220523	0.0296907	0.0195062
0.503	0.0131409	-0.000862719	0.00295645	0.0016834	-0.00977412	0.000410338	0.000410338	0.0271445	0.0169601	-0.0556042	0.0335098	0.0131409	0.0284176	0.0131409	0.00932174	0.0296907	0.0245984	0.0182332	0.0271445	0.00550257	0.0131409	0.0016834	0.014414	-0.0186855	0.0895244	0.0322368	0.00804868	0.015687	0.015687	0.0245984	0.0322368	0.0207793	0.0271445	0.0245984	0.0258715	0.00422951	0.0347829	0.0245984	0.0233254	0.0207793	0.00677563	0.00295645	0.0131409	0.0245984	0.0220523	0.00422951	0.0105948	0.0386021	0.0245984
0.504	0.000410338	-0.00340883	-0.0186855	0.0105948	0.00550257	0.014414	-0.0148664	0.0284176	0.0207793	0.0169601	0.014414	0.015687	0.0195062	0.000410338	0.036056	0.0195062	0.0207793	0.00677563	0.0169601	0.015687	0.015687	0.0131409	0.0169601	-0.00722801	0.0869783	0.0258715	0.00932174	0.0258715	0.036056	0.0195062	0.0436943	0.0233254	0.014414	0.0309637	0.0245984	0.0118679	0.036056	0.015687	0.0207793	-0.00213578	0.014414	0.00550257	0.00295645	0.0131409	0.014414	0.000410338	0.0296907	0.0322368	0.0322368
0.505	0.0016834	-0.00722801	-0.0186855	-0.0110472	-0.00595495	0.000410338	0.0296907	0.0233254	0.0245984	-0.0199586	0.00295645	0.0258715	0.014414	-0.0250508	0.0271445	0.014414	0.0233254	0.00550257	0.0182332	0.015687	0.014414	0.0245984	0.0118679	-0.0237778	0.107347	0.0386021	-0.00977412	0.0398751	0.0182332	0.0258715	0.0271445	0.036056	0.0296907	0.0233254	0.0296907	0.015687	0.0220523	0.0347829	0.0245984	0.014414	0.00677563	0.00677563	0.015687	0.0207793	0.00932174	0.00932174	0.0207793	0.0296907	0.0207793
0.506	0.00295645	0.0016834	-0.0199586	0.000410338	0.00422951	0.00422951	-0.0148664	0.0233254	0.0258715	0.015687	-0.0135933	0.0233254	0.015687	0.0131409	0.014414	0.014414	0.0105948	0.014414	0.0182332	0.00677563	0.0182332	0.00677563	0.00677563	-0.0275969	0.0920705	0.0411482	-0.00213578	0.0245984	0.0258715	0.0233254	0.014414	0.036056	0.0220523	0.0296907	0.0309637	0.000410338	0.0271445	0.0245984	0.0169601	0.00932174	0.0182332	-0.000862719	0.0105948	0.0207793	0.0195062	0.0105948	0.0296907	0.0258715	0.0296907
0.507	0.00677563	0.00932174	-0.0174125	0.00422951	0.00550257	0.00550257	-0.0161394	0.0207793	0.0105948	-0.0110472	0.014414	0.00550257	0.0207793	0.0309637	0.0245984	0.0105948	0.037329	0.0245984	0.0169601	0.014414	0.0182332	0.0195062	0.00550257	-0.00468189	0.0844321	0.0284176	-0.00850107	0.0233254	0.0233254	0.0309637	0.0296907	0.015687	0.036056	0.015687	0.0220523	0.00677563	0.0233254	0.0245984	0.0195062	0.0258715	0.00550257	0.00422951	0.00804868	0.0233254	0.0233254	0.00804868	0.0258715	0.0296907	0.014414
0.508	0.00550257	0.00295645	0.00804868	0.00677563	0.015687	0.00295645	0.0335098	0.0284176	0.0207793	-0.0416006	0.0182332	0.0182332	0.014414	0.0233254	0.0169601	0.0195062	0.0207793	0.0207793	0.0118679	0.015687	0.000410338	0.0182332	0.0207793	-0.00722801	0.0844321	0.0398751	0.0118679	0.0207793	0.0271445	0.036056	0.0335098	0.0195062	0.0105948	0.0233254	0.0245984	0.0131409	0.0296907	0.0296907	0.0207793	0.0131409	0.0195062	0.00295645	0.0233254	0.0105948	0.00804868	0.0016834	0.0195062	0.0335098	0.0245984
0.509	-0.00340883	0.000410338	0.00295645	0.0105948	0.00550257	0.015687	-0.0314161	0.015687	0.0271445	-0.0186855	0.0347829	0.0271445	0.0131409	0.0169601	0.0258715	0.0131409	0.0233254	0.0207793	0.015687	0.00422951	0.014414	0.0131409	0.015687	-0.0199586	0.0907974	0.036056	0.015687	0.0296907	0.0322368	0.0245984	0.0309637	0.0411482	0.0233254	0.0233254	0.0284176	0.0105948	0.0258715	0.0296907	0.0207793	0.00677563	0.0105948	-0.00468189	0.0195062	0.015687	0.015687	0.00295645	0.0271445	0.0233254	0.0271445
0.51	-0.00722801	-0.00722801	-0.0148664	0.015687	0.0105948	0.0182332	-0.00468189	0.0271445	0.0220523	0.014414	0.0131409	0.015687	0.0169601	-0.00722801	0.0131409	0.015687	0.0245984	0.0182332	0.0233254	0.0169601	0.0245984	0.015687	-0.00213578	-0.0135933	0.0920705	0.0335098	0.0131409	0.0195062	0.0245984	0.0220523	0.0233254	0.0207793	0.0207793	0.014414	0.0411482	-0.00850107	0.036056	0.0296907	0.0296907	0.014414	0.014414	0.00295645	0.0016834	0.0220523	0.0296907	0.0118679	0.0284176	0.0347829	0.015687
0.511	0.0105948	-0.00468189	-0.00722801	0.00295645	0.015687	0.0169601	-0.00213578	0.0296907	0.0296907	0.0016834	-0.00850107	0.00804868	0.0195062	0.015687	0.0169601	0.0105948	0.0131409	0.0296907	0.0131409	0.014414	0.0169601	0.0207793	0.0169601	0.000410338	0.100982	0.0309637	0.00932174	0.0386021	0.0207793	0.0322368	0.0309637	0.0322368	0.0271445	0.0335098	0.0245984	-0.0339622	0.036056	0.0195062	0.015687	0.014414	0.0207793	0.000410338	0.0182332	0.0245984	0.0195062	0.0118679	0.0169601	0.037329	0.0309637
0.512	0.0220523	-0.0123202	0.00295645	-0.00468189	0.000410338	0.0207793	-0.0454197	0.0245984	0.0195062	0.0195062	-0.0339622	0.00295645	0.0245984	0.0233254	0.0195062	0.0195062	0.0195062	0.0284176	0.0258715	0.00932174	0.00932174	0.0284176	0.0105948	-0.0148664	0.102255	0.0487865	0.00422951	0.0220523	0.0233254	0.0347829	0.0245984	0.0207793	0.0233254	0.0207793	0.0284176	-0.0135933	0.037329	0.036056	0.0195062	0.0169601	0.0118679	-0.00213578	0.014414	0.0169601	0.0245984	0.000410338	0.0169601	0.036056	0.0258715
0.513	0.0016834	-0.00213578	0.0016834	0.000410338	0.00932174	0.00295645	0.0131409	0.0284176	0.0335098	-0.0568773	-0.00595495	0.00932174	0.0207793	0.014414	0.0233254	0.015687	0.014414	0.0258715	0.014414	0.014414	0.014414	0.0105948	0.000410338	-0.00722801	0.0907974	0.0335098	-0.00850107	0.0322368	0.0347829	0.015687	0.0220523	0.0245984	0.0131409	0.0245984	0.0296907	-0.0148664	0.0233254	0.0258715	0.0195062	-0.00595495	0.0258715	0.00550257	0.00804868	0.0220523	0.0207793	0.0169601	0.0195062	0.0284176	0.0220523
0.514	0.000410338	0.000410338	0.0131409	0.00295645	0.0169601	0.0105948	-0.00468189	0.0258715	0.0207793	-0.0275969	0.00932174	0.015687	0.0182332	0.0195062	0.0284176	0.0182332	0.0271445	0.0207793	0.0195062	0.014414	0.0296907	0.0169601	0.015687	-0.000862719	0.0907974	0.0347829	0.000410338	0.0207793	0.0207793	0.0207793	0.0271445	0.0411482	0.0309637	0.036056	0.0271445	-0.00722801	0.0284176	0.0296907	0.0131409	0.0105948	0.014414	0.00295645	0.0169601	0.00932174	0.0195062	0.00932174	0.0258715	0.0271445	0.0284176
0.515	0.0118679	0.00422951	0.00422951	-0.00850107	0.00804868	0.0245984	-0.0110472	0.0233254	0.0258715	-0.00213578	0.0207793	-0.00340883	0.0258715	0.00804868	0.0182332	0.0271445	0.0195062	0.0131409	0.0105948	0.0105948	0.0169601	0.0118679	0.0258715	-0.0212316	0.0882513	0.0271445	-0.00213578	0.0296907	0.0245984	0.0335098	0.015687	0.0207793	0.0233254	0.0245984	0.0296907	-0.0110472	0.0233254	0.0309637	0.0118679	0.0220523	0.0195062	0.0105948	0.0118679	0.0271445	0.0245984	-0.000862719	0.0245984	0.036056	0.0284176
0.516	0.00295645	-0.00213578	0.00677563	0.000410338	0.014414	0.0195062	0.0182332	0.0335098	0.015687	0.00295645	0.0207793	0.00295645	0.0220523	0.00932174	0.0207793	0.0207793	0.0207793	0.0105948	0.0118679	0.00932174	0.0233254	0.0118679	0.0233254	-0.00850107	0.0958897	0.036056	0.00550257	0.015687	0.015687	0.0169601	0.0245984	0.0182332	0.014414	0.0207793	0.0411482	0.00550257	0.0233254	0.0386021	0.0245984	0.0220523	0.015687	0.000410338	0.0131409	0.0169601	0.014414	0.00804868	0.0207793	0.0245984	0.0258715
0.517	0.0105948	0.00804868	0.00422951	0.00932174	0.00422951	0.00422951	-0.0263239	0.0296907	0.0258715	0.0258715	0.0182332	0.0131409	0.0207793	0.00422951	0.0195062	0.0195062	0.014414	0.0169601	0.014414	0.00932174	0.014414	0.015687	0.00677563	-0.00722801	0.0882513	0.0398751	0.00550257	0.015687	0.0207793	0.0169601	0.0462404	0.036056	0.0284176	0.0296907	0.037329	0.0105948	0.0296907	0.0296907	0.0411482	0.015687	0.0131409	-0.00340883	0.0169601	0.014414	0.0105948	0.0131409	0.0182332	0.0347829	0.0207793
0.518	0.00295645	-0.00213578	0.00804868	0.00932174	0.00550257	0.014414	-0.0352353	0.0258715	0.0258715	0.00422951	0.0131409	-0.00468189	0.0347829	-0.00595495	0.015687	0.0233254	0.0258715	0.0207793	0.00422951	0.0245984	0.0207793	0.00932174	0.0105948	-0.000862719	0.0920705	0.0347829	0.00677563	0.0207793	0.0207793	0.0169601	0.0258715	0.0245984	0.0258715	0.0169601	0.036056	0.0258715	0.0296907	0.014414	0.00932174	0.0220523	0.0322368	0.00295645	0.00932174	0.015687	0.0207793	0.00550257	0.014414	0.0411482	0.036056
0.519	0.000410338	0.00422951	-0.00468189	0.00804868	-0.00468189	0.015687	-0.0250508	0.0105948	0.0169601	-0.0568773	0.000410338	0.00677563	0.014414	-0.000862719	0.0131409	0.00932174	0.0131409	0.00932174	0.0245984	0.0182332	0.0195062	0.014414	0.0131409	-0.0148664	0.106074	0.0309637	0.00677563	0.0335098	0.0245984	0.0245984	0.0258715	0.0245984	0.0233254	0.0169601	0.0245984	0.014414	0.0207793	0.0475135	0.0207793	0.00932174	-0.00340883	0.0233254	0.0118679	0.0169601	0.0182332	0.0131409	0.014414	0.036056	0.0258715
0.52	0.0016834	0.00295645	-0.00722801	0.00932174	-0.00340883	0.0195062	0.0271445	0.0284176	0.0105948	-0.00340883	-0.00468189	-0.0123202	0.0220523	0.0233254	0.0233254	0.0207793	0.0182332	0.0335098	0.014414	-0.00340883	0.00804868	0.0207793	0.0207793	-0.0148664	0.0882513	0.0233254	0.00550257	0.014414	0.0169601	0.0271445	0.036056	0.0258715	0.0335098	0.0233254	0.0398751	0.0233254	0.0284176	0.0398751	0.0207793	0.0207793	0.0195062	0.000410338	0.014414	0.0169601	0.0169601	0.0016834	0.0258715	0.014414	0.015687
0.521	0.00422951	-0.00468189	-0.00468189	0.00932174	0.014414	0.0296907	-0.00595495	0.0245984	0.0182332	-0.00722801	0.000410338	0.014414	0.014414	0.014414	0.0220523	0.0131409	0.0131409	0.015687	0.0245984	0.0245984	0.014414	0.014414	0.0169601	-0.0148664	0.0958897	0.0284176	0.00677563	0.0207793	0.0335098	0.0296907	0.0220523	0.0245984	0.0245984	0.0309637	0.0284176	0.0169601	0.0220523	0.014414	0.0309637	0.0105948	0.0195062	0.014414	0.0169601	0.00677563	0.0233254	0.00422951	0.0207793	0.0296907	0.0296907
0.522	0.0118679	0.0131409	-0.00850107	0.0207793	0.00804868	0.014414	-0.00977412	0.0207793	0.0182332	0.015687	0.0233254	0.00932174	0.0169601	-0.0161394	0.0182332	0.015687	0.0258715	0.0131409	0.0169601	0.00422951	0.015687	0.014414	0.00932174	-0.00468189	0.0907974	0.0411482	0.0105948	0.0207793	0.0182332	0.015687	0.015687	0.0335098	0.0296907	0.0296907	0.0296907	0.0195062	0.0195062	0.0245984	0.0335098	0.0207793	0.0105948	0.0118679	0.00550257	0.0169601	0.0245984	0.0207793	0.0258715	0.0411482	0.0296907
0.523	0.00804868	-0.00722801	-0.0123202	-0.00468189	0.00550257	0.014414	-0.051785	0.014414	0.0220523	0.0182332	0.0245984	0.00422951	0.014414	0.0182332	0.0309637	0.00932174	0.014414	0.0347829	0.014414	0.00804868	0.00677563	0.00932174	0.00932174	-0.0174125	0.0857052	0.0245984	0.00422951	0.0195062	0.00932174	0.014414	0.0169601	0.0169601	0.0105948	0.0322368	0.0411482	0.0182332	0.0258715	0.0309637	0.0207793	0.0245984	0.0245984	0.000410338	0.0169601	0.0105948	0.0296907	0.00422951	0.0347829	0.0296907	0.0258715
0.524	0.00550257	0.0105948	-0.00340883	-0.00340883	-0.00340883	0.014414	-0.0390544	0.0258715	0.0207793	0.00550257	0.00550257	0.014414	0.0195062	0.0233254	0.014414	0.0207793	0.0245984	0.0284176	0.014414	0.00932174	0.015687	0.0105948	0.00932174	-0.00468189	0.0869783	0.0335098	-0.00722801	0.0309637	0.0233254	0.0233254	0.0258715	0.0309637	0.0436943	0.0245984	0.0335098	0.0258715	0.0258715	0.0233254	0.0258715	0.00932174	0.0182332	0.0207793	0.0207793	0.0245984	0.0220523	0.00932174	0.0258715	0.0296907	0.0233254
0.525	0.00932174	-0.0110472	0.00422951	0.0105948	0.000410338	0.0233254	-0.0186855	0.0258715	0.0182332	-0.0390544	0.00932174	0.00932174	0.015687	0.000410338	0.0258715	0.0195062	0.0207793	0.0220523	-0.000862719	0.0207793	0.00677563	0.0233254	0.00804868	-0.0199586	0.081886	0.036056	-0.000862719	0.0207793	0.0258715	0.0105948	0.0258715	0.0309637	0.0271445	0.0207793	0.0207793	0.0169601	0.0169601	0.0131409	0.0245984	0.00550257	0.00550257	0.00932174	0.015687	0.0118679	0.014414	0.0118679	0.0411482	0.036056	0.0258715
0.526	0.0016834	0.00550257	0.00295645	0.00932174	0.00932174	0.0245984	-0.0135933	0.0258715	0.00932174	0.0131409	0.00677563	0.00422951	0.0258715	0.0233254	0.0245984	0.0169601	0.0258715	0.0284176	0.0169601	0.00550257	0.0245984	0.0118679	0.0207793	0.0016834	0.080613	0.0398751	0.000410338	0.0195062	0.0207793	0.0245984	0.0335098	0.015687	0.0271445	0.0169601	0.0245984	0.0195062	0.0245984	0.0347829	0.0233254	0.00550257	0.014414	0.014414	0.00932174	0.0182332	0.0131409	0.00550257	0.0398751	0.0207793	0.0258715
0.527	0.00550257	0.0169601	-0.00977412	0.00550257	-0.00468189	0.0207793	0.00677563	0.036056	0.0245984	0.015687	0.015687	0.015687	0.0207793	0.00932174	0.0271445	0.0131409	0.0245984	0.015687	0.0233254	0.0169601	0.0169601	0.00804868	0.00932174	-0.0135933	0.081886	0.0322368	0.000410338	0.00932174	0.0258715	0.0233254	0.0233254	0.0169601	0.0195062	0.0271445	0.0322368	0.0131409	0.0182332	0.0207793	0.014414	0.015687	0.0131409	0.00932174	0.014414	0.0207793	0.0258715	-0.00340883	0.0309637	0.0309637	0.0245984
0.528	-0.00340883	-0.000862719	-0.00850107	0.014414	0.00295645	0.0220523	-0.0568773	0.0398751	0.014414	-0.00340883	0.0258715	0.0245984	0.0207793	0.0195062	0.0195062	0.0207793	0.0182332	0.0118679	0.0245984	0.014414	0.015687	0.00677563	0.0105948	-0.0199586	0.0844321	0.0245984	-0.000862719	0.0233254	0.0284176	0.014414	0.0296907	0.0284176	0.0195062	0.014414	0.0335098	0.014414	0.0207793	0.0309637	0.0258715	0.015687	0.014414	0.0131409	0.014414	0.0182332	0.0182332	0.0131409	0.0347829	0.0258715	0.0271445
0.529	0.00422951	0.0105948	0.0016834	0.0131409	-0.00977412	0.015687	-0.0301431	0.0195062	0.0220523	0.0220523	0.0245984	0.00932174	0.0220523	0.0309637	0.0207793	0.0118679	0.0169601	0.014414	0.0207793	0.000410338	0.015687	0.00804868	0.00932174	-0.00340883	0.0767938	0.0513327	-0.00468189	0.0258715	0.014414	0.0195062	0.0322368	0.0245984	0.0207793	0.0233254	0.0131409	0.0182332	0.0207793	0.0233254	0.0309637	0.0131409	0.0258715	0.00804868	0.00932174	0.015687	0.0207793	0.00932174	0.036056	0.0284176	0.0296907
0.53	-0.0110472	0.00422951	-0.00340883	0.00550257	0.00804868	0.00295645	-0.00468189	0.0220523	0.0118679	-0.0441467	0.0271445	0.015687	0.0169601	0.00932174	0.0309637	0.0182332	0.0195062	0.015687	0.0131409	0.00422951	0.00804868	0.0131409	0.015687	-0.00722801	0.0767938	0.036056	0.000410338	0.0131409	0.015687	0.0335098	0.0309637	0.0245984	0.0195062	0.0233254	0.037329	0.0245984	0.014414	0.0284176	0.015687	0.00932174	0.00932174	0.015687	0.0131409	0.014414	0.015687	0.00677563	0.0386021	0.0245984	0.0271445
0.531	-0.00468189	0.0182332	-0.000862719	0.00932174	-0.00595495	0.0182332	-0.00468189	0.0220523	0.014414	0.000410338	0.014414	-0.0148664	0.0220523	0.014414	0.0195062	0.0245984	0.0245984	0.0258715	0.0258715	0.015687	0.0131409	0.0233254	0.0105948	-0.0174125	0.0946166	0.0296907	-0.00340883	0.0258715	0.0182332	0.0284176	0.0258715	0.0207793	0.0207793	0.015687	0.0284176	0.00677563	0.0245984	0.0322368	0.0258715	0.015687	0.015687	0.0105948	0.0245984	0.00422951	0.0233254	0.0131409	0.036056	0.0411482	0.0195062
0.532	0.0182332	0.000410338	-0.0135933	0.0118679	-0.00468189	0.014414	-0.0174125	0.0182332	0.0284176	-0.0110472	0.015687	0.00932174	0.0309637	0.014414	0.0220523	0.0105948	0.0245984	0.015687	0.0105948	0.0016834	0.0118679	0.0245984	0.00550257	-0.00468189	0.102255	0.0335098	-0.00213578	0.014414	0.0258715	0.0105948	0.0220523	0.0169601	0.0169601	0.0131409	0.0233254	0.015687	0.0195062	0.0296907	0.0335098	0.0220523	0.0309637	0.0233254	0.0131409	0.0105948	0.015687	0.00804868	0.0245984	0.0207793	0.0207793
0.533	0.00295645	0.00804868	-0.00595495	0.0131409	0.00295645	0.0118679	-0.0352353	0.0105948	0.0284176	0.0245984	0.0220523	0.0131409	0.0118679	-0.00340883	0.0271445	0.015687	0.0245984	0.014414	0.00932174	0.015687	0.0207793	0.0258715	0.0105948	-0.0199586	0.0882513	0.0309637	0.00295645	0.0245984	0.0296907	0.0131409	0.0271445	0.0271445	0.0169601	0.036056	0.0220523	0.0207793	0.0271445	0.0220523	0.015687	-0.00213578	0.0207793	0.0207793	0.0131409	0.014414	0.015687	0.0169601	0.036056	0.0335098	0.0233254
0.534	0.00550257	0.0220523	0.00550257	0.000410338	-0.00468189	0.0118679	-0.0275969	0.0182332	0.0195062	-0.00850107	0.0118679	0.00932174	0.015687	-0.0110472	0.0271445	0.014414	0.0233254	0.0271445	0.00932174	0.00932174	0.0233254	0.0118679	0.015687	0.00804868	0.081886	0.0271445	0.0016834	0.0233254	0.00804868	0.0245984	0.015687	0.0131409	0.0207793	0.0245984	0.0195062	0.0105948	0.0131409	0.0131409	0.0131409	0.014414	0.0016834	0.0105948	0.0169601	0.0335098	0.0207793	0.00804868	0.0258715	0.0271445	0.0245984
0.535	0.00677563	0.0195062	-0.00468189	-0.00213578	0.000410338	0.00677563	-0.0606964	0.0195062	0.0207793	-0.0416006	0.0131409	0.00550257	0.0195062	-0.00722801	0.0207793	0.00550257	0.00932174	0.0105948	0.015687	0.0105948	0.0207793	0.0207793	0.00932174	-0.0110472	0.0831591	0.0284176	-0.00468189	0.0233254	0.0245984	0.0245984	0.00677563	0.0207793	0.0271445	0.0169601	0.0386021	0.014414	0.0220523	0.0131409	0.0271445	0.0169601	0.0195062	0.015687	0.0105948	0.015687	0.0220523	0.00804868	0.0233254	0.0207793	0.0296907
0.536	0.0016834	0.014414	-0.00468189	-0.00468189	-0.0123202	0.0016834	-0.00850107	0.015687	0.0220523	0.00804868	0.0105948	0.015687	0.00677563	0.00295645	0.0169601	0.0207793	0.014414	0.0335098	0.00550257	-0.00213578	-0.00213578	0.0131409	0.00550257	-0.0199586	0.0869783	0.0309637	-0.00340883	0.0195062	0.0233254	0.0182332	0.0284176	0.0169601	0.0169601	0.0258715	0.0245984	0.0220523	0.0131409	0.0258715	0.0258715	0.014414	0.014414	0.0169601	0.0118679	0.00550257	0.0245984	0.000410338	0.0309637	0.0309637	0.015687
0.537	0.00295645	0.0131409	-0.00468189	0.000410338	0.00677563	0.0169601	-0.0250508	0.0207793	0.0245984	-0.0199586	0.000410338	0.014414	0.0195062	0.0131409	0.014414	0.00932174	0.015687	0.0169601	0.0195062	0.0131409	0.00422951	0.014414	0.0207793	-0.0148664	0.0869783	0.0296907	0.00804868	0.0245984	0.0118679	0.0105948	0.0411482	0.0131409	0.0207793	0.0245984	0.014414	0.0220523	0.0335098	0.0207793	0.0131409	0.000410338	0.000410338	0.014414	0.0245984	0.014414	0.0169601	0.014414	0.0258715	0.0386021	0.0245984
0.538	0.00422951	0.014414	-0.0110472	0.0195062	0.00422951	0.015687	-0.0645156	0.0271445	0.014414	0.000410338	0.0105948	0.014414	0.0195062	0.0271445	0.014414	0.0131409	0.0195062	0.015687	0.0169601	-0.00213578	0.014414	0.0195062	0.0347829	-0.00595495	0.0882513	0.0245984	0.00550257	0.0233254	0.0105948	0.0296907	0.0207793	0.0271445	0.0207793	0.014414	0.0233254	0.0207793	0.0131409	0.00550257	0.0220523	0.00932174	0.0131409	0.0207793	0.00677563	0.0258715	0.0233254	0.00932174	0.0271445	0.0309637	0.0258715
0.539	0.00550257	0.0105948	0.0118679	0.0105948	-0.00468189	0.00677563	-0.0721539	0.0195062	0.0271445	-0.0606964	0.0105948	-0.00977412	0.0245984	-0.00977412	0.0169601	0.015687	0.015687	0.0131409	0.014414	0.00677563	0.0195062	0.0220523	0.00932174	-0.0199586	0.0907974	0.0195062	0.0016834	0.0182332	0.0207793	0.0245984	0.0169601	0.0131409	0.0233254	0.0169601	0.0309637	0.0118679	0.0220523	0.0220523	0.0245984	0.014414	0.0245984	0.0207793	0.0207793	0.015687	0.0309637	0.0105948	0.0296907	0.0271445	0.0245984
0.54	-0.00595495	0.0118679	-0.0148664	0.000410338	-0.00468189	0.00422951	0.036056	0.0195062	0.0207793	0.0118679	0.0105948	0.0131409	0.0258715	0.0449674	0.015687	0.014414	0.0118679	0.0195062	0.014414	0.0118679	0.0233254	0.015687	0.00677563	-0.0199586	0.0920705	0.0386021	0.0105948	0.0309637	0.0233254	0.0296907	0.0284176	0.0258715	0.015687	0.0220523	0.0233254	0.00677563	0.0169601	0.0271445	0.0131409	0.0207793	0.0118679	0.0131409	0.0284176	0.014414	0.0182332	0.0207793	0.0182332	0.0284176	0.0271445
0.541	0.00295645	0.000410338	-0.000862719	0.0105948	-0.0123202	0.00677563	-0.0275969	0.0296907	0.0207793	0.00677563	0.0105948	0.00804868	0.0169601	0.0245984	0.0131409	0.014414	0.014414	0.014414	0.0195062	-0.000862719	0.0169601	0.00932174	0.00295645	-0.00340883	0.0907974	0.0296907	0.000410338	0.0169601	0.0258715	0.00932174	0.0245984	0.00804868	0.0182332	0.015687	0.0271445	0.0105948	0.0105948	0.00550257	0.0271445	0.00677563	0.0131409	0.014414	0.00295645	0.015687	0.0195062	0.0105948	0.0169601	0.0322368	0.0169601
0.542	0.000410338	0.000410338	-0.0199586	0.0105948	0.0131409	0.014414	-0.0199586	0.015687	0.0258715	-0.0212316	0.0207793	0.00295645	0.0118679	0.0233254	0.0105948	0.0182332	0.00677563	0.014414	0.0258715	0.00422951	0.0169601	0.0169601	0.0118679	-0.00977412	0.081886	0.0271445	0.00677563	0.0195062	0.0131409	0.0220523	0.0169601	0.0118679	0.0207793	0.0258715	0.0207793	0.0207793	0.0207793	0.0245984	0.0271445	0.015687	0.0195062	0.0207793	0.0131409	0.0207793	0.0207793	0.0118679	0.014414	0.0309637	0.0296907
0.543	0.0169601	-0.00340883	-0.000862719	0.000410338	-0.00850107	0.0131409	-0.00468189	0.0271445	0.0245984	0.0284176	0.0207793	0.00677563	0.0296907	0.036056	0.0195062	0.0207793	0.0347829	0.0207793	0.0207793	-0.000862719	0.0220523	-0.000862719	0.015687	-0.0199586	0.080613	0.0220523	-0.00468189	0.015687	0.00932174	0.015687	0.0105948	0.0182332	0.0245984	0.0169601	0.0233254	0.015687	0.0220523	0.0271445	0.0195062	0.0207793	0.0195062	0.0195062	0.0195062	0.0169601	0.0169601	0.00295645	0.0207793	0.0271445	0.0271445
0.544	0.0105948	0.00677563	-0.00595495	0.00422951	-0.00722801	0.00550257	-0.0199586	0.00422951	0.00550257	-0.0568773	-0.000862719	0.0169601	0.00677563	-0.0110472	0.015687	0.015687	0.0207793	0.00550257	0.0182332	0.0220523	0.0195062	0.015687	0.0233254	-0.000862719	0.081886	0.0309637	-0.00340883	0.0169601	0.0258715	0.0195062	0.00677563	0.0271445	0.0271445	0.015687	0.0245984	0.014414	0.0131409	0.015687	0.0258715	0.00422951	-0.00850107	0.00932174	0.0118679	0.0169601	0.0309637	0.00677563	0.0258715	0.0309637	0.0195062
0.545	0.0016834	0.000410338	-0.00977412	0.00677563	-0.0110472	0.00932174	0.00932174	0.0258715	0.0233254	-0.0250508	0.0118679	0.00677563	0.0335098	-0.0403275	0.014414	0.0258715	0.014414	0.0309637	0.0131409	0.0207793	0.00295645	0.0296907	0.015687	-0.0199586	0.0767938	0.0347829	-0.00850107	0.0258715	0.0131409	0.0258715	0.0207793	0.014414	0.0131409	0.015687	0.0245984	0.036056	0.0309637	0.014414	0.0169601	0.000410338	0.0271445	0.00932174	0.0131409	0.015687	0.0258715	0.015687	0.0195062	0.0207793	0.0296907
0.546	0.00932174	0.0131409	-0.00340883	0.00677563	0.014414	0.0182332	-0.0275969	0.0169601	0.0207793	0.0207793	0.0386021	0.00550257	0.0245984	0.00804868	0.0105948	0.0207793	0.0207793	0.0284176	0.00804868	0.0105948	0.0182332	0.0207793	0.015687	-0.00595495	0.0831591	0.0233254	0.0105948	0.0233254	0.0105948	0.0169601	0.0245984	0.014414	0.0105948	0.0169601	0.0195062	0.0182332	0.0118679	0.00550257	0.0169601	0.0118679	0.0195062	0.0195062	0.0245984	0.015687	0.0258715	0.00422951	0.0245984	0.0245984	0.0335098
0.547	0.00295645	-0.0110472	-0.00977412	-0.000862719	-0.000862719	0.0131409	-0.0110472	0.0322368	0.0195062	-0.0275969	0.0207793	0.0105948	0.0207793	0.0411482	0.0207793	0.0220523	0.0131409	0.0233254	0.0271445	0.00932174	0.014414	0.0207793	0.015687	-0.00340883	0.0857052	0.015687	-0.00595495	0.0335098	0.014414	0.036056	0.0207793	0.0296907	0.0182332	0.0233254	0.0207793	0.0233254	0.00295645	0.0258715	0.0220523	0.015687	0.014414	0.0131409	0.014414	0.0131409	0.0296907	0.0118679	0.0195062	0.0386021	0.0169601
0.548	0.00422951	0.0182332	-0.00340883	-0.00595495	0.00295645	0.00677563	0.00932174	0.000410338	0.0195062	-0.0199586	0.0322368	0.000410338	0.0131409	0.0169601	0.0322368	0.00677563	0.0105948	0.014414	0.00932174	0.00932174	0.014414	0.00550257	0.0105948	-0.00850107	0.080613	0.0309637	-0.0148664	0.037329	0.015687	0.00677563	0.0207793	0.0105948	0.0258715	0.00932174	0.0271445	0.037329	0.0233254	0.0207793	0.0220523	0.00932174	0.0118679	0.015687	0.0195062	0.014414	0.0195062	0.00932174	0.0207793	0.0335098	0.0245984
0.549	0.00550257	0.00932174	-0.0123202	0.000410338	-0.00468189	0.0207793	-0.0581503	0.00295645	0.0169601	0.0105948	0.0169601	0.00677563	0.0169601	0.00677563	0.0233254	0.0169601	0.014414	0.0169601	0.015687	0.0131409	-0.00468189	0.0220523	0.0131409	-0.00213578	0.0704285	0.0296907	0.00932174	0.0207793	0.015687	0.0220523	0.0207793	0.014414	0.0207793	0.014414	0.0271445	0.036056	0.00550257	0.0182332	0.00932174	0.00295645	0.00804868	0.00677563	0.0233254	0.0207793	0.0220523	0.00932174	0.0233254	0.0207793	0.0258715
0.55	0.014414	0.015687	0.014414	0.000410338	0.0016834	0.00932174	-0.0237778	0.014414	0.0105948	-0.051785	0.00422951	0.0131409	0.014414	0.0335098	0.0207793	0.0105948	0.014414	0.015687	0.0195062	-0.00468189	0.015687	0.0195062	0.0284176	-0.00340883	0.0857052	0.0347829	-0.00340883	0.0258715	0.000410338	0.014414	0.0169601	0.015687	0.0195062	0.0105948	0.0233254	0.0131409	0.0131409	0.0182332	0.0245984	0.0131409	0.0118679	0.0284176	0.014414	0.0207793	0.0207793	0.015687	0.0207793	0.0284176	0.0245984
0.551	0.0016834	0.000410338	-0.00213578	0.00295645	0.00550257	0.00550257	-0.0212316	0.0131409	0.0182332	-0.0301431	0.015687	0.00804868	0.0233254	-0.0543312	0.0220523	0.0245984	0.0233254	0.0258715	0.0245984	0.014414	0.0016834	0.00550257	0.0207793	0.00804868	0.081886	0.0271445	-0.00468189	0.015687	0.0220523	0.0245984	0.000410338	0.00295645	0.0258715	0.0195062	0.0233254	0.0245984	0.0169601	0.014414	0.015687	-0.00340883	0.0016834	0.00932174	0.0284176	0.0195062	0.015687	0.00677563	0.0131409	0.0258715	0.0195062
0.552	0.0105948	0.00550257	-0.0110472	-0.000862719	0.00550257	0.0207793	-0.0377814	0.014414	0.0245984	0.00932174	0.000410338	0.00804868	0.0233254	-0.0479659	0.0182332	0.0105948	0.0169601	0.0220523	0.0195062	0.00677563	0.000410338	0.00932174	0.0220523	-0.00213578	0.0857052	0.037329	0.000410338	0.0105948	0.0233254	0.0309637	0.0220523	0.0195062	0.0169601	0.0284176	0.0195062	0.0347829	0.0131409	0.0258715	0.0105948	0.0105948	0.00932174	0.0296907	0.00422951	0.0131409	0.0195062	0.00550257	0.0245984	0.0296907	0.0271445
0.553	0.0131409	-0.00468189	-0.0123202	0.0131409	-0.000862719	0.0195062	-0.00977412	0.00677563	0.0131409	0.0322368	0.0245984	0.014414	0.0182332	0.0538788	0.0207793	0.0131409	0.0182332	0.014414	0.0258715	0.014414	0.00550257	0.0245984	0.0169601	-0.00340883	0.0767938	0.0195062	-0.00340883	0.015687	0.00932174	0.014414	0.0258715	0.0131409	0.0195062	0.0207793	0.0182332	0.0220523	0.0258715	0.0105948	0.0131409	0.00804868	-0.000862719	0.0207793	0.0169601	0.0195062	0.0258715	0.014414	0.0220523	0.0271445	0.0258715
0.554	0.014414	-0.00468189	-0.000862719	0.014414	-0.00722801	0.0118679	-0.0148664	0.0233254	0.015687	-0.0123202	0.014414	0.0309637	0.00422951	0.0195062	0.0131409	0.014414	0.0296907	0.0118679	0.0220523	0.015687	0.0105948	0.0207793	0.0258715	-0.00468189	0.0742477	0.036056	-0.00213578	0.0182332	0.00932174	0.0195062	0.0195062	0.0182332	0.0195062	0.00932174	0.0296907	0.0207793	0.0258715	0.015687	0.0207793	0.0182332	0.0220523	0.00677563	0.0195062	0.014414	0.0245984	0.00804868	0.0233254	0.037329	0.0207793
0.555	0.00295645	0.000410338	-0.0135933	0.0169601	0.0118679	0.0169601	-0.0263239	0.0118679	0.0207793	-0.0148664	0.0182332	0.0335098	0.0195062	-0.00468189	0.0271445	0.0195062	0.015687	0.0131409	0.00550257	0.0105948	0.00550257	0.0220523	0.0195062	-0.00595495	0.0895244	0.0322368	-0.00977412	0.0207793	0.0118679	0.0169601	0.0105948	0.0309637	0.014414	0.0169601	0.0195062	0.0347829	-0.000862719	0.0105948	0.0118679	0.00422951	0.0182332	0.0309637	0.015687	0.0258715	0.0207793	-0.000862719	0.0296907	0.0233254	0.0207793
0.556	0.015687	0.0105948	0.000410338	0.00295645	0.0105948	0.00804868	-0.0263239	0.0233254	0.014414	0.000410338	0.0118679	0.000410338	0.0207793	0.0258715	0.014414	0.014414	0.0258715	0.0245984	0.0207793	-0.00213578	0.0016834	0.014414	0.015687	0.000410338	0.0780669	0.0309637	0.00932174	0.0233254	0.0105948	0.0309637	0.00804868	0.0245984	0.0131409	0.0245984	0.0258715	0.0233254	0.00550257	0.0207793	0.00932174	0.00804868	0.00804868	0.0169601	0.014414	0.00677563	0.0271445	0.00295645	0.0245984	0.0284176	0.0207793
0.557	-0.000862719	-0.00468189	0.000410338	0.00677563	0.000410338	0.014414	0.000410338	0.00550257	0.0105948	-0.0416006	0.0207793	-0.0199586	0.00932174	-0.000862719	0.0296907	0.00932174	0.00932174	0.0105948	0.00932174	-0.0110472	0.00550257	0.0182332	0.014414	-0.00213578	0.0869783	0.0322368	0.00295645	0.00804868	0.0131409	0.0258715	0.0195062	0.0195062	0.0258715	0.0195062	0.0169601	0.0271445	0.0296907	0.00932174	0.0182332	0.00295645	0.0131409	0.00550257	0.014414	0.0195062	0.0207793	0.0131409	0.0296907	0.036056	0.0271445
0.558	0.0016834	-0.00468189	-0.0148664	0.0118679	-0.000862719	0.0195062	0.0182332	0.0131409	0.0207793	0.00295645	0.0258715	-0.0237778	0.0284176	-0.0708809	0.0195062	0.0169601	0.014414	0.00932174	0.0169601	0.00932174	0.00550257	0.0220523	0.0195062	0.0105948	0.0767938	0.0271445	0.00677563	0.0220523	0.00550257	0.0207793	0.014414	0.0207793	0.0322368	0.00677563	0.0258715	0.014414	0.0207793	0.0131409	0.00932174	0.014414	0.014414	0.0347829	0.0207793	0.0207793	0.0220523	0.000410338	0.0271445	0.0296907	0.0271445
0.559	0.00932174	0.00932174	-0.00722801	0.00550257	0.014414	0.00295645	-0.0708809	0.0220523	0.0207793	-0.0225047	0.0169601	0.0016834	0.014414	0.0169601	0.014414	0.0245984	0.0271445	0.0169601	0.0105948	0.0131409	-0.000862719	0.0118679	0.00932174	0.00550257	0.0946166	0.0245984	0.00932174	0.0220523	0.0118679	0.0207793	0.0207793	0.0271445	0.00932174	0.0233254	0.0105948	0.0296907	0.0245984	0.0182332	0.0195062	0.0195062	0.0182332	0.0258715	0.0169601	0.00932174	0.0271445	0.00550257	0.0195062	0.0195062	0.014414
0.56	0.014414	0.0169601	-0.00340883	0.015687	0.00677563	0.00295645	-0.0365083	0.0296907	0.000410338	-0.0110472	0.0245984	-0.00468189	0.015687	0.0411482	0.0258715	0.0245984	0.0182332	0.015687	0.0207793	0.00550257	0.0131409	0.014414	0.00422951	-0.00340883	0.080613	0.0335098	0.00295645	0.0207793	0.015687	0.0258715	0.0131409	0.0182332	0.0131409	0.0284176	0.0195062	0.0284176	0.0105948	0.0207793	0.0245984	-0.00340883	0.00295645	0.0169601	0.0207793	0.0296907	0.0245984	0.0105948	0.036056	0.0296907	0.0284176
0.561	0.00932174	0.00677563	0.00677563	0.00932174	0.00550257	0.0105948	-0.00468189	0.0169601	0.0296907	-0.0174125	0.0284176	-0.0199586	0.0195062	0.00932174	0.0118679	0.0245984	0.000410338	0.0245984	0.015687	-0.00213578	0.0131409	0.0245984	0.0207793	-0.00340883	0.0844321	0.0220523	-0.00977412	0.0271445	0.00932174	0.0233254	0.0233254	0.00677563	0.015687	0.00804868	0.0207793	0.0169601	0.00932174	0.000410338	0.00932174	0.0105948	0.00550257	0.0233254	0.0271445	0.0271445	0.0118679	0.00677563	0.0258715	0.0233254	0.0309637
0.562	0.00422951	-0.000862719	0.00932174	0.00422951	0.00677563	0.014414	-0.0339622	0.015687	0.0245984	0.0195062	0.015687	0.00550257	0.00932174	-0.00340883	0.0182332	0.0105948	0.014414	0.0233254	0.0105948	0.00677563	0.00422951	0.0105948	0.000410338	0.000410338	0.0717016	0.0296907	-0.00595495	0.015687	0.00932174	0.0195062	0.0220523	0.00804868	0.0182332	0.0195062	0.0169601	0.00677563	0.015687	0.014414	0.00295645	0.00550257	0.00677563	0.015687	0.0220523	0.00804868	0.0233254	0.00677563	0.0207793	0.0296907	0.0233254
0.563	0.00550257	0.00677563	0.00677563	0.0105948	-0.0110472	0.00422951	-0.000862719	0.014414	0.015687	-0.0352353	0.00295645	0.0296907	0.036056	0.0475135	0.0169601	0.0169601	0.00422951	0.000410338	0.0169601	0.0169601	0.00932174	0.0207793	0.0105948	-0.00595495	0.0717016	0.0347829	0.00550257	0.0207793	0.0207793	0.0258715	0.0207793	0.0245984	0.0296907	0.0195062	0.0182332	0.0105948	0.0296907	0.0271445	0.0207793	0.00804868	0.0195062	0.0220523	0.00932174	0.0182332	0.0207793	0.00804868	0.0309637	0.0296907	0.015687
0.564	0.00677563	0.00677563	0.014414	0.0195062	0.014414	0.0131409	-0.0670617	0.0220523	0.0207793	-0.0556042	0.0195062	0.0131409	0.000410338	0.0105948	0.0245984	0.0195062	0.0284176	0.0207793	0.0245984	0.0131409	0.0169601	0.0322368	0.0182332	0.0169601	0.0857052	0.0182332	-0.000862719	0.0245984	0.0220523	0.014414	0.0105948	0.0169601	0.0105948	0.0271445	0.0284176	0.000410338	0.0220523	0.0284176	0.0169601	0.00550257	-0.00213578	0.0245984	0.0207793	0.0296907	0.0309637	0.0131409	0.0207793	0.0271445	0.0245984
0.565	0.0182332	-0.00850107	0.014414	-0.00850107	-0.00213578	0.00932174	-0.0199586	0.0233254	0.0195062	0.00932174	0.0131409	0.0169601	0.0207793	-0.116711	0.015687	0.000410338	0.0131409	0.0169601	0.0284176	0.00422951	0.00677563	0.000410338	0.0207793	-0.00340883	0.0780669	0.036056	-0.000862719	0.0245984	0.0258715	0.0207793	0.0182332	0.00932174	0.0220523	0.0220523	0.0169601	0.0169601	-0.00722801	0.0131409	0.00804868	0.00932174	0.00677563	0.0131409	0.0245984	0.0207793	0.0296907	0.00422951	0.0169601	0.0271445	0.0258715
0.566	0.00932174	0.00295645	0.0386021	0.0016834	0.00295645	0.00422951	-0.0110472	0.0182332	0.0182332	-0.0314161	0.0233254	0.014414	0.0258715	0.015687	0.015687	0.015687	0.0245984	0.000410338	0.0105948	-0.00595495	0.0118679	0.0258715	0.0207793	-0.000862719	0.080613	0.0296907	-0.00977412	0.0309637	0.00295645	0.0296907	0.015687	0.00550257	0.0169601	0.0207793	0.0195062	0.0233254	0.014414	0.0118679	0.0169601	0.015687	0.0296907	0.0296907	0.015687	0.0169601	0.0207793	0.00677563	0.0309637	0.0296907	0.0207793
0.567	0.0118679	0.00932174	0.0398751	0.00550257	0.014414	0.0233254	-0.0416006	0.014414	0.0296907	-0.0199586	0.0169601	-0.0110472	0.0271445	0.0309637	0.0233254	0.0131409	0.0207793	0.0182332	0.0105948	0.0169601	0.0195062	0.0207793	0.00932174	0.015687	0.0869783	0.0258715	0.0169601	0.014414	0.0182332	0.0335098	0.0169601	0.014414	0.015687	0.0169601	0.0131409	0.0169601	0.0169601	0.014414	0.0195062	0.0118679	0.00550257	0.0258715	0.00932174	0.0296907	0.014414	0.015687	0.0233254	0.0258715	0.0309637
0.568	0.0245984	0.0131409	0.0258715	0.00677563	0.00932174	0.00550257	-0.0161394	0.00295645	0.0016834	-0.0645156	0.0131409	0.0016834	0.015687	0.036056	0.0105948	0.014414	0.0245984	0.0195062	0.00804868	0.000410338	0.0195062	0.014414	0.00932174	0.00295645	0.0933435	0.0233254	-0.00468189	0.0207793	0.00295645	0.0169601	0.0118679	0.0258715	0.0118679	0.0245984	0.0296907	0.0182332	0.0131409	0.0207793	0.0131409	0.00295645	0.014414	0.0245984	0.0207793	0.0220523	0.0258715	0.0131409	0.0284176	0.0335098	0.0233254
0.569	0.0118679	0.00677563	0.0411482	-0.00722801	-0.000862719	0.0195062	-0.0148664	0.014414	0.0207793	-0.00340883	0.0182332	0.0118679	0.0271445	0.014414	0.0245984	0.00422951	0.00550257	0.0233254	0.0131409	0.015687	-0.00213578	0.0169601	0.00932174	0.014414	0.081886	0.0245984	-0.0110472	0.0220523	0.00804868	0.0386021	0.0258715	0.0195062	0.0207793	0.015687	0.0207793	0.0220523	0.0118679	0.00932174	0.014414	0.015687	0.00295645	0.0271445	0.0195062	0.0118679	0.0245984	0.00804868	0.0284176	0.0322368	0.0245984
0.57	0.0169601	0.0207793	0.0436943	0.015687	0.0182332	0.014414	0.015687	0.00550257	0.0182332	-0.050512	0.00677563	0.0105948	0.014414	-0.0161394	0.0296907	0.00295645	0.0169601	0.015687	0.0131409	0.000410338	0.0131409	0.0169601	0.0131409	-0.00213578	0.0793399	0.0271445	-0.000862719	0.0258715	0.0207793	0.015687	0.0182332	0.015687	0.015687	0.0169601	0.0207793	0.0309637	0.0207793	0.015687	0.014414	0.0169601	0.0131409	0.0284176	0.0207793	0.0182332	0.0169601	0.0207793	0.0258715	0.0233254	0.0296907
0.571	0.0131409	0.0131409	0.0296907	0.0118679	0.015687	0.014414	0.00932174	0.014414	0.015687	0.014414	0.00932174	0.0016834	0.0258715	0.0449674	0.0169601	0.0220523	0.014414	0.014414	0.0207793	0.0195062	0.0207793	0.0195062	0.0258715	-0.000862719	0.0742477	0.0233254	-0.00340883	0.0207793	0.00677563	0.0258715	0.014414	0.0118679	0.0195062	0.00677563	0.0207793	0.0233254	0.0169601	0.015687	0.0169601	0.000410338	0.0169601	0.0131409	0.014414	0.0105948	0.0258715	0.0131409	0.0258715	0.0284176	0.0207793
0.572	0.00804868	0.00550257	0.0398751	0.00677563	0.00422951	0.0233254	0.0576979	0.0105948	0.0245984	-0.0161394	0.000410338	0.000410338	0.0245984	-0.0861576	0.0207793	0.00677563	0.0195062	0.0169601	0.00677563	0.00550257	0.0296907	0.00932174	0.00422951	0.00295645	0.080613	0.036056	-0.00468189	0.0245984	0.00550257	0.0220523	0.0245984	0.0245984	0.0309637	0.015687	0.0258715	0.0182332	0.0207793	0.0118679	0.014414	0.00550257	0.014414	0.0271445	0.014414	0.0182332	0.0296907	0.0131409	0.0271445	0.0309637	0.0309637
0.573	0.00295645	0.00295645	0.0398751	0.0118679	-0.00468189	0.015687	-0.0708809	0.0207793	0.0169601	-0.02887	0.0347829	0.00804868	0.0258715	-0.0352353	0.0016834	0.00932174	0.0182332	0.014414	0.0182332	0.015687	0.0207793	0.0207793	0.00804868	0.000410338	0.0907974	0.015687	0.000410338	0.0169601	0.015687	0.037329	0.0233254	0.0118679	0.0220523	0.0105948	0.0169601	0.0284176	0.0245984	0.0131409	0.00932174	-0.000862719	0.014414	0.0347829	0.0296907	0.0233254	0.0245984	0.0169601	0.0245984	0.0258715	0.0284176
0.574	0.000410338	0.0105948	0.0436943	0.00677563	0.0207793	0.0131409	-0.0696078	0.015687	0.0258715	0.00932174	0.0118679	0.00932174	0.014414	0.0220523	0.0233254	0.00677563	0.0195062	0.014414	0.0169601	0.00932174	0.0296907	0.0220523	0.00550257	0.00295645	0.0755207	0.0245984	0.00932174	0.037329	0.0105948	0.0245984	0.00677563	0.0322368	0.0182332	0.0296907	0.0182332	0.000410338	0.00804868	0.0207793	0.0207793	0.0245984	0.0169601	0.0296907	0.0131409	0.014414	0.0169601	0.0245984	0.0207793	0.0233254	0.0245984
0.575	0.00550257	0.0131409	0.0335098	-0.0110472	0.00550257	0.015687	0.036056	0.0233254	0.0220523	-0.0365083	0.0169601	0.0207793	0.014414	0.0105948	0.0195062	0.0131409	0.00932174	0.0118679	0.0207793	0.00550257	0.0309637	0.014414	0.0195062	0.0169601	0.0793399	0.0195062	-0.000862719	0.036056	0.0105948	0.0271445	0.0233254	0.00677563	0.015687	0.0169601	0.0245984	0.0131409	0.0271445	0.0195062	0.00932174	0.00422951	0.00804868	0.015687	0.0118679	0.0271445	0.0207793	0.00932174	0.0309637	0.036056	0.0284176
0.576	0.00932174	0.000410338	0.0424212	-0.00468189	0.00932174	0.00550257	-0.0314161	0.0296907	0.0207793	-0.00340883	0.0245984	0.0207793	0.0207793	0.0347829	0.00932174	0.0245984	0.00932174	0.0105948	0.014414	0.00295645	0.015687	0.0105948	0.000410338	0.00932174	0.0831591	0.0233254	0.00295645	0.0016834	0.00804868	0.0233254	0.0233254	0.00677563	0.0245984	0.0131409	0.0207793	0.0195062	0.015687	0.0258715	0.0220523	0.0182332	0.0105948	0.0245984	0.0207793	0.0245984	0.0233254	0.0284176	0.0411482	0.0169601	0.0258715
0.577	0.000410338	0.00677563	0.0449674	0.0016834	0.014414	0.0207793	-0.0148664	0.036056	0.0207793	0.00804868	0.0207793	0.00422951	0.0118679	-0.0199586	0.0233254	0.00677563	0.015687	0.0233254	0.0105948	0.00932174	0.015687	0.0245984	0.015687	0.00932174	0.080613	0.0322368	0.014414	0.0271445	0.0169601	0.0245984	0.0258715	0.0207793	0.0131409	0.00932174	0.015687	0.015687	0.00677563	0.0105948	0.0258715	0.000410338	0.0169601	0.0207793	0.0207793	0.0182332	0.0245984	0.0245984	0.0322368	0.0245984	0.0233254
0.578	0.015687	0.00422951	0.0347829	0.00422951	0.0271445	0.00422951	-0.0632425	0.0105948	0.0220523	0.000410338	0.00677563	0.0182332	0.0131409	-0.0212316	0.0207793	-0.000862719	0.014414	0.0105948	0.0207793	0.00677563	0.0386021	0.00804868	0.015687	-0.000862719	0.0882513	0.000410338	0.00677563	0.036056	0.0195062	0.0296907	0.0182332	0.0169601	0.0309637	0.0258715	0.0207793	0.00804868	0.0322368	0.0207793	0.0131409	0.015687	0.0207793	0.036056	0.0195062	0.015687	0.0220523	0.0233254	0.0271445	0.0245984	0.0258715
0.579	0.014414	0.00550257	0.0233254	0.00550257	0.014414	0.015687	-0.0339622	0.00932174	0.0131409	-0.0174125	-0.00595495	0.00932174	0.000410338	0.00550257	0.0131409	0.0182332	0.014414	0.0207793	0.00804868	0.0118679	0.0309637	0.0233254	0.0233254	0.000410338	0.0767938	0.0195062	0.015687	0.0245984	0.00422951	0.0233254	0.0347829	0.0245984	0.0131409	0.0207793	0.0271445	0.014414	0.0207793	0.0296907	0.015687	0.0195062	0.00550257	0.0105948	0.0245984	0.0271445	0.0245984	0.014414	0.0347829	0.0296907	0.0335098
0.58	0.00550257	0.0169601	0.0207793	0.00932174	0.00804868	0.00932174	-0.00977412	0.00804868	0.0207793	-0.00213578	0.00677563	0.0296907	0.0182332	-0.00595495	0.0207793	0.0105948	0.0105948	0.0105948	0.00677563	0.00932174	0.0309637	0.0207793	0.00804868	0.0169601	0.0920705	0.015687	0.0105948	0.0207793	0.0169601	0.0195062	0.0195062	0.0233254	0.0207793	0.0169601	0.0195062	0.014414	0.00932174	0.014414	0.0118679	-0.00468189	0.0258715	0.00295645	0.0220523	0.015687	0.0335098	0.0182332	0.0258715	0.0296907	0.0233254
0.581	0.00422951	0.00550257	0.0258715	0.00422951	0.0105948	-0.000862719	0.00804868	0.0169601	0.015687	-0.00340883	0.0258715	0.0169601	0.0182332	-0.0428736	0.014414	0.015687	0.0195062	0.014414	0.0309637	0.00550257	0.0195062	0.0195062	-0.00468189	0.00677563	0.0742477	0.0245984	0.0016834	0.0245984	0.0233254	0.0284176	0.0233254	0.0131409	0.0207793	0.0207793	0.0207793	-0.00468189	0.0220523	0.0131409	0.0245984	0.0131409	0.00550257	0.0233254	0.0195062	0.0169601	0.0233254	0.037329	0.0258715	0.0296907	0.0245984
0.582	0.00677563	0.00550257	0.0207793	0.0105948	0.0169601	0.014414	0.0449674	0.0182332	0.0258715	-0.0314161	0.00295645	0.00550257	0.0258715	0.0436943	0.0105948	0.0195062	0.0169601	0.015687	0.0309637	0.00550257	0.014414	0.0105948	0.00932174	0.000410338	0.0857052	0.0233254	-0.00340883	0.0169601	0.0233254	0.0258715	0.0207793	0.0182332	0.0207793	0.0195062	0.015687	0.0296907	0.0131409	0.0169601	0.015687	0.0220523	0.0207793	0.0296907	0.0233254	0.014414	0.0195062	0.0284176	0.0347829	0.0271445	0.0322368
0.583	0.0016834	0.00550257	0.0182332	0.0118679	0.0207793	0.014414	-0.0161394	0.00932174	0.015687	-0.0110472	0.000410338	0.0220523	0.014414	0.00422951	0.015687	0.015687	0.00804868	0.0233254	0.00804868	0.00804868	0.0398751	0.0195062	0.014414	0.00804868	0.080613	0.0271445	0.000410338	0.0207793	0.0105948	0.015687	0.0335098	0.0195062	0.014414	0.0169601	0.0258715	0.0258715	0.0233254	0.0131409	0.00677563	0.00932174	0.00932174	0.0258715	0.0182332	0.0182332	0.0296907	0.015687	0.0296907	0.036056	0.014414
0.584	0.0207793	0.014414	0.00550257	0.00677563	0.014414	0.00422951	-0.0110472	0.014414	0.0245984	-0.0123202	0.014414	0.015687	0.0105948	-0.0416006	0.0207793	0.00550257	0.00932174	0.00550257	-0.000862719	0.00932174	0.0233254	0.0271445	0.00677563	0.0220523	0.0895244	0.0105948	0.00932174	0.0284176	0.0105948	0.0258715	0.015687	0.0258715	0.0182332	0.0195062	0.0258715	0.00932174	0.0220523	0.0207793	0.0182332	0.00932174	0.00550257	0.0258715	0.0220523	0.0195062	0.0182332	0.0195062	0.0309637	0.0296907	0.0195062
0.585	0.0105948	0.0169601	0.00932174	0.0105948	0.0118679	0.00677563	0.0207793	0.0207793	0.0169601	-0.0135933	0.00932174	0.0131409	0.0195062	0.0131409	0.0131409	0.0131409	0.0245984	0.0245984	0.0169601	0.000410338	0.0233254	0.0131409	0.0131409	0.0271445	0.0780669	0.0207793	0.0220523	0.0169601	0.00932174	0.0118679	0.0245984	0.0207793	0.0207793	0.015687	0.0296907	0.0207793	0.0245984	0.00550257	0.0207793	0.0105948	0.0195062	0.015687	0.0207793	0.014414	0.0220523	0.0207793	0.0309637	0.0195062	0.0284176
0.586	0.00550257	0.000410338	0.0220523	0.00932174	0.0105948	0.00295645	-0.0441467	0.0195062	0.0271445	-0.0161394	0.000410338	0.00932174	0.0118679	0.0245984	0.0182332	0.014414	0.0131409	0.0105948	0.0182332	0.0105948	0.00932174	0.00932174	0.00295645	0.00804868	0.081886	0.0245984	0.014414	0.0207793	0.0258715	0.0271445	0.0220523	0.0169601	0.0207793	0.00804868	0.0131409	0.0258715	0.0233254	0.0296907	0.0207793	0.000410338	0.00295645	0.0245984	0.0258715	0.0169601	0.0271445	0.015687	0.0296907	0.0245984	0.0182332
0.587	0.00295645	-0.000862719	0.00550257	0.0105948	0.00932174	0.0131409	-0.00213578	0.00677563	0.014414	0.0347829	0.00422951	0.014414	0.00932174	0.0284176	0.0195062	0.00295645	0.0233254	0.0131409	0.0131409	0.00804868	0.0207793	0.0296907	0.0220523	0.00295645	0.0666093	0.00422951	0.00677563	0.0271445	0.00677563	0.0335098	0.0182332	-0.00340883	0.037329	0.0245984	0.0258715	0.0131409	0.00295645	0.00550257	0.0182332	0.0105948	0.0245984	0.0220523	0.0182332	0.015687	0.0296907	0.0195062	0.037329	0.0322368	0.0284176
0.588	-0.00468189	0.00550257	0.0245984	0.000410338	0.0131409	0.015687	0.000410338	0.00295645	0.0258715	-0.0352353	-0.00340883	0.00932174	0.00677563	0.0131409	0.0131409	0.00295645	0.014414	0.0169601	0.014414	0.014414	0.0169601	0.0182332	0.0118679	0.0169601	0.0907974	0.0169601	-0.000862719	0.0284176	0.0182332	0.0169601	0.0220523	0.0131409	0.0335098	0.0233254	0.00932174	0.0258715	0.0169601	0.0245984	0.0245984	0.0182332	-0.000862719	0.0105948	0.0233254	0.0207793	0.0195062	0.0131409	0.0207793	0.0309637	0.0271445
0.589	0.014414	0.0131409	0.0258715	0.00550257	0.0105948	0.0105948	-0.0110472	0.0118679	0.0233254	0.0233254	0.0182332	0.00295645	0.00422951	0.0182332	0.014414	0.0195062	0.0195062	0.015687	0.00932174	0.00932174	0.0309637	0.0131409	0.014414	0.0207793	0.0831591	0.0245984	0.0258715	0.0309637	0.0207793	0.0271445	0.0131409	0.0207793	0.00422951	0.0233254	0.0207793	0.0195062	0.00932174	0.00550257	0.0195062	0.014414	0.0118679	0.0207793	0.0220523	0.0207793	0.0258715	0.0220523	0.0233254	0.0233254	0.0220523
0.59	0.0245984	0.00677563	0.0118679	0.00804868	0.0207793	0.00677563	-0.00722801	0.00550257	0.0131409	0.00295645	0.0118679	0.014414	0.0169601	0.0767938	0.014414	0.00295645	0.015687	0.0182332	0.0182332	0.00677563	0.00804868	0.015687	0.0118679	0.00550257	0.0729746	0.014414	0.014414	0.0131409	0.015687	0.036056	0.0245984	0.0258715	0.0258715	0.0207793	0.0258715	0.00932174	0.014414	0.0233254	0.0195062	0.0105948	0.0182332	0.0245984	0.0207793	0.014414	0.0335098	0.0182332	0.0271445	0.0335098	0.0245984
0.591	0.00295645	0.00677563	0.0169601	0.00677563	0.0207793	0.0105948	-0.00977412	0.00422951	0.014414	-0.0237778	0.00677563	0.0016834	0.00804868	-0.102707	0.014414	0.0105948	0.00550257	0.00932174	0.0118679	0.00550257	0.014414	0.0169601	0.00550257	0.0233254	0.0755207	0.0195062	0.0233254	0.0220523	0.0271445	0.0233254	0.015687	0.0207793	0.0207793	0.0233254	0.0220523	-0.000862719	0.0131409	0.0284176	0.0118679	-0.00213578	0.0131409	0.0296907	0.0169601	0.0131409	0.0105948	0.0195062	0.0284176	0.0207793	0.0245984
0.592	0.00804868	0.00550257	0.0207793	0.000410338	0.015687	0.0195062	0.000410338	0.00422951	0.0207793	0.0016834	0.00677563	0.0245984	0.015687	-0.050512	0.0207793	0.0131409	0.00932174	0.0105948	0.015687	0.00804868	0.00932174	0.0220523	0.0169601	0.0347829	0.0831591	0.0182332	0.000410338	0.0296907	0.00932174	0.0207793	0.0271445	0.0207793	0.036056	0.014414	0.036056	0.00932174	0.0207793	0.0220523	0.0245984	0.015687	0.0105948	0.0220523	0.015687	0.0258715	0.0245984	0.0207793	0.0398751	0.0207793	0.0233254
0.593	0.0105948	0.0207793	0.0195062	-0.00468189	0.015687	0.014414	0.00932174	0.0105948	0.0207793	-0.0161394	0.00550257	-0.00468189	0.00932174	0.0793399	0.00422951	0.00932174	0.00804868	0.015687	0.014414	0.00422951	0.0258715	0.0233254	0.00932174	0.0207793	0.0793399	0.0131409	-0.00340883	0.0207793	0.0284176	0.0207793	0.015687	0.0131409	0.0195062	0.0207793	0.0271445	0.0207793	0.0271445	0.0207793	0.0182332	0.00804868	0.0131409	0.00932174	0.0245984	0.015687	0.0296907	0.0220523	0.0245984	0.0245984	0.0245984
0.594	0.00295645	0.0016834	0.0131409	0.00932174	0.0220523	0.0182332	-0.00213578	0.0105948	0.0258715	0.0449674	0.0322368	0.00550257	0.0335098	-0.00213578	0.0131409	0.00550257	0.0296907	0.0131409	0.014414	0.00295645	0.0207793	0.000410338	0.0195062	-0.00595495	0.081886	0.0322368	0.00932174	0.0296907	0.0233254	0.0233254	0.0131409	0.0169601	0.0195062	0.0207793	0.015687	0.0105948	0.0195062	0.00677563	0.00804868	0.00932174	0.0118679	0.036056	0.0233254	0.014414	0.0207793	0.0284176	0.0309637	0.0271445	0.0309637
0.595	0.00295645	0.0118679	0.000410338	0.00677563	0.0169601	0.0195062	0.014414	0.014414	0.0182332	-0.0110472	0.0105948	0.0169601	0.0118679	0.00932174	0.0245984	0.0182332	0.0016834	0.0182332	0.00932174	0.00295645	0.0233254	0.0195062	0.00932174	0.015687	0.0717016	0.0220523	0.015687	0.0245984	0.0245984	0.0207793	0.0258715	0.0245984	0.0335098	0.0207793	0.0309637	0.0233254	0.0258715	0.0195062	0.0169601	0.0169601	0.00422951	0.0220523	0.0258715	0.0207793	0.0195062	0.0131409	0.0271445	0.0245984	0.0233254
0.596	0.00932174	0.0131409	0.00932174	0.000410338	0.0296907	0.0131409	0.0169601	0.014414	0.0118679	-0.02887	0.000410338	0.00295645	0.015687	0.0131409	0.0233254	0.00550257	-0.00340883	0.0169601	0.00550257	0.00677563	0.014414	0.0118679	0.00804868	0.0131409	0.0767938	0.0169601	0.0105948	0.0271445	0.0182332	0.0207793	0.0347829	0.0309637	0.015687	0.0233254	0.0245984	0.0335098	0.0207793	0.0347829	0.0105948	0.0258715	0.00295645	0.0284176	0.0258715	0.015687	0.0207793	0.015687	0.0309637	0.0233254	0.0296907
0.597	0.00677563	0.00295645	0.0016834	0.00295645	0.015687	0.00550257	0.0233254	0.0182332	0.015687	0.0322368	-0.00340883	0.0118679	0.0220523	0.0258715	0.015687	0.00932174	0.0118679	0.0233254	0.00295645	0.014414	0.0207793	0.0220523	-0.00468189	0.00295645	0.0742477	0.0296907	0.0258715	0.0245984	0.00550257	0.0131409	0.00550257	0.00932174	0.0245984	0.0271445	0.0207793	0.0322368	0.0207793	0.0195062	0.0016834	0.0131409	0.015687	0.0258715	0.00932174	0.015687	0.0195062	0.0220523	0.0258715	0.0271445	0.0296907
0.598	0.00295645	0.00422951	0.000410338	0.00932174	0.0169601	0.0118679	0.0258715	0.0118679	0.0233254	0.0233254	0.0105948	0.000410338	0.015687	0.0335098	0.0220523	0.0245984	0.0182332	0.014414	0.00932174	0.0016834	0.0182332	0.0131409	0.00677563	0.0131409	0.0704285	0.0169601	0.0105948	0.0258715	0.0131409	0.0296907	0.0207793	0.0105948	0.0309637	0.0105948	0.0233254	0.0131409	0.015687	0.015687	0.0169601	-0.0110472	0.014414	0.0245984	0.015687	0.0169601	0.015687	0.0245984	0.0258715	0.0207793	0.0169601
0.599	0.00677563	0.00295645	-0.00340883	0.0105948	0.0220523	0.015687	0.0195062	0.00804868	0.0131409	0.015687	-0.00722801	0.015687	0.015687	0.00677563	0.0131409	0.015687	0.00932174	0.00295645	0.00932174	-0.000862719	0.0105948	0.0131409	0.014414	0.0245984	0.081886	0.00932174	0.00677563	0.0347829	0.015687	0.0233254	0.0207793	0.0207793	0.0131409	0.037329	0.0207793	-0.0110472	0.0207793	0.0233254	0.0245984	0.0182332	0.0195062	0.00422951	0.0207793	0.0118679	0.0245984	0.0182332	0.0335098	0.0271445	0.0233254
0.6	0.00295645	0.000410338	-0.0110472	-0.000862719	0.0296907	0.0207793	0.0207793	0.0105948	0.015687	-0.00595495	0.00422951	0.00932174	0.0182332	-0.0657887	0.0195062	0.0105948	0.0131409	0.0105948	0.015687	0.00550257	0.0258715	0.0105948	0.0258715	0.0131409	0.0793399	0.0118679	0.0296907	0.0169601	0.0271445	0.00932174	0.0195062	0.0233254	0.0220523	0.014414	0.0245984	0.0105948	0.0245984	0.0220523	0.0182332	0.00932174	0.0207793	0.0195062	0.0169601	0.014414	0.0131409	0.015687	0.0207793	0.0271445	0.0207793
0.601	0.00677563	0.0118679	-0.00468189	0.00677563	0.014414	0.00422951	0.0284176	0.015687	0.014414	0.0195062	0.0131409	0.00295645	0.00804868	-0.0708809	0.014414	0.00932174	0.015687	0.0131409	0.015687	0.0131409	0.00677563	0.0182332	0.0105948	0.00804868	0.0857052	0.0169601	0.0296907	0.0131409	0.0322368	0.0016834	0.0284176	0.0131409	0.00932174	0.0207793	0.0169601	0.014414	0.0296907	0.0207793	0.0233254	0.0118679	0.0182332	0.036056	0.0207793	0.0207793	0.0220523	0.0207793	0.0296907	0.0245984	0.0220523
0.602	0.00932174	0.00422951	0.000410338	0.000410338	0.0169601	0.00932174	0.0169601	0.00422951	0.00550257	0.0258715	0.0195062	0.00550257	0.0245984	-0.00977412	0.0233254	0.00932174	0.00550257	0.0220523	0.0105948	0.0016834	0.0131409	0.0207793	0.000410338	0.0105948	0.0704285	0.0182332	0.0207793	0.0233254	0.0296907	0.0169601	0.0296907	0.0182332	0.0207793	0.00804868	0.0245984	0.0169601	0.0118679	0.0169601	0.0195062	0.0131409	0.0131409	0.0296907	0.015687	0.0169601	0.0131409	0.0245984	0.036056	0.0195062	0.0220523
0.603	-0.00340883	0.0131409	0.00295645	0.00295645	0.0271445	0.00677563	0.015687	0.0118679	0.0131409	-0.00595495	0.00932174	0.014414	0.0105948	0.0857052	0.015687	0.00932174	0.0207793	0.0105948	0.0118679	0.00550257	0.0207793	0.0105948	0.0105948	-0.00468189	0.0678824	0.0258715	0.0195062	0.0258715	0.0195062	0.036056	0.0195062	0.0169601	0.014414	0.0220523	0.0169601	0.0105948	0.0245984	0.0322368	0.0169601	0.0207793	0.0131409	0.0411482	0.0271445	0.00932174	0.0233254	0.0271445	0.0169601	0.0245984	0.0258715
0.604	0.00550257	0.00932174	-0.00722801	0.000410338	0.0245984	0.00295645	0.0258715	0.00804868	0.00932174	0.0118679	0.0105948	0.015687	0.0131409	0.0615171	0.0245984	0.015687	0.014414	0.0195062	0.0131409	0.00804868	0.00932174	0.0118679	0.014414	-0.00340883	0.0742477	0.0182332	0.0233254	0.0271445	0.0169601	0.0245984	0.0195062	0.0182332	0.0258715	0.0182332	0.014414	0.0220523	0.0182332	0.0105948	0.0271445	0.00550257	0.014414	0.0335098	0.014414	0.0182332	0.0296907	0.014414	0.0271445	0.0245984	0.014414
0.605	0.0220523	0.0131409	0.000410338	-0.0123202	0.0207793	0.0131409	0.0182332	0.015687	0.015687	0.015687	0.0233254	0.00550257	0.0195062	-0.0263239	0.00804868	0.0105948	0.0131409	0.0169601	0.015687	0.0118679	0.0131409	0.037329	0.00932174	0.014414	0.0793399	0.0131409	0.0386021	0.0105948	0.0220523	0.0207793	0.0258715	0.0245984	0.0105948	0.0207793	0.0195062	0.0411482	0.00550257	0.000410338	0.0233254	0.015687	0.014414	0.0398751	0.0245984	0.0131409	0.0233254	0.0169601	0.0233254	0.014414	0.0220523
0.606	0.00422951	0.00932174	-0.00595495	-0.000862719	0.00932174	0.00932174	0.0245984	0.00932174	0.014414	-0.00595495	0.0182332	0.0169601	0.0195062	-0.156176	0.015687	0.00932174	0.000410338	0.00550257	0.014414	-0.00468189	0.00550257	0.015687	0.00804868	0.0220523	0.0704285	0.00804868	0.0271445	0.0131409	0.015687	0.0258715	0.0233254	0.0347829	0.0309637	0.0335098	0.0258715	0.0182332	0.0207793	0.0271445	0.0233254	0.0169601	0.015687	0.037329	0.0284176	0.0169601	0.0182332	0.015687	0.0220523	0.0258715	0.0296907
0.607	-0.00595495	0.0195062	-0.0148664	0.00804868	0.00677563	0.00295645	0.0207793	0.00677563	0.00932174	0.00932174	0.000410338	-0.000862719	0.0220523	0.0449674	0.00422951	0.000410338	0.014414	0.015687	0.014414	0.00677563	0.00295645	0.0169601	0.0131409	0.0245984	0.0780669	0.00550257	0.00932174	0.0284176	0.0195062	0.0207793	0.0245984	0.0131409	0.015687	0.014414	0.0245984	0.00422951	0.0245984	0.0105948	0.015687	0.00677563	0.0182332	0.0245984	0.015687	0.0118679	0.0271445	0.0169601	0.0309637	0.0207793	0.0245984
0.608	-0.00850107	-0.00340883	-0.0212316	0.014414	0.0245984	0.0131409	0.0309637	0.015687	0.0271445	0.0105948	0.00932174	0.00550257	0.0207793	0.0182332	0.0118679	0.0131409	0.00932174	0.0131409	0.00422951	0.000410338	0.00295645	0.0105948	0.0105948	0.0118679	0.0640632	0.0169601	0.014414	0.0105948	0.0258715	0.015687	0.0195062	0.0105948	0.0220523	0.00295645	0.015687	0.0131409	0.00804868	0.0284176	0.0309637	0.015687	0.0245984	0.0475135	0.0131409	0.0118679	0.015687	-0.000862719	0.0207793	0.0233254	0.0309637
0.609	0.0131409	0.00550257	-0.0148664	0.00295645	-0.00468189	0.00422951	0.0245984	0.015687	0.0182332	0.0105948	0.014414	0.00932174	0.00932174	0.0500596	0.014414	0.0105948	0.0182332	0.00550257	0.0182332	0.00932174	0.00550257	0.015687	0.00932174	0.0118679	0.0615171	0.0169601	0.0245984	0.0245984	0.0169601	0.0169601	0.0296907	0.0245984	0.0245984	0.00677563	0.00550257	0.015687	0.0271445	0.0105948	0.0169601	0.00295645	0.0169601	0.0449674	0.0296907	0.00932174	0.0169601	0.00932174	0.0284176	0.0322368	0.0195062
0.61	0.0131409	0.000410338	-0.0212316	0.00295645	0.00677563	0.00422951	0.0195062	0.00550257	-0.00468189	0.00804868	0.0105948	0.0195062	0.00932174	0.080613	-0.000862719	0.00932174	0.0105948	0.0245984	0.000410338	-0.000862719	0.0131409	0.0131409	0.00804868	0.0258715	0.0666093	0.00422951	0.00932174	0.0105948	0.0296907	0.0182332	0.00295645	0.0296907	0.00804868	0.0118679	0.0195062	0.00677563	0.00550257	0.0182332	0.0195062	0.0169601	0.0169601	0.0335098	0.0207793	0.0207793	0.0245984	-0.00722801	0.014414	0.0233254	0.0207793
0.611	-0.00468189	-0.00850107	-0.0174125	-0.00213578	0.0118679	0.0131409	0.0335098	0.00550257	0.00804868	0.0016834	-0.000862719	0.00932174	0.0131409	-0.000862719	0.00677563	0.00550257	-0.000862719	0.00550257	0.00295645	0.00550257	0.0131409	0.015687	0.0245984	0.0169601	0.0755207	0.0105948	0.0182332	0.0245984	0.0105948	0.0233254	0.0233254	0.0258715	0.014414	0.0233254	0.0182332	0.00295645	0.00932174	0.0169601	0.0131409	0.000410338	0.00804868	0.0335098	0.0182332	0.0105948	0.015687	0.000410338	0.0271445	0.0195062	0.0207793
0.612	0.0105948	-0.00722801	0.00422951	-0.00468189	0.0105948	0.0105948	0.00932174	0.0131409	0.00677563	0.014414	0.00295645	0.0182332	0.00677563	-0.105253	0.0131409	0.0169601	0.0169601	0.00804868	0.0258715	0.0195062	-0.00468189	0.0220523	0.0169601	0.00550257	0.0729746	0.0233254	0.0220523	0.0284176	0.015687	0.0105948	0.0207793	0.00932174	0.0258715	0.00677563	0.0105948	0.015687	0.0258715	0.015687	0.0207793	0.0245984	0.0105948	0.0436943	0.0245984	0.014414	0.0245984	-0.0123202	0.0284176	0.0207793	0.014414
0.613	-0.00468189	0.00550257	-0.00468189	0.00422951	0.000410338	0.00295645	0.0118679	0.00804868	0.00550257	-0.00340883	0.00804868	0.0169601	0.0131409	0.00550257	0.0182332	-0.00340883	0.0131409	0.015687	0.015687	0.00295645	0.00677563	0.0220523	0.0195062	-0.00213578	0.0729746	0.0169601	0.00932174	0.0195062	0.0233254	0.0284176	0.0207793	0.00550257	0.0220523	0.0182332	0.0271445	0.00932174	0.00295645	0.0195062	0.0195062	0.0118679	0.00550257	0.0296907	0.0207793	0.014414	0.0207793	-0.0123202	0.015687	0.0245984	0.0207793
0.614	0.00677563	-0.00340883	-0.0110472	0.00677563	0.014414	0.0131409	0.0284176	-0.000862719	0.015687	0.00550257	0.00932174	-0.00595495	0.0105948	0.0576979	0.000410338	0.0131409	0.0105948	0.00422951	0.0131409	-0.000862719	0.0118679	0.015687	0.00804868	0.014414	0.0844321	0.0220523	0.0182332	0.0182332	0.0284176	0.0245984	0.014414	0.0271445	0.014414	0.0233254	0.0182332	0.0258715	0.014414	0.0271445	0.0207793	0.0195062	0.0207793	0.0258715	0.00295645	0.00677563	0.0169601	-0.0110472	0.0233254	0.0245984	0.015687
0.615	-0.00340883	0.0016834	-0.00468189	0.00677563	0.00804868	0.00550257	0.0169601	-0.000862719	0.00422951	0.000410338	0.0195062	0.00295645	0.014414	0.0016834	0.0169601	0.00677563	-0.00595495	0.0195062	0.015687	0.0016834	0.00677563	0.0207793	0.00677563	0.0207793	0.0666093	0.014414	0.015687	0.00932174	0.0296907	0.0182332	0.0131409	0.0182332	0.0118679	0.015687	0.0309637	0.0258715	0.00550257	0.0284176	0.0195062	0.00677563	0.0207793	0.0500596	0.0296907	0.014414	0.014414	-0.000862719	0.0207793	0.0207793	0.0258715
0.616	0.0105948	0.015687	-0.00722801	0.00804868	0.00677563	0.00550257	0.00932174	0.00295645	-0.00213578	0.00295645	0.0220523	0.0207793	0.0182332	0.0500596	0.0105948	0.0131409	0.00932174	0.00932174	-0.00213578	-0.00213578	0.0016834	0.014414	-0.00340883	0.0195062	0.0640632	0.0131409	0.014414	0.0207793	0.0245984	0.0220523	0.0258715	0.014414	0.0105948	0.0233254	0.00932174	0.00550257	0.0195062	0.0195062	0.0118679	0.015687	0.00677563	0.0258715	0.0169601	0.00804868	0.0284176	-0.00213578	0.0207793	0.0245984	0.0207793
0.617	-0.00468189	0.00677563	0.000410338	0.00677563	0.014414	0.000410338	0.0258715	0.0105948	0.0258715	0.00932174	-0.0148664	-0.00595495	0.0258715	0.0513327	0.0182332	0.014414	0.00550257	0.014414	0.0169601	0.00677563	-0.000862719	0.015687	0.014414	0.0207793	0.0704285	0.0131409	0.0105948	0.0258715	0.0118679	-0.00340883	0.0284176	0.0182332	0.00932174	0.0105948	0.0105948	0.000410338	0.00677563	0.014414	0.0105948	0.014414	0.0131409	0.0118679	0.0258715	0.0195062	0.0182332	-0.00340883	0.0233254	0.0220523	0.015687
0.618	0.0118679	-0.00977412	-0.000862719	0.00677563	0.00932174	0.014414	0.0195062	0.0016834	0.00295645	-0.00722801	0.00295645	-0.00340883	0.014414	-0.00977412	0.015687	0.00677563	0.015687	0.0131409	0.000410338	0.00422951	0.000410338	0.015687	0.00932174	0.00295645	0.0742477	0.0131409	0.0016834	0.0131409	0.014414	0.0195062	0.0195062	0.0207793	0.0131409	0.0284176	0.0195062	0.0258715	0.0207793	0.0207793	0.0347829	0.00932174	0.0207793	0.0245984	0.0284176	0.0131409	0.0207793	-0.00468189	0.014414	0.0207793	0.0258715
0.619	0.000410338	0.0016834	-0.00468189	0.00295645	0.00932174	0.00295645	0.0258715	0.0271445	0.0105948	0.015687	0.0169601	0.00677563	0.0207793	-0.10398	0.0169601	0.0105948	0.014414	0.00677563	0.0182332	0.00932174	0.00677563	0.0207793	0.0105948	0.0131409	0.0767938	0.00677563	0.00550257	0.0169601	0.0220523	0.0220523	0.0284176	0.0105948	0.00932174	0.0169601	0.0207793	0.014414	0.0309637	0.014414	0.0233254	0.00932174	0.014414	0.0576979	0.0169601	0.015687	0.0233254	-0.00468189	0.0207793	0.0271445	0.0207793
0.62	0.00422951	0.0131409	-0.0110472	0.00550257	0.000410338	0.0131409	0.0195062	0.0220523	0.00422951	0.00550257	-0.00468189	0.00550257	0.0195062	0.0386021	0.0118679	0.0169601	0.0105948	0.0131409	0.0105948	-0.000862719	-0.00340883	0.0233254	0.0105948	0.014414	0.0666093	0.0105948	0.0296907	0.015687	0.014414	0.0207793	0.0245984	0.015687	0.0207793	0.0207793	0.0195062	0.0220523	0.014414	0.0118679	0.014414	0.014414	0.00677563	0.015687	0.0245984	0.0131409	0.0258715	-0.00722801	0.0207793	0.037329	0.0296907
0.621	0.0258715	-0.0110472	-0.00468189	-0.000862719	0.0105948	0.00677563	0.0245984	0.00677563	0.00677563	-0.00340883	0.0131409	0.00804868	0.0207793	0.037329	0.00932174	0.0207793	0.00422951	0.0131409	0.0105948	0.0105948	0.00932174	0.00677563	0.00550257	0.00295645	0.0742477	0.0245984	0.0335098	0.015687	0.0284176	0.014414	0.0131409	0.00932174	0.0245984	0.0182332	0.0245984	0.0233254	0.0131409	0.0233254	0.0207793	0.0105948	0.00932174	0.0398751	0.0207793	0.0105948	0.0105948	-0.00850107	0.0207793	0.0169601	0.0195062
0.622	-0.0174125	0.00932174	-0.00213578	0.0105948	0.000410338	0.0105948	0.0335098	0.00932174	-0.000862719	0.00932174	0.00932174	0.00295645	0.0105948	0.000410338	0.00295645	0.000410338	0.00932174	0.00550257	0.0118679	0.0131409	0.00550257	0.0118679	0.00550257	0.014414	0.0551518	0.0245984	0.00550257	0.0245984	0.00932174	0.0245984	0.00804868	0.0207793	0.0207793	0.0207793	0.0245984	0.0131409	0.0258715	0.0195062	0.0207793	0.00295645	0.00932174	0.037329	0.0195062	0.0105948	0.0258715	-0.00340883	0.0182332	0.014414	0.0207793
0.623	-0.00595495	0.00804868	-0.00340883	0.00932174	0.000410338	0.000410338	0.0207793	0.00550257	0.0195062	-0.00977412	0.0220523	0.0182332	0.00677563	0.00295645	0.015687	0.0118679	0.00932174	0.0105948	0.0258715	0.000410338	0.00677563	0.0118679	0.0131409	0.0284176	0.0627902	0.0169601	0.0169601	0.0182332	0.00550257	0.0233254	0.015687	0.00932174	0.0207793	0.0105948	0.0131409	0.0195062	0.0195062	0.00295645	0.00932174	0.014414	0.0131409	0.0233254	0.0182332	0.014414	0.0169601	0.015687	0.0233254	0.0335098	0.0169601
0.624	-0.00468189	-0.00595495	0.00550257	0.00422951	0.015687	0.00550257	0.0258715	0.00295645	0.00804868	0.00804868	0.00295645	0.00550257	0.00550257	0.0462404	0.015687	0.0118679	0.0131409	-0.00468189	0.000410338	0.0016834	0.00677563	0.015687	0.0182332	0.0207793	0.0602441	0.00932174	0.0258715	0.0169601	0.00932174	0.000410338	0.0207793	0.0195062	0.0195062	0.0245984	0.0258715	0.0258715	0.0169601	0.00804868	0.014414	0.0271445	0.014414	0.0449674	0.0233254	0.00932174	0.014414	0.00422951	0.00932174	0.0284176	0.0233254
0.625	0.000410338	0.00804868	0.00932174	0.000410338	-0.000862719	0.00804868	0.0411482	0.0195062	0.0258715	0.00550257	-0.00340883	0.00932174	0.0131409	0.036056	0.00932174	0.00932174	0.0195062	0.0105948	0.015687	0.00550257	-0.00213578	0.0233254	0.00550257	0.00677563	0.0564249	0.0207793	0.0207793	0.0105948	0.0169601	0.00932174	0.0296907	0.0105948	0.0207793	0.00804868	0.0207793	0.015687	0.00677563	0.0309637	0.015687	0.0245984	0.0105948	0.0398751	0.0233254	0.00804868	0.0271445	0.00550257	0.0233254	0.0245984	0.0207793
0.626	0.00677563	0.00550257	0.00677563	0.00677563	0.000410338	0.0131409	0.0258715	0.0016834	0.00677563	-0.00213578	0.0220523	0.00550257	0.014414	-0.0721539	0.014414	0.00422951	0.00422951	0.0131409	0.0118679	0.000410338	0.00422951	0.015687	-0.00213578	0.0207793	0.0615171	0.0182332	0.00677563	0.0105948	0.0245984	0.015687	0.014414	0.015687	0.015687	0.00932174	0.00550257	0.00295645	-0.00340883	0.00422951	0.0245984	0.00932174	0.0169601	0.0105948	0.0245984	0.014414	0.036056	0.0182332	0.0207793	0.0207793	0.0347829
0.627	-0.00977412	0.0131409	0.0118679	-0.00468189	0.014414	0.00677563	0.0322368	0.014414	-0.00213578	-0.0110472	-0.000862719	0.00550257	0.00677563	-0.0225047	0.00550257	-0.000862719	0.014414	0.00295645	0.0118679	0.00295645	-0.00213578	0.0105948	0.00550257	0.0258715	0.0640632	0.00677563	0.015687	0.0195062	0.0182332	0.0182332	0.0182332	0.0245984	0.0258715	0.0233254	0.0195062	0.014414	0.00677563	0.0169601	0.00677563	0.0169601	0.00295645	0.0245984	0.0233254	0.0169601	0.0131409	0.00677563	0.0169601	0.0182332	0.0296907
0.628	-0.00213578	0.000410338	0.0118679	0.0105948	0.0131409	0.0195062	0.00932174	0.0131409	0.0118679	0.00677563	-0.00468189	0.000410338	0.0169601	0.0653363	0.0131409	0.00677563	0.00932174	0.0169601	0.0169601	0.0131409	0.0118679	0.0118679	0.00932174	0.0245984	0.0767938	0.0118679	0.00550257	0.0169601	0.0118679	0.0182332	0.0207793	0.0118679	0.00550257	0.0169601	0.0207793	0.0245984	0.0169601	0.0131409	0.00677563	0.0118679	0.0207793	0.036056	0.0195062	0.0105948	0.015687	0.0182332	0.0207793	0.0245984	0.0169601
0.629	0.00804868	-0.00468189	0.00677563	0.000410338	0.0105948	0.0105948	0.0296907	-0.00722801	0.0207793	0.0105948	0.00677563	0.015687	0.000410338	0.0487865	0.0131409	0.00422951	0.0169601	0.015687	0.00295645	-0.00213578	-0.00468189	0.014414	0.0105948	0.00932174	0.0564249	0.015687	0.000410338	0.0105948	0.0131409	0.0118679	0.0182332	0.014414	0.0233254	0.015687	0.00550257	0.00550257	0.014414	0.00677563	0.0195062	0.00932174	0.0207793	0.0233254	0.0245984	-0.00213578	0.0296907	0.0118679	0.0131409	0.0169601	0.0233254
0.63	0.000410338	0.00295645	0.0105948	0.00932174	0.00677563	0.0118679	0.0309637	-0.00722801	-0.000862719	0.00804868	0.000410338	-0.00468189	0.015687	-0.0161394	0.00932174	0.0131409	0.00932174	0.00932174	0.00295645	0.0169601	0.0169601	0.00932174	0.0245984	0.0245984	0.0500596	0.0131409	0.0207793	0.0105948	0.00550257	0.0245984	0.0233254	0.0245984	0.0245984	0.0207793	0.0258715	0.00677563	0.0182332	0.00550257	0.00932174	0.015687	-0.00213578	0.037329	0.014414	0.0105948	0.015687	0.0131409	0.0131409	0.0182332	0.015687
0.631	-0.00722801	-0.00977412	0.00804868	-0.00340883	0.0118679	0.00550257	0.00295645	0.00422951	0.014414	0.0118679	0.0169601	-0.00468189	0.015687	-0.00468189	0.0169601	0.00677563	0.00550257	0.00932174	0.0207793	0.00550257	0.00677563	0.015687	0.00422951	0.0271445	0.0576979	0.0169601	0.0131409	0.0233254	0.0233254	0.00932174	0.0131409	0.00422951	0.0131409	0.0131409	0.0245984	0.00932174	0.00422951	0.0258715	0.0131409	0.0245984	0.0169601	0.0233254	0.0233254	0.0207793	0.014414	0.0207793	0.00932174	0.0131409	0.0207793
0.632	-0.00468189	0.00295645	-0.00340883	0.0169601	-0.00595495	0.014414	0.0195062	-0.00340883	0.00932174	0.00550257	0.014414	0.014414	0.00932174	0.0500596	0.0245984	0.0105948	0.0131409	0.00550257	0.0195062	-0.00340883	0.0105948	0.0016834	0.0131409	0.0258715	0.0411482	0.0131409	0.014414	0.0169601	0.0105948	0.00804868	0.0182332	0.00550257	0.0195062	0.0207793	0.00295645	0.0195062	0.00804868	0.0131409	0.0245984	-0.000862719	0.0220523	0.0335098	0.015687	0.0016834	0.0207793	0.0207793	0.014414	0.0245984	0.0207793
0.633	0.00295645	-0.00340883	0.00422951	0.00550257	0.0118679	0.0131409	0.037329	0.014414	0.0016834	-0.0135933	-0.00722801	-0.00340883	0.00932174	0.015687	0.0118679	0.0207793	0.00932174	0.00295645	0.00295645	0.0105948	0.00550257	0.00804868	0.00804868	0.0296907	0.0551518	0.0411482	0.014414	0.0105948	0.015687	0.0169601	0.015687	0.014414	0.015687	0.0195062	0.0335098	0.0220523	0.014414	0.0169601	0.0245984	0.00677563	0.00550257	0.0284176	0.0195062	0.0131409	0.0233254	0.0131409	0.0233254	0.0207793	0.014414
0.634	0.0131409	-0.000862719	0.014414	0.000410338	-0.00468189	0.0105948	0.0258715	0.0105948	0.0118679	0.00295645	-0.00595495	0.0131409	0.0195062	-0.110346	0.0258715	0.0118679	-0.00595495	0.00932174	-0.00213578	-0.00595495	0.00422951	0.00932174	0.00932174	0.015687	0.0576979	0.0207793	-0.000862719	-0.00468189	0.00295645	0.0169601	0.014414	0.015687	0.0169601	0.014414	0.0258715	0.014414	0.0284176	0.014414	0.0131409	0.0233254	0.0131409	0.0245984	0.015687	0.0169601	0.0195062	0.0195062	0.0271445	0.0245984	0.0169601
0.635	0.00550257	0.000410338	0.00677563	-0.00850107	0.00804868	0.0195062	0.0195062	-0.00340883	0.00677563	0.0016834	0.0118679	0.0131409	0.00550257	0.037329	0.0131409	0.0118679	0.0169601	0.00804868	0.00677563	0.00932174	-0.00722801	0.0207793	0.00804868	0.00677563	0.0551518	-0.00213578	0.0233254	0.0131409	0.0245984	0.0245984	0.00295645	0.0105948	0.00932174	0.0296907	0.00550257	0.014414	0.0105948	0.0258715	0.000410338	0.0131409	0.015687	0.014414	0.0131409	0.00932174	0.0169601	0.0182332	0.0105948	0.014414	0.0245984
0.636	-0.00468189	0.015687	0.00932174	0.0169601	0.0016834	0.00550257	0.0322368	0.000410338	0.0105948	-0.000862719	0.000410338	0.000410338	0.015687	0.0449674	0.0131409	0.0195062	0.0105948	0.00677563	0.00932174	0.014414	0.0118679	0.0105948	0.00295645	0.0271445	0.0627902	0.0258715	0.014414	0.0195062	0.0195062	0.00804868	0.0207793	0.0296907	0.0105948	0.00677563	0.00932174	0.0105948	0.0118679	0.0131409	0.0195062	-0.00340883	0.00932174	0.0245984	0.0169601	0.0118679	0.0169601	0.014414	0.0105948	0.0207793	0.0245984
0.637	-0.00595495	0.000410338	0.0118679	-0.00595495	0.00295645	0.00677563	0.0309637	0.015687	0.00550257	-0.0148664	0.00422951	0.000410338	0.00932174	0.0411482	0.0105948	-0.00722801	0.0182332	0.014414	0.0182332	0.000410338	0.00295645	0.0207793	0.0182332	0.0118679	0.0602441	0.00422951	0.00677563	0.0258715	0.00550257	0.0118679	0.00932174	0.0169601	0.00550257	0.0195062	0.0169601	0.014414	0.015687	0.014414	0.0233254	0.0105948	0.00932174	0.0220523	0.0195062	0.00550257	0.0118679	0.0245984	0.0195062	0.0233254	0.0105948
0.638	-0.0110472	0.00422951	-0.000862719	0.00295645	0.00550257	0.0105948	0.0105948	0.0105948	0.014414	0.000410338	-0.00340883	0.00804868	0.00932174	-0.0416006	0.014414	0.00550257	0.014414	-0.000862719	0.015687	0.00550257	0.00932174	0.00804868	0.0258715	0.0220523	0.0386021	0.0195062	0.00550257	0.0105948	0.015687	0.00932174	0.0195062	0.0169601	0.00422951	0.015687	0.00932174	0.0105948	0.015687	0.0245984	0.0207793	0.0131409	0.014414	0.0284176	0.00932174	0.00932174	0.014414	0.0296907	0.0207793	0.0182332	0.014414
0.639	0.000410338	0.00550257	0.0016834	0.0105948	0.00550257	-0.00340883	0.0207793	-0.00468189	0.014414	-0.0110472	0.015687	-0.00468189	0.015687	0.0118679	0.014414	0.00550257	0.014414	0.0105948	0.014414	0.0118679	-0.00468189	0.00804868	0.0105948	0.0207793	0.0538788	0.0233254	0.015687	0.0169601	0.0220523	0.0284176	0.0245984	0.00422951	0.015687	0.00932174	0.015687	0.00677563	0.014414	0.014414	0.0220523	0.0016834	0.0195062	0.0233254	0.0207793	0.014414	0.0245984	0.014414	0.00677563	0.0271445	0.0258715
0.64	-0.00340883	-0.00850107	0.00422951	0.0016834	-0.00340883	0.0169601	0.0245984	0.014414	0.00677563	0.000410338	-0.00468189	0.00804868	0.015687	0.0564249	0.0182332	0.00422951	0.00932174	0.015687	0.0105948	0.00677563	0.00677563	0.0105948	0.0016834	0.0118679	0.0487865	0.00550257	-0.00977412	0.00550257	0.00932174	0.00932174	0.00295645	0.0245984	0.0182332	0.0131409	0.0105948	0.0105948	0.0131409	0.014414	0.014414	0.0284176	0.00677563	0.0258715	0.0207793	0.0258715	0.014414	0.0284176	0.0245984	0.0207793	0.0258715
0.641	-0.000862719	0.000410338	0.00550257	-0.00340883	-0.000862719	0.0016834	0.036056	0.00804868	0.0182332	0.000410338	-0.00340883	0.0131409	0.00932174	-0.0199586	0.015687	-0.000862719	0.0169601	0.0195062	0.00932174	0.00550257	0.00550257	0.0131409	0.00932174	0.0258715	0.0602441	0.0233254	0.0118679	0.015687	0.0233254	0.0207793	0.014414	0.00295645	0.0245984	0.0131409	0.0182332	0.0131409	0.00677563	0.0207793	0.0169601	0.0169601	0.0016834	0.0271445	0.0245984	0.000410338	0.0131409	0.0220523	0.0296907	0.0296907	0.0220523
0.642	-0.00213578	-0.00722801	0.00932174	-0.00340883	-0.00340883	0.000410338	0.0258715	0.0105948	0.000410338	0.00550257	0.0258715	0.00804868	0.00295645	-0.0759731	0.00932174	0.015687	0.0016834	0.0207793	0.00295645	0.0016834	-0.00213578	0.00804868	0.0195062	0.0169601	0.0538788	0.015687	0.0182332	0.0169601	0.0195062	0.0131409	0.0169601	0.000410338	0.00932174	0.0182332	0.0118679	0.015687	0.0195062	0.0220523	0.0105948	0.00422951	0.00677563	0.0131409	0.0258715	0.0233254	0.0271445	0.0169601	0.0245984	0.00550257	0.0258715
0.643	-0.0135933	0.00550257	0.00295645	0.014414	-0.00213578	0.0195062	0.0411482	0.00295645	0.00677563	-0.000862719	0.0105948	0.00422951	0.0182332	0.0640632	0.00677563	0.00804868	0.00932174	-0.00722801	0.0118679	-0.000862719	-0.00340883	0.0131409	0.0182332	0.0182332	0.0487865	0.00677563	0.00804868	0.0207793	0.0105948	0.0131409	0.014414	0.014414	0.0207793	0.014414	0.014414	0.014414	0.00550257	0.0258715	0.0105948	0.014414	0.015687	0.0335098	0.0245984	0.00677563	0.0233254	0.0182332	0.0207793	0.0233254	0.014414
0.644	0.00422951	-0.00468189	0.00677563	0.00550257	0.00804868	0.0105948	0.0258715	0.00422951	0.00677563	-0.00340883	0.000410338	0.0131409	0.0105948	0.0538788	0.0131409	-0.00468189	-0.00340883	0.00932174	0.00804868	0.00932174	0.015687	0.0233254	0.000410338	0.015687	0.0322368	0.00677563	0.00550257	0.00422951	0.0131409	0.0118679	0.0195062	0.00422951	0.0195062	0.00677563	0.0182332	0.0131409	-0.00468189	0.00677563	0.00932174	0.0169601	0.0233254	0.0271445	0.0105948	0.00422951	0.00932174	0.0245984	0.0245984	0.015687	0.0131409
0.645	0.0016834	-0.00340883	0.000410338	0.000410338	0.0131409	0.00932174	0.00295645	0.000410338	0.00677563	0.000410338	0.0016834	0.00550257	0.014414	0.014414	0.0207793	-0.00340883	0.0105948	0.0016834	0.0245984	0.00677563	0.0118679	0.00932174	0.0207793	0.036056	0.0462404	0.015687	0.014414	0.0105948	0.0182332	0.00932174	0.0182332	0.0195062	0.014414	0.015687	0.014414	0.0105948	0.00677563	0.0169601	0.0207793	0.0131409	0.0105948	0.0207793	0.0207793	0.015687	0.014414	0.015687	0.0309637	0.0220523	0.0284176
0.646	0.00295645	0.00932174	-0.00468189	0.00932174	0.00932174	0.0131409	0.0462404	0.0169601	0.00295645	0.00550257	0.014414	0.0118679	0.000410338	-0.0657887	-0.00468189	0.00932174	0.00295645	0.00804868	0.00677563	0.00550257	0.00295645	-0.00340883	0.0105948	0.0182332	0.0551518	0.0131409	-0.00468189	0.015687	0.014414	0.0220523	0.0105948	0.0207793	0.0169601	0.00932174	0.0258715	0.014414	0.00295645	0.00550257	0.00932174	0.00422951	0.00550257	0.0296907	0.0169601	0.00804868	0.0233254	0.015687	0.0207793	0.0233254	0.0105948
0.647	0.00550257	0.00677563	-0.0148664	0.00295645	0.00295645	0.0105948	0.0118679	0.000410338	0.015687	0.000410338	0.0245984	0.00677563	0.0016834	0.036056	0.0207793	0.000410338	0.00677563	0.0182332	0.014414	0.0131409	0.0016834	0.015687	0.0105948	0.0207793	0.0475135	0.0195062	0.00550257	0.0207793	0.014414	0.015687	0.0309637	0.00295645	0.0195062	0.0207793	0.0131409	0.0195062	0.00932174	0.015687	0.0207793	0.00422951	0.0207793	0.0105948	0.014414	0.00932174	0.0207793	0.015687	0.0245984	0.0207793	0.0258715
0.648	-0.0174125	-0.00213578	-0.00595495	-0.00213578	-0.00722801	0.00422951	0.0207793	-0.00468189	-0.00213578	-0.000862719	0.0233254	-0.000862719	0.000410338	0.0462404	0.00932174	0.00550257	0.00932174	0.0105948	0.00804868	-0.00213578	0.00295645	0.0182332	0.015687	0.0284176	0.0538788	0.0207793	-0.000862719	0.0105948	-0.00213578	0.00804868	0.015687	0.00550257	0.014414	0.00422951	0.0169601	0.014414	0.0233254	0.00677563	0.014414	0.0118679	0.0169601	0.0131409	0.015687	0.0207793	0.0169601	0.0131409	0.0207793	0.0258715	0.0233254
0.649	0.00550257	-0.00722801	-0.0161394	0.00804868	0.014414	0.0195062	0.0335098	-0.00468189	0.0220523	0.00422951	-0.00722801	0.0016834	0.0105948	-0.0683348	0.015687	-0.00213578	0.014414	0.00677563	0.014414	0.0131409	0.00804868	0.00932174	0.00932174	0.015687	0.036056	0.0195062	-0.000862719	0.00677563	0.014414	0.0207793	0.00677563	0.0233254	0.0118679	0.015687	0.015687	0.00932174	0.0118679	0.0169601	0.0169601	0.0258715	0.00550257	0.0347829	0.0207793	0.0182332	0.0309637	0.0207793	0.0182332	0.014414	0.0169601
0.65	0.0131409	-0.000862719	-0.00595495	0.0016834	-0.00468189	0.00677563	0.0207793	-0.00340883	0.00422951	-0.0148664	0.00295645	0.00932174	0.0131409	-0.0263239	0.0131409	0.00295645	0.00295645	0.014414	0.00422951	0.00932174	-0.000862719	0.0016834	0.00932174	0.0105948	0.0347829	-0.000862719	0.0284176	0.0195062	0.0182332	0.0131409	0.0182332	0.00932174	0.000410338	0.0105948	0.0169601	-0.00468189	0.015687	0.0131409	0.0105948	0.0245984	0.0131409	0.0131409	0.0271445	0.00932174	0.0220523	0.0182332	0.0233254	0.0182332	0.0182332
0.651	-0.00595495	0.00932174	-0.00722801	0.00422951	-0.0174125	0.00932174	0.0271445	0.000410338	0.00550257	0.00550257	0.0207793	0.00932174	0.015687	0.0653363	0.0105948	0.00804868	0.0131409	0.0131409	0.00295645	0.000410338	0.00677563	0.0105948	0.00677563	0.0245984	0.0462404	0.0105948	0.00422951	0.0131409	0.000410338	-0.000862719	0.00550257	0.000410338	0.0118679	0.014414	0.015687	0.0105948	0.0220523	0.0131409	0.014414	-0.00595495	0.014414	0.0296907	0.00550257	0.014414	0.0169601	0.0169601	0.0105948	0.0309637	0.0220523
0.652	0.00804868	-0.00340883	-0.0123202	-0.00213578	-0.000862719	0.000410338	0.0207793	0.0105948	0.00550257	-0.00595495	0.014414	0.00550257	0.0105948	0.0258715	0.0169601	0.00422951	0.0016834	0.00677563	0.0131409	0.00295645	-0.00340883	0.0207793	0.0207793	0.0386021	0.0398751	0.00932174	-0.00213578	-0.000862719	0.0118679	0.0118679	0.015687	0.00804868	0.0296907	0.0220523	0.0182332	0.014414	0.00677563	0.0258715	0.00932174	0.0169601	0.0131409	0.0284176	0.014414	0.0182332	0.0271445	0.0207793	0.0245984	0.0207793	0.0245984
0.653	-0.00213578	0.000410338	0.000410338	0.00422951	0.0105948	-0.00213578	0.0245984	0.000410338	-0.00340883	-0.00340883	-0.0110472	-0.00468189	0.00422951	-0.0314161	0.0207793	0.00804868	0.00932174	0.00295645	0.00295645	-0.000862719	0.000410338	0.0207793	0.00932174	0.0105948	0.0398751	0.0131409	-0.00340883	0.014414	0.00422951	0.014414	0.0131409	0.015687	0.014414	0.00677563	0.014414	0.00932174	0.014414	0.0245984	0.00295645	0.00295645	0.00804868	0.014414	0.0245984	0.015687	0.0245984	0.0258715	0.0182332	0.0182332	0.0207793
0.654	-0.00468189	0.00677563	-0.0110472	0.00932174	-0.0123202	0.00932174	0.036056	0.000410338	0.00295645	0.000410338	0.00804868	0.0118679	0.0182332	-0.0441467	0.0105948	0.00550257	0.000410338	-0.00340883	0.00550257	0.00804868	0.00550257	0.000410338	0.014414	0.036056	0.0233254	0.00677563	-0.0135933	0.0195062	0.015687	0.0118679	0.015687	0.0220523	0.0182332	0.0182332	0.0131409	0.0118679	0.015687	0.0118679	0.0245984	0.00550257	0.00804868	0.0169601	0.0169601	0.0105948	0.0207793	0.014414	0.0220523	0.0169601	0.0169601
0.655	-0.00850107	0.0105948	0.0016834	-0.00595495	-0.00468189	0.00550257	0.0131409	0.015687	0.00677563	-0.0110472	0.0233254	0.000410338	0.0118679	0.0640632	0.000410338	0.0169601	0.0195062	0.0131409	0.00677563	0.0131409	0.00932174	0.0169601	0.014414	0.0258715	0.0220523	0.0131409	0.0105948	0.0169601	0.00677563	0.0131409	0.0169601	0.014414	0.00550257	0.014414	0.0182332	0.0195062	0.015687	0.000410338	0.0131409	0.00295645	0.0016834	0.0284176	0.00804868	0.014414	0.0195062	0.0207793	0.0233254	0.0118679	0.00932174
0.656	-0.0110472	0.0016834	-0.00977412	0.00422951	0.000410338	0.0220523	0.0169601	-0.00340883	-0.00595495	-0.0148664	0.0131409	-0.00722801	0.0016834	0.0335098	0.0220523	-0.00213578	0.0105948	0.00550257	0.0105948	0.0016834	0.000410338	0.0131409	0.0016834	0.015687	0.0296907	0.0131409	0.00550257	0.0195062	0.0118679	0.00932174	0.0118679	0.00932174	0.014414	0.0195062	0.0131409	0.00550257	0.0016834	0.00295645	0.00677563	0.00804868	0.0195062	0.015687	0.015687	0.0169601	0.0233254	0.0258715	0.0296907	0.015687	0.0296907
0.657	-0.00850107	-0.00468189	-0.00595495	0.00422951	-0.00468189	0.00550257	0.0233254	-0.00595495	-0.00213578	-0.0123202	-0.0161394	0.00295645	0.00550257	-0.0874306	0.0220523	0.00295645	0.000410338	0.0245984	0.00804868	0.00550257	0.000410338	0.014414	0.0131409	0.036056	0.0296907	0.0195062	-0.00850107	0.014414	0.0169601	0.00677563	0.014414	0.015687	0.0220523	0.0195062	0.00932174	0.0118679	0.014414	0.0207793	0.015687	0.014414	0.014414	0.036056	0.0169601	0.015687	0.0195062	0.0233254	0.00677563	0.00804868	0.0131409
0.658	0.0118679	0.000410338	-0.00977412	0.00550257	-0.00595495	0.0131409	0.0296907	0.0169601	-0.00213578	-0.0161394	0.00677563	-0.00468189	0.0169601	0.0335098	0.0258715	-0.000862719	0.000410338	0.00422951	0.0118679	0.00932174	-0.000862719	0.00677563	0.0118679	0.0207793	0.0309637	0.014414	-0.0110472	0.0195062	0.0207793	0.00932174	0.0207793	0.0258715	0.00295645	0.0195062	0.0233254	0.0233254	0.014414	0.00932174	0.0207793	0.0016834	0.0118679	0.00677563	0.0195062	0.0207793	0.0207793	0.0207793	0.0296907	0.0296907	0.0245984
0.659	0.0105948	0.000410338	-0.00722801	0.014414	-0.000862719	0.014414	0.0195062	0.00932174	-0.00977412	-0.0148664	-0.00977412	0.00295645	0.00295645	0.0462404	0.0105948	0.0016834	0.0016834	0.0105948	0.000410338	0.0131409	-0.00468189	-0.000862719	0.0016834	0.0131409	0.0309637	0.00677563	0.014414	0.00550257	0.00932174	0.0131409	0.015687	0.014414	0.0182332	0.014414	0.014414	0.00932174	0.00295645	0.00932174	0.014414	0.014414	-0.00213578	0.014414	0.0169601	0.00932174	0.014414	0.0182332	0.0118679	0.00932174	0.0195062
0.66	0.000410338	0.0131409	-0.000862719	0.00550257	-0.00595495	0.0169601	0.015687	0.00932174	0.00295645	-0.0174125	-0.00722801	-0.000862719	-0.00595495	0.0169601	0.0233254	0.000410338	-0.00213578	-0.00340883	-0.000862719	-0.000862719	-0.00340883	0.015687	0.0182332	0.0322368	0.0436943	0.00677563	0.014414	0.0105948	0.0207793	0.015687	0.00550257	0.0131409	0.0169601	0.015687	0.0118679	0.00550257	0.015687	0.0207793	0.0207793	0.0118679	0.015687	0.0271445	0.0182332	0.0182332	0.0245984	0.0118679	0.0271445	0.0207793	0.0195062
0.661	0.000410338	-0.00722801	-0.00722801	0.00422951	0.00422951	0.0169601	0.014414	0.00932174	0.00677563	-0.00977412	-0.00722801	-0.00468189	0.015687	-0.0492389	0.0207793	0.00932174	-0.000862719	0.014414	0.00677563	-0.000862719	0.00295645	0.0131409	0.015687	-0.00722801	0.0436943	0.0195062	0.00677563	0.0207793	0.0105948	0.00550257	0.0220523	0.00932174	0.014414	0.0105948	0.0131409	0.014414	-0.0110472	0.0233254	0.0271445	0.0118679	0.0105948	0.0309637	0.014414	0.00804868	0.0220523	0.0271445	0.0169601	0.0207793	0.0271445
0.662	0.000410338	-0.000862719	-0.00468189	-0.00213578	0.000410338	0.0016834	0.0195062	-0.00468189	0.0105948	0.00804868	0.00295645	0.00550257	0.00295645	0.0271445	0.0105948	0.00295645	-0.00468189	0.00550257	0.00932174	-0.00595495	-0.00977412	0.0207793	0.000410338	0.00677563	0.037329	0.0207793	0.0169601	0.00295645	0.0207793	0.00932174	0.0182332	0.0131409	0.00295645	0.0131409	0.0207793	0.0207793	0.0105948	0.015687	-0.00340883	-0.00722801	0.0169601	0.0233254	0.0195062	0.0182332	0.0233254	0.0195062	0.015687	0.0182332	0.0296907
0.663	0.0016834	0.00804868	0.000410338	-0.00850107	0.0131409	0.0169601	0.0182332	0.00932174	0.00677563	0.000410338	0.0016834	0.00550257	0.0105948	0.0551518	0.0271445	0.00295645	0.00295645	0.0182332	0.00422951	0.00677563	0.00804868	0.014414	0.0207793	0.036056	0.036056	0.0245984	0.0131409	0.0195062	-0.00340883	0.0169601	0.00932174	0.00295645	0.00550257	0.0258715	0.0118679	0.0105948	0.014414	-0.00468189	0.0118679	0.014414	0.0105948	0.015687	0.014414	0.0105948	0.0195062	0.0169601	0.015687	0.0245984	0.0233254
0.664	-0.00468189	0.00295645	-0.00722801	-0.000862719	-0.00722801	0.000410338	0.015687	0.000410338	0.00932174	0.00804868	0.0118679	0.0105948	0.00677563	0.00550257	0.0105948	0.0195062	0.0195062	0.00932174	0.0105948	0.00932174	0.00804868	0.00932174	0.00804868	0.0335098	0.0411482	0.00932174	-0.00340883	0.014414	0.015687	0.0131409	0.000410338	0.0169601	0.0207793	0.00932174	0.00932174	0.0105948	0.0118679	0.0131409	0.0105948	0.0207793	0.0195062	0.0131409	0.0284176	0.0207793	0.0233254	0.0233254	0.0207793	0.0258715	0.0284176
0.665	-0.00468189	-0.00340883	0.0118679	0.0016834	0.00550257	0.0220523	0.0296907	0.00295645	0.00932174	-0.00340883	-0.00468189	0.000410338	0.00422951	-0.0619695	0.0169601	-0.00722801	0.000410338	0.0169601	0.015687	-0.00213578	0.0233254	0.000410338	0.0195062	0.014414	0.0296907	0.00932174	0.0258715	0.00677563	0.00932174	0.000410338	0.0195062	0.014414	0.0207793	0.0105948	0.00804868	0.0258715	0.0169601	0.014414	0.0195062	0.00932174	0.0131409	0.036056	0.014414	0.00932174	0.0207793	0.014414	0.0271445	0.0207793	0.00295645
0.666	-0.000862719	0.00550257	0.00677563	0.00550257	-0.00850107	0.0016834	0.0195062	-0.000862719	0.00550257	-0.00595495	-0.0263239	-0.00213578	0.00295645	0.0296907	0.0233254	0.00550257	0.00295645	0.00422951	0.000410338	0.0105948	0.00677563	0.000410338	0.00932174	0.0271445	0.0398751	0.0258715	0.00295645	0.00804868	0.0322368	0.0245984	0.014414	0.00550257	0.00932174	0.0207793	0.0105948	0.0131409	0.00932174	0.0182332	-0.00977412	0.015687	0.000410338	0.0284176	0.0220523	0.0245984	0.0207793	0.0169601	0.0207793	0.0296907	0.0258715
0.667	0.00804868	0.00422951	0.0169601	0.00550257	0.0169601	0.0105948	0.0207793	0.0233254	0.00295645	0.000410338	-0.0275969	0.0016834	0.00295645	0.015687	0.00422951	0.000410338	0.014414	-0.00468189	0.015687	0.0105948	0.00677563	0.00804868	0.0131409	0.0258715	0.036056	0.00677563	0.000410338	0.0131409	-0.00213578	-0.00468189	0.014414	0.00677563	0.014414	0.0105948	0.0118679	0.00932174	0.0016834	0.014414	0.014414	0.015687	0.014414	0.00932174	0.0284176	0.014414	0.014414	0.0233254	0.0233254	0.0245984	0.0169601
0.668	0.00295645	-0.00213578	0.00932174	0.0207793	-0.00340883	0.00550257	0.00804868	0.000410338	-0.00977412	0.00295645	-0.0148664	0.00422951	0.0105948	0.00550257	0.00550257	0.0016834	0.0182332	0.014414	0.014414	0.00550257	0.000410338	0.0169601	0.0131409	0.0182332	0.0322368	-0.000862719	-0.0110472	0.0335098	0.015687	0.014414	0.014414	0.0258715	0.0131409	0.014414	0.0207793	0.014414	0.015687	0.015687	0.00677563	0.0118679	0.00677563	0.0182332	0.0105948	0.0195062	0.015687	0.00677563	0.0258715	0.0169601	0.0182332
0.669	-0.00468189	-0.00468189	0.0258715	0.00932174	0.00550257	0.00550257	0.0233254	0.000410338	-0.000862719	0.000410338	-0.0186855	-0.000862719	0.0169601	-0.0530581	0.00550257	-0.00468189	0.0131409	0.00550257	0.0016834	0.0105948	0.0131409	0.000410338	0.0118679	0.0169601	0.015687	0.000410338	-0.00722801	0.0207793	0.0131409	0.00550257	0.0245984	0.00804868	0.00932174	0.0016834	0.00932174	0.015687	0.00550257	0.0131409	0.015687	0.0016834	0.000410338	0.0296907	0.0169601	0.014414	0.0169601	0.0322368	0.0169601	0.0207793	0.0296907
0.67	-0.00468189	-0.00213578	0.00804868	-0.00722801	0.0105948	0.0016834	0.0258715	0.00550257	0.000410338	-0.00850107	0.014414	-0.00850107	0.014414	0.036056	0.00677563	-0.00468189	-0.000862719	0.0016834	0.0207793	0.00804868	0.00550257	0.014414	0.015687	0.0245984	0.0195062	0.00932174	0.014414	0.014414	0.0245984	0.015687	0.0258715	0.014414	0.0105948	0.0169601	0.015687	0.0131409	-0.00850107	0.015687	0.0105948	-0.00722801	0.0220523	0.015687	0.0258715	0.015687	0.0233254	0.0258715	0.0245984	0.015687	0.0220523
0.671	0.00677563	0.0105948	0.014414	0.000410338	0.00677563	0.015687	0.014414	0.00295645	-0.00340883	0.0016834	-0.00340883	0.0105948	0.000410338	0.0487865	0.00932174	-0.00977412	-0.000862719	0.00422951	0.00422951	-0.000862719	-0.00595495	0.00677563	0.0131409	0.0296907	0.0296907	0.0207793	0.000410338	0.000410338	0.0105948	-0.00722801	0.015687	0.00932174	0.0169601	0.0169601	0.0245984	0.0258715	0.0169601	0.00932174	0.015687	0.0271445	0.00932174	0.0182332	0.0105948	0.0105948	0.0258715	0.015687	0.0118679	0.0258715	0.0245984
0.672	0.000410338	0.014414	0.014414	0.00422951	0.00932174	0.00550257	0.0195062	-0.00850107	0.0016834	0.000410338	0.00804868	0.00422951	-0.000862719	0.0271445	0.014414	-0.000862719	0.00422951	0.00932174	0.00932174	0.000410338	0.0105948	0.0131409	0.0233254	0.0182332	0.0245984	0.015687	-0.00468189	0.0182332	-0.000862719	-0.00340883	0.00550257	0.0105948	0.000410338	0.00550257	0.00932174	0.0105948	0.0195062	0.00295645	0.014414	0.000410338	0.00550257	0.00677563	0.0233254	0.0169601	0.00932174	0.015687	0.0258715	0.015687	0.014414
0.673	-0.00213578	0.00295645	0.014414	-0.00595495	0.000410338	0.0105948	0.0233254	-0.00468189	0.000410338	-0.0123202	-0.0148664	0.00550257	-0.00213578	-0.0594234	0.0131409	-0.00468189	0.00677563	0.0105948	0.00422951	0.000410338	0.000410338	0.0195062	0.00677563	0.0233254	0.0245984	-0.00340883	0.015687	0.0245984	0.00932174	0.0105948	0.00932174	0.00932174	0.0118679	0.0118679	0.015687	0.0207793	0.00932174	0.0105948	0.014414	0.00550257	0.0105948	0.0347829	0.0169601	0.0105948	0.015687	0.0245984	0.0195062	0.014414	0.0207793
0.674	-0.00468189	-0.000862719	0.0195062	-0.00213578	0.0131409	0.0169601	0.0207793	0.0016834	-0.00595495	-0.00595495	-0.0314161	0.00295645	0.00550257	-0.0721539	0.00550257	0.00295645	0.014414	0.00550257	0.00932174	0.0105948	0.014414	0.00804868	0.00422951	0.0169601	0.0207793	0.0131409	0.00295645	0.0182332	0.00677563	0.0220523	0.0207793	-0.00468189	0.0118679	0.0105948	0.015687	0.00677563	0.0245984	0.0118679	0.00677563	0.014414	0.0105948	0.0233254	0.0182332	0.0207793	0.0245984	0.0220523	0.0233254	0.0169601	0.0233254
0.675	-0.0148664	-0.00468189	0.0169601	0.00550257	0.0207793	0.00295645	0.0105948	0.000410338	0.0016834	0.000410338	-0.0161394	0.0182332	-0.00340883	0.0742477	0.0131409	0.00677563	0.00295645	0.000410338	0.00677563	0.00295645	0.0207793	0.00677563	0.0182332	0.0207793	0.0271445	0.0195062	0.00932174	0.0195062	0.00932174	0.0016834	0.0220523	0.00550257	0.0207793	0.00295645	0.0131409	0.0195062	0.0220523	0.014414	0.00932174	0.00677563	0.00804868	0.0105948	0.0169601	0.015687	0.0131409	0.0233254	0.0258715	0.0207793	0.0207793
0.676	-0.0123202	-0.00595495	0.0245984	0.000410338	0.015687	0.0105948	0.0296907	-0.0123202	-0.00340883	0.000410338	-0.00850107	0.00932174	-0.00468189	0.0118679	0.0207793	0.00932174	-0.00213578	0.014414	-0.000862719	0.0016834	0.0207793	0.00550257	0.015687	0.0284176	0.0207793	0.0131409	0.015687	0.0118679	0.0169601	0.00422951	0.0131409	0.00932174	0.00550257	0.015687	0.0105948	0.014414	0.015687	0.014414	0.0131409	-0.00213578	0.0195062	0.0207793	0.0245984	0.0182332	0.0195062	0.0245984	0.0245984	0.0207793	0.0245984
0.677	-0.0135933	0.00550257	0.014414	-0.00213578	0.015687	0.00804868	0.0271445	-0.00468189	-0.00977412	-0.00977412	-0.0110472	0.00932174	0.0105948	-0.0530581	0.0105948	0.00677563	0.014414	-0.00340883	-0.00340883	0.0131409	0.0182332	0.00804868	0.00804868	0.0207793	0.0169601	0.00804868	0.00422951	0.0233254	0.00550257	0.015687	0.00550257	0.0105948	0.00932174	0.0131409	0.0169601	0.0118679	0.00932174	0.00932174	0.000410338	0.000410338	0.00932174	0.0296907	0.0207793	0.00932174	0.0207793	0.0195062	0.0245984	0.0105948	0.0195062
0.678	-0.00977412	0.00422951	0.0195062	0.0105948	0.0118679	0.00295645	0.00932174	-0.00468189	-0.00213578	-0.00722801	-0.00977412	-0.00468189	0.00677563	0.0704285	0.0207793	0.000410338	-0.00468189	-0.00340883	0.000410338	0.0105948	0.0207793	0.00295645	0.014414	0.0182332	0.0195062	0.00932174	0.00932174	0.014414	0.0105948	0.00677563	0.0105948	0.00422951	0.0105948	-0.00340883	0.00677563	0.014414	0.0195062	0.014414	0.0258715	0.0195062	0.00295645	0.0207793	0.015687	0.0118679	0.0195062	0.0335098	0.0195062	0.0309637	0.0233254
0.679	-0.00722801	0.00422951	0.00932174	0.000410338	0.00932174	0.0131409	0.0182332	0.00677563	0.000410338	-0.00595495	-0.0212316	0.00422951	0.000410338	0.0016834	0.0296907	-0.00213578	0.00295645	0.00422951	0.000410338	-0.00977412	0.014414	0.0284176	0.0169601	0.0245984	0.0207793	0.00804868	0.00932174	0.00677563	0.0118679	0.014414	0.0233254	0.00295645	0.0118679	0.0169601	0.0169601	0.00422951	0.00677563	0.0131409	0.015687	0.00550257	0.00295645	0.00804868	0.0182332	0.0169601	0.00677563	0.0207793	0.0169601	0.0169601	0.0195062
0.68	-0.0135933	0.00677563	0.00422951	0.0118679	0.00677563	0.00804868	0.0335098	-0.000862719	-0.00595495	-0.00977412	-0.0237778	0.0207793	0.00932174	-0.000862719	-0.00468189	0.00295645	0.00295645	0.0016834	0.014414	0.00932174	0.0105948	0.0195062	-0.000862719	0.0347829	0.0131409	0.015687	-0.00340883	0.014414	0.00550257	0.000410338	0.00422951	0.0118679	0.00932174	0.0131409	0.0131409	0.00932174	0.014414	0.015687	0.00550257	0.0016834	0.00677563	0.0207793	0.0169601	0.0105948	0.0245984	0.0233254	0.0195062	0.0169601	0.0258715
0.681	-0.00595495	-0.00468189	0.00550257	0.000410338	0.00422951	0.0105948	0.0233254	-0.00595495	0.0016834	-0.00850107	-0.0225047	0.0131409	0.0131409	0.0322368	-0.00722801	0.00295645	0.00550257	-0.00977412	0.00932174	0.000410338	0.014414	0.0118679	0.0105948	0.0131409	0.0411482	0.015687	0.0182332	0.0118679	0.014414	-0.00977412	0.0169601	0.00932174	0.00422951	0.015687	0.00932174	0.00804868	0.00422951	0.000410338	0.0105948	0.00932174	0.00422951	0.0245984	0.0233254	0.014414	0.0220523	0.0296907	0.0245984	0.0258715	0.015687
0.682	-0.00340883	0.00295645	0.0131409	-0.000862719	0.0195062	0.0105948	0.0322368	-0.00468189	-0.000862719	-0.00722801	-0.000862719	0.015687	0.00677563	0.0207793	0.0182332	-0.0110472	0.000410338	-0.00595495	0.000410338	-0.00468189	0.0233254	0.00932174	0.00804868	0.0131409	0.0245984	0.00295645	0.0105948	0.014414	0.0169601	0.00932174	0.0131409	0.0016834	0.0258715	0.014414	0.00550257	0.015687	0.000410338	0.0220523	0.0195062	-0.000862719	-0.00468189	0.0195062	0.0131409	0.0169601	0.0169601	0.0245984	0.0309637	0.0169601	0.015687
0.683	0.00295645	-0.0110472	0.015687	-0.000862719	0.000410338	0.00677563	0.0207793	0.00550257	0.00932174	-0.00468189	0.00932174	0.00932174	0.00295645	0.00804868	0.0118679	0.00422951	0.00550257	0.0195062	0.015687	-0.00850107	0.0207793	0.00932174	0.014414	0.0169601	0.0245984	0.000410338	-0.00213578	0.00932174	0.0131409	0.00295645	0.015687	0.00932174	0.00804868	0.00422951	0.0207793	0.00932174	0.00295645	0.0245984	0.000410338	0.0105948	0.0195062	0.0245984	0.014414	0.0245984	0.0169601	0.014414	0.0220523	0.0105948	0.0220523
0.684	0.00677563	0.0016834	0.014414	-0.000862719	0.00932174	0.0105948	0.0462404	0.000410338	-0.00595495	0.00295645	-0.00468189	0.000410338	0.000410338	0.0207793	0.00677563	-0.00213578	0.0105948	0.00932174	0.00422951	-0.0110472	0.0182332	0.0118679	0.014414	0.0398751	0.0169601	0.00550257	-0.00213578	0.015687	0.0016834	0.00295645	0.00932174	0.0131409	0.0195062	-0.0135933	0.0169601	0.015687	0.00932174	0.00295645	0.00804868	0.00677563	0.00550257	0.0245984	0.0207793	0.0309637	0.0258715	0.0118679	0.0131409	0.014414	0.015687
0.685	-0.0110472	-0.00468189	0.0105948	0.0118679	0.00932174	0.0131409	0.0284176	0.00932174	0.000410338	-0.00340883	0.000410338	0.00550257	-0.00468189	0.0347829	0.014414	-0.00977412	0.00422951	-0.00340883	-0.00468189	0.000410338	0.000410338	0.0105948	0.0131409	0.0258715	0.0386021	0.0258715	-0.00468189	0.0195062	0.00295645	0.014414	0.0169601	0.015687	-0.00468189	0.00932174	0.0105948	0.015687	0.0131409	-0.00468189	0.014414	-0.000862719	0.00677563	0.015687	0.0182332	0.00804868	0.0220523	0.0233254	0.0258715	0.0195062	0.0207793
0.686	-0.00977412	0.0016834	0.00422951	0.00677563	0.0131409	0.000410338	0.0245984	0.00550257	0.0016834	0.00422951	0.000410338	0.000410338	0.015687	0.0207793	-0.000862719	0.000410338	0.00550257	0.015687	0.0131409	0.000410338	0.00550257	0.0105948	0.015687	0.0131409	0.0258715	0.000410338	-0.00595495	0.0207793	0.0233254	0.0105948	0.014414	0.00422951	0.0118679	0.014414	0.014414	-0.00468189	-0.00213578	0.015687	0.00804868	0.0105948	0.0233254	0.0322368	0.0233254	0.0182332	0.0245984	0.0207793	0.014414	0.014414	0.0207793
0.687	-0.00595495	-0.0110472	0.0271445	-0.00977412	0.000410338	0.0169601	0.0182332	0.0016834	0.000410338	-0.00595495	-0.00722801	0.0105948	0.00804868	-0.0696078	0.00550257	-0.0123202	-0.00468189	0.00550257	0.0016834	0.00422951	0.0245984	0.00295645	0.0105948	0.015687	0.015687	0.0131409	0.00932174	0.00422951	0.00804868	0.0105948	0.00550257	0.00804868	0.0105948	0.015687	0.0220523	0.000410338	0.0105948	0.0195062	-0.00595495	0.015687	-0.000862719	0.0309637	0.015687	0.015687	0.0182332	0.015687	0.0169601	0.0195062	0.0233254
0.688	-0.00340883	0.0118679	0.0118679	0.00932174	0.0182332	0.015687	0.0258715	-0.00213578	0.0016834	0.0016834	-0.00977412	0.00295645	-0.00213578	-0.0148664	0.0182332	-0.00468189	-0.00340883	0.0105948	-0.000862719	0.0016834	0.00677563	0.000410338	0.0105948	0.0296907	0.00932174	0.015687	0.0105948	0.0195062	0.00677563	0.0169601	0.00932174	-0.00340883	0.014414	0.0169601	0.014414	0.0347829	0.00932174	0.00932174	0.0131409	0.0105948	-0.00340883	0.0118679	0.0207793	0.014414	0.0245984	0.0195062	0.0195062	0.0233254	0.014414
0.689	-0.00468189	0.00550257	0.00677563	0.00677563	0.00932174	0.015687	0.0309637	0.000410338	0.00677563	-0.000862719	-0.0110472	0.00550257	0.00677563	0.0958897	0.0105948	0.00295645	0.00295645	-0.00340883	0.0131409	0.000410338	0.00804868	0.0296907	0.0207793	0.014414	0.00932174	0.015687	-0.00595495	0.0118679	0.0016834	0.00422951	0.015687	0.0271445	0.00804868	0.00550257	0.00932174	0.0271445	-0.000862719	-0.00213578	0.0105948	0.00677563	0.015687	0.0105948	0.0245984	0.0182332	0.014414	0.00804868	0.0220523	0.015687	0.0195062
0.69	-0.00468189	0.00550257	0.0195062	0.000410338	0.014414	0.00932174	0.0207793	-0.00340883	0.00550257	-0.00468189	-0.00977412	0.00422951	0.0131409	0.000410338	0.0105948	-0.00468189	-0.00340883	0.000410338	-0.00340883	0.0131409	0.00295645	0.00677563	0.0207793	0.0207793	0.0271445	0.00677563	0.00677563	0.00677563	0.00932174	0.0245984	0.014414	0.00550257	0.000410338	0.0245984	0.0207793	0.0016834	0.0258715	0.0131409	0.0016834	0.0105948	-0.00595495	0.0335098	0.0258715	0.00932174	0.0233254	0.0207793	0.0105948	0.0131409	0.0207793
0.691	0.00677563	-0.00213578	0.00932174	0.00677563	0.00550257	0.000410338	0.0182332	-0.00213578	0.000410338	-0.00340883	0.00295645	-0.0110472	0.00932174	-0.00977412	0.00550257	0.000410338	0.0105948	0.0118679	-0.00468189	0.00295645	0.0118679	0.00550257	0.00422951	0.036056	0.00932174	0.014414	0.00677563	0.0169601	0.00804868	0.00422951	0.014414	0.0131409	0.00677563	-0.000862719	-0.00468189	0.00550257	-0.00340883	0.0105948	0.0131409	0.00422951	0.00804868	0.0245984	0.0207793	0.0105948	0.0233254	0.0296907	0.0118679	0.015687	0.0182332
0.692	-0.00468189	0.00550257	0.00422951	0.00422951	0.014414	0.00932174	0.0335098	-0.00722801	0.00550257	0.000410338	0.0245984	0.0105948	0.0131409	0.0602441	0.0169601	0.00422951	-0.000862719	-0.00468189	0.00932174	-0.00213578	0.00295645	0.0220523	0.00932174	0.00932174	0.0182332	0.0258715	0.000410338	0.0105948	0.0118679	0.0195062	0.00932174	0.015687	0.0207793	0.0105948	0.00932174	0.0207793	0.0118679	0.000410338	0.00677563	0.00932174	0.000410338	0.014414	0.0195062	0.00932174	0.0195062	0.0118679	0.0245984	0.0195062	0.0207793
0.693	-0.00722801	0.00550257	0.0016834	0.00422951	0.00550257	0.00804868	0.0220523	-0.00468189	0.000410338	-0.000862719	0.0207793	-0.00340883	0.000410338	-0.0416006	0.0105948	0.00422951	0.00677563	0.00550257	-0.00468189	-0.00595495	0.00932174	0.00677563	0.014414	0.0220523	0.0207793	0.0207793	-0.00340883	0.0118679	-0.00340883	0.0105948	0.0169601	-0.000862719	0.00677563	0.00550257	0.015687	0.014414	0.0118679	0.000410338	0.00550257	0.014414	0.00550257	0.0233254	0.014414	0.0258715	0.015687	0.014414	0.015687	0.014414	0.0182332
0.694	-0.0135933	-0.00213578	0.0016834	0.000410338	0.0105948	0.015687	0.0195062	0.0016834	0.00677563	-0.00722801	0.000410338	-0.000862719	0.00804868	-0.110346	0.00932174	-0.00340883	0.000410338	0.00295645	0.00932174	0.00677563	0.0131409	0.0169601	0.015687	0.0207793	0.0169601	0.00550257	-0.000862719	0.015687	0.00295645	-0.00977412	0.0258715	0.00932174	0.00677563	0.0207793	0.0169601	0.0105948	0.00550257	0.00932174	0.0118679	-0.00468189	-0.00468189	0.0284176	0.0220523	0.00295645	0.0220523	0.0182332	0.0207793	0.0131409	0.0131409
0.695	-0.00468189	-0.000862719	-0.00213578	-0.000862719	0.0131409	0.0105948	0.0258715	-0.0148664	-0.00340883	0.00295645	0.0118679	0.0118679	0.00677563	0.0793399	0.00677563	0.00804868	0.000410338	0.000410338	-0.00468189	0.0016834	0.0182332	0.0016834	0.00295645	0.0233254	0.0258715	0.00550257	-0.00977412	0.00550257	0.0169601	0.0169601	-0.00468189	0.00677563	0.00932174	0.014414	0.00295645	0.0105948	0.0131409	0.00932174	0.00295645	0.00932174	0.00804868	0.0309637	0.00422951	0.015687	0.0169601	0.0207793	0.0233254	0.0131409	0.0245984
0.696	0.00677563	0.000410338	0.00932174	-0.000862719	-0.00595495	0.00804868	0.0296907	-0.000862719	0.0016834	-0.0148664	-0.00595495	0.00932174	0.00295645	0.0627902	0.00804868	0.00677563	0.000410338	0.00932174	0.0169601	0.000410338	0.00677563	0.000410338	0.0207793	0.0195062	0.0105948	0.014414	0.00677563	0.015687	0.0105948	0.0016834	0.00804868	0.000410338	0.00550257	0.00550257	0.0016834	0.0131409	0.014414	0.00932174	0.0233254	0.00295645	0.00295645	0.0207793	0.0245984	0.0195062	0.015687	0.0258715	0.014414	0.0245984	0.0131409
0.697	-0.0135933	0.000410338	-0.00595495	0.00677563	0.0195062	0.0118679	0.0347829	-0.00722801	-0.00468189	0.0016834	-0.0135933	0.0195062	-0.00595495	0.00295645	0.00550257	-0.00340883	-0.000862719	0.0105948	0.00932174	-0.0110472	0.0220523	0.00804868	0.0296907	0.00932174	0.0131409	0.0296907	0.0105948	0.00932174	0.00295645	0.000410338	0.0016834	0.0105948	0.00550257	0.015687	0.0016834	0.0118679	0.0118679	0.00804868	0.00550257	0.0105948	0.00422951	0.0207793	0.0118679	0.0105948	0.0169601	0.0220523	0.0258715	0.0207793	0.0105948
0.698	-0.00977412	0.000410338	0.0118679	0.00422951	0.000410338	0.0131409	0.0335098	-0.0148664	-0.00850107	-0.0148664	-0.0161394	0.00422951	0.00804868	-0.00340883	0.015687	0.000410338	0.00677563	0.000410338	0.0105948	0.00295645	-0.00468189	0.00804868	0.000410338	0.0309637	0.0207793	0.0245984	0.00295645	0.00677563	0.00932174	0.00550257	0.0169601	0.00677563	0.000410338	0.0195062	0.0131409	0.0195062	0.00550257	0.0207793	0.014414	0.00295645	0.0105948	0.0182332	0.0233254	0.0105948	0.0220523	0.0105948	0.0233254	0.0105948	0.0284176
0.699	-0.00468189	0.0016834	0.00550257	0.0105948	0.00804868	0.00932174	0.0258715	-0.0123202	0.00804868	0.014414	-0.00977412	0.0220523	-0.00468189	0.0538788	0.015687	-0.00977412	0.0105948	0.000410338	0.00550257	0.000410338	0.0118679	0.00932174	0.00677563	0.0309637	0.0462404	0.00677563	0.0118679	0.0296907	0.0105948	0.00804868	0.00932174	0.0131409	-0.00468189	0.014414	0.0233254	0.014414	0.00932174	0.0245984	0.014414	0.014414	0.014414	0.0271445	0.014414	0.0258715	0.00804868	0.0207793	0.0207793	0.0245984	0.0220523
0.7	-0.0110472	0.00550257	-0.000862719	0.00550257	0.00422951	0.00295645	0.0296907	-0.00468189	-0.00340883	0.00295645	-0.00722801	0.00550257	0.00677563	0.0016834	0.0131409	0.0131409	-0.00977412	0.00677563	-0.00468189	-0.00595495	0.00550257	-0.0123202	0.0271445	0.00295645	0.0386021	0.00677563	0.00550257	0.000410338	0.0105948	0.0182332	0.0105948	0.00422951	0.0118679	-0.00340883	-0.00468189	0.0105948	0.014414	-0.00340883	0.00422951	0.00550257	0.000410338	0.0207793	0.0220523	-0.000862719	0.0233254	0.0245984	0.0207793	0.014414	0.00932174
0.701	-0.0110472	0.0016834	0.000410338	0.00932174	0.00804868	0.00550257	0.0220523	-0.00468189	0.000410338	-0.0110472	-0.00340883	0.00932174	0.00677563	-0.133261	0.00932174	-0.00595495	0.00295645	0.00932174	0.000410338	-0.00340883	0.00804868	0.00932174	0.015687	0.014414	0.0284176	0.00550257	0.00804868	0.00295645	0.015687	0.00804868	0.0105948	0.00932174	0.00295645	0.00932174	0.00804868	0.00677563	0.0284176	0.00932174	0.0131409	-0.00340883	0.0016834	0.0131409	0.014414	0.0105948	0.014414	0.0207793	0.0169601	0.014414	0.0207793
0.702	-0.00213578	0.00804868	-0.0110472	-0.0110472	0.0105948	0.00932174	0.037329	0.00422951	-0.000862719	0.000410338	-0.00595495	0.0016834	-0.00595495	0.0245984	0.00804868	0.00677563	-0.00468189	-0.00977412	-0.000862719	-0.00213578	-0.00340883	0.0207793	0.0131409	0.0475135	0.014414	0.00422951	0.0118679	0.00422951	0.00422951	0.0016834	0.00295645	0.00422951	0.0105948	0.00932174	-0.00977412	0.0016834	0.014414	-0.000862719	0.0131409	0.015687	-0.00340883	0.0195062	0.0296907	0.015687	0.00932174	0.0233254	0.0105948	0.014414	0.0195062
0.703	0.00295645	0.000410338	0.014414	0.00932174	0.00295645	0.00932174	0.0258715	-0.00850107	-0.00595495	-0.00722801	-0.00468189	0.00932174	0.00550257	0.0564249	0.00932174	-0.00977412	0.00550257	-0.00468189	-0.00468189	-0.00977412	0.00932174	0.00422951	0.00550257	0.0245984	0.0233254	0.00295645	0.000410338	0.00932174	0.014414	-0.00213578	0.0131409	0.0220523	0.0182332	0.0118679	0.015687	0.00550257	-0.00468189	-0.00595495	0.0105948	0.00422951	0.00932174	0.0233254	0.0105948	0.00677563	0.00422951	0.00677563	0.0245984	0.0169601	0.0207793
0.704	0.0016834	0.00550257	0.00804868	-0.00722801	0.0105948	0.0016834	0.0258715	0.00422951	0.00550257	-0.00722801	0.00932174	0.00550257	-0.00468189	0.0284176	0.000410338	0.00804868	0.00295645	-0.000862719	-0.00340883	-0.00977412	0.00550257	0.0169601	0.0207793	0.0271445	0.0258715	0.00932174	-0.00722801	0.00677563	0.0105948	0.00677563	0.00804868	0.00422951	0.0118679	0.00804868	0.014414	0.00550257	0.015687	0.0195062	-0.00213578	0.00295645	0.00932174	0.0169601	0.0233254	0.014414	0.015687	0.0195062	0.0169601	0.0105948	0.0195062
0.705	-0.00722801	0.00295645	-0.00850107	0.00422951	-0.00850107	0.0105948	0.0271445	-0.0174125	0.0105948	-0.00468189	0.00422951	-0.00468189	-0.00340883	0.014414	0.00422951	-0.00468189	0.00295645	0.0182332	-0.00977412	0.000410338	0.00550257	-0.00722801	-0.000862719	0.0105948	0.0296907	0.0016834	0.00295645	0.0233254	-0.00722801	0.00550257	0.0182332	0.015687	0.00932174	0.00677563	0.014414	0.00932174	0.0016834	0.0131409	0.0245984	0.00295645	0.00932174	0.0284176	0.0258715	0.0131409	0.014414	0.0118679	0.0195062	0.015687	0.0245984
0.706	0.00550257	0.00804868	0.0131409	-0.00468189	0.014414	0.00550257	0.0271445	-0.00468189	0.00932174	-0.00595495	-0.00468189	-0.00213578	-0.00468189	0.0296907	0.00295645	-0.0161394	-0.00977412	0.00550257	0.00295645	-0.00468189	0.00422951	0.000410338	0.014414	0.0233254	0.0296907	0.00932174	0.00677563	0.0105948	0.0182332	0.00677563	0.00677563	0.00677563	0.014414	0.0105948	0.00550257	0.014414	-0.00213578	-0.000862719	0.00295645	0.015687	0.00295645	0.0322368	0.0207793	0.00550257	0.0233254	0.0207793	0.0195062	0.0118679	0.0195062
0.707	-0.00468189	0.000410338	0.00804868	0.00295645	0.00295645	-0.00595495	0.0195062	-0.00468189	-0.00468189	0.00422951	-0.00850107	0.000410338	-0.00213578	0.037329	0.014414	0.00295645	-0.0148664	0.000410338	0.000410338	-0.00468189	-0.00468189	0.00550257	0.0131409	0.0207793	0.0335098	0.0207793	0.0118679	0.0016834	0.00677563	0.0245984	-0.00340883	0.00932174	0.0105948	0.0131409	0.015687	0.0131409	0.014414	-0.00468189	0.015687	0.00295645	-0.000862719	0.0233254	0.015687	0.00677563	0.0195062	0.0195062	0.015687	0.015687	0.0169601
0.708	0.00295645	0.0105948	0.00422951	-0.00213578	0.00677563	0.014414	0.0335098	0.000410338	-0.00340883	0.000410338	-0.00595495	0.00422951	0.00422951	-0.0454197	0.00550257	-0.00595495	-0.00468189	0.00422951	0.00550257	-0.00468189	0.000410338	0.0131409	0.0207793	0.0220523	0.0220523	0.00932174	0.000410338	0.0169601	0.00422951	0.00295645	0.015687	0.0169601	0.0131409	0.00677563	0.014414	0.0335098	0.0182332	0.0016834	0.014414	0.0169601	0.00932174	0.0207793	0.00550257	0.0207793	0.0284176	0.0182332	0.0220523	0.0245984	0.00422951
0.709	0.00295645	0.000410338	0.000410338	-0.000862719	0.00550257	0.00550257	0.0207793	-0.0174125	-0.00213578	0.00932174	-0.00468189	0.0016834	0.000410338	-0.0721539	0.00422951	0.000410338	-0.00340883	0.000410338	0.00550257	-0.00213578	0.00677563	-0.00595495	0.00804868	0.015687	0.0335098	0.000410338	-0.00213578	0.00932174	0.0016834	0.0131409	0.00804868	0.000410338	0.00677563	0.0118679	0.00932174	0.014414	0.014414	0.014414	0.0016834	0.00295645	0.014414	0.036056	0.0182332	0.00932174	0.015687	0.0207793	0.0169601	0.0207793	0.014414
0.71	-0.00977412	0.0131409	0.00550257	0.000410338	-0.000862719	0.00550257	0.0258715	-0.00722801	-0.00722801	0.015687	0.00932174	0.00295645	0.000410338	0.058971	0.00295645	0.000410338	-0.00213578	-0.00468189	-0.00213578	0.00422951	-0.00213578	0.014414	0.014414	0.0245984	0.0169601	0.0220523	-0.00595495	0.00550257	0.00932174	0.00550257	0.00550257	-0.00213578	-0.000862719	0.0207793	0.00295645	0.00550257	0.00295645	0.00932174	0.00932174	0.00677563	0.00550257	0.0335098	0.0207793	0.00932174	0.0233254	0.0207793	0.0207793	0.0105948	0.0220523
0.711	0.000410338	-0.0135933	-0.000862719	0.000410338	0.0195062	0.0105948	0.0169601	-0.000862719	-0.00213578	0.0105948	0.0195062	0.000410338	0.014414	0.0169601	0.0169601	0.00422951	0.00422951	-0.00595495	0.00677563	-0.0148664	0.000410338	0.0182332	0.0258715	0.014414	0.0105948	0.0131409	-0.00595495	0.00295645	0.00932174	0.0284176	0.00422951	0.0131409	0.00932174	0.0169601	-0.0123202	-0.00850107	0.00295645	0.0016834	0.00550257	0.00677563	0.00295645	0.0258715	0.0207793	0.015687	0.0233254	0.0195062	0.0169601	0.0169601	0.014414
0.712	-0.00468189	-0.00850107	0.00550257	-0.000862719	-0.00468189	0.00422951	0.0207793	-0.0148664	-0.00468189	0.00295645	-0.000862719	-0.00213578	0.00295645	0.014414	0.0207793	0.00422951	0.00932174	0.00550257	0.00422951	-0.00468189	0.00932174	-0.00213578	0.0182332	0.0131409	0.0245984	0.014414	0.0169601	0.0131409	0.0169601	0.0131409	0.0258715	0.00932174	0.00550257	0.0131409	0.00295645	0.00550257	-0.00468189	-0.00468189	0.0105948	0.00550257	0.0118679	0.0105948	0.0131409	0.0195062	0.0169601	0.014414	0.014414	0.0118679	0.014414
0.713	-0.00340883	-0.0110472	0.00422951	0.00422951	0.0105948	0.00295645	0.0284176	0.000410338	-0.00850107	0.0169601	-0.00213578	0.0118679	0.0016834	0.014414	0.000410338	-0.00850107	0.014414	0.00422951	0.014414	0.0016834	0.00804868	0.0016834	0.014414	0.0347829	0.0105948	0.00422951	-0.00595495	0.0207793	0.00677563	0.00295645	0.00804868	0.00932174	0.00932174	0.0131409	0.0258715	0.015687	0.00550257	0.0182332	0.014414	-0.00213578	-0.000862719	0.0169601	0.015687	0.0105948	0.015687	0.015687	0.0284176	0.0131409	0.0258715
0.714	0.00932174	0.000410338	0.0016834	-0.000862719	0.015687	0.00295645	0.037329	0.00422951	0.00295645	0.0131409	0.014414	0.014414	-0.00595495	0.0131409	0.00932174	-0.00468189	0.00550257	-0.00340883	0.000410338	-0.00468189	0.0016834	-0.00468189	0.0245984	0.0296907	0.0296907	0.0131409	-0.000862719	0.0296907	0.0016834	0.0016834	0.0016834	0.0105948	0.00550257	0.00932174	0.00422951	0.0105948	0.00804868	0.0118679	0.0105948	-0.000862719	0.0105948	0.036056	0.0195062	0.0207793	0.0207793	0.015687	0.00804868	0.0105948	0.014414
0.715	-0.000862719	0.00295645	0.00804868	0.00932174	0.0016834	0.0105948	0.0296907	-0.00850107	0.000410338	0.00932174	0.00550257	0.00677563	0.00677563	0.0322368	0.000410338	-0.00213578	-0.00213578	-0.00468189	0.0118679	0.00932174	-0.000862719	0.0207793	0.00295645	0.00932174	0.0195062	-0.000862719	0.0233254	0.000410338	-0.00468189	0.00932174	0.0182332	0.00295645	0.0118679	0.0207793	0.00550257	-0.0110472	0.014414	0.0118679	-0.0135933	0.014414	-0.000862719	0.0271445	0.015687	0.0182332	0.0169601	0.0258715	0.0245984	0.0245984	0.0118679
0.716	-0.0148664	0.00295645	0.00550257	0.0105948	0.0169601	0.014414	0.0195062	-0.0161394	-0.00213578	0.0131409	-0.0135933	0.00804868	0.00295645	-0.0199586	-0.000862719	-0.00213578	-0.00850107	0.00422951	0.00677563	0.0016834	-0.00213578	0.000410338	0.0169601	0.0195062	0.00550257	0.0182332	-0.00722801	0.00550257	0.014414	0.015687	0.0131409	0.00550257	0.0131409	0.0207793	0.015687	0.014414	0.0195062	0.00295645	0.015687	-0.00468189	-0.00340883	0.00932174	0.0233254	0.0207793	0.0195062	0.0195062	0.0182332	0.0131409	0.015687
0.717	-0.00213578	0.0016834	-0.00468189	-0.000862719	0.015687	0.0182332	0.0131409	-0.00850107	0.000410338	0.000410338	0.00422951	0.0105948	-0.00340883	-0.0721539	0.00422951	-0.000862719	-0.00722801	-0.000862719	-0.00722801	0.00804868	0.0105948	0.00422951	0.0169601	0.014414	0.0105948	0.000410338	-0.00468189	0.0131409	0.014414	0.00550257	-0.00213578	0.00677563	-0.0135933	0.014414	0.014414	0.0220523	0.00932174	0.0105948	0.0105948	0.00295645	0.0169601	0.0245984	0.0233254	0.0169601	0.014414	0.0258715	0.0105948	0.014414	0.0105948
0.718	0.000410338	-0.00468189	0.00422951	-0.00468189	0.014414	0.014414	0.0169601	-0.0110472	-0.000862719	0.00932174	-0.0135933	0.0182332	0.0105948	0.0551518	0.00932174	-0.00213578	0.000410338	-0.0135933	-0.00340883	0.00422951	0.015687	0.00677563	0.0105948	0.015687	0.00677563	0.00422951	0.00422951	0.0105948	0.0169601	0.00295645	0.014414	0.0105948	0.0182332	0.0131409	0.014414	0.015687	0.0169601	0.0118679	0.0118679	0.00932174	0.00422951	0.0271445	0.0233254	0.0131409	0.00932174	0.0284176	0.0233254	0.0169601	0.015687
0.719	0.00295645	0.000410338	0.00677563	-0.00595495	0.00677563	-0.00722801	0.0296907	-0.0123202	-0.00722801	0.000410338	0.0233254	0.00677563	0.00932174	0.0335098	0.0220523	-0.000862719	-0.000862719	0.00932174	0.00677563	0.000410338	0.00295645	-0.00468189	0.00550257	0.0207793	0.0284176	0.0105948	0.0131409	0.0105948	0.00932174	0.0258715	0.015687	0.00550257	0.0105948	0.00677563	0.0016834	0.00932174	0.0131409	0.014414	0.0105948	0.000410338	0.00295645	0.0233254	0.0182332	0.014414	0.0118679	0.0220523	0.0271445	0.0105948	0.0245984
0.72	-0.00340883	-0.00468189	0.0131409	0.00295645	-0.00468189	0.000410338	0.014414	-0.00340883	-0.0110472	-0.000862719	0.000410338	-0.00468189	0.0131409	-0.0314161	0.00677563	-0.00213578	0.00295645	0.00550257	0.00295645	0.000410338	-0.00468189	0.015687	0.0245984	0.0105948	0.0169601	0.00422951	0.000410338	0.014414	0.00422951	0.00804868	0.0118679	0.000410338	0.015687	0.00804868	0.00932174	0.00295645	0.00422951	0.00677563	0.0118679	0.00295645	0.00677563	0.0105948	0.0207793	0.0207793	0.014414	0.0207793	0.0169601	0.0169601	0.014414
0.721	-0.00468189	-0.00595495	0.014414	0.00932174	0.00295645	0.0131409	0.0207793	-0.00340883	0.00295645	0.0118679	0.0016834	0.00550257	0.015687	0.015687	0.00295645	0.00677563	-0.0135933	-0.00977412	-0.00468189	0.0016834	0.000410338	0.00422951	0.00677563	0.0245984	0.0131409	0.015687	0.00932174	0.00932174	0.0131409	0.00804868	0.00422951	0.00422951	0.0016834	0.00932174	-0.000862719	0.0335098	0.00550257	0.0182332	0.0182332	0.0169601	0.00932174	0.0182332	0.015687	0.0105948	0.0169601	0.0207793	0.0169601	0.015687	0.015687
0.722	-0.00722801	-0.00722801	0.0105948	0.0016834	0.015687	-0.00722801	0.036056	0.000410338	-0.00722801	0.00932174	0.00295645	0.00295645	0.0105948	0.0258715	0.0131409	-0.00722801	0.00677563	0.000410338	-0.00340883	-0.0250508	0.000410338	-0.00722801	0.0258715	0.0296907	0.00422951	0.000410338	0.015687	0.00804868	0.00932174	0.00550257	0.00932174	0.000410338	0.000410338	0.00677563	0.0105948	0.0169601	0.015687	0.00677563	0.015687	0.0131409	0.000410338	0.0220523	0.0182332	0.0131409	0.015687	0.0182332	0.0207793	0.0195062	0.015687
0.723	-0.00722801	-0.000862719	0.000410338	0.00932174	0.00932174	0.0105948	0.0220523	-0.00595495	-0.00595495	0.00295645	0.00932174	0.014414	-0.0161394	0.0347829	0.0118679	-0.00340883	-0.00977412	0.00932174	0.00804868	-0.00468189	0.00932174	0.0016834	0.014414	0.0271445	0.0118679	0.0105948	0.0131409	0.00932174	0.0105948	0.00422951	0.00932174	0.0118679	0.00804868	0.00422951	0.00295645	-0.00468189	0.014414	0.00422951	0.00550257	-0.00213578	0.00804868	0.036056	0.014414	0.0105948	0.0131409	0.0258715	0.0207793	0.0169601	0.014414
0.724	0.00804868	0.000410338	0.015687	-0.0135933	0.00550257	-0.00468189	0.0284176	0.00677563	0.00677563	-0.00340883	-0.00213578	-0.00468189	-0.00468189	-0.0314161	0.0131409	0.00804868	-0.00595495	0.00550257	0.000410338	-0.00595495	0.00677563	0.00295645	0.00422951	0.0207793	0.0131409	0.00932174	-0.00468189	0.0118679	0.0195062	0.0245984	0.000410338	0.0131409	0.0195062	0.0105948	0.0016834	0.00550257	0.00932174	0.00804868	0.0233254	0.00550257	0.0016834	0.0258715	0.0195062	0.0118679	0.0220523	0.0207793	0.014414	0.015687	0.014414
0.725	0.00295645	-0.000862719	0.00804868	0.00804868	0.0131409	0.00932174	0.0182332	0.00804868	0.00422951	0.00295645	0.0105948	0.0105948	0.00932174	-0.0861576	0.00422951	0.0105948	0.00932174	0.00550257	-0.00722801	-0.00468189	0.00422951	0.00550257	0.0105948	0.0258715	0.0207793	0.0118679	-0.00340883	-0.00595495	0.0233254	0.0233254	0.00804868	0.00550257	0.0105948	0.0195062	0.00550257	0.0105948	0.0245984	0.00422951	-0.000862719	0.014414	0.00422951	0.015687	0.015687	0.0284176	0.015687	0.014414	0.0195062	0.0284176	0.014414
0.726	-0.00977412	0.00422951	0.0016834	-0.00340883	0.014414	0.00677563	0.0398751	0.0016834	-0.00340883	0.000410338	0.00804868	0.0016834	-0.000862719	0.0564249	0.0131409	0.000410338	0.0131409	0.00677563	-0.0148664	0.0016834	0.00550257	0.00422951	0.0169601	0.0271445	0.014414	0.0016834	0.00422951	0.015687	0.00550257	0.00295645	0.0195062	-0.000862719	-0.000862719	0.00550257	-0.00977412	0.0118679	0.00677563	0.015687	0.00295645	0.00932174	0.000410338	0.0220523	0.0207793	0.00932174	0.014414	0.036056	0.015687	0.0131409	0.0118679
0.727	-0.0174125	0.00422951	-0.00340883	0.00804868	0.015687	0.00422951	0.036056	-0.00595495	0.00422951	-0.00340883	0.00804868	0.0169601	0.00677563	0.0386021	0.0105948	0.00677563	0.00550257	0.00550257	0.0105948	-0.000862719	0.000410338	0.000410338	0.0245984	0.0258715	0.014414	0.0131409	-0.0110472	-0.00213578	-0.00213578	0.00932174	0.00422951	-0.00850107	0.00932174	0.014414	0.014414	0.0131409	0.0131409	0.0105948	0.015687	-0.00595495	0.00295645	0.036056	0.0182332	0.00677563	0.014414	0.0131409	0.015687	0.0169601	0.0233254
0.728	-0.00850107	-0.00340883	0.00932174	-0.000862719	0.00295645	-0.000862719	0.0245984	-0.00213578	-0.00468189	0.0105948	0.00932174	0.0131409	0.000410338	-0.0263239	0.000410338	0.00422951	0.00295645	-0.00468189	-0.0148664	0.000410338	0.00550257	-0.0148664	0.00422951	0.0296907	0.00677563	0.00932174	0.000410338	-0.00468189	0.0105948	0.014414	0.00932174	0.015687	0.00932174	0.00295645	0.0118679	0.00550257	0.00422951	0.00295645	0.0118679	0.0105948	-0.00213578	0.0195062	0.0169601	0.0105948	0.0220523	0.0258715	0.0258715	0.0169601	0.0207793
0.729	-0.00340883	0.00677563	0.00677563	-0.00595495	0.014414	0.0182332	0.0182332	-0.0186855	0.00422951	0.000410338	0.0233254	0.00422951	0.00932174	-0.00977412	0.00932174	-0.00722801	-0.00468189	0.00422951	0.00550257	0.00422951	-0.00468189	0.00422951	0.0169601	0.0233254	0.0195062	0.00677563	0.014414	0.0296907	0.0195062	0.0105948	-0.000862719	0.000410338	0.00550257	0.00550257	0.0016834	0.0233254	0.0105948	0.0105948	0.0105948	0.0105948	0.0105948	0.0207793	0.015687	0.00932174	0.0195062	0.0296907	0.015687	0.0245984	0.00550257
0.73	-0.00468189	-0.00213578	0.0105948	0.015687	0.0131409	-0.00977412	0.0245984	-0.00850107	-0.00340883	0.00422951	0.0105948	0.00677563	0.0131409	0.0436943	-0.000862719	0.000410338	-0.00977412	0.00422951	-0.000862719	-0.00977412	0.0131409	0.00804868	0.0169601	0.014414	0.00550257	0.00804868	0.015687	0.00932174	0.014414	0.00804868	0.0182332	0.00932174	0.00550257	0.015687	0.00295645	0.0105948	0.00677563	0.014414	-0.000862719	0.00932174	0.0016834	0.0169601	0.0220523	0.0233254	0.015687	0.0207793	0.00550257	0.0233254	0.0207793
0.731	0.0016834	-0.00213578	0.00804868	-0.00595495	0.0131409	-0.00468189	0.0284176	-0.0135933	0.00550257	0.00932174	0.00295645	-0.000862719	0.00932174	0.0347829	-0.000862719	0.00932174	0.00932174	-0.00595495	0.00932174	0.0016834	0.00932174	0.00677563	0.00295645	0.0220523	0.00677563	0.0220523	-0.00213578	0.0169601	0.00677563	0.0131409	0.00932174	0.015687	0.000410338	0.00677563	-0.00213578	0.0258715	0.0182332	0.00550257	0.0195062	-0.000862719	0.000410338	0.0284176	0.0195062	0.0220523	0.0195062	0.0271445	0.0169601	0.0207793	0.014414
0.732	-0.00468189	0.00422951	0.00422951	0.00804868	0.0131409	0.00804868	0.0309637	-0.0110472	-0.00468189	0.0131409	0.0207793	-0.00340883	0.0105948	-0.0708809	0.00677563	0.014414	0.00932174	-0.00340883	0.000410338	-0.00722801	0.00550257	-0.00850107	0.0195062	0.0258715	0.015687	0.0131409	-0.0174125	0.0169601	0.0105948	0.00677563	0.000410338	-0.00722801	0.014414	0.0118679	0.0118679	0.015687	0.00932174	-0.00468189	0.0233254	0.014414	-0.00340883	0.0245984	0.00932174	0.00677563	0.0169601	0.0322368	0.0258715	0.015687	0.0105948
0.733	-0.00213578	-0.000862719	0.0169601	0.0169601	0.0105948	0.00932174	0.0182332	-0.00468189	-0.00340883	0.0105948	0.00677563	0.000410338	-0.0135933	-0.00977412	0.0016834	-0.0110472	-0.00595495	0.0016834	0.00932174	-0.00468189	-0.00468189	0.00932174	0.0284176	0.014414	0.0245984	0.00422951	-0.00595495	0.00295645	0.015687	0.015687	-0.00340883	0.00932174	0.0131409	0.014414	0.00677563	0.00677563	0.0195062	0.00932174	0.0105948	0.00422951	-0.00595495	0.0131409	0.0131409	0.0195062	0.0182332	0.0207793	0.0169601	0.0195062	0.0233254
0.734	0.0016834	0.00295645	0.00550257	-0.00213578	0.0105948	-0.000862719	0.0296907	-0.000862719	-0.00468189	0.00932174	-0.00595495	0.00550257	0.00932174	0.0691555	0.014414	0.00550257	-0.00340883	0.00550257	0.000410338	0.0118679	0.00295645	0.00550257	0.00932174	0.0258715	0.000410338	0.00550257	0.0016834	0.00677563	0.0182332	0.00804868	0.00677563	0.014414	0.0131409	0.014414	0.00804868	0.00550257	-0.00340883	0.000410338	0.00295645	0.0169601	0.0207793	0.0182332	0.0131409	0.0182332	0.015687	0.0335098	0.0220523	0.00804868	0.0169601
0.735	-0.00722801	-0.00340883	0.015687	0.000410338	0.014414	0.0105948	0.0233254	0.000410338	-0.00340883	0.014414	0.000410338	0.00422951	0.00932174	0.0398751	0.00422951	0.00295645	0.00422951	0.00295645	0.00677563	0.00677563	0.00295645	-0.00468189	0.0220523	0.0284176	0.0131409	0.00677563	0.00550257	0.0233254	0.014414	0.0207793	0.00932174	0.0207793	0.000410338	0.0195062	0.000410338	0.00804868	-0.000862719	0.00550257	0.0169601	-0.0148664	0.00804868	0.0284176	0.0258715	0.0169601	0.0182332	0.0207793	0.0131409	0.0220523	0.0169601
0.736	-0.0148664	-0.0123202	0.0169601	-0.00340883	0.014414	0.00550257	0.0309637	-0.00468189	0.000410338	-0.000862719	-0.00722801	0.00677563	0.00932174	-0.00468189	0.0105948	-0.00213578	-0.000862719	0.00295645	0.00295645	0.000410338	0.0105948	-0.00340883	0.0296907	0.0258715	0.0105948	0.0118679	-0.0110472	0.014414	0.000410338	0.015687	0.00804868	-0.00340883	0.00422951	-0.000862719	0.0131409	0.0207793	0.0207793	0.0131409	0.014414	0.0182332	-0.00977412	0.0258715	0.0169601	0.0233254	0.0169601	0.0258715	0.0245984	0.015687	0.0233254
0.737	-0.00468189	0.00550257	0.015687	-0.00468189	0.00677563	-0.00213578	0.0309637	-0.0123202	0.0016834	0.00932174	-0.00595495	0.00295645	-0.00468189	-0.0212316	0.0105948	-0.00722801	-0.000862719	0.00677563	0.000410338	0.00550257	0.00677563	0.0016834	0.015687	0.015687	0.0169601	0.0131409	0.000410338	0.0118679	0.0118679	0.015687	0.014414	0.015687	0.00550257	0.00677563	-0.000862719	0.00932174	0.014414	0.0233254	0.0105948	-0.00468189	0.00550257	0.0207793	0.0182332	0.0169601	0.0182332	0.0245984	0.0131409	0.0169601	0.0220523
0.738	0.00295645	0.00422951	0.014414	-0.00977412	0.0105948	0.00932174	0.0207793	0.0105948	-0.000862719	0.0131409	0.014414	0.014414	0.0169601	0.037329	0.00804868	0.00550257	0.000410338	0.00295645	0.00550257	-0.00722801	-0.00722801	-0.0148664	0.014414	0.0245984	0.0016834	0.0016834	-0.0148664	0.0182332	0.0182332	0.00550257	0.00295645	0.0118679	0.0016834	0.0195062	0.00932174	0.014414	0.015687	0.00932174	0.00932174	0.00550257	0.00550257	0.0220523	0.0207793	0.00677563	0.0245984	0.036056	0.0245984	0.0195062	0.0105948
0.739	-0.00468189	0.00295645	0.0207793	0.00804868	0.00677563	0.0016834	0.0233254	-0.0110472	0.000410338	0.00295645	0.0195062	0.00932174	0.00550257	0.0526057	0.00550257	0.000410338	0.00677563	-0.00977412	0.000410338	0.00804868	0.00932174	0.00677563	0.0131409	0.0284176	0.0131409	0.0182332	0.00422951	0.0195062	0.0169601	0.015687	0.0220523	0.0105948	0.0182332	0.00677563	0.0245984	0.00804868	0.015687	0.0105948	0.0245984	0.00550257	-0.00595495	0.0284176	0.014414	0.0309637	0.0220523	0.0245984	0.015687	0.014414	0.0233254
0.74	-0.00722801	-0.00468189	0.00677563	0.0105948	0.0207793	0.00932174	0.0233254	0.000410338	0.00932174	0.00550257	0.014414	0.00804868	0.00550257	-0.102707	0.0220523	0.0131409	0.00550257	-0.00213578	-0.00340883	0.000410338	0.0131409	0.0118679	0.0220523	0.0411482	0.0105948	0.0220523	0.0118679	0.015687	0.0220523	0.00550257	0.0105948	0.00550257	0.0105948	0.000410338	0.00550257	0.00804868	0.0169601	0.0105948	0.00932174	0.0169601	0.015687	0.00932174	0.0233254	0.0131409	0.014414	0.0245984	0.0105948	0.0169601	0.0220523
0.741	0.00422951	-0.00468189	0.0169601	0.00422951	0.00550257	0.00804868	0.0347829	0.00677563	0.0105948	-0.00722801	0.00422951	0.0105948	0.00550257	-0.0441467	-0.00468189	0.000410338	0.00295645	0.00422951	-0.0148664	-0.000862719	0.015687	-0.0123202	0.0169601	0.0118679	0.00932174	0.000410338	0.00804868	-0.00468189	0.00550257	0.00804868	0.00932174	0.0131409	0.00804868	0.00295645	0.00295645	0.0245984	0.015687	0.0169601	0.00295645	0.0131409	0.00804868	0.0220523	0.0245984	0.0182332	0.0207793	0.0335098	0.0245984	0.0233254	0.0131409
0.742	-0.00977412	0.00677563	0.014414	0.0118679	0.00295645	0.000410338	0.00932174	0.00677563	0.00677563	0.00422951	-0.00213578	0.00295645	-0.00468189	0.0602441	-0.00213578	0.00422951	0.00550257	-0.00722801	-0.00340883	-0.00595495	0.000410338	0.0016834	0.00422951	0.015687	0.000410338	0.0016834	0.000410338	0.0245984	0.014414	0.0207793	0.015687	0.0195062	0.0233254	0.0195062	0.000410338	0.00804868	0.0245984	-0.000862719	0.0131409	0.0207793	0.0245984	0.0233254	0.0118679	0.015687	0.0233254	0.015687	0.0195062	0.014414	0.0195062
0.743	-0.00213578	0.000410338	0.0131409	0.0105948	0.000410338	0.014414	0.0233254	0.000410338	0.00295645	0.0131409	0.00422951	0.015687	0.014414	0.0462404	0.015687	0.00422951	0.00295645	0.000410338	0.0105948	-0.00595495	0.0207793	0.00932174	0.014414	0.0169601	0.014414	0.000410338	0.0105948	0.0169601	0.000410338	0.0233254	0.00804868	-0.000862719	-0.00468189	0.00932174	-0.00340883	0.014414	0.00804868	0.0169601	0.00804868	0.00932174	0.00932174	0.0258715	0.014414	0.0131409	0.0169601	0.0271445	0.0195062	0.0182332	0.015687
0.744	0.000410338	-0.00977412	0.0105948	-0.00340883	0.0233254	0.00422951	0.0207793	0.00422951	0.000410338	0.00932174	0.00932174	0.00295645	0.00932174	0.00932174	0.00295645	-0.00722801	0.00932174	-0.000862719	0.00295645	0.0016834	-0.00595495	0.00550257	0.0169601	0.0309637	-0.000862719	0.00550257	-0.00340883	0.0169601	0.0195062	0.00550257	0.00295645	0.00550257	0.0105948	0.014414	0.0131409	0.0245984	0.015687	0.0131409	0.0016834	0.0131409	0.00677563	0.0207793	0.0195062	0.015687	0.0207793	0.0271445	0.0182332	0.015687	0.00804868
0.745	0.00422951	0.00932174	-0.00468189	-0.00468189	0.00550257	0.0131409	0.00932174	-0.00722801	0.0105948	0.000410338	-0.00722801	0.00422951	0.0016834	-0.0263239	0.00295645	-0.000862719	0.014414	0.0182332	-0.00340883	0.00295645	0.00550257	0.00550257	0.014414	0.0258715	-0.00213578	0.0296907	-0.00340883	0.0016834	0.0131409	0.0169601	0.0131409	0.0131409	0.0131409	0.014414	0.0016834	0.00804868	0.00677563	0.0105948	0.0271445	0.00422951	0.00932174	0.0258715	0.014414	0.0169601	0.0169601	0.0258715	0.0169601	0.0207793	0.0233254
0.746	0.00677563	0.00295645	-0.00213578	-0.00468189	0.00295645	0.000410338	0.0245984	-0.00340883	-0.00850107	0.0105948	0.00932174	0.0016834	0.014414	0.0258715	-0.00213578	0.00932174	0.00932174	0.0105948	0.00804868	0.00422951	0.00550257	-0.00850107	0.0105948	0.0169601	0.014414	0.0220523	-0.00722801	0.0271445	0.0131409	0.000410338	0.015687	0.00932174	0.00422951	0.00804868	-0.0123202	-0.00340883	0.0182332	0.000410338	0.0105948	0.0131409	0.00422951	0.0245984	0.015687	0.00422951	0.0233254	0.0271445	0.0245984	0.0347829	0.0169601
0.747	-0.00468189	-0.00722801	0.00295645	0.0016834	0.00932174	0.00422951	0.0182332	-0.0110472	0.000410338	0.0016834	0.0169601	0.0016834	0.0118679	0.0678824	-0.0110472	0.00422951	0.00422951	0.00550257	-0.00213578	0.0105948	0.00422951	-0.00340883	0.014414	0.0195062	0.0105948	0.0284176	0.0131409	0.0105948	0.00550257	0.00550257	0.00550257	0.00550257	0.00932174	0.0105948	0.00295645	0.0207793	0.0105948	0.0118679	0.0118679	0.00677563	0.014414	0.036056	0.0169601	0.014414	0.0220523	0.0233254	0.0182332	0.0118679	0.014414
0.748	0.000410338	0.000410338	-0.000862719	0.015687	-0.000862719	0.00804868	0.015687	0.00295645	0.00932174	0.00932174	0.00550257	0.014414	-0.00468189	-0.10398	0.015687	-0.00850107	0.0016834	0.000410338	0.000410338	0.00422951	-0.00850107	0.00295645	0.0271445	0.0207793	0.015687	-0.000862719	-0.00213578	0.0131409	0.0131409	0.014414	0.00550257	0.00932174	0.00295645	0.014414	0.0258715	0.0258715	0.0258715	0.00804868	0.0118679	0.0131409	0.0016834	0.0207793	0.0220523	0.0207793	0.014414	0.0207793	0.0233254	0.0284176	0.0207793
0.749	-0.000862719	0.00804868	0.00804868	0.00677563	-0.000862719	0.00550257	0.0220523	0.00677563	0.00550257	0.00550257	0.0284176	0.00295645	0.00932174	-0.0747001	0.0169601	-0.0110472	-0.000862719	0.015687	-0.0123202	-0.000862719	0.014414	0.000410338	0.0105948	0.0169601	0.0182332	-0.00213578	0.00804868	0.00677563	0.0131409	0.0131409	0.000410338	0.00932174	0.0131409	0.00295645	-0.000862719	0.0118679	0.014414	0.0220523	0.0118679	-0.000862719	0.015687	0.0195062	0.00677563	0.015687	0.0309637	0.0271445	0.0131409	0.0233254	0.0245984
0.75	0.00932174	-0.00468189	0.000410338	-0.000862719	0.0131409	-0.00340883	0.0169601	-0.0135933	0.00932174	0.014414	0.014414	0.0169601	0.00932174	0.0678824	0.0105948	0.015687	-0.00468189	0.000410338	0.0105948	-0.00468189	0.000410338	-0.00468189	0.0258715	0.0207793	-0.00213578	0.00804868	0.00550257	0.00550257	0.0105948	0.0271445	0.000410338	0.0105948	0.0016834	0.0207793	-0.000862719	0.00677563	0.014414	0.0118679	0.00932174	0.0105948	0.0105948	0.0207793	0.0195062	0.0233254	0.0220523	0.0195062	0.0258715	0.0245984	0.0169601
0.751	-0.00722801	-0.00468189	-0.00722801	0.000410338	0.015687	0.0195062	0.00932174	0.00295645	0.00550257	0.00550257	0.00804868	0.0118679	-0.000862719	0.0398751	0.00295645	0.0105948	-0.00340883	0.00550257	0.000410338	0.00422951	-0.00468189	0.0016834	0.015687	0.015687	0.00550257	-0.00213578	0.00677563	0.00804868	0.0105948	0.000410338	0.0169601	0.014414	0.0131409	0.0220523	0.00932174	0.0105948	0.00677563	0.0131409	0.015687	-0.00595495	0.0016834	0.0284176	0.0271445	0.015687	0.0207793	0.0245984	0.014414	0.015687	0.0220523
0.752	-0.00468189	0.00422951	0.00295645	0.00932174	0.00422951	-0.0110472	0.014414	-0.00213578	0.00422951	0.0118679	-0.00340883	0.0207793	0.00804868	0.0195062	0.000410338	0.00295645	0.0105948	0.00422951	-0.00468189	0.00422951	-0.00595495	0.000410338	0.0233254	0.0296907	0.0118679	0.00295645	0.0016834	0.0105948	0.00804868	0.015687	0.00295645	0.0118679	0.0105948	0.0195062	-0.000862719	0.00932174	0.00550257	0.014414	0.00677563	0.0131409	0.0105948	0.0284176	0.0131409	0.0105948	0.0296907	0.0322368	0.015687	0.0207793	0.0207793
0.753	-0.00213578	-0.000862719	-0.00213578	-0.000862719	0.00677563	0.00804868	0.0233254	0.00677563	-0.00722801	0.00932174	0.0016834	0.0131409	0.00932174	-0.0186855	0.00295645	0.0105948	-0.000862719	0.00932174	0.0195062	0.00295645	-0.00340883	0.00677563	0.014414	0.0207793	0.0105948	-0.00213578	-0.0123202	0.0220523	0.00677563	0.0207793	0.015687	-0.00977412	0.014414	0.0271445	-0.00213578	0.0195062	0.0296907	0.0169601	0.0169601	0.00295645	0.00550257	0.0169601	0.0207793	0.0182332	0.0296907	0.0233254	0.0258715	0.0220523	0.00932174
0.754	0.000410338	-0.000862719	-0.000862719	-0.00213578	0.00422951	0.00550257	0.0207793	0.000410338	0.0016834	0.0105948	0.00932174	0.0105948	-0.00340883	0.0309637	0.0105948	0.00422951	0.00677563	-0.00340883	-0.00722801	0.000410338	0.0105948	-0.00213578	0.0118679	0.0195062	0.0131409	0.0169601	0.0169601	0.0169601	0.0207793	0.00550257	0.00932174	0.014414	0.015687	0.00550257	0.00677563	0.00550257	0.0207793	0.000410338	0.0169601	0.0220523	0.0105948	0.0284176	0.014414	0.0131409	0.015687	0.0118679	0.0245984	0.014414	0.0245984
0.755	-0.00468189	0.000410338	-0.00340883	-0.00850107	-0.000862719	0.00804868	0.0195062	-0.00340883	-0.000862719	0.0233254	0.00295645	0.0195062	0.00804868	0.0640632	0.0182332	0.00677563	0.00550257	0.000410338	-0.00213578	0.0118679	0.0105948	0.0131409	0.015687	0.00677563	0.015687	0.00804868	0.00677563	0.00677563	0.00932174	0.015687	0.000410338	0.00804868	-0.00340883	0.0131409	-0.000862719	0.0118679	0.0195062	0.0118679	0.00677563	0.0169601	0.0169601	0.0258715	0.00295645	0.0207793	0.0169601	0.0245984	0.014414	0.0245984	0.0182332
0.756	0.00295645	-0.0123202	-0.00595495	0.00550257	-0.000862719	0.000410338	0.00550257	0.00677563	-0.00595495	0.0220523	-0.00340883	-0.00722801	0.00422951	-0.100161	0.00677563	0.00677563	0.0182332	-0.00213578	-0.00595495	-0.00468189	-0.00850107	-0.00977412	0.0118679	0.00932174	-0.000862719	0.00550257	-0.0148664	0.0207793	0.0207793	0.000410338	0.014414	0.00804868	0.000410338	0.0169601	0.0131409	0.00804868	0.0105948	0.0105948	0.0207793	-0.00468189	0.00677563	0.0131409	0.0220523	0.0245984	0.0245984	0.0220523	0.0245984	0.0258715	0.0131409
0.757	-0.00468189	0.00932174	-0.00468189	0.00677563	-0.00468189	0.000410338	0.0131409	0.0105948	0.000410338	0.00550257	-0.000862719	0.0195062	0.0105948	-0.051785	-0.00595495	-0.00468189	0.00550257	0.00422951	0.014414	0.00932174	0.000410338	0.000410338	0.00932174	0.0347829	0.0016834	0.0220523	0.015687	0.00677563	0.0169601	0.0207793	-0.00213578	0.00932174	0.014414	0.00677563	0.000410338	0.0105948	0.0207793	0.0207793	0.0182332	0.0195062	0.000410338	0.0182332	0.014414	0.014414	0.0169601	0.0296907	0.0258715	0.0245984	0.0233254
[truncated: 2,242 more rows]
[truncated: 55 more columns]

## Sheet: Raw traces (R47Q)
Time (s)	Current (nA)	Current (nA)	Current (nA)	Current (nA)	Current (nA)	Current (nA)	Current (nA)	Current (nA)	Current (nA)	Current (nA)	Current (nA)	Current (nA)	Current (nA)	Current (nA)	Current (nA)	Current (nA)	Current (nA)	Current (nA)	Current (nA)	Current (nA)	Current (nA)	Current (nA)	Current (nA)	Current (nA)	Current (nA)	Current (nA)	Current (nA)	Current (nA)	Current (nA)	Current (nA)	Current (nA)	Current (nA)	Current (nA)	Current (nA)	Current (nA)	Current (nA)	Current (nA)	Current (nA)	Current (nA)	Current (nA)	Current (nA)	Current (nA)	Current (nA)	Current (nA)	Current (nA)	Current (nA)	Current (nA)	Current (nA)	Current (nA)
[truncated: 3,002 more rows]
[truncated: 9 more columns]
