# Supplementary material for: Transport mechanism of DgoT, a bacterial homolog of SLC17 organic anion transporters
Source: EMBO J. 2024 Oct 25;43(24):6740–65. doi: 10.1038/s44318-024-00279-y (PMC11649914; doi:10.1038/s44318-024-00279-y)
Supplement: Supplementary file 10 — Source data Fig. 9 [file 44318_2024_279_MOESM10_ESM.zip]

Archive with 7 entries (3 files):
- Figure 9/
- Figure 9/9A/
- Figure 9/9A/9A.xls
- Figure 9/9E/
- Figure 9/9E/9E.xls
- Figure 9/9B/
- Figure 9/9B/9B.xls
