# Supplementary material for: Transport mechanism of DgoT, a bacterial homolog of SLC17 organic anion transporters
Source: EMBO J. 2024 Oct 25;43(24):6740–65. doi: 10.1038/s44318-024-00279-y (PMC11649914; doi:10.1038/s44318-024-00279-y)
Supplement: Supplementary file 10 — Source data Fig. 9 [file 44318_2024_279_MOESM10_ESM.zip › Figure 9/9A/9A.xls]

## Sheet: README
The distance between TM1 and TM7 was measured for each frame of the trajectory (every 0.1 ns)

## Sheet: Main panel
Frame	Distance TM1-TM7 (Å)
	WT (D46[H] E133[H])				R47Q (D46[H] E133[H])
	Rep #1	Rep #2	Rep #3	Rep #4	Rep #1	Rep #2	Rep #3	Rep #4
1	14.753	15.7723	15.5904	15.0571	13.709	15.2686	15.0024	14.4486
2	15.5593	14.9855	16.2243	14.7728	14.3283	14.9008	14.7695	14.4792
3	15.1911	15.685	15.3161	14.958	14.0495	15.3196	15.1033	14.6184
4	15.4333	15.3094	16.0982	15.0907	14.6378	15.077	14.954	14.4947
5	15.6805	15.65	15.5101	15.4771	15.0327	14.7153	14.9644	14.3471
6	15.2907	15.4039	16.7978	15.8015	14.9446	14.9031	14.8157	14.8611
7	15.5978	15.7327	15.8967	15.4418	15.253	13.9616	14.5139	14.9233
8	15.402	16.1761	16.2273	15.2651	14.833	15.2505	14.3482	14.0863
9	15.5789	15.742	15.9996	16.4221	14.9301	14.8029	15.7913	14.1633
10	15.0335	16.2654	16.4083	15.3072	15.2606	15.3055	15.7175	15.0063
11	15.6928	15.4749	16.2607	16.0502	15.6589	15.0475	15.4823	14.2881
12	15.0189	15.6422	16.1383	15.8876	14.7756	15.3996	15.1716	14.7363
13	15.836	15.9058	16.3282	16.0692	14.6554	15.5585	15.1585	14.3335
14	16.0184	16.0856	15.9725	15.5232	15.1722	15.6198	15.0278	14.894
15	15.6782	16.4722	15.6845	15.4416	14.6181	14.7202	15.3139	15.0325
16	16.156	16.0135	15.8182	14.4939	14.4813	15.7701	14.8745	14.5819
17	15.4551	16.0504	16.0734	15.5975	14.6496	14.9494	14.7636	14.9698
18	15.6955	16.1783	16.2758	15.986	14.3417	14.8362	15.1403	15.2804
19	14.7847	15.69	15.8188	15.5498	14.5707	14.7331	15.3317	14.8568
20	16.1333	15.7092	16.4158	15.1307	14.335	15.4819	15.1152	13.9632
21	15.5165	15.5366	15.9824	15.8689	14.1411	15.4178	15.0089	14.2358
22	15.7388	16.2305	15.8217	15.9923	14.8558	14.1913	14.591	14.169
23	15.8973	15.4976	15.8144	15.5859	13.7827	15.4109	15.0013	14.5814
24	16.5612	15.588	15.9146	16.9327	14.2766	15.559	14.9479	14.1145
25	16.5263	15.8825	16.107	17.2389	13.3308	13.9675	15.1665	14.2164
26	16.7454	15.6665	15.8208	16.5639	13.789	14.9502	15.2134	14.4275
27	14.7102	15.5876	16.3038	16.4344	13.3829	15.4837	14.8931	13.8013
28	16.0805	15.7589	15.8964	16.782	13.4375	14.5042	15.2638	14.0899
29	16.2607	16.5336	16.472	16.1958	13.8265	15.7667	14.2544	15.1633
30	15.8356	15.7667	15.9916	16.7639	13.1396	14.8695	14.6334	14.374
31	16.2903	16.7407	16.5341	16.744	13.4924	15.0818	15.4638	14.5852
32	16.0465	16.6256	16.6424	16.9193	13.7592	14.5097	14.2108	13.9747
33	15.5806	15.9469	16.5229	15.9461	13.8931	14.9608	14.5624	14.013
34	15.8956	16.4501	16.3392	16.5764	14.0663	14.7406	14.3007	14.4029
35	16.0486	16.1531	16.5083	16.3847	14.198	15.236	14.7686	14.4025
36	15.5633	16.8847	16.786	15.804	14.3551	15.4831	15.2769	13.5663
37	15.3014	16.1472	16.1938	15.8214	14.3406	15.5644	14.9296	13.4789
38	16.0034	15.8436	16.6049	15.4441	14.0459	15.1723	14.207	14.3656
39	16.8375	16.0496	16.4102	16.1962	13.8996	15.5352	14.4865	14.0669
40	16.1289	16.3997	16.5208	16.0663	14.4651	15.3685	14.7092	14.1879
41	16.0611	15.2673	16.4314	16.372	14.7156	15.4735	14.149	14.3171
42	15.4068	15.7791	16.8351	16.5057	14.0694	14.8356	14.5891	13.8729
43	15.6529	15.9003	16.423	15.9453	13.7425	14.7871	14.7468	14.3704
44	16.1678	16.0564	16.5867	16.2415	14.8187	15.0113	15.5294	15.0257
45	15.8512	16.0641	16.582	16.0986	13.4437	15.1523	15.3877	14.7288
46	15.7532	16.6643	17.0214	16.1322	14.1208	15.3288	14.7526	14.2708
47	15.1617	16.65	16.2995	17.1093	13.8769	14.732	14.4918	14.7211
48	16.188	16.4447	16.1338	16.2864	14.8021	14.88	14.6653	14.9068
49	15.7403	16.4003	16.089	16.4316	14.8853	15.2451	14.8835	15.0997
50	15.9127	17.1636	15.7493	16.8056	14.5957	14.5833	14.8655	13.792
51	16.2529	16.1446	16.4943	16.7066	13.7555	14.7979	14.1847	14.2134
52	15.8583	16.035	16.742	16.3564	14.238	14.7158	14.1274	14.3573
53	16.1433	16.6432	15.7811	16.1764	14.4341	15.189	14.7922	13.9143
54	16.244	16.3664	16.4182	16.8214	13.7749	14.5564	14.6754	14.5918
55	16.4213	16.7381	16.1563	15.8506	14.4138	14.8717	14.7138	14.1935
56	16.4225	16.3115	16.0661	16.2518	13.6759	15.1904	14.8687	13.6267
57	16.5686	16.3697	16.2383	15.6751	14.5504	14.724	14.3845	13.8468
58	16.3656	16.4862	16.4139	15.8318	13.4969	15.6568	15.0821	14.2843
59	15.7661	16.4966	15.7304	16.9867	13.6872	15.6873	14.4567	13.5182
60	15.6798	16.0793	16.2891	16.1665	13.6575	15.3667	14.5832	13.8516
61	15.9383	16.878	16.6011	17.1596	14.3824	15.5335	14.9154	13.9049
62	16.263	17.3041	16.7912	16.103	13.6697	15.6512	14.8405	13.8488
63	16.0542	16.4082	16.6283	16.0439	13.3159	15.1008	14.2861	13.6255
64	15.689	16.3677	16.3209	16.381	13.9444	15.2306	15.1523	14.0317
65	15.8275	16.7722	16.212	16.5391	13.9268	14.8675	15.4873	14.3218
66	16.3732	16.5702	15.3425	16.7316	14.2799	14.6481	15.369	13.5738
67	16.3182	16.5426	14.9837	16.9677	14.2066	15.1629	14.9551	14.4996
68	15.8565	17.0167	15.7288	16.9952	14.6428	14.6542	14.4109	14.7431
69	15.6147	17.611	16.7594	16.0725	14.3261	15.1184	14.8848	14.0963
70	15.1145	17.0201	16.1197	16.4844	13.7518	15.1637	14.6232	14.8847
71	15.2348	16.9986	15.826	16.6124	13.8818	15.504	14.7129	15.3674
72	15.8333	16.4358	16.1412	16.7437	14.2926	15.1998	14.9539	14.3846
73	16.7657	16.5821	15.7877	16.8293	13.8893	15.3815	15.0542	13.5385
74	16.1845	17.3269	16.2986	16.0278	14.1943	15.243	14.1485	15.2312
75	16.5823	17.2287	16.0688	15.6229	13.8693	15.4745	15.3392	14.6298
76	16.066	17.1643	16.0145	15.2592	13.6353	15.9832	15.1239	14.5636
77	16.5574	16.7478	16.3426	15.8326	14.6456	15.3547	14.3838	14.8847
78	16.1848	16.4866	16.4311	16.3642	14.3013	15.3766	14.3634	14.6969
79	15.9665	16.2347	16.3322	16.1541	14.2427	15.0401	14.9489	13.9005
80	15.5415	17.6154	16.1657	16.3151	14.6573	15.6394	14.8844	14.4943
81	15.5743	16.1306	16.9114	15.3858	14.6597	14.9491	15.0458	14.8501
82	16.0478	15.7654	16.2739	15.6644	14.4352	15.1687	14.6836	14.9251
83	15.9213	15.7386	15.9431	16.1622	14.5426	14.7798	15.1867	14.7249
84	15.8435	16.548	16.157	15.5123	14.539	15.0994	15.1044	15.2263
85	15.8991	16.3788	16.044	15.2664	14.9224	14.9999	15.2345	15.236
86	15.8261	16.9455	16.2753	15.9746	14.5562	14.7629	14.7195	14.2298
87	16.5495	16.3781	16.1512	15.7346	14.6438	14.793	15.3061	14.1839
88	16.3604	16.6881	16.0706	15.6154	13.9908	14.8469	14.4606	14.9656
89	16.3889	17.6499	16.3166	16.0079	13.9886	15.6624	14.0499	14.6455
90	16.5443	16.4089	16.7719	16.9436	14.4355	15.3449	14.5676	14.4429
91	16.4796	16.6095	16.3353	15.6483	14.0913	15.1639	15.2628	14.9867
92	16.5315	16.1281	16.4094	15.9015	13.7619	15.3085	14.7101	15.2193
93	16.3089	16.152	16.0989	15.9517	13.6713	14.7442	15.6564	15.5443
94	16.7258	16.062	16.2868	15.8036	14.7153	14.943	15.3717	15.0229
95	16.4362	16.3959	15.7646	15.8316	14.3318	15.0936	15.3439	14.3376
96	16.5973	16.2576	15.8525	15.6215	14.675	14.6275	15.351	14.1254
97	16.2992	15.6273	16.2051	15.883	14.7037	15.2053	14.8334	14.2074
98	16.3436	16.1684	16.5525	15.6869	14.8646	14.5241	14.8347	13.8942
99	16.1924	16.5063	16.4997	16.351	14.5493	15.2281	14.7605	13.7564
100	16.4689	16.1179	16.4099	15.9681	13.8062	15.1682	14.976	14.1326
101	16.0703	16.108	16.9578	15.5479	14.6405	14.5591	14.5997	14.0306
102	16.3953	16.2306	17.1357	16.0068	14.2333	14.7748	14.2462	13.5061
103	16.2465	16.6946	16.9325	16.1045	14.2389	14.9336	14.4799	13.4936
104	16.3436	17.0028	16.0242	15.9764	13.9351	14.6788	14.2809	14.0892
105	15.8438	16.9969	16.9919	16.3971	14.9129	15.2001	15.4368	13.4381
106	16.4016	16.9526	16.6028	16.9503	15.2002	14.7148	15.1133	13.3335
107	16.6778	16.7601	16.9751	16.4001	15.0615	14.8723	15.4442	13.4477
108	16.3597	17.0935	16.2643	16.6212	13.9689	15.6656	14.847	12.8466
109	16.0515	16.7143	16.8908	16.1346	14.3923	15.1066	15.442	12.6997
110	17.2069	17.0053	16.689	16.3772	14.7773	14.406	15.4666	13.8705
111	16.3735	17.2272	16.2811	16.1717	14.5772	14.6829	14.6029	13.772
112	16.4762	16.7778	16.7412	15.5717	14.2747	14.5695	15.1973	13.1343
113	17.2977	16.9178	16.1721	15.8317	14.4376	14.5122	14.9278	13.2452
114	16.7819	16.6572	16.082	15.9204	14.1077	14.7015	14.9979	13.4088
115	16.3503	16.6241	16.7384	15.9491	13.9326	15.1744	14.5224	13.3839
116	17.0642	16.4673	16.5316	16.3432	14.0353	14.6159	15.0047	13.5353
117	16.1186	15.8869	16.5368	16.1092	13.9224	14.1448	14.7259	13.3672
118	16.9797	16.7336	15.8487	15.9945	13.3065	14.8372	15.0748	13.7641
119	16.7607	16.5331	16.6193	15.9419	13.5317	15.0073	15.079	13.5376
120	15.9741	16.6622	15.8572	15.724	14.0745	14.7932	14.2566	12.9202
121	15.8934	16.2224	15.8939	16.0399	14.2123	14.9087	13.9078	12.7318
122	16.0513	16.2166	15.8733	16.3705	14.5874	14.5861	14.9736	13.8135
123	16.498	16.702	15.8755	16.2508	14.092	14.0368	14.5248	13.005
124	16.4488	16.746	15.7153	16.1926	14.0285	14.3315	14.4179	13.2217
125	15.6285	17.0681	16.0183	16.3592	13.9628	14.459	14.7012	13.4176
126	15.66	17.3058	15.4096	15.7263	13.6394	14.7209	14.0401	13.0998
127	16.0364	16.9162	16.063	16.1635	14.1811	14.3718	13.7556	12.8067
128	16.392	16.5561	16.0999	16.2562	14.4651	14.9334	14.6244	13.5452
129	15.751	17.573	15.7948	15.9112	14.9345	15.1669	13.6458	13.8552
130	16.2374	16.4721	15.8828	16.0643	14.0743	14.679	14.272	13.9376
131	16.5837	16.9623	15.6741	16.2947	14.4126	14.297	15.1122	14.0546
132	16.3971	16.6873	16.0487	16.0133	14.0273	15.2565	14.7429	14.5462
133	16.4112	16.9018	16.8616	15.9375	14.841	15.1005	14.7634	13.9804
134	15.9951	17.345	16.4668	15.9243	13.9256	15.0005	14.6897	14.0107
135	15.2237	16.4645	15.9799	16.9016	14.5472	15.1269	14.2699	13.5231
136	15.9009	17.2647	15.6935	16.3909	14.9615	14.8209	13.4967	14.2478
137	16.0923	16.5778	15.8021	16.3515	14.103	14.3798	14.4637	13.8019
138	15.8586	17.1006	16.2618	16.2916	14.5545	15.6155	13.6769	14.2808
139	16.1125	16.2583	16.4186	16.5419	14.1858	15.1066	14.2203	14.6439
140	15.9668	16.7554	15.8605	16.3219	13.8381	16.0513	14.1799	14.3005
141	16.0431	17.0918	16.3598	16.4575	13.573	16.0427	14.7289	14.1866
142	15.903	16.1526	16.468	16.7584	13.8583	15.9411	14.4535	14.2494
143	15.8735	17.1869	16.3192	17.1883	14.3314	15.7153	14.7487	14.2182
144	16.2836	16.5983	16.7394	17.2834	14.3681	15.2809	14.7608	13.5773
145	16.0887	17.351	16.3307	16.8449	13.6595	15.1024	14.9319	14.9632
146	15.7308	16.5144	15.8669	17.5035	13.6862	15.8227	15.4194	14.0819
147	15.0318	16.7229	16.0162	16.6609	13.4176	15.4359	15.2023	14.5477
148	16.0126	16.8195	16.3251	16.4204	13.5494	15.0104	14.3751	14.2666
149	16.9096	16.017	16.0711	16.1273	14.0508	14.9188	14.571	14.5
150	15.8847	16.2378	15.9446	16.2576	13.3757	14.9485	14.9374	14.5182
151	16.0093	17.1972	15.9923	16.9557	13.5805	15.0986	14.9004	14.6128
152	16.3612	16.6597	15.5959	16.7977	14.4365	15.0346	14.5127	15.3863
153	16.1518	16.1786	16.5392	16.1614	13.5171	14.7653	15.4973	15.061
154	16.2994	16.7323	16.0762	16.0619	13.3842	14.8003	15.0204	14.4196
155	15.8867	16.9393	16.2831	15.8028	14.1031	14.2806	15.1455	14.1676
156	15.454	16.5046	16.2308	17.0016	13.4484	13.8274	15.773	14.0265
157	16.1529	16.4537	16.0998	17.054	13.8837	13.2347	15.4232	15.1337
158	16.0748	17.2827	15.7789	16.89	13.7713	13.2714	14.761	14.1139
159	15.4185	16.8022	16.0123	16.6246	14.1583	14.7187	14.6699	14.4584
160	15.7043	17.9385	16.1172	15.8288	13.7035	13.5566	14.5793	15.284
161	15.7865	17.3653	16.3462	16.0497	13.5414	13.8522	14.8795	15.0142
162	15.5073	17.0999	16.3474	16.3552	14.8458	13.1896	14.9122	14.7725
163	15.5476	16.8793	16.1391	16.5174	13.547	13.899	14.8158	14.3591
164	16.1366	16.4398	16.5724	16.8614	13.5289	14.4294	15.0021	14.7492
165	16.85	17.2054	16.0745	16.339	13.7254	14.1818	14.1424	14.8626
166	16.7632	16.9564	16.1161	16.9209	14.3028	13.5395	14.4063	14.0996
167	16.9289	16.835	16.1119	16.7986	13.5202	14.1472	15.495	14.1514
168	16.6628	16.4361	16.0038	17.4671	14.1445	14.1678	14.5757	14.5945
169	16.4573	16.6959	16.3	17.4062	13.4461	13.9754	14.7661	14.1332
170	16.6891	16.7115	16.7767	17.2602	14.2778	14.3741	14.4423	13.5369
171	16.766	16.3294	16.3543	17.4997	14.6356	15.0153	14.2483	13.8972
172	16.5529	15.6698	16.4219	16.8358	14.0037	14.7547	14.5588	14.9113
173	16.4141	16.238	16.9566	17.2237	14.4426	15.2311	13.9843	14.3198
174	16.4855	15.9873	16.5133	17.3537	13.3842	14.2335	14.6027	14.7582
175	16.8459	16.2762	16.1652	16.8156	13.8719	14.9207	15.0237	15.2033
176	16.353	15.9182	15.9573	16.4086	13.503	15.121	15.139	15.183
177	17.0045	16.3927	15.9442	17.5566	13.2327	14.5359	14.1664	14.8028
178	16.5185	16.9752	16.2019	17.1534	13.218	14.7976	14.5161	15.2806
179	16.69	16.1944	15.573	17.3768	12.9184	14.589	14.9009	15.8405
180	17.2195	16.3033	15.6549	17.4162	14.0162	15.5759	14.6046	13.9125
181	16.9109	16.6536	15.8781	17.1678	13.1985	15.8103	14.4201	14.6732
182	16.7057	16.2396	15.9889	16.6379	13.3351	15.8589	14.8155	14.3362
183	17.2203	16.8079	16.0116	17.2092	13.361	15.45	15.3784	14.6861
184	16.303	15.854	15.9361	17.2805	12.9604	15.7198	14.9254	14.1544
185	16.2347	15.4858	15.5847	16.2235	12.9283	16.1336	14.2731	14.064
186	16.6369	15.8707	15.9968	16.1665	13.8491	16.3354	14.6792	14.0098
187	16.7724	16.1287	15.9534	15.9094	13.0232	16.1896	14.5817	14.0081
188	16.1142	16.1981	15.9439	16.7698	13.6379	15.615	15.4619	13.9305
189	16.5751	16.1557	15.7194	16.0507	13.1392	16.3484	14.7486	14.7322
190	16.9176	15.9865	15.286	17.077	13.3297	15.6595	14.854	14.4952
191	15.9474	15.9199	15.8611	16.4488	13.2645	16.1721	15.0445	14.6232
192	16.3017	15.7992	15.9481	16.0837	12.9258	15.8852	14.4449	14.081
193	16.5095	15.6222	16.3573	16.8535	13.3058	16.2933	14.9124	13.2563
194	16.3244	16.4581	16.5938	16.4503	14.2264	15.6985	15.1352	14.9413
195	16.239	15.6847	15.5498	16.7866	13.7561	15.2365	14.9355	13.8587
196	16.5699	16.6894	16.0611	16.703	13.3799	15.5375	15.1015	15.2893
197	16.3171	16.2077	15.3964	16.4452	13.5065	14.9582	15.4925	15.3022
198	16.4154	16.3385	15.6734	16.7662	13.389	15.601	14.7403	15.1317
199	16.1603	15.7887	16.2167	16.2353	13.5128	15.5126	14.9908	15.9019
200	16.8392	15.7568	16.4064	16.4129	13.4175	15.9359	14.5993	14.9164
201	16.7365	15.5911	16.2945	17.2221	13.6792	15.2558	16.3315	14.0474
202	16.8555	16.0566	16.787	16.1899	13.7013	15.8006	14.9586	14.9923
203	16.7573	16.0467	16.5037	16.7112	13.1445	15.7799	15.5874	14.673
204	16.2806	16.3709	17.0104	16.8251	13.7354	16.4186	15.8132	14.5794
205	16.643	15.4576	15.8887	15.7807	13.2706	15.7762	16.3148	14.635
206	16.3613	15.9197	16.6352	16.588	12.9459	15.8535	15.734	16.1139
207	16.6061	16.4495	16.2326	16.8494	12.8154	15.5683	15.276	14.2154
208	16.6354	16.1059	16.7053	16.9334	13.5653	17.069	15.0013	15.5704
209	17.4016	16.0549	16.0655	17.2083	12.1215	16.0006	14.8821	14.9994
210	17.4572	16.761	15.7793	17.112	13.3372	15.9795	14.7741	14.6158
211	17.8618	16.2857	15.5778	16.6059	12.2352	15.9851	14.5738	15.7429
212	17.6801	15.9861	15.8515	17.0567	11.8117	17.0092	14.4185	15.3539
213	17.7885	16.392	15.9259	16.3987	11.4011	16.0493	15.6758	15.9809
214	18.5211	17.1144	16.6631	17.7197	11.7823	16.072	14.9838	16.6469
215	17.7841	16.2713	15.9572	17.6691	11.9069	16.8086	15.3793	15.8923
216	18.4182	17.4094	16.435	17.08	12.761	15.4804	14.7376	15.0638
217	17.536	16.6518	16.3317	17.7018	12.3149	16.0591	14.9462	14.6745
218	17.0836	16.145	15.5373	17.0454	13.0061	16.2813	15.5798	14.9271
219	17.2652	16.0291	16.2258	17.5075	12.4301	14.9258	15.4671	15.4603
220	17.2499	16.1186	15.9106	17.3818	12.8209	15.8802	15.7885	14.6373
221	17.0366	16.564	15.8798	17.4694	13.2433	16.3471	15.2265	14.8711
222	17.5071	15.777	16.0766	16.5852	13.5216	16.8199	14.4657	14.9248
223	17.2199	16.1496	16.4653	16.5301	13.3525	16.0478	15.3179	15.8464
224	17.8143	16.4101	16.0837	17.0898	13.7635	16.5663	15.7244	15.4093
225	17.2076	17.0585	16.6294	17.1633	13.2108	16.1976	15.4564	16.6103
226	17.1631	16.6089	15.5687	16.5175	14.3738	16.0668	16.352	15.5174
227	16.2957	16.4388	15.1993	16.8893	13.7019	15.8139	15.7554	15.4993
228	16.9727	16.4874	16.8311	16.2887	13.299	16.1144	15.5592	14.8086
229	16.6161	16.6483	16.5262	16.7332	13.1342	16.3994	15.5313	14.5859
230	17.2037	16.731	16.0931	17.1316	12.6102	15.4695	15.936	14.7101
231	16.7138	16.1316	16.0558	17.4223	12.4337	16.3155	15.7804	14.0841
232	16.9599	16.361	16.5969	17.0727	12.9184	15.9617	15.5405	14.5682
233	16.6325	16.1913	16.1031	16.8554	12.6095	15.5523	15.9778	13.986
234	17.2353	15.4483	16.1972	16.7445	12.9724	15.7787	15.6483	14.6665
235	16.9253	16.0852	16.129	17.0614	12.2831	15.6997	15.4878	13.8078
236	16.7148	15.3263	15.6176	16.6904	12.623	16.3529	15.3699	14.7192
237	16.3984	15.6954	16.6205	17.1962	12.4905	15.7662	15.0048	14.7135
238	16.4747	16.262	16.0512	17.077	12.5088	15.9117	15.6375	13.992
239	16.6107	15.8328	16.571	16.7719	12.4602	15.4684	15.8113	14.4694
240	16.7808	15.798	15.5727	17.2918	13.06	16.251	16.2495	14.1087
241	16.4241	15.9906	16.4019	17.3442	12.8248	15.7584	16.5572	13.8813
242	16.7407	15.772	15.0692	17.985	13.4228	16.2912	16.5128	14.501
243	16.2739	15.5469	16.0009	17.9604	12.6717	15.9165	16.5268	14.5376
244	16.5571	15.909	16.4329	17.4594	12.3422	16.066	17.0116	14.6163
245	17.0571	16.0668	16.1406	17.5054	12.5225	15.8962	16.5395	14.3735
246	16.9067	15.8783	15.8922	16.4125	12.4901	16.0701	16.5652	14.616
247	17.0059	17.0463	16.2043	16.3392	12.6971	15.9151	16.4701	14.7778
248	16.8005	16.2153	16.4303	17.082	12.7895	15.6223	16.7166	14.3666
249	16.1842	15.9261	16.0954	17.3554	12.2725	15.8394	16.2706	14.3692
250	16.5552	15.9479	16.3532	17.9432	12.5238	15.91	16.1097	14.0243
251	16.0485	16.6642	16.022	17.6714	12.0038	15.9298	15.7997	14.2896
252	16.2416	16.1858	16.4638	17.8772	11.8624	16.2914	15.1661	14.6291
253	17.3119	16.62	16.4088	18.1962	12.4803	16.0399	15.3478	14.5861
254	16.5258	15.7687	16.5628	17.6474	12.2383	16.0539	16.027	15.0129
255	16.8225	16.5469	15.5804	17.8065	12.4653	15.5841	16.6658	14.191
256	17.7009	17.1268	16.226	17.183	12.1727	15.7819	16.4459	14.7444
257	16.7181	16.3211	15.9929	17.2639	12.1705	15.8015	16.4414	14.6869
258	17.072	16.1957	16.1523	17.1077	12.655	15.9936	16.43	13.6487
259	17.3107	16.2825	16.1074	17.2665	12.5022	16.1676	16.5043	14.1569
260	17.3832	15.5684	16.3619	17.5217	12.897	15.7982	16.2606	13.3456
261	17.3232	16.0468	16.8894	16.6794	11.7563	16.3793	15.9386	14.021
262	17.3429	15.9049	16.8559	17.4778	13.0946	16.6114	16.4722	13.5753
263	17.6786	16.2019	16.1556	18.2385	12.3006	15.8742	16.4178	14.1209
264	16.9066	16.2866	16.4285	17.4497	12.2157	16.3125	16.252	14.1178
265	17.1261	16.292	16.8617	17.7836	12.0832	14.3212	16.3946	13.9775
266	16.7972	15.5797	15.8158	17.4656	13.0033	15.4549	17.0651	14.3799
267	17.2034	15.2196	16.4749	18.0262	12.411	15.8226	17.5091	14.2568
268	16.9294	15.5786	16.2963	18.9273	13.4492	15.4937	16.4311	14.1601
269	16.8155	15.5735	16.5491	18.6139	12.9619	16.2309	16.9156	14.2904
270	16.8213	16.5595	16.6731	18.6895	12.206	16.1931	17.1264	14.2215
271	17.1894	16.8002	16.4589	18.4084	12.5448	16.594	16.468	14.6185
272	17.2004	16.3414	16.4534	18.325	12.7047	17.1244	16.8585	14.6349
273	16.4507	16.1265	16.9341	18.372	12.4018	16.802	16.6879	14.2302
274	16.7249	16.4745	16.4007	19.2481	12.0244	16.4257	16.3126	14.8082
275	16.1927	16.8669	15.7562	18.3903	13.0704	16.1908	16.7933	14.2718
276	17.5283	16.1921	15.6077	18.5298	12.7778	17.1152	15.7603	14.1394
277	17.3595	16.1234	15.339	18.5141	12.8605	16.4688	15.3374	14.0001
278	16.5848	16.3994	15.5713	18.6256	12.1232	17.1608	15.6584	14.3336
279	16.0097	16.356	15.3896	18.6875	12.5728	16.6584	15.4361	14.8474
280	16.4254	16.1026	14.8644	18.132	12.6138	16.3014	15.7646	14.7406
281	16.4417	16.532	15.5939	18.6627	11.9682	16.4172	14.9376	14.5687
282	15.7116	16.0432	16.8187	19.4856	11.395	16.2222	16.5315	14.0764
283	16.7128	16.9378	16.1734	18.5119	12.328	16.3652	15.2292	14.904
284	16.0682	15.7769	15.877	17.6669	12.5235	15.5311	16.5034	13.705
285	16.4848	16.5431	15.3177	18.0051	12.4878	15.5853	15.5714	14.0322
286	16.9474	16.3837	15.8056	18.8652	11.9579	16.3412	14.6426	14.498
287	16.1195	16.5609	15.1804	18.6011	12.0643	15.5762	15.5345	14.1822
288	16.7226	15.8049	16.0553	18.6417	11.7401	15.7315	15.2766	14.6007
289	16.7547	16.5588	15.4078	17.9413	11.9155	15.6363	15.5835	14.5104
290	16.9617	16.658	15.3098	18.2874	12.3952	15.7096	16.5954	14.5165
291	16.3845	16.3459	16.5318	17.2244	11.8192	15.4172	16.0986	14.7742
292	15.7962	16.6359	15.9398	18.2737	12.4771	15.8645	16.268	14.6639
293	16.2849	16.412	15.731	18.1842	11.6023	15.8831	15.7994	14.5142
294	16.5801	16.7446	15.5191	18.1039	11.7002	15.365	16.5464	14.6391
295	16.734	16.7069	16.5219	17.9881	11.9761	16.2087	17.5738	14.4488
296	17.0557	16.4222	16.2989	18.0807	11.6854	16.2829	15.9914	14.9309
297	17.6248	15.9709	15.7648	18.3514	12.4697	15.9791	16.3307	14.2918
298	17.554	16.8739	16.4587	18.2985	12.4566	15.9906	16.4127	15.6276
299	16.8213	16.7018	17.0023	18.2666	12.3523	16.0621	16.4819	13.9687
300	16.2239	16.622	16.3536	18.0776	12.8659	15.4468	16.5739	14.2895
301	16.6266	16.704	15.7451	18.267	12.7427	15.8027	16.7572	14.3425
302	16.9258	16.1017	15.5415	18.0838	12.3545	15.9344	16.4718	14.946
303	16.6719	16.6848	14.9595	18.1261	12.3707	16.3844	16.9185	14.7826
304	16.8648	16.9019	15.838	17.4061	12.556	15.5521	15.8015	15.1957
305	16.7765	17.9279	15.612	17.4292	12.4857	16.2669	15.5775	15.2981
306	16.8137	17.0824	16.1121	18.2602	12.4686	16.2833	15.7943	15.2239
307	16.3905	16.6247	16.1534	17.7756	12.0955	16.0445	15.0399	15.3589
308	16.4713	16.8346	16.0231	17.6079	12.5468	15.9041	15.3373	15.5755
309	15.2481	17.1312	15.9185	18.5797	11.8697	15.7103	15.6682	14.4254
310	16.1473	17.1681	15.6984	17.7771	12.3685	14.8304	14.4848	15.3052
311	15.976	16.8464	15.5379	18.2965	12.3668	15.1875	14.82	14.1452
312	16.424	16.865	15.7365	18.6647	12.2799	15.6391	14.6676	14.3527
313	16.0768	16.7973	15.6675	18.3229	12.153	15.2338	15.0888	14.4186
314	16.4286	18.1701	15.3203	17.796	12.3681	15.1356	15.571	14.812
315	16.6842	17.0816	15.0924	18.4883	12.4457	15.606	15.5021	14.3327
316	16.8906	17.6438	16.0148	18.6392	12.1389	16.0816	16.1631	14.9552
317	16.6587	16.9975	15.4525	19.2428	12.5431	15.7986	16.047	15.3984
318	16.5417	17.8313	15.3905	18.9651	12.423	16.3676	15.2086	15.7386
319	16.6106	17.2194	15.6733	18.5034	12.0691	15.82	14.8984	15.6816
320	16.4862	17.2425	15.8797	18.3368	12.4173	15.9124	15.01	15.3072
321	16.4545	16.4267	15.7666	18.6053	12.9247	15.9401	15.1406	15.1356
322	16.613	16.7223	14.6754	18.1438	12.682	16.3111	15.9664	15.6978
323	17.1873	16.6385	15.8007	18.09	12.9441	15.7874	15.9329	14.7177
324	16.3711	17.0404	15.9408	17.9879	12.8801	15.8531	15.5485	15.4302
325	16.7138	17.1961	15.7545	18.7135	13.2347	15.5771	16.1908	15.3141
326	16.6235	16.9239	15.4644	18.7632	13.1999	16.1664	16.3308	15.9556
327	16.9817	17.5023	15.6187	18.7165	13.0017	15.6599	16.2073	15.2772
328	16.4519	16.2124	15.7135	18.7864	12.7199	16.0496	15.6841	15.2301
329	16.6814	16.4967	15.9725	18.1325	12.556	15.9352	15.8607	15.9339
330	16.4591	17.1019	16.906	18.1807	12.6125	15.7137	15.6952	15.9413
331	16.7705	18.0027	16.8102	17.9925	12.0225	15.8491	15.0335	15.6307
332	16.2777	17.6122	16.1444	18.9287	12.7083	16.5115	15.4511	15.0422
333	16.0304	17.518	15.8064	19.4522	13.0656	17.1854	15.269	15.2523
334	16.105	17.0207	15.1583	19.7884	12.3861	16.3062	15.0401	15.6502
335	15.7852	17.4534	15.3679	19.2088	12.3479	15.7058	15.074	16.5747
336	15.894	16.5843	15.2011	18.7012	12.3179	16.0951	16.0237	15.5604
337	16.0481	16.922	14.9698	18.9997	12.3221	16.0875	16.1532	15.6973
338	16.2795	17.1439	14.9395	17.7115	12.5948	16.8141	15.4941	16.2489
339	16.1007	16.9435	15.8004	18.9021	12.1524	15.7433	16.0373	15.9801
340	15.1536	16.7338	16.0402	18.6744	12.1272	15.6319	15.6172	15.0119
341	16.0626	16.2442	15.5934	18.4197	12.3108	15.9139	15.3958	14.7205
342	16.1399	16.7584	14.9465	19.3375	12.0514	15.8184	15.7245	15.3361
343	16.2673	16.7404	15.7532	19.1212	12.4825	15.6929	15.7665	14.6243
344	16.1237	17.1414	15.9172	18.2362	12.2668	15.3578	15.6256	14.8376
345	15.9239	17.0028	16.1669	18.8558	12.2256	16.0894	15.4376	14.3929
346	16.4391	17.039	16.5185	19.1281	12.3681	15.7697	15.8753	14.7361
347	17.2008	17.2971	16.3561	18.5791	12.5904	15.1017	15.6232	15.1935
348	16.2924	16.4348	16.2016	18.9453	12.04	15.7258	15.7612	14.9371
349	16.4206	16.9505	16.3556	18.8699	12.816	15.646	15.199	16.0174
350	16.24	16.0819	15.8285	19.4036	12.5821	16.0696	15.2344	15.1548
351	16.6639	17.321	15.5355	18.7473	12.5312	15.4616	15.1247	14.1573
352	16.8973	17.1291	15.5486	19.2796	12.5106	15.854	15.8025	15.2529
353	15.9409	17.0038	15.5181	18.8141	12.054	15.3539	15.6458	15.4937
354	16.4031	16.9841	15.587	18.2767	12.6328	15.428	15.1528	15.5505
355	17.3219	17.4593	16.0912	18.9073	12.8158	15.652	16.1125	14.8662
356	16.8063	17.0882	16.1218	18.2867	12.1719	15.8617	16.0491	14.9285
357	17.8656	16.2306	16.0407	18.6195	12.4804	15.9961	16.1043	14.5577
358	17.1902	17.303	15.588	19.4221	12.0547	16.3099	15.3344	14.936
359	17.0789	17.3987	16.8725	18.6749	12.4309	16.3482	15.4157	15.524
360	16.5134	16.9311	16.7931	18.3029	12.2048	15.7169	15.9562	15.6126
361	16.2026	17.4849	16.9873	18.7733	12.0545	15.4594	16.2954	15.1013
362	16.0078	17.3456	17.4672	17.9116	11.8588	15.8735	15.5016	14.7566
363	16.2538	17.2449	16.1876	18.8091	12.0353	16.3397	15.1291	14.5793
364	16.359	16.5524	16.5859	16.8515	12.2682	15.8529	15.3777	14.6149
365	16.2865	16.5139	16.4617	18.2371	12.0209	15.8373	15.3144	14.1297
366	16.3573	16.893	16.2272	19.0742	12.1332	16.4459	15.3063	14.7127
367	15.7963	16.6929	15.8596	19.5069	12.3657	15.7733	16.0009	14.0798
368	15.7066	16.5687	16	18.3126	12.051	16.2735	15.84	14.2623
369	16.4321	16.8765	16.0142	19.1967	12.6969	16.2118	15.7371	15.0936
370	16.1129	16.6452	15.7624	19.8472	12.0828	16.9592	15.6636	14.8806
371	16.2632	16.9988	16.7014	18.8084	12.0242	16.2789	15.9177	15.6356
372	16.2676	17.4536	15.7786	18.6283	12.8427	16.1924	15.3556	14.8525
373	17.2538	16.4944	15.5202	18.5254	12.3733	16.4257	16.0481	14.7572
374	16.8976	15.8186	16.8566	18.6253	12.3317	16.1101	15.6729	15.4208
375	16.5494	16.7784	15.8673	17.9313	12.8166	15.4729	15.1407	15.3354
376	17.0219	16.3805	15.3014	17.7056	13.082	15.5886	15.5531	15.1505
377	17.116	16.2991	16.0601	18.5249	12.7072	15.9111	15.8593	15.1114
378	16.8286	16.4321	16.4289	17.8854	12.2698	16.1915	15.0986	15.7242
379	16.7465	16.3476	15.1855	17.6834	12.5113	16.5577	16.0634	15.3465
380	17.7249	16.6063	15.1707	18.5298	11.9179	16.9634	15.0495	15.4803
381	16.5233	17.2267	14.9741	18.5931	12.0957	16.1523	15.6002	14.7505
382	16.7803	17.6009	15.1905	18.2918	12.6405	16.6398	15.8489	14.761
383	16.5382	16.7852	14.8353	18.7062	12.0074	16.3776	14.9926	14.8336
384	16.4265	16.8748	14.7478	18.487	12.4069	16.6474	15.6638	14.4233
385	17.0467	16.863	14.8478	18.6505	12.4519	16.0835	15.9331	15.0112
386	16.7442	16.4126	14.2473	18.3884	12.5456	15.2967	15.9276	14.3702
387	16.6397	16.798	15.2616	18.8368	12.5801	16.273	15.9498	15.0808
388	16.0455	16.4983	15.0118	18.9338	12.3652	15.2205	16.3937	14.7056
389	17.0366	16.2013	15.0315	18.3543	11.7761	15.5426	16.0941	14.7815
390	16.696	15.9703	14.8753	18.8864	12.4051	15.132	15.7804	15.503
391	16.5274	16.4755	14.3154	18.8367	12.3279	15.9213	15.8269	14.6586
392	16.3394	17.0652	15.1713	18.7676	12.139	15.8592	15.1169	14.7801
393	16.2561	17.246	14.5654	19.2412	13.1766	16.5976	14.9396	15.528
394	16.5631	17.243	14.6598	19.8161	12.6508	15.8142	15.8782	14.5305
395	16.4909	16.7319	14.7414	19.1728	12.764	15.5347	15.6574	15.9849
396	16.7294	16.5961	15.4916	19.898	12.0134	16.215	15.3835	15.8838
397	16.5267	16.9885	14.7241	19.2404	12.7302	16.4322	15.4984	15.7579
398	16.94	17.1129	14.8837	19.4301	12.2481	15.4132	14.4665	15.2995
399	16.1335	16.0859	15.7755	20.0649	12.0924	15.5894	15.3916	15.7921
400	16.7719	16.6473	15.9398	19.1743	11.7136	16.4767	15.1016	15.9798
401	16.8832	16.4041	15.7782	19.0565	11.819	16.297	15.0748	15.4436
402	17.1547	16.7746	15.371	18.8277	11.8659	16.0775	15.444	15.8155
403	17.132	16.1246	15.6876	19.489	12.6745	15.7793	15.902	14.6774
404	17.1927	17.1636	15.1858	18.8885	11.8486	16.2922	14.4878	15.2999
405	17.0428	16.5454	14.9015	18.7089	11.6285	15.9172	14.5804	14.9806
406	16.8594	17.0711	16.2725	19.674	12.5109	16.3661	15.3732	15.2516
407	16.3007	16.4076	15.5972	19.2429	12.486	16.1985	15.0532	15.4362
408	15.7657	16.7605	15.0119	19.2689	12.6602	16.0755	15.005	15.5443
409	16.5573	16.5539	15.2483	20.3044	12.4115	15.6804	15.0387	15.6653
410	16.6011	16.7635	16.4609	19.9153	12.6227	15.8446	15.037	15.1845
411	16.6253	16.6332	16.3037	18.5247	12.1385	15.8653	15.2827	15.437
412	16.1902	17.3815	16.2358	19.2504	12.2418	16.4443	15.1845	15.466
413	17.0905	16.6637	16.4258	19.8835	12.0145	16.1888	15.285	15.3932
414	17.1892	17.3935	16.4441	19.9547	10.9278	15.8131	15.1264	14.8297
415	16.7252	17.282	16.1083	19.7345	11.6443	15.4414	15.2964	14.4295
416	16.3289	17.7514	16.7211	20.3215	12.3147	15.9346	14.9648	14.9324
417	16.2809	16.1346	15.5592	19.4873	11.771	15.7221	15.7286	14.6953
418	16.8724	16.4142	15.5011	19.7075	11.2166	15.9602	15.5747	15.595
419	15.6106	17.3357	16.2036	19.9586	11.1218	16.064	15.6101	15.6453
420	16.3487	16.6648	15.5078	20.1797	11.398	15.4774	14.8248	15.539
421	16.6718	17.4628	16.2078	19.3976	12.35	15.6152	15.2263	15.0469
422	16.4112	16.8615	15.9224	19.356	12.5991	16.1337	15.6465	15.3585
423	16.7828	17.7408	15.8762	19.3994	12.8938	16.0476	15.1994	14.8583
424	16.9101	17.6696	15.713	19.638	12.7274	15.6022	15.6533	14.315
425	16.0606	17.179	15.6705	20.2549	12.5279	15.934	15.8154	15.0174
426	17.1279	16.3238	15.1279	19.757	12.5463	15.6906	15.9326	15.3637
427	16.4579	17.7445	16.0755	19.8311	12.5089	15.5691	15.3842	15.6159
428	16.2299	17.1994	16.3115	19.7941	12.6838	15.4707	15.7882	15.063
429	15.9288	16.8791	16.1126	19.7626	12.8382	15.3899	15.3502	15.4121
430	16.989	16.1647	15.591	19.4639	11.8588	15.9511	15.5271	14.888
431	17.0258	16.803	15.7213	18.7281	12.2726	15.7749	16.0324	15.8552
432	16.7335	17.2304	16.2169	18.7239	12.8273	15.8369	15.3286	15.1615
433	16.7408	17.3165	16.7637	19.1357	12.6445	16.203	14.9677	15.2588
434	16.5045	17.8896	15.8484	19.3756	12.3486	15.4383	15.4743	15.3619
435	16.7476	17.0941	16.3309	19.5714	12.2734	15.1049	15.6982	15.3113
436	16.7494	17.4316	16.5245	19.4174	12.3317	15.8344	15.321	15.7069
437	16.2799	17.7665	16.1071	19.852	12.4523	16.114	15.455	15.4309
438	16.7738	17.3348	15.8607	18.8215	12.6039	15.7942	15.6178	14.2535
439	16.1595	17.5238	15.7748	18.8511	12.425	16.4476	15.3691	15.7562
440	17.4662	16.2683	15.9274	19.4465	12.8099	15.3192	15.6462	14.8428
441	17.1891	16.4716	16.6063	19.1449	12.4436	15.307	15.6065	15.0806
442	16.2123	16.5894	16.1774	18.955	12.2324	15.8737	15.291	14.8341
443	16.7646	16.6267	15.8651	18.9617	12.1831	15.0712	15.1719	15.5455
444	16.6443	17.0203	16.5408	19.6681	12.074	15.3756	14.946	14.8751
445	16.8755	16.2176	16.7326	19.7496	12.2128	15.1636	15.5175	16.2077
446	16.8145	16.9055	16.7717	19.9232	12.1456	15.6181	15.3457	15.7224
447	16.4508	17.0465	15.4997	19.8843	11.9197	15.602	15.4756	15.4285
448	16.9283	17.0454	16.5239	19.8597	12.4662	15.0157	16.0345	15.5078
449	16.908	16.9943	16.6009	20.7553	12.3273	15.5852	16.7362	15.2076
450	17.3927	16.3543	15.5899	19.6897	12.6411	15.8268	16.3838	15.2914
451	16.5577	16.8104	16.3911	19.7324	11.5281	15.6139	16.2822	16.2754
452	16.6137	16.6849	15.7473	19.6118	11.7727	15.73	16.2769	15.0944
453	16.7892	16.3398	16.4443	20.1794	12.31	16.098	16.4242	16.465
454	16.6995	16.0412	16.6283	20.4296	12.2237	15.4966	16.9547	15.3557
455	16.9198	16.4217	16.0021	19.7308	12.3926	15.301	15.5855	15.1681
456	16.4469	16.2135	15.6054	19.1956	12.3329	15.8566	15.96	15.0959
457	16.8172	16.5451	15.868	19.641	11.9629	16.1356	15.4209	15.3089
458	16.6162	16.5931	15.2272	19.5129	12.4637	16.1487	15.7192	15.2384
459	16.1417	16.5241	15.8375	20.305	12.2884	15.4934	15.6499	14.5121
460	16.2903	16.3129	16.0001	19.9416	12.3097	15.5405	16.1845	14.817
461	16.4364	17.0476	15.9251	19.1057	12.4799	15.4658	15.9178	14.9096
462	16.4377	16.88	16.2019	18.487	12.1409	15.9033	16.8639	15.4893
463	16.2836	16.4484	16.9974	18.9141	12.7164	15.7901	16.0542	15.6982
464	16.3095	16.4126	16.2226	19.2751	12.6148	15.915	15.935	15.2151
465	15.8354	15.7913	16.4473	18.3076	12.7061	15.3822	16.0777	14.9158
466	16.3452	15.8749	16.3525	18.7995	12.461	16.1434	15.3119	15.3044
467	16.5115	16.5334	15.7144	18.9606	12.077	16.0424	16.3906	15.5439
468	15.6802	15.7627	17.2532	19.4847	12.9782	15.5465	16.5969	16.0231
469	15.9559	16.4767	16.9617	18.9132	12.852	15.7505	16.5197	15.8613
470	15.807	16.9173	16.8226	19.6647	13.0178	15.8501	16.1203	15.683
471	16.279	16.3728	17.124	19.8209	12.644	15.293	16.2545	15.4374
472	15.7478	17.0409	16.768	19.158	12.6621	15.803	16.2981	14.7227
473	16.8859	16.7988	16.977	19.3566	13.1438	16.0978	16.2871	15.4756
474	16.4276	16.366	17.2266	19.6064	12.0899	15.555	16.0684	15.5686
475	16.47	16.5082	17.2668	19.3808	12.5812	15.7664	16.4301	15.9983
476	16.5621	17.0119	17.0056	19.4536	12.066	15.5095	16.8629	15.2469
477	16.6565	16.3418	15.94	19.0969	11.9204	15.744	17.3505	15.0107
478	17.2045	16.399	15.9253	19.141	12.7842	15.6322	17.4474	15.5568
479	16.6339	16.5742	16.2305	19.7733	12.9469	16.0162	18.001	14.8966
480	16.4523	16.7655	16.5144	19.4277	13.028	15.9872	17.3549	15.0764
481	16.4311	17.0754	16.6309	20.0554	12.7189	15.9157	16.5973	15.3113
482	16.8061	16.3257	16.2637	20.0011	12.6403	15.7283	17.1631	14.8291
483	16.7581	17.8052	16.5728	20.2716	13.4278	16.5763	16.3192	15.7086
484	16.3028	18.4019	16.1213	19.8992	13.3172	15.8867	16.9952	15.3536
485	16.4158	17.32	16.6001	20.1769	12.837	15.7052	16.4871	16.0886
486	16.1414	17.6347	16.1888	19.4046	13.0204	16.6974	16.5673	15.281
487	16.4754	16.7042	15.1852	18.5191	12.7294	16.3059	16.3955	14.7925
488	16.3305	17.5356	16.3546	18.7352	12.7088	15.988	16.3493	15.5607
489	16.7913	17.177	16.2709	19.1561	12.9811	15.846	16.4035	15.207
490	17.3881	17.2771	15.8086	18.6042	12.804	15.5266	15.7138	15.344
491	17.0841	16.9598	16.209	20.0555	13.201	16.554	15.8287	15.1967
492	16.6316	18.9161	16.1643	19.525	12.4134	16.5605	16.1703	15.0312
493	17.0393	17.5245	16.047	19.881	12.6044	16.8903	16.6107	15.0059
494	17.0608	17.0468	16.0669	19.6584	13.0958	16.0183	15.9746	15.6161
495	16.0221	17.4464	16.4991	19.3867	13.2821	15.7461	15.5268	15.5331
496	16.9315	17.3168	15.8848	19.8569	12.8545	15.8099	16.4118	15.1592
497	16.5447	17.0709	16.0573	19.4486	12.8059	15.9711	16.1177	14.838
498	15.5629	17.1601	15.8811	19.6399	12.9913	16.4801	15.9045	15.3503
499	16.9139	17.0114	16.8991	19.5093	13.624	15.9457	15.9243	15.3312
500	17.0437	17.4964	16.6451	19.5923	13.3941	15.655	15.1395	14.3003
501	17.2011	18.688	16.7923	19.2457	13.1433	15.9134	15.4518	14.3756
502	15.815	18.4588	16.0873	19.3105	13.2779	16.3084	15.4485	15.2082
503	17.0821	17.2113	16.2015	19.8229	12.664	15.7528	15.4399	15.0425
504	17.5803	17.8419	16.7983	19.5	12.9113	16.2913	15.4255	15.495
505	17.7308	17.7597	16.6218	19.3395	12.8777	15.9866	15.3066	15.2881
506	16.9942	17.3609	16.7847	17.7385	13.8242	15.8396	15.7083	15.0986
507	16.92	18.1953	15.9931	18.843	13.8434	16.1911	15.5127	15.3259
508	16.9133	18.6004	16.8188	17.905	12.8562	15.6782	16.2558	15.1216
509	17.0552	16.7834	17.3848	19.3724	13.6734	15.9114	15.4594	15.2316
510	17.0654	17.2154	16.7335	19.2036	12.8487	15.6555	15.8826	16.0696
511	17.3394	17.3126	17.0018	19.2021	13.5537	15.268	15.9985	15.9237
512	16.805	17.267	17.6619	19.5669	13.311	16.1367	16.6443	15.3867
513	16.1734	18.3887	16.5946	19.2987	13.7089	15.7907	16.6849	14.4547
514	17.1885	17.3156	16.6212	18.5417	13.6896	15.8796	16.6466	13.9447
515	16.4379	16.8427	16.7915	20.2127	13.6453	16.2391	17.1198	15.3076
516	16.8613	16.7945	16.6778	19.6708	13.6371	15.6885	16.2776	15.6534
517	16.6108	17.8463	16.8445	19.1689	12.856	15.8312	16.5989	16.0218
518	17.3757	17.2224	16.6584	19.899	13.4748	16.6571	16.1732	15.6206
519	17.5038	16.7726	16.7407	18.9948	13.2526	16.0642	15.4614	15.8272
520	17.3975	17.2978	16.368	19.4391	13.0335	16.453	16.3484	15.1495
521	16.6668	16.7536	16.7409	19.5238	12.6714	16.0834	15.9091	15.6773
522	17.0422	16.4643	16.786	19.5304	13.6785	15.9819	16.0033	15.6237
523	17.3006	17.0218	16.0102	19.9669	13.6008	15.7559	16.5271	15.6996
524	16.9878	17.1818	16.4872	20.0825	14.311	15.9689	16.0503	15.4018
525	15.9684	16.9705	16.7851	19.16	13.3398	15.3557	15.6174	14.9455
526	16.883	16.3422	17.4245	19.1835	13.0576	15.9665	15.9349	15.2024
527	17.2455	18.0642	17.4512	19.3099	12.9829	16.3183	15.9396	15.4776
528	17.2042	17.5458	17.5645	19.5156	13.1452	15.9678	15.8805	15.2466
529	16.7771	17.8943	17.6871	19.7014	12.8195	15.6734	16.4125	15.3079
530	17.0726	18.187	18.2941	19.9864	12.937	15.8922	15.9217	15.2579
531	17.2065	17.9727	17.772	19.0299	12.2387	16.0616	15.7736	15.5341
532	16.7272	17.9365	18.167	19.561	13.1472	16.568	14.761	15.5169
533	16.2379	17.9793	18.9092	19.6625	12.4941	16.2351	15.966	14.8286
534	16.6502	18.6295	18.3826	19.4616	13.1057	16.3106	15.5348	15.6636
535	16.9186	17.8675	17.3128	19.8702	12.9382	16.3565	15.3141	15.0061
536	16.3161	16.2032	17.8478	19.3761	12.8277	15.3368	15.4264	15.6988
537	17.0025	17.5357	17.1104	19.0232	13.5554	16.303	15.5706	14.4778
538	17.3132	17.2969	17.0194	19.7741	12.6655	15.613	16.1189	15.6129
539	16.2573	17.0005	17.1101	19.6836	13.7469	16.3995	14.7974	15.2084
540	16.6564	17.5904	16.6812	18.7215	13.941	16.0539	15.6791	15.2818
541	16.7605	17.088	17.4969	19.7878	13.7543	16.4951	15.8698	15.4763
542	16.9577	16.8442	16.7844	20.4176	13.5756	16.0648	15.8951	15.1879
543	16.5057	17.5101	16.7616	19.1107	14.2292	16.885	14.9732	15.3897
544	17.1614	17.3217	17.1271	20.8296	14.0246	16.3043	15.1818	15.025
545	16.8856	17.3673	16.798	20.7887	13.9585	15.637	16.0059	15.2002
546	17.172	17.1055	16.22	19.8976	13.731	15.9654	15.2518	15.8392
547	17.215	16.0299	16.9173	20.2233	13.2677	16.028	15.8636	15.9585
548	16.693	15.6217	17.3111	19.5452	14.2204	15.7444	15.6904	15.6445
549	16.4383	16.6131	16.994	19.9864	13.2149	15.9108	15.6456	15.9341
550	16.6783	16.3289	17.2731	20.1672	12.9469	16.136	15.0563	14.8519
551	16.7052	16.5696	16.9559	18.9025	13.3619	16.4651	15.3246	15.4587
552	16.3955	16.4968	17.4945	19.9871	13.1018	16.4274	15.5609	16.0052
553	17.6211	16.6214	18.4798	19.838	12.6847	15.86	15.6367	15.649
554	17.7478	16.8394	16.8303	19.8988	13.5041	16.0386	16.0256	15.3658
555	16.8643	16.2784	17.5072	19.577	13.284	16.489	15.7477	15.2959
556	17.1903	16.5653	17.5613	18.9584	13.1715	16.4442	15.4799	15.5708
557	16.8262	16.1828	17.7854	19.3819	13.3079	15.8275	15.3432	15.4441
558	17.45	16.1727	17.4205	19.2948	13.0265	16.258	16.1911	15.3848
559	16.3724	16.2905	17.4521	19.2562	13.884	15.8584	15.5494	15.1606
560	16.8098	16.9551	17.2696	19.8619	13.6859	16.1153	15.7235	15.4763
561	17.3156	17.4305	16.9183	20.137	13.1824	16.4906	15.5325	15.8855
562	17.3373	15.9642	17.5153	19.3041	13.7056	15.3383	15.3182	16.0952
563	17.0738	16.4227	17.1992	19.879	13.8533	15.9611	15.6543	15.4225
564	17.8383	16.6433	17.3941	19.889	12.6296	15.6851	15.6277	15.2787
565	17.2993	17.339	17.5618	18.7839	12.9834	16.5784	15.4961	15.9654
566	17.041	16.748	17.3345	19.4118	13.3602	16.4413	15.4752	15.7315
567	16.6599	16.2455	16.9548	19.2389	13.1636	15.5993	15.2753	15.6822
568	16.5417	16.3881	17.4061	18.9885	13.1401	16.1921	15.5318	15.4807
569	16.8212	16.2578	17.6908	18.5953	13.3675	15.9802	15.527	16.2109
570	16.9236	16.5543	17.5882	20.6338	12.7624	16.344	15.6168	16.1959
571	16.7776	16.3561	17.4223	19.0566	12.7043	16.0317	15.4731	16.2663
572	17.0849	17.342	17.6798	19.7398	13.369	15.8788	15.138	16.2992
573	17.2242	17.3272	16.4147	19.8491	13.3019	15.0902	15.9176	15.7436
574	17.2996	17.1862	16.8312	19.466	13.8131	15.672	15.8744	16.4758
575	16.6126	17.0924	17.0894	20.5965	13.7353	16.3609	15.9906	16.3677
576	17.4203	17.1425	17.749	20.1269	13.3463	16.6507	15.5001	16.0442
577	17.1895	16.717	16.8676	20.3742	13.2323	16.1075	16.0164	15.6233
578	16.9987	17.6609	18.4122	20.2947	12.775	15.8768	15.8631	16.2235
579	16.9197	16.9836	17.9666	19.6178	13.1849	16.2795	15.8309	16.3642
580	17.3515	18.7243	16.7833	19.9679	12.768	15.9649	16.3046	15.879
581	16.6264	16.4157	18.5072	19.3877	13.1597	16.1652	15.7973	15.8058
582	17.7244	17.6064	17.9572	19.8435	13.4632	16.4297	15.7188	14.9864
583	16.9465	17.3745	17.0729	19.1203	14.0585	15.7257	15.5214	15.2515
584	17.8113	16.9906	18.1941	19.8524	14.2514	15.6029	15.1733	14.5054
585	18.0132	16.9216	18.1926	19.5072	13.5424	15.7537	15.591	16.0521
586	17.5226	17.2196	17.9282	19.3473	13.9615	15.6468	15.702	15.3427
587	17.5982	17.6676	18.1155	19.272	12.8385	15.6102	15.5832	15.3804
588	17.1908	17.2065	17.9522	18.8291	13.6476	15.8453	15.6865	16.251
589	17.0957	17.829	17.6627	19.6869	13.3266	15.4138	16.3803	15.7508
590	17.0259	17.0846	18.1552	19.0379	13.5126	16.1911	15.4252	15.9749
591	17.5248	17.6174	17.9722	19.3442	12.768	15.7859	15.9326	15.8355
592	17.2667	17.3342	17.7775	19.2422	12.9655	15.9103	15.3906	15.637
593	17.4033	17.6519	17.7897	19.6943	12.9109	15.3551	15.7917	15.9466
594	18.0873	17.8558	17.6086	19.24	13.5989	16.6954	16.5386	15.7668
595	17.6159	17.4946	18.0666	20.0094	13.9069	15.7714	15.9469	14.9939
596	17.6061	17.2927	17.5801	19.0882	13.4991	15.3493	15.4012	15.7825
597	17.6753	17.7365	18.1509	19.4121	12.8735	15.4007	16.2545	16.3585
598	17.2687	17.7015	17.9136	20.3356	12.6695	15.9543	16.2486	15.6482
599	17.1343	17.5403	17.281	19.4134	13.2894	15.7644	16.1439	16.3565
600	17.1591	16.9354	17.6638	19.3333	13.5824	15.3881	16.1566	16.0123
601	16.8938	17.6102	17.0693	19.4981	12.8928	15.2668	16.5783	15.7161
602	17.6752	17.8872	17.4074	19.3555	13.3757	15.9179	15.9466	15.758
603	17.1874	18.7242	17.6138	19.4942	13.403	15.4312	15.6849	15.3981
604	17.4315	17.6461	17.2534	20.0079	12.9772	16.2417	15.9618	16.0113
605	17.2226	17.7082	17.3809	19.2586	13.7112	15.9886	15.6994	15.4586
606	17.0525	17.6344	17.2348	19.0765	13.1612	15.4589	16.4631	16.4631
607	17.2069	17.7929	17.0364	19.1341	13.3996	15.8522	16.4119	15.8621
608	16.5743	16.1869	17.6575	19.3903	12.6461	15.6106	16.1137	15.0502
609	16.7378	17.4828	17.6594	19.4664	12.9105	15.5618	16.6465	15.6288
610	17.373	17.2281	17.4388	19.4977	13.6015	15.2478	15.6056	15.4133
611	16.9892	16.5101	17.3411	19.9573	12.885	15.649	15.554	15.8666
612	17.1215	17.0925	16.9233	20.0614	13.289	15.6548	15.6977	14.8354
613	16.8766	16.9783	17.095	19.7689	13.4355	15.2704	15.9132	15.6166
614	16.3115	16.6811	18.348	19.9813	12.8817	14.7864	15.6214	16.0967
615	17.1026	17.7015	17.6888	19.5634	13.2245	15.1027	16.1675	15.4713
616	16.8618	17.7572	17.3438	20.0028	13.4567	15.617	15.582	15.3614
617	17.3539	17.6429	17.2855	20.194	13.7294	15.7485	15.7516	15.5817
618	17.0417	16.9888	17.4779	19.843	12.5678	15.2509	16.2332	15.3755
619	17.081	17.2597	17.5751	19.4273	12.9552	15.2712	16.4334	15.2927
620	16.9167	17.2353	16.2929	19.8238	13.1669	16.2074	15.6962	15.0882
621	16.634	16.9125	17.4714	20.4387	13.4248	15.8318	16.1816	15.4525
622	16.4863	16.8987	17.8571	19.8709	13.2513	15.858	16.4665	15.3113
623	17.1418	17.907	18.0056	20.1666	12.9833	16.5686	16.6641	15.2108
624	16.7957	17.558	17.8629	19.9144	12.9486	16.1381	16.0712	15.7576
625	17.4425	16.5534	18.0184	20.6594	12.3514	16.0564	16.3094	15.0454
626	16.9902	16.6317	17.9649	20.6857	13.2543	15.8693	16.6325	15.5608
627	16.4703	16.4548	17.7136	20.3321	13.5153	15.6266	16.6324	15.7183
628	16.8049	16.9557	16.8692	19.9916	13.2425	15.9285	16.5982	15.1836
629	16.4287	16.7322	17.0424	20.5638	13.3996	16.3733	16.7816	15.9281
630	16.9857	16.5763	17.8268	20.5071	12.7506	16.4559	16.2696	15.2972
631	17.4269	16.5925	17.3238	19.8177	12.5934	15.5195	15.8553	15.5716
632	16.3742	16.6854	17.4281	19.3213	12.6311	15.7121	16.2425	14.885
633	16.7699	16.9213	17.4245	19.535	13.328	15.4712	17.0395	15.8978
634	16.9446	16.8464	17.7656	19.4865	12.3198	15.2802	16.5776	15.1497
635	16.8002	16.1779	17.5863	19.3684	12.751	15.2157	16.715	14.3923
636	16.5642	16.6936	16.9189	19.3518	13.0323	15.2867	16.8918	14.4598
637	16.8838	16.8824	17.067	19.8366	12.2683	15.3306	16.778	14.8314
638	16.3376	16.6652	17.7552	20.4781	12.9978	16.2789	16.5544	15.3189
639	16.6019	17.0364	17.5509	20.5828	12.8231	16	16.3186	15.6521
640	17.0556	16.9832	17.2325	20.3265	13.4266	16.1325	16.0534	15.8781
641	17.3771	17.257	18.0782	18.8552	12.7807	15.4286	16.1287	15.6592
642	17.5902	16.9631	17.3784	19.073	13.0469	15.8756	16.2788	15.4484
643	17.5024	16.9173	17.5463	19.3416	13.0637	15.3768	15.987	15.3119
644	17.8305	17.7461	17.1167	20.1494	12.9791	15.4216	15.9828	15.8327
645	17.1963	17.6296	17.1921	19.4105	13.7019	15.6139	15.2902	15.7066
646	16.9085	18.0367	17.0198	19.9412	12.7911	15.9807	15.3794	15.6333
647	16.8476	18.0321	17.5788	18.9546	13.2445	15.9571	15.6794	15.1414
648	17.6644	17.737	16.9104	19.4794	12.8462	15.2493	15.4937	15.3395
649	17.7543	17.173	17.7877	20.5457	13.0282	15.6492	15.2533	15.2228
650	17.4232	16.7481	18.2189	19.7519	12.9893	16.0431	15.503	15.2241
651	17.6182	17.6451	17.6893	19.7777	12.41	15.4189	16.0562	15.5697
652	17.2008	17.0783	17.6582	19.923	12.8716	15.8918	15.4395	15.2272
653	17.7026	17.9375	17.6411	19.1996	12.7184	16.3375	15.1372	14.6389
654	17.3927	17.3856	17.457	19.9853	12.5779	15.6978	16.3445	15.5526
655	17.2769	17.9016	17.1802	18.7952	13.0828	16.1808	15.2854	15.0041
656	17.0773	17.3503	17.4299	19.7337	13.1866	15.4524	15.8611	15.4848
657	17.2525	18.7076	17.2965	19.6633	12.9005	16.3057	15.5207	15.6308
658	17.5069	17.8783	17.2669	19.3088	12.1746	16.5548	15.2111	16.0957
659	16.8314	17.9882	16.9008	19.2697	12.8362	16.1465	16.0822	15.6979
660	17.5356	18.0409	17.3383	19.368	12.2645	15.682	16.2393	15.5257
661	16.8488	18.4344	16.9582	19.1612	12.3785	15.8692	16.1885	15.5323
662	16.982	17.3375	17.3074	19.1907	13.1783	15.6013	15.555	16.06
663	16.4523	16.6801	17.0775	19.6246	13.4153	16.1366	16.2215	15.3454
664	17.2917	16.971	17.1872	20.0055	13.3826	15.2544	15.7221	15.4065
665	17.5514	17.9023	17.5582	19.9344	12.9774	14.9087	15.8283	15.2385
666	17.0224	16.9423	17.6593	20.5875	13.4409	15.6899	16.1882	15.9792
667	17.402	16.6718	17.7177	19.8789	12.7286	16.1306	16.0185	15.4804
668	17.2128	17.0501	17.286	19.7527	12.872	15.9146	15.7839	15.2002
669	17.3961	16.8195	17.3711	19.1546	12.5651	16.341	15.2129	15.2925
670	17.5591	16.6503	17.6623	19.8408	13.2877	15.7502	15.4922	15.573
671	16.467	16.6673	17.5264	19.7855	12.818	16.0632	15.6016	15.6601
672	17.1292	16.8486	17.5906	19.5652	12.9837	15.7494	15.1882	15.1573
673	17.4878	17.4557	17.8776	19.7383	12.9053	16.0433	15.3793	15.4183
674	17.3295	16.6863	17.4365	19.8158	13.1226	16.0821	15.4074	15.6098
675	16.6374	16.4344	16.5685	18.9976	13.6181	15.9971	15.2408	15.4998
676	16.9407	17.088	17.4744	19.4577	13.8089	15.8673	15.7868	14.8462
677	17.32	17.2432	17.437	19.1356	12.9247	15.6052	15.1824	15.8913
678	17.3153	17.2624	17.6965	18.9703	13.1519	15.8312	15.3405	15.3513
679	17.0029	17.5672	17.9331	19.6372	13.036	15.6769	15.8943	16.1035
680	17.2464	17.4742	17.4053	19.6843	13.3133	15.7135	16.7973	15.3163
681	16.7481	17.1741	17.6552	20.0287	13.5361	15.4696	16.3869	15.6025
682	17.1452	17.9861	17.407	19.2924	12.8973	16.2259	15.7004	15.731
683	16.2178	17.5395	17.724	19.6336	12.5476	15.524	16.3187	15.6547
684	16.911	17.2829	17.5943	19.2994	13.3702	15.6693	15.4648	15.1282
685	17.3286	17.5606	16.918	19.787	12.7161	15.4247	15.4534	15.4364
686	16.7565	17.7346	17.6494	20.085	12.9236	15.5969	15.4996	15.5529
687	16.2455	17.4799	17.4988	19.9211	12.6238	15.9068	15.5424	15.6124
688	16.7902	17.1278	17.2844	20.0026	13.1501	15.6502	16.0106	15.2602
689	16.7173	16.9662	17.5879	19.5207	12.7751	16.0098	15.9218	15.6227
690	17.444	17.0178	16.9928	19.8924	12.8517	15.4408	15.4513	15.6556
691	16.7183	16.9698	16.6296	19.6175	12.6896	16.0112	15.2321	16.3832
692	16.9741	17.3748	17.2728	19.329	12.8747	15.4171	15.4865	15.6265
693	17.5246	17.7914	17.9716	18.2357	13.4668	15.4404	15.8059	15.8795
694	16.8013	17.8369	17.6432	19.7819	13.2351	16.3502	16.016	15.6402
695	17.5002	17.7203	17.3664	19.4997	13.0467	16.0642	15.9389	15.1436
696	16.6817	17.8139	16.986	20.1094	12.8504	15.7546	16.0475	15.7072
697	16.1718	17.0931	17.4333	19.7231	13.3164	16.3279	15.1438	15.8523
698	17.6273	17.8689	16.9256	19.4417	13.0518	16.1448	15.0928	16.1529
699	17.012	17.2955	17.436	20.3101	12.5498	15.9777	16.0209	15.5543
700	16.9248	18.5228	17.25	19.7303	12.44	16.6901	16.0516	15.6268
701	16.3572	18.0902	17.897	20.3535	12.255	15.7367	15.8277	15.4682
702	16.3508	17.9945	18.4354	20.3003	12.8992	15.8098	15.3441	16.3198
703	16.9844	17.2814	17.2864	20.4401	12.5364	16.4017	15.3507	16.1748
704	16.949	17.4006	17.7198	20.294	12.9248	16.0912	15.0052	15.9339
705	16.9593	17.1686	18.3581	19.9661	12.6983	16.2381	15.3708	15.7532
706	17.191	17.4542	18.1238	19.9409	12.3044	16.4923	15.4203	15.7476
707	16.4421	17.1706	17.8188	19.9463	12.5059	16.2242	15.6204	15.6781
708	16.629	18.1244	17.4968	19.6586	12.9632	15.7067	15.0946	15.6111
709	16.4317	17.8973	17.5396	19.2968	12.4414	15.6367	16.4601	15.3769
710	16.7701	18.7898	17.7447	19.4958	12.9067	15.9607	15.4603	15.7416
711	17.521	18.0016	17.8902	19.3767	12.1517	16.1076	15.1949	15.567
712	17.6474	18.2334	17.5381	20.7262	12.8758	15.7781	15.594	14.7242
713	17.6928	17.3737	17.5978	19.1959	12.6882	15.9807	16.0858	15.5394
714	17.6666	17.7707	17.7145	19.1924	12.3329	16.0504	16.4917	15.3173
715	17.463	17.3048	17.5273	18.9944	12.45	15.7968	15.7933	14.809
716	17.7348	17.8048	17.6333	19.7806	12.7814	15.7803	16.206	15.6658
717	17.7663	18.4555	17.3845	18.9499	12.837	16.2795	15.8483	15.3166
718	17.3574	17.3833	17.8028	19.1638	12.9855	16.1139	16.3905	15.3689
719	17.6582	17.4185	18.131	19.6011	11.8722	16.1464	16.0276	15.8658
720	17.4779	18.2069	17.5961	19.6533	11.9547	15.6329	15.9031	15.3879
721	17.7421	18.0698	16.9296	20.2245	12.2794	16.3285	16.2723	15.7338
722	18.057	17.5456	17.7622	19.2728	12.0711	16.5852	16.7323	15.327
723	16.821	18.0539	18.6084	20.1757	13.024	15.785	16.3103	15.5013
724	17.0907	18.3825	17.3483	20.0388	13.0386	16.4212	16.3064	15.2423
725	17.0046	17.7212	18.0839	20.0453	13.3546	15.2211	15.4636	14.6875
726	16.8308	17.7568	18.3164	20.4807	12.83	15.5686	15.858	15.4469
727	16.6898	16.8964	17.3281	20.7165	12.4029	16.0474	16.513	15.0811
728	17.0769	17.2206	17.5041	19.7437	13.0133	16.2013	15.5669	15.7381
729	17.3969	16.8864	17.3281	19.7522	13.0761	16.16	16.0696	15.5842
730	17.2816	17.5844	17.9756	19.6219	12.8647	15.9713	16.2062	15.602
731	17.2116	17.6086	17.7776	20.0188	13.3449	16.0992	16.2373	15.6439
732	17.0722	17.1697	17.586	19.5009	13.1944	15.8413	16.2414	16.4402
733	17.333	17.298	18.1051	20.4741	12.9911	15.7845	16.7111	16.321
734	17.3046	17.6385	18.0831	19.0783	12.9998	15.1985	16.3902	16.3455
735	17.7943	16.9548	17.5311	19.5047	13.1828	15.8832	16.1176	16.2006
736	17.375	17.9978	18.227	19.7387	12.8704	15.2056	15.7759	15.793
737	17.0729	17.2496	17.1896	19.3239	13.1417	14.9464	16.2838	16.1656
738	16.4228	17.1903	17.6603	20.2235	13.0826	15.3435	15.5337	16.717
739	16.6251	18.0191	18.4659	19.0188	12.7197	15.4571	15.0921	15.7836
740	17.4395	17.6695	18.7923	19.4631	13.2029	15.9308	14.854	15.6743
741	17.4991	17.835	18.3789	19.8939	12.4966	15.0411	14.8838	16.6488
742	17.6064	17.8286	18.9118	19.9451	12.681	15.9233	15.0065	16.7337
743	17.8782	17.1806	18.6523	19.7005	13.1305	16.3288	15.5182	16.5439
744	17.2025	17.785	18.1193	19.6449	11.8651	16.4883	15.7849	17.1847
745	17.0053	18.063	18.1356	19.5052	12.6859	15.5466	15.5467	15.9047
746	17.597	18.0611	18.1194	19.9873	12.4229	15.8713	16.3159	16.5548
747	17.564	18.0585	18.3172	20.3756	12.7108	15.563	15.1207	17.01
748	17.9749	17.5615	18.6473	19.6905	12.6822	16.1006	16.0364	16.9651
749	17.937	17.8138	18.3797	20.3619	12.4051	15.8315	15.4237	17.1311
750	17.257	16.6989	18.8155	20.3614	12.3439	15.6324	15.5162	16.8208
751	17.2352	17.4231	17.5775	19.8909	11.9182	15.0935	15.1485	16.537
752	17.8134	17.6581	17.4218	20.6159	12.6432	15.9129	15.3625	16.856
753	17.6805	17.575	17.7092	20.671	12.3352	16.002	15.0148	16.1386
754	17.6358	17.6807	17.4356	20.1321	12.1984	15.7178	14.5137	16.507
755	16.9214	17.7431	17.3511	20.4507	12.4616	15.4572	15.1592	15.7852
756	17.318	18.0907	17.7581	19.9893	12.8332	15.7148	14.9978	15.4899
757	16.7002	18.4525	17.5797	19.7422	12.6635	16.201	15.0179	16.3357
758	17.3583	17.9234	17.8527	19.323	12.3022	16.1476	15.084	16.0401
759	17.3394	18.4996	17.5518	18.8218	12.1268	15.866	15.0044	17.1293
760	18.0739	17.9081	18.1294	19.4211	12.4547	16.0223	14.8221	16.7758
761	18.3762	17.6754	17.6426	19.1087	12.4602	15.468	15.2652	16.4643
762	18.6544	17.9412	18.8335	19.7316	12.4618	15.7829	15.2659	16.5106
763	18.1902	17.9053	17.1668	19.9433	12.4131	15.1926	15.4376	16.5013
764	17.6031	18.205	18.0521	19.3403	11.4998	15.3736	15.5254	16.4956
765	16.9274	18.1543	17.6118	19.5979	12.3931	15.6042	16.1829	16.8353
766	18.1356	18.2506	17.1342	19.3152	12.3591	15.5617	15.1877	15.9655
767	18.724	18.0769	17.0033	18.6548	12.2797	16.2822	15.2995	16.5248
768	17.6565	18.0505	17.7777	19.9404	12.3253	15.8566	15.1288	16.7072
769	17.6892	18.7265	17.5756	20.0687	12.2694	15.9906	15.2219	16.5963
770	17.7467	18.3177	17.2651	19.0766	12.5393	15.4017	15.3134	16.2126
771	17.2993	18.625	17.927	19.1206	12.6758	15.3872	15.2587	16.4241
772	17.5622	19.0214	17.3926	19.7887	12.5073	15.5315	15.3891	15.5064
773	18.3511	18.1632	17.1467	19.3309	12.1952	16.1837	15.1704	15.5679
774	18.645	18.6186	17.6293	18.7675	12.4107	15.6241	15.1162	16.2312
775	18.2051	18.8095	16.7535	19.5709	12.6572	15.9382	15.155	15.6894
776	17.4718	18.1693	17.6159	19.9346	12.1986	15.5149	15.0414	15.9971
777	16.8792	18.9285	16.6528	19.6101	12.5603	15.2133	14.7673	15.9506
778	17.9248	18.1322	16.7255	19.6512	12.1011	15.2412	14.7321	16.2278
779	17.5884	18.273	17.0841	19.696	12.0926	15.7682	14.5534	16.1645
780	17.455	17.6759	17.0828	20.3161	12.6886	14.1666	15.3684	15.6968
781	17.4385	19.0334	17.0179	19.8784	12.468	15.1717	15.188	16.6112
782	17.5305	18.9072	16.7327	20.0065	12.4902	15.188	14.7931	16.6474
783	17.8724	19.3752	17.1044	19.7343	12.8697	15.0743	15.2053	16.4198
784	18.0538	19.1279	17.3669	19.6257	13.3039	14.7421	15.5625	16.3928
785	17.9374	19.4865	17.5246	19.7168	13.1626	14.5629	15.1464	16.151
786	17.1498	19.2576	17.818	20.1268	12.9753	15.0504	14.933	15.802
787	16.9739	19.2247	17.5734	19.0513	13.5402	15.0021	14.7004	16.0726
788	16.9944	19.6995	17.8142	20.1611	12.9455	15.072	15.4401	15.7538
789	17.682	18.6698	16.7272	20.1653	12.9787	15.3923	15.3141	15.6283
790	17.2686	19.3311	17.2261	19.9423	12.7232	15.2732	15.3925	16.4138
791	17.57	19.2531	17.9557	20.4745	12.6121	14.9791	14.8967	16.8734
792	17.0133	19.2577	17.4066	19.604	12.6039	14.9136	15.1437	15.6821
793	17.0737	19.5111	17.0237	20.6685	12.9086	14.081	14.9612	15.7207
794	16.6762	18.3949	16.7682	20.5948	12.963	14.5958	15.1753	16.3954
795	17.1551	19.1739	17.0137	20.4658	12.7931	14.9907	15.0243	16.4356
796	18.3329	19.4481	17.1618	19.7436	12.6218	15.6889	15.3404	16.1102
797	16.2118	18.7397	17.5837	19.9763	13.7282	15.7889	15.2657	14.8286
798	16.6077	19.0206	17.7511	19.6354	12.5146	14.9597	15.6585	15.1398
799	16.4709	19.0059	17.6714	19.6808	13.1446	14.6941	15.5228	15.3393
800	17.3042	18.767	18.2017	19.7971	12.1527	15.4833	14.4344	16.0661
801	17.6378	19.1325	18.1227	19.5493	12.6328	14.9119	15.3438	15.639
802	18.1192	18.3843	17.4601	20.0327	12.973	14.8207	15.4842	16.3539
803	17.8134	17.8668	17.0843	19.3308	13.1358	14.6296	15.9158	15.9556
804	17.5826	19.167	17.2172	20.0739	12.5208	15.4037	16.2138	16.3264
805	17.3272	19.6215	17.6378	19.944	13.264	14.9688	15.5352	16.3791
806	17.3929	19.3824	17.3247	19.6483	12.8678	15.003	15.3579	16.215
807	17.6447	19.6138	17.5329	19.6441	13.1831	15.3919	15.792	15.6286
808	17.7859	19.4782	17.7083	20.5075	13.1871	14.6595	15.2015	15.7156
809	17.4004	18.9808	17.5271	19.7807	12.73	14.5716	15.022	15.7725
810	18.1928	18.8534	17.1868	20.4798	13.2099	14.4121	14.9058	16.4316
811	18.4028	18.438	17.3019	20.3909	13.0374	14.9586	15.741	16.1574
812	18.3513	17.9505	17.8655	19.9421	12.7271	15.0756	15.3747	15.974
813	17.6731	17.6647	17.1963	20.3208	13.0952	14.6641	15.8423	16.3862
814	18.5652	18.4846	16.9983	20.013	12.1936	14.7914	15.9657	17.0034
815	17.9948	18.2527	17.4448	19.4854	13.177	14.8704	14.9338	15.8447
816	17.8429	18.0144	16.7416	19.7957	13.2485	14.6346	15.0657	16.0565
817	17.9676	17.4676	17.1005	19.5852	13.3658	15.6567	15.6087	16.5452
818	17.7757	18.0101	17.1168	19.1019	13.1073	14.5799	15.9643	16.3333
819	17.7736	18.4346	17.5377	19.458	12.7962	14.9304	15.5739	16.8403
820	18.1151	18.1592	17.6479	19.3377	12.9045	14.621	15.6602	16.6493
821	17.914	18.5239	18.3175	19.892	13.3939	15.5168	15.0287	16.8659
822	17.8664	17.8916	16.8076	19.7624	13.5121	14.6385	15.9442	16.0588
823	17.4568	18.1324	17.1372	19.3223	13.0295	13.9443	15.9637	16.6945
824	17.7115	18.4623	17.2121	19.5288	13.3892	14.5128	16.0316	16.584
825	17.8317	18.359	17.5622	19.6845	13.4315	14.4722	15.6479	16.4478
826	17.8263	18.2944	17.1832	19.3997	13.2722	14.2213	14.7655	16.5931
827	17.7837	17.6436	17.4978	19.6362	13.1694	14.2946	15.0106	16.4698
828	17.4897	18.3241	17.8936	20.5078	12.9975	14.2727	15.0833	15.2408
829	17.7189	18.459	17.3946	19.1303	13.1232	14.1589	15.063	16.6898
830	16.9801	18.1875	17.6153	19.5829	13.1387	14.6535	15.6363	15.8486
831	17.6738	18.2041	17.2589	20.1399	12.6933	15.2388	15.6354	15.5948
832	18.4638	18.4622	17.2925	20.1112	12.1374	14.2484	15.4334	17.0111
833	17.0277	18.7172	18.3605	20.6892	13.072	15.1036	15.8279	16.6337
834	17.0685	19.1075	17.2008	19.9054	13.528	14.7143	15.8257	16.5392
835	17.0538	18.3783	17.5901	19.971	12.5994	15.7424	15.9026	17.1056
836	17.5714	18.3067	17.7104	20.3616	13.984	15.0288	15.8031	16.4882
837	18.2286	19.1134	17.482	20.4097	13.4358	14.2292	15.5282	15.9185
838	17.1052	18.4467	17.8952	20.207	13.2203	14.7543	15.5293	16.6849
839	18.0065	18.6148	17.8553	20.0451	13.6037	14.7823	15.257	16.1328
840	17.1401	18.8751	18.8189	19.869	13.4821	13.8645	15.2767	16.7977
841	17.7708	18.3711	18.2017	20.2563	13.1655	14.9347	15.2067	15.9054
842	17.7576	18.3332	17.444	20.0916	12.8423	14.9271	15.632	16.0388
843	17.6637	18.1591	17.7145	20.0452	12.8402	14.6216	15.8711	15.7918
844	17.0562	18.6547	17.5364	20.5641	13.0273	15.2221	15.9154	16.5119
845	18.2304	18.3991	18.06	20.141	12.9928	14.9594	15.2189	16.9301
846	17.8424	18.2458	16.9985	20.2406	13.379	14.5891	16.0352	16.3757
847	18.2573	18.6369	17.3309	20.0827	13.0245	14.8353	16.2249	16.7696
848	17.6512	18.6206	17.701	19.7088	13.105	14.6894	15.862	17.1965
849	17.7046	18.5745	17.6029	19.6635	13.4821	14.5319	15.752	16.5121
850	17.2371	18.635	17.6124	19.1933	12.7166	14.7035	15.7265	16.682
851	17.3369	18.4637	17.5212	20.3367	12.9733	14.9684	16.1385	16.5163
852	17.7439	17.7571	18.0403	19.4725	13.0651	15.1955	15.9038	16.3193
853	17.9321	18.407	17.3326	20.4355	13.0648	14.6745	15.9381	15.849
854	17.6747	18.2928	17.7637	19.4617	13.034	14.9844	15.4818	15.6899
855	17.8056	18.2443	17.8567	19.6946	13.3233	14.6069	16.0117	16.2535
856	17.9857	18.9892	17.5608	19.6707	12.3296	14.938	15.475	15.4888
857	17.6608	17.8084	17.0478	19.2485	12.4521	14.7399	16.1835	15.9387
858	18.6267	18.53	17.5218	19.9525	13.2273	14.3519	15.8357	15.5958
859	17.8064	18.2886	17.2981	20.2472	13.2398	15.2282	15.5134	15.9044
860	18.15	18.6544	17.8632	19.1119	12.8029	14.8149	15.4815	16.53
861	17.0625	18.064	17.4325	19.5224	13.2445	15.0461	15.5093	16.3806
862	17.8523	18.4577	17.7352	19.3167	13.0264	15.782	15.5469	15.3529
863	17.8574	17.9983	17.4766	19.7787	13.1996	15.4014	15.9586	15.4843
864	17.6978	18.6169	17.2331	19.5405	12.6394	16.1546	15.2805	15.3932
865	17.3589	18.3576	17.2631	18.7407	12.8984	16.067	15.6671	15.897
866	17.2703	18.2819	17.7411	18.4806	12.9181	13.9534	15.4559	15.2265
867	16.4327	18.7904	18.1842	18.5009	12.6799	15.1955	16.2666	15.77
868	17.3917	19.1459	18.2243	18.8311	13.329	14.9937	16.0869	15.5375
869	17.3686	18.8317	17.6863	19.1283	13.2771	14.9434	15.5835	16.0484
870	18.0133	18.3315	17.9152	17.9864	13.2961	15.2703	15.7163	15.7921
871	17.478	19.0365	16.9376	18.2326	13.0901	14.508	15.9541	15.8457
872	17.4232	18.8668	18.1419	18.091	13.6134	15.3735	15.4965	15.9493
873	17.3903	17.8902	17.6607	18.5063	13.1261	14.8141	16.0222	15.7332
874	17.3531	18.3578	17.6921	18.1913	13.1328	15.8135	16.2428	16.219
875	17.4222	17.8775	17.198	18.4992	13.7593	14.8916	16.1506	16.4715
876	17.4968	18.0068	17.09	19.728	13.1973	15.4355	15.9445	16.2746
877	17.3564	18.1951	17.7568	20.2262	13.3651	15.3154	16.0042	15.9549
878	17.3217	18.2703	17.4581	19.8974	13.4339	15.3507	15.9992	15.8315
879	17.0658	17.7731	16.7855	19.6538	13.8827	14.8267	16.225	15.4943
880	16.8804	17.9784	17.2141	19.939	12.7533	14.8721	15.9474	16.3784
881	17.241	16.8359	17.5915	19.4125	13.8091	14.3257	15.6923	16.5747
882	17.9829	18.3506	17.5506	19.9181	14.1179	13.6294	15.8441	15.4536
883	17.2837	18.4252	17.2934	19.7535	14.2342	14.9537	15.8081	16.0393
884	17.7999	18.2249	17.6039	20.0189	13.7149	14.8686	16.3494	16.4608
885	17.5848	18.055	17.482	20.0348	13.8337	14.8796	16.3631	16.1199
886	17.597	18.2831	17.3975	20.1254	14.3072	15.071	15.9649	16.2282
887	16.9067	18.7064	17.5927	20.1241	12.976	14.7503	15.0145	15.3809
888	17.5948	18.0431	17.1891	20.2768	13.5689	14.5457	15.7294	16.1232
889	17.4026	18.4729	18.3524	19.7966	13.535	14.9436	15.4037	16.5004
890	17.2722	19.3221	17.8059	19.7054	14.1945	15.6184	15.1474	15.9409
891	16.7977	18.6517	18.2473	19.9953	13.7062	15.358	15.5948	15.9058
892	16.822	18.7312	18.2601	20.3564	13.985	15.3771	15.4874	16.5944
893	17.4627	18.5694	18.0226	20.5153	13.4876	15.236	15.695	16.369
894	17.2929	18.1631	17.8394	19.8838	13.4398	14.8128	15.1513	16.7442
895	16.9411	18.3781	18.2349	20.3941	13.7783	15.2326	15.1342	16.6836
896	17.916	18.5841	17.8026	20.1341	13.3936	14.6916	15.3254	16.3107
897	17.6146	18.0162	18.0214	19.7832	13.4893	14.5355	15.4628	16.5047
898	17.7113	18.4086	18.1317	19.7351	13.6647	14.3566	15.6269	16.8909
899	17.901	18.5877	17.1309	19.3202	13.2827	14.909	15.7172	16.357
900	17.9599	18.4471	17.5566	18.733	13.0278	14.5749	15.2514	16.2971
901	17.4059	18.6194	18.1273	19.1544	13.5362	15.1235	15.434	16.6529
902	17.5778	19.36	17.8924	19.6653	13.7866	15.2021	15.6239	16.3789
903	17.3478	18.0348	18.3074	20.2098	14.376	15.0479	15.3382	16.9447
904	17.4874	18.2449	18.5332	19.9105	13.6444	15.1666	15.8412	16.5289
905	18.081	18.7487	19.0362	20.1402	13.7916	15.0221	16.1759	16.629
906	17.4695	17.5325	18.0103	20.7464	13.3598	15.2462	15.4809	15.9109
907	16.4289	17.3008	17.5804	20.3388	13.1584	15.0148	15.4887	16.047
908	17.1423	17.6386	17.9189	19.612	13.9924	15.0359	15.7219	16.128
909	16.7365	17.821	18.1536	19.0737	13.3834	15.4526	15.5303	15.6562
910	16.4351	17.6115	18.2792	19.4203	13.5936	16.354	15.2997	15.7207
911	16.8689	17.1844	17.7897	20.0931	13.284	14.8267	15.8467	15.8767
912	16.5441	17.5754	17.9847	19.6554	14.1847	15.1109	15.5476	16.7767
913	16.0806	17.7704	17.8345	19.2693	13.4296	14.6682	15.3811	16.5483
914	16.8288	17.9177	18.4239	20.286	13.9653	14.611	15.7653	16.7862
915	16.2689	18.371	18.1359	20.2693	13.0381	15.0891	15.6026	16.4219
916	16.5984	18.1035	18.4286	19.4875	12.9744	15.3944	16.0176	15.785
917	17.3	18.4707	18.2862	20.1058	13.6078	15.2601	15.1596	16.3612
918	17.3391	17.9301	17.5714	20.4149	12.4921	15.7107	15.1468	16.3536
919	16.7021	18.2318	17.852	20.1931	13.2262	15.0593	15.905	16.7382
920	18.187	18.7056	17.739	19.7026	13.5926	14.9566	16.1102	16.2118
921	16.9496	18.8923	17.5893	20.1489	13.6086	15.1241	15.6622	15.2895
922	16.6812	17.8622	18.0483	20.7646	14.1197	15.482	15.1769	15.8313
923	16.8178	17.9817	17.9915	20.0719	13.4462	15.3577	15.4872	16.5042
924	16.4667	18.5595	17.984	20.9143	14.0593	15.9517	15.3299	15.8081
925	16.6899	18.1242	18.9667	20.9101	13.3762	15.3159	15.7965	15.6494
926	17.446	18.5955	19.0562	20.621	13.081	16.1552	15.6581	15.9388
927	16.5612	18.6735	18.0052	20.307	12.7484	15.6595	15.4642	16.5185
928	17.3176	18.088	18.642	20.2673	13.6112	16.029	15.0202	16.2618
929	17.2062	17.8419	17.7177	19.4956	12.9714	16.3023	15.8266	15.4068
930	17.1709	18.0525	18.3605	20.0693	13.3825	16.4306	15.174	15.9999
931	16.7804	18.888	18.5573	20.0121	14.5258	15.6713	14.7681	15.4609
932	16.6184	18.1288	17.996	19.6843	13.2109	15.7638	15.8284	15.9832
933	16.4391	18.6538	17.9418	19.5108	13.9457	15.2459	15.442	16.4226
934	17.0804	18.1399	17.84	20.2196	14.0087	15.9408	14.9947	16.4559
935	16.6628	17.8806	17.1835	20.0892	13.5595	15.0425	15.0853	16.0034
936	16.5177	18.4903	17.6784	19.5042	13.6909	16.1596	15.8508	15.9474
937	16.3463	18.2096	17.6565	19.9015	14.3249	15.4497	16.0449	16.4691
938	16.7377	17.719	17.3907	20.3194	13.4649	15.3851	15.9884	15.8082
939	17.9351	18.0868	17.9498	19.8826	13.3239	16.2969	15.863	15.3761
940	18.3108	18.1193	18.0066	19.5882	12.8981	16.0767	15.6959	15.6359
941	17.1817	17.6055	18.1458	20.1121	14.202	16.0069	15.9286	15.9074
942	18.1731	18.3593	18.5357	19.9701	13.5495	15.5136	16.1573	16.2374
943	17.7037	18.7249	18.2349	19.8285	13.2003	16.1499	15.797	15.8675
944	17.5038	18.5579	17.94	20.7727	13.8153	16.8959	16.0585	16.4667
945	17.9187	18.2974	17.9277	20.1751	13.5985	16.2197	15.4785	16.0136
946	17.8863	18.386	17.9428	20.2619	13.1618	15.7294	16.3897	15.8122
947	16.8458	17.8802	18.2962	20.4078	13.3517	15.293	15.8039	16.2392
948	17.0215	18.6465	18.0101	20.1076	13.8969	15.9017	15.4257	16.125
949	17.0031	18.6366	18.3886	19.4268	14.0222	15.5381	16.1107	16.1412
950	17.7552	18.483	18.456	19.8723	13.9913	15.3152	15.9176	15.795
951	17.9457	18.6514	18.2676	19.3565	14.1135	14.8061	16.0242	16.0703
952	17.9961	18.4532	17.8924	19.1373	14.1866	14.9728	15.2125	16.2383
953	18.1169	18.5923	18.1556	19.4668	14.3615	15.1131	15.6075	16.1428
954	17.2897	18.4919	18.3245	20.3422	14.4281	15.1739	15.7405	16.9879
955	17.8577	18.7144	17.854	19.5204	14.8435	15.5091	15.7329	16.476
956	18.4854	18.8594	17.5408	19.9502	14.5953	15.207	15.5602	16.3408
957	16.8441	19.1741	18.5094	20.022	14.8936	15.5825	16.2341	16.0289
958	17.7355	18.5015	17.8702	19.4944	14.8701	15.6415	15.8416	16.3524
959	17.3542	18.1795	18.2117	20.0176	15.0671	15.9748	15.4765	16.5655
960	17.5831	18.3017	18.3845	19.7204	14.8888	15.1167	15.3887	16.104
961	17.5539	19.0163	18.2716	19.9178	15.278	15.661	15.1754	15.6365
962	17.1536	19.0949	17.7869	19.8941	14.5913	15.4744	16.0029	16.0014
963	17.8255	19.1028	17.8074	19.9627	14.592	15.7547	15.7581	16.1544
964	17.0752	18.8041	17.9955	19.9035	14.1474	15.6817	16.2302	15.7646
965	17.1039	18.2342	17.694	19.4393	13.9864	15.5988	15.9665	16.4241
966	16.9578	18.1951	18.1053	19.3628	14.2585	16.1635	16.2173	16.8478
967	17.7373	18.1037	16.8918	19.1048	14.2293	15.4045	15.4512	15.7346
968	17.1245	18.6655	18.0118	18.9134	14.6029	16.1272	15.2693	15.7799
969	17.518	18.6936	18.1517	19.8826	14.223	15.9441	15.6012	16.176
970	17.0981	18.2069	17.4969	19.8765	14.3908	16.0116	15.4088	15.5639
971	16.5926	18.7233	17.0479	19.4286	14.8277	15.5377	15.1184	15.2582
972	17.4585	18.6627	17.3459	20.4738	14.1852	16.8338	15.1945	15.3929
973	17.914	18.5408	17.4771	19.7719	13.9454	16.1913	15.6169	15.8594
974	17.4356	18.1049	17.0627	19.7371	14.3355	15.7299	15.9193	16.2743
975	17.2029	17.8593	17.1457	19.7815	14.6596	16.4759	14.9346	15.9891
976	16.6255	18.7123	17.5218	20.8317	14.6275	15.8966	15.4555	16.0208
977	17.222	18.1752	18.4146	20.6516	14.3364	16.0336	15.8709	16.2653
978	16.436	18.9831	17.7131	20.1906	14.5325	15.6495	15.818	15.8473
979	16.8763	18.3621	17.5168	20.3589	13.748	15.9599	15.3885	15.4726
980	17.4651	18.0823	17.8559	19.7165	14.8128	15.3472	15.5664	16.0903
981	17.4633	18.3167	17.5506	20.4433	14.8209	16.0513	16.391	15.7207
982	15.8764	18.2878	17.8737	19.3993	14.3586	16.4847	15.5428	16.3557
983	16.4753	18.1007	17.6155	20.1976	14.5248	15.7865	15.927	15.7584
984	16.8028	17.9188	17.7301	19.5964	13.9662	15.2402	15.7978	15.6167
985	16.5213	18.1472	17.6901	19.6998	14.2154	16.6286	15.5059	15.4456
986	17.1438	18.2112	17.5305	20.0807	14.7865	17.2731	15.6709	15.574
987	16.9144	18.311	18.0842	20.0218	14.8248	15.997	16.1863	15.857
988	17.1825	18.4635	17.5108	20.4601	14.8701	15.1358	15.8891	15.9431
989	16.3334	18.2211	17.6861	19.7553	14.8505	15.6923	16.0896	15.7455
990	17.0358	18.077	17.7412	20.1415	14.7425	15.7254	15.3578	15.8135
991	16.366	18.3383	17.898	19.3767	14.5115	16.0074	15.2792	15.9274
992	16.5258	17.1962	17.859	18.7813	14.4961	15.6932	15.575	16.0957
993	16.3656	18.6015	17.4798	19.6281	14.4779	15.2632	15.2725	16.0787
994	16.706	18.253	17.4737	18.9051	14.3912	15.7523	14.6241	15.6176
995	16.5624	18.8704	17.0962	19.0881	14.3992	14.9368	15.5525	15.7925
996	16.9189	17.7805	17.0527	19.2143	14.4787	15.3819	15.3547	14.9167
997	16.6424	18.6466	18.0766	19.3773	14.8043	15.322	15.6801	15.6618
998	16.5195	19.2196	17.5222	19.5334	14.7113	15.4183	15.5286	15.2845
999	16.1344	18.6476	17.9043	19.5149	14.694	15.9184	15.5582	15.0594
1000	16.3078	18.2775	17.0296	19.4379	14.9173	15.9745	15.2761	15.4169
1001	16.5726	18.4626	17.8085	19.6323	14.87	15.6884	15.5665	15.6734
1002	16.6654	18.4145	17.6963	19.8094	14.3838	15.0465	15.2735	15.9367
1003	16.239	18.2057	17.4882	19.9883	14.8892	15.247	15.8331	16.0961
1004	16.2796	17.7069	17.3325	20.0164	13.9272	14.9233	15.6753	15.8268
1005	16.4672	18.3182	17.565	20.2167	14.5976	15.0069	15.5652	15.862
1006	15.9378	17.9018	17.8699	18.9895	14.6858	15.7296	15.7135	15.8178
1007	15.4743	18.1326	17.7496	19.5183	14.5829	15.6465	15.8925	16.0854
1008	16.2018	18.1451	18.099	19.4325	14.6968	15.1508	15.424	15.861
1009	16.4449	18.0181	17.6148	19.6046	14.2188	15.5124	15.6348	16.0553
1010	16.1522	17.8092	17.4077	19.814	14.2753	15.9362	15.658	15.5768
1011	16.0748	17.8687	17.3881	19.2424	14.6612	15.6874	15.3484	15.6014
1012	15.7234	17.8654	17.3678	19.2358	14.577	15.4183	16.5807	15.8786
1013	16.2294	17.6506	17.0557	19.4327	14.5019	16.4126	16.1533	16.3484
1014	17.2131	17.6757	17.3336	19.5151	14.5246	16.0296	16.2142	16.1235
1015	16.9346	18.2864	17.2195	19.5673	14.1857	14.8561	16.1587	16.1662
1016	16.2043	18.6332	17.191	19.5227	14.9643	15.228	15.8796	15.5734
1017	15.996	18.145	16.8272	19.7655	14.1562	14.7857	15.2777	15.7993
1018	17.2623	17.6654	16.8779	19.7361	14.6359	15.3569	15.2654	15.9159
1019	17.0859	18.1319	17.0557	20.2941	14.8603	15.7469	15.7457	15.6838
1020	16.1408	17.9575	16.931	20.0638	14.3498	16.3414	15.8643	16.0428
1021	16.7567	17.7141	17.268	19.8743	14.2944	15.5466	15.8183	16.2724
1022	16.6075	17.1993	17.3773	20.0737	14.5133	15.6467	15.5229	15.3459
1023	16.5631	17.7312	17.9417	19.9518	14.4505	15.6655	15.5582	15.0948
1024	16.7811	18.0006	17.3193	20.0643	14.4222	15.8017	15.7035	15.5852
1025	16.7623	17.2327	17.4623	20.1699	14.5544	15.3855	15.4712	16.5776
1026	17.0186	17.9391	17.447	19.7616	14.132	16.2933	15.7833	16.1793
1027	16.3003	17.9024	17.2678	20.148	14.44	15.521	15.7747	15.4998
1028	16.6244	17.8655	17.3546	20.3805	14.705	15.2534	15.9195	14.9313
1029	17.1128	17.9333	17.8689	19.741	14.8088	15.3084	15.731	15.3686
1030	17.4871	17.8264	16.9474	19.6694	14.0719	14.3617	15.5025	14.9964
1031	17.2384	17.9556	17.3615	19.841	14.8739	15.9853	15.6545	15.3515
1032	17.319	17.9896	16.379	20.0203	14.2214	15.3128	15.9396	16.3375
1033	16.6052	17.793	16.7827	20.0495	14.4131	14.8472	15.9036	15.8772
1034	16.8677	17.6195	16.5533	20.3198	14.1107	15.1882	15.7806	15.3688
1035	17.1194	18.184	16.9318	19.8728	14.9762	14.9981	15.5128	15.3667
1036	16.5896	17.6587	17.1113	19.8196	14.2201	15.6769	16.6327	15.7305
1037	15.8263	18.1971	17.68	19.672	14.1945	15.7605	15.4279	15.3089
1038	16.6863	17.8292	17.2001	19.2065	14.1661	15.4141	16.1385	14.8702
1039	16.369	17.4453	17.2477	20.1771	14.3858	15.0669	16.4478	15.4137
1040	16.6103	17.7169	17.1386	20.4686	14.2957	16.4009	16.337	15.2602
1041	16.5535	18.2633	16.8888	20.2463	13.8852	15.3819	15.7621	14.9428
1042	16.5787	17.7359	17.4063	19.48	14.2473	15.4232	16.7075	15.294
1043	16.7499	18.1503	17.2894	20.2126	14.1953	15.4504	16.2288	14.7314
1044	17.1044	17.6179	17.5235	20.0339	13.6044	15.3282	16.687	15.5721
1045	16.9582	18.2495	17.1767	20.2079	14.6763	14.7811	16.3041	15.5031
1046	16.6412	17.7014	18.1167	18.8567	13.6655	15.1036	16.2691	15.0829
1047	16.779	17.9284	17.2008	19.9309	14.5511	14.5452	15.7785	15.5339
1048	17.0837	18.0913	17.3703	20.0123	14.1337	14.4917	16.1629	16.2615
1049	17.1083	18.6148	17.1468	21.153	14.1785	14.1469	16.9355	16.5246
1050	16.4435	18.1493	17.0572	20.1409	14.2849	15.0933	16.1565	16.0833
1051	16.6429	18.2132	17.3823	20.436	14.1541	15.1765	16.6876	15.3888
1052	16.1179	18.2631	17.6293	20.498	14.7128	14.898	16.4945	15.6547
1053	17.0789	18.0092	18.1138	20.6194	14.7327	14.8434	16.4181	15.3165
1054	16.2493	18.1919	17.953	20.019	14.0871	14.222	15.9135	15.9559
1055	16.3733	18.3354	17.4106	20.0593	14.0039	14.9546	15.2865	15.0294
1056	18.045	18.8539	17.3309	19.3559	14.6318	15.9466	15.6654	15.3558
1057	17.2305	18.2404	17.3238	20.0449	14.9528	15.2031	16.037	16.4353
1058	16.6198	19.2683	18.1035	19.8275	14.218	15.3389	15.965	15.4758
1059	16.8873	18.7748	17.6385	20.3889	14.0808	15.3711	16.6972	15.577
1060	16.2366	18.5725	17.9254	20.3132	14.727	15.3884	16.4791	15.209
1061	17.018	18.494	17.6085	20.9285	14.9025	15.6107	16.4125	15.2388
1062	17.1577	18.2744	17.073	20.5367	14.513	16.2991	16.4316	15.5677
1063	16.6941	17.9143	17.5009	19.8513	14.7345	15.8718	16.0172	14.852
1064	17.2485	17.6511	17.2062	20.1616	14.4087	15.3961	16.5214	15.6302
1065	17.0427	16.8701	18.0327	20.2565	14.568	16.4722	16.9268	15.8663
1066	17.0233	17.4335	17.8766	20.3582	14.6398	15.427	16.8218	15.0922
1067	16.8932	17.7286	17.9014	20.0786	14.3779	15.4175	16.2809	15.5154
1068	16.78	16.741	17.5183	20.1523	14.1946	15.6415	16.8584	15.6246
1069	17.2002	17.7046	16.8773	20.2774	13.8964	15.894	16.4894	15.7418
1070	16.7396	17.8774	18.3014	20.599	14.2778	15.8853	16.7115	15.6144
1071	16.5679	17.5927	17.503	20.6048	13.9285	15.6451	16.1063	15.5745
1072	16.628	18.2252	17.2543	20.1086	14.2741	14.9096	17.0526	15.6509
1073	16.8855	17.7648	17.3044	19.9761	14.6473	15.2998	16.8729	16.5064
1074	17.5169	17.8613	17.4607	19.9893	15.379	15.2762	16.6945	15.5549
1075	16.6753	18.2792	18.0536	19.9943	14.5433	14.209	17.0257	15.1169
1076	16.8671	18.3528	16.9875	19.3637	15.2844	15.8109	17.0853	14.7389
1077	16.8966	18.3081	17.6534	19.9402	15.0214	15.6005	16.1723	15.528
1078	17.0779	18.0671	17.9003	18.9729	15.2086	15.5818	15.622	15.6414
1079	17.17	18.1331	17.3001	20.1055	14.6298	15.2213	16.3544	16.2499
1080	16.558	17.8697	17.6852	19.5737	14.6143	14.5056	16.513	16.117
1081	15.9721	17.6794	17.1386	19.0316	15.1592	15.7408	16.7114	15.4713
1082	16.4137	18.28	17.3371	19.727	15.4129	15.6928	16.0409	15.6076
1083	17.2549	17.8402	16.8518	19.7747	14.4923	15.3791	16.3465	15.2481
1084	16.91	17.6102	18.379	19.5873	14.6444	15.2859	16.7821	15.0475
1085	16.0188	17.5438	18.1802	20.1798	14.9919	14.1084	15.6321	14.8544
1086	16.72	17.7139	16.8304	19.5286	15.1237	14.5142	15.8165	15.0679
1087	16.7259	17.9104	17.1268	19.8303	15.1512	14.4938	15.8522	15.323
1088	16.7575	17.4916	17.4544	20.5204	14.5475	14.3241	16.7023	15.6187
1089	16.3221	17.3113	17.7401	20.3927	14.7323	15.155	15.3957	14.6823
1090	16.6183	17.7256	17.9452	20.2668	15.13	14.5375	16.1707	15.5129
1091	16.3747	18.2083	17.6988	19.962	14.6811	15.1161	16.2095	15.455
1092	16.6286	18.0862	16.9603	19.9775	14.9764	14.7022	16.0757	15.6688
1093	16.6721	17.7339	16.8779	20.7359	14.9084	15.2635	16.2418	15.1942
1094	17.484	17.5405	17.9017	20.2527	15.0651	14.9777	16.6183	15.3878
1095	16.5131	17.0438	17.5258	20.4799	15.0099	14.7351	15.7684	14.9025
1096	16.9902	17.7128	17.5724	20.8074	14.4678	14.0803	15.708	15.582
1097	17.2847	17.9154	17.1169	20.9654	14.6332	14.4027	16.23	14.7566
1098	16.6795	17.8161	16.8721	20.4745	15.0784	14.8563	16.7388	14.8381
1099	16.3341	17.6384	17.6074	19.824	14.7404	15.1493	16.5554	15.5937
1100	16.4461	17.9503	17.2745	19.6355	14.1108	15.3781	16.1076	14.8454
1101	16.8498	18.1788	16.6175	20.0248	14.5083	15.6957	15.993	15.3249
1102	16.7607	17.6778	16.5237	19.6567	14.4234	15.4097	16.3489	15.7106
1103	17.0405	17.6477	17.0597	19.9636	14.6943	15.4035	16.0503	15.4856
1104	17.419	17.6163	17.7138	19.9449	14.407	15.7498	16.3805	15.8815
1105	16.9275	17.8812	18.0433	19.6587	14.5978	15.0923	16.6424	15.4771
1106	17.1471	17.4585	17.3319	19.559	14.6011	15.0755	16.2738	15.3473
1107	17.8553	17.5528	16.9765	19.9393	14.3274	15.7851	16.1813	15.8883
1108	17.8679	17.8036	17.3968	19.664	14.7169	14.7404	16.5246	15.4406
1109	17.6275	17.6871	17.6346	19.6737	13.964	15.035	16.09	15.1775
1110	16.9553	17.2412	17.1796	20.1081	13.8273	15.0476	16.0654	15.642
1111	17.219	16.7529	17.5209	20.0454	14.1391	15.7363	15.9002	15.7341
1112	16.8156	17.4203	16.9206	20.1517	14.204	14.7291	16.6546	15.3952
1113	16.7684	17.3937	16.831	20.2563	14.3143	14.4934	15.6756	15.3015
1114	17.3028	18.0583	16.783	19.6413	13.572	15.2667	16.3208	15.0573
1115	16.3812	17.6518	17.9432	19.7293	14.6602	14.8522	16.462	15.2559
1116	16.717	17.8979	17.4537	19.7441	14.5794	15.4401	15.925	15.6159
1117	16.6133	17.5435	17.3038	20.48	14.2539	14.4008	16.2967	15.6646
1118	17.0214	17.8546	17.6219	19.7817	14.2096	15.4233	16.3209	15.6888
1119	16.004	18.1227	17.6345	19.3697	14.3616	15.5123	16.3815	15.8055
1120	16.3066	18.1624	17.3903	19.6533	14.553	15.2185	16.3933	15.8209
1121	16.6116	17.8473	17.2508	19.9916	14.6499	15.0993	16.4782	14.4655
1122	16.1911	17.3739	16.9959	20.1607	14.8293	14.9789	16.0614	15.0823
1123	16.4661	17.563	17.0198	19.9248	14.5191	14.9818	16.5337	15.5538
1124	16.494	17.4654	16.8019	20.0526	14.4605	14.6121	16.5786	14.9935
1125	17.0206	18.0156	17.1587	19.7742	14.8066	15.0094	16.091	15.0569
1126	17.3482	18.1672	17.2794	20.261	14.6887	15.9103	16.277	15.1819
1127	16.4177	18.0871	17.4793	19.6975	14.5095	14.9209	16.26	15.8011
1128	17.0294	18.033	17.2909	19.6157	14.7526	15.7062	15.6855	15.7278
1129	17.1108	17.9775	16.9097	20.0516	14.2028	15.4304	16.421	15.1695
1130	16.5556	18.2073	17.7532	19.6743	14.4027	14.58	16.3136	15.2252
1131	17.5504	17.3962	17.5594	19.5731	14.0619	14.5957	16.959	15.4632
1132	17.0696	17.7261	18.1502	19.2556	14.4053	14.0523	15.9268	15.6352
1133	17.5802	18.1209	17.531	19.3369	14.752	14.3382	16.0705	15.3804
1134	17.3518	17.9294	17.4254	18.8325	14.4328	14.9156	16.2194	16.1002
1135	17.4374	18.6627	16.3028	18.9062	15.0342	14.0533	16.5278	15.5836
1136	17.0449	17.4403	17.0589	18.8877	14.9883	14.0679	16.4045	15.3824
1137	16.9736	18.712	16.6965	19.9126	14.8458	14.8487	16.659	14.9456
1138	17.4627	18.3532	16.3082	19.1258	14.5799	14.6302	16.2599	15.0791
1139	17.6647	18.1326	16.9635	19.933	14.3597	14.4112	15.9063	16.2647
1140	17.2723	18.3528	16.6612	19.8683	14.4598	14.6321	15.6565	15.3077
1141	17.7859	18.3902	17.4247	20.1795	14.5087	13.9684	16.0927	15.6054
1142	17.1823	18.5833	17.2828	19.9467	14.9259	14.0896	16.587	15.1469
1143	17.2543	18.6423	18.0485	19.0034	14.9578	13.862	16.6015	15.5706
1144	17.4614	18.1163	18.1226	19.3304	14.5323	15.056	16.961	15.9305
1145	17.956	18.0043	17.4089	20.4315	14.5963	14.9545	16.8257	15.6675
1146	17.6145	17.7445	17.2374	18.8821	14.7668	14.7979	16.4288	15.8754
1147	17.5558	17.9056	17.6293	19.1135	14.9823	15.1975	16.6631	15.3521
1148	17.2458	18.0299	17.5412	19.2779	15.0216	14.1352	15.9769	15.2291
1149	17.3165	17.6067	17.9494	19.3736	14.6114	14.5754	16.0481	15.5796
1150	17.0889	18.2033	17.7764	19.6305	14.6945	14.727	16.5919	15.6928
1151	18.4441	17.8719	17.6356	18.816	14.6451	15.4079	16.4066	15.9111
1152	18.1916	18.5267	17.6121	18.501	14.5587	15.2349	16.2964	16.1286
1153	17.3531	18.6979	16.8573	19.1657	14.519	14.3323	16.0502	15.4194
1154	17.2023	18.5152	16.6492	19.2517	14.5838	15.1057	16.1023	16.0146
1155	17.1353	18.3662	17.8838	19.975	14.631	14.8078	16.1863	15.9001
1156	16.9133	17.9027	17.8317	18.7518	14.4249	15.2055	15.863	16.2914
1157	17.0999	18.545	17.9603	19.0228	14.3489	14.9519	16.0058	16.0361
1158	16.4586	18.3323	17.5772	19.4134	14.632	14.6501	15.6487	15.6529
1159	16.7429	18.3457	17.6362	19.738	14.4297	15.3341	16.074	16.0383
1160	17.0323	18.2161	17.3575	18.9395	14.3095	14.6874	16.4171	15.9004
1161	16.8464	18.4342	17.6947	19.4323	14.9691	14.272	16.1165	15.9338
1162	17.2269	18.0631	17.8393	19.4343	14.1756	15.1559	16.7867	15.4842
1163	17.0702	17.7714	17.8087	19.4658	14.7164	14.8095	16.5618	15.4369
1164	16.7639	18.0626	17.2341	19.1907	14.2515	14.5754	16.0985	16.0117
1165	17.3871	18.079	17.0289	19.2383	14.68	14.8268	16.7977	15.2774
1166	16.7921	17.5486	17.8536	19.1518	14.6671	13.8437	16.3882	15.0448
1167	17.1954	18.1462	17.4057	18.9864	14.3873	14.2044	16.2912	15.7473
1168	17.7524	17.9091	17.3824	19.0508	14.9174	14.7398	15.9621	14.7521
1169	17.0308	17.8904	17.2067	19.9498	14.7884	14.5123	16.4038	15.7235
1170	17.3593	17.9281	16.9529	19.7976	14.8513	14.9193	16.3341	15.7313
1171	17.5698	18.1755	18.3655	20.1106	14.3535	13.9882	16.1913	15.314
1172	17.5527	17.9888	18.2511	19.2917	14.5176	14.4721	16.4364	15.5695
1173	17.2353	18.1733	17.016	20.3149	14.8022	14.7933	16.5778	16.2628
1174	17.4443	18.0503	16.8855	19.7329	15.2948	14.5013	16.3766	16.1776
1175	16.8197	18.3	17.2175	19.8344	14.3243	14.1814	16.0814	16.3956
1176	17.6908	18.1711	17.2268	19.6425	14.34	14.278	16.2171	15.0879
1177	17.4498	18.4883	17.4029	20.2604	14.662	14.1605	16.7723	15.2914
1178	17.9138	18.5364	17.0686	20.1948	14.2869	13.5173	16.7785	14.9418
1179	17.4383	18.1323	17.1246	20.064	14.3515	13.8016	16.3945	15.8891
1180	17.3945	18.5924	17.3526	19.7598	14.4991	13.9243	16.5232	15.8665
1181	18.1103	17.3453	17.22	19.099	14.8644	15.4694	16.9454	16.3214
1182	17.5188	18.0642	17.1258	19.214	14.1442	14.2163	16.1731	16.1769
1183	17.6661	17.9962	17.1233	19.2837	14.996	13.9522	16.3754	15.5815
1184	17.6685	18.6803	17.3198	20.0292	14.5316	14.4187	16.826	16.2855
1185	17.5186	18.4462	17.3506	18.9782	14.1032	14.6049	16.2408	15.7828
1186	16.3931	18.6328	16.8554	19.195	14.1318	15.0791	16.3487	16.0209
1187	16.7901	18.7834	17.5337	19.2598	14.0784	14.5603	16.8088	15.2307
1188	16.9044	18.4866	16.8889	19.26	14.4591	14.922	16.2828	15.6892
1189	17.1641	18.0309	17.1396	19.6714	14.3795	14.986	16.6196	15.3033
1190	17.7075	18.3232	17.2276	20.6076	14.2851	15.2758	15.9032	15.7027
1191	17.2456	18.2069	17.0512	19.8798	13.5911	14.8563	16.5698	15.5898
1192	17.1288	18.09	18.2687	19.5041	14.2101	14.052	16.5388	15.9018
1193	17.8548	18.2099	16.8397	18.9502	14.1967	13.9525	16.3892	15.3339
1194	17.4534	18.1478	18.2594	19.525	14.386	14.2332	16.4425	16.0446
1195	16.8071	18.2681	18.2406	19.5628	14.1461	13.7869	16.0891	15.7967
1196	17.0692	18.6564	17.7182	20.1139	13.7923	14.6723	16.3407	15.9397
1197	17.2357	18.637	18.3072	19.4894	14.0955	15.3611	16.6788	15.6788
1198	16.9781	18.8594	18.0304	19.2612	13.9321	13.9239	16.5238	16.3166
1199	16.8967	18.5171	17.3985	18.9395	14.5257	14.457	16.5338	15.7179
1200	16.8497	17.5857	18.0293	20.2048	14.2956	14.0688	16.0837	15.5928
1201	17.2605	17.8257	17.7181	19.5666	14.448	14.1042	16.595	15.5551
1202	16.8523	18.7146	17.3155	18.6006	14.1826	13.9023	15.9788	15.9934
1203	17.562	17.5717	18.243	19.3686	14.6249	14.5464	15.7769	15.8327
1204	17.4911	18.1491	17.6517	19.4531	14.0533	14.2334	15.9823	16.5091
1205	17.3186	18.1508	17.8806	20.1385	14.6708	14.4909	15.7616	15.1763
1206	17.3583	18.6901	17.8053	19.5484	14.8935	14.5551	15.6332	15.836
1207	17.3103	18.444	18.0897	19.3591	14.8689	13.5792	16.2084	15.9502
1208	17.2722	18.5097	18.0151	19.1389	15.3801	14.4426	16.3767	15.545
1209	17.6982	18.6053	18.3213	19.648	14.5166	14.8978	16.2063	16.1442
1210	17.5613	18.4413	18.4779	18.8115	14.8426	14.4745	16.2585	15.6816
1211	17.2914	18.4111	18.1156	19.3657	14.814	15.0911	16.1395	16.0876
1212	17.2929	18.4768	18.2212	19.8475	14.6687	14.9781	16.066	16.1329
1213	17.2012	18.1046	17.8202	18.4529	14.7883	15.4526	15.8353	15.9034
1214	16.8038	19.0706	17.9344	19.2471	15.1865	15.597	16.0894	15.6928
1215	17.6023	18.4739	17.505	19.356	14.751	15.0948	16.3693	15.6348
1216	17.9417	18.4761	17.4111	19.2467	14.9003	15.1275	17.0126	16.2134
1217	17.4406	17.9535	17.3063	19.5258	15.1475	15.4376	15.6529	16.4072
1218	18.4751	18.1578	17.7834	19.0332	14.4891	15.3834	16.8283	15.9416
1219	17.6809	18.1152	17.7988	19.6838	14.7674	15.6247	16.3395	16.3434
1220	17.2648	18.5065	17.4213	19.3514	15.3667	15.0368	16.1108	16.5638
1221	17.5864	18.3816	17.7035	19.2899	14.9258	14.8217	16.4469	15.8523
1222	17.2865	18.1159	17.4833	19.2024	14.8002	14.8709	15.9427	16.188
1223	16.7053	18.1159	17.7805	19.7965	14.8577	14.8143	16.1863	15.6303
1224	16.9268	18.0854	18.2906	19.0588	14.7869	15.1332	16.5913	15.8924
1225	17.0894	18.7361	17.8827	19.0465	14.7456	15.4682	16.3352	15.2128
1226	18.0681	17.5601	18.151	20.0106	14.8232	15.3355	15.7123	16.0236
1227	17.9793	18.053	17.1727	19.5701	14.9646	14.4193	17.009	15.7726
1228	17.8754	18.3971	17.6265	19.5216	14.4323	15.3559	15.8568	15.5653
1229	17.6747	17.901	17.4032	19.1401	14.889	14.4358	15.6022	15.3265
1230	17.4403	17.9755	17.7858	19.2931	14.9755	14.4995	16.3551	15.6803
1231	17.7473	18.1952	17.2874	20.2153	14.4834	14.7608	15.8304	15.5578
1232	18.0586	17.9469	17.3869	20.0244	14.7967	14.4725	15.8061	15.6387
1233	17.3534	18.0387	17.6599	19.5354	15.5071	14.9968	16.002	15.3303
1234	17.3058	18.2667	17.5159	19.4252	14.9907	14.87	16.1501	15.6116
1235	17.7761	17.8311	17.7551	19.469	14.7207	14.9866	16.6315	15.3782
1236	18.0935	17.97	16.8835	19.9672	15.2213	13.9153	16.3874	15.405
1237	18.6998	17.9986	17.2199	20.1017	14.9315	14.7007	15.9327	15.4561
1238	17.372	18.5003	18.0781	19.2334	14.6571	14.9088	15.9948	15.1832
1239	17.8385	18.274	17.1069	18.8401	14.1904	14.9363	16.2009	16.0411
1240	17.4679	17.714	16.8064	19.6374	14.4622	13.9636	16.5166	15.9381
1241	17.5039	17.984	17.6501	20.0405	14.6554	14.4539	15.7083	15.6581
1242	17.5035	17.8228	17.6523	19.8481	14.8075	14.899	16.2762	16.1572
1243	17.5609	18.2857	17.7062	20.1289	15.1739	14.8307	15.9348	16.0185
1244	17.608	18.1943	17.4917	19.5998	14.7811	14.8485	15.8974	16.3207
1245	17.6764	18.1531	17.147	19.9711	14.6507	15.4179	15.8204	16.6104
1246	17.399	18.1702	17.2043	19.7945	14.5578	15.7345	15.6733	16.1973
1247	17.8917	18.2717	17.1502	19.502	14.7894	15.5992	16.4506	15.8413
1248	17.307	18.0572	17.1498	19.8128	15.0637	15.3654	16.1214	16.045
1249	17.8792	18.0726	17.7338	19.997	14.5876	15.8233	16.416	16.2824
1250	18.3936	18.2094	17.4164	19.6762	14.8468	14.6816	16.2111	16.5061
1251	17.8739	18.6505	16.836	20.0826	14.8102	15.5291	16.9313	15.9449
1252	17.8841	18.6794	17.1609	20.346	14.6103	15.2768	16.199	16.2396
1253	17.5063	18.3387	17.3903	20.5351	14.814	15.6265	16.128	16.2404
1254	17.4601	18.0678	17.3308	20.6425	14.5626	14.9418	16.1373	15.5267
1255	17.5158	18.2772	16.6914	19.8769	14.8129	15.2093	15.4918	16.2021
1256	17.4889	17.4991	16.5136	20.1126	14.741	15.0443	15.7574	15.4256
1257	17.1132	17.9802	16.1871	20.1588	15.1373	15.6505	15.6559	15.8256
1258	18.1214	18.2946	17.1035	20.7634	14.3416	15.6102	15.863	15.6035
1259	17.7333	17.7653	16.7549	20.0365	14.8353	15.7763	16.1484	15.7914
1260	17.728	18.1873	16.4994	19.3145	15.1842	14.8159	16.1943	14.9694
1261	18.0797	17.9938	17.3955	19.9978	15.1049	14.433	16.2088	15.587
1262	17.2374	17.6854	17.227	19.7906	15.0476	14.9077	16.326	15.1936
1263	17.5438	17.9084	17.5872	19.6294	14.9996	14.8246	15.801	15.4928
1264	17.8075	18.5725	17.6097	20.3529	15.1557	14.3417	15.8336	16.0522
1265	17.6658	18.2048	17.7985	20.1932	15.2578	14.398	16.4296	16.2966
1266	17.8218	18.1328	17.615	19.4194	14.8144	15.1014	16.662	15.2638
1267	17.626	17.4237	17.9153	20.1476	14.9143	14.562	16.4385	15.7203
1268	17.0679	18.0354	17.5606	20.1936	15.0362	14.9785	15.98	15.7255
1269	17.4331	18.5608	17.3439	20.0132	14.8901	14.7558	15.9112	15.6868
1270	17.9064	17.4011	17.3999	20.7945	14.9938	15.5234	16.0551	15.8179
1271	17.5381	18.2416	17.9457	20.1972	15.0146	15.7904	16.4417	15.0815
1272	17.1998	18.0475	17.7479	19.2759	14.7958	15.4682	16.184	15.4782
1273	16.873	18.4016	17.1634	20.146	15.3488	15.2569	16.8823	15.5785
1274	17.5325	18.5154	17.5417	19.4833	15.5158	15.3524	16.0229	15.7818
1275	17.3902	18.5567	16.853	19.4054	15.963	15.244	16.741	15.3725
1276	16.6884	19.1247	17.1949	19.7147	15.6633	15.842	16.7438	14.9536
1277	17.7064	18.5574	17.6837	19.2199	15.1233	16.2884	16.105	16.0536
1278	16.6886	18.3476	17.3572	20.795	15.5546	15.6725	16.2042	16.0021
1279	16.5835	18.1384	17.3011	19.6447	15.1769	16.3015	16.5592	15.6549
1280	17.2268	17.9574	17.9371	20.3809	14.7442	16.4985	16.4582	15.4653
1281	16.7056	18.6904	17.477	20.132	15.0834	16.1634	16.0706	15.351
1282	17.9998	18.5473	17.4499	20.6772	14.7794	15.438	16.1165	16.0756
1283	17.1014	18.7476	17.1602	20.1295	15.0273	16.0575	16.1331	15.849
1284	17.1344	18.1984	17.0826	20.4859	14.9794	15.2788	16.6627	16.077
1285	17.2091	16.6993	17.7446	20.3033	14.8499	16.5142	16.6907	15.5179
1286	16.9025	18.3516	17.6882	20.218	15.1247	15.3448	16.376	15.9051
1287	17.6969	17.9168	18.0436	20.3205	14.8024	15.592	17.0762	15.1275
1288	17.7586	17.7406	17.309	20.3482	15.2478	15.0561	16.2242	15.8477
1289	17.7233	17.8354	17.998	20.1069	14.932	15.5793	16.4823	15.7526
1290	16.9285	17.8555	17.5243	19.8166	14.4781	16.2499	17.3375	15.7583
1291	17.1487	17.3959	17.6571	19.3104	14.7738	15.3526	16.3388	15.332
1292	16.9156	17.293	17.5173	19.2976	15.5028	16.02	15.9718	16.0116
1293	17.8636	18.5163	17.429	19.6223	15.1927	15.5497	16.6686	15.9176
1294	17.7805	17.9753	17.9875	18.903	14.8964	15.8145	16.9496	15.4349
1295	18.0177	18.3518	17.7963	19.8858	15.4371	15.4645	17.3632	15.5365
1296	16.7359	18.2835	17.5261	19.9113	15.5884	15.2846	16.5848	15.7582
1297	17.7935	18.6377	17.4815	19.6745	14.9839	15.4975	16.3353	15.8231
1298	17.0873	18.5873	17.4505	19.8962	15.5346	14.817	16.1824	15.9464
1299	16.788	18.8168	16.6964	19.6151	15.0502	16.1243	16.3472	15.8333
1300	17.021	18.6757	17.266	19.7353	15.3219	15.1567	16.491	16.4183
1301	17.787	19.1487	16.98	19.3824	15.232	15.8799	16.405	16.6789
1302	16.7678	19.5849	16.8704	19.278	14.87	15.4601	16.799	15.7296
1303	16.6835	18.4469	17.452	19.439	15.0044	15.4665	16.1475	15.6258
1304	17.3661	18.9243	17.4341	18.8395	15.1232	16.0957	15.6325	15.572
1305	16.6028	17.9984	16.9976	19.8346	15.0617	15.9381	16.6891	15.8665
1306	16.7788	19.0881	17.0555	18.8868	15.4833	16.1995	16.3629	16.2824
1307	16.4613	18.8823	17.3508	19.3046	15.6983	16.5543	15.8971	16.1268
1308	17.2442	18.9294	17.3049	18.2996	15.2771	15.8958	15.7064	15.5379
1309	17.2963	18.9216	17.4315	18.6953	15.7127	15.3047	15.1701	16.0557
1310	17.0445	18.7305	17.1316	18.6878	15.9747	15.9882	16.0782	15.9754
1311	17.202	18.8776	16.6039	18.1995	15.0825	15.3141	16.1708	15.7449
1312	17.6127	18.7385	16.9912	17.9865	15.1815	15.4173	15.734	15.4745
1313	17.0431	18.4832	16.7396	19.1626	15.2385	15.9647	15.8975	16.0148
1314	17.2977	18.992	17.2174	19.438	15.7319	15.8209	16.6482	16.1598
1315	18.263	18.7874	17.4247	19.4465	15.3081	15.1583	16.5428	15.9729
1316	18.1871	18.7044	16.846	19.2388	15.0025	16.2828	15.7732	15.6451
1317	17.6992	18.8964	16.7744	19.7845	15.6048	16.2944	15.6498	15.6973
1318	17.6855	18.4993	17.3867	19.9835	15.437	15.7929	15.4809	16.8392
1319	18.0659	18.4915	16.4271	19.3023	15.7096	16.8734	16.9493	16.1102
1320	17.4627	17.4914	16.6741	19.8778	15.2262	15.4396	16.7074	15.7772
1321	17.9954	17.4203	17.5633	19.5426	14.8055	15.2127	16.752	16.2472
1322	17.3389	18.2361	17.1905	19.4955	14.7079	15.178	16.8265	16.1698
1323	18.1697	18.4175	17.288	19.2492	14.766	14.5251	16.058	16.1971
1324	18.2336	18.8888	18.0144	19.3265	14.7427	15.7065	15.6481	16.5208
1325	18.165	18.7931	18.1035	19.8348	14.9321	16.3687	15.8232	15.4604
1326	17.9501	18.5464	17.4546	19.649	14.6404	15.8594	16.3079	15.2767
1327	17.9093	18.4421	17.7505	18.9277	14.523	15.9881	15.9179	15.5775
1328	17.7387	19.7247	17.2368	19.1543	15.5638	15.8197	16.2055	15.991
1329	17.3199	19.0347	18.2758	18.8252	14.5479	15.6355	16.01	16.4452
1330	17.0441	19.0545	17.4191	19.0054	14.9607	16.383	15.3216	15.9496
1331	17.9037	18.8525	17.6356	19.6512	14.8423	15.4346	15.7034	15.995
1332	17.4157	18.8489	17.7209	19.2679	14.7447	15.1479	16.2196	17.2691
1333	17.3534	18.9471	17.3238	19.4425	14.4661	15.1045	15.9193	16.9938
1334	17.1363	19.1955	17.4345	19.9559	14.7279	15.5351	15.7165	15.8835
1335	17.1206	18.9946	18.0194	19.7271	14.4521	15.19	15.7885	15.9362
1336	16.9521	18.9507	18.5547	19.4166	14.9984	15.2425	16.0772	16.0314
1337	17.1893	19.0444	17.5118	19.6956	15.106	15.319	15.6989	15.5328
1338	17.1668	18.6868	17.8861	19.4082	15.099	14.576	15.2734	15.768
1339	16.8309	18.6039	17.7713	19.0028	14.9051	14.5309	15.5009	15.4731
1340	17.233	18.0943	17.2244	19.7177	14.6883	15.1634	15.5071	16.2523
1341	16.6849	18.5505	17.6005	20.2704	14.8832	15.1722	15.4471	15.6368
1342	16.7856	18.2257	17.5598	19.435	14.3962	15.3539	16.1628	15.4855
1343	16.6599	18.7175	17.7738	19.3848	15.1798	15.8435	15.9036	15.0427
1344	17.5436	18.0169	18.0062	19.6261	15.0382	15.6049	16.0736	15.5585
1345	16.7432	18.6071	17.8577	19.4108	15.1319	15.8835	16.5718	15.0635
1346	17.8072	18.489	17.6901	19.8698	14.6997	14.8527	16.1413	14.8803
1347	17.4028	18.56	17.6575	19.4293	15.3818	15.2646	15.5333	15.5237
1348	16.3488	18.3688	18.1211	19.8926	14.8416	15.3853	16.1334	15.5159
1349	17.714	18.4771	17.8342	19.2598	15.3059	15.8187	15.4957	15.8696
1350	16.3713	18.7007	17.7613	19.1861	15.5583	15.942	15.3012	15.7374
1351	16.6057	18.0365	17.9477	19.2372	14.8675	15.831	16.4621	15.6925
1352	16.4679	18.115	18.4611	18.867	15.2347	16.0413	16.3506	15.0849
1353	16.4782	18.38	18.4537	19.0571	14.6917	15.3759	16.82	16.1976
1354	16.2144	18.9221	17.8527	18.648	15.183	16.5613	16.2865	15.9065
1355	16.6411	18.1594	17.7302	19.6198	14.9333	15.6394	15.9786	16.0777
1356	16.3728	18.8298	18.4918	20.3375	15.0712	16.0717	15.2923	16.188
1357	16.3483	18.9925	17.7167	18.904	15.2602	16.7979	16.1668	15.6307
1358	16.5357	19.5471	17.2253	19.2085	15.024	16.4584	15.9858	16.2669
1359	16.8435	18.3783	17.7184	20.1013	15.6967	16.4144	16.3615	15.6925
1360	16.3347	18.2691	18.2123	19.6102	14.94	15.9616	16.6616	16.1399
1361	16.4856	18.6835	18.4222	20.0828	14.919	16.2098	16.2985	16.5324
1362	15.9937	18.8462	17.6871	19.6207	15.0514	16.2523	16.7972	16.193
1363	16.7256	18.9836	18.0502	19.2285	14.5333	15.9035	17.5991	15.7468
1364	17.3447	17.6573	19.327	20.336	15.5125	15.7159	15.9484	15.8207
1365	16.964	18.4817	18.3383	19.8636	15.5816	15.9895	15.9934	16.3334
1366	17.3678	18.7407	18.9378	18.6402	15.3281	17.3227	16.6858	15.966
1367	16.9504	18.3496	18.802	19.257	15.3244	15.9629	15.9227	16.1762
1368	17.5476	18.8946	18.0453	19.6724	15.3395	16.4575	16.1925	15.674
1369	16.7433	18.5601	18.2928	20.5253	15.1893	16.0955	16.6165	16.1168
1370	17.1316	18.3781	18.2816	18.8977	15.2287	16.2431	16.5125	16.6181
1371	17.4723	19.1673	18.4704	18.9893	15.2318	16.2832	16.292	15.7563
1372	16.9589	18.6669	18.5685	19.1957	15.4166	16.043	15.8966	16.4454
1373	16.7068	18.9497	18.1662	19.1098	14.9448	17.0071	15.5575	16.7128
1374	17.1862	18.4608	18.0868	19.6714	15.5274	16.3061	16.0455	16.1573
1375	16.6924	18.3675	17.9502	18.897	14.843	17.1046	16.2508	15.5127
1376	16.9193	18.3107	17.8422	20.0316	15.2825	17.2235	16.2855	15.651
1377	16.9432	18.4214	17.4852	18.9296	15.0383	16.3815	16.6306	15.6354
1378	16.4619	18.0447	18.026	20.5603	15.2586	15.9958	16.4134	15.5356
1379	16.8219	18.2165	18.3644	19.4051	14.5316	16.5623	16.5144	16.3563
1380	17.6171	18.1024	17.1783	20.1127	14.4026	15.5812	16.4196	16.0009
1381	17.3296	18.2554	18.1165	20.0001	14.2726	16.0653	16.3384	16.0012
1382	18.0282	17.8632	17.2211	21.1051	15.0699	15.7826	15.7127	16.9059
1383	17.6396	18.3228	17.5695	20.1043	15.1411	15.7811	15.8791	16.6108
1384	16.7541	18.0943	17.9058	19.2813	15.2323	16.7399	16.1443	16.1888
1385	16.9776	18.5196	18.1641	19.6107	15.5091	16.3644	16.1017	16.3882
1386	17.033	18.5257	18.4034	19.7982	15.4972	16.0523	16.621	15.9978
1387	17.8363	17.7477	18.0214	20.7162	14.8868	15.7968	16.8486	15.8115
1388	17.5801	18.6677	17.9957	20.342	14.7343	16.6202	16.6093	16.1402
1389	16.9723	18.5543	17.9861	20.5412	15.2208	16.2982	16.3361	16.2252
1390	17.5696	18.7049	17.2641	20.3608	14.5584	16.9173	16.0922	16.1469
1391	17.1227	18.5973	17.7285	20.5758	15.0053	17.4059	16.382	16.1046
1392	17.8726	18.2767	17.7257	20.3539	14.7896	17.0076	16.8287	16.5064
1393	17.9431	18.8579	18.041	20.0281	15.0887	16.6543	16.5293	15.8047
1394	17.5112	18.778	17.8847	20.1812	14.9195	15.9724	16.7754	16.1869
1395	18.0047	18.642	18.0204	19.4444	15.1067	16.4394	16.5861	16.0533
1396	18.214	17.9826	18.9766	20.4305	15.394	15.8966	16.8228	16.0318
1397	17.8963	18.9673	17.7068	20.201	14.6505	15.8304	16.7326	15.8616
1398	17.7671	19.0149	18.3955	20.5144	14.7565	15.3699	16.5143	16.2079
1399	17.8636	18.6192	17.9687	20.295	15.3285	15.815	16.1485	15.7164
1400	17.3323	18.3923	17.778	20.0354	14.1207	15.7677	16.3964	16.1785
1401	17.3909	17.9101	17.9533	19.8338	14.9699	15.0805	15.7511	15.5314
1402	17.5572	17.8313	17.5785	20.299	14.7102	16.4995	16.0992	16.065
1403	17.6329	18.1334	18.352	20.0203	14.8588	15.8097	16.2069	16.2702
1404	17.1186	18.1038	18.1182	19.5796	14.9059	16.1854	15.5679	16.527
1405	17.5719	17.8563	18.3688	20.7107	14.5732	16.0886	15.7712	15.9991
1406	17.5291	18.2812	17.6675	21.3387	14.6641	16.0688	15.865	16.0877
1407	18.4688	18.7182	18.1239	19.5502	14.795	15.3576	15.7551	16.268
1408	18.248	18.3615	18.2724	20.0459	15.1032	15.1507	16.0156	16.06
1409	18.2728	18.4254	18.1552	19.6112	14.3188	15.6589	15.1823	15.7769
1410	17.8714	18.5545	17.38	19.9578	14.9978	15.7384	15.3081	15.7821
1411	17.4314	17.9507	17.9277	19.3096	15.1166	16.3557	15.6923	16.3411
1412	17.9853	17.8484	17.4957	19.6764	14.8129	15.7519	15.3156	16.6356
1413	18.4941	17.5249	17.4794	19.6743	14.3472	16.4839	15.7189	16.508
1414	18.6921	17.0231	17.5887	19.6837	14.7494	16.2201	15.9163	16.1982
1415	18.0024	17.6089	17.7447	19.109	14.8218	16.0733	15.7052	16.3187
1416	17.6566	17.0716	18.1591	19.5116	14.8312	17.0673	15.74	16.1892
1417	17.3677	17.5093	18.1968	19.8226	14.5882	16.0801	17.0979	15.6055
1418	17.1197	17.9853	18.2828	20.032	15.4105	16.7014	16.0083	15.9928
1419	17.8104	17.9648	17.8992	19.9201	15.141	16.0564	15.998	15.6876
1420	17.479	17.9941	18.5276	20.0218	15.6647	16.1898	15.6012	15.7517
1421	17.9939	18.1213	17.9674	19.4778	15.2651	16.9405	16.1964	15.7595
1422	17.9521	18.9362	18.1214	19.5008	15.2887	17.382	16.4939	16.2176
1423	17.2676	19.3198	18.8092	20.2004	15.4281	17.3221	16.6939	16.2878
1424	18.2992	18.681	17.9501	19.7893	14.9865	17.4658	15.8985	16.8271
1425	18.0103	19.1618	17.5934	19.1079	15.219	16.3514	16.2716	16.6176
1426	18.5988	18.9452	16.8936	19.2547	15.2389	16.3411	16.327	15.9219
1427	18.4661	18.243	17.3437	19.2597	15.055	16.8669	15.8565	15.749
1428	17.3001	17.4269	17.4057	19.5854	15.0838	17.6124	16.0616	16.1027
1429	17.4485	17.4506	17.3104	20.234	14.9866	17.7429	16.8299	15.0835
1430	17.2155	17.5387	17.5109	19.7451	15.0354	17.0261	15.9989	15.3982
1431	17.9962	17.8669	17.5769	19.9039	15.3208	17.1582	16.5705	15.365
1432	17.7491	18.1461	16.7723	19.968	14.8159	16.4426	16.0542	16.2234
1433	18.1738	17.3238	17.1014	18.978	14.9587	17.3391	15.7982	16.0601
1434	17.8349	17.7374	17.534	20.3854	14.4925	16.7182	15.8464	15.8278
1435	17.928	18.0033	17.4834	19.7455	14.62	17.462	15.3758	15.5518
1436	17.8004	17.4117	18.3435	19.6886	15.7822	16.7351	16.0864	16.2287
1437	17.7088	17.0896	17.9406	19.2512	15.2037	17.4207	15.872	16.4885
1438	17.5994	17.7072	17.7497	20.0478	15.385	17.3103	16.0131	16.4731
1439	17.544	17.8366	17.285	19.0047	15.8139	16.7988	16.0023	16.5916
1440	17.414	17.9768	17.5558	19.0793	14.311	16.7513	16.0808	15.9682
1441	17.3485	18.0053	17.8262	19.5324	14.5709	16.8368	15.7586	16.0507
1442	17.1459	18.0782	17.8341	20.004	14.8052	16.6268	16.0873	17.2003
1443	18.0804	18.2	18.175	19.3409	14.6973	16.6114	16.0412	16.5825
1444	17.6489	18.2205	18.3543	19.8151	14.7936	16.3203	15.8901	16.8543
1445	17.5897	18.2629	18.1191	19.0795	14.6733	17.0175	16.6557	16.6695
1446	17.8581	19.2565	18.1767	19.3509	15.0666	16.3496	16.2947	15.9823
1447	17.2116	18.7552	17.6574	19.1716	14.9843	17.047	16.2336	16.5501
1448	17.286	18.3293	18.2254	19.5646	14.9257	16.9513	16.3394	16.3328
1449	17.275	18.8265	18.5539	18.4278	14.7649	17.199	16.0835	15.6695
1450	18.489	18.2171	18.3602	19.1626	14.9001	17.0629	15.7711	15.6619
1451	18.1005	17.6824	18.1596	19.269	14.9246	17.3549	16.0402	16.2489
1452	17.8191	17.7093	18.0635	19.5412	14.8954	16.5767	17.492	16.025
1453	17.595	18.0901	17.5114	19.5301	14.9154	17.199	17.2335	15.5633
1454	17.6202	18.1534	17.9915	19.0601	14.5614	16.4371	16.6255	16.2822
1455	17.8552	18.0865	18.1519	18.681	14.8635	17.4626	16.4847	15.9476
1456	17.4034	18.2035	18.4891	19.6946	14.4643	17.1248	16.8485	16.2295
1457	18.4564	18.6388	17.9836	19.2178	15.3394	16.4599	17.0386	15.7952
1458	18.1016	18.6292	18.146	18.2581	15.3161	17.163	16.1667	16.0854
1459	17.4719	17.7299	17.9479	18.9486	15.0449	17.3208	16.4676	15.9745
1460	17.6043	17.3919	17.4479	18.1395	14.8041	17.5082	16.7628	16.7479
1461	18.0102	17.192	17.7421	19.4435	14.7071	17.5307	16.9526	16.024
1462	17.442	17.8731	18.398	19.4082	14.6092	16.8091	15.9405	15.4868
1463	17.2361	17.6332	17.608	19.0462	14.5744	17.0291	16.093	16.1288
1464	17.0029	16.773	17.7365	19.1699	15.0773	17.4743	16.8016	16.2232
1465	17.4954	17.2041	18.406	19.4168	15.5923	17.7239	16.7024	15.8801
1466	16.9318	17.3403	18.4943	19.1436	14.667	17.5214	16.2983	16.5321
1467	17.6429	17.9272	18.0638	19.7414	14.713	17.0491	16.3286	16.3409
1468	17.5564	17.5034	17.5191	19.2095	15.2596	17.3528	16.9669	15.8946
1469	17.9596	17.9462	18.5167	19.5181	14.8395	17.2996	17.0323	16.0041
1470	17.1234	18.2243	18.5036	19.441	14.4799	17.475	16.4761	16.3482
1471	17.7005	16.965	17.9172	19.4819	15.2885	16.9491	16.7838	15.598
1472	17.3382	17.6883	18.1426	19.4092	15.0842	17.6928	16.174	15.8642
1473	17.2674	17.415	17.2678	18.8672	14.3202	17.3798	16.7652	16.017
1474	18.2405	17.5576	17.4649	19.6523	15.0928	16.8888	16.8851	15.906
1475	17.1245	17.1545	17.6626	19.2911	15.1672	17.2807	16.413	15.8136
1476	17.5673	18.0577	18.2453	19.153	15.0791	17.6571	15.993	15.7057
1477	18.1134	17.1624	18.1648	18.9783	15.4535	17.1804	16.9009	16.2686
1478	18.2127	17.2517	17.772	18.8896	15.3558	17.2218	16.7413	16.3905
1479	18.1424	16.7655	17.6864	19.1233	15.5831	17.211	17.3003	17.0034
1480	18.1885	16.088	17.6916	18.7719	15.6453	17.6844	16.163	16.9054
1481	18.1587	17.2729	17.152	18.5424	15.2194	17.2654	16.4491	16.75
1482	17.5255	16.9593	17.7065	18.7259	15.1684	17.2472	16.8007	16.8624
1483	18.1433	17.1869	17.3225	18.9989	15.8132	17.0756	16.3076	16.8912
1484	18.2688	17.2751	17.1499	19.5475	14.9534	16.5982	16.2531	17.3892
1485	18.9416	17.7864	17.0715	19.9167	14.7016	17.393	16.4427	17.046
1486	18.8908	17.2626	18.0465	18.9912	14.8441	16.4826	17.5754	16.9193
1487	17.9147	17.0396	17.8041	19.2061	15.4208	17.4209	16.5418	17.3435
1488	17.8701	17.209	18.0698	18.8541	15.0841	17.4552	15.5639	15.9825
1489	17.8393	17.5465	18.1005	18.9559	15.3867	17.5627	16.4222	16.7545
1490	18.3927	17.463	18.2952	19.2894	14.5218	17.0528	16.3846	16.9718
1491	17.9121	16.8592	18.2421	17.9682	15.466	16.4189	17.307	16.4963
1492	18.4469	17.1687	17.5989	17.8701	15.221	17.2371	15.8046	15.9606
1493	18.0366	17.6955	18.3242	18.4182	15.0237	17.2216	16.4367	17.008
1494	18.7338	17.3322	18.5872	19.047	15.3768	17.5268	16.2491	15.6573
1495	17.6273	17.919	18.0519	18.3656	15.1104	17.7454	16.0644	15.8498
1496	19.1465	17.3795	17.2194	18.3258	14.9092	16.3986	16.9486	16.0341
1497	17.8902	17.815	17.8722	18.7674	14.9297	17.4661	16.9883	16.2661
1498	17.7973	17.3144	18.0817	18.7423	15.206	16.6463	16.1721	15.9833
1499	18.1946	17.2611	17.1678	19.5305	14.9909	16.2438	16.7923	15.9101
1500	18.5015	16.3535	17.6175	18.7222	15.667	16.8884	16.1416	15.5143
1501	18.0574	16.4109	17.5699	18.5498	15.337	17.175	16.5304	16.1951
1502	17.2877	16.5615	18.1948	18.8355	15.1964	17.7908	16.8483	16.1536
1503	17.4129	15.937	18.0129	18.6081	14.8583	17.6621	16.5777	15.8691
1504	18.0145	16.0935	18.4831	18.3	14.225	16.8329	16.5634	15.8377
1505	18.0551	16.3563	17.8855	18.7111	14.6113	17.4164	17.1341	16.7995
1506	18.0562	16.7564	18.3915	18.3388	14.9024	16.6901	15.8754	15.2139
1507	17.8299	16.5282	17.352	18.4881	14.4344	17.104	16.5261	15.8045
1508	18.0355	16.4239	18.1166	17.7499	14.7907	17.0433	16.0849	15.6234
1509	17.4151	16.2144	17.9166	18.5034	14.8399	17.068	16.2305	15.4203
1510	17.3146	16.9809	18.1226	17.8333	14.7809	17.5831	16.1891	16.1275
1511	17.3276	17.1408	19.107	17.6277	15.3149	17.6941	15.4629	16.1138
1512	17.1395	16.965	18.0653	17.5442	14.3599	17.6165	15.6918	16.3161
1513	17.1268	16.9168	17.3297	17.8855	15.0033	16.9804	17.1312	16.4132
1514	18.2162	17.1839	17.619	18.3633	15.3257	16.656	17.5229	16.2762
1515	18.3014	16.9812	17.855	18.7258	15.4532	16.3249	15.9216	16.7147
1516	17.7924	17.0095	18.3129	18.019	15.5078	16.8777	16.1617	15.7848
1517	17.5292	17.3199	17.9299	18.2426	14.6264	16.593	16.7858	15.5216
1518	17.5637	16.8111	17.3747	17.7011	14.7916	16.6603	16.4776	15.421
1519	18.2221	16.7086	17.6422	18.2334	15.1743	17.0305	17.0125	15.9889
1520	17.9646	17.0183	17.9295	18.4109	15.3534	17.1091	16.4721	15.3519
1521	17.1197	16.7274	17.7692	18.7782	15.0787	17.5396	16.5645	15.7057
1522	17.5919	16.7022	17.8894	19.1614	14.9509	16.8062	16.5463	15.5978
1523	17.0466	16.7604	17.7662	18.8314	15.3769	16.7161	15.6794	15.8614
1524	17.6366	16.8161	17.5656	18.3627	14.8362	16.9555	16.0018	15.4347
1525	17.6975	17.378	18.2043	18.9557	15.1329	17.1012	16.6394	16.4593
1526	17.2991	16.8868	17.7917	19.3359	14.7003	16.9738	16.0326	17.0738
1527	18.4118	16.9172	16.9571	19.6352	15.0515	17.3396	16.0805	15.9024
1528	17.7177	17.1875	18.3965	19.3807	15.3799	17.1823	16.4131	16.2835
1529	18.0638	16.8733	18.0175	18.6066	15.5305	17.3356	16.2533	15.5209
1530	17.6409	16.4387	17.6412	18.9165	15.2507	16.9909	16.5355	15.4686
1531	18.9673	17.1533	17.7812	19.3515	15.2162	17.0242	16.106	15.1116
1532	18.3711	16.9125	18.154	18.6378	15.0581	17.0616	16.5341	15.6011
1533	17.8852	17.3199	18.3221	18.8561	15.0943	16.1928	17.2125	15.3209
1534	17.3466	16.9579	17.8279	19.1428	15.0643	16.5554	16.735	15.371
1535	18.7835	17.5859	18.3054	19.3043	14.9236	15.9045	17.1157	14.9801
1536	17.833	17.8666	17.6475	18.969	14.9881	15.689	17.4937	15.2656
1537	17.6607	17.1553	17.5247	18.4849	14.945	16.4322	17.0542	14.6009
1538	17.9029	17.9597	17.839	19.0849	14.7194	16.1026	16.7364	15.6038
1539	18.26	19.0779	17.9062	18.9762	15.0219	15.9523	16.5298	15.4232
1540	18.2686	17.1074	18.0949	19.3936	14.9728	15.659	16.3748	15.1909
1541	18.4277	17.0245	18.8325	18.5819	14.8234	16.8655	16.7453	15.2331
1542	17.7724	16.4681	17.5692	18.5621	15.6785	16.8034	16.7331	15.8484
1543	17.6288	16.3133	18.4004	18.216	15.1639	17.016	16.8018	15.4251
1544	17.7954	17.1333	17.766	19.0722	14.5722	17.136	16.5954	16.0243
1545	17.5668	16.7621	18.2233	18.3337	14.6396	16.4274	16.7459	15.6854
1546	17.9119	16.5353	18.146	19.194	14.387	16.7195	16.5775	15.3931
1547	17.4681	16.5158	18.0106	18.796	15.1419	16.4722	16.1057	15.3858
1548	18.2379	16.1534	18.6343	18.6087	14.6966	16.9284	16.3567	15.1378
1549	17.7116	16.4848	17.9435	19.028	15.4794	16.1731	16.9662	16.1178
1550	18.2216	16.7147	18.5065	19.2317	15.2596	15.7859	16.211	16.0316
1551	17.0515	17.0088	18.3257	18.7823	14.5657	16.3367	16.7675	15.2705
1552	17.6062	16.8979	17.9493	18.5979	15.0115	16.2674	16.8198	15.5993
1553	17.8355	16.8429	18.0017	19.0688	15.3781	16.5503	17.1235	15.6733
1554	17.6928	16.6759	18.2993	19.3648	15.5581	16.9038	17.0469	15.3257
1555	17.257	16.6774	18.6304	18.5728	15.4812	16.6362	17.6589	16.0195
1556	17.691	16.8344	18.7415	19.414	15.7197	16.3675	16.6769	15.692
1557	17.2446	16.4933	18.626	18.5541	15.4076	16.5544	16.2851	15.8351
1558	18.0827	17.2719	18.5605	18.4202	15.6373	16.6891	16.2785	15.7168
1559	16.6871	16.186	18.3451	18.5105	15.6439	16.2969	16.4987	15.5083
1560	17.3633	16.6011	18.0111	19.1645	15.7672	16.594	16.6089	15.6964
1561	17.6719	16.5416	17.9108	18.6175	15.0106	16.0658	16.7274	15.3972
1562	18.0002	16.9587	17.6941	18.2717	14.9679	16.1959	17.5525	16.1606
1563	17.5622	16.7676	17.8278	18.5471	15.2276	16.9302	16.3341	15.7433
1564	18.0865	17.9703	17.6774	17.8003	14.9379	16.6744	16.7873	15.1727
1565	18.3805	16.3526	18.5015	18.0804	14.8127	16.4198	16.7569	15.8288
1566	17.5034	17.2861	18.439	18.4479	15.2788	16.906	16.7322	15.7458
1567	17.7636	16.7362	17.7099	18.9538	15.1035	16.0371	17.1024	15.4533
1568	17.9897	17.136	17.7374	18.6385	14.97	16.4758	16.9157	15.7557
1569	18.185	16.4606	18.4813	18.1973	15.003	15.4713	16.5321	15.8819
1570	18.0631	16.1747	18.129	18.8387	15.2069	16.2832	15.7055	15.4161
1571	17.7369	16.6881	18.1711	18.3166	15.185	16.4166	16.0316	15.3265
1572	18.109	16.6501	18.3579	18.5898	15.0287	16.7075	16.2627	16.0902
1573	18.0796	16.1118	18.4731	18.3884	14.8933	16.8285	16.5552	15.7672
1574	17.1772	17.0355	18.3433	19.5223	15.375	17.1462	16.4126	15.8152
1575	17.7072	16.5532	18.8442	18.6987	15.1892	16.1808	17.177	15.6301
1576	17.2637	16.4588	18.5541	18.9692	15.5306	16.6373	15.9396	15.3835
1577	16.7811	17.2403	18.4985	18.9857	15.2011	15.7564	16.2016	16.144
1578	16.8764	16.4372	17.3234	18.5829	14.6504	16.349	15.6819	15.9684
1579	17.1298	17.4283	17.9502	18.4197	15.302	15.548	16.6607	16.0805
1580	17.2826	16.8318	17.0441	17.9124	14.9856	16.2652	16.04	15.9568
1581	16.4396	16.6871	17.2786	17.7978	14.917	16.3715	16.0576	14.8206
1582	17.2379	17.8058	18.0209	18.5557	14.5626	15.751	15.9453	15.3339
1583	16.3548	17.3101	17.9652	19.0071	14.6822	16.6681	16.0185	15.326
1584	17.6859	17.201	18.0905	18.5782	15.6597	15.9957	15.2655	15.5965
1585	16.9141	16.5791	17.3077	18.2215	14.9813	16.055	16.2354	15.8058
1586	16.0402	16.9294	17.7782	18.0079	14.7629	16.1234	16.0548	15.2458
1587	16.597	17.0006	18.6985	18.5436	14.9631	16.4227	16.4243	14.5331
1588	16.4947	16.5778	17.4398	18.31	15.3741	16.5201	16.298	15.5211
1589	16.9787	16.705	18.2075	19.1158	15.3133	16.4424	16.4268	15.5638
1590	16.6755	16.6792	17.7153	18.504	15.3851	16.7357	16.7168	16.0138
1591	17.4817	17.1845	17.6078	18.4712	15.6459	16.6487	17.1395	15.1856
1592	17.8133	16.7009	17.7836	19.1356	15.9801	16.329	16.2912	15.6881
1593	17.0915	16.5636	17.3156	19.1048	15.2451	16.8546	16.9588	16.1921
1594	17.3712	16.232	17.3146	18.7478	15.3966	17.3888	16.536	15.4857
1595	17.2898	16.9636	17.4562	18.8112	15.2248	17.1425	16.8437	15.9804
1596	17.3898	16.9446	17.5266	17.4802	15.094	16.5434	16.5767	15.824
1597	17.465	16.6896	18.0375	18.0982	15.7041	16.7856	17.1884	15.8201
1598	17.1447	16.7264	17.6069	18.4324	14.6963	16.13	16.0374	15.4252
1599	17.7423	16.8725	17.0934	19.306	15.1614	16.0447	16.166	15.1371
1600	18.0744	17.1368	17.7966	19.3344	15.1711	16.6477	16.2372	14.7862
1601	17.1652	17.5411	18.5789	19.1022	14.576	16.8081	16.6598	15.3662
1602	17.5745	17.0969	18.0863	19.0731	14.4784	16.8669	16.7846	15.2882
1603	17.0182	17.308	18.1942	18.501	14.8193	16.9203	16.7578	15.911
1604	17.4153	17.9219	18.1684	19.3256	14.9398	16.7392	16.6988	15.6972
1605	17.3094	17.4536	18.206	19.7952	15.5771	16.6147	16.3827	15.836
1606	17.5221	17.6476	18.9662	19.1963	15.5087	15.991	16.1147	15.9716
1607	17.2805	17.049	18.7968	18.935	14.8345	16.7995	16.5316	16.3876
1608	17.4371	17.2833	18.4665	19.0246	15.2818	16.9616	16.6796	14.8994
1609	18.0356	17.4448	17.2774	18.8468	14.6954	16.6142	16.9591	15.3266
1610	17.8838	17.1868	18.2054	19.5611	14.3754	16.8552	15.9133	15.3636
1611	17.662	17.3847	18.7395	19.4163	15.3912	16.2636	16.6404	15.3196
1612	18.2691	17.3659	18.2136	19.4509	14.9687	16.5495	16.8443	15.6106
1613	16.693	17.5893	17.8196	19.6777	14.4879	16.5453	17.0803	15.4311
1614	16.9501	17.0594	18.7565	19.6375	14.8186	16.6629	16.9059	15.3063
1615	17.0343	17.1945	17.573	19.6077	14.9817	16.0478	16.5588	15.1708
1616	17.829	17.1711	18.0749	19.6426	15.2957	16.587	16.8985	15.5413
1617	18.3222	17.2976	17.9654	18.8177	15.238	16.1596	17.5255	14.9563
1618	18.1131	17.1213	18.4385	19.7536	15.009	16.2482	16.9181	16.1316
1619	17.8739	17.2766	18.3087	18.5659	14.7896	16.251	16.7198	15.6631
1620	17.6195	17.358	18.4269	19.0591	14.2485	15.7198	16.577	15.7615
1621	17.6314	17.8034	18.366	18.9295	15.0481	15.9722	16.2764	15.641
1622	17.2413	17.4133	18.8528	18.5006	14.9228	15.8415	16.1754	15.4295
1623	17.5235	17.3327	17.7464	20.1102	14.9238	15.5838	15.8264	15.7012
1624	17.2124	17.1355	18.1545	19.3211	15.2546	16.1581	16.1248	15.4253
1625	17.1117	17.6305	18.0004	19.0041	15.086	16.3877	16.1451	15.6406
1626	17.5868	17.2711	17.9209	19.573	14.7258	15.6419	17.1144	15.0529
1627	17.354	18.0358	17.8623	19.2011	14.627	16.3994	16.236	14.9219
1628	17.2232	17.5915	17.9687	19.5161	15.3482	16.0723	16.7454	15.522
1629	17.4461	17.651	18.0352	19.3597	14.6897	15.9894	16.091	15.613
1630	16.7735	17.4986	17.8385	19.4574	15.097	15.8433	15.4787	15.5341
1631	15.9926	17.578	17.8917	19.295	15.1986	16.1064	16.4129	15.6343
1632	16.9347	17.1477	18.8147	18.8124	15.2826	15.8244	15.6495	15.8183
1633	16.7299	16.8935	19.7992	19.3534	15.0041	16.3785	16.1147	15.7878
1634	17.2053	17.6572	18.1839	18.7804	14.9879	16.2169	16.559	16.1123
1635	16.8741	17.315	18.7069	19.7853	15.0327	16.6106	16.3328	16.2322
1636	17.8241	17.398	19.2765	20.1912	15.1153	16.7731	16.9173	15.3911
1637	17.8653	17.3136	18.3949	19.4667	15.3263	16.6762	16.696	15.6256
1638	16.7804	17.5413	18.5187	19.2968	14.4568	16.5038	15.6997	15.937
1639	16.1793	16.9745	18.1177	19.2436	14.5855	16.7935	16.0001	16.3086
1640	16.6816	17.5492	17.6983	19.2461	14.7814	15.926	16.4458	16.1255
1641	16.4696	16.9882	17.8018	18.8114	15.2934	15.8676	16.2197	16.1069
1642	17.0365	17.5662	18.4253	18.7631	14.7016	15.7915	16.8571	15.1888
1643	17.0628	17.1847	18.3817	18.6521	14.4734	15.8213	16.9114	16.0358
1644	17.9832	17.0805	18.479	19.3248	14.3724	16.3007	16.5193	15.8334
1645	17.8144	17.266	19.0725	18.639	14.77	15.5761	16.0192	14.834
1646	17.8442	17.3336	17.7137	18.9727	15.074	17.253	16.5282	15.0239
1647	17.6322	17.9272	18.1455	19.4441	14.9957	16.4043	16.228	15.4977
1648	18.1042	18.1484	17.1731	18.3809	15.5058	16.4317	16.6596	15.3138
1649	18.5556	18.7368	18.2623	18.2008	14.4017	17.0665	16.7887	15.4207
1650	18.5772	18.2348	18.2614	17.6695	14.525	17.0426	17.0286	15.419
1651	17.6746	18.239	18.7028	18.6386	15.3784	17.4664	16.5881	14.346
1652	18.0197	17.5102	18.0957	19.4096	14.9113	16.8837	16.8455	15.2289
1653	17.9158	18.1368	18.2878	18.9193	14.3033	18.3074	17.1905	15.2384
1654	18.8806	17.7396	18.4058	19.5034	14.5081	17.7755	16.8026	14.973
1655	18.3298	16.971	18.8638	19.8626	14.8032	17.8431	16.4205	15.1075
1656	17.6848	17.7409	18.4746	19.6767	14.6507	16.7931	16.9175	15.9869
1657	17.6318	18.8209	19.0034	19.463	14.6614	17.1411	16.2033	15.9418
1658	17.4072	17.4508	18.5594	20.1454	14.5691	17.2401	16.5411	15.8503
1659	18.1397	17.4202	17.9568	19.6797	14.4376	16.8335	16.5525	16.2427
1660	17.4046	17.3338	18.5237	19.6794	14.6704	16.2126	16.8588	16.1511
1661	18.4525	16.9306	18.6505	19.6043	15.3616	17.8099	17.3252	15.8489
1662	18.4089	17.2251	18.7264	19.1998	14.6677	17.4964	16.3374	15.4437
1663	17.8188	17.5803	18.4239	19.8483	14.5971	17.251	17.4048	15.8563
1664	19.0053	17.5434	17.8366	17.7995	15.131	17.5504	16.8757	16.3495
1665	17.0111	18.4512		18.5765	15.5187	16.3689	16.3617	16.03
1666	18.0637	18.0757		18.5719	15.2013	16.8903	17.0627	16.3914
1667	18.6374	17.604		18.0558	14.6253	17.8202	15.8255	16.5201
1668	17.558	17.628		18.509	14.8179	17.2505	16.4786	16.2323
1669	18.153	17.8834		18.6241	15.1019	17.1958	15.5997	15.6751
1670	18.3792	17.1432		18.7378	15.6952	16.8971	16.0293	16.0863
1671	17.9866	17.8612		19.3659	14.7199	17.5558	16.2168	15.8461
1672	18.0326	17.7526		19.4933	14.5314	18.153	16.349	15.934
1673	18.1649	17.8099		18.4823	14.5792	16.8589	16.4963	15.6094
1674	18.1921	17.6261		19.1178	15.2266	16.9344	16.2952	15.7001
1675	18.8574	18.2047		19.0101	14.5048	17.5098	16.8053	16.0722
1676	17.8726	18.68		19.236	14.2675	16.8635	16.8151	15.2475
1677	18.6175	18.2935		19.1356	14.1693	16.3621	16.447	15.1664
1678	17.082	17.7672		19.7911	14.1814	16.7058	16.5443	15.483
1679	17.7906	18.0722		19.7998	14.7024	16.2184	17.7786	15.2331
1680	18.4583	16.9469		19.0155	14.8245	17.0646	16.5799	15.2839
1681	18.1978	18.1599		19.3351	14.4473	16.3319	16.0609	15.5389
1682	18.3833	18.0876		19.4432	15.199	16.7634	16.9188	16.0348
1683	18.9385	17.8316		20.0694	15.3085	17.1572	16.2674	14.9711
1684	18.3113	18.384		19.1287	14.7222	16.4122	16.1642	15.3908
1685	17.7892	17.7965		19.6941	14.5823	15.9833	16.414	15.7845
1686	17.9977	17.6649		19.1939	15.3752	15.7085	16.3395	15.6773
1687	17.339	16.8881		18.7773	15.0681	16.4978	17.3266	15.775
1688	18.424	17.141		19.0762	15.4939	16.8245	16.4084	16.3908
1689	17.6109	17.1128		19.5209	15.5392	16.131	16.9568	16.1224
1690	18.1973	16.6277		18.7961	14.5114	16.4474	16.3674	16.4207
1691	18.3303	16.9758		18.8364	14.4711	16.3385	16.8858	15.4182
1692	18.1146	17.2008		18.3975	14.2753	16.1085	16.6031	16.1072
1693	18.266	17.7068		18.6238	15.2806	16.2589	16.2641	16.0329
1694	18.3479	16.9601		18.9292	15.1332	16.9456	16.7413	16.1138
1695	18.1149	16.6229		19.5406	15.0283	16.8209	16.5629	15.8572
1696	17.3839	17.4929		19.4759	14.3842	16.4564	16.1696	16.0027
1697	17.9148	16.6726		18.6367	15.244	16.3463	16.7073	16.3102
1698	16.8891	17.7873		18.9388	14.5826	15.7194	16.0996	15.6146
1699	16.5183	17.0953		19.3043	14.9556	16.571	16.2289	15.6567
1700	17.3962	17.0224		19.7113	15.0793	16.8561	16.5234	15.683
1701	17.2972	17.0982		18.9181	14.7182	16.6788	16.7091	15.7315
1702	18.1747	16.2552		19.0493	14.4288	16.3632	16.5252	15.3935
1703	18.0236	16.3101		19.1282	14.7032	16.598	16.6316	15.8071
1704	17.4935	16.5698		18.9733	14.6754	17.0659	17.0126	15.5609
1705	17.1969	17.1055		18.0869	14.773	15.9074	16.9295	15.6739
1706	16.4965	16.5866		18.2095	14.5499	16.6362	16.7226	15.8866
1707	17.1608	16.9398		17.9953	15.2596	16.747	16.4737	16.1678
1708	17.1586	16.3988		19.2116	14.6625	17.4134	16.8427	16.4697
1709	17.3803	16.7999		18.9856	14.7074	16.9268	16.8024	15.3899
1710	17.2985	17.0939		18.941	14.5239	16.6231	16.3745	15.8945
1711	17.1903	15.8708		18.9055	15.1624	16.4584	16.5697	16.5576
1712	17.1579	16.3716		18.8744	14.817	16.7165	16.1514	16.7099
1713	17.3917	16.1329		19.0794	14.8973	16.5604	16.783	16.4696
1714	17.2884	16.9321		19.0565	15.2605	16.119	16.9588	15.9174
1715	17.146	16.1927		18.6924	14.8292	16.5605	16.8608	15.9006
1716	16.9255	16.8132		19.1122	15.2465	16.2298	16.8289	15.9888
1717	16.7975	16.9232		19.1592	14.8281	16.3397	16.5973	16.7565
1718	17.6195	16.9271		19.592	14.5983	17.081	16.5048	16.1653
1719	17.8701	17.6541		19.0219	14.1617	16.5058	17.1853	16.6858
1720	17.5334	16.6798		18.6134	14.9659	16.913	16.2036	16.6703
1721	17.3905	17.3231		18.8393	14.8134	17.2357	16.7751	17.851
1722	18.1782	16.8987		18.589	15.5859	17.1949	16.7648	17.1535
1723	17.7111	16.5406		18.7936	15.9206	16.7627	16.7732	16.9382
1724	17.1742	16.7325		19.2442	14.8978	17.1122	15.935	16.4578
1725	16.2814	16.0249		19.4295	15.5891	17.1896	15.9985	16.8017
1726	16.5289	16.0497		18.3919	15.0612	17.5286	16.4115	16.3261
1727	16.4496	16.1982		19.3026	14.6864	17.3176	15.7876	16.2122
1728	15.996	16.4273		19.6964	14.6961	17.0966	16.3712	16.4985
1729	17.1427	16.7307		18.9141	14.6955	17.0764	16.2039	16.8823
1730	16.5731	16.8826		19.174	15.319	17.2317	15.9952	16.8665
1731	16.6446	16.9415		19.3253	15.8658	16.4312	16.2951	16.7448
1732	16.16	17.5428		18.8809	14.8687	17.0561	16.2285	16.5717
1733	16.4642	17.3601		18.459	15.0063	16.8559	16.7144	16.9449
1734	16.5804	17.9172		18.5997	15.0686	16.7014	15.6766	16.2105
1735	16.8991	16.8878		19.2333	15.8745	16.9568	15.5013	15.8993
1736	17.4397	16.99		17.9378	15.2107	16.6457	16.2198	16.9225
1737	17.911	17.5852		18.4411	14.7134	17.4095	16.5924	16.3654
1738	17.3761	18.0745		17.1893	14.7528	17.0715	16.8098	16.5913
1739	16.6922	16.6768		17.6682	15.0208	17.0824	16.8393	16.3204
1740	16.551	16.4547		19.3355	14.879	17.0579	16.2656	16.1654
1741	17.7572	16.6185		18.9684	15.0921	17.6526	16.3645	16.4005
1742	17.5171	16.9361		18.8338	15.1612	17.1783	16.0007	16.4568
1743	17.0747	17.1915		18.3532	15.4643	16.7692	16.3871	17.2293
1744	17.3935	17.079		18.9103	15.8198	16.8036	16.9684	16.3697
1745	16.4053	16.2706		18.9808	15.6051	16.4591	16.6966	16.1617
1746	16.5353	16.5933		18.6079	15.4499	16.7558	16.438	15.6543
1747	16.0598	17.0426		18.9885	15.3339	16.3976	17.1022	16.3607
1748	16.5061	17.0147		19.4705	15.8792	16.0808	16.7982	17.0566
1749	16.2176	17.4707		19.1928	15.1147	16.8031	16.0945	16.7537
1750	16.9336	17.3675		18.6725	15.4825	16.9258	17.2161	16.9912
1751	16.4096	17.1529		19.3241	15.4993	16.653	16.8936	17.2971
1752	16.0758	17.4387		19.9265	15.8091	17.0316	16.5409	16.6794
1753	16.0985	17.5416		19.5631	15.2319	17.2318	15.5591	16.3822
1754	16.4131	16.8425		19.1488	15.805	17.1708	16.7553	17.2096
1755	16.2008	16.9072		19.6072	15.6598	16.7018	16.9688	16.0198
1756	15.8972	16.9046		20.3145	15.453	16.8857	16.4242	16.3966
1757	15.9877	17.0951		19.7685	15.1086	17.4515	16.653	15.9207
1758	16.1586	17.7879		19.4023	15.5907	17.0133	16.232	15.7744
1759	15.6008	16.929		19.2333	15.4341	16.4328	16.3997	16.33
1760	15.9914	17.4364		19.8673	15.7196	16.8096	16.5212	16.6154
1761	15.9294	16.9696		19.6008	15.6678	16.5955	16.2864	16.5853
1762	16.2053	16.9532		19.1614	14.7021	17.0347	16.5542	16.3606
1763	16.2803	17.0226		19.1419	15.6662	17.134	16.6473	16.2998
1764	16.4453	17.0752		19.3112	15.0294	17.1054	16.3374	16.4364
1765	16.1875	17.0016		19.4975	14.578	16.7832	15.4021	16.9115
1766	16.0767	17.3923		19.597	15.5634	17.2271	16.6568	16.1346
1767	16.299	17.1324		19.5987	15.8137	16.6933	16.3746	16.1589
1768	16.1638	17.3287		19.7198	14.984	15.9532	16.352	16.1567
1769	16.3445	17.5726		20.2644	14.6061	16.4202	16.5846	16.3462
1770	16.0679	17.7346		19.5334	14.5654	17.1777	16.614	16.6804
1771	16.45	17.9295		19.925	15.149	17.3083	17.2027	16.2666
1772	16.2767	17.5987		19.3467	15.3662	16.7765	16.6903	17.0217
1773	16.0561	17.7994		18.6127	15.3706	17.0304	16.7654	16.5717
1774	16.4067	17.0574		19.3497	14.2445	16.7586	16.9419	16.8159
1775	16.6606	17.1943		19.444	15.4018	17.4299	16.9861	15.6945
1776	16.3654	17.2848		19.6151	15.6312	17.5416	16.2209	15.8736
1777	16.2633	17.4094		19.2394	15.3	16.9562	17.9576	16.289
1778	15.8438	17.663		19.9563	15.1053	17.2284	16.8022	15.3042
1779	16.6263	16.933		19.0741	15.5084	17.5147	16.2581	16.455
1780	16.6122	17.3291		18.6381	15.4595	17.3634	16.3061	16.0691
1781	17.0352	16.8587		19.8015	14.7981	17.0834	17.2239	16.1766
1782	17.2504	18.1443		19.3877	14.1392	16.7817	16.9343	16.5436
1783	17.0011	17.3584		19.2896	15.7389	16.718	16.8299	15.3623
1784	17.6093	17.6637		19.5116	16.0309	17.1368	16.8791	16.6462
1785	16.9208	17.3946		19.1902	15.5633	16.7721	17.0073	17.1941
1786	17.088	17.1252		19.4948	15.4775	16.7484	16.5776	16.4114
1787	16.5341	17.3499		18.9241	15.398	16.9562	16.7222	16.6142
1788	16.9645	17.065		19.1971	15.0239	16.8323	17.2135	16.1041
1789	17.664	16.9387		19.9041	15.8045	16.5455	17.2447	16.7875
1790	16.7101	17.5677		18.5335	15.4547	16.51	17.2537	16.6785
1791	17.0414	17.0396		18.9215	15.1942	16.3916	16.8295	16.9775
1792	17.4917	18.0398		19.4636	15.6204	16.2799	16.9581	16.6738
1793	16.8766	17.6562		19.2963	15.242	16.1947	16.1724	17.1802
1794	17.3379	16.972		19.1642	14.7923	16.5161	16.8989	16.5594
1795	17.0942	16.9279		19.5063	15.2894	16.2984	16.5585	16.7266
1796	16.443	17.6918		20.0069	15.1832	16.5084	16.8226	16.7162
1797	16.8811	17.8731		19.7994	15.6024	16.3459	16.8582	16.6938
1798	16.8898	17.6715		20.0928	15.4404	16.5667	17.0201	16.2571
1799	17.2022	17.2256		19.0535	14.7357	17.1934	16.3532	16.7243
1800	16.9781	16.8202		18.8492	15.0312	16.7354	16.698	17.0242
1801	16.2504	16.5653		19.3036	15.3953	15.9985	16.5974	16.8877
1802	16.8483	17.1299		19.3601	14.9985	15.8623	16.9798	16.7339
1803	16.4683	16.4353		19.0068	15.4115	16.8078	17.1024	17.0113
1804	17.1884	17.3236		19.4224	15.4367	16.6226	16.8755	17.2375
1805	17.3285	16.8998		18.458	15.7616	16.4563	16.1846	16.5403
1806	17.4085	17.1036		19.566	15.5374	16.5617	17.1861	16.702
1807	16.281	17.5784		19.0105	15.619	15.9196	17.1791	17.6651
1808	16.7817	17.7622		18.4531	14.8023	16.5298	16.7566	16.4079
1809	17.0529	17.2192		18.7378	15.8751	15.7467	16.6963	16.3001
1810	16.1274	17.9461		18.6027	15.5219	16.6055	16.5251	16.5461
1811	16.8212	16.9299		19.3631	15.4522	17.0852	17.0666	16.0637
1812	16.2076	16.946		18.1992	15.6653	16.2045	16.599	15.9909
1813	16.4433	17.2203		19.4006	15.2456	17.1181	16.7256	16.9277
1814	15.6217	17.4079		18.83	15.0893	16.2712	16.8745	16.7352
1815	16.1979	16.7893		18.9935	15.9693	16.4472	17.7869	16.1428
1816	16.5066	17.4253		19.2277	16.2823	16.6058	16.9233	16.1163
1817	16.0715	17.5396		19.5093	15.6827	16.2819	18.2583	16.4706
1818	15.525	17.4323		18.4606	15.0852	16.6545	17.1908	16.7679
1819	15.6208	17.5928		18.0304	15.246	16.4696	17.703	16.7181
1820	15.1461	18.1126		19.6998	14.6023	16.5642	17.2448	16.769
1821	15.7796	17.1708		20.069	15.2241	16.2815	16.7963	16.6071
1822	16.2005	17.0588		19.4285	15.0448	16.8695	16.9136	16.5432
1823	16.2925	17.2825		19.5221	14.6809	17.0251	17.2156	16.5969
1824	16.0774	17.74		18.1529	14.9659	17.313	17.0275	16.1133
1825	16.3315	18.0193		19.3085	15.5435	16.6805	16.9028	16.1458
1826	16.4304	17.8		18.5764	15.5011	16.8962	15.8297	16.0493
1827	16.8058	17.2135		19.0675	14.477	16.6166	16.1716	16.6102
1828	17.2061	18.0527		19.4106	15.16	16.8674	15.8863	16.1207
1829	17.1937	17.4516		19.1999	14.8596	16.6237	17.108	16.0244
1830	17.7003	17.5847		19.8792	15.2448	17.1858	16.2458	16.0991
1831	17.1785	17.0012		18.4094	14.8737	16.9576	16.9168	16.2498
1832	16.5016	17.0219		19.4637	14.5819	16.1058	16.2457	15.3948
1833	17.1327	17.3328		18.6528	15.3047	16.9215	17.1189	15.918
1834	16.361	17.3574		19.8828	15.2067	16.3538	17.3631	15.3625
1835	16.1311	16.9819		19.5871	15.4631	16.1814	17.4234	16.0326
1836	16.3005	17.3078		19.0906	14.9499	15.9078	16.9702	16.5635
1837	16.7525	17.1743		19.1202	14.3916	16.4009	16.2094	16.9015
1838	17.1155	17.0679		19.7315	14.8151	16.7491	17.3791	16.1879
1839	17.6827	17.7823		19.3961	14.4642	16.5728	17.0667	15.635
1840	16.5157	17.3584		19.4237	15.3261	15.9819	16.5838	15.7176
1841	16.6712	16.7422		19.5399	14.8345	16.6868	16.6214	15.4018
1842	16.8572	17.657		19.3838	15.1194	16.7841	16.2859	16.4205
1843	16.3407	17.032		18.938	15.1293	16.5937	17.4343	16.3745
1844	16.2485	16.8042		19.0635	14.9187	16.7814	17.2069	16.0482
1845	16.3874	17.5721		19.1947	15.3252	16.9652	17.3311	16.5836
1846	15.8688	16.3498		19.4146	15.0074	16.2331	16.9485	16.3041
1847	17.213	16.4879		20.0399	14.9262	16.5162	17.2857	16.855
1848	16.8777	16.8164		19.6386	14.7608	16.4539	16.9504	16.4021
1849	16.9439	16.8499		19.6183	15.071	16.2565	16.8956	16.4198
1850	16.3685	16.5985		20.1107	15.0341	16.5358	17.3298	16.2225
1851	16.5264	16.9975		20.0353	15.1148	16.6632	17.0337	16.2545
1852	16.9002	16.704		20.223	14.7042	16.5326	17.2243	16.1639
1853	17.0166	17.1458		19.3063	14.738	16.1429	17.3116	16.8014
1854	17.1736	17.2795		19.5888	14.9	16.388	16.6266	16.9086
1855	16.0539	17.206		19.3022	14.9567	16.4155	16.4238	17.0857
1856	17.0781	16.6576		19.1269	15.2728	16.6514	17.1422	16.5697
1857	17.7174	17.1368		19.3581	14.8681	16.5152	17.2691	16.8558
1858	16.4991	16.4169		18.5211	14.5012	16.4955	17.2812	16.463
1859	17.0888	16.8561		18.5686	14.5881	16.3965	17.0682	16.5716
1860	16.1311	16.8706		18.6609	14.6251	16.2682	17.5983	16.8043
1861	16.3356	16.3768		19.2252	14.5593	16.4918	17.4646	16.2526
1862	16.571	16.5085		19.9995	14.8578	16.0833	17.2648	16.2188
1863	16.1974	16.4255		18.8555	14.9868	16.5869	17.6334	17.1151
1864	16.8334	16.6328		19.3334	14.6675	16.5571	17.7269	15.6852
1865	17.3917	16.935		19.1831	14.2501	16.4041	17.5639	16.9693
1866	16.7578	16.8187		19.8372	14.6345	16.2948	17.6513	15.8716
1867	16.228	16.7059		20.0144	14.9034	16.3125	17.1428	16.368
1868	16.8573	16.7528		20.1004	14.5736	16.1538	17.4427	15.5854
1869	16.9758	16.2603		20.0623	13.9932	16.9345	18.2631	16.1091
1870	16.5699	17.2209		20.4501	14.2145	17.8135	17.7178	16.8058
1871	16.5634	16.1745		20.5136	14.3685	16.5072	17.6938	15.4494
1872	16.0325	17.2252		19.7073	13.9199	17.1646	17.5801	16.2012
1873	16.3103	16.718		19.5211	14.8787	16.6305	16.495	16.3053
1874	16.8015	16.1763		20.0057	14.3768	16.5567	17.3744	16.3482
1875	17.7431	15.9489		19.7839	14.1194	16.8828	17.6408	16.5679
1876	17.1407	17.2007		19.8868	14.3615	16.4859	17.3191	15.7794
1877	16.2375	17.1929		19.499	14.9987	16.3687	17.0669	16.1794
1878	16.4882	17.3107		19.9476	15.0948	16.4575	17.5435	15.132
1879	17.2321	16.3983		20.3258	15.7547	16.7043	17.8813	16.4424
1880	17.1222	16.9877		19.9757	14.3877	16.8715	18.3658	16.2791
1881	17.3818	16.2291		19.145	14.954	16.7451	18.1977	16.8779
1882	17.493	16.8287		19.7435	14.3671	16.9078	17.4907	16.645
1883	16.3672	17.3384		19.6838	14.2895	17.0019	17.3665	16.1639
1884	16.3082	17.0382		20.345	14.5075	16.7729	18.2341	16.2448
1885	17.0305	17.7224		19.9534	14.6346	16.6548	18.0212	16.6141
1886	17.5092	17.3926		20.2652	14.2329	16.8123	18.1852	17.5822
1887	17.3731	16.6889		20.3736	15.3717	16.581	18.4534	16.6802
1888	17.1781	17.7678		20.4503	14.5699	16.7788	17.6793	15.8754
1889	17.1672	18.0988		19.705	15.0433	16.2263	17.81	16.6158
1890	17.1459	17.405		19.4577	14.8213	16.5513	18.4246	17.2343
1891	17.8771	17.0438		19.1597	15.1899	16.6949	18.0978	16.8499
1892	17.254	17.5559		19.363	15.1865	16.7407	17.1223	16.3129
1893	16.5945	17.5892		19.3002	15.3551	16.2735	16.9812	16.5614
1894	15.9836	18.0284		19.3572	15.3278	16.115	18.5826	16.8264
1895	17.4286	18.1712		19.0868	15.174	15.9834	18.0215	17.4407
1896	16.7585	17.4267		19.8918	15.0038	16.7387	18.5066	16.9657
1897	16.6694	18.6851		19.6035	14.5043	16.472	18.8076	16.7815
1898	16.6498	17.8734		20.2172	14.9326	16.114	18.7727	16.7871
1899	16.0863	17.84		20.2024	14.9905	15.899	18.3171	16.2314
1900	16.2988	17.7902		19.3399	15.5591	15.9254	18.4549	16.5181
1901	16.6101	17.7489		19.5908	15.0378	16.5901	17.5418	16.5087
1902	16.6793	17.8846		19.354	15.6682	16.5904	17.6257	16.2251
1903	17.3488	17.7654		19.989	15.237	16.5207	18.457	16.3739
1904	16.6682	18.1936		19.7374	14.8946	16.6989	18.0718	16.9997
1905	17.1166	17.9689		19.5235	15.1829	16.9906	17.3356	17.2349
1906	16.7311	18.09		20.2614	14.9582	16.4413	18.64	17.6417
1907	16.8727	18.1155		19.1087	15.0261	16.4228	17.8394	17.4306
1908	16.5782	18.2021		19.3707	14.6061	16.9392	18.0348	16.7245
1909	16.2106	17.218		20.216	14.9827	16.124	18.2336	16.7283
1910	16.7759	17.5739		19.4273	15.01	16.8833	17.5404	16.4519
1911	16.6492	17.0525		18.8396	14.939	16.6985	18.6869	17.1784
1912	16.8575	16.892		19.6078	14.8388	17.0544	17.7313	16.3674
1913	16.398	17.3193		19.5627	14.4429	16.9167	18.2043	17.1333
1914	16.2651	17.5755		19.6952	15.0478	15.9579	17.7275	16.6127
1915	17.3377	16.6287		19.8033	15.3117	16.5295	18.0685	16.7078
1916	16.6827	16.6678		18.6112	14.7927	16.6964	17.9512	16.5571
1917	16.9118	16.9489		18.6158	14.629	16.5486	18.4458	16.8074
1918	16.3911	17.216		19.6762	14.3296	16.5856	18.1309	16.6946
1919	16.3595	17.5147		19.0283	14.7892	16.2111	17.2342	16.6047
1920	16.3036	17.2366		19.6468	14.6422	16.8065	18.4112	16.6445
1921	16.6254	16.9671		19.7844	14.5765	17.016	18.0112	17.0483
1922	16.2767	17.0505		19.1126	14.3258	16.5264	18.0306	17.2018
1923	16.6259	17.4207		18.9957	14.8856	16.4445	17.9393	17.0451
1924	16.5491	17.5272		19.0402	14.5664	16.5423	17.7587	16.4066
1925	16.4438	17.2552		19.4364	14.9371	16.5501	18.8784	17.0076
1926	17.2411	17.9615		18.8355	14.9517	16.9272	18.3423	16.4954
1927	16.915			19.0987	14.8592	17.0174	17.9574	17.1743
1928	15.7641			19.009	14.5302	17.0809	18.6728	17.3461
1929	16.8555			18.5702	15.1655	17.7806	19.2006	16.7842
1930	16.6616			19.3702	14.8124	17.5383	19.4152	17.4186
1931	16.4627			18.6565	14.8388	16.6012	19.6459	17.4261
1932	16.5461			18.5489	14.804	17.1233	19.2545	16.8778
1933	16.2933			17.983	15.5033	16.8409	19.0337	17.7159
1934	15.8001			18.1775	15.7292	17.5026	19.273	17.4127
1935	16.5102			18.8583	15.8444	17.1305	19.4494	17.4176
1936	16.9517			19.0493	15.2865	17.0495	19.9412	16.6916
1937	16.866			18.9714	15.877	17.3875	18.8806	17.4276
1938	17.102			19.0154	15.2309	17.3819	19.0082	17.132
1939	17.4977			18.6716	15.0774	17.353	18.3495	17.3674
1940	16.6172			19.8357	14.9018	17.1424	19.3173	16.5386
1941	16.264			19.3037	14.8002	18.0236	19.2323	16.7979
1942	16.3862			19.1983	15.5438	17.41	18.3186	17.5538
1943	17.1022			20.0047	15.5811	17.036	18.6306	16.8548
1944	17.1151			19.5906	15.2011	17.5915	18.9451	17.8359
1945	18.033			20.2989	14.7822	17.3361	18.8273	17.6497
1946	17.1798			20.6419	15.6051	17.6099	18.9665	17.2572
1947	17.0811			19.549	15.7389	17.9154	18.6507	17.8871
1948	16.129			19.4183	15.2067	17.0162	18.437	17.2411
1949	15.6007			18.9231	15.4742	17.9284	18.5553	16.8968
1950	16.0001			19.3934	15.417	16.8443	18.9272	16.2217
1951	15.7463			18.593	15.1478	17.6041	18.9204	16.9168
1952	16.5206			18.7038	15.4341	16.7694	18.7341	17.1056
1953	16.3446			19.4124	14.928	17.0795	18.754	16.975
1954	16.2515			19.0207	14.9353	17.067	19.0452	17.3267
1955	16.7101			19.4007	15.2522	16.2913	18.91	17.7886
1956	16.1709			19.6886	14.9973	17.1756	18.6452	18.141
1957	15.9858			19.8805	15.5704	17.6166	18.5363	17.9204
1958	15.3648			20.012	15.7618	17.4527	18.5339	17.5378
1959	16.1808			18.6321	14.9747	17.4441	18.4171	18.2019
1960	15.8204			18.845	15.6507	16.4276	19.0207	17.8019
1961	16.1026			18.7458	15.4234	16.744	18.9112	18.0877
1962	16.1466			19.1759	15.093	17.2345	19.0592	17.2749
1963	16.2383			19.1601	15.2424	17.1544	18.6004	17.4822
1964	15.5392			19.0697	15.0989	17.0767	19.0813	17.525
1965	15.8691			19.8361	14.9855	16.5962	18.6211	17.1639
1966	15.9841			19.1006	14.8057	16.7559	18.8161	17.2235
1967	15.7064			19.1485	15.0076	17.2467	18.9149	16.8992
1968	15.7546			19.9629	15.4431	17.2477	18.7917	17.1305
1969	15.8929			19.1783	15.0591	17.3396	18.8304	16.1044
1970	15.6831			19.5663	14.4543	17.2871	18.3031	16.9351
1971	16.7319			18.7513	14.9207	16.7276	19.1855	17.1151
1972	16.7357			19.0914	15.168	17.3817	17.9702	16.7244
1973	16.2025			19.5463	15.5265	17.1833	18.4426	16.3183
1974	16.3073			19.0967	15.5822	17.0003	18.093	16.755
1975	16.6421			18.9105	15.2616	17.6103	18.0622	16.1938
1976	17.3856			18.6652	15.0865	16.8314	18.2561	16.1602
1977	16.4527			18.8223	14.8897	17.408	18.3079	17.5122
1978	16.5076			18.7414	15.2329	17.373	18.2627	16.9867
1979	16.7813			19.3881	16.1471	16.5958	18.48	17.1407
1980	17.389			19.4569	15.1042	16.9977	17.438	17.5556
1981	16.4719			18.7008	15.6464	16.9492	18.2317	17.6981
1982	16.6576			18.843	16.3376	16.7563	17.8833	17.5652
1983	16.4668			19.3301	16.116	16.8842	17.2962	18.0906
1984	16.1893			19.3682	15.4261	16.9786	18.1161	17.2949
1985	16.3951			18.0627	14.7854	16.8672	17.8575	16.9539
1986	17.1126			18.4093	15.6808	17.0226	18.5017	17.9978
1987	16.4296			18.6509	15.6496	16.8859	18.6283	17.5123
1988	17.3412			18.8817	15.24	17.615	18.0568	17.2849
1989	16.0676			18.5523	15.8165	16.9426	18.2392	17.0924
1990	16.6825			18.5241	15.623	16.381	19.1514	16.7742
1991	16.3088			18.899	15.4484	17.0258	18.3026	17.6105
1992	17.4556			18.7118	15.9748	16.974	18.8594	17.8765
1993	16.4576			18.2901	14.944	16.7778	17.8016	17.7673
1994	15.5368			18.7215	15.7266	16.6101	17.8699	17.1885
1995	15.2824			18.9931	15.971	16.7934	18.1544	16.7927
1996	15.8168			19.3925	14.8638	16.9124	18.7439	16.3614
1997	16.0449			19.4291	15.1541	16.3038	18.4534	17.021
[truncated: 3,004 more rows]
