# Supplementary material for: Transport mechanism of DgoT, a bacterial homolog of SLC17 organic anion transporters
Source: EMBO J. 2024 Oct 25;43(24):6740–65. doi: 10.1038/s44318-024-00279-y (PMC11649914; doi:10.1038/s44318-024-00279-y)
Supplement: Supplementary file 10 — Source data Fig. 9 [file 44318_2024_279_MOESM10_ESM.zip › Figure 9/9E/9E.xls]

## Sheet: README
For each frame of the trajectory (every 0.1 ns) residues within 0.2 nm of galactonate were identified. Frequency of interaction (i.e. number of frames in which residue is whithin cutoof distance divided by total number of frames) is plotted

## Sheet: Main panel
Residue	Frequency of interaction
	WT	WT	WT	WT	R47Q	R47Q	R47Q	R47Q
	Rep #1	Rep #2	Rep #3	Rep #4	Rep #1	Rep #2	Rep #3	Rep #4
R47 / 47Q	0.996903	0.985235	0.879625	0.988945	0	0	0	0.00261723
Y44	0.982966	0.574688	0.279351	0.521809	0.78614	0.517805	0.09694	0.0791712
Y79	0.933217	0.959732	0.857926	0.962613	0.992161	0.979288	0.104774	0.907525
Q164	0.298877	0.568552	0.297624	0.0434171	0.706177	0.612645	0.463892	0.361614
Q264	0.208672	0.147843	0.0230699	0.10191	0.324867	0.28125	0.235496	0.224209
N393	0.853078	0.266539	0.359525	0.422312	0.543744	0.356468	0.050918	0.506434
W272	0.0423926	0.0759348	0.592051	0.187739	0.0181875	0.0399709	0.311383	0.0300981
S370	0.00967867	0.000958773	0.105299	0.00703518	0.0144246	0.0388808	0.475153	0.0089422
W373	0.110337	0.0995206	0.367291	0.0864322	0.29445	0.276163	0.00146879	0.262814
T372	0	0.0207095	0	0	0.121982	0.288881	0.0105263	0.136096
L271	0.0416183	0.0427613	0.0379169	0.11598	0.0122295	0.172965	0.0734394	0.0207197

## Sheet: Raw data
Frame	Residues within 0.2 nm of galactonate
	WT (D46[H] E133[H])				R47Q (D46[H] E133[H])
	Rep #1	Rep #2	Rep #3	Rep #4	Rep #1	Rep #2	Rep #3	Rep #4
1	47, 79, 164, 272	44, 47, 164, 264, 393	44, 47, 79, 393	44, 47, 79, 164, 370, 393	44, 79, 164, 272, 393	44, 79, 164, 393	44, 79, 393	44, 79, 272, 393
2	44, 47, 79, 164, 370, 393	44, 47, 79	44, 47, 79, 164, 393	44, 47, 79, 164, 393	44, 79, 264, 393	79, 164, 393	44, 79	44, 79, 272
3	44, 47, 79, 164, 393	44, 47, 79, 164, 393	44, 47, 79, 264, 393	44, 47, 79, 393	79, 164, 393	79, 164, 272, 373	79, 272, 393	44, 79, 393
4	44, 47, 79, 373, 393	44, 47, 79, 164, 393	44, 47, 79, 393	44, 47, 79, 268, 393	44, 79, 272	44, 79, 137, 164, 393	44, 79, 271, 272	44, 79, 272
5	44, 47, 79, 164, 393	44, 47, 79, 164, 373	44, 47, 79, 164, 393	44, 47, 79, 370, 393	79, 164, 272, 393	44, 79, 272, 393	44, 79, 272, 393	44, 79, 264, 393
6	44, 47, 79, 164, 264, 393	44, 47, 79, 164, 373	44, 47, 79, 393	44, 47, 79, 393	79, 164, 264, 272, 393	44, 79, 161, 164, 264, 272, 373	44, 79, 272	44, 79, 271, 393
7	44, 47, 79, 164, 393	44, 47, 79, 164, 272	44, 47, 79, 264, 393	44, 47, 79, 370, 393	79, 164, 264, 272, 393	44, 79, 264	44, 79	44, 79, 137, 393
8	44, 47, 79, 264, 393	47, 79, 164, 264, 272	44, 47, 79, 164, 393	44, 47, 79, 164, 370, 393	79, 164, 272, 393	79, 137, 264	44	44, 79
9	44, 47, 79, 264, 393	44, 47, 79, 164, 264	47, 79, 164, 373	44, 47, 79, 370, 393	79, 164, 393	79, 164	44	44, 79
10	44, 47, 79, 164, 264, 393	44, 47, 79, 164, 264	47, 79	44, 79, 393	79, 264, 393	44, 79, 164, 264, 272, 393	79	44, 79
11	44, 47, 79, 268, 393	44, 47, 79, 164, 393	44, 47, 79, 164, 373	44, 47, 79, 393	79, 137, 272, 393	79, 264, 272, 393	79, 264, 393	44, 79, 393
12	44, 47, 79, 164, 393	44, 47, 79, 164	44, 47, 79, 164, 373	44, 47, 79, 393	79, 272, 373, 393	79, 264, 272, 393	44, 79, 272	44, 79, 393
13	44, 47, 79, 393	44, 47, 79, 164	47, 79, 164, 370, 393	44, 47, 79, 268, 370, 393	79, 164, 264, 272, 393	44, 79, 272, 393	44, 79, 272, 393	44, 79, 272, 393
14	44, 47, 79	44, 47, 79, 164, 393	44, 47, 79, 164, 373	44, 47, 79, 370	79, 164	79, 264, 272, 393	44, 79	44, 393
15	44, 47, 79, 393	44, 47, 79, 164, 264	44, 47, 79, 164, 373	44, 47, 79, 164, 370, 393	44, 79, 164, 272, 393	79, 264, 393	44, 79, 272	44, 79, 272, 373
16	44, 47, 79, 264, 393	44, 47, 79, 164, 373, 393	44, 47, 79, 164, 393	47, 79, 393	79	79, 272, 393	44, 79, 268, 272	44, 79, 272
17	44, 47, 79, 373, 393	44, 47, 79, 164	47, 79, 164, 264, 393	44, 47, 79, 370, 393	44, 79, 164, 272, 393	79, 164, 264, 272, 393	44, 79, 393	44, 79, 264, 393
18	44, 47, 79, 264, 373, 393	47, 79, 164, 272	44, 47, 79, 271, 370, 393	44, 47, 79	44, 79	79, 272, 393	44, 79, 393	44, 79, 264, 393
19	44, 47, 79, 393	44, 47, 79, 164, 264, 373	44, 47, 79, 268, 393	44, 47, 79, 164, 370, 393	44, 79, 393	79, 264, 393	44, 79, 393	44, 79
20	44, 47, 79, 164	44, 47, 79, 164, 373	44, 47, 79, 164, 370, 393	44, 47, 79, 370, 393	44, 79, 164, 393	79, 264, 272	44, 79	44, 79, 393
21	44, 47	47, 79, 264, 272	44, 47, 79, 164, 370, 373, 393	44, 47, 79, 370, 393	44, 79, 164, 272	79, 164, 272, 393	44, 79	44, 79, 393
22	44, 47, 79, 393	47, 79, 164, 272, 373	44, 47, 79, 164	44, 47, 79, 268, 370, 393	79, 264, 393	79, 164, 393	44, 79	44, 79, 272
23	44, 47, 271, 373, 393	47, 79, 373	44, 47, 79, 370	44, 47, 79, 164, 370, 393	79, 164, 264, 268, 272	79, 272, 393	44, 79	44, 79, 271, 272
24	44, 47, 79, 264, 393	47, 79, 164, 264, 272	44, 79, 393	44, 47, 79, 164, 370, 393	79, 164, 272, 393	79, 272, 393	44, 79	44, 79, 272, 393
25	44, 47, 79, 393	47, 79, 164	44, 47, 79	44, 47, 79, 272, 370, 393	79, 164, 272, 393	79, 272, 393	44	44, 79, 264, 393
26	44, 47, 79, 164, 393	44, 47, 79, 164, 264	44, 47, 79, 271, 272	44, 47, 79, 370	79, 164, 393	79, 164, 272, 393	44, 79	44, 79, 271, 393
27	44, 47, 79, 164, 393	44, 47, 79, 164, 264	44, 47, 79, 370, 393	44, 47, 79, 164, 393	370	79, 271, 272, 393	44, 79	44, 79, 264, 267, 393
28	44, 47, 393	44, 47, 79, 393	44, 47, 79	44, 47, 79, 164, 393	79, 164, 393	79, 164, 271, 393	44, 79, 264	44, 79, 271, 393
29	44, 47, 79, 264, 271, 393	44, 47, 79, 164, 264	44, 47, 79, 370	44, 47, 79, 370, 393	79, 264, 272, 373	79, 164, 272, 393	44, 79	44, 79, 137, 393
30	44, 47, 79, 373, 393	47, 79, 164, 264, 373	44, 47, 79, 393	44, 47, 79	79, 272, 393	79, 137, 393	44, 79	79, 393
31	44, 47, 79, 164, 393	44, 47, 79, 164, 264, 393	44, 47, 79, 370	44, 47, 79, 164, 370	79, 164, 272, 393	79, 164, 264, 272, 393	44, 79	79, 264, 272
32	44, 47, 79, 393	44, 47, 79, 164	44, 47, 79	44, 47, 79, 164, 370, 393	79, 393	79, 271, 272, 393	44, 79	44, 79, 268, 393
33	44, 47, 79, 164, 373, 393	47, 164, 373	44, 47, 79	44, 47, 79, 164, 370, 393	79, 164, 393	79, 264, 272, 393	44, 79	44, 79, 393
34	44, 47, 79, 164, 373, 393	44, 47, 79, 164, 393	44, 47, 79, 164, 272, 393	44, 47, 79, 393	79, 264, 272, 393	79, 164, 268, 272, 393	44, 79, 137, 393	44, 79, 393
35	44, 47, 79, 164, 373	44, 47, 79, 164, 272	44, 47, 79, 164, 393	44, 47, 79, 164, 272, 370, 393	79, 393	79, 164, 264, 272, 393	44, 79, 164	44, 79, 264, 393
36	44, 47, 79, 264, 373	44, 47, 79, 164, 373	44, 47, 79, 370	44, 47, 79, 272, 370, 393	79, 264, 272	79, 272, 393	44, 79, 264	79, 271, 272, 393
37	44, 47, 79, 164, 393	44, 47, 79, 264, 272	44, 47, 79, 164, 272, 370	44, 47, 79, 271, 393	79, 272, 393	79, 264, 272, 393	44, 79	44, 79, 393
38	44, 47, 79, 393	44, 47, 79, 373	44, 47, 79, 272	44, 47, 79, 164, 370, 393	79, 272, 393	79, 393	44, 79, 271	44, 79, 264
39	44, 47, 79, 264	44, 47, 79, 164	44, 47, 79, 373	44, 47, 79, 164, 272, 370	79, 272, 393	44, 79, 393	44, 79, 393	44, 79
40	44, 47, 264	44, 47, 79, 164, 373	44, 47, 79, 393	44, 47, 79, 272, 393	79, 164, 271	44, 79, 272	44, 79, 393	44, 79, 393
41	44, 79, 164, 271, 393	44, 47, 79, 264	44, 47, 79	44, 47, 79	79, 264, 393	44, 79, 264, 272, 373	44, 79, 393	44, 79, 393
42	44, 47, 79, 164, 264	44, 47, 79, 164	44, 47, 79	44, 47, 79, 370, 393	79, 393	79, 264, 271, 393	44, 79, 164, 393	44, 79, 264, 393
43	44, 47, 393	44, 47, 79, 164, 272	44, 47, 79	44, 47, 79, 164, 373, 393	79, 393	44, 79, 164, 393	44, 79, 164, 393	44, 79, 272, 393
44	44, 47, 79, 373	44, 47, 79, 164, 264, 373	44, 79, 137, 370, 393	44, 47, 79, 393	79, 164, 393	79, 264, 272, 393	44, 164	44, 79, 272, 393
45	44, 47, 164	44, 47, 79, 164, 264	44, 79, 164, 370, 393	44, 47, 79, 370	79, 393	79, 164, 393	44, 79, 164	44, 79, 264, 272, 393
46	44, 47, 79, 164, 373, 393	44, 47, 79, 164, 264, 272, 373	44, 79, 164, 370, 393	47, 79, 272, 393	79, 264	79, 264, 272, 393	44, 267, 271	44, 79, 393
47	44, 47, 393	44, 47, 79, 164, 264	79, 264, 267, 370, 393	44, 47, 79, 373, 393	79, 164, 373	79, 164, 272, 393	44, 164, 264, 272	44, 79, 272, 393
48	44, 47, 164	44, 47, 79, 164, 373	44, 79, 370, 393	44, 47, 79, 393	79, 164, 373, 393	137, 264, 272, 393	272	79, 272
49	44, 47, 79, 393	44, 47, 79, 164, 272	164, 370, 393	44, 47, 79, 164, 264, 393	79, 164, 264, 393	79, 272, 393	164, 264, 272	79, 393
50	44, 47	44, 47, 79, 164	79, 164, 370, 393	44, 47, 79, 271, 272, 393	79, 164, 272, 393	79, 272, 393	264, 272	79, 164, 264, 272, 393
51	44, 47, 164, 264, 373, 393	44, 47, 79, 164	79, 393	44, 47, 79, 164, 393	79, 164, 271, 272, 393	79, 393	264, 272	79, 164, 272, 393
52	44, 47, 79, 373, 393	44, 47, 79, 164	44, 79, 164, 393	44, 47, 79, 264, 373, 393	79, 164, 272, 393	79, 393	164, 272	79, 272, 393
53	44, 47, 264, 393	44, 47, 79, 164, 372	79, 370, 393	44, 47, 79, 164, 264, 393	79, 393	79, 137, 264, 272, 393	164	79, 264, 272, 373, 393
54	44, 47, 79, 164, 373, 393	44, 47, 79, 164, 264	370	44, 47, 79, 164, 373, 393	79, 164, 272, 393	79, 272	272	79, 264, 272, 393
55	44, 47, 79, 393	44, 47, 79, 373	44, 393	44, 47, 164, 393	79, 272, 370, 393	79, 137, 164, 272	164	79, 264, 393
56	44, 47	44, 47, 79, 164, 373	164, 393	44, 47, 79, 264, 272, 393	79, 272	79, 373, 393	264, 272	79, 264, 272
57	44, 47, 79, 164, 373, 393	44, 47, 79	44, 79, 370, 393	44, 47, 79	79, 393	79, 264, 271, 373, 393	272	79, 164, 272, 373, 393
58	44, 47, 79, 164, 373	44, 47, 79, 164, 264, 373	268, 393	44, 47, 79, 264, 370	79, 272, 393	79, 373, 393		79, 272
59	44, 47, 373, 393	47, 79, 164, 372	79, 164, 370, 393	44, 47, 79, 164, 393	79, 164, 271, 272, 393	79, 164, 393	164, 267, 272	79, 164, 393
60	44, 47, 164	44, 79, 164, 264, 372	44, 79, 164, 268, 370, 393	44, 47, 79, 164, 393	79, 164, 272, 393	79, 164, 272, 393	164, 271	79, 164, 264, 272, 393
61	44, 47, 79	44, 47, 79, 164	370, 393	44, 47, 79	79, 393	79, 271, 393	164, 264, 272	79, 164, 272, 393
62	47, 79, 393	44, 47, 79, 164, 393	79, 370, 393	44, 47, 79, 264, 393	79, 164, 264, 271, 272, 373, 393	79, 272, 373, 393	272	79, 164, 272, 393
63	44, 47, 79	44, 47, 79, 164	79, 164, 370, 393	44, 47, 79, 373, 393	79, 164, 393	79, 137, 272, 393	272	79, 164, 272, 373, 393
64	44, 47, 79	44, 47, 79, 164, 393	79, 164, 370, 373, 393	44, 47, 79, 264	79, 164, 272, 393	79, 393	164, 264, 272	79, 164, 272, 373, 393
65	44, 47, 79	44, 47, 79, 164, 264	79, 370	44, 47, 79, 373, 393	79, 272, 372, 373, 393	79, 264, 393	272	79, 164, 272, 373, 393
66	44, 47, 79, 164, 393	44, 47, 79, 164	79, 164, 370, 393	44, 47, 79, 373, 393	79, 271, 372, 393	79, 264, 271, 393	164, 264, 272	79, 164, 272, 393
67	44, 79, 164	44, 47, 79, 164, 264, 373, 393	79, 164, 370, 393	44, 47, 79, 164, 373, 393	79, 271, 272, 373, 393	79, 164, 264, 272	161, 272	79, 164, 264, 272, 393
68	44, 47, 79, 164, 393	44, 47, 79, 164, 373	393	44, 47, 79, 393	79, 164, 264, 393	79, 393	164, 264, 272	79, 164, 264, 272, 373, 393
69	44, 47, 79, 164, 393	44, 47, 79, 164, 264, 373	79, 393	44, 47, 79, 393	79, 164, 271, 272, 373, 393	79, 164, 272, 393	164, 271	79, 164, 264, 373, 393
70	44, 47, 79, 164, 393	44, 47, 79, 164, 264	79, 164, 271, 370, 393	44, 47, 79, 164, 393	79, 164, 373, 393	79, 264, 373, 393	264, 272	79, 272, 393
71	44, 47, 79, 370, 393	44, 47, 79, 164, 264, 393	164, 370, 393	44, 47, 79, 264, 393	79, 264, 271, 272, 393	79, 164, 272, 393	164, 272	79, 164, 264, 272, 393
72	44, 47, 164, 373, 393	44, 47, 79, 164, 264	370, 393	44, 47, 79, 164, 393	79, 164, 272, 373, 393	79, 264, 272, 393	272	79, 393
73	44, 47, 164, 264, 393	44, 47, 79, 164, 264	79, 370, 393	47, 79, 164, 272, 393	79, 164, 373, 393	79, 393	164	79, 137, 164, 393
74	44, 47, 79, 264, 393	44, 47, 79, 164, 373	164, 370, 393	44, 47, 79, 272, 393	79, 164, 264, 271, 272, 373	79, 393	164, 272, 372	79
75	44, 47, 393	44, 47, 79, 164, 264	79, 370, 393	44, 47, 79, 272, 393	79, 164, 272, 393	79, 137, 164, 272, 370, 393	164, 272	79, 164, 272, 373, 393
76	44, 47, 79, 164, 393	44, 47, 79, 164	44, 79, 373, 393	44, 47, 79, 393	79, 164, 272	79, 164, 272, 393	164	79, 272, 393
77	44, 47, 79, 393	44, 47, 79, 164, 373	44, 79, 393	44, 47, 79, 164, 264, 393	79, 271, 272, 393	79, 264, 272	264, 271	79, 164, 272, 373, 393
78	44, 47, 79, 393	44, 47, 79, 164	79, 370, 393	44, 47, 79, 264, 393	79, 164, 272, 373, 393	79, 164, 393	264, 267	79, 164, 393
79	44, 47, 373, 393	44, 47, 79, 264, 372, 373, 393	79, 370, 393	44, 47, 79, 264, 370, 393	79, 164, 272	79, 164, 393		79, 164, 272, 373, 393
80	44, 47, 79, 393	44, 47, 79, 164, 372	79, 370, 393	47, 79, 164, 370, 393	79, 164, 272, 372, 373, 393	79, 164, 393	271, 272, 370	79, 164, 272, 393
81	44, 47, 79, 373	44, 47, 79, 164, 373	79, 370, 393	44, 47, 79, 164, 271, 393	79, 164, 272, 393	79, 137, 264, 393	164, 264, 271, 272	79, 272, 373, 393
82	44, 47, 79, 393	44, 47, 79, 164, 264	44, 164, 370, 393	44, 47, 79, 164, 264, 393	79, 272, 372, 373, 393	79, 393	264, 271	79, 164, 393
83	44, 47, 79, 393	44, 47, 79, 264, 372	79, 271, 370, 393	44, 47, 79, 164, 267, 272, 370, 393	79, 272	79, 164, 272, 393		79, 264, 268, 272, 393
84	44, 47, 271, 393	44, 79, 164	79, 370, 393	44, 47, 79, 164, 264, 271, 370, 393	79, 272, 372, 393	79, 264, 393	264	79, 164, 272, 393
85	44, 47, 79, 164, 393	44, 47, 79, 164, 264, 372, 373, 393	79, 268, 393	44, 47, 79, 164, 272, 393	79, 164, 393	79, 164, 264, 272, 393	272	79, 373, 393
86	44, 47, 79, 373, 393	44, 47, 79, 164, 264, 373	44, 79, 164, 370, 393	44, 47, 79, 164, 264, 272, 393	79, 272, 372, 373, 393	79, 370, 393		79, 272, 373, 393
87	44, 47, 79, 373, 393	44, 47, 79, 164, 264	44, 164, 271, 370, 373, 393	44, 47, 79, 164, 264, 393	79, 164, 272, 372, 393	79, 393	272	79, 393
88	44, 47, 373, 393	44, 47, 79, 264, 373	79, 164, 370, 393	44, 47, 79, 164, 264, 370	79, 164	79, 264, 393	164	79, 272, 393
89	44, 47, 79, 393	44, 47, 79, 164, 264	79, 393	44, 47, 79, 393	79, 272, 372, 373, 393	79, 164, 271, 393		79, 272, 393
90	44, 47, 79, 272	44, 47, 79, 164, 264	79, 370, 393	44, 47, 79, 164, 264, 268, 272, 393	44, 79, 164, 271, 373	79, 271, 393	271, 272	79, 164, 264, 272, 393
91	44, 47, 79, 164, 393	44, 47, 79, 164, 373	44, 164, 370, 393	44, 47, 79, 164, 271, 370, 393	44, 79, 164	79, 164, 393	164	79, 272, 393
92	44, 47, 79, 164, 373, 393	44, 47, 79, 164, 264	370, 393	44, 47, 79, 164	44, 79, 372, 373, 393	79, 272, 393	164, 264	79, 393
93	44, 47, 79, 393	44, 47, 79, 164	79, 264, 370, 373, 393	44, 47, 79, 164, 264, 370, 393	44, 79, 164, 264, 372, 373	79, 264, 272, 393		79, 393
94	44, 47, 79, 373, 393	44, 47, 79, 164	79, 370, 373, 393	44, 47, 79, 164, 264, 373, 393	79	79, 164, 272, 393	264, 268, 272	79, 264, 373
95	44, 47, 79, 164, 393	44, 47, 79, 164, 373	79, 370, 393	44, 47, 79, 264, 373, 393	44, 79, 164, 393	79, 272, 373, 393	264	79, 272, 393
96	44, 47, 79, 272	44, 47, 79, 264	79, 370, 393	44, 47, 79, 373, 393	44, 79, 164, 264	79, 373, 393	268, 272	79, 164, 272, 393
97	44, 47, 79, 164, 393	44, 47, 79, 164, 372	79, 267, 370, 393	44, 47, 79, 164, 393	44, 79, 164	79, 393		79, 164, 272, 393
98	44, 47, 79, 164, 393	44, 47, 79	79, 264, 370, 393	44, 47, 79, 164, 373, 393	44, 79, 164, 393	79, 272, 393	164	79, 164
99	44, 47, 79, 370	44, 79, 164, 372	79, 164, 393	44, 47, 79, 264, 393	44, 79, 164, 264	79, 264, 393	164	79, 164, 264, 272, 393
100	44, 47, 79	44, 47, 79, 164, 393	79, 164, 370, 393	44, 79, 264, 373, 393	44, 79, 164, 372, 373	79, 164, 393	264, 272	79, 164, 272, 393
101	44, 47, 393	44, 47, 79, 164, 264, 373	79, 370, 393	44, 47, 79, 164, 393	44, 79, 164, 264, 373, 393	79, 393	164, 271, 370	79, 264, 272, 393
102	44, 47, 79, 164	44, 47, 79, 164	264, 370, 393	44, 47, 79, 164, 272, 393	44, 79, 164, 372, 393	79, 272, 373, 393	264, 271	79, 164, 272, 373, 393
103	44, 47, 79, 393	44, 47, 79, 164	44, 79, 370, 393	44, 47, 79, 164, 373, 393	44, 79, 164, 373, 393	79, 164, 272, 393	164	79, 164, 272, 393
104	44, 47, 79, 373, 393	44, 47, 79, 164, 372, 373	44, 370, 393	44, 47, 79, 393	44, 79, 164	79, 164, 264, 272, 373	164	79, 164, 272, 393
105	44, 47, 79, 393	44, 47, 79, 164	164, 370	44, 47, 79, 393	79, 164	79, 164, 272, 393	164, 264	79, 164, 272
106	44, 47, 79, 373, 393	44, 47, 79, 164	79, 370, 393	44, 47, 79, 393	44, 79, 164, 372	79, 272		79, 164, 272, 393
107	44, 47, 79, 164, 373, 393	47, 79, 164, 264	79, 370, 393	44, 47, 79, 393	44, 79, 164, 264, 372, 373	79	264, 272	79, 164, 272, 373, 393
108	44, 47, 79, 393	44, 47, 79, 164	79	44, 47, 79, 164, 264, 393	44, 79, 164, 271, 370, 372, 393	79, 271	272, 370	79, 164, 264, 272, 393
109	44, 47, 79, 164	44, 47, 79, 137, 164, 264, 372, 373	268, 370, 373, 393	44, 47, 79, 264, 268	44, 79, 164, 271	79, 272, 393	164, 372	79, 164, 264, 272
110	44, 47, 164, 373, 393	44, 47, 79, 164	44, 164, 370	44, 47, 79, 373, 393	44, 79, 164	264, 393	164, 372	79, 164, 272, 393
111	44, 47, 79, 393	44, 47, 79, 164	164, 370, 393	44, 47, 79, 393	44, 79	79, 264, 272, 393	161, 164, 372	79, 164, 373, 393
112	44, 47, 79, 164, 393	44, 47, 79, 164, 373	44, 268, 393	44, 47, 79, 164, 393	44, 79, 164, 393	79, 264, 393	164, 271	79, 164, 264, 393
113	44, 47, 79, 164, 264, 393	44, 79, 164, 264	44, 370	44, 47, 79, 393	44, 79, 164, 393	79, 393	164	79, 164, 373, 393
114	44, 47, 79, 264, 373, 393	44, 47, 79, 164	79, 393	44, 47, 79, 393	44, 79, 161, 164	79, 264, 393	264, 272	79, 164, 393
115	44, 47, 79, 393	44, 47, 79, 164, 372	393	44, 47, 79, 264, 393	44, 79, 164, 370, 373	79, 393	164, 264	79, 164, 272, 373, 393
116	44, 47, 79, 164, 393	44, 47, 79, 164, 373	44, 393	44, 47, 79, 271, 393	44, 79, 372, 373	79	164, 264	79, 164, 272, 393
117	44, 47, 79, 264, 393	44, 47, 79, 164	370	44, 47, 79, 264, 393	44, 79, 164	79, 373, 393	272	79, 272, 373
118	44, 47, 79, 164, 393	44, 47, 79, 164	271, 370, 393	44, 47, 79, 373, 393	44, 79, 164, 271	79, 264, 372, 373, 393	272	79, 264, 272, 373, 393
119	44, 47, 79, 164, 264, 370, 373, 393	44, 47, 79	370, 373, 393	44, 47, 79, 373, 393	44, 79, 164, 264, 373	79, 267, 393	164, 272	79, 393
120	44, 47, 79, 393	44, 47, 79, 164	393	44, 47, 79, 393	44, 79, 164	79, 373	264, 272	79, 164, 272, 393
121	44, 79, 393	44, 47, 79, 164	267, 370, 373, 393	44, 47, 79, 164, 393	44, 79, 164	79, 264, 393	164, 272, 372	79, 164, 393
122	44, 47, 79, 164, 264, 393	44, 47, 79, 164	44, 370	44, 47, 79, 164, 373, 393	79, 164	79, 373, 393	164, 264, 272, 372	79, 164, 272, 393
123	44, 47, 79, 271, 370, 393	44, 47, 79, 164, 372	79, 393	44, 47, 79, 264, 393	44, 79, 164, 264	79, 264, 267, 393	164, 272, 372	79, 164, 393
124	44, 47, 79, 164, 393	44, 47, 79, 264	370, 393	44, 47, 79, 264, 393	44, 79, 164	79, 264, 372, 393	164, 372	79, 164, 272, 373, 393
125	44, 47, 79, 164, 370	44, 47, 79, 164, 373	370, 393	44, 47, 79, 264, 393	44, 79, 164	44, 79, 164	164, 272	79, 164, 272
126	44, 47, 79, 164, 393	44, 47, 79, 164, 264	44, 264, 370, 393	44, 47, 79, 164, 373, 393	79, 164	79, 393	164, 264, 272	79, 164, 272, 373, 393
127	44, 47, 79, 393	44, 47, 79, 164, 264, 373		44, 47, 79, 271, 272, 393	44, 79, 164, 372	44, 79, 373	372	79, 164, 264, 271, 373, 393
128	44, 47, 79	44, 47, 79	370, 393	44, 47, 79, 393	44, 79, 164	44, 79, 164, 373	164	79, 264, 272, 393
129	44, 47, 79, 264, 373, 393	44, 47, 79, 164	393	44, 47, 79, 393	44, 79	79, 267	372	79, 271, 393
130	44, 47, 79, 370, 393	44, 47, 79, 164, 372	370, 393	44, 47, 79, 164, 393	44, 79, 164, 264	79, 373	272, 372	79, 164, 272, 393
131	44, 47, 79, 393	44, 47, 79, 164	370, 393	44, 47, 79, 393	44, 79, 373	79, 370	164, 272, 372	79, 164, 272, 373
132	44, 47, 79, 393	44, 47, 79, 164	370, 393	44, 47, 79, 164, 272	44, 79, 373	44, 79, 373	164, 264, 272	79, 164, 272, 393
133	44, 47, 79, 164, 393	44, 47, 79, 164, 373	44, 164, 370, 393	44, 47, 79, 164, 264, 373, 393	44, 79, 164, 393	79, 137, 373	271	79, 164, 264, 271, 272, 393
134	44, 47, 79, 164, 373, 393	44, 47, 79, 164	44, 393	44, 47, 79, 164, 272	44, 79, 164	44, 79	164, 264	79
135	44, 47, 79, 264	47, 79, 164	44, 370	44, 47, 79, 164, 393	44, 79, 164, 393	79, 164, 370, 373	164, 272	79, 164, 272, 373, 393
136	44, 79, 164, 393	44, 47, 79, 164, 264	370, 373	44, 47, 79, 164, 393	44, 79, 264	44, 79, 164	164, 272	79, 164, 373, 393
137	44, 47, 79, 164	44, 47, 79, 164, 264	44, 47, 164, 268, 393	44, 47, 79, 393	44, 79, 164, 264	79, 164	370	79, 393
138	44, 47, 79, 393	44, 47, 79, 164, 264, 372	44, 47, 164, 271, 370	44, 47, 79, 264, 393	44, 79, 164, 373	79, 264, 373	164, 264	44, 79, 164, 373
139	44, 47, 79, 264, 393	44, 47, 79, 164	44, 47, 370	44, 47, 79, 373, 393	44, 79, 164, 393	79, 264	272	44, 164, 272, 373
140	44, 47, 79, 264, 393	44, 47, 79, 164, 373	44, 370	44, 47, 79, 393	79, 164, 393	79	164, 264, 272	44, 79, 164, 272, 373
141	44, 47, 79, 373	44, 47, 79, 164, 264	44, 47, 370	44, 47, 79, 393	44, 79, 164, 393	79, 373, 393	264, 272	44, 164, 373
142	44, 47, 79, 164, 373	44, 47, 79, 164, 264	44, 370	44, 47, 79, 164, 393	44, 79, 164	79, 264, 373, 393	164, 268, 272	44, 79, 164, 373
143	44, 47, 79, 264, 393	44, 47, 79, 164, 264	44, 47, 370, 393	44, 47, 79, 164, 264, 268, 393	44, 79, 164, 373	79, 264, 372	267, 272	44, 79, 164, 373, 393
144	44, 47, 79, 264, 393	44, 47, 79	44, 47, 164, 370	47, 79, 272, 393	44, 79, 164	79, 271, 393	164, 264, 271, 272	44, 79, 164
145	44, 47, 164, 393	44, 47, 79, 164	44, 47, 393	44, 47, 79, 264, 393	44, 79, 264	79	164, 264, 272	44, 164, 272, 393
146	44, 47, 164, 264, 393	44, 47, 79, 164, 264, 393	44, 47	44, 47, 79, 373, 393	79, 164, 393	79, 373	272	44, 79, 164, 264
147	44, 47, 79, 164, 393	44, 47, 79, 164	44, 393	44, 47, 79, 164, 264, 393	44, 79, 164	79, 373	164, 272	44, 164, 272, 373, 393
148	44, 47, 79, 373, 393	44, 47, 79, 264, 373, 393	44, 267, 370, 393	44, 47, 79, 272, 393	44, 79, 164, 372, 373	79, 264, 393	264, 268	79, 164, 272, 373, 393
149	44, 47, 79, 164, 373, 393	44, 47, 79, 164, 264, 373	44, 164, 370	44, 47, 79, 164, 264, 373, 393	44, 79	79, 393	272	79, 164, 264, 373, 393
150	44, 47, 79, 373, 393	44, 47, 79, 164, 373, 393	44	44, 47, 79, 164, 264, 373, 393	44, 79, 164	79, 372, 373, 393	264	79, 164, 373, 393
151	44, 47, 79, 164, 373, 393	44, 47, 79, 164	393	44, 47, 79, 264, 373, 393	44, 79, 164, 264, 373	79, 267, 373, 393	272	79, 272, 373, 393
152	44, 47, 79, 164, 373, 393	44, 47, 79, 164, 393	44, 47, 370	44, 47, 79, 373, 393	79, 373, 393	79	164, 272	164, 393
153	44, 47, 79, 264, 393	44, 47, 79, 164, 372, 393	44, 47, 393	44, 47, 79, 264, 393	44, 79, 164, 393	79	164, 267, 272	79, 164
154	44, 47, 79, 164, 264, 393	44, 47, 79, 164, 264	44, 47, 79, 393	44, 47, 79	44, 79, 164	79, 264, 373, 393	267, 272	164, 373
155	44, 47, 264, 393	44, 47, 79, 164, 393	44, 370, 393	44, 47, 79, 393	44, 79, 164, 373	79, 264	271	79, 164, 272, 393
156	44, 47, 79, 164, 393	44, 47, 79, 164, 373	44, 47, 393	44, 47, 79, 264, 393	79, 393	79, 373		79, 164, 373, 393
157	44, 47, 79, 164, 264, 393	44, 47, 79, 164, 373	44, 47, 264, 370	44, 47, 79, 373, 393	44, 79, 164, 373	79, 373	264, 271	44, 164
158	44, 47, 79, 264, 373, 393	44, 47, 79	44, 47, 79, 370, 393	44, 47, 79, 164, 373, 393	44, 79, 164, 264	79, 373, 393	264, 272	79, 164, 272, 373
159	44, 47, 79, 164, 264, 393	44, 47, 79, 164	44, 47, 271, 370, 393	47, 79, 393	44, 79, 164, 370, 393	79, 373, 393	272	79, 164
160	44, 47, 79, 393	47, 79	268, 370, 393	44, 47, 79, 393	44, 79, 164, 264	79, 370, 373	264	44, 79, 164
161	44, 47, 79, 164, 393	44, 47, 79, 164, 264	44, 370	44, 47, 79, 373, 393	44, 79, 164	79		44, 79
162	44, 47, 79, 164, 393	44, 47, 79, 373	44, 370, 393	44, 47, 79, 164, 393	44, 79, 164	79, 264, 373, 393	272, 370	79, 164
163	44, 47, 79, 373, 393	44, 47, 79, 164, 372	44, 370, 393	44, 47, 79, 373, 393	44, 79, 264	79, 373, 393	264	164
164	44, 47, 79, 164, 373, 393	44, 47, 79, 164, 370	44, 164, 370	44, 47, 79, 264, 393	44, 79, 164, 372, 373	79, 372, 393	264	44, 164
165	44, 47, 79, 393	44, 47, 79, 164, 372	44, 370, 393	44, 47, 79, 393	79, 164, 393	79, 393	271, 272	44, 164, 373, 393
166	44, 47, 79, 393	44, 47, 79	44, 370, 393	44, 47, 79	44, 79, 164	79, 393	272	79, 137, 164, 373
167	44, 47, 79, 164, 264, 393	44, 47, 79, 164	44, 370	44, 47, 79, 164, 264, 393	44, 79, 164, 393	79, 264, 373	267, 272	44, 79, 164, 393
168	44, 47, 79, 264, 393	44, 47, 79, 164	370	44, 47, 79, 164, 264, 393	44, 79, 264	79, 264, 372, 373, 393	272	44, 79, 393
169	44, 47, 79, 264	44, 47, 79, 164	44, 370	44, 47, 79, 164	44, 79, 164	79, 264, 393	164, 264, 272	44, 393
170	44, 47, 79, 393	44, 47, 79, 164, 373	44, 271, 370	44, 47, 79, 164, 393	44, 79, 164	79, 264, 373, 393	164, 272	44, 79, 373
171	44, 47, 79, 164, 264, 393	44, 47, 164, 373	44, 370	44, 47, 79, 393	44, 79, 164, 393	79, 373	164, 264	44
172	44, 47, 79, 164, 264, 373, 393	44, 47, 79, 164, 373, 393	44, 370, 393	44, 47, 79, 164, 373	44, 79, 264, 373	79, 264, 372, 373, 393		44, 264, 373
173	44, 47, 79, 164, 393	44, 47, 79, 164, 373	44, 268, 370, 373	44, 47, 79, 373, 393	44, 79, 164, 264, 393	79, 264, 373	272	44, 271
174	44, 47, 79, 164, 393	44, 47, 79, 164, 373	44, 370	44, 47, 79, 164, 373, 393	44, 79, 164, 393	79, 264, 373, 393	164	44, 79, 164
175	44, 47, 79, 164, 393	44, 47, 79, 164	44	44, 47, 79, 373, 393	44, 79, 164	79	164, 271, 272	44, 79, 164, 373
176	44, 47, 79, 164, 264, 373, 393	44, 47, 79, 373	44, 47, 271, 370, 393	44, 47, 79, 393	44, 79, 164	79, 264, 373, 393	164, 272	44, 79
177	44, 47, 79, 164, 373	44, 47	44, 370, 393	44, 47, 79, 264, 373, 393	44, 79, 264, 393	79	164	44, 164
178	44, 47, 79, 164, 370	44, 47, 79, 164	44, 370, 393	44, 47, 79, 264, 373, 393	44, 79, 164, 393	79, 373, 393	264, 267, 271	44, 79, 164
179	44, 47, 79, 164, 373, 393	44, 47, 79, 164, 372	44, 370	44, 47, 79, 373, 393	79, 164, 264	79, 393	264	44, 373, 393
180	44, 47, 79, 370, 393	47, 79, 164, 264, 370	44, 268, 370, 393	44, 47, 79, 164, 393	44, 79	79, 264	164, 370	44, 164
181	44, 47, 79, 164, 264, 393	44, 47, 79, 164, 393	44, 164, 264, 393	44, 47, 79, 393	44, 79, 164, 373	79, 264		44
182	44, 47, 79	44, 47, 79, 164, 372, 373	370, 373	44, 47, 79, 264, 271, 393	44, 79, 164	79, 164, 373, 393	272	44, 79
183	44, 47, 79, 164, 373, 393	44, 47, 79, 164, 372	44, 370	44, 47, 79, 264, 393	44, 79, 164, 393	79, 164	264, 272	79
184	44, 47, 79, 164, 393	44, 47, 79, 164, 373	44, 370	44, 47, 79, 164, 373	79, 164, 393	79, 264, 271	264	79
185	44, 47, 79, 164, 393	44, 47, 79, 164	44, 370	44, 47, 79, 164, 272	79, 161, 264	79, 264, 373	164
186	44, 47, 79, 264, 393	44, 47, 79	44, 164, 264, 370	44, 47, 79, 373, 393	44, 79, 164	79, 373	268, 272
187	44, 47, 373, 393	44, 47, 79, 164, 373, 393	44, 268, 370	44, 47, 79, 164, 393	79, 164, 393	79	264	164, 373
188	44, 47, 79, 164, 393	44, 79, 164, 373	44, 370	44, 47, 79, 164, 373, 393	79, 373	79, 164, 373		373
189	44, 47, 79, 164, 264, 373, 393	44, 47, 79	44, 370	44, 47, 79, 264, 393	79, 393	79, 264, 373	164, 267, 272
190	44, 47, 79, 393	44, 47, 79, 372, 373	44, 271, 370	44, 47, 79, 164, 393	79, 164, 393	79, 264, 370, 373	264	373
191	44, 47, 79, 264, 370, 393	44, 47, 79, 164, 264	44, 370, 393	44, 47, 79, 373	44, 79	79, 164, 373	164, 264, 272	79, 373
192	44, 47, 79, 264, 393	44, 47, 79, 164	370	44, 47, 79, 164, 264, 373, 393	44, 79, 164, 264	79, 264	272	79, 373, 393
193	44, 47, 79, 370, 393	44, 47, 79, 164, 372	44, 164, 393	44, 47, 79, 164, 264, 373, 393	44, 79	79	272	79
194	44, 47, 79, 164, 264, 370, 393	44, 47, 79, 164, 373	44, 370	44, 47, 79	44, 79, 164, 393	79, 164
195	44, 47, 79, 164, 393	44, 47, 79, 164	44, 268, 370, 393	44, 47, 79, 264, 393	44, 79, 264, 393	79, 164, 393	164	164, 373
196	44, 47, 79, 264	44, 47, 79, 264	370	44, 47, 79, 164, 264, 393	44, 79, 264, 370	79	164	137, 373
197	44, 47, 79, 164, 393	44, 47, 79, 164, 372	370, 393	44, 47, 79, 164, 393	44, 79, 393	44, 79, 164, 373	267, 272	164, 264, 373
198	44, 47, 79, 164, 264, 393	44, 47, 79, 164	268, 370	44, 47, 79, 164, 373, 393	44, 79	44, 79, 164, 373	164, 264, 272
199	44, 47, 79, 393	47, 79, 164, 264, 373		44, 47, 79, 264	44, 79, 164	44, 79, 164, 373	272	44, 370
200	44, 47, 79, 264	44, 47, 79, 164, 264	370, 373	44, 47, 79, 373, 393	44, 79, 164, 372	44, 79, 164, 370	164, 271, 272
201	44, 47, 79, 393	44, 47, 79, 164, 264	393	44, 47, 79, 373, 393	44, 79, 164, 373	79	164	264
202	44, 47, 79, 264, 393	44, 47, 79, 164, 264, 373	44, 370, 393	44, 47, 79, 393	44, 79	44, 79	264
203	44, 47, 79, 264, 393	44, 47, 79, 164, 264	268, 370, 373	44, 47, 79, 264	44, 79, 264, 393	79, 164, 370, 373		370
204	44, 47, 79	44, 47, 79, 164	373, 393	44, 47, 79, 164, 373, 393	79, 164	44, 79, 164		164
205	44, 47, 79, 164	44, 47, 79, 164	373, 393	44, 47, 79, 373, 393	44, 79, 164, 373, 393	44, 79, 164	164	164
206	44, 47, 79, 264, 393	44, 47, 79, 164, 372	44, 164, 271, 370	44, 47, 79, 373, 393	44, 79, 164, 373	44, 79, 373	272	264, 370
207	44, 47, 79, 164, 393	44, 47, 79, 164, 264	44, 267, 370	44, 47, 79, 264, 393	79	44, 79, 164, 373	272	393
208	44, 47, 79, 370, 373, 393	47, 79, 164	44, 164, 370	44, 47, 79, 264, 373, 393	44, 79, 164	44, 79, 373	264	164
209	44, 47, 79, 272, 393	44, 47, 79, 372	44, 370	44, 47, 79, 264, 393	44, 79, 164, 372, 373, 393	79	268, 272
210	44, 47, 164, 370, 393	44, 47, 79, 164	264, 370	44, 47, 79, 373, 393	79, 164, 370, 393	79	272	161, 373
211	44, 47, 79, 164, 370, 393	44, 47, 79, 164	373, 393	44, 47, 79, 164, 264, 393	44, 79, 264	79, 373, 393	164, 264, 272	264
212	44, 47, 79, 393	44, 47, 79, 164, 393	370	44, 47, 79, 164, 373, 393	79, 372	44, 79, 164	164, 264, 271, 370	79
213	44, 47, 79, 393	44, 47, 79, 164, 264, 372	44, 370, 393	44, 47, 79, 164, 264, 393	79, 164, 372, 393	79, 271	164, 264, 268, 272	164
214	44, 47, 264, 370	44, 47, 79, 164, 264	44, 267, 393	44, 47, 79, 373, 393	44, 79, 164, 372	44, 79	164	44, 164
215	44, 47, 79, 164, 393	44, 47, 79, 164, 393	44, 164, 370	44, 47, 79, 373, 393	44, 79, 164, 264, 372, 373, 393	79, 373, 393	164, 267, 271, 272	373
216	44, 47, 79, 264	44, 47, 79, 164, 373	44, 370	44, 47, 79, 164, 264, 373, 393	44, 79, 264, 373	44, 79	264, 268, 272	373
217	44, 47, 79, 393	44, 47, 79, 164	44, 271, 370, 393	44, 47, 79, 164, 373, 393	44, 79, 164, 372, 373	44, 79	164, 272
218	44, 47, 79, 164, 272	44, 47, 79, 164, 264, 370	164, 370, 393	44, 47, 79, 164, 264	44, 79	79, 164	272
219	44, 47, 164, 373, 393	44, 47, 79, 164, 372, 393	44, 268	44, 47, 79, 264, 393	44, 79, 164, 372, 393	79, 164, 370, 373	164, 264, 267, 272	164, 373
220	44, 47, 79, 164, 264, 373, 393	44, 47, 79, 164	370	44, 47, 79, 393	44, 79, 164, 372	79, 164, 264	164, 271, 272	164
221	44, 47, 79, 393	44, 47, 79, 164, 264, 373		44, 47, 79, 164, 373, 393	44, 79, 164, 370, 393	79, 164, 264	164, 271	164
222	44, 47, 79, 264, 373	44, 47, 79, 164, 372, 373	44, 164, 370	44, 47, 79, 393	44, 79, 164, 264, 373, 393	79, 373	264, 271, 272
223	44, 47, 79, 393	44, 47, 79, 164, 264	44, 370	44, 47, 79, 164, 264	44, 79, 264	44, 79, 373	272	79, 373, 393
224	44, 47, 79, 264	44, 47, 79, 164	44, 370, 393	44, 47, 79, 264, 373, 393	44, 79, 264	44, 79, 164, 264	164	79, 271, 373
225	44, 47, 79	47, 79	44, 164, 370	44, 47, 79, 393	44, 79, 164	79, 164, 373	264, 272	44, 264, 373
226	44, 47, 79, 164, 393	44, 47, 79, 164	44, 370	44, 47, 79, 164, 373, 393	79, 164, 373	79, 370, 373	268, 272	44, 271
227	44, 47, 79, 370, 393	44, 47, 79, 164	370, 373	44, 47, 79, 164, 393	44, 79, 264	44, 79, 164, 373
228	44, 47, 79, 264, 393	44, 47, 79	44, 164, 370, 373	44, 47, 79, 164, 393	44, 79, 164, 264	79, 164, 264, 271, 373	164, 264, 370
229	44, 47, 79, 264, 267, 393	44, 47, 79, 164	44, 164, 370, 373	44, 47, 79, 373, 393	44, 79, 164	79, 373, 393		137
230	44, 47, 79	44, 47, 79, 164, 373	267	44, 47, 79, 164, 393	44, 79, 373, 393	44, 79, 264	264
231	44, 47, 79, 373, 393	44, 47, 79, 164, 373	370, 373	44, 47, 79, 164, 264, 373, 393	44, 79, 264, 393	44, 79, 373		164, 373
232	44, 47, 79, 393	44, 47, 79, 164	370, 373	44, 47, 79, 373, 393	44, 79, 164, 264, 372, 373	79, 271	164, 264, 272, 370
233	44, 47, 79, 393	44, 47, 79, 373	268	44, 47, 79, 164, 272, 393	44, 79, 164, 393	44, 79, 264, 373	264	271
234	44, 47, 79, 264, 271, 393	44, 47, 79, 164, 264, 373	164, 370	44, 47, 79, 164	44, 79, 164, 264, 393	44, 79, 373	164, 264, 272	79, 271
235	44, 47, 79, 164, 393	44, 47, 79	44, 164, 267	44, 47, 79, 164	44, 79, 264	44, 79, 164, 264	268	79, 137, 164
236	44, 47, 79, 264	44, 47, 79, 164, 264	44, 164	44, 47, 79, 264, 271, 373, 393	44, 79, 164, 264, 393	44, 79, 164	264, 272	79, 164, 271, 373, 393
237	44, 47, 79, 264	44, 47, 79, 164	44, 271, 370	44, 47, 79, 264, 272, 393	44, 164, 393	44, 79, 164, 373	264, 272	79, 373, 393
238	44, 47, 79	44, 47, 79, 164, 393	44, 264, 370, 393	44, 47, 79, 164, 393	44, 79, 164	44, 79, 373	164, 264, 272	79, 373
239	44, 47, 79, 164, 393	44, 47, 79, 164	44, 370	44, 47, 79, 264, 393	79, 164, 373, 393	44, 79, 164, 373	264, 272	79
240	44, 47, 79, 264	44, 47, 79, 164, 373	44, 164	44, 47, 79, 272, 373, 393	44, 79, 164, 373, 393	44, 79, 164, 370, 373	164, 267, 272	79, 373
241	44, 47, 79, 264, 393	44, 47, 79, 164, 393	370	44, 47, 79, 164, 393	79, 264, 372	79, 164, 373, 393	164, 264, 272
242	44, 47, 79, 164	44, 47, 79, 373, 393	164, 370	44, 47, 79, 393	44, 79, 164, 372, 373	44, 79, 164, 373	271, 272	164
243	44, 47, 79, 393	44, 47, 79, 164	44	44, 47, 79, 264, 393	44, 79, 164, 393	79, 372, 373, 393	164	373
244	44, 47, 79, 264, 393	44, 47, 79, 164, 372, 393	370	44, 47, 79, 164, 373, 393	44, 79, 373, 393	79, 164, 264, 272	164, 264, 272	264, 373, 393
245	44, 47, 79, 370, 393	44, 47, 79	44, 137, 370, 393	44, 47, 79, 272, 373	44, 79, 164, 264, 372	79, 272, 373	264	164, 393
246	44, 47, 79	44, 47, 79	44, 267, 370, 393	44, 47, 79, 164, 373, 393	44, 79, 164, 373	44, 79, 164, 272	264, 372	79, 373
247	44, 47, 79, 164, 393	44, 47, 79, 164	44, 370, 393	44, 47, 79, 164, 393	44, 79, 164, 264, 373	79, 164	164	79, 271
248	44, 47, 79, 164, 393	44, 47, 79, 164	44, 370	44, 47, 79, 267, 272	79, 164, 264, 372, 393	44, 79, 373	164, 372	79, 373, 393
249	44, 47, 79, 164, 393	44, 47, 79, 264	370, 393	44, 47, 79, 373, 393	44, 79, 164, 373	79	161, 164, 272	79, 373, 393
250	44, 47, 79, 393	44, 47, 79, 164, 264	44, 164, 393	44, 47, 79, 164, 373, 393	44, 79, 164, 264, 393	79, 164, 393	164, 372	79, 164, 373
251	44, 47, 79	44, 47, 79, 164	44, 370, 393	44, 47, 79, 164, 393	79, 393	79, 373	164, 372	44, 79, 264
252	44, 47, 79	44, 47, 79, 164	370, 373, 393	44, 47, 79, 164, 373, 393	44, 79, 164, 373, 393	44, 79, 373	164, 264, 372	44
253	44, 47, 79, 271, 393	47, 79, 164, 372, 393	370, 393	44, 47, 79, 164, 393	44, 79, 164, 393	79, 164, 370	164, 272, 372	44, 164
254	44, 47, 79, 164	44, 47, 79, 164, 264		44, 47, 79, 164	79, 164, 372, 393	44, 79, 272, 373	164, 264, 272, 372	44, 164, 264
255	44, 47, 79, 393	44, 47, 79, 264, 393	370	44, 47, 79, 164	44, 79, 164, 373	44, 79	164, 272	44, 264
256	44, 47, 79, 393	44, 47, 79, 164, 373, 393	393	44, 47, 79, 264	44, 79, 164, 372	79, 393		44
257	44, 47, 79, 393	44, 47, 79, 164, 372	44, 47, 164, 370	47, 79, 373, 393	44, 79	44, 79, 164	164, 264	44, 164, 264
258	44, 47, 79	44, 47, 79, 164	393	44, 47, 79, 164, 373, 393	44, 79, 164, 373, 393	44, 79, 264	164, 267, 272	137, 264
259	44, 47, 79	47, 79, 164, 373, 393		44, 47, 79, 164	44, 79, 164	79, 264, 372	267, 272	79, 264, 373, 393
260	44, 47, 79, 164, 272, 370, 393	44, 47, 79, 164, 264, 373	370	44, 47, 79, 164, 264, 373	44, 164, 264, 372, 393	44, 79, 164, 370	264	44, 264
261	44, 47, 79, 264, 393	44, 47, 79, 164	370	44, 47, 79, 164, 264, 373, 393	79, 164, 393	79, 164, 272	272	44, 164
262	44, 47, 79, 164	47, 79, 164, 373	44, 370	44, 47, 79, 164, 393	44, 79, 164, 264, 373, 393	79, 164, 370, 393	164, 264, 272	44, 264
263	44, 47, 79, 393	44, 47, 79, 164, 264, 272, 373	370, 393	44, 47, 79, 264, 393	44, 79, 164, 372, 393	44, 79, 373	272
264	44, 47, 79, 164, 271, 393	44, 47, 79, 164, 373	44, 164	44, 47, 79, 264, 393	44, 79, 164	79, 373	267, 372	272
265	44, 47, 79	44, 47, 79	370	44, 47, 79, 164, 393	44, 79, 164, 393	44, 79, 164, 264	271	370
266	44, 47, 79, 393	47, 79, 164, 370	44, 164	44, 47, 79, 164, 393	44, 79, 164	79, 164	164, 271	272
267	44, 47, 79, 164, 393	44, 47, 79, 164, 373, 393	393	44, 47, 79, 164, 264, 393	44, 79, 164, 393	44, 164, 267, 373	164, 264, 272, 370	164, 272
268	44, 47, 79, 373	44, 47, 79, 164, 264, 373, 393	44, 164, 264	44, 47, 79, 164, 373, 393	79, 164, 264	44, 164	164, 264, 272	44, 272
269	44, 47, 79, 393	44, 47, 79, 164, 264, 373, 393	44	44, 47, 79, 164, 264, 393	44, 79, 164, 393	44, 79, 264	272, 370	44, 164, 272
270	44, 47, 79, 393	44, 47, 79, 164, 373, 393	44, 47, 164, 264	44, 47, 79, 164, 264, 373, 393	44, 79, 164, 264, 271	44, 79	264, 272	44, 272
271	44, 47, 79, 164, 393	44, 47, 79, 164, 264, 373, 393	44, 271, 393	44, 47, 79, 164, 373, 393	79	44, 79, 164, 264, 373	264, 272	44, 164, 272
272	44, 47, 79, 264, 373, 393	44, 47, 79, 164, 372, 393	44, 393	44, 47, 79, 164, 264, 393	44, 79, 164	44, 79, 164	271, 272
273	44, 47, 164, 264, 393	44, 47, 79, 164	44, 393	44, 47, 79, 164, 264, 393	44, 79, 161, 164, 372, 373, 393	79	370	79, 271, 272
274	44, 47, 79, 264, 373, 393	44, 47, 79, 164, 373	44	44, 47, 79, 164, 393	44, 79, 164, 373	79, 373	164, 271, 272	79, 264, 272
275	44, 47, 79, 393	44, 47, 79, 164, 373	373, 393	44, 47, 79, 264, 393	44, 79	44, 79, 267, 272	164	44, 79, 164, 272
276	44, 47, 79, 164, 393	44, 47, 79, 164, 264, 373	44, 47	44, 47, 79, 393	44, 79, 164, 393	44, 79, 267, 373	164	79, 164, 272
277	44, 47, 79, 164, 393	44, 47, 79, 164, 372, 373	44	44, 47, 79, 164, 373, 393	44, 79, 164, 264, 372, 373	44, 79, 272, 373	264, 272	44, 79, 272
278	44, 47, 79	44, 47, 79, 164, 372	44, 164, 373	44, 47, 79, 393	44, 79, 164, 264, 373	79, 164, 264, 373	164, 264	79, 393
279	44, 47, 79, 393	44, 47, 79, 164, 373	44	44, 47, 79, 164, 393	44, 79, 164, 393	79, 373	272	79, 272, 373
280	44, 47, 79, 393	47, 79, 164, 272	44, 164, 370	44, 47, 79, 164, 264, 393	44, 79, 164, 372	44, 79, 164, 373	264, 272	79
281	44, 47, 79, 164, 393	47, 79, 164, 393	44, 370, 373	44, 47, 79, 393	44, 79, 373, 393	79, 272	271, 272	79, 393
282	44, 47, 79, 164, 393	44, 47, 79, 164, 264	370	44, 47, 79, 164, 264, 373, 393	44, 79, 164	44, 79, 373	164, 272	370
283	44, 47, 79, 164, 393	44, 47, 79, 164	370	44, 47, 79, 164, 393	44, 79, 164, 264, 373, 393	44, 79, 373	264, 268, 272	44, 79
284	44, 47, 79, 164, 370	44, 47, 79, 164, 373	44, 370, 393	44, 47, 79, 164, 393	44, 79, 164, 264, 373	44, 79	272	44, 79
285	44, 47, 79	47, 79, 372	44, 370	44, 47, 79, 164, 373, 393	44, 79, 393	44, 79, 164, 373	164, 272	79, 264, 370, 393
286	47, 79, 164, 373, 393	44, 47, 79, 264, 373	44, 370	44, 47, 79, 164, 264, 373, 393	44, 79, 164, 372, 393	44, 79, 373	164	79, 164, 372, 393
287	44, 47, 79, 264, 393	44, 47, 79, 164, 393	44, 164, 370	44, 47, 79, 164, 393	44, 79, 264, 393	44, 373	164	79, 164, 264, 373
288	44, 47, 79, 393	44, 47, 79, 164, 264, 373	44, 370	44, 47, 79, 164, 264, 393	44, 79, 164	44, 79, 373		79, 264, 372, 373
289	44, 47, 79, 393	44, 47, 79, 164	44	44, 47, 79, 164, 393	44, 79, 164, 373	44, 79, 164, 272		44, 79
290	44, 47, 79, 393	44, 47, 79, 164, 372, 393	370, 373, 393	44, 47, 79, 164, 393	44, 79, 164, 264, 393	44, 79, 164, 373	164, 264, 272	44, 79, 264, 393
291	44, 47, 79, 370	44, 47, 79, 164, 264, 373, 393	370, 393	44, 47, 79, 164, 264, 393	79, 373	79, 164, 373	164, 272	44, 79, 372
292	44, 47, 79, 264, 373, 393	44, 47, 79, 164	44, 370, 393	44, 47, 79, 393	44, 79, 264, 373	79, 164	164, 264, 272	44, 79, 264, 393
293	44, 47, 79, 164, 393	44, 47, 79, 164	44, 164, 370	44, 47, 79	44, 79, 164	44, 79	272	44, 79, 264, 372, 373
294	44, 47, 79, 164, 373, 393	44, 47, 79, 164, 264, 393	44, 370	44, 47, 79, 164, 264, 373, 393	44, 79, 164	79, 372	264, 272	44, 79, 164, 372
295	44, 47, 79, 370, 393	44, 47, 79, 164, 373	44, 47, 268, 370	44, 47, 79, 164, 264, 373, 393	79, 267, 372	79, 272, 373, 393	272	44, 79, 264
296	44, 47, 79, 164, 393	44, 47, 79, 373	44, 370	44, 47, 79, 264, 373, 393	44, 79	79, 164, 370, 373	272	44, 79
297	44, 47, 79, 164, 264, 393	44, 47, 79, 373, 393	47	44, 47, 264	44, 79, 164, 264, 393	79	272	44, 79, 264, 393
298	44, 47, 79, 393	44, 47, 79, 164, 393	370, 373	44, 47, 79, 164, 373, 393	79, 264, 393	79, 164	164, 264, 272	79, 372, 393
299	44, 47, 79, 164, 370, 393	44, 47, 79, 164, 264	44	44, 47, 393	44, 79, 264	44, 79, 164, 373	264, 272	79, 264, 372, 393
300	44, 47, 79, 164, 393	44, 47, 79, 164, 373, 393	164, 370, 373, 393	44, 47, 79, 164, 264, 393	44, 79, 164, 373, 393	79	164, 272	79, 393
301	44, 47, 79	44, 47, 79	370, 393	44, 47, 264, 373	44, 79, 164, 264, 373	79, 164, 272, 373	272	44, 79
302	44, 47, 79, 164, 370	44, 47, 79, 264, 393	370	44, 47, 79, 164	44, 79, 164, 372, 373, 393	79, 264, 267		44, 79, 373, 393
303	44, 47, 79, 164	44, 47, 79, 373, 393	373	44, 47, 79, 164, 393	44, 79, 373	44, 79, 373	164, 264, 271, 272	79, 164
304	44, 47, 79, 373, 393	44, 47, 79, 164, 393	44, 164, 370	44, 47, 79, 164, 264, 393	44, 79, 393	79, 373	264, 272	79, 164, 264
305	44, 47, 79, 373, 393	44, 47, 79, 164	370, 373	44, 47, 79, 264, 393	44, 79, 164, 393	79, 264	164, 264, 271, 272	44, 79, 164, 372, 373
306	44, 47, 79, 271, 373, 393	44, 47, 79, 164, 393	44, 164, 370	44, 47, 79, 164, 264, 393	44, 79, 164, 373, 393	79, 267	268, 272	79, 264
307	44, 47, 79, 264, 393	44, 47, 79, 164, 392, 393	44, 370, 393	44, 47, 373	44, 79, 372	79, 164		79, 373, 393
308	44, 47, 79, 164, 393	44, 47, 79, 164, 373, 393	370, 373, 393	44, 47, 79, 164	44, 79, 164, 264	79	164, 264, 271, 272	79, 372
309	44, 47, 79, 164, 393	44, 47, 79, 164	370, 393	44, 47, 79, 164, 373, 393	44, 79, 164, 264, 393	79, 164	264, 267	44, 79
310	44, 47, 79, 164, 393	44, 47, 79	370, 393	44, 47, 79, 164, 373, 393	44, 79, 164, 393	44, 79, 164, 264	268, 272	44, 79, 164, 264
311	44, 47, 79, 264, 393	44, 47, 79, 164	373	44, 47, 79, 164, 393	44, 79, 393	79, 264, 393	264, 272	79, 164, 264
312	44, 47, 79, 164, 264, 393	44, 47, 79, 393	271, 370, 393	44, 47, 79, 164, 393	44, 79, 164, 372, 373, 393	79, 370	164, 272	44, 79, 372, 373
313	44, 47, 79, 164, 393	44, 47, 79, 373, 393	370, 393	44, 47, 79, 393	44, 79, 264, 373, 393	79, 264	264, 272	44, 79, 373
314	44, 47, 79, 264, 271, 393	44, 47, 79, 164, 373	164, 370, 373	44, 47, 79, 373, 393	164, 393	79, 370	164, 272	44, 79, 264, 372
315	44, 47, 79, 393	44, 47, 79, 160, 164	44, 370	44, 47, 79, 164, 393	44, 79, 264	79, 264, 373	272	79, 164, 264, 393
316	44, 47, 79, 164, 264, 393	44, 47, 79, 164, 393	271	44, 47, 79, 393	44, 79, 164	44, 79, 264	272	79, 164
317	44, 47, 79, 164, 393	47, 79, 373	370, 373	44, 47, 393	79, 164, 370, 373, 393	79, 264, 373	164, 268, 272	79, 164, 373, 393
318	44, 47, 79, 164, 264, 373, 393	44, 47, 79, 264	271, 370	44, 47, 79, 373	44, 79, 164, 264	79, 164, 373		44, 79, 164, 264, 393
319	44, 47, 79, 164	44, 47, 79, 164	370, 393	44, 47, 79, 264, 373	79, 164, 393	44, 79, 373	268, 271, 272	44, 79, 373
320	44, 47, 79, 164, 393	44, 47, 79, 164, 373	370, 393	44, 47, 79, 393	79, 373, 393	79, 373	271	44, 79, 164, 372
321	44, 47, 79, 264, 370, 393	44, 47, 79	370, 393	44, 47, 393	44, 79, 164, 393	44, 79, 164, 271	272	79
322	44, 47, 79, 164, 373, 393	44, 47, 79, 164	268, 370	44, 47, 79, 264	44, 79, 164, 373, 393	79, 137, 373, 393	264	79, 164, 393
323	44, 47, 79, 393	44, 47, 79, 264	271, 373	44, 47, 79, 164	44, 79, 393	79, 164, 264	264, 271, 272	44, 79, 264
324	44, 47, 79, 164, 393	44, 47, 79, 164, 264, 393	164, 370	44, 47, 79	44, 79, 164, 373, 393	79	268, 271, 272	44, 79, 164
325	44, 47, 79, 271, 373, 393	44, 47, 79, 164, 264, 373	268, 370	44, 47, 79, 164, 264, 268	79, 164, 370, 393	44, 79, 370	272	44, 79, 164, 264
326	44, 47, 79, 164, 264, 393	44, 47, 79, 164, 393	271, 373	44, 47, 164, 393	79, 164, 393	79	272	79, 264, 393
327	44, 47, 79, 264, 393	44, 47, 79, 164, 393	164, 370, 393	44, 47, 79, 264	44, 79, 164, 393	79, 264, 393	164, 264, 271, 272	79, 164, 264, 373
328	44, 47, 79, 393	44, 47, 79, 372, 373		44, 47, 79, 164	44, 79, 164, 393	79, 164, 373	164, 264, 272	44, 79
329	44, 47, 79, 164, 370, 373, 393	44, 47, 79, 164, 372	370	44, 47, 164	44, 79, 264, 393	79, 264, 393	264	44, 79, 264, 373
330	44, 47, 79, 393	44, 47, 79, 372	44, 264, 370, 373	44, 47, 79, 164, 393	44, 79, 164	44, 79	264, 272	44, 79, 164, 372, 393
331	44, 47, 79, 393	44, 47, 79, 164, 372	44	44, 47, 79	44, 79, 164, 373	44, 79, 264, 373	264	44, 79, 164
332	44, 47, 79, 271, 393	44, 47, 79, 164, 264	44, 370	44, 47, 79, 164, 373, 393	44, 79, 164, 264, 373, 393	79	272	44, 79, 137, 264
333	44, 47, 79, 393	44, 47, 79, 393	44, 47, 264, 370	44, 47, 79, 373, 393	79, 164, 373, 393	79	164, 264	79, 393
334	44, 47, 79, 264, 373, 393	44, 47, 79	44, 47, 370	44, 47, 79, 393	44, 79, 164, 264, 373	79, 137, 164	164, 264	44, 79
335	44, 47, 393	44, 47, 79, 164, 264	44, 47, 271, 370	44, 47, 79, 164, 264	44, 79, 264, 393	79, 393	264, 272	44, 79
336	44, 47, 79, 373	44, 47, 79, 164, 373, 393	164, 393	44, 47, 79, 164, 393	79, 164, 393	79, 373	164, 272	79, 372, 373, 393
337	44, 47, 79, 164, 373, 393	44, 47, 79, 160, 372	393	44, 47, 79, 264, 373	44, 79, 164	79, 164	264, 272	44, 79, 372, 393
338	44, 47, 79, 164, 370, 393	44, 47, 79, 264, 373	164, 370	44, 47, 164	44, 79, 164, 264, 372, 373, 393	79, 393	264, 272	44, 79, 164
339	44, 47, 79, 373, 393	44, 47, 79, 160, 372	268, 370	44, 47, 79, 373, 393	44, 79, 164	79, 164, 373	264	79, 164, 264
340	44, 47, 79, 393	47, 79, 164, 373, 393	44, 370	44, 47, 79, 164, 393	44, 79, 393	79, 164, 370, 373	164, 264, 272	44, 79, 264, 372, 373
341	44, 47, 79, 393	44, 47, 79, 264, 373	44, 370	44, 47, 79, 164, 373	44, 79, 264, 372, 373, 393	79	267, 272	44, 79, 372
342	44, 47, 79, 264	44, 47, 79, 393	44, 370	44, 47, 79	44, 79, 164	79	164	79, 164, 264
343	44, 47, 79, 264, 393	44, 47, 79, 164, 264, 393	44, 164	44, 47, 79, 164, 393	44, 79, 264, 393	79, 164, 373	268, 271, 272	79, 372
344	44, 47, 79, 164, 393	44, 47, 79, 164, 264, 393	44, 370, 373	44, 47, 79, 164, 264, 373	44, 79, 164, 393	79, 164	271	79
345	44, 47, 79, 164, 373, 393	47, 79, 264, 373	44	44, 47, 79, 373, 393	79	79, 264, 373	164, 264, 272	44, 79, 164
346	44, 47, 79, 164, 373, 393	44, 47, 79, 264, 393	44, 164	44, 47, 164	79	79	271, 272	44
347	44, 47, 79, 393	47, 79, 264, 393	44, 264, 370	44, 47	44, 79, 164, 393	44, 79, 164, 373	268, 272	44, 79, 264
348	44, 47, 79, 272	44, 47, 79, 164, 372, 393	44, 264, 271	44, 47, 79, 164, 393	44, 79, 372	79, 164, 271, 370	164	44, 79, 372
349	44, 47, 79	44, 47, 79, 264, 393	44, 370	44, 47, 79, 164, 373, 393	44, 79, 164, 373	79, 164, 373	264, 272	44, 79, 264, 372
350	44, 47, 79, 264, 393	44, 47, 79, 264		44, 47, 79, 264, 393	44, 79, 164	44, 79, 164, 271, 372	268, 271, 272	44, 79
351	44, 47, 79, 164, 393	44, 47, 79, 164, 264	44, 370	44, 47, 164, 264	44, 79, 164, 393	79, 373	264, 272	44, 79
352	44, 47, 79, 164	44, 47, 79, 264, 393	44, 164, 271, 370	44, 47, 79, 164, 393	44, 79, 164, 264	79, 264, 370	164	44, 79, 373, 393
353	44, 47, 79, 393	44, 47, 79, 393	44, 271, 370	44, 47, 79	44, 79, 164, 373, 393	79, 372	271	79, 164, 264, 373, 393
354	44, 47, 79, 393	44, 47, 79, 137, 164	370, 373	44, 47, 373, 393	44, 79, 164, 393	79, 264		79, 164, 264, 271, 393
355	44, 47, 79, 393	44, 47, 79	267, 370, 393	44, 47, 79, 264, 373	44, 79, 393	79, 164	271	44, 79, 164, 372
356	44, 47, 79, 164, 393	44, 47, 79	44, 268	44, 47, 79, 164	44, 79, 164	44, 79	267	44, 79, 164, 264
357	44, 47, 79, 164, 393	44, 47, 79, 393	44, 271, 370	44, 47, 79, 164, 264	44, 79	44, 79, 271, 372, 373	271	44, 79, 164
358	44, 47, 79	44, 47, 79, 164, 393	44	44, 47, 79, 393	44, 79, 164	44, 79		79, 164, 373
359	44, 47, 79, 264, 393	44, 47, 79	44, 370	44, 47, 79, 393	44, 79, 373, 393	44, 79	164	79, 372
360	44, 47, 79, 164, 393	44, 47, 79, 164	44, 370, 393	44, 47, 79, 164	44, 79, 164, 393	44, 79, 164	264, 370	79, 373, 393
361	44, 47, 79, 373, 393	44, 47, 79, 393	44, 370, 393	44, 47, 79, 164, 264, 393	44, 79, 164, 264	44, 79, 164	164	79, 393
362	44, 47, 79, 393	44, 47, 79, 164	44, 164, 370, 373	44, 47, 164, 393	44, 79, 164, 393	79, 137, 164, 372	264	79, 264, 393
363	44, 47, 79, 164, 393	44, 47, 79, 164, 373	44, 164, 370, 373, 393	44, 47, 79, 393	44, 79, 393	79, 264, 271	370	44, 79, 393
364	44, 47, 79, 393	44, 47, 79, 373, 393	44, 370, 373	47, 79, 164, 393	44, 79, 264, 393	44, 79, 372	164	79, 271, 372
365	44, 47, 79, 393	44, 47, 79, 164, 393	44, 370, 393	44, 47, 79, 393	44, 79, 164, 373, 393	79, 164, 372	164, 264	79, 164, 373
366	44, 47, 79, 264, 272, 393	44, 47, 79, 393	44, 267, 370, 393	44, 47, 79, 264, 393	44, 79, 164, 373	79, 164, 264, 370	271	79, 372
367	44, 47, 79, 164, 373, 393	47, 79, 264	44, 268, 370	44, 47, 264, 373, 393	44, 79, 164, 373, 393	79, 164, 372		44, 79
368	44, 47, 79, 393	44, 47, 79, 372, 393	44, 370	44, 47, 79, 393	79, 164, 370, 373, 393	79		44
369	44, 47, 79, 164, 393	44, 47, 79, 393	44, 271, 370, 393	44, 47, 164, 264, 393	44, 79, 164, 264	79, 164	164	44, 79, 164, 264
370	44, 47, 79, 268, 393	44, 47, 79, 264, 373, 393	44, 370	44, 47, 79, 164, 393	44, 79, 164, 393	79, 164	164, 264	44, 79, 164
371	44, 47, 79, 373, 393	44, 47, 79, 372	44, 164	44, 47, 79, 264, 393	79, 164	79, 164	164, 267	44, 79, 164, 373
372	44, 47, 79, 393	44, 47, 79, 164, 264	370, 373, 393	44, 47, 79, 264, 393	79, 164, 393	79, 161	272	44, 79, 164, 372
373	44, 47, 79, 393	47, 79, 373, 393	44, 164, 370	44, 47, 79, 373, 393	44, 79	79, 164, 373		44, 79, 164, 372
374	44, 47, 79, 264, 393	44, 47, 79, 264, 393	44	44, 47, 79, 393	44, 79, 164, 393	79, 164, 264	164	44, 79, 164
375	44, 47, 79, 373, 393	44, 47, 79, 373, 393	268, 370	44, 47, 79, 264, 393	79, 393	79	164	79, 264
376	44, 47, 79, 393	44, 47, 79	44	44, 47, 79, 264, 393	44, 79, 164, 264, 373, 393	79, 164, 264	164, 264	44, 79, 164, 393
377	44, 47, 79, 164, 373, 393	44, 47, 79	44, 373	44, 47, 79, 264, 393	79, 393	79		44, 79, 264, 271, 372
378	44, 47, 264, 393	44, 47, 79, 164, 393	44	44, 47, 79, 373, 393	44, 79, 264, 393	79	164, 264, 272	44, 79, 164, 264, 271
379	44, 47, 79, 393	44, 47, 79, 393	370, 393	44, 47, 79, 164, 393	79, 164, 264, 372, 393	79, 164	164, 264, 272	79, 164, 393
380	44, 47, 79, 264, 393	44, 47, 79	44, 164, 370	44, 47, 79, 164	79, 164, 393	79, 373	164	79, 393
381	44, 47, 79, 164, 264, 393	44, 47, 79, 373	44, 370	44, 47, 79, 164, 393	79, 164, 373, 393	79, 164		44, 79, 264
382	44, 47, 79, 164, 393	44, 47, 79, 264	164	44, 47, 79, 393	44, 79, 373	79, 372	272	79, 164, 393
383	44, 47, 79, 164, 264, 393	44, 47, 79, 393	44, 370	44, 47, 79, 164, 264, 393	79, 164, 372, 393	79, 164		79, 164, 264, 393
384	44, 47, 79, 164, 373, 393	44, 47, 79, 393	44	44, 47, 79, 393	44, 79, 373, 393	79, 164, 264		79
385	44, 47, 373, 393	44, 47, 79, 372, 393	44, 164, 370, 373	44, 47, 79, 393	44, 79, 164	79, 264	272	79, 164, 393
386	44, 47, 79, 164, 271, 393	44, 47, 79, 393	44, 268, 393	44, 47, 79, 393	44, 79, 373	79, 164, 264, 373	271, 272	79, 164, 264, 373, 393
387	44, 47, 79, 164, 393	44, 47, 79, 393	370, 393	44, 47, 79, 164	44, 79, 264, 393	79, 164, 264, 373		44, 79, 164
388	44, 47, 79, 393	44, 47, 79, 372	44	44, 47, 79	44, 79, 164, 393	44, 79, 164	264, 268, 271	44, 79
389	44, 47, 79, 264, 393	44, 47, 79, 392, 393	44, 164, 370, 373	44, 47, 79, 164, 393	44, 79, 164, 393	79, 264	370	79, 264, 373, 393
390	44, 47, 79, 264, 393	44, 47, 79, 372	271, 370	44, 47, 393	44, 79, 164, 264, 373, 393	44, 79, 164	264, 370	44, 79
391	44, 47, 79, 164, 271, 393	44, 47, 79, 164, 393	370	44, 47, 79, 373, 393	44, 79, 393	79, 164	264, 272, 372	44, 79
392	44, 47, 79, 164, 393	44, 47, 79, 372	370	44, 47, 79, 393	44, 79, 164, 370, 373, 393	79, 393		44, 79, 164, 393
393	44, 47, 79, 164, 393	44, 47, 79, 271, 372, 393	44, 370	44, 47, 79, 393	79, 164, 393	79	272	44, 79, 164, 264
394	44, 47, 79, 393	44, 47, 79, 393	44, 370	44, 47, 79, 271, 393	44, 79, 164	44, 79		44, 79, 164
395	44, 47, 79, 393	44, 47, 79, 164, 264, 393	44, 164, 370	44, 47, 79, 164, 264, 393	44, 79, 164, 264, 393	79, 164	272	79, 164, 264, 372, 373, 393
396	44, 47, 79, 272, 393	44, 47, 79	44, 370, 373, 393	44, 47, 79, 264, 393	44, 79, 164, 393	44, 79, 264, 373	264, 272	44, 79, 164, 373, 393
397	44, 47, 79, 164, 373	44, 47, 79, 372, 393	44, 164, 370	44, 47, 79, 267, 393	44, 79, 164, 264, 393	79, 164, 264	370	79, 164, 393
398	44, 47, 79, 393	44, 47, 79, 164, 264	44, 271, 370	44, 47, 79, 164, 393	79, 164, 373	79, 164, 370	272	79, 373, 393
399	44, 47, 79, 164, 373, 393	44, 47, 79, 373	44, 271, 370	44, 47, 79, 393	79, 164, 264, 373, 393	79, 164	264, 272	44, 79, 164, 393
400	44, 47, 79, 164, 373, 393	44, 47, 79, 164, 373, 393	44, 164, 370	44, 47, 79, 393	44, 79, 164, 264, 373	79, 164	164, 271, 272	44, 79, 373
401	44, 47, 79, 393	44, 47, 79, 164, 393	44, 370	44, 47, 79, 393	44, 79, 164, 373	79, 164, 264	264, 268, 271, 272	44, 79, 373, 393
402	44, 47, 79, 164, 393	44, 47, 79, 164, 392	44, 271, 370	44, 47, 79, 271, 393	44, 79	79, 164	164, 272	44, 79, 372
403	44, 47, 79, 373, 393	44, 47, 79, 164, 393	44, 271, 370, 373	44, 47, 79, 164, 393	44, 79, 373, 393	79, 264, 372	271, 272	44, 79, 393
404	44, 47, 79, 264, 393	44, 47, 79, 164, 264, 393	44, 370, 393	44, 47, 79, 164, 264, 393	79, 164, 373	79, 164		44, 79
405	44, 47, 79, 164, 373, 393	44, 47, 79, 164, 393	44, 373, 393	44, 47, 79, 264, 393	44, 79, 164, 264, 393	79, 164	164, 264, 271, 272	44, 79, 164, 264
406	44, 47, 79, 164, 373, 393	44, 47, 79	44, 165, 271, 370	44, 47, 79, 164, 264, 268, 393	44, 79, 164, 264, 373	79, 164	264, 373	44, 79, 164, 393
407	44, 47, 79, 164, 393	44, 47, 79, 271, 393	370, 393	44, 47, 79, 164, 393	44, 79, 164	79, 164, 264, 372	272	44, 79, 264, 393
408	44, 47, 79, 393	44, 47, 79, 393	44, 373	44, 47, 79, 164, 393	44, 79, 164	79, 272, 372, 373	164, 264	44, 79, 164, 373
409	44, 47, 79, 267, 393	44, 47, 79, 393	44, 393	44, 47, 79, 264, 393	44, 79, 164, 393	79, 373	264, 272	44, 79, 264
410	44, 47, 79, 164, 393	44, 47, 79, 393	44, 370	44, 47, 79, 272, 373, 393	44, 79, 264	79, 164, 373	264	44, 79, 164, 373
411	44, 47, 79, 393	44, 47, 79, 164	44, 164, 370	44, 47, 79, 164, 393	79, 373, 393	79, 164, 372, 373	164, 264, 272	44, 79, 164
412	44, 47, 79, 264, 393	44, 47, 79, 164, 393	370	44, 47, 79, 393	44, 79, 164	79, 164, 373	264, 271, 272	44, 79, 372
413	44, 47, 79, 271, 393	44, 47, 79, 393	164, 370, 373, 393	44, 47, 79	44, 79	79	264	44, 79, 164, 393
414	44, 47, 79, 264, 373, 393	44, 47, 79	164, 370, 373	47, 79, 164, 393	44, 79, 164, 393	79, 164	264, 272	44, 79, 164
415	44, 47, 79, 164, 264, 393	44, 47, 79, 393	370, 393	44, 47, 79, 264, 268, 393	44, 79, 164, 264, 373, 393	79, 164		44, 79, 264, 373
416	44, 47, 79	44, 47, 79, 164, 393	393	44, 47, 79, 164, 264, 268, 393	79	79, 164	264	44, 79, 393
417	44, 47, 79, 393	44, 47, 79, 164, 393	44, 370	44, 47, 79, 264, 393	44, 79, 164, 372	79, 164	164, 264, 272	44, 79, 373, 393
418	44, 47, 79, 373, 393	44, 47, 79, 393	44	44, 47, 79, 264, 393	44, 79, 164, 264, 373, 393	79, 164, 372	272	44, 79, 264, 372, 373, 393
419	44, 47, 79, 264, 393	44, 47, 79, 164, 393	44, 370	44, 47, 79, 393	44, 79, 164, 393	79, 164	271, 272	44, 79, 264, 373, 393
420	44, 47, 79, 164, 373, 393	44, 47, 79, 164, 393	44, 164	44, 47, 79, 393	44, 79	79, 164, 373	271, 370	44, 79, 393
421	44, 47, 79, 393	44, 47, 79, 393	44, 271, 370, 393	44, 47, 79, 393	44, 79, 373	79, 164	370	79, 393
422	44, 47, 79, 164, 264, 393	44, 47, 79, 164	44, 370, 393	47, 79, 264, 393	44, 79, 164, 370, 373, 393	79, 164	164, 264, 272	79, 393
423	44, 47, 79, 164, 393	44, 47, 79, 164, 393	44, 370, 373, 393	47, 79	44, 79, 164, 373, 393	79, 164	164	44, 79, 393
424	44, 47, 79, 393	44, 47, 79, 393	164, 264, 267, 370, 393	47, 79, 393	79, 164, 373	79, 164	272	44, 79, 264, 372
425	44, 47, 79, 164, 264, 373, 393	44, 47, 79	370, 393	47, 79, 264, 373, 393	44, 79, 164, 373, 393	79, 164	164, 272, 370	79, 373, 393
426	44, 47, 79, 393	44, 47, 79, 393	44, 373, 393	44, 47, 79, 272, 373, 393	44, 79, 164, 393	79, 164, 373	164, 272	44, 79, 264, 373
427	44, 47, 79, 164, 264, 393	44, 47, 79, 393	44, 164, 370, 373	44, 47, 79, 264, 393	44, 79, 264, 373	79, 373	264	44, 79, 373
428	44, 47, 79, 164, 264, 272	44, 47, 79, 164	44	44, 47, 79, 393	44, 79, 164, 373	79, 164, 370	164, 264, 271, 272, 370	44, 79, 393
429	44, 47, 79, 164, 264	44, 47, 79, 164, 393	44, 164, 370	47, 79, 164, 393	44, 79, 164, 393	79, 164		79, 393
430	44, 47, 79, 164, 373, 393	44, 47, 79, 393	44, 370	44, 47, 393	44, 79, 164, 370, 373, 393	79, 164, 373	271, 272, 370	79
431	44, 47, 79, 271, 272, 393	44, 47, 79, 393	44, 370	44, 47, 79, 264, 393	44, 79, 373, 393	79, 137, 164, 372	164, 272, 370	44, 79, 264, 373
432	44, 47, 79, 164, 393	44, 47, 79, 164, 271	44, 370, 373	44, 47, 79, 164, 393	44, 79, 164, 264, 373, 393	44, 79, 164	264, 370	44, 79, 164, 373, 393
433	44, 47, 79, 393	44, 47, 79	370, 373	44, 47, 79, 164, 393	44, 79, 164, 373, 393	44, 79, 164, 372, 373	164, 272, 370	44, 79, 393
434	44, 47, 79, 164, 393	47, 79, 164	44, 164, 271, 370	44, 47, 79	44, 79, 164, 372	79, 164	271, 272, 370	44, 79, 164, 264, 393
435	44, 47, 79, 393	44, 47, 79, 164	44, 164, 271, 370, 373	44, 47, 79, 393	44, 79, 164, 373, 393	79, 164	264, 272	44, 164
436	44, 47, 79, 373	44, 47, 79, 164, 373, 393	44, 370	44, 47, 79, 264, 393	44, 79, 164, 372	79, 164	272	44, 79, 264, 372
437	44, 47, 79, 264, 393	44, 47, 79, 264	44, 47	44, 47, 79, 393	44, 79, 164	79, 372	164	44, 79, 164
438	44, 47, 79	47, 79, 393	44, 370, 373, 393	44, 47, 164, 393	44, 79, 164, 373, 393	79, 164	272	79, 164
439	44, 47, 79, 264	44, 47, 79, 164, 393	370, 393	44, 47, 79, 264, 393	44, 79, 264, 373	79, 164, 272	272, 370	44, 79, 164, 264, 373
440	44, 47, 79, 393	44, 47, 79, 393	44, 373	44, 47, 373, 393	44, 79, 264, 373, 393	79, 164	164, 272, 370	44, 79, 373, 393
441	47, 79, 393	44, 47, 79, 393	44, 393	44, 47, 79, 393	44, 79, 164	79, 164, 264	272	44, 79, 372, 393
442	44, 47, 79, 164, 393	44, 47, 79	44	44, 47, 79, 164, 393	44, 79, 164, 393	79, 164	272	44, 79
443	44, 47, 79, 164, 393	44, 47, 79, 164		44, 47, 79, 164, 393	44, 79, 164, 373	79, 164, 264	164, 272, 370	79, 164, 373, 393
444	44, 47, 79, 164, 373, 393	44, 47, 79	370	44, 47, 79	79	79, 164		79, 164, 373
445	44, 47, 79, 164, 264, 393	44, 47, 79	44	44, 47, 79, 164	44, 79	79, 164, 373	272, 370	79, 373
446	44, 47, 79, 164, 393	44, 47, 79, 164	44, 370	44, 47, 79	44, 79, 164, 393	79, 164	164, 264, 272	79, 164, 393
447	44, 47, 79, 393	44, 47, 373, 393	44	44, 47, 79, 373	44, 79, 164, 373, 393	44, 79, 164	272, 370	79, 372, 373
448	44, 47, 79, 393	44, 47, 79	370	44, 47, 79, 393	44, 79, 164, 393	44, 79, 164	268, 272, 370	79, 264
449	44, 47, 79, 393	44, 47, 79, 393	44, 137, 370, 393	44, 47, 264, 393	79, 164, 373, 393	44, 79	272, 370	79, 393
450	44, 47, 79, 393	44, 47, 79, 164, 264	44	44, 47	44, 79, 164, 271, 373, 393	44, 79, 264, 372, 373	164, 370	79, 164, 264, 372
451	44, 47, 79, 393	44, 47, 79, 393	44	44, 47, 79	44, 79, 164, 264, 373	44, 79, 164, 372	272	79, 372, 373, 393
452	44, 47, 79, 393	44, 47, 79, 160, 164	370	44, 47, 79, 164, 393	79	44, 79	164, 272	79, 264, 373
453	44, 47, 79, 264, 393	44, 47, 79	44, 164	44, 47, 79, 393	44, 79, 164	79, 164	164, 272	79, 264, 393
454	44, 47, 393	44, 47, 79	44, 370, 393	44, 47, 79, 164, 393	44, 79, 164, 373	44, 79	164, 272	44, 79
455	44, 47, 79, 393	44, 47, 79	44, 370, 373	44, 47, 79, 393	44, 79, 373, 393	44, 79, 164	164, 272	79, 372
456	44, 47, 79, 164, 393	44, 47, 79	370	44, 47, 79, 164, 393	44, 79, 164, 373	44, 79, 164, 264, 372	164	44, 79
457	44, 47, 79, 393	44, 47, 79, 164	370, 393	44, 79, 393	44, 79, 164, 393	79, 164	370	44, 79, 372
458	44, 47, 79, 393	44, 47, 79	44, 370, 393	44, 47, 79, 264, 393	44, 79, 164	79, 164	370	44, 79, 164, 264, 373
459	44, 47, 79, 164, 393	44, 47, 79, 393	44, 370, 393	44, 47, 79, 393	44, 79, 264, 393	79	164, 271, 370	44, 79, 137, 164, 393
460	44, 47, 79, 393	44, 47, 79, 393	44, 373	44, 47, 79, 164	44, 79, 164, 264, 373, 393	79, 164	164, 272, 370	44, 79, 164
461	44, 47, 79, 393	44, 47, 79, 164, 393	44, 164, 370	44, 47, 393	44, 79, 164, 264, 372, 373, 393	79, 264	272, 370	44, 79, 164, 264, 373, 393
462	44, 47, 79, 264, 393	44, 47, 79, 393	44, 164, 370	44, 47, 79	44, 79, 164	79, 164	164, 272, 370	44, 79, 164, 372
463	44, 47, 79, 393	44, 47, 79, 393	44, 164, 370, 373	47, 79, 373	44, 79, 164, 373, 393	79, 164, 264	271, 272	44, 79, 164, 393
464	44, 47, 79, 393	44, 47, 79, 393	44, 370, 393	44, 47, 79	44, 79, 164, 264, 393	44, 79, 164, 373	164, 272	44, 79, 164
465	44, 47, 79, 164, 393	47, 79	44	44, 47, 79, 373	44, 79, 164, 264	79	164, 370	79, 164, 264
466	44, 47, 79, 164, 393	44, 47, 79	393	44, 47, 79, 264	44, 79, 164, 373	79, 264	164, 272	44, 79, 164
467	44, 47, 79, 264, 393	44, 47, 79, 164	44, 164, 370	44, 47, 79	44, 79, 164, 393	79, 164	271, 272	44, 79, 164
468	44, 47, 79, 268, 393	44, 47, 79, 393	164, 373	44, 47, 373	44, 79, 164, 264, 372	79, 164, 372	164	79, 393
469	44, 47, 79, 264, 393	44, 47, 79, 164, 393	44, 370	44, 47, 164, 373, 393	44, 79, 164, 393	79, 164, 370	164, 370	79, 164, 264
470	44, 47, 79, 393	44, 47, 79, 164, 393	44, 370, 393	44, 47, 79, 373	44, 79, 164, 393	79, 164	164, 370	79, 164, 393
471	44, 47, 79, 164, 393	44, 47, 79, 393	44, 164, 373	44, 47, 79	44, 79, 164	79, 164	164, 370	44, 164, 264
472	44, 47, 79, 393	44, 47, 79	44, 137, 370, 393	44, 47, 79	44, 79, 164, 373	79	164, 272, 370	44, 79, 164
473	44, 47, 79, 393	44, 47, 79, 393	44, 47, 370	44, 47, 79	44, 79, 164, 373, 393	79, 164	164, 267, 268, 272, 370	79, 393
474	44, 47, 79, 264, 272, 393	44, 47, 79	44, 47, 370	44, 47, 79	44, 79, 164, 372, 393	79	164, 370	79, 164
475	44, 47, 79, 264, 393	44, 47, 79	44, 370, 393	44, 47	44, 79, 164, 393	79, 372	164, 271, 370	79, 164, 264
476	44, 47, 79, 264, 267, 393	44, 47, 79	44, 370, 393	44, 47, 79, 264	44, 79, 164, 372, 393	79, 164	272, 370	79, 164
477	44, 47, 79	44, 47, 79, 264	370, 393	44, 47, 79, 393	44, 79, 164, 264, 393	79, 164, 264, 372	164, 272, 370	79, 164, 393
478	44, 47, 79, 393	44, 47, 79	44, 370	44, 47, 373	44, 79, 164, 373, 393	79	272	79, 372
479	44, 47, 79, 164, 393	44, 47, 79, 164	370, 393	44, 47, 79, 164	44, 79, 164	164, 264	164, 370	44, 79, 164, 264
480	44, 47, 79, 272, 393	44, 47, 79	44, 393	44, 47	44, 79, 164, 373, 393	79, 372		79, 373, 393
481	44, 47, 79, 164, 393	44, 47, 164	44, 370	44, 47, 373, 393	44, 79, 164, 264, 393	79, 164, 393	370	79, 164, 264, 393
482	44, 47, 79, 393	44, 47, 79	44, 47	44, 47, 79, 373	44, 79, 164, 264, 373, 393	79, 393	164, 272	79, 373, 393
483	44, 47, 79, 164, 393	44, 47, 79, 393	44, 47	44, 47, 79, 373, 393	44, 79, 164, 372	79, 164, 373, 393	164, 264, 271, 272	44, 79, 264
484	44, 47, 79, 393	44, 47, 79, 164, 393	44, 370, 373	44, 47	44, 164, 372, 373	79, 372	164, 272, 370	44, 79, 164, 372
485	44, 47, 79	44, 47, 79, 393	44, 373	44, 47	79, 264, 393	79, 164, 264	164, 264, 272, 370	79, 164, 264, 393
486	44, 47, 79, 164, 264, 393	44, 47, 79	44, 47, 271	44, 47, 79, 393	44, 79, 164, 264, 373	79, 164, 372	164, 272	44, 79, 164, 393
487	44, 47, 79, 164, 264, 393	44, 47, 79, 271, 393	44, 370	44, 47, 79	44, 79, 164, 264, 373	79	164, 272, 370	44, 79, 164, 264
488	44, 47, 79, 393	44, 47, 79, 393	44, 373	44, 47	44, 79, 393	79, 164, 264	370	79, 372, 373, 393
489	44, 47, 79, 164, 264, 393	44, 47, 79	44, 370, 393	44, 47	44, 79, 164, 393	79, 164	272, 370	79, 264, 373, 393
490	44, 47, 79, 164, 268, 272	44, 47, 79	44	44, 47, 79	44, 79, 164	79, 164	164, 272, 370	44, 79, 164, 373
491	44, 47, 79, 164, 393	44, 47, 79, 164	44, 268, 271, 370, 373	44, 47, 79	44, 79, 164, 264, 372, 393	79, 164	164, 267, 272, 370	44, 79, 264, 393
492	44, 47, 79, 164, 264, 393	47	44, 370, 373	44, 47, 79	44, 79	79, 164	164, 272, 370	44, 79, 264, 372, 393
493	44, 47, 79, 272, 393	44, 47, 79	44, 47, 373, 393	44, 47, 79	44, 79, 164, 393	79	264, 370	44, 79, 164, 264
494	44, 47, 79, 393	44, 47, 79, 271	373	44, 47, 79, 393	44, 79, 164, 393	79	164, 272, 370	79, 164, 373
495	44, 47, 79, 164, 393	44, 47, 79, 393	44, 164, 370	44, 47, 79, 373	44, 79, 164, 373, 393	79	164, 264, 271, 272	44, 79, 164, 271
496	44, 47, 79, 164, 264, 393	44, 79, 264	44, 370, 373, 393	44, 47, 164	44, 79, 164	44, 79, 164, 373	264, 370	44, 79, 164, 264
497	44, 47, 79, 393	44, 47, 79, 164	44, 164, 370	44, 47, 373	44, 79, 164, 264, 373	44, 79, 164	272	44, 79, 164, 373
498	44, 47, 79, 393	44, 47, 79, 393	44, 370	44, 47	44, 79, 164, 393	44, 79, 372, 373	268, 272, 370	44, 164, 264, 372
499	44, 47, 79, 264, 393	44, 47, 79, 164, 393	44	44, 47	44, 79, 164	79		79, 164, 271
500	44, 47, 264, 393	44, 47, 79, 160, 164, 393	44, 370	44, 47, 164, 271	44, 79, 164, 373, 393	44, 79, 373	272	44, 79, 164, 271
501	44, 47, 79, 272, 393	44, 47, 79, 160, 164, 393	44, 370	44, 47	44, 79, 164, 372, 373, 393	44, 79, 164	164, 272	44, 79, 164, 264, 372, 373
502	44, 47, 79, 264, 393	44, 47, 79, 393	44, 271, 370	44, 47, 373	44, 79, 373	79, 164	264, 272, 370	44, 79, 164, 264, 372
503	44, 47, 79, 164, 393	44, 47, 79, 160, 164, 393	44	44, 47, 79, 373, 393	44, 79, 164, 393	44, 79, 164	370	79, 164, 373
504	44, 47, 79, 264, 393	44, 47, 79, 160, 393	44, 47, 370, 373, 393	44, 47, 373	44, 79, 164	79, 373	272	44, 79, 264
505	44, 47, 79, 164, 393	44, 47, 79, 164	44, 370	44, 47	44, 79, 164, 373	79	272	44, 79, 164, 372
506	44, 47, 79, 164, 393	44, 47, 79, 160, 393	44, 370	44, 47, 79, 264	44, 79, 164, 264, 372, 393	79	264, 272, 370	44, 79, 164
507	44, 47, 79, 164, 393	44, 47, 79, 160, 393	44, 268, 370	44, 47, 79, 393	44, 79, 164	44, 79	370	79, 393
508	44, 47, 79, 164, 373, 393	44, 47, 79, 160, 164	137, 164, 370	44, 47	44, 79, 164, 264	79	164	44, 79, 164, 264, 393
509	44, 47, 79, 164, 393	44, 47, 79, 160, 164, 393	44, 164, 370	44, 47, 264, 373	79, 164, 393	79, 164	44, 164, 264, 370	79, 164, 264, 370, 373, 393
510	44, 47, 79, 164, 373, 393	44, 47, 79, 160, 164, 393	164, 370, 373	44, 47, 79	44, 79, 164, 264, 372	44, 79, 373	44	44, 79, 164, 372
511	44, 47, 79, 164, 393	44, 47, 79, 160	164, 268, 370	44, 47, 79, 264	44, 79, 164, 264, 373, 393	44, 79, 164, 372	164, 370	44, 79, 164, 393
512	44, 47, 79, 164, 393	44, 47, 79, 160, 164, 271	44, 370	44, 47, 264	44, 79, 164, 264, 372, 393	44, 79, 164, 264	164, 264, 370	44, 79, 164, 264, 372, 393
513	44, 47, 79, 264, 393	44, 47, 79	164, 373	44, 47	44, 79, 264, 393	79, 164, 264	164, 264, 370	44, 79, 264
514	44, 47, 79, 164, 264, 393	44, 47, 79, 160, 393	44	44, 47, 79	44, 79, 164, 373, 393	79, 164	164, 370	79, 264
515	44, 47, 79, 164, 264, 393	44, 47, 79, 160	44, 370, 393	44, 47, 79, 373, 393	44, 79, 264, 393	44, 79, 164, 372		44, 79, 164, 264
516	44, 47, 164	44, 47, 79, 160	44, 164, 268, 370	44, 47, 373	44, 79, 164	79	264, 268, 370	44, 79, 164, 372
517	44, 47, 79, 264, 271, 393	47, 79, 164, 393	44, 164, 370	44, 47	44, 79, 164, 393	44, 79, 164, 264, 373	370	44, 79, 164, 264
518	44, 47, 79, 393	44, 47, 79, 164, 264	44, 370	44, 47, 79, 264	44, 79, 164, 264	44, 79, 164	370	44, 79, 164, 393
519	44, 79, 164, 393	44, 47, 79, 393	44, 373	44, 47	44, 79, 164, 393	44, 79, 373	164, 370	44, 79, 164, 264
520	44, 47, 79, 264, 393	44, 47, 79, 160	44, 164, 370, 393	44, 47, 79	44, 79, 164, 373, 393	44, 79, 264	264, 370	44, 79, 164
521	44, 47, 79, 164, 393	44, 47, 79, 160, 164, 393	44, 164, 370, 373	44, 47, 264, 373	44, 79, 264, 393	44, 79, 164, 264		44, 79, 164, 264, 372
522	44, 47, 79, 164, 393	44, 47, 79, 160, 164, 393	44, 164	44, 47	44, 79, 164, 373, 393	79, 164, 372	370	79, 164, 373
523	44, 47, 79, 164, 393	44, 47, 79, 392	44, 164	44, 47	44, 79, 393	44, 79, 164	164, 267, 370	79, 373, 393
524	44, 47, 79, 164, 264, 393	44, 47, 79, 160, 164, 392	44, 164, 370	44, 47, 373	44, 79, 264, 271, 393	44, 79, 164	370	79, 164, 372, 393
525	44, 47, 264, 393	44, 47, 79, 160, 393	44, 164, 370	44, 47, 79	44, 79, 164, 373	44, 79, 164, 373	370	44, 79, 164
526	44, 47, 79, 264, 393	44, 47, 79, 160, 393	44, 370, 393	44, 47, 79, 373	44, 79, 164, 393	44, 79, 164, 372	164, 370	44, 79, 164, 372, 373
527	44, 47, 79, 164, 264, 393	44, 47, 79, 137, 160, 164, 393	44, 164, 268, 370	44, 47, 79, 393	44, 79, 164	44, 79, 164, 264	164, 370	44, 79, 164
528	44, 47, 79, 164, 393	44, 47, 79, 164, 393	44, 370	44, 47, 79, 393	44, 79, 164, 264, 393	44, 79, 164, 373		79, 393
529	44, 47, 79, 393	44, 47, 79, 160, 164, 393	370, 373	44, 47, 79, 393	44, 79, 164, 393	44, 79, 264, 372, 373	370	44, 79, 164, 372
530	44, 47, 79, 393	44, 47, 79, 373	44, 137	44, 47, 79, 264, 393	44, 79, 164	44, 79, 164, 264	370	79, 264, 393
531	44, 47, 79, 164, 393	44, 47, 79	44, 370	44, 47, 79, 393	44, 79, 164, 393	44, 79, 164, 372		44, 79, 164, 372, 393
532	44, 47, 79, 272, 373, 393	44, 47, 79		44, 47, 79	79, 164, 393	44, 79, 164	164, 370	44, 79, 164, 373
533	44, 47, 79, 373, 393	44, 47, 79, 164, 393	44, 164, 370	44, 47, 79, 393	44, 79, 164, 373, 393	79, 164, 264, 373	264, 370	79, 164, 373, 393
534	44, 47, 79, 164, 264	44, 47, 79, 393	44, 370	44, 47, 79, 264, 393	44, 79, 164, 393	44, 79, 372	370	44, 79, 164, 264, 373
535	44, 47, 79, 164, 393	44, 47, 79, 164	44, 370	44, 79, 393	44, 79, 164, 393	79, 372	164	44, 79, 264
536	44, 47, 79, 264, 393	44, 47, 79, 164		44, 79	44, 79, 164, 264, 373, 393	44, 79, 164, 264	264, 370	79, 164, 264, 393
537	44, 47, 79, 164, 271, 393	44, 47, 79, 164	44, 164, 370, 393	44, 79, 366, 393	44, 79, 164, 264, 393	79, 164	164, 264, 271, 272, 370	44, 79, 164
538	44, 47, 79, 164, 264, 393	44, 47, 79, 164, 264	44, 267, 370	44, 79, 393	44, 79, 164	44, 79, 264	370	44, 79, 164
539	44, 47, 79, 164, 393	47, 79, 264	44, 370, 393	79, 264, 366, 393	44, 79, 164, 373, 393	44, 79, 164	370	44, 79, 372
540	44, 47, 79, 393	44, 47, 79, 393	44, 271, 370	44, 79, 264, 393	44, 79, 264	44, 79, 164, 264	272	44, 79, 164, 264
541	44, 47, 79, 164, 373, 393	44, 47, 79	44, 370	44, 79, 393	44, 79, 164, 264	44, 79, 164, 373	161, 272, 370	79, 393
542	44, 47, 79, 164, 264, 393	44, 47, 79, 393	44, 370, 393	44, 79, 393	44, 79, 164, 264, 393	79, 164	164, 264, 268, 272, 370	79, 393
543	44, 47, 79, 164, 393	44, 47, 79, 164	268, 393	44, 393	44, 79, 164, 393	44, 79, 164, 264	272, 370	79
544	44, 47, 79, 264, 393	44, 47, 79	44, 370	44, 79	44, 79, 164, 264, 372, 393	44, 79, 164, 264, 373	164, 264, 272, 370	79, 264, 372, 393
545	44, 47, 79, 164, 264, 393	44, 47, 79, 393	44, 137, 271, 393	44, 271, 272	44, 79, 264	44, 79	264, 272, 370	44, 79, 164
546	44, 47, 79, 164, 393	44, 47, 79, 164	79, 370, 393	79, 373, 393	44, 79, 264, 373	79	164, 272, 370	44, 79, 164
547	44, 47, 79, 264, 393	44, 47, 79, 393	44, 370	44, 79, 373, 393	79, 164, 264, 373, 393	44, 79, 164, 372	267, 272, 370	44, 79, 164, 264, 373
548	44, 47, 79, 264, 272, 393	44, 47, 79, 393	44, 370	44, 79, 366, 393	44, 79, 164, 393	44, 79, 164, 372	272	79, 164, 373, 393
549	47, 79, 164, 393	44, 47, 79, 164, 393	44, 47, 370, 393	44, 79, 366	44, 79, 164, 393	44, 79, 264	272, 370	79, 164, 393
550	44, 47, 79, 164, 393	44, 47, 372, 393	44, 47, 393	44, 79, 393	44, 79, 164, 264	44, 79, 373	272	44, 79, 373, 393
551	44, 47, 79, 264, 393	44, 47, 79, 164, 271	44, 165, 370	79, 264, 366, 393	44, 79, 264, 393	79, 164, 264	272, 370	44, 79, 164, 264, 373
552	44, 47, 79, 264, 268, 393	44, 47, 79, 393	267, 370, 393	44, 79, 373, 393	44, 79, 164, 264, 393	44, 79, 164	164, 370	79, 393
553	44, 47, 79, 164, 393	44, 79, 264, 393	370, 393	44, 47, 79, 393	44, 79, 393	44, 79, 164	44, 264, 370	79, 373
554	44, 47, 164	44, 47, 271, 393	370	44, 47, 79, 393	44, 79, 164	44, 79	164, 264, 272	79, 164, 393
555	44, 47, 79, 264, 393	44, 47, 79, 264	271, 370, 393	44, 47, 79, 393	44, 79, 164, 372	44, 79, 164, 264	272, 370	79, 164, 393
556	44, 47, 79, 164, 393	44, 47, 79, 393	370, 393	44, 47, 79, 393	44, 79, 164, 373, 393	44, 79, 164, 372	264, 272	79
557	44, 47, 79, 272, 393	44, 47, 79, 264, 393	44, 370	44, 47, 79, 393	44, 79, 164, 393	79, 372	44, 164, 370	79, 370, 393
558	44, 47, 79, 164, 264, 393	44, 47, 79, 264, 393	79, 370, 393	44, 47, 79, 271, 393	44, 79, 164, 393	44, 79, 264	44, 370	79, 161, 164
559	44, 47, 79, 393	44, 47, 79, 393	44, 370	44, 47, 393	44, 79, 164, 393	44, 79, 264	44, 164, 370	79, 164, 264, 271
560	44, 47, 79, 393	44, 47, 79, 164	44, 370	44, 47, 79, 272, 373	44, 79, 164, 393	44, 79, 164, 264	272	79
561	44, 47, 79, 264, 393	44, 47, 79, 164, 393	44, 370, 393	44, 47, 79, 272, 393	44, 79, 164, 372	79, 164	161, 267, 370	44, 79, 164, 372, 373
562	44, 47, 79, 164, 393	47, 79	44, 370	44, 47, 79, 393	44, 79	44, 79, 164	271	44, 79, 164
563	44, 47, 79	44, 47, 79, 164, 373	164, 264, 370	44, 47, 79	44, 79, 393	79, 164	264	44, 79, 164
564	44, 47, 79, 393	44, 47, 79, 264	137, 370	44, 47, 79, 271, 393	44, 79, 164	79, 164	164	44, 79, 164
565	44, 47, 79, 164, 393	44, 47, 164	268, 370	44, 47, 79, 264, 393	44, 79, 164	79, 164, 393	264, 370	79, 164
566	44, 47, 79	44, 47, 79, 264	44, 164, 370	44, 47, 79, 393	44, 264, 393	79, 164	370	44, 79
567	44, 47, 79, 393	44, 47, 79	44, 370	44, 47, 79, 393	44, 79, 164, 264, 372, 393	79, 373	164, 264, 272, 370	44, 79, 164, 393
568	44, 47, 79, 370, 393	44, 47, 79, 264	370	44, 47, 79, 272	44, 79	79, 164, 264, 372	264, 370	79, 264, 393
569	44, 47, 79, 164, 264, 370, 393	44, 47, 79	370, 373	44, 47, 79, 393	44, 79, 164, 373	44, 79	164, 264, 370	79, 164, 373, 393
570	44, 47, 79, 264, 393	44, 47, 79, 392, 393	370, 373	44, 47, 264, 272	44, 79, 164	79	370	44, 79
571	44, 47, 79, 164, 370, 393	44, 47, 79	164, 370, 373	44, 47, 79, 272, 393	44, 79, 264	44, 79, 164, 264, 372	370	44, 79, 264
572	44, 47, 79, 264, 370, 393	44, 47, 79, 264	44, 164, 370	44, 47, 79, 393	44, 79, 373, 393	44, 79, 373	272	79, 164
573	44, 47, 79, 164, 271, 370, 393	44, 47, 79, 393	370	44, 47, 79	44, 79, 164	79	164, 264	44, 79, 373
574	44, 47, 79, 164, 264, 393	44, 47, 79	370, 393	44, 47, 79, 393	44, 79, 164	79, 164	164, 271, 272, 370	44, 79, 164
575	44, 47, 79, 393	44, 47, 79	44, 370, 393	44, 47, 79, 393	44, 79, 393	79, 271	272, 370	44, 79, 264
576	44, 47, 79, 393	44, 47, 79	370	44, 47, 79, 393	44, 79, 164	79, 164, 373	164, 264, 370	44, 79, 164
577	44, 47, 79, 268, 370	44, 47, 79, 164	44, 393	44, 47, 79, 264, 271	79, 164, 373, 393	44, 79, 164, 264, 373	272, 370	79, 393
578	44, 47, 79, 164, 370, 393	44, 47, 264	44, 164, 370, 393	44, 79, 264	44, 79, 164	79, 164, 373	164, 272	44, 79, 372
579	44, 47, 79, 370, 393	47, 79		44, 47, 79, 271	79, 164, 393	79, 164	164, 272, 370	79, 393
580	44, 47, 79, 370, 393	44, 47, 79, 164	44, 137, 264, 271, 370	44, 47, 79	44, 79, 164, 372, 373, 393	44, 79, 370	164, 271	79, 164
581	44, 47, 79, 264, 370, 393	44, 47, 79, 164	44, 47, 393	44, 47, 79	44, 79, 164, 264	79, 264, 373	264, 370	44, 79, 164, 393
582	44, 47, 164, 264, 393	44, 47, 79	44, 47, 268, 393	44, 47, 79, 264, 272	79, 164, 393	44, 264, 372		79, 164, 264, 393
583	44, 47, 79, 164, 393	44, 47, 79	44, 47, 137, 370	44, 47, 79	44, 79, 164, 373	79, 264	44, 271	79, 393
584	44, 47, 79, 370, 393	44, 47, 79, 264	44, 370	44, 47, 79, 137, 264, 373, 393	79, 164	44, 79, 164, 271, 372, 373	164, 264, 271, 370	79, 393
585	44, 47, 79, 164, 264, 370, 393	44, 47, 79, 373	44, 370, 373	44, 47, 79	44, 79, 164	79, 164, 264	272, 370	79, 372, 393
586	44, 47, 79, 393	44, 47, 79, 264	44, 370, 393	44, 47, 79, 264	44, 79, 164, 393	79	272, 370	79, 373, 393
587	44, 47, 79, 164, 393	44, 47, 164, 264, 373, 393	44, 393	44, 47	44, 79, 164, 393	44, 79, 164	264, 370	44, 79, 164, 393
588	44, 47, 79, 164, 264, 271, 393	44, 47, 79, 164, 264	44, 370	44, 47, 79, 264	44, 79, 164	79, 164, 373	164, 264, 370	44, 79, 393
589	44, 47, 79, 164, 370, 393	44, 47, 79, 164, 393	370	44, 47	79, 164, 393	44, 164, 264, 373	272, 370	44, 79, 164, 264, 373
590	44, 47, 79, 264, 373, 393	44, 47, 79, 264	44, 164, 370	44, 47, 79, 373, 393	44, 79, 164, 393	44, 79, 164	164, 272	44, 79, 164, 271
591	44, 47, 79, 264, 393	44, 47, 79	44, 47, 370, 393	44, 47	44, 79, 164, 373, 393	44, 79, 164, 271, 373	164	44, 79, 164, 373
592	44, 47, 79, 393	44, 47, 79, 164, 393	44, 370	44, 47, 373	44, 79, 164, 373	44, 79, 373, 393	44, 164, 272, 370	44, 79
593	44, 47, 79, 370	44, 47, 79, 393	44, 47, 264, 370	44, 47, 79	44, 79, 164, 373, 393	79, 271	370	44, 79, 164
594	44, 47, 79, 164, 370, 393	44, 47, 79, 393	47, 370	44, 47, 79, 393	44, 79, 264, 393	79, 164, 264, 393	164, 272, 370	44, 79, 264, 393
595	44, 47, 79	44, 47, 79, 164, 271, 393	44, 47, 370, 393	44, 47, 264, 373	44, 79, 164, 373	79, 264, 271	272	44, 79, 164
596	44, 47, 79, 268, 393	44, 47, 79, 393	44, 47, 370, 393	44, 47, 79, 268	44, 79, 370, 373, 393	79, 393	271, 370	79, 164, 264, 373, 393
597	44, 47, 79, 264, 370, 393	44, 47, 79, 393	44, 47, 370, 393	44, 47, 373	79, 164, 372, 393	79, 372, 373	164, 370	44, 79, 164, 264, 373, 393
598	44, 47, 79, 264, 393	44, 47, 79, 393	44, 47, 370, 393	44, 47, 79, 264, 373, 393	44, 79, 164, 264, 373, 393	44, 79, 164, 264, 373	370	44, 79, 164, 264, 393
599	44, 47, 164, 264, 393	44, 47, 79	370	44, 47, 79	44, 79, 164, 373, 393	44, 79, 164	264, 272, 370	44, 79, 164, 372, 373, 393
600	44, 47, 79, 393	44, 47, 79, 164, 393	44, 47, 393	44, 47, 79, 264, 267, 272	44, 79, 164, 393	44, 79, 164, 393	264, 271, 272, 370	44, 79, 264
601	44, 47, 79, 164, 393	44, 47, 79, 164, 264, 393	44, 47, 370, 393	44, 47, 79, 271	44, 79, 164, 373	79, 271, 372	264, 272, 370	44, 79
602	44, 47, 79, 164, 393	44, 47, 79, 264	44, 370, 393	44, 47, 79, 393	44, 79, 164, 373, 393	271, 372	272, 370	79, 164
603	44, 47, 79, 164, 393	44, 47, 79, 264, 393	44, 47, 393	44, 47, 264, 393	44, 79, 164	79, 372, 373	164, 272, 370	79, 393
604	44, 47, 79, 264, 393	44, 47, 79, 392	44, 47, 370, 393	44, 47, 79, 267	44, 79, 164, 373	79, 271, 373, 393	272	44, 79, 164, 373, 393
605	44, 47, 79	44, 47, 79, 393	44, 47, 370, 393	44, 47, 79, 373	44, 79, 164, 264, 373, 393	79, 393	268, 272, 370	79, 164, 372
606	44, 47, 264, 393	44, 47, 79, 264, 393	44, 47, 370, 393	44, 47, 79, 264	44, 79, 164, 373	79, 370, 373, 393	272, 370	79, 164, 264, 373, 393
607	44, 47, 79, 164, 264, 370, 393	44, 47, 79	44, 47, 370	44, 47, 79, 272	44, 79, 264	79, 264, 370, 393	264, 370	79, 164, 373, 393
608	44, 47, 79, 164, 272, 370, 393	44, 47, 79	44, 47, 370	44, 47, 79, 272	44, 79, 164, 264, 393	79, 393	264, 272, 370	79, 164, 264, 372, 373, 393
609	44, 47, 79, 264, 370	44, 47, 79, 264	44, 47, 370, 393	44, 47, 79, 264, 393	44, 79, 161, 164, 264	79, 164, 393	370	79, 264
610	44, 47, 79, 264, 393	44, 47, 79	47, 164, 370	44, 47, 79	44, 79, 164, 264, 372, 393	79, 370, 373, 393	164, 272	79, 164
611	44, 47, 79, 393	44, 47, 79, 164, 264	44, 47, 264, 370, 393	44, 47, 79, 268	44, 79, 164, 373	44, 161, 373	370	79, 271, 393
612	44, 47, 79, 164, 264	44, 47, 79, 164	44, 47, 393	44, 47, 79, 264, 271	44, 79, 373, 393	44, 79	164, 370	79, 164, 393
613	44, 47, 79, 264, 393	44, 47, 79, 164, 372	44, 47, 79, 370, 393	44, 47, 79, 393	44, 79, 164, 393	44, 79, 164, 271	264, 272, 370	79, 373, 393
614	44, 47, 79, 164, 393	44, 47, 79, 164	44, 47, 79	44, 47	44, 79, 164	44, 79, 264, 372	370	79, 264, 372
615	44, 47, 79, 264, 393	44, 79, 164, 372	44, 47, 370	44, 47, 264, 271, 272	44, 79, 164, 264, 393	44, 79	264, 370	79
616	44, 47, 393	44, 47, 79, 164, 264	44, 47, 264, 268, 370, 393	47, 79	44, 79, 264, 373	44, 79, 271	370	79, 164, 372, 393
617	44, 47, 79, 164, 264, 393	44, 47, 79	44, 47	44, 47, 79, 264, 272	44, 79, 164, 264, 393	44, 372	164, 370	79, 373, 393
618	44, 47, 79, 164, 264, 393	44, 47, 79, 393	44, 47	44, 47, 79	44, 79, 164, 264	79, 271, 370	370	79, 373, 393
619	44, 47, 79, 268, 393	44, 47, 79, 372, 393	44, 47, 264, 370, 393	44, 47, 79, 272, 373	44, 79, 164, 372	44, 79, 373	164, 370	79, 372, 393
620	44, 47, 79, 393	44, 47, 79, 164, 264, 393	44, 47, 264, 271, 393	44, 47, 79, 264, 373	79, 164, 264, 393	79, 164, 373	370	79, 372, 393
621	44, 47, 79, 393	44, 47, 79, 393	44, 47, 271, 370, 393	44, 47, 79, 264	44, 79, 164, 264	44, 79, 164, 264, 393	264	79, 373, 393
622	44, 47, 79, 164, 393	44, 47, 79, 393	44, 47, 79, 393	44, 47, 79, 268, 271	44, 79, 164, 393	44, 79, 164	272, 370	79, 264, 373, 393
623	44, 47, 79, 164, 264, 393	44, 47, 79, 264	44, 47, 79, 271, 370, 393	44, 47, 79, 272	44, 79, 164, 264, 372, 393	44, 79, 164	272	79, 164, 393
624	44, 47, 79, 164, 264, 393	44, 47, 79, 271, 393	44, 47, 264	44, 47, 79	44, 79, 164, 373	44, 79, 164	271, 370	79, 373, 393
625	44, 47, 79, 393	47, 79, 271, 393	44, 370, 393	44, 47, 79, 393	44, 79, 393	44, 79, 372, 393	164	79, 161, 393
626	44, 47, 79, 373, 393	44, 47, 79, 393	44, 47, 370, 393	44, 47, 79, 264	44, 79, 164, 264, 372	44, 79, 264	44, 164, 370	79, 373
627	44, 47, 79, 164, 393	44, 47, 79, 164	44, 47, 271	44, 47, 79	44, 79, 164, 372, 393	44, 79, 372	164, 264, 370	79, 393
628	44, 47, 79, 393	44, 47, 79, 264, 393	44, 47, 271, 393	44, 47, 79	44, 79, 164, 372, 373, 393	44, 79, 373	164, 370	79, 372, 373, 393
629	44, 47, 79, 393	44, 47, 79, 393	44, 47, 271, 393	44, 47, 79	44, 79, 164, 373	79, 164, 372	44, 164	79, 264, 373
630	44, 47, 79, 393	44, 47, 79, 264, 393	44, 47, 79, 271	44, 47, 79, 272	44, 79, 164, 393	44, 79, 372	44, 370	79, 264, 372
631	44, 47, 79, 393	44, 47, 79	44, 47, 264, 267	44, 47, 79, 264, 373	44, 79, 264, 372	44, 79, 372, 373	164, 271	79
632	44, 47, 79, 164, 264, 393	44, 47, 79, 164, 393	44, 47, 393	44, 47, 79	44, 79, 164, 264, 393	44, 79, 264, 373, 393	44, 264, 272	79
633	44, 47, 79, 264, 393	44, 47	44, 47, 79, 393	44, 47, 79, 264, 271, 393	44, 79, 164, 372	44, 79, 161, 373	164, 272, 370	79, 164
634	44, 47, 79, 164, 268	47, 79, 164, 393	44, 47, 79, 264, 393	44, 47, 79, 272, 373, 393	44, 79, 164, 264, 372	79, 271		79, 164, 373, 393
635	44, 47, 79, 393	44, 47, 79, 264	44, 47, 79, 370, 393	44, 47, 79	44, 79, 164, 373	44, 79, 161, 372	272, 370	79, 373
636	44, 47, 79, 393	44, 47, 79, 164	44, 47, 79, 164, 370	44, 47, 79, 373, 393	44, 79, 164, 372, 373, 393	44, 79, 264	271, 272, 370	79, 264, 393
637	44, 47, 79, 264, 393	44, 47, 79, 393	44, 79, 264, 393	44, 47, 79	44, 79, 164, 370, 393	44, 79, 264, 373		79, 164
638	44, 47, 79, 393	44, 47, 79, 393	44, 79, 393	44, 47, 79, 393	79, 164, 373, 393	44, 79	272, 370	79, 393
639	44, 47, 79, 393	44, 47, 79	47, 79, 393	44, 47, 79, 264, 272	44, 79, 164, 372, 373	44, 79, 264, 372, 373	164, 272, 370	79, 264, 373, 393
640	44, 47, 79, 393	44, 47, 79, 264	79, 373, 393	44, 47, 79	44, 79, 164, 393	79, 164, 264, 373	370	79, 164, 393
641	44, 47, 79, 264, 393	44, 47, 79, 393	44, 79, 370, 393	44, 47, 79, 272, 393	44, 79, 164, 372, 393	44, 79, 264, 271, 372	44, 164	79, 164, 372
642	44, 47, 79, 393	44, 47, 79, 264, 373, 393	44, 79, 264, 393	44, 47, 79, 373	44, 79	44, 79, 372, 373	164, 370	79, 393
643	44, 47, 79, 393	44, 47, 79, 373	79, 370, 393	44, 47, 79, 264, 272	44, 79, 264, 393	44, 79, 264, 271, 373	44, 164, 370	79, 264, 372, 373
644	44, 47, 79, 164, 393	44, 47, 79, 264	47, 79, 268	44, 47, 79, 393	44, 79, 164	44, 79, 373	44	79, 164, 373
645	44, 47, 79, 164, 393	44, 47, 79, 264	44, 47, 79, 370, 393	44, 47, 79, 393	44, 79, 264, 393	44, 79, 373	44, 164, 272	79, 164, 373
646	44, 47, 79, 164, 264, 393	44, 47, 79, 264	79, 164, 271, 393	44, 47, 79, 393	44, 79, 164, 264, 373	44, 79, 164, 264	44, 271, 370	79
647	44, 47, 79, 164, 373, 393	44, 47, 79, 264, 393	47, 79, 165, 264, 393	47, 79, 264	79	44, 79, 164, 271, 372, 373, 393	164, 271, 370	79, 164
648	44, 47, 79, 164, 272, 373	44, 47, 79, 393	44, 47, 79, 370, 393	44, 47, 79, 264	44, 79, 164, 370, 373	44, 79, 164, 264, 373	164, 272	79, 264, 373, 393
649	44, 47, 79, 164, 373, 393	47, 79, 264	44, 47, 79, 393	44, 47, 79, 272, 373	44, 79, 164, 264	44, 79, 264, 373	44, 164	79, 264, 373, 393
650	44, 47, 79, 164, 393	44, 47, 79, 264, 373, 393	44, 47, 79, 264, 393	44, 47, 79	44, 79, 164, 393	44, 79, 373	44, 164, 370	79
651	44, 47, 79, 164, 393	44, 47, 79, 264, 373, 393	44, 47, 393	44, 47, 79, 272	44, 79, 164, 271	44, 79, 164, 372	44, 164, 271, 370	79, 373, 393
652	44, 47, 79, 164, 393	44, 47, 79, 264	44, 47, 79	44, 47, 79, 264, 272, 393	44, 79, 164, 393	44, 79, 164	44, 164	79, 267, 393
653	44, 47, 79, 393	44, 47, 79, 264, 373	44, 47	44, 47	44, 79, 164, 264, 393	79, 373	44, 164, 267, 370	79, 164, 393
654	44, 47, 79, 164, 393	44, 47, 79, 372, 393	44, 47, 79, 393	44, 47, 79, 268	79, 164, 393	79, 164, 264, 393	272, 370	79, 393
655	44, 47, 79, 164, 373	44, 47, 79, 164, 264, 393	47, 79, 393	44, 47, 79, 373, 393	44, 79, 164	44, 79, 372	164, 370	79, 373, 393
656	44, 47, 79, 164, 393	44, 47, 79, 393	44, 47, 79, 268, 393	44, 47, 79, 264, 393	44, 79, 372, 393	79	264, 370	44, 79, 164
657	44, 47, 79, 393	44, 47, 79, 393	44, 47, 79, 164, 393	44, 47, 79, 393	44, 79	44, 79	164, 272, 370	79
658	44, 47, 79, 164, 393	44, 47, 79, 164, 264	44, 47, 79, 393	44, 47, 79, 264	44, 79, 164, 393	44, 79, 372, 373		44, 79, 164
659	44, 47, 79, 264, 393	44, 47, 79, 264, 393	44, 47, 79, 264, 370, 393	44, 47, 79, 393	44, 79, 164, 372	44, 79, 370, 373	164, 264, 272, 370	44
660	44, 47, 79, 373	44, 47, 79, 164, 264	44, 47, 79	44, 47, 79, 264, 393	44, 79, 164, 393	44, 79, 373	264, 370	79, 164, 264, 373, 393
661	44, 47, 79, 164, 393	47, 79	44, 47, 393	44, 47, 79, 264	44, 79, 164, 264, 393	44, 79, 372, 373, 393	164, 272, 370	44, 79, 164, 373
662	44, 47, 79, 164, 393	44, 47, 79, 164, 373	47, 79	44, 47, 79, 264, 272, 393	44, 79, 164, 264, 373	44, 79, 373		44, 79, 164
663	44, 47, 79, 164, 393	44, 47, 79, 264, 372, 373	47, 79, 373, 393	44, 47, 79, 264, 393	44, 79, 164	44, 79, 164, 373	164, 370	44, 79, 164, 373
664	44, 47, 79, 264, 393	44, 47, 79, 393	44, 47, 164	44, 47, 79, 393	44, 79, 164, 264, 393	164, 370, 373	164, 264, 370	44, 79, 164
665	44, 47, 79, 164, 272, 393	44, 47, 79, 393	44, 47, 79, 164, 370, 393	44, 47, 79, 264, 393	44, 79, 264, 373, 393	264, 370, 373	370	44, 79, 164
666	44, 47, 79, 264, 393	44, 47, 79, 264, 372, 393	44, 47, 264, 370, 393	44, 47, 79, 393	44, 79, 164	44, 79, 370, 393	370	44, 79, 164
667	44, 47, 79, 264, 393	44, 47, 79	44, 47, 164, 393	44, 47, 79, 264, 272, 393	44, 164	44, 79	370	44, 79, 164, 373
668	44, 47, 79, 164, 393	44, 47, 79	44, 47, 370, 393	44, 47, 79, 272, 393	44, 79, 164, 264	44, 79, 370, 373	272, 370	44, 79, 164, 264
669	44, 47, 79, 164, 264, 393	44, 47, 79	44, 47, 79, 393	44, 47, 79, 264, 271, 393	44, 79, 372, 373	44, 79, 372, 373	370	44, 79, 164
670	44, 47, 79, 393	44, 47, 79, 264	44, 47, 271, 370, 393	44, 47, 79	44, 79	44, 79, 264, 372, 373	272, 370	79, 164, 373, 393
671	44, 47, 79, 164, 393	44, 47, 79, 271	44, 47	44, 47, 79	44, 79, 164, 264	79, 264, 373	161, 164, 272, 370	79, 164, 393
672	44, 47, 79, 393	44, 47, 79	44, 47, 370, 393	44, 47, 79, 264, 373, 393	44, 79, 164, 264	79	370	79, 393
673	44, 47, 79, 164, 264, 393	44, 47, 79, 160, 372	47, 79, 370, 393	44, 47, 79, 393	44, 79, 393	79, 264	164, 264, 370
674	44, 47, 79, 393	44, 47, 79	44, 47, 79, 393	44, 47, 79, 393	44, 79, 164, 264, 393	79, 164	271, 272, 370	79, 164, 373
675	44, 47, 79, 373, 393	44, 47, 79, 164, 393	44, 47, 79, 164	44, 47, 79, 264, 393	44, 79, 164	79	164, 272, 370	79, 164, 264, 271, 372, 373, 393
676	44, 47, 79, 264, 393	44, 47, 79	44, 47, 79	44, 47, 79, 393	44, 79, 164	79, 372	164, 271, 272, 370	44, 79, 164, 373
677	44, 47	44, 47, 79, 164, 373	44, 47, 79, 393	44, 47, 79, 393	44, 79, 164, 393	79, 164, 264, 372	44, 164	44, 79, 164, 264
678	44, 47, 79, 264, 393	44, 47, 79, 164, 264	47, 79, 164	44, 47, 79, 393	79, 164, 373, 393	79	272, 370	79, 393
679	44, 47, 79, 164, 393	44, 47, 79, 271	47, 79, 393	44, 47, 79, 393	44, 79, 373	79, 164, 264	370	44, 79, 164, 264, 373
680	44, 47, 79, 164, 393	44, 47, 79, 264	44, 47, 79	44, 47, 79, 393	44, 79, 393	79, 264	44, 164, 272	79, 373, 393
681	44, 47, 79, 164, 393	44, 47, 79, 164, 264, 393	44, 47, 79, 393	44, 47, 79, 271, 393	44, 79, 164, 372, 373	79, 164, 264, 372	44, 164, 264, 370	44, 79, 164, 264, 393
682	44, 47, 79, 393	44, 47, 79, 164, 393	44, 47, 79, 393	44, 47, 79, 393	44, 79, 164, 373, 393	79, 164, 372	164, 272, 370	79, 164, 372, 393
683	44, 47, 79, 164	44, 47, 79, 264, 393	44, 47, 79, 165, 393	44, 47, 79, 393	44, 79, 164, 393	79, 164	264, 272, 370	79, 393
684	44, 47, 79, 264, 393	44, 47, 79, 164, 373	44, 47, 79, 370, 393	44, 47, 79, 264, 271	44, 79, 164	79	264, 370	79, 164
685	44, 47, 79, 164, 393	44, 47, 79, 264	47, 79, 393	44, 47, 79, 272, 393	44, 79, 264, 393	79, 164, 264, 372	264	79, 164, 393
686	44, 47, 79, 264, 393	44, 47, 79, 164	44, 47, 79, 373, 393	44, 47, 79, 393	44, 79, 264, 393	79, 164	264	79, 164, 264, 271, 373, 393
687	44, 47, 79, 393	44, 47, 79, 264	44, 47, 79, 393	44, 47, 79, 373, 393	44, 79, 393	79, 164	370	79, 164
688	44, 47, 79, 264, 393	44, 47, 79	44, 47, 79, 393	44, 47, 79, 393	44, 79, 164, 393	79	370	79, 164, 393
689	44, 47, 79, 164, 393	44, 47, 79, 164	44, 47, 79, 393	44, 47, 79, 393	44, 79, 164, 373, 393	79, 164		79, 373, 393
690	44, 47, 79, 393	44, 47, 79	44, 47, 79, 393	44, 47, 79, 393	44, 79, 164, 264, 372, 373, 393	79, 164, 264, 372	272, 370	79, 164, 373, 393
691	44, 47, 79, 164, 393	44, 47, 79, 264, 393	44, 47, 79	44, 47, 79, 393	44, 79, 164	79, 164, 264, 272	272, 370	79, 164, 372, 373
692	44, 47, 79, 393	44, 47, 79, 264, 393	44, 47, 79, 393	44, 47, 79, 264, 393	44, 79, 164, 264, 393	79, 164, 372	264, 272, 370	79, 373
693	44, 47, 79, 164, 264, 393	47, 79, 264	44, 47, 79, 393	44, 47, 79, 393	44, 79, 164, 264, 372, 393	79, 164, 372	164, 272	79, 164, 264
694	44, 47, 79, 164, 268, 393	47, 79	44, 47, 79, 164, 264, 393	44, 47, 79, 393	44, 79, 264, 373, 393	79	272, 370	79, 164, 264, 393
695	44, 47, 79, 164, 393	44, 47, 79, 164	44, 47, 79, 393	44, 47, 79, 393	44, 79, 164	79, 164, 264	264, 271	79, 164, 373, 393
696	44, 47, 79, 164, 268, 393	44, 47, 79, 164, 264, 373	44, 47, 79, 393	44, 47, 79, 393	44, 79, 393	79	272	79, 164, 393
697	44, 47, 79, 373, 393	44, 47, 79	47, 79, 393	44, 47, 79, 264, 393	44, 79, 164, 264	79	161, 271	79, 164
698	44, 47, 79, 264, 373, 393	44, 47, 79, 164	47, 79, 264, 393	44, 47, 79, 272	44, 79, 164	79, 164	264, 272, 370	79, 164, 393
699	44, 47, 79, 393	44, 47, 79, 392, 393	44, 47, 79, 264, 393	44, 47, 79	44, 79, 164	79	264, 272	79, 164, 393
700	44, 47, 164, 264	44, 47, 79, 264	44, 47, 164, 393	44, 47, 79, 264	44, 79, 164, 393	79, 372	164, 272, 370	79, 373
701	44, 47, 79, 164	44, 47, 79, 164, 393	44, 47, 164, 393	44, 47, 79, 393	44, 79	79	44, 164, 264	79, 264, 372
702	44, 47, 79, 393	44, 47, 79, 271, 393	44, 47, 79, 393	44, 47, 79, 393	44, 79, 164, 264, 393	44, 79, 164, 264, 372	272	79, 164
703	44, 47, 79, 164, 393	44, 47, 393	44, 47, 79, 271, 393	44, 47, 79, 393	44, 79, 164, 393	79	44, 370	79, 373, 393
704	44, 47, 79, 264, 271, 393	44, 47, 393	44, 47, 79, 164, 393	44, 47, 79, 393	44, 79, 164, 264, 393	44, 79, 373	264, 370	79, 164, 372, 393
705	44, 47, 79, 264, 393	44, 47, 79, 393	44, 47, 79, 393	44, 47, 79	164	44, 79	271, 370	79, 164, 393
706	44, 47, 79, 164, 393	44, 47, 79, 164	44, 47, 393	44, 47, 79, 393	44, 79, 164, 264	79, 164	370	44, 79, 164, 373
707	44, 47, 79, 164, 393	44, 47, 79, 164, 264, 393	44, 47, 393	44, 47, 79, 272, 393	44, 79, 264	44, 79, 164, 372	267, 272, 370	44, 79, 164
708	44, 47, 79, 164, 393	44, 47, 79, 164, 393	44, 47, 79, 264, 393	44, 47, 79, 393	44, 79, 164, 393	79	264, 370	44, 79, 164
709	44, 47, 79, 164, 393	44, 47, 79	44, 47, 79, 393	44, 47, 79, 268, 271, 272, 393	79, 164, 393	44, 79, 264		44, 79, 164, 373
710	44, 47, 79, 264, 393	44, 47, 79, 164	44, 47, 393	44, 47, 79, 393	44, 79, 164, 372, 393	44, 79, 164	164, 370	44, 79, 164, 264, 373
711	44, 47, 79, 164, 393	44, 47, 79	44, 47, 164	44, 47, 79, 393	44, 79, 164, 373, 393	44, 79	272	44, 79, 164, 393
712	44, 47, 79, 164, 264, 393	44, 47, 79, 164, 264	44, 47, 267, 370, 393	44, 47, 79	44, 79, 164, 264	79	44, 164, 370	44, 79, 164, 264
713	44, 47, 79, 164	44, 47, 79, 264, 272	47, 79, 393	44, 47, 79, 264, 272, 393	44, 79, 164, 264, 373	44, 271, 372	271	44, 79, 164, 264, 372
714	44, 47, 79, 164, 393	44, 47, 79, 264	44, 47, 79, 393	44, 47, 79, 264	44, 79, 164, 373	44, 372	164, 370	44, 79, 164
715	44, 47, 79, 264	44, 47, 79, 164	44, 47, 79, 393	44, 47, 79	44, 79, 164	79, 370	264, 271, 272, 370	44, 79, 164, 271
716	44, 47, 79, 393	44, 47, 79, 164, 264	47, 79, 393	44, 47, 79, 264	44, 79, 164	44, 164, 264	264, 272	44, 79, 164, 373
717	44, 47, 79, 164, 264	44, 47, 79, 264	44, 47, 79, 370, 393	44, 47, 79, 272	44, 79, 164, 373			79, 164
718	44, 47, 79	44, 47, 79	44, 47, 164, 370, 393	44, 47, 79	44, 79, 164, 393	271, 272, 372	272, 370	79, 393
719	44, 47, 79, 264, 393	44, 47, 79	47, 79, 393	44, 47, 79	44, 79, 264	370	164, 272, 370	79, 164
720	44, 47, 79, 164, 264	44, 47, 79	44, 47, 79	44, 47, 79, 264	44, 79, 164	79	267, 370	79, 164, 264
721	44, 47, 79, 264, 393	44, 47, 79, 272	44, 47, 79, 393	44, 47, 79, 272	44, 79	264, 271, 370	271, 272, 370	79, 164, 373
722	44, 47, 79, 164, 393	44, 47, 79, 272	44, 47	44, 47, 79, 267, 393	79, 393	44, 79, 164	164, 264, 268, 272, 370	79, 164
723	44, 47, 79, 164, 264, 393	44, 47, 79, 164, 264	47, 79	44, 47, 79, 393	44, 79, 393	79, 164	164, 267, 272, 370	79, 164, 264, 393
724	44, 47, 79, 164, 393	44, 47, 79	44, 47, 79, 393	44, 47, 79, 264, 393	44, 79, 164, 373	44, 79, 264	164, 264, 272	79, 164, 373
725	44, 47, 79, 393	44, 47, 79, 264, 272	44, 47, 79, 393	44, 47, 79	44, 79, 164, 264, 393	44, 79		79, 164, 264
726	44, 47, 79	44, 47, 79, 264	44, 47	44, 47, 79, 264, 393	44, 79, 164, 393	44, 79, 164	264, 272, 370	79, 393
727	44, 47, 79, 164, 264, 393	44, 47, 79, 264, 272	44, 47, 79, 393	44, 47, 79, 393	44, 79, 164, 264, 373, 393	44, 79, 372	164, 370	79, 393
728	44, 47, 79, 393	44, 47, 79, 164, 264	44, 47, 79, 373	44, 47, 79	44, 79, 164, 264	79, 372	264, 271, 272, 370	79, 373, 393
729	44, 47, 79, 264, 393	44, 47, 79, 164, 264, 271	47, 79	44, 47, 79, 393	44, 79, 164, 264, 393	44, 79, 264, 372	164, 272	79, 164, 393
730	44, 47, 79, 164, 373, 393	44, 47, 79, 164	47, 79, 393	44, 79, 264, 393	79, 164, 264, 372	79, 164, 271	164, 264, 370	79, 164, 264, 373, 393
731	44, 47, 79, 393	44, 47, 79	47, 79, 393	44, 47, 79, 393	44, 79, 264, 393	79, 164, 372	164, 267, 272, 370	79, 264, 373, 393
732	44, 47, 79, 393	44, 47, 79, 164, 264	47, 79, 272, 393	44, 47, 79, 393	44, 79, 164, 393	79, 161, 372	164, 271, 272, 370	79, 373, 393
733	44, 47, 79, 393	44, 47, 79, 264	47, 79, 393	44, 47, 79, 264, 373	44, 79, 164	44, 79, 164, 271, 373	272, 370	79, 164
734	44, 47, 79, 164, 393	44, 47, 79, 393	47, 79, 373	44, 47, 79, 264, 373, 393	44, 79, 164, 264, 393	79	44, 164	79, 164, 393
735	44, 47, 79, 164, 393	44, 47, 79	47, 79, 373	44, 47, 79	44, 79, 164, 393	44, 372, 373	272, 370	79, 164, 393
736	44, 47, 79, 393	44, 47, 79, 264, 393	47, 79, 393	44, 47, 79, 271	44, 79, 164	44, 79	370	79, 164, 393
737	44, 47, 79, 164, 393	44, 47, 79	47, 79, 373, 393	44, 47, 79, 373	44, 79, 164, 372	44, 79, 164	267, 272	79, 393
738	44, 47, 79, 164, 264, 393	44, 47, 79, 164, 264	47, 79, 373, 393	44, 47, 79, 393	79, 370, 393	44, 79, 164, 264	44, 164	79, 373
739	44, 79, 164, 393	47, 79, 264	47, 79, 373, 393	44, 47, 79, 264	44, 79, 164, 264, 370, 393	79	272, 370	79
740	44, 47, 373, 393	44, 47, 79, 264, 393	47, 79, 393	44, 47, 79, 373	44, 79, 164, 393	79, 264, 373, 393	44, 164, 272	79, 393
741	44, 47, 79, 393	44, 47, 79, 393	47, 271, 393	44, 47, 79, 373	44, 79, 164, 393	79, 264, 271	264, 271, 370	79, 164, 373, 393
742	44, 47, 79, 164, 373, 393	44, 47, 79, 372	47, 79, 393	44, 47, 79	44, 79, 164	44, 79, 264, 373	264, 370	79, 164, 271, 393
743	44, 47, 79, 264, 393	44, 47, 79, 264	47, 79, 393	44, 47, 79, 271	44, 79, 164	44, 373	272, 370	79, 164, 393
744	44, 47, 79, 393	44, 47, 79, 164, 264, 393	47, 79, 393	44, 47, 79, 271, 393	44, 79, 164, 264	44, 79, 393	272, 370	79, 164, 264
745	44, 47, 79, 161, 164, 393	44, 47, 79	47, 79, 393	44, 47, 79, 393	44, 79, 164, 373, 393	44, 79, 372, 373	272	79, 164, 264, 393
746	44, 47, 79, 164, 393	44, 47, 79, 164	47, 79, 393	44, 47, 79	44, 79, 164	44, 79, 264	370	79, 373, 393
747	44, 47, 79, 393	44, 47, 79	47, 79, 267, 271, 393	44, 47, 79, 264	44, 79, 164, 373, 393	44, 79		79, 164, 271, 393
748	44, 47, 79, 264, 393	44, 47, 79, 393	47, 79, 393	44, 47, 79, 272	44, 79, 164, 393	79	271	79, 164, 264, 393
749	44, 47, 79, 164, 393	44, 47, 79, 393	47, 79, 373, 393	44, 47, 79	44, 79, 164, 264	44, 79, 372	164, 272	79
750	44, 47, 79, 264, 393	44, 47, 79, 164	47, 79, 264, 393	44, 47, 79, 264	44, 79, 164, 264, 372, 393	44, 79, 272, 373	370	79, 164, 264, 373, 393
751	44, 47, 79, 164, 393	44, 47, 79, 393	47, 79, 393	44, 47, 79	79, 164, 271, 393	44, 79, 372	44, 271	79, 372, 373, 393
752	44, 47, 79, 264, 393	44, 47, 79, 393	47, 79, 393	44, 47, 79, 264, 268	44, 79, 164, 393	44, 79, 161	370	79, 373
753	44, 47, 79, 164, 264	44, 47, 79	47, 79, 393	44, 47, 79, 271, 272	44, 79, 164, 373, 393	44, 79		79, 393
754	44, 47, 79, 164	44, 47, 79, 264, 373, 393	47, 79, 271, 373, 393	44, 47, 79, 393	44, 79, 164, 264, 373, 393	44, 79, 161, 271	264, 271, 272, 370	79, 164
755	44, 47, 79, 393	44, 47, 79	47, 79, 272, 393	44, 47, 79, 272, 393	44, 79, 164, 264, 373, 393	44	272, 370	79, 164, 373, 393
756	44, 47, 79, 264, 393	44, 47, 79, 264, 393	47, 79, 268, 393	44, 47, 79, 272	44, 79, 164, 393	44, 79	370	79, 164
757	44, 47, 79, 164, 393	44, 47, 79, 393	47, 79, 393	44, 47, 79, 267, 393	44, 79, 164, 372, 373	79, 161	370	79, 164, 373, 393
758	44, 47, 79, 164	44, 47, 79, 164	47, 79, 393	44, 47, 79, 272, 393	44, 79, 164, 372, 373	44	272, 370	79, 373
759	44, 47, 79, 393	44, 47, 79, 393	47, 79, 393	44, 47, 79, 393	44, 79, 164, 373	79, 264		79, 164, 393
760	44, 47, 79, 393	44, 47, 79	47, 79, 393	44, 47, 79, 393	44, 79, 373	44, 79, 164, 264	164, 264, 272	44, 79, 264
761	44, 47, 79, 393	44, 47, 79, 164, 264	47, 79, 264, 393	44, 47, 79, 264, 393	44, 79, 164, 264	44, 79	370	79, 164, 373
762	44, 47, 79, 264, 393	44, 47, 79, 393	47, 79, 393	44, 47, 79, 264, 267, 393	44, 79, 264, 372, 373	44, 79, 161, 372	44, 164, 264, 370	79, 373, 393
763	44, 47, 79, 393	44, 47, 79	47, 79, 264	44, 47, 79, 264, 393	79, 164, 373, 393	79, 372	370	79, 373
764	44, 47, 79, 264, 393	44, 47, 79, 164, 373	47, 79, 393	44, 47, 79, 393	44, 79, 164, 373, 393	79, 373	164, 370	79, 164, 393
765	44, 47, 79, 393	44, 47, 79, 264, 393	47, 79, 393	44, 47, 79, 271, 373	44, 79, 164, 393	79	272, 370	79, 164, 373
766	44, 47, 79, 164, 393	47, 79, 264	47, 79, 393	44, 47, 79, 264, 268	44, 79, 164, 373, 393	44, 79, 161, 264, 373	161, 264	79, 393
767	44, 47, 79, 164, 393	44, 47, 79, 264, 393	47, 79, 264, 393	44, 47, 79, 264, 393	44, 79, 164, 373	44, 79, 373	272	79, 393
768	44, 47, 79, 393	44, 47, 79, 264	47, 79, 393	44, 47, 79, 393	44, 79, 164, 264, 373, 393	44, 79, 161, 372	264	79, 393
769	44, 47, 79, 393	44, 47, 164	47, 79, 393	44, 47, 79, 272, 373	44, 79, 164, 264	44, 79, 161	264, 370	79
770	44, 47, 79, 164, 264, 393	44, 47, 79, 164	47, 79, 272, 393	44, 47, 79, 264	44, 79, 164, 264, 373, 393	44, 79, 161, 264, 372	370	79, 373
771	44, 47, 79, 164, 264	44, 47, 79, 264	47, 79, 393	44, 47, 79, 393	44, 79, 164, 264, 373, 393	79, 372	272, 370	79, 164, 372, 393
772	44, 47, 79, 164, 393	44, 47, 79, 393	47, 79, 267, 393	44, 47, 79, 264	44, 79, 164	79, 372	272, 370	79, 164, 373
773	44, 47, 79, 264, 393	44, 47, 79, 393	47, 79, 393	44, 47, 79, 264, 393	44, 79, 373	44, 79	164, 264, 272, 370	79, 164, 264
774	44, 47, 79, 271, 393	44, 47, 79, 264	47, 79, 393	44, 47, 79	44, 79, 164	44, 79		79, 264, 372, 393
775	44, 47, 79, 393	44, 47, 79, 393	44, 79, 268, 393	44, 47, 79, 272	44, 79	79, 161	370	79, 393
776	44, 79, 393	44, 47, 79, 393	47, 79, 393	44, 47, 79, 271	44, 79, 164	79, 164	370	79, 164, 393
777	44, 47, 79	44, 47, 79	44, 47, 79, 393	44, 47, 79, 393	44, 79, 164, 393	79	264, 271, 272, 370	79, 164, 393
778	44, 47, 79, 164, 373	47, 393	44, 47, 79, 393	44, 47, 79, 271	79	79, 372, 373	272, 370	79, 372
779	44, 47, 79, 264, 393	44, 47, 79, 164, 393	44, 47, 393	44, 47, 79	44, 79, 164	79, 164	264, 272, 370	79, 393
780	44, 47, 79	44, 47, 79, 393	44, 47, 79, 264, 393	44, 47, 79	44, 79, 164, 264, 373	79, 264	161, 370	79, 264, 373, 393
781	44, 47, 79, 164, 393	44, 47, 79, 164, 264, 393	44, 47, 79, 393	44, 47, 264, 393	79, 164, 372, 373, 393	79	264, 370	79, 373, 393
782	44, 47, 79	44, 47, 79, 164	44, 47, 79, 268, 393	44, 47, 79	44, 79, 164	79, 164	272, 370	79, 164, 373
783	44, 47, 79	44, 47, 79, 264, 393	44, 47, 79	44, 47, 79, 272, 393	44, 79, 164, 373, 393	79, 164	264, 272	79
784	44, 47, 79, 393	44, 47, 79, 393	44, 47, 79, 264	44, 47, 79, 272, 393	44, 79, 164, 393	79, 372	272, 370	79, 164, 370
785	44, 47, 79, 393	44, 47, 79, 164, 393	44, 47, 79, 393	44, 47, 79, 264	44, 79, 164, 373, 393	44, 79, 264, 372	164, 264, 271	79, 164, 373
786	44, 47, 79, 393	44, 47, 79, 393	44, 47, 79	44, 47, 79, 373, 393	44, 79, 164, 373	79, 164, 264	272, 370	79, 373
787	44, 47, 79, 164, 393	44, 47, 79, 164, 393	44, 47, 79	44, 47, 79, 264, 268, 393	79, 164	79, 372	267, 271	79, 271, 393
788	44, 47, 79, 264, 373, 393	44, 47, 79, 393	44, 79, 268	44, 47, 79, 393	79, 164, 370, 373, 393	79, 164	272, 370	79, 264, 372
789	44, 47, 79, 164	44, 47, 79, 393	44, 47, 79	44, 47, 79, 393	44, 79, 164	44, 79, 264		79, 264, 271, 373
790	44, 47, 79, 264, 393	44, 47, 79, 373	44, 47, 79	44, 47, 79, 393	44, 79	44, 79, 164	271	79
791	44, 47, 79, 393	44, 47, 79, 393	44, 47, 79	44, 47, 79, 393	44, 79	44, 79, 164, 264	44, 164, 272	79, 393
792	44, 47, 79, 393	44, 47, 79	44, 47, 79	44, 47, 79, 393	44, 79, 164, 264, 373	44, 79, 164, 264	44, 164, 271	79, 264, 372, 393
793	44, 47, 79, 393	44, 47, 79, 393	44, 47, 79	44, 47, 79, 268, 393	44, 79	44, 79, 264	44, 164, 264, 370	79, 264, 271, 372, 373
794	44, 47, 79, 271, 393	44, 47, 79, 264, 393	44, 47, 79, 264, 272	44, 47, 79	44, 79, 164, 372, 393	44, 79, 164	44, 164	79, 393
795	44, 47, 79, 271, 393	44, 47, 79, 164, 373, 393	44, 47, 79	44, 47, 79, 272, 393	44, 79, 164	44, 79, 164, 372, 373	44, 164, 271	79, 264, 372, 373
796	44, 47, 79, 264, 393	44, 47, 264, 373, 393	44, 47, 79	44, 47, 79, 393	44, 79, 373	44, 79, 164, 372	272, 370	79, 373, 393
797	44, 47, 79, 264, 393	44, 47, 79	44, 47, 79, 272	44, 47, 79	44, 79, 164, 393	44, 79	272, 370	79, 264, 372, 373
798	44, 47, 79, 393	44, 47, 79, 393	44, 47, 79	44, 47, 79, 393	44, 79, 372, 393	44, 79, 164, 373		79, 373
799	44, 47, 79, 264, 393	44, 47, 79	44, 47, 79	44, 47, 264, 393	44, 79, 164, 372, 393	44, 79	370	79, 393
800	44, 47, 79, 393	44, 47, 79, 393	47, 79	44, 47, 79, 264, 272, 393	44, 79, 264	44, 79, 164	272, 370	79, 264, 373
801	44, 47, 79, 393	44, 47, 79, 164, 372, 373, 393	47, 79	44, 47, 79, 264, 393	44, 79, 164, 393	44, 79, 164, 264	271, 272	79, 372, 373, 393
802	44, 47, 79, 393	44, 47, 79, 164	47, 79	44, 47, 79, 393	44, 79, 393	44, 79, 264, 372	272	79, 373, 393
803	44, 47, 79, 393	44, 47, 79, 264	47, 79	44, 47, 79, 264, 393	44, 79, 393	44	272, 370	79, 393
804	44, 47, 79, 393	44, 47, 79, 164	47, 79, 393	44, 47, 79, 393	44, 79, 164, 393	44, 79, 164, 264, 372	264, 272	79, 264, 393
805	44, 47, 79	44, 47, 79, 393	47, 79	44, 47, 79, 393	44, 79, 164, 373	44, 264, 372, 373	272, 370	79, 393
806	44, 47, 79, 393	44, 47, 79, 264, 393	47, 79	44, 47, 79, 393	44, 79, 164, 373	44, 79, 372	164, 264, 370	79, 164
807	44, 47, 79, 164, 393	44, 47, 79, 164, 264, 373, 393	44, 47, 79	44, 47, 79, 393	44, 79, 164, 373, 393	44, 79, 164, 264, 271	164, 370	79, 264
808	44, 47, 79, 393	44, 47, 79, 164, 393	44, 47, 79	44, 47, 79, 393	79, 164, 373, 393	44, 79, 164, 373	164	79, 373
809	44, 47, 79, 164, 393	44, 47, 79, 264	44, 47, 79	44, 47, 79, 264, 373, 393	44, 79, 264, 372, 393	44, 79, 164, 264, 373	264	79
810	44, 47, 79, 268	44, 47, 79, 164, 264	44, 47, 79	44, 47, 79, 271	44, 79, 164, 393	44, 79, 164	272, 370	79, 373, 393
811	44, 47, 79, 393	44, 47, 79, 164, 264, 393	44, 47, 79	44, 47, 79, 393	44, 79, 372, 393	44, 79, 164, 271, 373	264, 272, 370	79
812	44, 47, 79, 264	44, 47, 79, 373, 393	44, 47, 79	44, 47, 79, 393	44, 164, 393	44, 79, 164, 271, 373, 393	44, 164, 264, 370	79, 393
813	44, 47, 79, 164, 393	44, 47, 79	44, 47, 79, 268	44, 47, 79, 393	44, 79, 164	44, 79, 373	44, 164, 271, 370	79, 373, 393
814	44, 47, 79, 393	44, 47, 79, 393	44, 47, 79	44, 47, 79, 393	44, 79, 164, 264, 393	44, 79, 164, 373	44, 164, 271, 370	79, 264, 373
815	44, 47, 79, 393	44, 47, 79, 164, 373	44, 47, 79	44, 47, 79	79, 164, 272, 393	44, 164, 393	370	79
816	44, 47, 79, 164, 264, 393	44, 47, 79, 393	44, 47, 79	44, 47, 79, 264, 272, 393	79, 164, 272, 373, 393	44, 79, 164, 271	268, 272	79
817	44, 47, 79, 164, 393	44, 47, 79, 164, 264	44, 47, 79	44, 47, 79, 264, 393	79, 164, 272, 372	44, 79, 164, 271, 370	164, 272, 370	79, 373, 393
818	44, 47, 79, 393	44, 47, 79, 164	44, 47, 79	44, 47, 79, 264, 268, 393	79, 164, 272, 393	44, 79, 164, 373	164, 272, 370	79, 393
819	44, 47, 79, 264, 393	44, 47, 79, 164, 393	44, 47, 79	44, 47, 79, 272, 393	44, 79, 164, 393	44, 164, 271	161, 272, 370	79, 164, 372
820	44, 47, 79, 393	44, 47, 79, 164, 373, 393	44, 47, 79	44, 47, 79, 393	44, 79, 164, 373, 393	44, 79, 164, 373	272, 370	79, 164
821	44, 47, 79, 164, 264	44, 47, 79, 164, 264	44, 47, 79	44, 47, 79, 272, 393	44, 79, 164, 373, 393	44, 79, 164, 264, 271, 372, 373	272, 370	79, 164
822	44, 47, 79, 164, 393	44, 47, 79, 264, 393	44, 47, 79	44, 47, 79, 264, 271, 272, 393	44, 79, 164, 264, 393	44, 79		79, 264, 372, 373
823	44, 47, 79, 264, 393	44, 47, 79, 264, 393	44, 47, 79, 393	44, 47, 79, 373, 393	44, 79, 164, 393	44, 79, 164, 373	164, 264	79, 393
824	44, 47, 79, 264, 393	44, 47, 79, 393	44, 47, 79	44, 47, 79, 393	44, 79, 164, 393	44, 79, 164	272, 370, 373	79
825	44, 47, 79, 164, 264, 271	44, 47, 79, 264, 373	44, 47, 79, 268, 272, 393	44, 47, 79, 272, 393	44, 79, 164	79, 164, 372	370	79, 373, 393
826	44, 47, 79, 164, 264, 393	44, 47, 79, 164, 264	44, 47, 79	44, 47, 79, 373, 393	44, 79, 164, 393	44, 79, 164, 264, 373	267, 370	79, 393
827	44, 47, 79, 393	44, 47, 79	44, 47, 79	44, 47, 79, 264, 393	44, 79, 164, 373	44, 164, 264, 372	272	79, 373
828	44, 47, 79, 393	44, 47, 79, 164, 264	44, 47, 79	44, 47, 79, 393	44, 79, 164, 264, 393	44, 79, 164, 264	272, 370	79, 373, 393
829	44, 47, 79, 393	44, 47, 79, 164, 264, 393	44, 47, 79, 272	44, 47, 79, 271, 393	44, 79, 164, 393	79, 164, 264, 370, 373	264, 271, 272, 370	79, 372
830	44, 47, 79, 164, 393	44, 47, 79, 164, 264	44, 47, 79	44, 47, 79	44, 79, 164, 393	44, 79	264, 272	79, 373, 393
831	44, 47, 79, 164, 393	44, 47, 79, 264, 393	44, 47, 79, 393	44, 47, 79, 393	44, 79, 164	44, 79, 164	268, 272	79, 393
832	44, 47, 79	44, 47, 79, 264	44, 47, 79	44, 47, 79, 272	79, 164, 373, 393	44, 164, 264	164, 272, 370	79, 373, 393
833	44, 47, 79, 393	44, 47, 79, 264, 393	44, 47, 79, 272	44, 47, 79, 264, 393	44, 79, 164, 393	44, 79, 164, 264, 373	264	79
834	44, 47, 79, 271, 393	44, 47, 79, 264, 373, 393	44, 47, 79	44, 47, 79, 393	44, 79, 164	44, 79, 164, 264	370	393
835	44, 47, 164, 393	47, 79, 164, 264, 393	44, 47, 79	44, 47, 79, 393	44, 79, 164, 393	44, 79, 164	271	79, 393
836	44, 47, 79, 264, 393	44, 47, 79, 264, 393	44, 47, 79	44, 47, 79, 264, 373, 393	44, 79, 164, 393	44, 164, 264, 271, 373	164, 370	79, 373
837	44, 47, 79, 393	44, 47, 79, 264, 373, 393	44, 47, 79	44, 47, 79, 264, 393	44, 79, 164, 373	44, 79, 164, 264	271, 370	79, 393
838	44, 47, 79, 264, 393	44, 47, 79, 264, 373	44, 47, 79	44, 47, 79, 271	44, 79, 164, 264, 393	44, 164, 264, 372, 373	271, 370	79, 264
839	44, 47, 79, 164, 264, 393	44, 47, 79, 393	44, 47, 79	44, 47, 79, 393	44, 79, 164, 393	79, 164	264, 370	79
840	44, 47, 79, 393	44, 47, 79, 164, 373	44, 47, 79, 393	44, 47, 79, 393	44, 79, 164, 372, 393	44, 79, 164, 373		79, 393
841	44, 47, 79, 164, 393	44, 47, 79, 264	44, 47, 79	44, 47, 79, 264	44, 79, 164, 264, 393	44, 264, 373		79, 393
842	44, 47, 79, 393	44, 47, 373, 393	47, 79, 393	44, 47, 79, 393	44, 79, 164, 373, 393	44, 79, 264	264, 370, 372	79, 373, 393
843	44, 47, 79, 164, 393	44, 47, 79	44, 47, 79	44, 47, 79, 393	44, 79, 164, 264, 373, 393	44, 79, 164, 271	370	79, 393
844	44, 47, 79, 393	44, 47, 79, 164, 264, 373	44, 47, 79, 268, 272	44, 47, 79, 393	44, 79, 393	44, 79, 164, 393	164, 272	79, 372, 373
845	44, 47, 79, 393	44, 47, 79, 164	44, 47, 79	44, 47, 79, 393	44, 79, 264	44, 79, 164	164, 272, 370	79, 373, 393
846	44, 47, 79, 393	44, 47, 79, 264, 373	44, 47, 79, 393	44, 47, 79, 393	44, 79, 264, 373, 393	44, 79, 164, 264, 372	370	79, 372, 393
847	44, 47, 79, 393	47, 79, 164, 393	44, 47, 79, 272, 393	44, 47, 79, 272, 393	44, 79, 164, 264, 393	44, 79, 164, 373	164, 264, 272, 370	79
848	44, 47, 79, 393	44, 47, 79	47, 79, 393	44, 47, 79, 373, 393	44, 79, 164, 393	44, 79, 164, 372	164, 272	79, 264
849	44, 47, 79	44, 47, 79, 393	47, 79, 393	44, 47, 79, 373, 393	44, 79, 264	44, 164	164, 272, 370	79, 264, 373
850	44, 47, 79, 393	44, 47, 79, 264	47, 79, 272, 393	44, 47, 79, 264, 393	44, 79, 164, 264, 393	44, 79, 164, 373	164, 264, 272	79, 264, 393
851	44, 47, 79, 393	44, 47, 79, 164, 372, 373	47, 79, 393	44, 47, 79, 393	44, 79, 164, 264, 373, 393	44, 164	164, 264	79
852	44, 47, 79, 271	44, 47, 79	47, 79, 393	44, 47, 79, 264, 272, 373, 393	44, 79, 164, 264, 373	44, 79, 271	164, 370	79, 372, 373
853	44, 47, 79, 164, 393	44, 47, 79, 264, 393	44, 47, 79, 393	44, 47, 79, 272, 393	44, 79, 164, 372, 393	44, 164, 372, 373	164, 370	79, 393
854	44, 47, 79, 164	44, 47, 79, 264	47, 79, 393	44, 47, 79, 393	44, 79, 264, 393	44, 79, 164, 370	264, 370	79, 372, 373
855	44, 47, 79, 393	44, 47, 79, 264, 373	47, 79, 393	44, 47, 79, 272, 393	44, 79, 164, 373, 393	44, 79, 373	370	79
856	44, 47, 79, 393	44, 47, 79	47, 79, 272, 393	44, 47, 79, 393	44, 79, 164, 264, 393	44, 79, 164, 372, 393	164, 264, 272	79, 393
857	44, 47, 79, 393	44, 47, 79, 264	47, 79, 393	44, 47, 79, 393	44, 79, 164, 264, 373, 393	44, 79, 164, 373	164, 264, 268, 272	79
858	44, 47, 79, 268, 393	44, 47, 79	47, 79, 393	44, 47, 79, 393	44, 79, 164, 264, 393	44, 79, 373		79, 393
859	44, 47, 79, 264, 272, 393	44, 47, 79, 264	44, 47, 79, 268, 272, 393	44, 47, 79, 393	44, 79, 164, 393	44, 79, 164, 264, 372, 373		79, 373, 393
860	44, 47, 79, 164, 393	44, 47, 79, 264, 393	47, 79, 393	44, 47, 79, 264, 272, 393	44, 79, 164, 393	44, 79, 164, 372	264, 370	79, 264
861	44, 47, 79, 164, 393	44, 47, 79, 373, 393	47, 79, 393	44, 47, 79, 264, 393	44, 79, 164, 393	44, 79, 164, 372, 373	164, 264	79, 372, 393
862	44, 47, 79, 164, 393	44, 47, 79, 164, 264	47, 79, 393	44, 47, 79, 393	44, 79, 164, 264, 393	44, 79, 164, 264	271, 272, 370	79
863	44, 47, 79, 393	44, 47, 79, 373, 393	47, 79, 393	44, 47, 79, 393	44, 79, 393	44, 164, 264	164, 271	79
864	44, 47, 79, 264, 393	44, 47, 79, 373	47, 79, 264, 393	44, 47, 79, 264, 373, 393	44, 79, 164, 393	44, 79, 164	164, 264, 370	79, 373, 393
865	44, 47, 79, 164, 393	44, 47, 79, 164, 264	47, 79, 393	44, 47, 79, 393	44, 79, 164, 264, 393	44, 79, 137, 164, 372, 373, 393	272
866	44, 47, 79, 272	44, 47, 79, 264, 393	47, 79, 393	44, 47, 79, 393	44, 79, 164, 264, 393	44, 79, 164, 373	164, 272, 370	79, 393
867	44, 47, 79, 393	44, 47, 79	47, 79, 393	44, 47, 79, 393	44, 79, 164, 264, 372, 373, 393	44, 79, 164, 370	370	79, 164, 271, 393
868	44, 47, 79, 164	44, 47, 79, 164, 373	47, 79, 393	44, 47, 79, 268, 393	44, 79, 164	44, 79, 164, 372	264, 370	79, 164
869	44, 47, 79, 393	44, 47, 79, 164, 373	47, 79, 393	44, 47, 79, 268, 271	44, 79, 164, 264, 373, 393	44, 79, 164, 264, 372	164, 272, 370	79, 264, 372, 373
870	44, 47, 79, 264, 393	44, 47, 79, 264, 373, 393	47, 79, 393	44, 47, 79, 393	44, 79, 164, 393	44, 79, 164, 393	272	79, 164
871	44, 47, 79, 164, 393	44, 47, 79, 264, 373, 393	47, 79, 393	44, 47, 79, 272, 393	44, 79, 164, 393	44, 79, 164, 373	164, 264, 272	79, 373
872	44, 47, 79, 264, 393	44, 47, 79, 393	47, 79, 393	44, 47, 79	44, 79, 393	44, 79, 164, 271, 372, 373	272, 370	79, 264, 372
873	44, 47, 79, 393	44, 47, 79, 264	47, 79, 393	44, 47, 79	44, 79, 164, 393	44, 79, 164, 372	164, 370	79, 264, 372, 373
874	44, 47, 79, 393	44, 47, 79, 264	47, 79, 393	44, 47, 79	44, 79, 164, 373, 393	44, 79, 373	272	79, 164, 264
875	44, 47, 79, 393	44, 47, 79, 264, 393	47, 79, 268	44, 47, 79, 393	44, 79, 164, 372, 373, 393	44, 79, 164, 372, 373	272, 370	79, 372, 393
876	44, 47, 79, 393	44, 47, 79, 373	47, 79, 393	44, 47, 79, 393	44, 79, 164, 393	44, 79, 164, 271, 373, 393	370	79
877	44, 47, 79, 393	44, 47, 79, 164, 264, 393	47, 79, 393	44, 47, 79, 393	44, 79, 164, 393	44, 79, 164, 264	164, 272, 370	79, 164, 393
878	44, 47, 79, 264, 393	47, 79, 164, 264	47, 79, 267, 393	44, 47, 79, 393	44, 79, 393	79, 164, 372	264, 272, 370	79
879	44, 47, 79, 164, 393	44, 47, 79, 164, 393	47, 79, 393	44, 47, 79, 271, 272, 393	44, 79, 164	44, 79, 164	272, 370	79, 393
880	44, 47, 79, 393	44, 47, 79, 164, 373	47, 79, 393	44, 47, 79, 264, 271, 393	44, 79, 264, 393	44, 79, 164, 264	164, 272, 370	79, 164, 264, 393
881	44, 47, 79, 271	44, 47, 79, 264, 393	47, 79, 393	44, 47, 79, 393	44, 79, 164, 393	44, 79, 164, 372, 373, 393	264, 272	79, 164, 393
882	44, 47, 79, 164, 393	44, 47, 79, 264	47, 79, 393	44, 47, 79, 271, 393	44, 79, 164, 393	44, 79, 164	272, 370	44, 79, 164, 393
883	44, 47, 79, 164, 393	44, 47, 79, 264, 373, 393	47, 79, 268, 393	44, 47, 79, 264, 393	44, 79, 164, 393	44, 79, 164, 372	264	44, 79, 164, 373, 393
884	44, 47, 79, 393	44, 47, 79, 264	47, 79, 393	44, 47, 79, 264, 271, 393	44, 79, 164, 373, 393	44, 79, 164	264, 272, 370	79, 373
885	44, 47, 79, 393	44, 47, 79, 272	47, 79, 393	44, 47, 79, 393	44, 79, 164, 373	44, 79, 164, 264, 393	272	44, 79, 164
886	44, 47, 79	44, 47, 79, 264, 373	47, 79, 271, 393	44, 79, 393	44, 79, 164	44, 79, 164, 264	164	79, 393
887	44, 47, 79, 164, 393	44, 47, 79, 264	47, 79, 393	44, 47, 79, 373, 393	79, 164, 373, 393	44, 79, 164, 393	264	79, 164, 393
888	44, 47, 79, 393	44, 47, 79, 264, 393	47, 79, 272, 393	44, 47, 79, 393	44, 79, 164, 393	44, 79, 164, 264, 393	164	79, 164, 393
889	44, 47, 79, 164, 264, 393	44, 47, 79, 164, 393	47, 79, 393	44, 47, 79, 393	44, 79, 164, 264, 373, 393	44, 79, 164, 264, 372	264, 272, 370	79, 164
890	44, 47, 79, 272, 393	44, 47, 79	47, 79, 393	44, 47, 79, 272, 393	44, 79, 164, 264, 373, 393	44, 79, 164, 271, 372	272	79, 393
891	44, 47, 79, 393	44, 47, 79, 373	47, 79, 393	44, 47, 79, 393	44, 79, 164, 372, 373	44, 79, 164, 264	370	79, 164
892	44, 47, 79, 264, 373, 393	44, 47, 79	47, 79, 271, 393	44, 47, 79, 393	44, 79, 164, 393	44, 79, 164, 372	164, 268, 370	79, 164, 264, 393
893	44, 47, 79, 164, 264	44, 47, 79, 264	47, 79, 393	44, 47, 79, 264, 393	44, 79, 164, 373	44, 79, 164, 373	161, 370	79, 373, 393
894	44, 47, 79, 164, 393	44, 47, 79, 264, 393	47, 79, 268, 272, 393	44, 47, 79, 272, 393	44, 79, 164, 393	44, 79, 164, 264	370	79
895	44, 47, 79, 393	44, 47, 79, 267	47, 79, 268	44, 47, 79, 393	44, 79, 164, 264	44, 79, 164	264, 370	79, 164
896	44, 47, 79, 164, 393	44, 47, 79, 164, 373, 393	47, 79, 264, 393	44, 47, 79	44, 79, 264, 393	79, 164, 373	164, 272	79, 373, 393
897	44, 47, 79, 393	44, 47, 79, 164, 393	47, 79, 393	44, 47, 79, 272, 393	44, 79, 264	79, 164, 264, 373, 393	44, 264	79, 164, 373, 393
898	44, 47, 79, 164, 264, 271, 393	44, 47, 79, 393	47, 79, 393	44, 47, 79, 393	44, 79, 164, 264, 373, 393	44, 79, 372, 373	272, 370	79, 164, 373
899	44, 47, 79, 164, 393	44, 47, 79, 393	47, 79, 393	44, 47, 79, 272, 393	44, 79, 164, 393	44, 79, 264, 372, 393	164, 264, 370	79, 393
900	44, 47, 79, 164, 264, 393	44, 47, 79, 393	47, 79, 393	44, 47, 79, 393	44, 79, 164, 393	44, 79, 164, 372	264, 272, 370	79, 393
901	44, 47, 79, 393	44, 47, 79, 393	47, 79, 393	44, 47, 79, 264, 393	44, 79, 164	44, 79, 164, 271	272, 370	44, 79, 164
902	44, 47, 79, 164, 264, 393	44, 47, 79, 164, 393	47, 79, 268, 393	44, 47, 79, 393	44, 79, 393	44, 79, 164, 372, 373	264, 272, 370	44, 79, 164
903	44, 47, 79, 164, 264, 393	44, 47, 79, 393	47, 79, 393	44, 47, 79, 264, 393	44, 79, 164, 393	44, 79, 164, 264, 372, 373	264, 268, 370	44, 79, 164, 264
904	44, 47, 79, 271, 393	44, 47, 79, 264, 393	47, 79, 393	44, 47, 79, 264, 393	44, 79, 393	44, 79, 164, 271	164, 264	164, 393
905	44, 47, 79, 393	44, 47, 79, 373, 393	47, 79, 393	44, 47, 79, 393	44, 79, 164, 264, 393	44, 164, 372, 373	164, 264, 268, 370	79, 373, 393
906	44, 47, 79, 264, 393	44, 47, 79, 264	47, 79	44, 47, 79, 393	44, 79, 164	44, 79, 264, 271, 373	164, 268, 272, 370	79, 393
907	44, 47, 79, 264, 393	44, 47, 79, 264	47, 79	44, 47, 79, 393	44, 79, 264, 393	44, 79	164, 370	79, 164, 264, 373
908	44, 47, 79, 393	44, 47, 79, 264, 393	47, 79	44, 47, 79, 393	44, 79, 393	44, 79, 164	164, 370	79
909	44, 47, 79, 264, 393	44, 47, 79, 164, 264, 373	47, 79	44, 47, 79, 272, 393	44, 79, 164, 373	44, 79, 164, 264, 372		79, 164, 393
910	44, 47, 79	44, 47, 79, 164	47, 79	44, 47, 79, 393	44, 79, 164, 264, 393	44, 79, 164, 271	164	79, 164, 373, 393
911	44, 47, 79, 137, 393	44, 47, 79, 373, 393	47, 79	44, 47, 79, 393	44, 79, 164, 370	44, 79, 264, 373, 393		79
912	44, 47, 79, 264, 393	44, 47, 79	47, 271, 393	44, 47, 79, 272, 393	44, 79, 164, 264, 393	44, 79, 264, 372	164, 370	79
913	44, 47, 79, 393	44, 47, 79, 164, 264, 272, 393	47, 79, 164, 272, 393	44, 47, 79, 264, 271, 393	79, 164, 264	44, 79, 164	164, 264, 370	79, 164, 372, 393
914	44, 47, 79, 264, 393	44, 47, 79, 164, 393	47, 79, 164, 393	44, 47, 79, 272	44, 79, 373, 393	44, 79, 164, 373	370	79, 393
915	44, 47, 79, 393	44, 47, 79, 164, 393	47, 268, 373, 393	44, 47, 79, 393	44, 79, 164	44, 79, 164, 264, 271, 373	271, 370	79, 264, 393
916	44, 47, 79, 393	44, 47, 79, 164	47, 79, 393	44, 47, 79, 393	44, 79, 164, 264, 393	44, 79, 164, 372, 373	164, 272, 370	79, 164
917	44, 47, 79, 164, 393	44, 47, 79	47, 79, 393	44, 47, 79, 267, 393	44, 79, 264	44, 79, 164, 373	164, 370	79, 164
918	44, 47, 79, 264, 373, 393	44, 47, 79, 164, 373, 393	47, 79, 393	44, 47, 79, 393	44, 79, 164, 393	44, 79, 264, 370	44, 164, 370	79, 164, 264, 393
919	44, 47, 79, 393	44, 47, 79, 164, 393	47, 79, 393	44, 47, 79, 393	79, 164, 373, 393	44, 79, 164	44, 164, 264	79
920	44, 47, 79, 264, 393	44, 47, 79, 164, 373	47, 79, 393	44, 47, 79, 393	44, 79, 164, 373	44, 79, 164, 372	264, 370	79
921	44, 47, 79, 264, 393	44, 47, 79, 164, 393	47, 79	44, 47, 79, 393	44, 79, 164, 264, 372, 373, 393	44, 79, 164, 271, 393	44, 264, 272	79, 373
922	44, 47, 393	44, 47, 79	47, 79, 264, 393	44, 47, 79, 264, 393	44, 79, 264, 393	79, 164, 264	44, 164, 272	79, 164
923	44, 47, 79, 393	44, 47, 79, 264	44, 47, 79, 393	44, 47, 79, 393	44, 79, 164, 264, 373	44, 79, 164, 372	44	79, 164, 393
924	44, 47, 79, 164, 393	44, 47, 79, 164	44, 47, 79, 264, 393	44, 47, 79, 393	44, 79, 164, 264, 373, 393	44, 79, 164, 264, 372	164, 272	79, 164, 372, 393
925	44, 47, 79, 164, 271, 393	44, 47, 79, 164	44, 47, 79, 393	44, 47, 79, 393	44, 79, 164, 264, 393	44, 79, 164, 264, 372, 373	164	79, 164, 264
926	44, 47, 79, 393	44, 47, 79, 264, 373	44, 47, 271, 393	44, 47, 79, 393	44, 79, 164, 373	44, 79, 164, 264, 372, 393	164, 264, 370	79, 264
927	44, 47, 79, 393	44, 47, 79, 393	44, 47, 164, 370, 393	44, 47, 79, 393	44, 79, 372, 373	44, 79, 164	164	79, 164, 373
928	44, 47, 79	44, 47, 79, 164, 264, 393	44, 47, 79, 393	44, 47, 79, 393	44, 79, 164, 264	44, 79, 164, 264	164	79, 164, 271, 373
929	44, 47, 79, 393	44, 47, 79, 264	44, 47, 164	44, 47, 79, 393	44, 79, 164, 393	44, 79, 164, 271	264, 272, 370	79, 164, 393
930	44, 47, 393	44, 47, 79, 164	44, 47, 79, 393	44, 47, 79	44, 79, 164, 370, 393	44, 79, 164, 373	164, 264, 370	79
931	44, 47, 393	44, 47, 79, 164, 264, 393	44, 47, 373, 393	44, 47, 79, 271, 393	44, 79, 164, 264, 393	44, 79, 164, 373	164, 264, 272, 370	79, 164, 264, 393
932	44, 47, 79, 164, 264, 271, 393	44, 47, 79, 264, 393	44, 47, 271, 373, 393	44, 47, 79	44, 79, 264, 393	44, 79, 264, 372	272	79
933	44, 47, 79, 264, 393	44, 47, 79, 164, 393	47, 373	44, 47, 79, 393	44, 79, 393	79, 164	164, 264, 272	79, 164, 393
934	44, 47, 79, 264, 393	44, 47, 79, 393	44, 47, 164, 393	44, 47, 79, 393	44, 79, 164, 264, 372, 373	44, 79, 164	164, 370	79, 372, 373, 393
935	44, 47, 79, 271	44, 47, 79	44, 47, 164, 370	44, 47, 79	44, 79, 164, 373, 393	44, 79, 164	272, 370	79, 372, 373
936	44, 47, 79, 264, 393	44, 47, 79	44, 47, 79, 393	44, 47, 79, 264	44, 79, 264	44, 79, 164, 373, 393	164, 272, 370	44, 79, 164, 373, 393
937	44, 47, 79, 264, 393	44, 47, 79	44, 47, 393	44, 47, 79, 393	44, 79, 164, 264	44, 79, 164, 373	164, 264, 370	79
938	44, 47, 79, 264, 393	44, 47, 79	44, 47, 79, 393	44, 47, 79, 373, 393	44, 79, 164, 393	44, 79, 164, 372, 393	164, 272, 370	79, 164, 373, 393
939	44, 47, 79, 164, 393	47, 79, 373, 393	44, 47, 79, 164	44, 47, 79, 393	44, 79, 164, 393	44, 79, 164, 373	164, 271, 272	79, 393
940	44, 47, 79, 393	44, 47, 79, 264	44, 47, 267, 393	44, 47, 79	44, 79, 264, 393	44, 79, 164, 372	164, 272	79, 373, 393
941	44, 47, 79, 164, 393	44, 47, 79, 393	44, 47, 164, 393	44, 47, 79, 393	44, 79, 164	44, 79, 164, 372	164, 264, 370	79
942	44, 47, 79, 164, 264, 272, 393	44, 47, 79, 164, 373	44, 47, 79, 370, 393	44, 47, 79, 393	44, 79, 164, 372, 393	44, 79, 164, 372, 393	164	79, 164, 373
943	44, 47, 79, 164, 264, 393	44, 47, 79, 373	44, 47, 79, 164, 393	44, 47, 79, 271, 393	44, 79, 164	44, 79, 164, 393		79, 164, 264, 372, 393
944	44, 47, 79, 164, 271, 393	44, 47, 79, 264, 373	47, 79, 164, 373, 393	44, 47, 79, 272, 393	44, 79, 393	79, 164	164, 370	79, 164, 370, 393
945	44, 47, 79, 393	44, 47, 79, 164	44, 47, 393	44, 47, 79, 393	44, 79, 393	44, 79, 164, 264, 373	164, 272, 370	79, 393
946	44, 47, 79, 393	44, 47, 79, 164, 264, 373	44, 47, 164	44, 79, 373, 393	44, 79, 164, 264, 373, 393	79, 264, 372, 373	272	79, 393
947	44, 47, 79, 164, 271, 393	44, 47, 79	44, 47, 393	44, 47, 79, 393	44, 79, 164	79, 164, 264, 393	264, 272	79, 393
948	44, 47, 79, 164, 271, 393	44, 47, 79	47, 79, 264, 393	44, 47, 79, 271	44, 79	44, 79, 164, 372, 373	164, 264	79, 164, 373, 393
949	44, 47, 79	44, 47, 79	44, 47, 79, 393	44, 47, 79, 268, 393	44, 79, 164, 264, 372, 373	44, 79, 164	264, 370	79, 164, 271, 393
950	44, 47, 79, 393	44, 47, 79, 264	44, 47, 264, 393	44, 47, 79, 268	44, 79, 264	44, 79, 164, 271, 373	164, 271, 370	79, 164
951	44, 47, 79, 264, 393	44, 47, 79	44, 47, 79, 393	44, 47, 79, 264	44, 79, 373	44, 79, 393	164	79, 373, 393
952	44, 47, 79, 393	44, 47, 79, 393	44, 47, 393	44, 47, 79, 393	44, 79, 393	44, 164, 264, 271, 373	264, 271, 370	79, 164, 264
953	44, 47, 79, 164, 264, 393	44, 47, 79, 373	44, 47, 79, 393	44, 47, 79, 264, 393	44, 79, 164	44, 79, 393	370	79, 164
954	44, 47, 79, 164, 393	44, 47, 79, 164, 264, 373, 393	44, 47, 79, 164, 393	44, 47, 79, 272, 393	79, 164, 373, 393	44, 79, 164	164, 272, 370	79, 271
955	44, 47, 79, 164, 393	47, 79, 164	44, 47, 79, 393	44, 47, 79, 264	44, 79, 164	44, 79, 264, 271, 372	164, 272, 370	79, 164
956	44, 47, 79, 393	44, 47, 79, 264	44, 47, 79	44, 47, 79, 272, 393	44, 79, 164, 373, 393	44, 79, 164	164	79
957	44, 47, 79, 164, 393	44, 47, 79, 164, 264	44, 47, 79, 393	44, 47, 79, 264, 373, 393	44, 79, 164, 264, 393	44, 79, 164, 372, 373, 393	164, 370	79, 393
958	44, 47, 79, 164, 393	44, 47, 79, 164	44, 47, 79	44, 47, 79, 271, 393	44, 79, 164, 264	44, 79, 164, 372	164, 264	79, 373, 393
959	44, 47, 393	44, 47, 79, 373, 393	47, 79, 393	44, 47, 79, 272	44, 79, 164, 264, 373, 393	44, 79, 264, 372	164, 370	79, 164, 372
960	44, 47, 79, 164, 264, 393	44, 47, 79, 264, 393	47, 79, 393	44, 47, 79, 393	44, 164, 264	44, 79, 164, 393	264	79, 164, 393
961	44, 47, 79, 164, 393	44, 47, 79, 373, 393	47, 79, 393	44, 47, 79, 393	44, 79, 164, 372, 393	44, 79, 164, 264	161, 370	79, 164, 372
962	44, 47, 79, 393	44, 47, 79, 164	44, 47, 79, 393	44, 47, 79, 272	44, 79, 164, 264, 393	44, 79, 264, 372		79, 164, 264, 393
963	44, 47, 79, 164	44, 47, 79, 164, 264, 393	44, 47, 79	44, 47, 268, 393	44, 79, 164, 393	44, 79, 164, 264, 372, 373		79, 164, 393
964	44, 47, 79, 393	44, 47, 79, 264, 393	47, 79, 393	44, 47, 79, 393	44, 79, 164, 372, 373	79, 164, 393	164, 264, 268, 370	79
965	44, 47, 79, 164, 264, 393	44, 47, 79, 393	47, 79, 393	44, 47, 79, 393	44, 79, 164, 393	44, 79, 164, 393	44, 164	79, 164, 393
966	44, 47, 79, 164	44, 47, 79, 264, 393	47, 79, 393	44, 47, 79, 393	44, 79, 164	44, 79, 372, 373	44, 164, 271	79, 164, 264, 393
967	44, 47, 79, 164	44, 47, 79	47, 79, 393	44, 47, 79, 264, 268, 393	44, 79, 164	44, 79, 164, 373	264	79, 264, 372
968	44, 47, 79, 164, 393	44, 47, 79, 372, 373, 393	47, 79, 272, 393	44, 47, 79	44, 79, 164, 264, 393	79, 164, 372	44, 164, 264, 370	79, 164
969	44, 47, 79, 164	44, 47, 79	47, 79, 393	44, 47, 79, 393	44, 79, 164, 264	79, 264, 372	164, 370	79, 164, 264, 373
970	44, 47, 79, 271, 393	44, 47, 79, 164, 393	47, 79, 393	44, 47, 79, 373, 393	44, 79, 164	44, 79, 164	370	79, 373
971	44, 47, 79, 164, 272, 393	44, 47, 79, 264, 393	47, 79, 393	44, 79, 272, 373	44, 79, 164, 370, 393	44, 79, 271, 393	164, 370	79, 164, 393
972	44, 47, 79, 393	44, 47, 79	44, 47, 79	44, 47, 79, 393	44, 79, 164, 393	44, 79, 393	164, 264	79, 164
973	44, 47, 79, 264, 393	44, 47, 79, 373	47, 79, 393	44, 47, 79, 264, 393	44, 79, 164	79, 264, 370, 372, 373	44, 164, 264, 267, 370	79, 164, 393
974	44, 47, 79	44, 47, 79, 164, 393	44, 47, 79	44, 47, 79	44, 79, 164, 393	79, 370, 372, 373	164, 370	79, 393
975	44, 47, 79, 393	44, 47, 79, 164, 393	44, 47, 79, 393	44, 47, 79, 393	79, 373, 393	79	164, 264, 370	79, 264, 372, 393
976	44, 47, 79, 164, 393	44, 47, 79, 393	47, 79, 393	44, 47, 79, 393	44, 79, 164, 393	79, 164, 271, 372, 373	164, 264, 370	79, 164, 393
977	44, 47, 79, 164, 264, 271, 393	44, 47, 79, 164, 264, 393	44, 47, 79, 393	44, 47, 79	44, 79, 373	44, 79, 164	264, 370	79, 164, 373, 393
978	44, 47, 79, 164, 393	47, 79, 164, 264	47, 79, 393	44, 47, 79, 272	79, 164, 373, 393	44, 79, 164	370	79, 164, 373, 393
979	44, 47, 79, 393	47, 79, 164, 264, 373	44, 47, 79, 393	44, 47, 79, 268, 393	79, 164, 264, 393	79, 164, 264	370	79, 373
980	44, 47, 79, 164, 393	44, 47, 79	44, 47	44, 47, 79, 393	44, 79, 164	44, 79, 264, 271	164, 370	79, 164, 373, 393
981	44, 47, 79, 264, 393	44, 47, 79, 164	44, 47, 79, 393	44, 47, 79, 393	44, 79, 164, 264, 393	44, 79, 372	264, 370	79, 164, 393
982	44, 47, 79, 164, 272, 393	44, 47, 79, 264	44, 47, 79, 393	44, 47, 79, 271	44, 79, 164, 264	79, 164, 271, 372, 393	164, 271, 370	79
983	44, 47, 79, 271, 393	44, 47, 79, 264, 373	44, 47, 79, 393	44, 47, 79, 272	44, 79, 164, 264, 373	44, 79, 164, 271	164, 264	79, 393
984	44, 47, 79, 393	44, 47, 79	44, 47, 79	44, 47, 79, 272, 393	44, 79	44, 79, 164, 372, 373	164, 264, 370	79, 164, 393
985	44, 47, 79, 164, 393	44, 47, 79, 164, 264	44, 47, 393	44, 47, 79, 393	44, 79, 164, 393	44, 79, 164, 264, 372	164, 370	79, 164, 264
986	44, 47, 79, 164, 393	44, 47, 79	44, 47, 79, 393	44, 47, 79, 393	44, 79, 164, 393	44, 79	164, 264, 370	79, 164, 393
987	44, 47, 79, 164, 264, 393	44, 47, 79	44, 47, 79, 393	47, 79	44, 79, 164, 373	44, 79, 164, 271	164, 370	79, 164
988	44, 47, 79, 164, 264, 393	47, 79, 393	44, 47, 79, 393	44, 47, 79, 264, 393	44, 79, 370, 393	44, 79, 372		79, 164, 393
989	44, 47, 79, 393	44, 47, 79, 373	44, 47, 79	44, 47, 79, 393	44, 79, 264	79, 164, 271, 393	164	79, 164, 393
990	44, 47, 79, 164, 393	44, 47, 79, 393	47, 79	44, 47, 79, 393	44, 79, 164, 373, 393	44, 79, 164, 372	164, 370	79, 373
991	44, 47, 79, 393	44, 47, 79, 393	44, 47, 79, 393	44, 47, 79, 393	44, 79, 164, 264, 393	79, 271, 372	164, 370	79, 393
992	44, 47, 164, 393	44, 47, 79, 164, 393	47, 79, 268, 393	44, 47, 79, 272, 393	44, 79, 164, 373, 393	44, 79, 164, 372	164	79, 164, 373, 393
993	44, 47, 79, 164, 264, 271, 393	44, 47, 79, 271	44, 47, 79, 393	44, 47, 79, 393	44, 79, 164, 393	44, 79, 271, 372	164, 267, 370	79
994	44, 47, 79, 164, 264, 268, 272	44, 47, 79, 393	44, 47, 393	44, 47, 79	79, 393	44, 79, 164, 271	370	79, 373, 393
995	44, 47, 79, 264, 393	44, 47, 79, 393	44, 47, 79, 393	44, 47, 79, 393	44, 79, 164, 264	79, 372, 373, 393	164, 370	79, 164, 373, 393
996	44, 47, 79, 393	44, 47, 79	44, 47, 79, 393	44, 47, 79, 393	44, 79, 164	79, 372	164, 264, 370	79, 373, 393
997	44, 47, 79, 164	44, 47, 79, 393	44, 47, 79, 393	44, 47, 393	44, 79, 164, 264, 372, 393	44, 79, 164, 264, 271, 372	164, 264	79
998	44, 47, 79, 164, 393	44, 47, 79, 373, 393	44, 47, 79, 264, 393	44, 47, 79, 272, 393	44, 79, 164	44, 79, 164, 393	164	79, 264
999	44, 47, 79, 393	44, 47, 79, 264, 393	44, 47, 79, 393	44, 47, 79, 393	44, 79, 164	44, 79, 164, 271, 372	164, 370	79, 393
1000	44, 47, 79, 164, 271, 272, 393	44, 47, 79, 393	44, 47, 79	44, 47, 79, 393	44, 79, 164, 264, 373	79, 164, 271, 373	370	79, 264, 372, 393
1001	44, 47, 79, 164, 393	44, 47, 79, 393	44, 47, 79	44, 47, 79, 393	44, 79, 164, 264	79, 372	370	79, 393
1002	44, 47, 79, 271, 393	44, 47, 79, 393	47, 79, 393	44, 47, 393	44, 79, 164, 373, 393	44, 79		79, 393
1003	44, 47, 79, 393	44, 47, 79, 164, 264	47, 79, 393	44, 47, 79, 393	44, 79, 164, 372	44, 79, 164, 271, 372, 373	164, 370	79, 264, 373, 393
1004	44, 47, 79, 264, 393	44, 47, 79	47, 79, 268, 393	44, 47, 264, 393	44, 79	44, 164, 271		79, 373, 393
1005	44, 47, 79, 393	44, 47, 79, 271, 393	47, 79, 264, 393	44, 47, 79, 393	44, 79, 164, 373, 393	44, 79, 164, 372, 373	271	79, 164, 373, 393
1006	44, 47, 79, 164, 264	44, 47, 79, 164	47, 79, 393	44, 47, 79, 393	44, 79, 164, 372	44, 79, 164, 372	164, 264	79, 373, 393
1007	44, 47, 79, 164	44, 47, 79, 164, 264	47, 79, 393	44, 47, 79	44, 79, 370, 373, 393	44, 79, 164, 372, 373	164, 264	79, 164, 372, 393
1008	44, 47, 79, 164, 393	44, 47, 79, 164	47, 79, 393	44, 47, 79	44, 79, 164, 264, 372, 373	44, 79, 164, 271	164, 370	79, 393
1009	44, 47, 79, 393	44, 47, 79, 164, 264	47, 79, 393	44, 47, 79, 264, 393	44, 79, 164, 393	79, 164, 370, 372	164, 370	79, 393
1010	44, 47, 79, 164, 393	44, 47, 79, 264, 268	47, 79, 393	44, 47, 79, 393	44, 79, 164, 264, 373	44, 79, 164, 372	370	79, 164, 393
1011	44, 47, 79, 164, 393	44, 47, 79	47, 79, 264, 272, 393	44, 47, 79, 393	44, 79, 164, 373, 393	44, 79, 164, 372	164, 264, 272, 370	79, 393
1012	44, 47, 79, 164, 393	44, 47, 79	47, 79, 393	44, 47, 79, 272	44, 79, 164, 264, 393	44, 79, 164, 264, 271, 372, 373, 393	164, 370	79, 393
1013	44, 47, 79, 264, 393	44, 47, 79, 164, 272	47, 79, 272, 393	44, 47, 79, 373, 393	44, 79, 372, 393	44, 79, 271	164, 271, 370	79, 373, 393
1014	44, 47, 79	44, 47, 79, 164	47, 79, 393	44, 47, 79, 393	44, 79, 164, 271	44, 79, 164, 372	164, 264, 370	79, 393
1015	44, 47, 79, 164, 264, 393	44, 47, 79, 164, 264, 393	47, 79, 393	44, 47, 79, 393	44, 79, 164, 393	44, 79, 164, 372	272, 370	79
1016	44, 47, 79, 393	44, 47, 79, 164, 264, 393	47, 79, 393	44, 47, 79, 393	44, 79, 393	44, 79, 164, 271, 372	164, 370	79, 264, 372, 373
1017	44, 47, 79, 164, 264, 393	44, 47, 79, 164	47, 79, 393	44, 47, 79, 264, 393	44, 79, 164, 393	44, 79	164, 370	79, 264, 372
1018	44, 47, 79, 164, 393	44, 47, 79, 264	47, 79, 393	44, 47, 79, 267, 393	44, 79, 164	44, 79, 164, 271, 373	164, 272, 370	79, 164, 393
1019	44, 47, 79, 164, 393	44, 47, 79, 164	47, 79, 393	44, 47, 79, 373, 393	44, 79, 164, 372, 393	44, 79	164, 370	79, 164
1020	44, 47, 79, 137, 393	47, 79, 164, 264, 393	47, 79, 271, 393	44, 47, 79, 264, 272, 393	44, 79, 164	44, 79, 164, 373	272	79, 373, 393
1021	44, 47, 79, 264, 393	44, 47, 79, 373	47, 79, 268	47, 79, 393	44, 79, 164, 264, 373	44, 79, 164, 264, 372	164, 267, 370	79, 393
1022	44, 47, 79, 393	47, 79, 164	47, 79, 264, 393	44, 47, 79, 373, 393	44, 79, 164	44, 79, 164, 271, 393	164, 272, 370	79, 370, 373
1023	44, 47, 79, 393	44, 47, 79, 164, 264, 393	47, 79, 393	44, 47, 79, 393	44, 79, 164, 264	44, 79, 164, 264, 271	370	79, 264
1024	44, 47, 79, 164, 393	44, 47, 79, 164, 264	47, 79, 393	44, 47, 79, 393	44, 79, 264, 372, 393	44, 79, 372, 393	164, 268, 272, 370	164, 372, 373, 393
1025	44, 47, 79, 393	44, 47, 79, 164, 264, 393	47, 79, 264, 271, 393	44, 47, 79, 264, 272, 393	44, 79, 164, 264, 393	44, 79, 370, 372	164, 271, 370	79, 373
1026	44, 47, 79, 164, 264, 393	44, 47, 79, 264	47, 79, 393	44, 47, 79, 393	44, 79, 164, 264, 393	44, 79, 164, 264	272	79, 373, 393
1027	44, 47, 79, 393	44, 47, 264, 393	47, 79, 264, 271, 393	44, 47, 79, 393	44, 79, 393	44, 79, 164	264	79, 372, 393
1028	44, 47, 79, 264, 393	44, 47, 79, 164, 264	47, 79, 272, 393	44, 47, 79	44, 79, 264, 393	44, 79, 164, 372	164, 272, 370	79, 372
1029	44, 47, 79, 264, 393	44, 47, 79, 164, 264, 393	47, 79, 264, 393	47, 79, 393	44, 79, 164, 372, 393	44, 79, 164, 372		79, 264, 393
1030	44, 47, 79, 272, 393	44, 47, 79, 164, 393	44, 47, 393	44, 47, 79, 393	44, 79, 164, 264	44, 164	164, 272	79, 393
1031	44, 47, 79, 264, 271, 393	44, 47, 79	47, 393	44, 47, 79	44, 79, 164, 370, 372	79, 264	271, 272	79, 372, 393
1032	44, 47, 271, 393	44, 47, 79, 393	47, 79, 271, 393	44, 47, 79, 393	44, 79, 164, 393	44, 79, 164, 373	271, 370	79, 164, 264, 393
1033	44, 47, 79, 393	44, 47, 79, 164, 373	47, 79, 393	44, 47, 79, 393	44, 79, 164, 370, 393	44, 79, 164	164, 271, 370	79
1034	44, 47, 79, 393	44, 47, 79, 264, 393	47, 79, 393	44, 47, 79, 393	79, 164	79, 264, 372	272, 370	79, 370
1035	44, 47, 79, 164, 393	44, 47, 79	47, 79, 393	44, 47, 79	44, 79, 164, 393	79, 264, 271	271, 272, 370	79, 164, 264, 370, 373, 393
1036	44, 47, 79, 393	44, 47, 79, 264, 393	47, 79, 272, 393	44, 47, 79, 393	79, 264, 393	79, 164, 264, 271, 373, 393	264	79, 164, 373, 393
1037	44, 47, 79, 164, 393	44, 47, 79	47, 79, 393	44, 47, 79, 393	44, 79, 164, 264, 393	79, 164, 370, 373	272	79, 164, 264, 393
1038	44, 47, 393	44, 47, 79, 164, 393	47, 79, 393	44, 47, 79, 393	44, 79	79, 164, 393	370	79, 164, 264, 393
1039	44, 47, 79, 393	44, 47, 79, 393	47, 79, 393	44, 47, 79, 272, 373, 393	79, 373, 393	79, 264	164, 370	79, 393
1040	44, 47, 79, 393	44, 47, 79, 164	44, 47, 79, 272, 393	44, 47, 79, 393	79, 164, 264, 393	79, 370, 373	370	79, 372, 373
1041	44, 47, 79, 264, 393	44, 47, 79, 164, 264, 393	47, 79, 393	44, 47, 79, 393	44, 79, 164, 393	79, 264, 372	264	79, 264, 372, 373
1042	44, 47, 79, 393	44, 47, 79, 264	44, 47, 79, 271, 393	44, 47, 79, 271, 272, 373, 393	44, 79, 164, 264, 372, 373, 393	79, 164, 372, 373	370	79, 372, 393
1043	44, 47, 79, 264, 393	44, 47, 79, 393	44, 47, 79, 393	44, 47, 79, 393	44, 79, 264	79, 164, 372	164, 370	79, 164, 372, 393
1044	44, 47, 79, 393	47, 79, 393	44, 47, 79, 393	44, 47, 79, 393	44, 79, 164, 264, 373, 393	79, 372	370	79, 164, 393
1045	44, 47, 164, 264, 393	47, 79, 164, 264	44, 47, 79, 393	44, 47, 79, 393	44, 79, 164, 393	79, 161, 164, 264	164, 264, 271, 370	79, 164, 264, 393
1046	44, 47, 79, 264	47, 79, 393	44, 47, 79, 393	44, 47, 79, 268	44, 79, 164, 264, 393	79, 164, 370, 393	164, 264, 370	79, 164, 372
1047	44, 47, 79, 264, 393	44, 47, 79, 164, 264	44, 47, 79, 393	44, 47, 79, 264, 272, 393	44, 79, 164, 393	79, 164, 264, 370, 393	370	79, 164, 264, 372
1048	44, 47, 79, 264, 393	44, 47, 79, 264	44, 47, 79, 393	44, 47, 79, 268, 393	44, 79, 164, 264, 393	79, 264, 271, 372, 373, 393	164, 370	79, 164, 393
1049	44, 47, 79, 164	44, 47, 79, 164, 272	44, 47, 79, 264, 393	44, 47, 79, 393	79, 164, 393	79, 264, 271, 370	164, 264, 370	79, 393
1050	44, 47, 79, 164, 393	44, 47, 79, 164	44, 47, 79, 393	44, 47, 79, 272, 373, 393	44, 79, 393	79, 164, 264, 370, 372	164	79, 372, 393
1051	44, 47, 79, 164	44, 47, 79, 164	44, 47, 79, 393	44, 47, 79, 393	44, 79, 164	79, 164, 373, 393		79, 164, 393
1052	44, 47, 79, 164, 393	44, 47, 164	44, 47, 79, 373, 393	44, 47, 79, 393	44, 79, 373, 393	79, 264, 271, 372	164	79, 164, 264, 393
1053	44, 47, 393	44, 47, 79, 264, 373, 393	44, 47, 79, 264, 393	44, 47, 79, 393	44, 79, 372, 393	79, 264, 271, 372, 373, 393	370	79, 164, 264
1054	44, 47, 79, 393	44, 47, 79, 264	44, 47, 79, 264, 393	44, 47, 79, 393	44, 79, 164, 393	79, 372, 373, 393	370	79, 372, 393
1055	44, 47, 79, 393	44, 47, 79, 393	44, 47, 79, 393	44, 47, 79, 272	44, 79, 164, 264, 373, 393	79, 264, 271, 372, 373, 393		79, 264, 372, 393
1056	44, 47, 79, 264, 393	44, 47, 79, 164, 264, 271	44, 47, 79, 393	44, 47, 79, 268, 393	44, 79, 164, 264, 393	79, 164		79, 164, 264, 373, 393
1057	44, 47, 79, 164, 264, 393	44, 47, 264	44, 47, 79, 393	44, 47, 79, 268, 271	44, 79, 372, 373, 393	264, 271, 372, 373, 393		79, 164, 393
1058	44, 47, 79, 393	44, 47, 79, 164, 264	44, 47, 79, 393	44, 47, 79, 272	44, 79, 164, 264, 373	79, 264, 372, 373	164, 264, 370	79, 164, 393
1059	44, 47, 79, 164, 373, 393	44, 47, 79	44, 47, 79, 393	44, 47, 79, 393	44, 79, 373, 393	79, 271, 372, 393	370	79, 164, 264, 393
1060	44, 47, 79, 164, 393	44, 47, 79, 272	44, 47, 79, 393	44, 47, 79, 268, 393	79, 164	44, 79, 164, 264, 271, 372, 373	164, 370	79, 164, 264, 373, 393
1061	44, 47, 79, 264, 393	44, 47, 79, 164	44, 47, 79, 393	44, 47, 79, 264, 272, 393	79, 164, 264	44, 79, 264, 372	264	79, 264, 393
1062	44, 47, 79, 164, 393	44, 47, 79, 373	47, 79	44, 47, 79, 264, 393	44, 79, 393	44, 79, 264, 372	44, 164, 370	79, 164, 264, 393
1063	44, 47, 79, 393	44, 47, 79, 164, 393	47, 79, 264, 393	44, 47, 79, 393	44, 79	44, 79, 264, 372, 373	44, 164	79, 164, 264
1064	44, 47, 79, 164, 393	47, 79, 164, 264	47, 79, 393	44, 47, 79, 393	79, 373, 393	44, 79, 164, 372, 373	264, 370	79, 164, 373
1065	47, 79, 164, 393	44, 47, 79, 393	47, 79, 393	44, 47, 79, 393	44, 79, 164, 264, 393	44, 79, 164	267, 370	79, 164, 393
1066	44, 47, 79, 264, 271, 393	47, 79, 264	47, 79, 393	44, 47, 79, 271, 393	79, 164, 373, 393	79, 393	44, 164, 370	79, 164, 393
1067	44, 47, 79, 264, 393	47, 79, 393	47, 79, 393	44, 47, 79, 271	44, 79	79, 164, 372	370	79, 264, 372, 393
1068	47, 79, 164	44, 47, 79, 264	44, 47, 79, 393	44, 47, 79, 393	44, 79, 164, 373, 393	79, 372	264, 267	79, 264, 372
1069	44, 47, 79, 164, 393	44, 47, 79	47, 79, 264, 393	44, 47, 79, 373, 393	79, 264, 373	79, 164, 271, 372, 393		79
1070	44, 47, 79, 264, 393	44, 79, 264, 373	47, 79, 393	44, 47, 79, 393	44, 79, 164, 370, 373	79, 372, 393	164, 267, 370	79, 372, 393
1071	44, 47, 79, 264, 272, 393	44, 47, 79, 264	47, 79	44, 47, 79, 393	79, 164, 393	79, 164, 271, 372, 373, 393	264	79, 164
1072	44, 47, 79, 164, 264, 393	44, 47, 79	47, 79, 393	44, 47, 79, 264, 267	44, 79	79, 137, 164, 271, 373, 393	164, 370	79
1073	44, 47, 79, 393	44, 47, 79, 164, 372	47, 79, 268, 271, 393	44, 47, 79, 264, 272, 393	44, 79, 393	79, 264, 393	267, 370	79, 373, 393
1074	44, 47, 79	44, 47, 79, 373	47, 79, 393	44, 47, 79, 272	44, 79, 264, 373	44, 79, 264, 267, 372, 373	164	79, 373, 393
1075	44, 47, 79, 393	44, 47, 79, 393	47, 79, 393	44, 47, 79, 264, 393	44, 79, 164	79, 271, 372, 373, 393	164	79, 164, 373
1076	44, 47, 79, 164, 264, 393	44, 47, 79	47, 79, 393	44, 47, 79, 264, 393	79, 164, 370, 373, 393	79, 264, 373	164	79
1077	44, 47, 79, 164, 393	44, 47, 79, 264	47, 79, 393	44, 47, 79, 264, 393	44, 79	79, 264	267, 370	79, 393
1078	44, 47, 79, 393	44, 47, 79, 164, 264, 373	47, 79, 393	44, 47, 79, 264, 272, 393	44, 79, 264, 372, 393	79, 271, 372, 373	164, 267, 370	79, 373, 393
1079	44, 47, 79, 264, 393	44, 47, 79	47, 79, 393	44, 47, 79, 393	44, 79, 264, 372, 393	79, 372, 373, 393	164, 264, 370	79, 164, 393
1080	44, 47, 79	44, 47, 79, 164, 264	47, 79, 393	44, 47, 79, 264, 393	44, 79, 373, 393	79, 164, 264, 372	164, 370	79, 393
1081	44, 47, 79, 164, 393	44, 47, 79, 264, 272, 373	47, 79, 393	44, 47, 79, 264, 272	44, 79, 164, 393	44, 79, 164, 264, 372	164, 370	79, 164
1082	44, 47, 79, 393	44, 47, 264, 372	47, 79, 393	44, 47, 79, 272, 393	44, 79, 164, 264, 373, 393	79, 264, 372, 393	164, 264, 370	79
1083	44, 47, 79, 264, 393	44, 47, 79, 164, 264	47, 79, 393	44, 47, 79, 272	44, 79, 264, 393	79, 372	164, 370	79, 373
1084	44, 47, 79, 393	44, 47, 79, 164	44, 47, 79, 393	44, 47, 79, 373, 393	44, 79, 164, 373, 393	79, 372, 373, 393	164	79, 393
1085	44, 47, 79, 264	44, 47	47, 79, 393	44, 47, 79, 393	44, 79, 373, 393	44, 79, 372, 373	164, 264, 271, 370	79, 164, 271, 393
1086	44, 47, 79, 264, 373, 393	44, 47, 79, 264, 373	47, 79, 393	44, 47, 79, 393	44, 79, 264, 372, 393	79, 264, 268, 271, 372, 373, 393	164, 370	79, 393
1087	44, 47, 79, 393	44, 47, 79, 164	47, 79, 393	44, 47, 79, 393	44, 79, 164, 264, 393	79, 264, 271, 372, 393	164, 264, 370	79, 393
1088	44, 47, 79, 164, 393	44, 47, 79, 164, 264, 373	47, 79, 271, 393	44, 47, 79, 264, 272, 393	44, 79, 393	79, 393	164, 370	79, 264
1089	44, 47, 79, 164, 393	44, 47, 79	47, 79, 393	44, 47, 79, 393	44, 79, 164, 372, 393	79, 373, 393	164, 370	79, 164
1090	44, 47, 79	44, 47, 79	47, 79, 373, 393	44, 47, 79	44, 79, 393	79, 370, 373, 393	164, 370	79, 264
1091	44, 47, 79, 393	44, 47, 393	44, 47, 79, 393	44, 47, 79, 393	44, 79, 164, 373, 393	79, 267, 393	164, 370	79, 393
1092	44, 47, 79, 393	44, 47, 79	44, 47, 79, 393	44, 47, 79, 264, 393	79, 264, 373, 393	79, 164	370	79, 164
1093	44, 47, 79, 393	44, 47, 79, 264	44, 47, 79, 393	44, 47, 79, 272, 393	44, 79, 164, 393	79, 137, 164, 370	370	79, 164, 373, 393
1094	44, 47, 79, 164, 393	44, 47, 79, 264, 373	44, 47, 393	44, 47, 79, 271, 393	44, 79, 164, 393	79, 164, 373, 393	370	79, 393
1095	44, 47, 79, 264, 393	47, 79, 264, 372	44, 47, 79, 393	44, 47, 79, 393	44, 79, 164, 264, 370	44, 79, 271	164, 264, 370	79, 393
1096	44, 47, 79, 164, 268, 393	44, 47, 79	44, 47, 79, 373	44, 47, 79, 264, 272, 393	44, 79, 164, 264, 373, 393	44, 79, 264, 372	264, 370	79, 372, 373
1097	44, 47, 79, 393	44, 47, 267	44, 47, 79	44, 47, 79, 264	44, 79, 164, 393	79, 264	370	79, 164, 393
1098	44, 47, 79, 393	47, 164, 264	44, 47, 79, 272, 393	44, 47, 79, 393	44, 79, 164, 264, 372, 373, 393	79, 264	370	79
1099	44, 47, 79, 164, 264, 393	44, 47, 164, 373	47, 79, 393	44, 47, 79, 373	44, 79, 164, 393	44, 79, 264, 271, 372	264, 370	79, 264, 271, 372, 393
1100	44, 47, 79, 393	44, 47, 79, 264	47, 79, 393	44, 47, 79, 393	44, 79, 393	44, 79, 164, 264, 372, 373	370	79, 164, 373, 393
1101	44, 47, 79, 393	44, 47	47, 79, 393	44, 47, 264, 393	44, 79, 373, 393	79	164, 264	79
1102	44, 47, 79, 164, 272, 393	44, 47, 164	44, 47, 79, 393	44, 47, 79, 393	44, 79, 264, 373, 393	79, 264, 372, 373	370	79, 372, 393
1103	44, 47, 79, 393	44, 47, 79	44, 47, 79, 272, 393	44, 47, 79, 393	79, 164, 393	44, 79, 271, 372, 373	370	79, 164, 393
1104	44, 47, 79, 164, 393	44, 47	44, 47, 79, 393	47, 79	44, 79, 373	79, 372, 393	264, 370	79, 164, 393
1105	44, 47, 79, 393	44, 47, 264	47, 79, 393	44, 47, 79, 272, 393	44, 79	44, 79, 164, 370, 373		79, 164, 372, 393
1106	44, 47, 79, 164, 393	44, 47, 79, 164	47, 79, 393	44, 47, 79, 272, 373	44, 79, 164, 393	44, 79, 164, 271, 370	164, 370	79, 264, 393
1107	44, 47, 79, 264, 393	44, 47, 264, 373	47, 79, 272, 393	44, 47, 393	44, 79, 264	79, 264, 372, 393	370	79, 164, 393
1108	44, 47, 79, 264, 393	44, 47, 79	47, 79, 393	44, 47, 79, 271	79, 164, 264, 393	79, 164, 264, 271, 372, 373	264, 370	79, 393
1109	44, 47, 79, 393	44, 47, 79, 264	47, 79, 271, 393	44, 47, 264, 393	44, 79, 164, 264, 393	79, 264, 271, 372, 393	164, 271, 370	79, 393
1110	44, 47, 79, 393	44, 47, 271	44, 47, 79, 393	44, 47, 79, 264, 393	44, 79, 164, 393	79, 264, 372, 393		79, 164, 264
1111	44, 47, 79, 164, 264	44, 47, 164, 264, 373	44, 47, 79, 393	44, 47, 79, 393	44, 79, 164	79, 372, 373, 393	370	79, 264, 372, 393
1112	44, 47, 79, 264, 393	44, 47, 164, 372	47, 79, 393	44, 47, 79, 393	79, 164, 393	79, 264, 372, 373, 393	164, 264, 370	79, 264, 393
1113	44, 47, 79, 393	44, 47, 164	47, 79, 393	44, 47, 79, 268	44, 79, 164	79, 271, 372, 393		79, 373, 393
1114	44, 47, 79, 393	44, 47, 164	47, 79, 393	44, 47, 79, 393	44, 79, 264, 372, 373, 393	44, 79, 372	370	79, 373, 393
1115	44, 47, 79, 164, 393	44, 47	47, 79, 264, 267, 393	44, 47	44, 79, 164, 264	44, 79, 164, 373	370	79, 164, 393
1116	44, 47, 79, 393	44, 47	47, 79, 264, 267, 393	44, 47, 79	44, 79, 164	79, 164, 373	370	79, 164, 264, 373, 393
1117	44, 47, 79, 164, 264, 393	44, 47, 164, 264	47, 79, 393	44, 47, 79, 268	44, 79, 164, 393	44, 79, 164, 264, 271, 372	370	79
1118	44, 47, 79, 264, 268, 272, 393	44, 47, 164	47, 79, 393	44, 47, 79, 264	44, 79, 164, 264	44, 79, 264, 271	164, 370	79, 393
1119	44, 47, 79, 264, 393	44, 47, 79, 164, 264, 372	47, 79, 393	44, 47, 79, 272	44, 79, 164, 264	79, 264, 271, 372	164, 264	79, 264, 372
1120	44, 47, 79, 272, 393	44, 47, 79	47, 79, 393	44, 47, 264	44, 79, 164, 373	79, 271, 373	370	79, 393
1121	44, 47, 79, 393	44, 47, 164	47, 79, 393	44, 47, 79	44, 79, 164, 264, 373, 393	79, 264, 372, 393	370	79, 373, 393
1122	44, 47, 79, 264, 393	44, 47	47, 79, 370, 393	44, 47, 79, 272	44, 79, 393	44, 79, 264	370	79, 393
1123	44, 47, 79, 264, 393	44, 47, 79, 264	47, 79, 271, 393	44, 47, 79, 272, 393	44, 79, 164, 264, 373, 393	79, 264, 271, 372, 373, 393	164, 370	79, 393
1124	44, 47, 79, 164, 393	44, 47, 79	47, 79, 393	44, 47, 79, 272, 393	44, 79, 164, 370, 373	44, 79, 372	164, 264, 370	79, 264
1125	44, 47, 79, 264, 393	44, 47, 164, 264	47, 79	44, 47, 79, 271	44, 79, 164, 393	44, 79, 164, 264, 271, 370, 372, 373, 393	370	79, 373
1126	44, 47, 79, 393	44, 47, 79, 264, 393	47, 79, 393	44, 47, 79	44, 79, 264, 373	79, 264, 393	370	164, 373, 393
1127	44, 47, 79, 393	47, 79, 264	47, 79, 271, 393	44, 47, 79, 264	44, 79, 164, 393	79, 393	370	79, 164, 373, 393
1128	44, 47, 79, 393	44, 47, 79, 264	47, 79, 393	44, 47, 79	79, 372, 393	79, 264, 271, 372, 373, 393	370	79
1129	44, 47, 79, 264, 393	44, 47, 79	47, 79, 267, 393	44, 47, 79	44, 79, 164	44, 79, 271, 373	370	79, 164, 264, 373, 393
1130	44, 47, 79, 393	44, 47, 79, 264, 373	47, 79, 267, 393	44, 47, 79, 264, 272	44, 79, 164, 393	79, 164, 264, 372, 373		79, 164, 264, 372
1131	44, 47, 79	44, 47, 372, 373	47, 79, 267	44, 47, 79, 271, 272	44, 79, 164, 393	44, 79, 373	370	79, 164, 373, 393
1132	44, 47, 79, 264	44, 47, 79, 164, 264	47, 79, 393	44, 47, 79, 393	44, 79, 164, 264	79, 164, 370		79, 164, 373, 393
1133	44, 47, 79, 393	44, 47, 264, 372	47, 79, 393	44, 47, 79, 264, 393	44, 79, 164, 393	44, 79, 164, 372, 373	370	79, 164, 393
1134	44, 47, 79, 264, 393	44, 47, 79	47, 393	44, 47, 79	44, 79, 264, 393	79, 264, 372, 373, 393		79, 164, 372, 373, 393
1135	44, 47, 79, 393	44, 47, 79	47, 79, 393	44, 47, 79, 264	44, 79, 164, 264, 393	79, 264, 370, 373	264, 370	79, 164, 264
1136	44, 47, 79, 164	44, 47, 79	47, 79, 393	44, 47, 79, 271, 272, 393	44, 164, 264	79, 164, 271, 372	164, 267, 370	79
1137	44, 47, 79, 393	44, 47, 79, 393	47, 79, 393	44, 47, 79, 268, 272	44, 164, 373	44, 79, 264, 271, 372	164, 267, 370	79, 164, 393
1138	44, 47, 79, 264, 393	44, 47, 79	47, 79, 271	44, 47, 79, 268, 272, 393	44, 79, 164	79, 271, 372, 393		79, 373, 393
1139	44, 47, 79, 393	44, 47, 79	47, 79, 370, 373	44, 47, 79, 393	44, 79, 393	264	370	79, 164
1140	44, 47, 79	44, 47	47, 79, 264, 370	44, 47, 79	44, 79, 164, 373	79, 164, 373	264	79, 164, 373, 393
1141	44, 47, 79, 393	44, 47, 79, 264	47, 79, 393	44, 47, 79, 393	44, 79, 164, 372	79, 264, 271, 372, 393	370	79, 164, 264
1142	44, 47, 79, 393	44, 47, 79, 393	47, 79, 373, 393	44, 47	44, 79, 264, 373	79, 372, 373	370	79, 164
1143	44, 47, 79, 164, 393	44, 47, 79, 164, 264	47, 79, 393	44, 47, 79	44, 79, 164, 264, 373	79, 271, 370	264	79, 164, 373
1144	44, 47, 79, 393	44, 47, 79	47, 79, 271, 393	47, 79, 272	44, 79, 164, 373, 393	79, 271, 372, 393	44	79, 264
1145	44, 47, 79	47, 79, 164, 373	47, 79, 393	44, 47, 79, 373	44, 79, 164	79, 137, 164, 264, 271, 372	264, 370	79, 372, 393
1146	44, 47, 79, 393	44, 47, 79	47, 79, 271, 393	44, 47	44, 264, 373	372	264, 370	79, 393
1147	44, 47, 79, 264, 393	44, 47, 79	47, 79, 264, 393	44, 47, 79, 271, 272	44, 79, 393	79, 264, 372, 373, 393	264	79, 264
1148	44, 47, 79, 164, 393	44, 47, 79	47, 79, 272, 393	44, 47, 79, 393	44, 79, 164, 393	79, 164, 264, 393	370	79, 372, 373, 393
1149	44, 47, 79, 264, 393	44, 47, 79, 164, 264, 372, 373, 393	47, 79, 393	44, 47, 79, 393	44, 79, 164, 373, 393	79, 264, 372, 373, 393	161, 370	264
1150	44, 47, 79, 393	44, 47, 79	47, 79, 393	44, 47, 79, 264	44, 79, 264	79, 264, 372, 393	164, 370	79, 264
1151	44, 47, 79, 264, 373, 393	44, 47, 79, 264, 373	47, 79, 393	44, 47, 79, 272, 393	44, 79, 164, 373	79, 264, 372, 373, 393	264	79
1152	44, 47, 79, 264, 272, 393	44, 47, 79	47, 79, 393	44, 47, 79, 393	44, 79, 164, 264, 373, 393	79, 264, 372	264, 370	79, 372, 373, 393
1153	44, 47, 79, 393	44, 47, 79, 264	47, 79, 393	44, 47, 79, 268	44, 164	79, 271, 370, 372, 373	370	79, 393
1154	44, 47, 79, 264, 272, 393	44, 47, 79, 264, 373	47, 79, 393	44, 47, 79, 272, 393	44, 79, 164, 264, 393	79, 137, 271, 372, 373, 393	164, 370	79, 164
1155	44, 47, 79, 264, 393	44, 47, 79	44, 47, 79	44, 47, 79, 393	44, 79, 164, 264, 373, 393	79, 264, 271, 372		79, 372
1156	44, 47, 79, 393	44, 47, 79, 272	44, 47, 79, 164, 393	44, 47, 79	44, 79, 164, 264, 373, 393	79, 164, 264, 271, 372, 393	164, 264	79, 264, 393
1157	44, 47, 79, 164, 264, 393	44, 47, 79, 164	44, 47, 79	44, 47, 79, 268, 272	44, 79, 164	79, 264, 271, 393	44, 161, 164, 370	79, 164, 373, 393
1158	44, 47, 79, 264, 393	44, 47, 79, 164, 393	44, 47, 79	44, 47, 79, 272	44, 79, 164, 373, 393	79, 271	44, 164, 264, 370	79, 164, 373, 393
1159	44, 47, 79, 393	47, 79, 164	47, 79	44, 47, 79	44, 79, 164, 264, 372, 373, 393	79, 264, 372, 393	44	79, 164, 373
1160	44, 47, 79, 393	44, 47, 79	47, 79, 271	44, 47, 79, 373, 393	44, 79, 264, 372, 393	79, 271, 393	44, 164	79, 393
1161	44, 47, 79, 393	44, 47, 79	47, 79, 268, 393	44, 47, 393	44, 79, 164, 264	79, 164, 264, 271, 372, 373, 393	44, 164, 264, 271	79, 164, 393
1162	44, 47, 79, 164, 264, 272, 393	44, 47, 79, 164, 393	47, 79, 264, 393	44, 47, 373	44, 79, 164, 264, 373, 393	79, 271, 372, 373	44, 164, 370	79, 164, 372, 373
1163	44, 47, 79, 264, 272, 393	47, 79, 264, 393	47, 79, 393	44, 47	44, 79, 164, 373, 393	79, 164, 373	44, 164	79, 164, 393
1164	44, 47, 79, 164, 393	44, 47, 79, 264, 373	47, 79, 271, 393	44, 47, 79, 373, 393	79, 164, 393	79, 372	164, 370	79, 164, 373
1165	44, 47, 79, 393	44, 47, 79, 264, 393	47, 79, 272, 393	44, 47, 79, 272, 393	44, 79, 164, 264	79, 164, 271, 372	271, 370	79
1166	44, 47, 79, 393	44, 47, 79, 372	47, 79, 393	44, 47	44, 79, 164, 373, 393	79, 370, 373, 393	164, 370	79, 164, 372
1167	44, 47, 79, 264, 393	44, 47, 79, 264	47, 79, 268, 393	44, 47, 79	44, 79, 264, 373, 393	79, 372	44, 164, 264, 370	79, 393
1168	44, 47, 264, 393	44, 47, 79, 264	47, 79, 271, 393	44, 47, 79	44, 79, 164, 264, 373	79, 271, 372	44, 164, 264, 370	79, 393
1169	44, 47, 79, 393	44, 47, 79	47, 79	44, 47, 79	44, 79, 373, 393	44, 79, 373	44, 164	79, 264
1170	44, 47, 79, 164, 393	44, 47, 79, 264, 271, 393	47, 79, 271, 393	44, 47, 79, 272	44, 79, 164, 264	79, 164, 271, 372, 393	44, 164	79, 393
1171	44, 47, 79, 373, 393	44, 47, 79, 264, 393	47, 79, 393	47, 79, 272, 373, 393	44, 79, 393	79, 164, 373, 393	44, 164	79, 164, 393
1172	44, 47, 79, 393	44, 47, 79	47, 79, 272	47, 79, 272	44, 79, 164, 373, 393	79, 164, 264, 271	44, 164, 264, 370	79, 164
1173	44, 47, 79, 264, 393	44, 47, 79, 164	47, 79, 393	47, 79, 393	44, 79, 164, 373, 393	79, 271, 372, 373	370	79, 393
1174	44, 47, 79, 264, 393	44, 47, 79, 164, 373	47, 79, 393	47, 79, 393	44, 79, 164, 393	79, 264, 372	370	79, 264, 393
1175	44, 47, 79, 393	44, 47, 79, 372, 373	47, 79, 393	47, 79, 272, 393	44, 79, 164	79, 264, 372, 393	370	79, 373
1176	44, 47, 79, 164, 264, 393	44, 47, 79, 164, 264	47, 79, 393	47, 79, 393	44, 79, 164	79, 393		79, 164, 264
1177	44, 47, 79, 164, 264, 268, 393	44, 47, 79, 264, 393	47, 79, 393	47, 79, 268, 393	44, 79	79, 164, 264, 372, 393	370	79, 264, 373, 393
1178	44, 47, 79, 264, 393	44, 47, 79, 264	47, 79, 264, 268, 271, 393	47, 79, 373	44, 79, 164	44, 79	370	79, 164
1179	44, 47, 79, 264, 393	44, 47, 79	47, 79, 393	47, 79, 272, 393	44, 79, 164, 373	44, 79, 164, 264, 271	164	79, 164, 373
1180	44, 47, 79, 164, 393	44, 47	47, 79	47, 79, 272, 393	44, 79, 164, 393	79, 264, 372, 373	271	79
1181	44, 47, 79, 164, 393	44, 47, 79	47, 79, 393	47, 79, 393	44, 79, 164, 264, 373, 393	79, 164, 264, 373	264	79, 372, 393
1182	44, 47, 79, 393	44, 47, 79, 264, 393	47, 79, 393	47, 79	44, 79, 164, 372, 373	79, 264, 271, 372	370	79, 164, 264, 393
1183	44, 47, 79, 393	44, 47, 79, 271, 372	47, 79, 393	47, 79, 271, 393	44, 79, 164, 373	44, 79, 164, 271, 370		79, 372
1184	44, 47, 79, 393	47, 79, 264, 373	47, 79, 393	47, 79, 272	44, 79, 372, 393	44, 79, 264, 372	370	79, 373, 393
1185	44, 47, 79, 393	44, 47, 79, 164, 264, 373	47, 79, 271, 393	47, 79, 272, 393	44, 79, 164, 264, 393	44, 79, 164, 372	164, 272	79, 393
1186	44, 47, 79, 164	44, 47, 79	47, 79, 271, 272, 393	47, 79, 393	44, 79	44, 79, 164, 264, 373	164	79, 164, 393
1187	44, 47, 79, 164, 264, 393	44, 47, 79, 164, 264	47, 79	47, 79, 393	44, 79, 164, 264, 373, 393	79, 264, 271		79, 164
1188	44, 47, 79, 271, 393	44, 47, 79, 264	47, 79, 272, 393	47, 79, 264, 272, 393	44, 79, 164, 370, 393	79, 264, 271, 373	164, 370	79, 393
1189	44, 47, 79, 393	44, 47, 79, 264	47, 79, 393	47, 79, 264, 272, 373, 393	44, 79, 164, 264, 393	79, 164, 271, 372, 373	164	79, 264, 393
1190	44, 47, 79, 393	47, 79, 264	47, 79, 264, 393	47, 79, 271, 393	44, 79, 164, 373	79, 264, 372, 373, 393	370	79, 264, 393
1191	44, 47, 79, 393	47, 79, 373, 393	47, 79, 393	47, 79, 272, 393	44, 79, 164, 373	79, 264, 373, 393		79, 164, 264, 372
1192	44, 47, 79, 272, 393	44, 47, 79, 164	47, 79	47, 79, 393	44, 79, 164, 370	79, 264	164, 370	79, 372, 393
1193	44, 47, 79, 164, 272, 393	44, 47, 79, 264	47, 79, 393	47, 79	44, 79, 164, 373, 393	79, 264, 372, 393		79, 271
1194	44, 47, 79, 393	44, 47, 79, 164, 264	47, 79, 268, 393	47, 79	44, 79, 164, 393	79, 264, 393	164, 370	79
1195	44, 47, 79, 264	44, 47, 79, 264	47, 79, 268, 393	47, 79	44, 79, 164, 264, 373, 393	79, 393	164	79, 164, 264
1196	44, 47, 79, 164, 393	44, 47, 79, 264	47, 79, 264, 272	47, 79	44, 79, 393	79, 264, 393	164	79, 373, 393
1197	44, 47, 393	44, 47, 79, 373, 393	47, 79, 268, 393	47, 79	44, 79, 164	79, 264, 372, 373, 393		79, 164, 372, 373, 393
1198	47, 79, 264	44, 47, 79	44, 47, 79, 393	47, 79, 272	44, 79, 373	79, 264, 372, 373, 393	164, 264, 267	79, 164, 393
1199	44, 47, 79, 264, 393	44, 47, 79, 164, 393	47, 79, 393	47, 79	44, 79, 164, 373	79, 164, 264, 372, 393	164, 264	79
1200	44, 47, 79, 164, 393	44, 47, 79, 264	47, 79, 268, 393	47, 79	44, 79, 164, 264, 372, 373, 393	79, 264, 271, 372		79, 373, 393
1201	44, 47, 79, 164, 264, 393	44, 47, 79, 264	47, 79, 393	47, 79	44, 79, 164	79, 164, 264		79, 164
1202	44, 47, 79, 393	79	47, 79, 272	47, 79	44, 79, 264, 373	79, 264, 372, 373, 393		79, 164, 393
1203	44, 47, 79, 393	44, 47, 79, 264	47, 79	47, 79	44, 79, 164, 370, 393	79, 372, 373	164, 264, 370	79, 164, 393
1204	44, 47, 79, 264, 393	44, 47, 79, 264	47, 79, 393	47, 79, 268, 272	44, 79, 164, 373, 393	79, 264, 271, 372, 393	164, 264	79, 393
1205	44, 47, 79, 393	44, 47, 79	47, 79, 393	47, 79, 271	44, 79, 164, 264, 372, 393	79, 271, 370, 373	164	79
1206	44, 47, 79, 393	44, 47, 79, 264, 373	47, 79, 393	47, 79	44, 79, 164, 393	79, 372, 373	164	79, 264
1207	44, 47, 79, 393	44, 47, 79, 264, 373, 393	47, 79, 393	47, 79, 264	79, 264, 393	79, 264, 372, 393	370	79
1208	44, 47, 79, 393	44, 47, 79, 164, 264, 393	47, 79, 268, 393	47, 79, 264	44, 164, 373	79, 164, 264, 271, 370, 373, 393	164	79, 164, 372
1209	44, 47, 79, 393	44, 47, 79	47, 79, 264, 393	47, 79	44, 79, 372, 373	79, 164, 271, 372, 393	370	79
1210	44, 47, 79, 393	44, 47, 79, 164, 373, 393	47, 79, 393	47, 79	44, 79, 164	79, 271, 372, 373	370	79, 373
1211	44, 47, 79, 164, 393	44, 47, 264, 372	47, 79, 393	47, 79, 271	44, 79, 373, 393	79, 271	164, 370	79, 372, 393
1212	44, 47, 79, 264, 393	44, 47, 264	47, 79, 268, 393	47, 79, 264	44, 79, 164, 393	79, 164, 264, 271, 372, 373, 393		79, 264, 372, 373, 393
1213	44, 47, 79, 164, 393	44, 47, 79, 264	47, 79	47, 79	44, 79, 373, 393	79, 393		79, 164, 264, 393
1214	44, 47, 79, 164	44, 47, 79, 264, 373	47, 79	47, 79	44, 79, 161, 164, 393	79, 164, 264, 271, 372, 393	164, 370	79, 393
1215	44, 47, 79, 393	44, 47, 79, 264	47, 79, 393	47, 79, 268	44, 79	79, 271, 393		79, 264, 372, 393
1216	44, 47, 79, 164, 264, 393	44, 47, 79, 271	47, 79, 393	47, 79, 272, 393	44, 79, 264	79, 264, 271, 372, 393	164, 264	79, 373, 393
1217	44, 47, 79	44, 47, 79, 264	47, 79, 272	47, 79	44, 79	44, 79, 271, 372		79
1218	44, 47, 79	44, 47, 264, 373	47, 79, 268, 393	47, 79, 272, 373	44, 79	79, 264, 370	164, 370	79, 264, 393
1219	44, 47, 79, 164, 393	44, 47, 79, 164, 393	47, 79, 393	47, 79, 268	44, 79, 164, 393	79, 264, 271, 372, 373		79, 164
1220	44, 47, 79, 264, 393	44, 47, 79	47, 79, 271, 393	47, 79, 272, 373	44, 79, 370, 393	79, 370, 393		79, 264, 393
1221	44, 47, 79, 164, 373, 393	44, 47, 79	47, 79, 271, 393	47	44, 79, 264, 393	79, 393	164	79, 393
1222	44, 47, 79, 164, 393	44, 47, 79, 164, 264	47, 79, 393	47, 79	44, 79, 164	44, 79, 264, 271, 372	267, 370	79, 164
1223	44, 47, 79, 393	44, 47, 79, 164	47, 79	47, 79, 268, 373	44, 79, 164, 264	79, 164, 372, 373	370	79, 370, 393
1224	44, 47, 79, 164, 264	44, 47, 164, 264	47, 79, 393	47, 79, 272, 373	44, 79, 373	79, 373, 393	370	164, 372, 393
1225	44, 47, 79, 264, 393	44, 47, 372	47, 79, 393	47, 79	44, 79, 164, 264, 393	79, 264, 271, 370, 393	264, 370	79, 164
1226	44, 47, 79	44, 47, 264, 372, 373	47, 79	47, 79, 272	44, 79, 164, 393	79, 393	370	79, 164, 393
1227	44, 47, 79, 164, 393	44, 47, 164, 264	47, 79, 271, 393	47, 79	44, 79, 164, 393	79, 264, 271, 372, 393	264, 267, 370	79, 372, 393
1228	44, 47, 79, 264	44, 47, 372	47, 79, 393	47, 79, 272, 393	44, 79	79, 164, 370, 393		79, 264, 372
1229	44, 47, 79	44, 47, 373	47, 79, 393	47, 79	44, 79, 164, 264, 372	79, 264, 271, 393		79, 164
1230	44, 47, 79	44, 47	47, 79, 393	47, 79, 272, 393	79, 164	79, 264, 271, 372, 393		79, 164, 393
1231	44, 47, 79, 164, 393	47, 79, 373	44, 47, 79, 393	47, 79, 272	44, 79, 264	79, 264, 372	164	79, 264, 372, 393
1232	44, 47, 79, 164, 393	44, 47, 79, 264, 372	44, 47, 79	47, 79, 272	44, 79	79, 372, 393		79, 164, 264, 393
1233	44, 47, 79, 164, 393	44, 47, 79, 164, 264	44, 47, 79, 271	47, 79, 272, 373, 393	44, 79, 164, 264	79, 271, 372, 373, 393	164	79, 264, 372, 393
1234	44, 47, 79, 164, 271, 393	44, 47, 79, 164, 373	44, 47, 79	47, 79, 271, 272	44, 79, 164, 370, 373, 393	79	164, 271	79, 373, 393
1235	44, 47, 79, 264, 393	44, 47, 79	44, 47, 79, 268	47, 79, 272	44, 79, 164, 393	79, 264, 271, 372, 393	164, 370	79, 264, 393
1236	44, 47, 79, 264, 393	44, 47, 264	44, 47, 79, 272	47, 79	44, 79, 393	79, 264		79, 373
1237	44, 47, 79, 393	44, 47, 79	44, 47, 79	47, 79	44, 79, 164	79, 164, 264, 370, 393	264	79, 264, 372
1238	44, 47, 79, 264, 393	47, 79, 393	44, 47, 79, 393	47, 79, 272	44, 79, 370	79, 264, 271, 373, 393	164, 264	79, 373
1239	44, 47, 79, 264, 393	44, 47, 79, 264, 272, 393	44, 47, 79	47, 79, 271	44, 79, 164, 264	79, 264, 271, 393	264	79, 164, 372
1240	44, 47, 79, 264, 393	47, 79, 264, 393	44, 47, 79	47, 79, 264, 272	44, 79, 164, 264, 393	79, 372, 393		79, 164
1241	44, 47, 79, 164, 264, 271	44, 47, 79, 264	44, 47, 79, 164	47, 79, 272	44, 79, 164	79, 264, 271, 372, 373, 393		79, 264, 372, 393
1242	44, 47, 79, 164	44, 47, 264	44, 47, 79	47, 79, 393	44, 79, 164, 264, 373, 393	79, 372, 373, 393	268, 370	79, 164, 373, 393
1243	44, 47, 79, 393	44, 47, 79	44, 47, 79	47, 79	44, 79, 164, 373, 393	79, 271, 393		79, 264, 372, 393
1244	44, 47, 79, 264, 393	47, 79, 264, 372	44, 47, 79, 165, 393	47, 79	44, 79, 164, 264, 393	79, 264, 268, 372	164, 370	79, 164, 372, 393
1245	44, 47, 79, 164, 272	47, 79, 164, 372	44, 47, 79, 271, 393	47, 79, 264, 373, 393	44, 79, 164, 393	79, 264, 372, 373, 393	164, 264	79, 264, 372, 393
1246	44, 47, 79, 264	44, 47, 79, 264, 373	44, 47, 79, 272, 393	47, 79, 393	44, 79, 164, 393	79, 271, 372, 373	370	79, 164, 372
1247	44, 47, 79, 164, 393	44, 47, 79, 264	44, 47, 79, 268, 272, 393	47, 79, 393	44, 79, 373	79, 264, 271, 372, 393	164, 264, 267, 370	79, 373, 393
1248	44, 47, 79, 264, 393	44, 47, 264, 372, 373	44, 47, 79, 272, 393	47, 79, 272, 393	44, 79, 264, 373	79, 264, 372	164	79, 393
1249	44, 47, 79, 393	44, 47, 79, 264	44, 47, 79, 164, 272, 393	47, 79, 272, 373, 393	44, 79, 164, 393	79, 264, 372, 373, 393	164, 264, 370	79, 372, 393
1250	44, 47, 79, 393	44, 47, 79, 372	44, 47, 79, 393	47, 79	79, 164	79, 271, 370, 373		79, 164, 264, 372, 373, 393
1251	44, 47, 79, 393	44, 47, 79	44, 47, 79	44, 47, 79, 373	44, 79, 164, 264, 373	79, 264, 271, 373, 393		79, 393
1252	44, 47, 79, 164, 264, 271, 393	44, 47, 79, 373, 393	44, 47, 79, 271, 272	44, 47, 79	44, 79, 372, 393	44, 79, 264, 373	264	79, 164, 372, 393
1253	44, 47, 79, 393	44, 47, 79	44, 47, 79	44, 47, 79, 272	44, 79	44, 79, 164, 264, 370, 372	264, 370	79, 164, 373
1254	44, 47, 79, 393	44, 47, 79, 264	44, 47, 79, 393	44, 47, 79, 264, 272	44, 79, 164	79, 264, 372, 373	164, 370	79, 393
1255	44, 47, 79, 164, 393	44, 47, 79, 264, 393	47, 79, 393	44, 47, 79, 272	44, 79, 164, 373, 393	44, 79, 264, 271, 373	161, 271, 370	79, 164
1256	44, 47, 79, 393	47, 79, 393	47, 79, 393	44, 47, 79, 272	44, 79, 164	44, 79, 164, 271, 373	370	79
1257	44, 47, 79, 164	44, 47, 79, 164, 393	47, 79, 272, 393	44, 47, 79	44, 79, 164, 264, 393	44, 79, 264	164, 264, 370	79, 264
1258	44, 47, 79, 393	44, 47, 79, 373	44, 47, 79, 393	44, 47, 79	44, 79, 393	79, 264, 373	164, 370	79
1259	44, 47, 79, 164, 393	44, 47, 79, 264	44, 47, 79, 272	44, 47, 79, 271	44, 79, 164, 264, 373, 393	79, 264, 271, 372, 373, 393	370	79, 264
1260	44, 47, 79	44, 47, 79, 393	44, 47, 79, 272, 393	44, 47, 79	44, 79, 164, 264, 393	79, 164, 264, 372	164, 370	79, 264, 372, 373, 393
1261	44, 47, 79, 164, 264, 393	44, 47, 79	44, 47, 79, 272	44, 47, 79	44, 79, 164, 373, 393	79, 164, 264, 272, 370	164	79
1262	44, 47, 79, 164, 264	44, 47, 79, 164	44, 47, 79	44, 47, 79, 373	44, 79, 164, 372, 373	79, 372, 373, 393	161, 370	79, 393
1263	44, 47, 79, 264, 393	44, 47, 79, 164, 373	44, 47, 79, 272	44, 47, 79, 268	44, 79, 164, 372, 393	79, 264, 372, 373	164	79, 164, 373, 393
1264	44, 47, 79, 164, 393	44, 47, 373	44, 47, 79	44, 47, 79, 264	44, 79, 164, 372, 373	79, 264, 271, 372, 373	264, 370	79, 372
1265	44, 47, 79, 264, 393	44, 47, 79, 164	44, 47, 79, 272	44, 47, 79	44, 79, 373, 393	79, 264, 271, 373	164, 370	79, 164, 373, 393
1266	44, 47, 79, 164, 264, 272, 393	44, 47, 79	44, 47, 79	44, 47, 79, 272	44, 79, 164, 264	79, 372, 373	164, 370	79, 164, 393
1267	44, 47, 79, 393	44, 47, 79, 164, 264	47, 79, 393	44, 47, 79	79, 164, 373	79, 271, 372, 373, 393	264	79, 373, 393
1268	44, 47, 79, 164	47, 79, 164, 264, 373, 393	44, 47, 79, 165, 393	44, 47, 79	79, 373, 393	79, 271, 372, 393		79, 164, 393
1269	44, 47, 79, 164	44, 47, 79, 164	47, 79, 393	44, 47, 79	44, 79, 164, 264	79, 164, 264, 372, 373, 393	164	79, 164
1270	44, 47, 79, 264, 393	47, 79, 164, 267, 393	44, 47, 79, 393	44, 47, 79	44, 79, 164, 393	79, 164, 271, 393	164, 370	79, 164, 264, 393
1271	44, 47, 79, 164, 264, 393	44, 47, 79	44, 47, 79, 393	44, 47, 79	44, 79, 264	79, 264, 370, 372, 373	164	79, 164, 373, 393
1272	44, 47, 79, 393	44, 47, 79, 164, 373	44, 47, 79, 272, 393	44, 47, 79	44, 79, 164, 373, 393	79, 372	164, 264, 370	79, 164, 393
1273	47, 79, 393	44, 47, 79, 164, 393	44, 47, 79, 272, 393	44, 47, 79	44, 79, 164, 264	79, 372, 393	164, 264	79
1274	44, 47, 79, 393	44, 47, 79, 373	44, 47, 79, 393	44, 47, 79	44, 79, 164, 373, 393	44, 79, 264, 372	164	79, 164, 264, 393
1275	44, 47, 393	44, 47, 79, 393	44, 47, 79, 393	44, 47, 79	44, 79, 264	79, 164, 264, 373	164, 264, 370	79, 264, 373, 393
1276	44, 47, 79, 164, 264, 393	44, 47, 79, 164, 372, 373	44, 47, 79, 272, 393	44, 47, 79	44, 79, 164, 264, 373, 393	79, 372, 373, 393	164, 370	79, 164
1277	44, 47, 79, 264, 393	44, 47, 79, 164, 372	44, 47, 79, 393	44, 47, 79	44, 79, 372, 373, 393	79, 271, 372	164, 264, 370	79, 164, 264
1278	44, 47, 79, 164, 264, 393	44, 47, 79, 164, 373	44, 47, 79, 264, 393	44, 47, 79	79, 164, 373, 393	79, 373, 393	264, 370	79, 164
1279	44, 47, 79, 393	44, 47, 79, 264	44, 47, 79, 393	44, 47, 79	44, 79, 164	79, 271, 372, 373, 393	370	79, 393
1280	47, 79, 164, 264, 393	44, 47, 79, 264	47, 79, 164, 393	44, 47, 79	44, 79, 373, 393	79, 264, 271, 372, 373, 393	164, 370	79, 393
1281	44, 47, 79, 393	44, 47, 79, 264	44, 47, 79, 393	44, 47, 79	44, 79, 264, 393	79, 264, 372, 393	164	79, 271, 393
1282	44, 47, 79, 393	44, 47, 79	44, 47, 79, 264, 393	44, 47, 79, 271, 272	44, 79, 372, 393	79, 271	164	79
1283	44, 47, 79, 393	44, 47, 79, 264	44, 47, 79, 268, 393	44, 47, 79, 272	44, 79, 264, 373, 393	79, 164, 264, 271, 372, 393	164, 370	79, 393
1284	44, 47, 393	44, 47, 79	44, 47, 79, 267, 393	44, 47, 79, 272	44, 79, 264, 373, 393	79, 264, 271, 372, 393	370	79, 393
1285	44, 47, 79, 393	47, 79, 164	44, 47, 79, 164, 393	44, 47, 79	79, 164, 393	79, 372, 373, 393	264, 370	79
1286	44, 47, 79, 164, 264, 393	44, 47, 79, 164	44, 47, 79, 393	47, 79, 272	44, 79, 372, 373	79, 372, 373, 393	164, 264, 370	79, 164, 393
1287	44, 47, 79, 164, 264, 393	47, 79, 164	44, 47, 79, 393	47, 79, 272	79, 164, 393	79, 264, 268, 372	164, 370, 373	79, 393
1288	44, 47, 79, 264, 393	44, 47, 79, 164, 373	47, 79, 272, 393	47, 79	44, 79, 164, 393	79, 271, 370, 373, 393	164, 370	79, 164, 373
1289	44, 47, 79, 164, 393	44, 47	47, 79, 393	47, 79, 272	79, 164, 264, 372, 393	79, 264, 271, 373	164	79, 164, 393
1290	44, 47, 79, 164, 264	44, 47, 79, 264, 373, 393	47, 79	47, 79	44, 79, 164, 271, 373, 393	79, 372, 373	164	79, 164
1291	44, 47, 79, 164	44, 47, 79, 264, 372	47, 79, 393	47, 79	44, 79, 164, 373	79, 372, 393		79
1292	44, 47, 79, 264, 393	47, 79	47, 79	47, 79, 271	44, 79, 164, 393	79, 271, 372, 393	164, 264, 267, 370	79
1293	44, 47, 79, 264, 393	44, 47, 79, 264	47, 79, 272, 393	47, 79, 272, 393	44, 79, 164, 264	79, 264, 271, 372, 373, 393		79, 372
1294	44, 47, 79, 264, 393	44, 47, 79, 164, 264	47, 79, 393	47, 79	44, 79, 164, 264, 393	79, 164, 372, 373	370	79, 372, 393
1295	44, 47, 79, 164, 393	44, 47, 79	47, 79, 393	47, 79	44, 79, 164	79, 264, 372, 393	370	79, 372, 393
1296	44, 47, 79, 264, 271, 393	44, 47, 79, 264	47, 79, 264, 272, 393	47, 79, 272	44, 79, 264, 373	79, 372, 393	370	79, 264, 393
1297	44, 47, 79, 373, 393	44, 47, 79, 264	47, 79, 272, 393	47, 79	44, 79, 373, 393	79, 271, 372, 373, 393	164, 370	79, 372, 393
1298	44, 47, 79, 264, 393	44, 47, 79, 164, 264, 373	47, 79, 272, 393	47, 79	79, 393	79, 372		79, 372, 393
1299	44, 47, 79, 264, 393	44, 47, 79	47, 79, 272, 393	47, 79	79, 164, 372, 393	79, 271, 272, 372, 393	370	79, 264, 372, 373, 393
1300	44, 47, 79, 164, 264, 272, 393	47, 79, 393	47, 79, 272, 393	47, 79	44, 79, 264, 393	79, 271, 370, 393	264, 370	79, 393
1301	44, 47, 79, 164, 393	44, 47, 79, 264	47, 79, 272, 393	47, 79	44, 79, 164, 271, 373, 393	79, 372, 373	164	79, 264, 372, 393
1302	44, 47, 79, 393	44, 47, 79, 372, 393	47, 79, 272, 373, 393	47, 79	44, 79, 164, 264	79, 271, 370, 372, 373, 393		79, 164
1303	44, 47, 79, 264, 393	44, 47, 79, 264	47, 79, 268, 272, 393	47, 79	44, 79, 164, 393	79, 264, 271, 372, 373	264, 272, 370	79, 164, 393
1304	44, 47, 79, 264, 393	44, 47, 79, 372	47, 79, 393	47, 79, 272	44, 79	79, 164, 271, 372, 373	164	79, 264, 393
1305	44, 47, 79, 264, 393	47, 79, 264	47, 79, 272, 393	47, 79	44, 79, 264, 393	79, 264, 271, 372, 393	272, 370	79, 373, 393
1306	44, 47, 79, 264, 393	47, 79	47, 79, 264, 272, 373, 393	47, 79, 272	44, 79	79, 372, 373	164, 272	79, 264, 393
1307	44, 47, 79, 393	44, 47, 79	47, 79, 272, 373, 393	47, 79, 272	44, 79, 164, 373, 393	79, 264, 271, 372, 373, 393	161, 164, 264	79, 164, 373, 393
1308	44, 47, 79, 264, 393	44, 47, 79, 264, 373	47, 79, 272, 393	47, 79	44, 79	79, 264, 372, 373, 393	164, 272, 370	79, 264, 370, 373, 393
1309	44, 47, 79, 164, 264, 393	44, 47, 79, 264	47, 79, 272, 373	47, 79, 272	44, 79, 164, 393	79, 164, 372, 373, 393	164, 264, 272	79, 373, 393
1310	44, 47, 79, 164, 393	44, 47, 79	47, 79, 164, 272, 393	47, 79	44, 79, 164, 264, 393	44, 79, 164, 373, 393	164, 271, 272, 370	79, 264, 372
1311	44, 47, 79, 272, 393	44, 47, 79	47, 79, 164, 272, 373	47, 79, 271	44, 79, 164	79, 264, 372, 373	164	79, 372, 393
1312	44, 47, 79, 164, 264, 393	44, 47, 79, 264	47, 79	47, 79, 268, 272	44, 79, 164, 393	79, 264, 271, 372, 373, 393	370	79, 164, 372, 373, 393
1313	44, 47, 79, 393	44, 47, 79	47, 79, 164, 272, 393	47, 79, 272	44, 79, 164, 373, 393	79, 264, 271, 372, 373	272	79, 393
1314	44, 47, 79, 393	44, 47, 79, 372	47, 79, 272, 393	47, 79	44, 79, 373, 393	79, 164, 264, 271, 373	164, 267, 272, 370	79, 164, 264, 373, 393
1315	44, 47, 79, 393	44, 47, 79, 264, 393	47, 79, 393	47, 79, 264	44, 79, 164, 264, 373, 393	79, 164, 372, 373, 393	164, 272, 370	79, 164, 373
1316	44, 47, 79, 264, 373, 393	44, 47, 79, 372, 393	47, 79, 272, 393	47, 79	44, 79, 164	79, 271	164, 370	79, 373, 393
1317	44, 47, 79, 164, 393	44, 47, 79, 264	47, 79, 164, 272, 393	47, 79	44, 79, 264, 372, 373, 393	79, 264, 271	272, 370	79, 264, 393
1318	44, 47, 79, 164, 393	44, 47, 79, 264	47, 79, 272, 393	47, 79	44, 79, 164, 264, 393	79, 372	272	79, 264, 373, 393
1319	44, 47, 79, 264, 393	44, 47, 79, 264, 373	47, 79, 272, 393	47, 79	44, 79, 164, 264, 372, 393	79, 264, 372	272, 370	79, 373
1320	44, 47, 79, 164, 393	44, 47, 79, 264	44, 47, 79	47, 79, 272	44, 79, 272, 393	79, 264, 373	164, 370	79, 393
1321	44, 47, 79, 264, 393	44, 47, 79, 264, 372, 393	47, 79, 272, 373	47, 79, 272	44, 79, 164, 268	79, 164, 264, 271, 373	164, 264, 272, 370	79, 393
1322	44, 47, 79, 164	44, 47, 79, 264	47, 79, 272, 373	47, 79, 264	44, 79, 164, 373, 393	79, 264, 393	164, 264, 370	79
1323	44, 47, 79, 164, 393	44, 47, 79, 372, 373, 393	47, 393	47, 79	44, 79, 164, 264, 393	79, 271, 372	164, 272	79
1324	44, 47, 79, 393	44, 47, 79, 164, 372, 373	47, 79, 272, 393	47, 79, 268, 272, 393	44, 79	79, 271, 393	264, 267, 272, 370	79, 393
1325	44, 47, 79, 264, 393	44, 47, 79, 164, 373	47, 79, 164, 373	47, 79, 272	44, 79, 164, 393	79, 264, 372	164, 264, 268	79, 393
1326	44, 47, 79, 164, 393	44, 47, 79, 264, 372, 373, 393	47, 79, 272, 373	47, 79	44, 79, 373	79, 372, 393	164, 272, 370	79, 164, 372, 393
1327	44, 47, 164, 393	44, 47, 79, 393	47, 79, 272	47, 79	79, 164, 373, 393	79, 271, 372	164, 370	79, 164, 372, 373, 393
1328	44, 47, 79, 393	47, 79, 373, 393	47, 79, 272, 393	47, 79, 272	44, 79, 164, 264, 393	79, 271	164, 264, 272, 370	79, 393
1329	44, 47, 79, 393	44, 47, 79, 373	47, 79, 272, 373	47, 79, 272	44, 79	79, 264, 373	370	79, 372, 373, 393
1330	44, 47, 79, 164, 264, 393	44, 47, 79, 264, 393	47, 79, 272, 373, 393	47, 79, 264, 272	44, 79	44, 79, 264, 373	164, 370	79, 264, 372, 393
1331	44, 47, 79, 264, 393	47, 79, 164, 373	47, 79	47, 79	79, 393	79, 372, 393	370	79, 393
1332	44, 47, 79, 393	44, 47, 79, 264, 373, 393	47, 79, 272	47, 79	44, 79, 393	79, 372, 373, 393	164, 370	79, 164, 264
1333	44, 47, 79, 393	44, 47, 79, 271	47, 79, 393	47, 79, 272	44, 79, 264, 393	79, 264, 271, 372, 373, 393	164, 272, 370	79, 393
1334	44, 47, 79, 393	44, 47, 79, 373	47, 79, 272	47, 79, 268, 272	44, 79, 373	79, 164, 271, 372, 393	164, 370	79, 372, 373
1335	44, 47, 79, 393	44, 47, 79	47, 79, 272	47, 79	44, 79, 264, 373, 393	79, 164, 271, 370, 372, 373, 393	164, 272, 370	79, 164, 393
1336	44, 47, 79, 164, 393	44, 47, 79, 164, 272, 393	47, 79, 272	47, 79	79, 164, 393	79, 164, 264, 271, 373	164, 272	79, 264, 393
1337	44, 47, 79, 393	47, 79, 164	47, 79, 272, 393	47, 79	44, 79, 164, 393	79, 264, 372, 373, 393	164, 370	79, 164, 393
1338	44, 47, 79, 264, 393	44, 47, 79, 164, 264, 373	47, 79, 272, 392, 393	47, 79, 272	44, 79, 264, 372, 373	79, 264, 271, 372	272	79, 264, 373, 393
1339	44, 47, 79, 264, 272, 393	47, 79, 373	47, 79, 272, 393	47, 79	79, 164	79, 264, 271, 393	272, 370	79, 393
1340	44, 47, 79, 164, 393	44, 47, 79, 164	47, 79, 272, 373	47, 79, 393	44, 79, 264, 373	79, 264, 271, 372, 393	164, 272, 370	79
1341	44, 47, 79, 393	44, 47, 79, 164, 264	47, 79, 393	47, 79	44, 79, 164, 264, 393	79, 271, 372	164, 272, 370	79, 393
1342	44, 47, 79, 393	44, 47, 79	47, 79, 272, 393	47, 79, 272, 393	44, 79, 164, 372, 373	79, 271, 372, 373, 393		79, 164, 264, 393
1343	44, 47, 79	44, 47, 79, 164	47, 79, 272, 393	47, 79	44, 79, 164, 264, 373	79, 264	164, 272, 370	79, 264, 271, 393
1344	44, 47, 79, 393	44, 47, 79	47, 79, 272	47, 79, 272	44, 79, 164, 372, 393	79, 271, 372		79, 164
1345	44, 47, 264, 393	44, 47, 79, 164, 373	47, 264	47, 79	44, 79, 373, 393	79, 264, 372	164	79, 264, 393
1346	44, 47, 79, 164, 393	44, 47, 79, 164, 271	47, 79, 272, 393	47, 79	44, 79, 164	79, 264, 271, 372, 393	272, 370	164, 373, 393
1347	44, 47, 79, 393	47, 79, 164, 393	47, 79, 272, 393	47, 79, 272	44, 79, 393	79, 264, 271, 372	268, 272, 370	79, 372, 393
1348	44, 47, 79, 393	47, 79, 164, 264, 393	47, 79, 393	47, 79	44, 79, 164	79, 264, 372, 393	164, 272, 370	79, 164
1349	44, 47, 79, 164, 272, 393	44, 47, 164, 264, 271, 372	47, 264, 272, 393	47, 271, 272	44, 79, 164	79, 164, 264, 372	267, 271, 272, 370	79, 164, 264, 373, 393
1350	44, 47, 79, 393	47, 79, 373	47, 79, 272	47, 79	44, 79, 164, 264	79, 264	164, 370	79
1351	44, 47, 79, 164, 393	44, 47, 79, 164, 264	47, 79	47, 79, 272	44, 79, 164	79, 264, 271, 372	264, 272	79
1352	44, 47, 79, 393	44, 47, 79, 164, 373	47, 79, 393	47, 79, 272	79, 373, 393	79, 264, 372, 393	164, 272	79, 164
1353	44, 47, 79, 164, 393	44, 47, 79, 164, 373, 393	47, 79, 272	47, 79	44, 79, 164, 393	79, 264, 271, 393	271, 272, 370	79, 373, 393
1354	44, 47, 79, 264, 393	44, 47, 79, 164, 373	47, 79, 272	47, 79	44, 79, 264, 372	79, 393	272, 370	79, 373
1355	44, 47, 79, 393	44, 47, 79, 164	47, 79, 272, 393	47, 79, 271	44, 79, 164, 372	79, 271, 372, 373	164	79, 264, 393
1356	44, 47, 79, 164, 271, 393	44, 47, 79, 164	47, 79, 272, 393	47, 79	44, 79	79, 264, 373, 393	264, 267, 370	79, 164, 264, 373
1357	44, 47, 79, 164, 264, 393	47, 79, 264, 271, 373, 393	47, 79, 272	47, 79, 271, 272	44, 79, 164, 393	79, 271, 372, 393	264, 272, 370	79, 393
1358	44, 47, 79, 264, 393	47, 79, 264, 373, 393	47, 272, 393	47, 79, 272	44, 79, 164, 373	79, 373, 393	264, 272, 370	79, 264, 373, 393
1359	44, 47, 79, 393	44, 47, 373	47, 79, 393, 396	47, 79, 272	44, 79, 393	79, 264, 372, 373, 393	264, 370	79, 264
1360	44, 47, 79, 264, 271	44, 47, 79, 264	47	47, 79, 272	44, 79, 373, 393	79, 372, 393	272, 370	79, 373, 393
1361	44, 47, 79, 272, 393	44, 47, 79, 164, 264, 373	47, 79, 393	47, 79	44, 79, 164, 393	79, 164, 271	272	79, 164, 264, 372, 393
1362	44, 47, 79, 268, 393	44, 47, 79, 164	47, 79, 393	47, 79	44, 79, 393	79, 372		79, 264, 372, 373
1363	44, 47, 79, 264, 393	47, 79	47, 79	44, 47, 79, 264	44, 79, 164, 393	79, 264, 372, 373, 393	164, 264, 272	373
1364	44, 47, 79, 264, 393	44, 47, 79, 264, 271, 373, 393	47, 79, 264	47, 79, 264	44, 79, 164, 271	79, 264, 372	272	79, 164, 393
1365	44, 47, 79, 264, 393	44, 47, 79	47, 79	47, 272	44, 79, 373, 393	79, 264	272, 370	79, 393
1366	44, 47, 79, 393	44, 47, 79, 164, 264, 373, 393	47, 79, 272, 393	47, 79	44, 79, 372	79, 393	164, 264, 272, 370	79, 164, 373
1367	44, 47, 79, 264, 393	44, 47, 79, 271	47, 79, 272	47, 79, 272, 393	44, 79, 164, 393	44, 79	164, 264, 370	79, 393
1368	44, 47, 79, 264, 393	47, 79, 164	47, 79	47, 79	44, 79, 164, 393	79, 264, 372, 393	164	79, 393
1369	44, 47, 79, 393	44, 47, 79, 264, 271	47, 79	47, 79	44, 79, 164, 393	79, 271, 372, 393	272, 370	79, 164, 393
1370	44, 47, 79, 264, 393	44, 47, 79, 164, 373	47, 79	47, 79, 393	44, 79, 164, 264, 393	79, 372, 373, 393	272, 370	79, 372, 373, 393
1371	44, 47, 79, 272, 393	44, 47, 79, 164, 264, 271, 393	47, 79, 393	47, 79	44, 79, 164, 393	44, 79, 164, 264, 373, 393	264, 272	79, 264, 393
1372	44, 47, 79, 393	44, 47, 79, 164, 264	47, 79, 272, 393	47, 79, 272	44, 79, 264, 372	79, 271, 372, 393	164, 267, 370	79, 373, 393
1373	44, 47, 79, 393	44, 47, 79, 164	47, 79, 264	47, 79	44, 79, 164	79, 264, 272, 393	164, 267, 271	79, 393
1374	44, 47, 79, 264, 393	47, 79, 164, 373	47, 79	47, 79, 393	44, 79, 164	79, 372, 393	164, 370	79, 164, 393
1375	44, 47, 79, 393	44, 47, 79, 164, 373	47, 79	47, 79, 271, 393	44, 79, 164, 264, 372, 393	79, 264, 372, 393	164, 272	79, 164, 373
1376	44, 47, 79, 264, 393	44, 47, 79, 164, 372, 373	47, 79, 272	47, 79, 272	44, 79, 164, 372	79, 264, 372, 393	164	79, 164
1377	44, 47, 79, 264, 393	44, 47, 79, 164, 373	47, 79	47, 79, 272	44, 79, 164, 264, 373	79, 271, 372, 373, 393	164, 264, 271, 272, 370	79, 264, 372, 373
1378	44, 47, 79, 393	44, 47, 79, 164, 264	47, 79, 272	47, 79	79, 372	79, 264, 372, 373, 393	164, 272, 370	79, 372
1379	44, 47, 79, 164, 393	44, 47, 268	47, 79, 373, 393	47, 79	44, 79, 164, 373	79, 373, 393	164, 370	79, 164, 264, 373, 393
1380	44, 47, 79, 264, 393	44, 47, 79, 164	47, 79, 264, 272, 373	47, 79	44, 79, 164, 264	79, 264, 372, 373	370	79
1381	44, 47, 79, 393	44, 47, 79, 264, 373	47, 79, 272, 393	47, 79	44, 79, 164, 372	79, 164, 271, 372	164, 264, 370	79, 393
1382	44, 47, 79, 271, 393	44, 47, 79	47, 79, 272, 393	47, 79, 272, 393	44, 79, 164	79, 372	161, 164, 370	79, 373, 393
1383	44, 47, 79, 393	44, 47, 164, 264	47, 79, 393	47, 79, 272, 393	44, 79, 164, 264, 393	79, 264, 373	370	79, 393
1384	44, 47, 79, 264, 393	47, 79, 373	47, 79, 272	47, 79	44, 79, 164	79, 264, 271, 372, 393	370	79, 164, 372
1385	44, 47, 79, 164, 264, 393	47, 79, 164, 264, 373	47, 79, 272, 393	47, 79	44, 79, 164, 264	79, 271, 372	264, 271, 272	79
1386	44, 47, 79, 271, 393	47, 79, 372, 373	47, 79, 272, 393	47, 79	44, 79, 164	44, 79, 164	272	79, 164, 393
1387	44, 47, 79, 393	44, 47, 79	47, 272, 393	47, 79, 264	44, 79, 264, 393	44, 79, 264, 372	164, 271, 370	79, 373
1388	44, 47, 79, 264, 272, 393	47, 79, 164	47, 79, 272	47, 79	44, 79, 164, 373	79, 264, 271, 372, 393	272	79, 393
1389	44, 47, 79, 164, 393	44, 47, 164, 271	47, 79, 272, 373	47, 79	44, 79, 164, 264, 372	79, 372, 373, 393	272, 370	79
1390	44, 47, 79, 264, 393	44, 47, 372	47, 79, 272	47, 79	44, 79, 164	79, 264, 271, 372, 373	164, 272, 370	79, 264, 372, 373, 393
1391	44, 47, 79, 264, 393	44, 47, 164, 372	47, 79, 272, 393	47, 79	44, 79, 164, 372	79, 264, 271, 372, 393	370	79, 393
1392	44, 47, 79, 264, 393	44, 47	47, 79, 272, 393	47, 79, 272	44, 79, 164, 373, 393	79	164, 268, 272, 370	79, 164, 373, 393
1393	44, 47, 79, 164, 264, 393	44, 47, 164, 373	47, 79, 393	47, 79, 272	44, 79, 164, 373, 393	79, 372, 393	271	79, 164, 373
1394	44, 47, 79, 164, 393	44, 47, 164, 264, 373	47, 79, 264	47, 79	44, 79, 264, 372, 373	79, 164, 264, 271, 370, 372	370	79
1395	44, 47, 79, 264, 393	44, 47, 164, 264, 373	47, 79	47, 79	44, 79, 164	79, 264, 271, 372, 393	264, 370	79
1396	44, 47, 79, 393	44, 47, 164, 264, 271	47, 79, 272, 393	47, 79, 272	44, 79, 164	79, 264, 372, 393	164, 370	79, 373, 393
1397	44, 47, 79, 264	44, 47, 164, 373	47, 264, 393	47, 79	44, 79, 164, 264, 393	79, 164, 373	264, 370	79, 164, 271, 372, 393
1398	44, 47, 79, 164, 393	44, 47, 164, 264	47, 79, 393	47, 79	44, 79, 164, 373	79, 271, 372, 373	272	79, 164, 393
1399	44, 47, 79, 164, 393	44, 47, 164, 271	47, 79, 373	47, 79	44, 79	79, 372, 393	272, 370	79
1400	44, 47, 79, 264	44, 47, 164, 373	47, 79, 393	47, 79	44, 79, 164	79, 264, 271, 372	164, 272, 370	79, 393
1401	44, 47, 79, 393	44, 47, 164, 373	47, 79, 373	47, 79, 272	44, 79, 164, 393	79, 271, 372, 373, 393	272	79, 164, 393
1402	44, 47, 79	44, 47, 164, 373	47, 79, 264	47, 79, 272	79, 164, 393	79, 393	164, 267, 370	79, 264
1403	44, 47, 79, 164, 264, 271, 393	47, 164, 264	47, 79, 373	47, 79	44, 79, 164	79, 372, 373, 393	164, 272, 370	79, 164, 373
1404	44, 47, 79, 393	44, 47, 79, 164, 264	47, 79, 264	47, 79	44, 79, 373, 393	79, 372, 373, 393	264, 370	79, 164, 393
1405	44, 47, 79, 264, 393	44, 47, 164	47, 79	47, 79	44, 79, 164	79, 264, 373, 393	264	79, 373, 393
1406	44, 47, 79, 264, 393	44, 47, 164	47, 392, 393	47, 79	44, 79, 164, 264	79, 164, 264, 271, 372, 393	370	79
1407	44, 47, 79, 164, 393	44, 47, 79	47, 79, 393	47, 79	79, 164, 264, 373	79, 393	370	79, 164, 393
1408	44, 47, 79, 164, 393	44, 47, 79, 164, 264	47, 79, 272, 373, 393	47, 79	44, 79, 164	79, 264, 271, 372, 373, 393	164	79, 164
1409	44, 47, 79, 164, 393	44, 47, 164, 264, 373	47, 79	47, 79	44, 79, 164, 264	79, 372, 373, 393	267, 370	79, 164, 373
1410	44, 47, 79, 393	47, 79, 164, 264, 393	47, 79, 264, 393	47, 79	44, 79, 164, 264	79, 264, 373, 393	164, 370	79, 164, 393
1411	44, 47, 79, 393	47, 79, 264	47, 79, 272	47, 79, 272	44, 79, 164, 264, 373, 393	79, 264, 372, 393	164, 370	79, 164, 264, 372
1412	44, 47, 79, 264, 393	79, 164, 393	47, 79, 264, 393	47, 79	44, 79, 164, 264, 393	79, 393	264, 370	79, 164, 264
1413	44, 47, 79, 264, 393	44, 47, 164, 264, 373	47, 79, 264	47, 79	44, 79, 164, 372	79, 264, 393	164, 370	79, 164, 373
1414	44, 47, 79, 164, 264, 393	44, 47, 164, 373	47, 79, 393	47, 79	44, 79, 164, 264, 373, 393	79, 264, 372, 373, 393	164, 370	79, 264, 372, 373, 393
1415	44, 47, 79, 268, 393	44, 47, 164, 373	47, 79	47, 79	44, 79, 164, 373, 393	79, 264, 271, 372, 373		79, 164
1416	44, 47, 79, 164, 393	44, 47, 164	47, 79, 393	47, 79	79, 164	79, 271, 372	272, 370	79, 164, 373, 393
1417	44, 47, 79, 264, 393	47, 79, 393	47, 79, 272	47, 79	44, 79, 164, 373, 393	79, 372, 393	164, 370	79, 164, 373
1418	44, 47, 79, 164, 271, 393	47, 79, 164, 373	47, 79, 393	47, 79, 83	44, 79	79, 161, 271, 373	164, 272, 370	79, 164, 271, 372, 373
1419	44, 47, 79, 393	44, 47, 79, 164, 372, 373	47, 79, 272, 393, 396	47, 79, 271	79, 164, 373, 393	79, 164, 264, 271, 370, 372	164, 264, 272, 370	79, 164, 373, 393
1420	44, 47, 79, 164, 393	47, 164	47, 79, 272, 393	47, 79	44, 79, 164, 393	79, 264, 271, 372	264, 370	164, 372, 393
1421	44, 47, 79, 164	47, 79, 164, 372, 373	47, 79	47, 79	44, 79, 264	79, 373	164, 264	79, 164, 372, 373
1422	44, 47, 164, 264, 393	44, 47, 164, 271, 373	47, 79, 264	47, 79	44, 164, 264, 373, 393	79, 264, 271, 372	164, 272	79, 164, 373, 393
1423	44, 47, 79, 393	44, 47, 164, 264, 373	47, 79, 393	47, 79	44, 79, 164, 373	264, 271, 372, 373, 393	370	79, 164, 393
1424	44, 47, 79, 264, 393	44, 47, 79, 164, 264, 372, 393	47, 79, 272	47, 79, 272	44, 79, 164, 264, 393	79, 271, 373, 393	164, 271, 272, 370	79, 164, 373, 393
1425	44, 47, 79, 393	44, 47, 79, 164, 373	47, 79, 272	47, 79, 272	44, 79, 393	79, 264, 373, 393	370	79, 164, 264, 373
1426	44, 47, 79, 393	44, 47, 79, 164, 373	47, 79, 393	47, 79	44, 79, 164	79, 271, 373, 393	164, 272, 370	79, 264, 373, 393
1427	44, 47, 79, 264	44, 47, 164, 264, 373	47, 79, 272, 393	47, 79, 272	44, 79, 164, 373, 393	79, 264, 372	164, 370	79, 164, 264
1428	44, 47, 79, 264, 393	47, 79, 164, 264	47, 79, 272, 393	47, 79	44, 79, 164, 393	79, 271, 372, 373, 393	164, 264, 267	79, 373, 393
1429	44, 47, 79, 393	44, 47, 79, 164, 373	47, 272	44, 47, 79, 83, 272	44, 79, 164, 393	79, 373, 393		79, 164, 393
1430	44, 47, 79, 164, 393	44, 47, 79, 164, 264, 373	47, 79, 393	44, 47, 79, 272	44, 79, 164	79, 264, 372, 373	272, 370	79, 164, 264, 393
1431	44, 47, 79, 164, 264, 393	44, 47, 79, 164	47, 79	44, 47, 79, 272	44, 79, 164, 264, 372, 373, 393	79, 264, 372, 373, 393	164, 264, 272	79, 164, 373
1432	44, 47, 79, 164, 264, 393	44, 47, 79, 164	47, 79, 272, 393	44, 47, 79, 272	44, 79, 164, 264, 372, 393	79, 372, 373	164, 267, 370	79, 164, 393
1433	44, 47, 79, 164, 393	44, 79, 164, 373	47, 79, 264, 393	44, 47, 79	44, 79, 164, 393	79, 370	272, 370	79, 164, 264, 372, 373, 393
1434	44, 47, 79, 164, 264, 393	44, 47, 79, 164, 264	47, 264, 373	44, 47, 79	44, 79, 164, 264, 373	79, 164, 271	272, 370	79
1435	44, 47, 79, 164, 393	44, 47, 79, 164, 264	47, 79	47, 79	44, 79, 164, 264, 373, 393	44, 79, 164, 264	272	79, 164, 393
1436	44, 47, 79, 164, 393	44, 47, 79	47, 79, 393	47, 79	44, 79, 164, 264, 372, 373	44, 79	272, 370	79, 164, 264, 393
1437	44, 47, 79, 393	44, 47, 79, 164, 264, 271	47, 79, 272	47, 79	44, 79, 164, 264, 372	79, 264, 370	164, 272, 370	79, 164, 372, 373, 393
1438	44, 47, 79, 393	44, 47, 79	47, 79, 272, 393	47, 79	44, 79, 164, 264, 393	79, 272	164, 272	79, 164
1439	44, 47, 79, 393	44, 47, 79, 164, 271, 373	47	47, 79, 272	79, 393	79, 271	164, 272, 370	79, 264, 271, 372, 393
1440	44, 47, 79, 164, 393	44, 47, 79, 164, 393	47, 272	47, 79	44, 79, 264, 393	79, 271	164, 370	79, 164, 373, 393
1441	44, 47, 79, 164, 271, 393	44, 47, 79, 164, 271, 373	47, 79	47, 79, 272	44, 79, 164, 373	79	164, 370	79, 164, 264, 372, 393
1442	44, 47, 79, 164, 393	44, 47, 79, 164	47	47, 79	44, 79, 164, 264, 373, 393	79, 268	164, 264, 272, 370	79, 164, 393
1443	44, 47, 79, 164	44, 47, 79, 264	47, 79	47, 79	44, 79, 164	79, 271	272, 370	79, 164
1444	44, 47, 79, 164, 393	44, 47, 79, 164, 373	47, 79	47, 79	44, 79, 164, 264, 372, 393	79, 264	264	79, 164
1445	44, 47, 79, 164, 264, 393	44, 79, 164, 264, 393	47, 79, 393	47, 79, 271	44, 79, 164, 264	79, 264, 393	370	79, 164
1446	44, 47, 79, 164	44, 47, 79, 164, 373, 393	47, 79, 393	47, 79	44, 79, 164, 373, 393	79	272, 370	79, 373, 393
1447	44, 47, 79, 164, 393	44, 47, 79, 164, 264, 373	47, 79, 264	47, 79, 264, 272	44, 79, 164	79, 164	264	79, 164, 373, 393
1448	44, 47, 79, 264, 393	44, 79, 264	47, 79, 272, 393	47, 79	44, 79, 164, 264, 393	44, 79, 164, 373	267, 271, 370	79, 373, 393
1449	44, 47, 79	44, 47, 79, 164, 264, 271	47, 79, 272, 393	47, 79, 272	44, 79, 164, 393	44, 79, 164	164, 264, 271	79, 164, 393
1450	44, 47, 79, 264, 393	44, 47, 79, 164, 264, 373	47, 79, 272, 393	47, 79	44, 79, 164, 372, 393	44, 79, 264	272, 370	79, 164, 264, 393
1451	44, 47, 79, 393	44, 47, 79, 164, 372	47, 79	47, 79	44, 79, 264	79, 164, 373, 393	164, 267, 272	79, 164, 373, 393
1452	44, 47, 79, 164, 271, 393	44, 47, 79, 264, 271	47, 79, 272	47, 79	44, 79, 164, 264, 373, 393	79, 164	370	79, 164, 393
1453	44, 47, 79, 264, 393	44, 47, 79, 372	47, 79, 272, 393	47, 79	44, 79, 164, 372	44, 79	164, 272, 370	79, 164, 264, 393
1454	44, 47, 79, 393	44, 47, 79, 164, 271, 373	47, 79, 272, 393	47, 79	44, 79, 164	79, 164	164, 272, 370	79, 164
1455	44, 47, 79, 264, 393	44, 47, 79, 164, 393	47, 79, 393	47, 79	44, 79	79, 373	164, 272, 370	79, 164, 271, 373, 393
1456	44, 47, 79, 271, 393	44, 47, 164, 264	47, 79	47, 79	44, 79, 264, 393	44, 79, 164, 271	272, 370	79, 164
1457	44, 47, 79, 393	44, 47, 164, 264	47, 79, 393	47, 79	44, 79, 164, 393	79, 164	164, 370	79, 164, 271, 393
1458	44, 47, 79, 393	44, 79, 164, 264, 373, 393	47, 79, 272, 393	47, 79	44, 79, 164, 373	79	164, 272, 370	44, 79, 164
1459	44, 47, 79, 393	47, 79, 164	47, 79, 393	47, 79	44, 79, 164, 264, 373, 393	79, 164, 264, 272	272	79, 372, 393
1460	44, 47, 79, 264, 271, 393	44, 79, 164, 373	47, 79, 393, 396	47, 79, 271	44, 79, 164, 264, 393	79, 164, 272, 373	264	79, 164, 372, 393
1461	44, 47, 79, 393	44, 47, 79, 164	47, 79, 393	47, 79	44, 79, 164, 264	79, 264, 370, 393	164, 370	79, 164, 271, 372, 373, 393
1462	44, 47, 79, 264, 393	47, 79, 164	47, 79, 264, 272, 393	47, 79, 272	44, 79, 164, 373, 393	79, 373	164, 271, 272, 370	79, 393
1463	44, 47, 79, 264, 393	44, 47, 79, 164, 264, 373	47, 79	47, 79	44, 79, 164, 264, 393	79, 272, 370, 373	164, 264, 370	79, 373
1464	44, 47, 79, 164, 264, 393	44, 47, 79, 164	47, 79, 137, 393	47, 79	44, 79, 164, 393	79, 373	44, 164, 272	79, 373, 393
1465	44, 47, 79, 264, 271, 373, 393	44, 47, 79, 393	47, 79, 396	47, 79, 272	44, 79	44, 79, 164, 373	370	79, 164
1466	44, 47, 79, 164, 393	44, 47, 79, 164	47, 79, 393	47, 79	44, 79, 164, 373	79, 164, 372	370	79, 164, 373
1467	44, 47, 79, 164, 264, 393	44, 47, 79, 164, 264, 393	47, 79	47, 79, 373	44, 79, 264	44, 79, 164, 372, 373	164, 272, 370	79, 164, 370
1468	44, 47, 79, 164, 393	44, 47, 79, 373	47, 79, 272	47, 79	44, 79, 164	79, 161, 164, 393	164, 272, 370	79, 164, 393
1469	44, 47, 79, 164, 393	44, 47, 79, 164, 264	47, 79, 264, 272	47, 79	44, 79, 164, 393	79, 372, 393	272	79, 164, 373, 393
1470	44, 47, 79, 393	44, 47, 79, 164, 393	47, 79, 272, 393	47, 79	44, 79, 164, 264	79, 372, 393	370	79, 164, 393
1471	44, 47, 79, 393	44, 47, 79, 393	47, 79	47, 79	44, 79, 373, 393	79, 164, 264, 393	272, 370	79, 164, 373
1472	44, 47, 79, 393	44, 47, 79, 164, 264, 393	47, 79, 272	47, 79	44, 79	79, 137, 271, 372, 393	164, 271, 272, 370	79, 164, 264, 372, 393
1473	44, 47, 79, 164, 264, 271, 393	44, 47, 79, 164, 264	47, 79	47, 79	44, 79, 164, 372	79, 164, 393	164, 272, 370	79, 164, 264
1474	44, 47, 79, 264, 393	44, 47, 79, 264, 373	47, 79, 272, 393	47, 79	44, 79, 164, 372, 373, 393	79, 164, 372	272, 370	79, 164
1475	44, 47, 79, 164, 393	47, 79	47, 79	47, 79	79	79, 264, 393	267, 271, 370	79, 164, 373, 393
1476	44, 47, 164, 393	44, 47, 79, 393	47, 79, 393	47, 79	44, 79, 164, 393	79, 164, 272, 393	264, 370	79, 164, 264, 373, 393
1477	44, 47, 79, 164, 264, 393	44, 47, 79, 264, 272	47, 79, 393	47, 79	44, 79, 373, 393	79, 393	164, 272, 370	79, 164, 373
1478	44, 47, 79, 164, 264, 393	44, 47, 79, 264, 372	47, 79, 272	47, 79	44, 79, 164, 373	79, 164, 264, 271, 393		79, 164, 373
1479	44, 47, 79, 264, 393	44, 47, 79, 393	47, 79, 272, 373, 393	47, 79	44, 79, 373, 393	79, 373, 393	164, 264, 272, 370	79, 164, 393
1480	44, 47, 79, 164, 393	44, 47, 79, 272	47, 79, 264, 393	47, 79	44, 79, 164, 393	79, 164	272, 370	79, 373
1481	44, 47, 79, 393	44, 47, 79, 164, 373, 393	47, 79, 272, 393	47, 79	44, 79, 393	79, 164, 264, 372, 373, 393	370	79, 164, 264, 373, 393
1482	44, 47, 79, 164, 393	44, 47, 79, 164, 264	47, 264, 272, 393	47, 79, 272	44, 79, 164, 264, 393	79, 161, 370	164, 272, 370	79
1483	44, 47, 79, 164	44, 47, 79, 393	47, 79, 137, 272, 393	47, 79	44, 79, 164, 372	79, 164, 393	271, 370	79, 164, 372
1484	44, 47, 79, 164, 264, 393	44, 47, 79, 393	47, 79, 264, 272, 393	47, 79	44, 79, 373	79, 372, 373, 393	164, 272, 370	79, 164, 372
1485	44, 47, 79, 164, 393	44, 47, 79, 164, 264	47, 79, 264	47	44, 79, 164	79, 164	370	79, 373
1486	44, 47, 79, 164	44, 47, 79	47, 79	47, 79	79, 164, 373	79, 164, 372	370	79, 164, 393
1487	44, 47, 79, 264, 271, 393	44, 47, 79, 393	47, 79, 272	47, 79	44, 79, 164, 373, 393	79, 164, 267, 271	370	79, 393
1488	44, 47, 79, 393	44, 47, 79, 164, 264	47, 79, 264, 272, 393	47, 79	44, 79, 164, 372	79, 164, 393	271, 370	79, 373
1489	44, 47, 79, 137, 164, 264, 393	44, 47, 79, 393	47, 79	47, 79, 272	44, 79, 164, 373	44, 79, 164, 373	271, 272, 370	79, 164, 373, 393
1490	44, 47, 79, 164, 393	44, 47, 79, 264	47, 79, 272, 393	47, 79	44, 79, 393	79, 164	164, 272, 370	79, 164, 372, 393
1491	44, 47, 79, 393	44, 47, 79, 393	47, 79	47, 79, 373	44, 79, 164, 264, 372	44, 79, 164		79, 271, 373, 393
1492	44, 47, 79, 164, 393	44, 47, 79	47, 79	47, 79	44, 79, 264, 373	79, 164, 393	272	79, 164, 393
1493	44, 47, 79, 164, 393	44, 47, 79, 393	47, 272, 393	47, 79	44, 79, 164, 372	79, 164, 393	272, 370	79, 164, 372, 373
1494	44, 47, 79, 264, 268, 393	44, 47, 79, 164, 393	47, 79, 272, 393	47, 79, 268	44, 79, 164, 264	79, 373, 393	164, 370	79, 164
1495	44, 47, 79, 393	44, 47, 79, 393	47, 79, 272, 396	47, 79, 393	44, 79, 164, 264, 393	79, 271	272, 370	79, 164, 373
1496	44, 47, 79, 164, 264	44, 47, 79, 164	47, 79, 272	47, 79, 393	44, 79, 164, 264, 393	79, 164, 393	164, 268, 272	79, 264, 373, 393
1497	44, 47, 79, 393	44, 47, 79, 264	47, 137	47, 79, 272	44, 79, 164, 373	79, 271, 372, 393	370	79, 393
1498	44, 47, 79, 393	44, 47, 79, 164	47, 79, 272, 393	47, 79, 393	44, 79, 264	79, 264, 372, 373, 393	264	79, 164, 373, 393
1499	44, 47, 79, 264, 393	44, 47, 79	47, 79, 164, 272, 373	47, 79, 393	44, 79, 164, 264, 393	79, 372, 393	370	79, 164, 271
1500	44, 47, 79, 393	44, 47, 79, 373	47, 79, 373	47, 79, 271	44, 79, 164, 393	79, 372	370	79, 164, 271, 373, 393
1501	44, 47, 79	44, 47, 79, 164, 264, 271, 393	47, 79, 373, 393	47, 79, 272	44, 79, 164, 264, 393	79, 161	272, 370	79
1502	44, 47, 79, 264, 393	44, 47, 79, 164, 264, 393	47, 79, 272, 393	47, 79	44, 79, 164, 373	79, 372	164, 370	79, 164, 373
1503	44, 47, 79, 164, 264, 393	44, 47, 79, 164, 271	47, 79, 164, 272, 373	47, 79, 272	44, 79, 164, 373	79, 373, 393	164, 272, 370	79, 164, 264, 373, 393
1504	44, 47, 79, 393	44, 47, 79, 164, 393	47, 79, 272, 393	47, 79	44, 79, 164, 373	79, 372, 393	164, 370	79, 164, 393
1505	44, 47, 79, 393	44, 47, 79, 164, 264, 393	47, 79, 164, 272	47, 79	44, 79, 264	44, 79, 164	164, 272	79, 164, 264, 393
1506	44, 47, 79, 164, 393	44, 47, 79, 164, 264	47, 79, 164, 272	47, 79, 393	44, 79, 164, 372, 373, 393	79, 164, 372, 373, 393		79, 164, 264, 373
1507	44, 47, 79, 264, 393	44, 47, 79, 264	47, 79, 272, 373	47, 79, 393	79, 164, 393	79, 264, 372, 393	164, 370	79, 393
1508	44, 47, 79, 164, 393	44, 47, 79, 164, 373	47, 79, 373	47, 79, 393	79, 164, 264, 393	79, 372, 393	164, 370	79, 164, 271
1509	44, 47, 79, 268, 373, 393	47, 79, 264, 393	47, 79, 272, 373	47, 79, 264, 272, 393	44, 79, 164, 264, 373, 393	79, 271, 372	370	79, 164, 264, 373, 393
1510	44, 47, 79, 393	44, 47, 79, 264	47, 79, 272	47, 79, 393	44, 79, 164, 264, 372, 393	79, 271, 393	164, 271, 272, 370	79, 373, 393
1511	44, 47, 164, 393	44, 47, 79, 164	47, 79, 272, 373	47, 79, 393	44, 79, 164	79, 164, 393	264, 272, 370	79, 164, 393
1512	44, 47, 79, 393	47, 79, 264, 271, 373, 393	47, 79, 164, 272	47, 79, 264, 393	44, 79, 164	79, 164, 372, 373	164, 370	79, 373, 393
1513	44, 47, 79, 393	44, 47, 79, 373	47, 79, 137, 373	47, 79, 264, 271, 393	44, 79, 164, 393	44, 79, 264, 372	272	79, 164, 373, 393
1514	44, 47, 79, 264	44, 47, 79, 264, 373	47, 373	47, 79, 393	44, 79, 264	79, 393	44, 164, 370	79, 164, 264
1515	44, 47, 79	44, 47, 79, 164, 373	47, 79, 272, 373, 393	44, 47, 79, 264, 393	44, 79, 164, 373	44, 79, 164	164, 271, 370	79, 164, 393
1516	44, 47, 79	44, 47, 79	47, 79, 272	44, 47, 79, 264, 272	44, 79, 164, 264, 373, 393	79, 164, 271, 393	370	79, 164, 393
1517	44, 47, 79, 393	44, 47, 79, 164	47, 79, 272	44, 47, 79, 272, 393	44, 79, 164	79, 164, 264, 373, 393	271, 370	79, 164
1518	44, 47, 79	44, 47, 79	47, 79, 272	44, 47, 79, 272, 393	44, 79, 164	79, 164, 393	272, 370	79, 164, 372
1519	44, 47, 79, 264, 393	44, 47, 79, 264	47, 79, 272, 373	44, 47, 79, 264	44, 79, 164, 393	79, 164, 271, 370, 393	370	79, 164, 372, 373
1520	44, 47, 79, 164, 393	47, 79, 264	47, 79, 272, 373	44, 47, 393	44, 79, 373	79, 164, 393	370	79, 373
1521	44, 47, 79	44, 47, 79, 264	47, 79, 272, 373	44, 47, 79, 393	44, 79, 164, 264, 370, 393	79, 164		79, 164, 264, 372, 393
1522	44, 47, 79, 164	44, 47, 79	47, 79, 272, 396	44, 47, 79	44, 79, 164, 373, 393	79, 164, 271, 393		79, 264
1523	44, 47	44, 47, 79, 164, 264	47, 79, 272	44, 47, 79	44, 79, 164, 393	79, 161	271, 272, 370	79, 164, 373, 393
1524	44, 47, 79, 264, 393	44, 47, 79, 164, 264, 393	47, 79, 272, 373	44, 47, 79, 393	44, 79, 164	79	264, 272	79, 393
1525	44, 47, 79, 373, 393	44, 47, 79, 393	47, 79, 272, 373, 393	44, 47, 79, 272, 393	44, 79, 164, 264, 393	79, 264, 372, 393	272, 370	79, 373
1526	44, 47, 79, 164	44, 47, 79, 164, 264	47, 79, 272, 373	47, 79, 393	44, 79, 164, 393	79, 264	164, 264	79, 164
1527	44, 47, 79, 164, 393	44, 47, 79, 164, 264, 393	47, 79, 272, 373	44, 47, 79, 393	44, 79, 164, 264, 393	79, 164, 271, 372, 373	370	79, 164, 393
1528	44, 47, 264, 272, 393	44, 47, 79, 264, 271, 393	47, 79, 393	47, 79, 272, 393	44, 79, 164, 393	79, 264, 393	272, 370	79, 164
1529	44, 47, 79	44, 47, 79, 164, 373	47, 79	47, 79, 272, 393	44, 79, 164, 264	79, 164, 271, 370, 393	370	79, 164, 264, 373, 393
1530	44, 47, 79, 393	44, 47, 79, 164, 264	47, 79, 272, 373	47, 79, 393	44, 79, 164, 264, 373, 393	79, 164, 393		79, 164, 373
1531	44, 47, 79, 393	44, 47, 79, 164, 264	47, 79, 272	47, 79, 393	44, 79, 164, 373	79, 164, 264	164, 370	79, 264, 393
1532	44, 47, 79, 393	44, 47, 79, 164	47, 79, 272	47, 79, 393	44, 79, 164, 264, 373, 393	79, 372	267, 268, 370	79, 164, 373, 393
1533	44, 47, 79, 393	44, 47, 79, 393	47, 79, 272	47, 79, 393	44, 79, 393	79, 164	164, 370	79, 164, 393
1534	44, 47, 79, 393	44, 47, 79, 164, 373, 393	47, 79, 164, 272, 393, 396	47, 79, 272, 393	44, 79, 164, 264, 393	44, 79, 164, 264, 393	370	79, 164, 372, 373
1535	44, 47, 79, 264, 393	44, 47, 79, 164, 373	47, 79, 272, 373	47, 79, 393	44, 79, 164, 264, 393	79, 164, 393	164	79, 164, 264, 372, 393
1536	44, 47, 79, 164, 264, 393	44, 47, 79, 164, 264	47, 79, 272	47, 79, 393	44, 79, 164, 393	79, 164, 271, 393	370	79, 164, 264, 372, 373
1537	44, 47, 79	44, 47, 79, 164	47, 79, 164, 272, 393, 396	47, 79, 393	44, 79, 164, 393	79, 264, 393	164, 271	79, 164, 373
1538	44, 47, 79, 164, 393	44, 47, 79	47, 79, 164, 272, 393	47, 79, 393	44, 79, 164, 264, 393	79, 393	164, 370	79, 393
1539	44, 47, 79, 393	44, 47, 79, 164	47, 79, 164, 272, 373, 393	47, 79, 393	44, 79, 164, 264, 393	79, 164, 370, 373	164	79, 164, 264, 373, 393
1540	44, 47, 79, 164, 264, 393	44, 47, 79	47, 79, 164, 272	47, 79, 272, 393	44, 79, 164, 264, 393	79, 164, 264, 271, 393	264, 370	79, 164, 373, 393
1541	44, 47, 79, 164, 393	44, 47, 79, 164, 264	47, 79, 272, 373	47, 79, 393	44, 79, 164, 373, 393	79, 271, 393	164, 264, 370	79, 164
1542	44, 47, 79, 264, 393	44, 47	47, 79, 164, 272, 393	47, 79, 393	44, 79, 164, 373, 393	79, 264, 372, 393	164, 370	79, 264
1543	47, 79, 264	44, 47, 79, 164, 264	47, 79, 164, 272, 393	47, 79, 393	44, 79, 164, 393	79, 393	164, 370	79, 164, 393
1544	44, 47, 79, 393	44, 47, 79, 264	47, 393	47, 79, 272, 393	44, 79, 164, 393	79, 271, 372, 393	370	79, 164, 373
1545	44, 47, 79, 393	44, 47, 79, 164	47, 79, 272, 393	47, 272, 393	44, 79, 164, 393	79, 161, 373, 393	370	79, 164, 264, 373, 393
1546	44, 47, 79, 264, 393	44, 47, 79, 264	47, 79, 272, 373, 393	47, 79, 271, 272	44, 79, 164, 393	79, 264, 271, 372	164, 264, 370	79, 164, 393
1547	44, 47, 79, 264, 393	44, 47, 79, 164, 393	47, 79, 272, 393	47, 79, 272, 393	44, 79, 373	79, 164, 264, 272	370	79, 164, 264, 393
1548	44, 47, 79, 393	44, 47, 79, 164	47, 79, 164, 272, 373, 393	47, 79, 393	44, 79, 164	79, 164	164, 370	79, 393
1549	44, 47, 79, 264	47, 79	47, 79, 164, 272	47, 79, 272, 393	44, 79, 164, 373	79, 164, 271, 393	164, 268, 370	79, 164
1550	44, 47, 79, 393	44, 47, 79, 164, 264	47, 79, 164, 393	47, 79, 264, 393	44, 79, 164, 264, 373	79, 164, 393		79, 164, 264, 271, 372, 393
1551	44, 47, 79	44, 47, 79, 373	47, 79, 164	47, 79, 264, 272, 393	44, 79, 164, 264	79, 164, 393	264, 370	79, 164
1552	44, 47, 79, 393	44, 47, 79, 164	47, 79, 164, 393	47, 79, 393	44, 79, 164, 264, 373	79, 264, 271, 372, 373, 393	164	79, 164, 271, 373, 393
1553	44, 47, 79, 393	47, 164	47, 79, 272, 373, 393	47, 79, 393	44, 79, 164	79, 164, 271, 372	164, 370	79
1554	44, 47, 79, 164, 393	44, 47, 79	47, 79, 164, 272	47, 79, 393	44, 79, 164	79, 164, 393	370	79, 164, 264, 373, 393
1555	44, 47, 79, 164, 264, 393	47, 79, 164	47, 79, 272, 373	47, 79, 271, 393	44, 79, 164, 372, 373	79, 393	164, 264, 370	79, 164
1556	44, 47, 79, 164	44, 47, 79, 393	47, 79, 164, 373	47, 79, 393	44, 79, 164	79, 164, 264, 373, 393	164	79, 373, 393
1557	44, 47, 393	47, 79, 393	47, 79	47, 79, 393	44, 79, 164, 393	79, 164, 372, 373, 393	164	79, 164, 264, 373
1558	44, 47, 79, 264	47, 79, 272	47, 79, 164, 272, 373	47, 79	44, 79, 164, 393	79, 164, 393	268, 370	79, 164, 372
1559	44, 47, 79, 164, 393	44, 47, 79, 164, 264	44, 47, 79, 164, 272, 393	47, 79, 393	44, 79, 164, 264	79, 164, 271, 372	264, 272, 370	79, 164, 373, 393
1560	44, 47, 79, 393	44, 47, 79, 264, 373	47, 79, 393	47, 79, 393	44, 79, 164, 373, 393	79, 271, 372	164, 267, 272	79, 164, 393
1561	44, 47, 79, 164, 393	44, 47, 79, 164, 373, 393	47, 79, 272	47, 79, 393	44, 79, 164, 264	79, 164	164, 267, 272, 370	79, 164, 271, 393
1562	44, 47, 79, 164, 393	44, 47, 79, 264	47, 79, 272, 393	47, 79, 393	44, 79, 164, 373, 393	44, 79, 161, 164, 393	164, 370	79, 164
1563	44, 47, 79, 164, 264, 393	47, 79, 272, 393	47, 79, 272, 393	47, 79, 271, 393	44, 79, 164, 393	79, 372	272	79, 164, 373, 393
1564	44, 47, 79, 393	47, 79	47, 79, 272, 393	47, 393	44, 79, 164, 373	79, 164, 264	164, 370	79, 264, 271, 373
1565	44, 47, 79, 164, 393	47, 79, 164, 272	47, 79, 164, 272, 393	47, 79, 264, 267, 272, 393	44, 79, 164, 373	79	164, 370	79, 164, 393
1566	44, 47, 79, 393	47, 79, 264, 393	47, 79, 164, 272	47, 79, 271, 393	44, 79, 264, 373, 393	79, 271, 393	164, 370	79, 164
1567	44, 47, 79, 264	47, 79, 164, 272, 373	47, 79, 272, 393	44, 47, 79, 393	44, 79, 164, 264, 372, 393	44, 79, 271, 393	264	79
1568	44, 47, 79, 264	47, 79, 272, 393	47, 79, 272, 393	44, 47, 79, 272, 393	44, 79, 164, 264, 393	79, 372, 373	164, 264, 370	79, 393
1569	44, 47, 79, 393	47, 79, 272, 393	47, 79, 164, 272, 373	44, 47, 79, 393	44, 79, 264, 372, 373	79, 271, 393	370	79, 264, 372, 373, 393
1570	44, 47, 79, 393	47, 79, 164, 264, 272	47, 79, 272, 393	47, 79, 373, 393	44, 79, 164, 373, 393	79, 164	164, 370	79, 373, 393
1571	44, 47, 79, 264, 393	79, 164, 272	47, 79, 272, 393	47, 79, 393	44, 79, 164, 373, 393	79, 164, 271, 372	164, 370	79, 164
1572	44, 47, 79, 164, 393	47, 79, 264, 272, 373	44, 47, 79, 164, 373	47, 79, 393	44, 79, 164, 393	79, 164	164	79, 164, 373
1573	44, 47, 79, 164, 393	47, 79, 272, 373	47, 79, 164, 272, 373	47, 79, 271, 272	44, 79, 164, 373, 393	79, 372, 393	370	79, 164
1574	44, 47, 79, 393	47, 79, 164, 373	44, 47, 79, 164, 272, 393	47, 79, 393	44, 79, 164, 264	79, 271	164, 268, 370	79, 164, 393
1575	44, 47, 79, 393	44, 47, 79, 164, 264	44, 47, 79, 164, 272, 373, 393	47, 79, 272, 393	44, 79, 164, 393	79, 372, 393	164, 272	79, 164, 264
1576	44, 47, 79, 264, 393	44, 47, 79, 164	44, 47, 79, 164, 272, 393	47, 79, 264, 272, 393	79, 164, 264, 373, 393	79, 264, 393	164	79, 164, 393
1577	44, 47, 79	44, 47, 79, 164	44, 47, 79, 164, 272, 393	47, 79, 393	79, 393	79, 164	164, 268, 272, 370	79
1578	44, 47, 79, 373, 393	44, 47, 79, 164, 264, 271, 373, 393	47, 79, 164, 272, 373, 393	47, 79, 393	44, 79, 164, 373, 393	79, 164, 271, 393	272, 370	79, 164
1579	44, 47, 79, 393	44, 47, 79, 164	47, 79, 164, 272, 373, 393	47, 79, 272, 393	44, 79, 164, 264, 373	79, 271, 372, 393	164, 370	79, 164, 264, 372, 393
1580	44, 47, 79, 272, 373, 393	47, 79, 272, 373	47, 79, 272, 373, 393	47, 79, 393	44, 79, 164, 264, 372, 393	79, 164, 393	164, 370	79, 164, 393
1581	44, 47, 79, 264, 393	47, 79, 264, 272, 373, 393	47, 79, 272, 393	47, 79, 393	44, 79, 164, 393	79, 271	164, 267, 370	79, 372
1582	44, 47, 79, 271, 393	47, 79, 272, 373, 393	47, 79, 393	47, 79, 264, 393	44, 79, 164, 373	79, 393	164, 267, 272, 370	79, 264, 393
1583	44, 47, 79, 393	47, 79, 272	47, 79, 272, 393	47, 79, 272, 393	44, 79, 164, 264	79, 164, 271	370	79, 393
1584	44, 47, 79, 164	47, 79, 272	47, 79, 373, 393	47, 79, 393	44, 79, 164	44, 79, 373, 393	164, 267, 272, 370	79
1585	44, 47, 79, 393	47, 79, 272	47, 79, 393	47, 79, 264, 393	44, 79, 164, 264, 393	79, 264, 372	164	79, 271, 393
1586	44, 47, 79, 164, 393	47, 79, 272, 393	47, 79, 272, 393	47, 79, 393	44, 79, 164	79, 164, 372, 393	164, 264, 267, 370	79, 373
1587	44, 47, 79, 264	47, 79, 164, 272	47, 79, 272, 393	47, 79, 264, 272, 393	164, 264, 393	79, 164, 372	164, 370	79, 164, 264, 373, 393
1588	44, 47, 79, 272, 393	47, 79, 272, 393	47, 79, 272, 373, 393	47, 79, 271, 393	44, 79, 164, 393	79, 164	164, 370	79
1589	44, 47, 79, 264, 393	47, 79, 272	47, 79, 164, 272, 373, 393	47, 79, 393	44, 79, 164, 264, 373	79, 373, 393	164, 267	79, 164, 372
1590	44, 47, 79, 164, 393	47, 79, 272	47, 79, 164, 272, 393	47, 79	79, 164, 264	44, 79, 271, 393	267, 370	79, 164, 372, 373
1591	44, 47, 79, 264, 393	47, 79, 164, 272, 393	47, 79, 164, 272	47, 79, 272, 393	44, 79, 164, 264, 393	79, 164, 271, 393	164	79, 164
1592	44, 47, 79, 164, 393	47, 79, 164, 272, 373	47, 79, 272, 373, 393	47, 79, 264, 393	44, 79, 164, 373, 393	79, 164, 264, 372, 373, 393	370	79, 164
1593	44, 47, 79, 264, 393	47, 79, 164, 272	47, 79, 272, 393	47, 79, 393	44, 79, 164, 373, 393	79, 393	370	79, 164, 393
1594	44, 47, 79, 393	47, 79, 272, 373	47, 79, 393	47, 79, 393	44, 79, 161, 164	79, 164, 372, 373	264, 370	79, 164, 372, 393
1595	44, 47, 79, 393	47, 79, 272	47, 79, 272, 393	47, 79, 271, 393	44, 79, 164, 373, 393	79	264, 370	79, 164, 373
1596	44, 47, 79, 164, 393	47, 79, 164, 272	47, 79, 272, 393	47, 79, 393	79, 373	79, 164		79, 164, 264, 372
1597	44, 47, 79, 393	47, 79, 164	47, 79, 164, 393	47, 79, 264, 393	44, 79, 164, 373, 393	79, 164, 372	164, 370	79, 164, 264
1598	44, 47, 79, 393	47, 79, 272	47, 79, 164, 272, 393	47, 79, 393	44, 79, 164, 264, 393	44, 79, 164, 372	164, 370	79, 164, 264, 372, 373, 393
1599	44, 47, 79, 164, 393	47, 79, 272	47, 79, 272, 393	47, 79, 393	79, 164, 373, 393	44, 79, 164, 271, 372	272, 370	79, 164, 373, 393
1600	44, 47, 79, 373	47, 79, 272, 393	47, 79, 272, 393	47, 79, 393	44, 79, 164, 393	44, 79, 164, 271	264, 370	79, 164, 372, 373
1601	44, 47, 79, 393	44, 47, 79, 264	47, 79, 272, 393	47, 79, 264, 393	44, 79, 164, 264, 372, 373, 393	79, 164	272	79, 164, 393
1602	44, 47, 79, 393	44, 47, 79, 164, 373	47, 79, 272, 373, 393	47, 79, 393	44, 79, 370, 393	44, 79, 164		79, 264
1603	44, 47, 79, 393	47, 79, 272	47, 79, 164, 272, 373	47, 79, 264, 393	79, 164, 264, 393	79, 164, 264, 372	44, 164, 370	164, 393
1604	44, 47, 79, 164, 393	44, 47, 79, 373	47, 79, 272, 393	47, 79, 393	44, 79, 164, 393	79, 271, 393	267, 370	79, 372, 373
1605	44, 47, 79	44, 47, 79, 164	47, 79, 164, 272, 373, 393	47, 79, 393	44, 79, 164, 264, 372	79, 271	370	79, 164, 264, 372
1606	44, 47, 79, 264, 393	44, 47, 79, 164, 264	47, 79, 272, 393	44, 47, 79, 272, 393	44, 79, 164, 264, 372, 373, 393	79, 373	370	79, 164, 372, 393
1607	44, 47, 79, 393	47, 79, 264	47, 79, 164, 272, 393	44, 47, 79, 272, 393	44, 79, 164, 264, 393	79, 164, 271	370	79, 164, 264, 373, 393
1608	44, 47, 79, 271, 393	47, 79, 272	47, 79, 272, 393	44, 47, 79, 272, 393	44, 79, 164, 373, 393	79, 372, 373, 393		79, 164, 373
1609	44, 47, 79, 164, 264, 393	47, 164, 272	47, 79, 164, 272, 393	44, 47, 79, 272	44, 79, 164, 373, 393	79, 164, 393	272, 370	79, 393
1610	44, 47, 79, 164, 393	47, 79, 164, 272	47, 79, 272, 393	44, 47, 79	44, 79, 164	44, 79, 164, 264, 271, 370, 372, 393	264, 272, 370	79, 164, 264
1611	44, 47, 79, 393	47, 79, 164, 393	47, 79, 164, 272, 393	47, 79, 393	44, 79, 164	44, 79, 164, 372	164, 370	79, 393
1612	44, 47, 79, 264	47, 79, 272	47, 79, 164, 272, 393	47, 79	44, 79, 164, 373	44, 79, 164	370	79, 164, 372
1613	44, 47, 79, 164, 393	47, 79, 271, 272	47, 79, 393	47, 79, 393	44, 79, 372	44, 79, 164		79, 164, 264
1614	44, 47, 79, 393	47, 79, 164, 264, 393	47, 79	47, 79, 272	44, 79, 164, 393	44, 79, 164, 271, 372	164, 370	79, 164, 393
1615	44, 47, 79, 264, 272, 393	47, 79, 272, 393	47, 79, 272, 373, 393	44, 47, 79, 272, 393	44, 79, 164	79, 164, 372, 393	272, 370	79, 164, 393
1616	44, 47, 79	47, 79, 272, 373	47, 79, 272, 393	44, 47, 272, 393	44, 79, 164, 372, 373, 393	44, 79, 164	370	79, 164, 393
1617	44, 47, 79, 164, 264	47, 79, 164, 393	47, 79, 164, 272, 393	47, 79, 272, 393	44, 79, 164	79, 164, 372	272, 370	79, 264, 373, 393
1618	44, 47, 79, 393	47, 79, 164, 272, 373, 393	47, 79, 164, 393	47, 79, 272, 393	79, 164, 264, 373, 393	79, 264	267, 272, 370	79, 164, 264
1619	44, 47, 79, 272, 393	47, 79, 272	47, 79, 164, 272, 393	47, 79, 272, 393	44, 79, 164	79, 164	370	79, 372, 373
1620	44, 47, 79, 264, 393	47, 79, 272	47, 79, 164, 272, 393	47, 79, 393	44, 79, 164, 393	44, 79, 164	370	79, 164, 271, 393
1621	44, 47, 79, 164, 393	47, 79, 272, 393	47, 79, 164, 272, 393	47, 79, 393	44, 79, 164, 373	79, 164, 264, 271, 393	164, 370	79, 164, 264, 393
1622	44, 47, 79, 264, 393	47, 79, 164, 271, 373, 393	47, 79, 164, 272, 393	47, 79, 393	44, 79, 393	79, 161, 164, 373, 393		79, 373
1623	44, 47, 79, 264	47, 79, 164, 271, 272	47, 79, 164, 272, 393	44, 47, 79, 393	79, 164, 373	79, 393	164, 370	79, 164, 264
1624	44, 47, 79, 393	47, 79, 164, 272	47, 79, 272, 393	47, 79, 393	44, 79, 164, 393	44, 79, 164, 264, 372	370	164
1625	44, 47, 79, 164, 393	47, 79, 272	47, 79, 272, 393	47, 79, 271, 393	44, 79, 372, 393	79, 264, 372	272, 370	79, 164, 393
1626	44, 47, 79, 264, 393	47, 79, 164, 272	47, 79, 164, 272	47, 79, 264, 272, 393	44, 79, 264, 373	79, 164, 264	267, 370	79, 164, 264, 393
1627	44, 47, 79, 264, 268, 393	47, 79, 272	47, 79, 164, 272	44, 47, 79, 272, 393	44, 79, 164, 372, 393	44, 79, 164, 373	164, 370	79, 164, 373
1628	44, 47, 79, 164, 393	47, 79, 272, 373, 393	47, 79, 272, 373, 393	47, 79, 272, 393	44, 79, 164, 264, 393	79, 164, 264, 370, 393	267, 370	79, 164, 373, 393
1629	44, 47, 79, 393	47, 79, 164, 264, 272, 393	47, 79, 164, 272, 373, 393	47, 79, 393	44, 79, 164, 393	44, 79, 164, 264, 393	370	79, 164
1630	44, 47, 79, 164, 393	47, 79, 164, 272	47, 79, 272, 393	47, 79, 373, 393	44, 79, 164, 264	79, 264	164, 272, 370	79, 164, 372
1631	44, 47, 79, 164, 393	47, 79, 271, 272	47, 79, 272, 393	47, 79, 393	44, 79, 164, 372, 373	79, 164, 393	272	79, 164, 264
1632	44, 47, 79, 393	47, 79, 164, 272, 373	47, 79, 272, 373	47, 79, 393	44, 79, 164	44, 79, 164, 393	370	79, 164, 264, 372, 373
1633	44, 47, 79, 164, 393	47, 79, 164, 393	47, 79, 272	47, 79, 393	44, 79, 164	44, 79, 164, 271	267, 370	79, 164, 373
1634	44, 47, 79, 264, 393	47, 79, 164, 272, 393	47, 79, 164, 272, 373	47, 79, 393	44, 79, 164, 393	79	370	79, 164
1635	44, 47, 79, 393	47, 79, 272	47, 79, 272, 393	47, 79, 264, 393	44, 79, 393	79, 164, 393		79, 164
1636	44, 47, 79, 164, 264, 393	47, 79, 164, 272, 373	47, 79, 164, 272, 393	47, 79, 393	79, 164, 264, 373	44, 79, 164, 372	370	79, 164, 393
1637	44, 47, 79, 268, 393	44, 47, 79, 264	47, 79, 164, 271, 272, 373	47, 79, 272, 393	44, 79, 164	44, 79, 164, 264, 271, 393	271, 370	79, 164
1638	44, 47, 79, 264, 393	44, 47, 164	47, 79, 164, 272	47, 79, 272, 393	44, 79, 164, 264, 393	44, 79, 164, 373	370	79, 164, 372, 373, 393
1639	44, 47, 79, 393	44, 47, 79, 164	47, 79, 164, 373	47, 79, 393	44, 79, 164, 264, 393	44, 79, 264	164	79, 164, 373
1640	44, 47, 79	44, 47, 79, 164, 373, 393	47, 79, 164, 272, 373	47, 79, 393	44, 79, 373, 393	79, 164, 373	164, 370	79, 164
1641	44, 47, 79, 264, 393	44, 47, 79, 164, 264, 272, 373	47, 79, 272, 373	47, 79	44, 79, 164, 393	44, 79, 164, 264	370	79, 164, 264, 393
1642	44, 47, 79, 264, 393	44, 47, 79, 393	47, 79, 272, 373, 393	47, 79, 393	44, 79, 164, 393	79, 164, 393	164	79, 164, 271
1643	44, 47, 79, 393	44, 47, 79, 164	47, 79, 164, 272	47, 79, 264, 272, 393	44, 79, 164, 373	79, 271, 393	267, 272, 370	79, 264, 372, 393
1644	44, 47, 79, 393	44, 47, 79, 164, 271, 272, 393	47, 79, 272, 373, 393	47, 393	44, 79, 164, 372, 393	79, 264, 271, 393	164, 267	79, 164, 373, 393
1645	44, 47, 79, 264, 393	44, 47, 79, 164, 264	47, 79, 137, 164, 272, 373	47, 79, 393	44, 79, 164, 264, 373, 393	44, 79	164	79, 164, 264, 372
1646	44, 47, 79, 164, 393	44, 47, 79, 264	47, 79, 272, 373	47, 79, 393	44, 79, 264	44, 79, 164		79, 164, 393
1647	44, 47, 79, 164, 393	44, 47, 79, 393	47, 79, 164, 272, 373	47, 79, 393	44, 79, 164	44, 79, 164, 271, 372	164, 264, 370	79
1648	44, 47, 79, 271, 393	47, 79, 164, 393	47, 79, 272, 373	47, 79, 272, 393	79, 164, 264, 393	44, 79, 164, 271	370	79, 164
1649	44, 47, 79, 393	47, 79, 164, 264, 272, 373, 393	47, 79, 164, 272	47, 79, 272, 393	44, 79, 164, 393	79, 164, 264, 271, 373, 393	264, 370	79, 164
1650	44, 47, 79, 164, 268, 393	47, 79, 164	47, 79, 164, 272, 373	47, 264, 393	44, 79, 164	44, 79, 164, 264, 393	164, 370	79, 164, 264, 373
1651	44, 47, 79, 164, 393	47, 79, 272	47, 79, 272, 393	47, 79, 264, 393	44, 79, 372, 393	44, 79, 164	164, 370	79
1652	44, 47, 79, 393	47, 79, 164, 272	47, 79	47, 79, 393	44, 79, 164, 373, 393	44, 79, 164, 393	370	79, 164, 373, 393
1653	44, 47, 79, 264, 393	47, 79, 164	47, 79, 164, 272, 373	47, 79, 264, 272, 393	44, 79, 164, 373, 393	44, 79, 164, 264, 373, 393		79, 164, 373, 393
1654	44, 47, 79, 393	47, 79, 164, 264	47, 79, 272	47, 79, 272, 393	44, 79, 164, 264, 393	44, 79, 164, 373	164, 370	79, 164
1655	44, 47, 79, 393	47, 79, 164, 264	47, 79, 272, 373, 393	47, 79, 264, 272	44, 79, 164, 264, 372	44, 79, 164, 373	164, 370	79, 164, 393
1656	44, 47, 79, 264	47, 79, 272	47, 79, 272	47, 79, 373, 393	44, 79, 164, 264, 393	44, 79, 264, 393	164, 370	79, 164, 264, 393
1657	44, 47, 79, 393	47, 79, 264	47, 79, 164, 393	47, 79, 264, 393	44, 79, 164	44, 79, 164, 372	164	79, 164, 264, 373, 393
1658	44, 47, 79, 164, 264, 393	47, 79, 272	47, 79, 272, 373, 393	47, 271, 393	44, 79	44, 79, 164, 264	370	79, 164
1659	44, 47, 79, 264, 393	47, 79, 164, 272	47, 79, 164, 272, 373, 393	47, 79, 271, 393	79, 164, 393	44, 79, 164, 264, 372	264	79, 164
1660	44, 47, 79, 264, 393	47, 164, 272	47, 79, 272, 393	47, 79, 393	44, 79, 164	44, 79, 164, 264	370	79, 164, 264, 373
1661	44, 47, 79, 164, 393	79, 272	47, 79, 272, 373, 393	47, 79, 393	44, 79, 164, 264, 372, 373, 393	44, 79, 372	164	79, 264, 393
1662	44, 47, 79, 393	47, 79, 164, 272	47, 79, 272, 393	47, 79, 264, 393	79, 164, 264, 393	79, 164, 373	370	79, 164
1663	44, 47, 79, 164, 393	47, 79, 164, 264, 272	47, 79, 164, 272, 373, 393	47, 79, 272, 393	44, 79, 164, 393	44, 79, 164, 372	164	79, 164, 393
1664	44, 47, 79, 264, 393	47, 79, 164, 272	47, 79, 164, 272, 373	47, 79, 271, 393	44, 79, 164, 264, 373, 393	44, 79, 164, 271, 372, 393	370	79, 164, 393
1665	44, 47, 79, 373, 393	47, 79, 164	47, 79, 272, 393	47, 79, 393	44, 79, 164, 264	44, 79, 164, 393	264, 370	79, 164
1666	44, 47, 79, 271, 272, 393	47, 79, 164, 272	47, 79, 272	47, 79, 264, 393	44, 79, 373, 393	79, 164, 264, 370, 372	272	79, 164, 264, 373
1667	44, 47, 79	47, 79, 272	47, 79, 164, 268, 272, 393	47, 79, 264, 393	44, 79, 164	44, 79, 164, 373	164	79, 164, 373, 393
1668	44, 47, 79, 393	47, 79, 164, 272	47, 79, 272, 393	47, 79, 393	44, 79, 164, 372, 373, 393	44, 79, 164, 372	370	79, 393
1669	44, 47, 79, 393	44, 47, 79, 164	47, 79, 164, 272, 373, 393	47, 79, 393	44, 79, 264, 372, 373	44, 79, 164, 373	164, 370	79, 264, 393
1670	44, 47, 79, 393	44, 47, 79, 164	47, 79, 272, 373, 393	47, 79, 272, 393	44, 79, 164	44, 79, 164, 271, 372	370	79, 164, 370, 393
1671	44, 47, 79, 264, 393	44, 47, 79, 164, 373	47, 79, 164, 272, 373, 393	47, 79, 264, 393	44, 79, 393	44, 79, 164, 264, 372, 373	164, 264, 370	79, 164
1672	44, 47, 79, 164, 393	44, 47, 79, 164, 264, 393	47, 79, 272, 393	47, 79, 393	44, 79, 164, 264, 393	79, 164, 271	164	79, 164
1673	44, 47, 79, 264, 393	44, 47, 79, 164, 264	47, 79, 164, 272, 393	47, 79, 373	44, 79, 164, 264, 373	44, 79, 164, 393	164, 272, 370	79, 164, 373
1674	44, 47, 79, 164, 264, 393	44, 47, 79, 264	47, 79, 272, 393	47, 79, 272, 393	44, 79, 164, 264, 373	79, 271, 373	164, 370	79, 164, 372
1675	44, 47, 79, 393	44, 47, 79, 164, 264	47, 79, 272, 393	44, 47, 79, 272	44, 79, 164	44, 79, 164, 372, 373	164, 264, 370	79, 164, 264
1676	44, 47, 79, 393	44, 47, 79, 164	47, 79, 272, 393	47, 79, 393	44, 79, 393	44, 79, 264, 271	164, 370	79, 164
1677	44, 47, 79, 264, 393	44, 47, 79, 164, 271	47, 79, 164, 272, 393	47, 79, 271, 393	44, 79, 164, 393	44, 79, 164, 264, 372	164, 264, 370	79, 164, 372, 393
1678	44, 47, 79, 264, 393	44, 47, 79, 164, 264	47, 79, 393	47, 79	44, 79, 164, 264, 393	44, 79, 164, 264, 372	370	79, 393
1679	44, 47, 79, 393	44, 47, 79, 164, 393	47, 79, 272	47, 79, 268, 272, 393	44, 79, 164, 264, 372	79, 164, 271, 393	164	79, 164, 393
1680	44, 47, 79	44, 47, 79, 164, 271	47, 79, 272, 373, 393	47, 79, 393	44, 79, 164, 373	79, 393		79, 164, 373, 393
1681	44, 47, 79, 271, 393	44, 47, 79, 164	47, 79, 272, 393	47, 79	44, 79, 164, 264	79, 164, 372, 373	164, 370	79, 373
1682	44, 47, 79, 164, 393	44, 47, 79, 164, 271	47, 79, 272, 393	47, 79, 373, 393	44, 79, 393	44, 79, 164, 372, 393	164, 370	79, 164
1683	44, 47, 79, 164, 264, 393	44, 47, 79, 264	47, 79, 164, 373, 393	47, 79, 373	44, 79, 164, 264	79, 164, 264, 372, 373, 393	164	372
1684	44, 47, 79, 271, 393	44, 47, 79	47, 79, 164, 373, 393	47, 79	44, 79, 164, 373, 393	44, 79, 164	272, 370	79, 164, 271, 393
1685	44, 47, 79, 393	44, 47, 79, 164, 393	47, 79, 272, 393	47	44, 79, 164	44, 79, 393	164, 370	79, 164, 393
1686	44, 47, 79, 164, 393	47, 79, 164	47, 79, 272, 393	47, 79, 393	79, 164, 393	79, 164, 372, 393		79, 164, 264, 372, 373, 393
1687	44, 47, 79, 164, 264, 393	44, 47, 79, 164	47, 79, 137, 272, 373, 393	47, 79	79, 164, 393	79, 164, 264	264	79, 164, 264, 373, 393
1688	44, 47, 79, 393	44, 47, 79, 164, 264, 393	47, 79, 164, 272, 373, 393	47, 79	44, 79, 164, 264	79, 164, 373, 393	370	79, 164, 264, 393
1689	44, 47, 79, 393	47, 79, 164, 264, 393	47, 79, 164, 272, 393	47, 79, 272	44, 79, 164, 264, 372, 373, 393	44, 79, 164, 372, 373	370	79, 164, 373, 393
1690	44, 47, 79, 393	44, 47, 79, 393	44, 47, 79, 164, 272, 373, 393	47, 79, 393	44, 79, 164	44, 79, 164, 264, 372	164	79, 164, 373, 393
1691	44, 47, 79, 164, 393	44, 47, 79, 264	47, 79, 164, 393	47, 79	44, 79, 164, 264, 372	44, 79, 164, 264, 271	164, 272, 370	79, 164, 264, 372, 393
1692	44, 47, 79, 393	44, 47, 79, 164, 393	47, 79, 272, 393	47, 79, 272	44, 79, 164, 393	44, 79, 264	164, 370	79, 164, 372
1693	44, 47, 79	44, 47, 79	44, 47, 79, 164, 272	47, 79, 272	44, 79, 372	44, 79, 164, 271, 373	164, 370	79, 164, 373, 393
1694	44, 47, 79, 164, 373, 393	44, 47, 79, 393	44, 47, 79, 164, 272, 393	47, 79, 393	44, 79, 164, 373, 393	79, 372, 373	164, 264, 272, 370	79, 164, 372, 373, 393
1695	44, 47, 79, 264, 268, 393	44, 47, 79, 264, 393	44, 47, 79, 164, 272, 373	47, 79	79, 164, 393	79, 164, 373, 393	164, 370	79, 164, 373, 393
1696	44, 47, 79, 393	44, 47, 79, 264, 393	44, 47, 79, 164, 272, 373	47, 393	44, 79, 164, 264, 370, 393	44, 79, 164, 264, 372	370	79, 164, 372
1697	44, 47, 79, 264, 393	44, 47, 79, 264, 393	44, 47, 79, 164, 272, 373	47, 79, 272	79, 164, 373	44, 79, 164	264, 272	79, 164, 393
1698	44, 47, 79, 393	44, 47, 79, 164, 264, 393	44, 47, 79, 164, 272, 393	47, 79	44, 79, 164, 393	79, 164	164, 264, 370	79, 164
1699	44, 47, 79, 164, 393	44, 47, 79, 393	44, 47, 79, 164, 272, 393	47, 79, 393	44, 79, 164, 264, 393	44, 79, 373, 393	164, 370	79, 372
1700	44, 47, 79, 264, 393	44, 47, 79, 264, 373, 393	44, 47, 79, 164, 272	47, 79, 393	44, 79, 164, 264, 393	79, 164, 393	370	79, 164, 264, 372
1701	44, 47, 79, 164, 264, 393	44, 47, 79, 373, 393	44, 47, 79, 164	47, 79, 264, 393	44, 79, 164, 264	44, 79, 164, 264, 372		79, 372
1702	44, 47, 79, 164, 393	44, 47, 79, 264, 393	47, 79, 272	47, 79, 272, 393	44, 79, 164	79, 373, 393	164, 370	79, 164, 264, 373
1703	44, 47, 79, 264, 393	44, 47, 79, 393	47, 79, 164, 272	47, 79	44, 79, 164, 264, 373	79, 164, 264, 393	161, 370	79, 164, 372
1704	44, 79, 164, 271	44, 47, 79, 393	44, 47, 79, 164, 272, 373	44, 47, 79, 272	79	79, 164, 393		79, 164, 264, 372, 373, 393
1705	44, 47, 79, 264, 393	44, 47, 79, 164, 393	44, 47, 79, 164, 373, 393	44, 47, 79, 272	44, 79, 164, 373	44, 79, 164, 393	164, 370	79, 164, 373
1706	44, 47, 79, 164, 264, 393	44, 47, 79, 164, 393	44, 47, 79, 164, 272, 393	44, 47, 272	44, 79, 164, 264, 373	79, 164, 372, 373	164	79, 164, 373
1707	44, 47, 79, 393	44, 47, 79, 393	44, 47, 79, 164, 272, 393	44, 47, 79, 264	44, 79, 164, 373, 393	79, 372, 393	164, 272, 370	79, 373
1708	44, 47, 79, 264, 393	44, 47, 79, 272, 393	44, 47, 79, 164, 272, 393	44, 47	44, 79, 164	44, 79, 164, 373	164, 271, 272, 370	79, 164, 370, 373
1709	44, 47, 79, 373	44, 47, 79, 393	44, 47, 79, 164, 272	44, 47, 79	44, 79, 164, 393	79, 164, 373	164, 370	79, 164, 373
1710	44, 47, 79, 271, 393	44, 47, 79, 393	44, 47, 79, 164, 272	44, 47, 272	44, 79, 164, 373, 393	44, 79, 372, 373	164, 267, 370	79, 264, 373, 393
1711	44, 47, 79, 393	44, 47, 79, 373	44, 47, 79, 164, 272	44, 47, 79, 271	44, 79, 164	44, 79, 164, 372, 373	268, 272, 370	79, 164, 264, 373
1712	44, 47, 79, 164	44, 47, 79, 164, 393	44, 47, 79, 164, 272, 373	44, 47, 264	44, 79, 164, 393	79, 271	164, 267, 370	79, 164, 264, 373, 393
1713	44, 47, 79, 164, 264	44, 47, 79	47, 79, 164, 272, 393	44, 47, 272	44, 79, 164, 372, 373	79, 164, 393	164, 370	79, 164, 264, 373
1714	44, 47, 164, 393	44, 47, 79, 393	47, 79, 164, 272, 373, 393	44, 47, 79, 393	44, 79, 164, 373, 393	79, 164, 271, 393	370	79, 372
1715	44, 47, 79, 393	44, 47, 79, 393	44, 47, 79, 164, 272, 393	44, 47, 272	44, 79	79, 164	164, 264	79, 164, 264, 372, 393
1716	44, 47, 79, 164	44, 47, 79, 393	47, 79, 272, 373, 393	44, 47, 79	44, 79, 164, 393	44, 79, 164	164, 272	79, 164, 373, 393
1717	44, 47, 79, 164, 393	44, 47, 79, 164, 264	47, 79, 164, 373, 393	44, 47, 79	44, 79, 164, 264, 372, 393	44, 79, 164, 372	264, 267, 370	79, 370
1718	44, 47, 79, 393	44, 47, 79, 164, 373, 393	47, 79, 164, 272, 373	44, 47, 272	44, 79, 164, 264, 393	44, 79, 164, 372, 373, 393	164	79, 164
1719	44, 47, 79, 393	44, 47, 79, 164, 373, 393	47, 79, 164, 393	44, 47, 264, 272	44, 79, 164, 264	79, 164, 271, 393	370	79, 264, 393
1720	44, 47, 79, 393	44, 47, 79, 164, 393	44, 47, 79, 164, 272, 373, 393	44, 47, 264, 268, 393	44, 79, 264, 373, 393	44, 79, 164, 271	164, 370	79, 164, 264
1721	44, 47, 79, 272, 393	44, 47, 79, 164, 393	47, 79, 164, 272, 393	44, 47, 79, 272	44, 79, 164, 264, 372, 393	44, 79, 164, 271, 370, 393	164	79, 372
1722	44, 47, 79, 264	47, 79, 164, 393	47, 79, 164, 272, 373	44, 47, 79	44, 79, 164, 264, 372, 373	44, 79, 264, 393	164, 268	79, 373, 393
1723	44, 47, 79, 264, 393	44, 47, 79, 393	44, 47, 79, 164, 272, 393	44, 47	44, 79, 264, 373, 393	44, 79, 164, 271, 373	164, 370	79, 373, 393
1724	44, 47, 79, 164, 264, 393	44, 47, 79, 393	44, 47, 79, 164, 272	44, 47, 272, 393	79, 164, 373, 393	44, 79, 264, 372	164	79, 164, 393
1725	44, 47, 79, 393	44, 47, 79, 164, 393	44, 47, 79, 272, 393	44, 47, 79, 393	44, 79, 393	44, 79, 164, 271, 372, 373	164, 370	79
1726	44, 47, 79, 164, 393	44, 47, 79, 393	44, 47, 79, 164, 272, 373	44, 47, 79	44, 79	44, 79, 164, 393	264, 370	79, 164, 393
1727	44, 47, 79, 264, 271, 393	44, 47, 79	44, 47, 79, 164, 272	44, 47, 264, 272	44, 79, 164, 372	44, 79, 164, 372, 393	164	79
1728	44, 47, 79, 264, 393	44, 47, 79, 393	47, 79, 164, 272, 373, 393	44, 47, 79, 393	44, 79, 264, 372, 373	44, 79, 164, 264, 372		79, 264, 393
1729	44, 47, 79, 164, 264, 393	44, 47, 79, 373, 393	44, 47, 79, 164, 393	47	44, 79, 164	79, 164, 372, 393	164, 370	79, 271, 393
1730	44, 47, 79	44, 47, 79, 164, 393	47, 79, 164, 272, 393	47, 79, 393	44, 79, 372, 393	44, 79, 164	164, 264, 370	79, 393
1731	44, 47, 79, 164, 393	44, 47, 79, 264, 393	47, 79, 272, 373, 393	47, 79	44, 79, 164, 393	44, 79, 164	264	79, 373, 393
1732	44, 47, 79, 264, 393	44, 47, 79, 393	47, 79, 164, 272, 393	44, 47, 272	44, 79, 164, 372	79, 164, 393	164, 267, 370	79, 164, 393
1733	44, 47, 79, 393	44, 47, 79, 393	47, 79, 272	47, 79, 264, 272, 393	79, 164, 393	79, 164, 372, 393	164, 370	79, 164, 393
1734	44, 47, 79, 164, 264, 393	44, 47, 79, 373, 393	47, 79, 272, 373, 393	44, 47, 79, 264, 272	44, 79, 164, 393	79, 164	164, 370	79, 164, 393
1735	44, 47, 79, 164, 271, 393	44, 47, 79, 272, 393	47, 79, 272, 393	47, 79, 272, 393	44, 79, 164, 264, 372, 373	79, 164, 264	164, 370	79, 164
1736	44, 47, 79, 164, 393	44, 47, 79	47, 79, 164, 272, 393	44, 47, 79, 272	44, 79, 164, 264	44, 79, 164, 372	164, 370	79, 264, 372
1737	44, 47, 79, 268, 393	44, 47, 79, 393	47, 79, 164, 272	44, 47, 79, 393	44, 79, 164, 264, 393	44, 79, 164, 372	164, 264, 272, 370	79, 164, 393
1738	44, 47, 79, 164, 271, 393	44, 47, 79, 164, 393	47, 79, 164, 272, 393	44, 47, 272, 393	44, 79, 164, 393	44, 79, 164, 393	164, 272, 370	79
1739	44, 47, 79, 393	44, 47, 79, 264, 373, 393	47, 79, 272, 373, 393	44, 47	44, 79, 164, 373	44, 79, 164, 372, 373	164, 370	79, 164, 373, 393
1740	44, 47, 79, 393	44, 47, 79, 164, 264, 373, 393	47, 79, 164, 272	47, 393	44, 79, 164, 372, 373	44, 79, 164	164	79, 264
1741	44, 47, 79, 164, 393	44, 47, 79, 164, 393	47, 79, 272, 393	47, 79	44, 79, 164	44, 79, 164, 370, 373, 393	164	79, 393
1742	44, 47, 79, 393	44, 47, 79, 164	47, 79, 164	47, 79, 393	44, 79, 164	44, 79, 164, 264	164	79, 164, 373
1743	44, 47, 79, 393	44, 47	47, 79, 272, 393	47, 79, 268	44, 79, 164, 264, 393	44, 79, 164, 372, 373	370	79, 264, 393
1744	44, 47, 79, 164, 393	44, 47, 79, 164, 264, 393	47, 79, 272, 373, 393	47, 79	44, 79, 164, 264, 373	79, 164, 370	164, 272	79, 393
1745	44, 47, 79, 164, 264, 393	44, 47, 79, 264, 393	47, 79, 164, 272, 393	44, 47	44, 79, 164, 264, 373	44, 79, 164, 372	164	79
1746	44, 47, 79, 264, 393	44, 47, 79, 164, 393	47, 79, 272, 373, 393	44, 47	44, 79, 164, 264	44, 79, 164, 264, 373, 393	164, 264, 370	79, 372, 393
1747	44, 47, 79, 264, 393	44, 47, 79, 393	47, 79, 272, 393	44, 47, 79	44, 79, 164, 372	44, 79, 164, 271		79, 164
1748	44, 47, 79, 164, 264, 393	44, 47, 79, 272, 373, 393	47, 79, 373, 393	47, 79, 271, 393	44, 79, 164	44, 79, 373	164, 272	79, 393
1749	44, 47, 79, 264, 393	44, 47, 79, 373, 393	47, 79, 164, 373	47, 79, 393	44, 79, 164, 264	44, 79, 164, 271, 393	164, 267	79, 164, 373, 393
1750	44, 47, 79, 271, 393	44, 47, 79, 164	47, 79, 164, 272, 393	44, 47, 79, 272	44, 79, 164, 393	44, 79, 164, 373	164, 370	79, 164, 264, 393
1751	44, 47, 79, 164, 393	44, 47, 79, 164, 393	47, 79, 272, 393	44, 47, 272	44, 79, 264	79, 164	164, 370	79, 264
1752	44, 47, 79, 264, 393	44, 47, 79, 271, 393	47, 79, 272	44, 47, 271, 373	44, 79, 373, 393	44, 79, 164, 372, 393	164, 272, 370	79, 372, 373, 393
1753	44, 47, 79, 393	47, 79, 164, 393	47, 79, 272, 393	47, 79, 393	44, 79, 164, 393	79, 164	272	79, 164
1754	47, 79, 393	44, 47, 79, 164, 393	47, 79, 164, 272, 393	47, 79, 272, 393	44, 79, 264, 393	79, 164, 373	370	79, 373
1755	44, 47, 79, 264, 393	44, 47, 79, 164, 271, 393	47, 79, 164, 272	47, 79	44, 79, 164, 264	44, 79, 164, 372	164, 370	79, 393
1756	44, 47, 79, 393	44, 47, 79, 164	47, 79, 164, 272, 373	47, 79, 393	44, 79, 164, 393	79, 164, 372, 393	370	79, 264, 373
1757	44, 47, 79, 164, 264	44, 47, 79, 164, 272, 393	47, 79, 164	47, 79, 272, 393	44, 79, 164	79, 164, 372	164, 267, 370	79, 373, 393
1758	44, 47, 79, 164, 393	44, 47, 79, 164, 264, 393	47, 79, 164	47, 79	44, 79, 164, 373, 393	79, 164, 264, 393	164, 370	79, 372
1759	44, 47, 79, 393	44, 47, 79, 164, 264, 393	47, 79, 272, 393	44, 47, 79, 264, 271, 393	44, 79, 164, 264, 393	44, 79, 164, 372	164	79, 393
1760	44, 47, 79, 393	44, 47, 79, 393	47, 79, 272, 373, 393	44, 47, 79, 272	79, 164, 264	79, 372, 373, 393	164, 370	79
1761	44, 47, 79, 164, 264, 393	44, 47, 79, 272, 393	47, 79, 393	44, 47, 79, 264, 393	44, 79, 164	44, 79, 164, 370, 373	164, 272	79, 393
1762	44, 47, 79, 373, 393	44, 47, 79, 164, 393	47, 79, 272, 373, 393	44, 47, 79, 272, 393	44, 79, 164, 264, 393	44, 79, 164	264, 370	79, 164
1763	44, 47, 79, 373	44, 47, 79, 164, 393	47, 79, 164, 272, 393	44, 47, 79, 373	44, 79, 164, 264, 373, 393	44, 79, 164, 271, 393	370	79, 164
1764	44, 47, 79, 393	47, 79, 164, 392, 393	47, 79, 164, 272, 393	44, 47, 79	44, 79, 373	44, 79, 164, 264	164, 264, 267, 370	79, 164, 373, 393
1765	47, 79, 164, 393	44, 47, 79, 164, 372, 393	47, 79, 272, 373	44, 47, 79, 272, 393	44, 79, 164, 264, 393	44, 164, 271, 372	164, 272, 370	79, 164, 393
1766	44, 47, 79, 393	44, 47, 79, 164, 393	47, 79, 164	44, 47, 79, 137, 272, 393	44, 79, 164	79, 164, 373	164, 264, 370	79, 393
1767	44, 47, 79, 393	44, 47, 79, 164, 264, 393	47, 79, 373, 393	44, 47	44, 79, 164, 264, 393	44, 79, 164, 271, 372	164, 370	79, 373, 393
1768	44, 47, 79, 264, 393	44, 47, 79, 164, 373, 393	47, 79, 164, 393	44, 47, 79, 393	44, 79, 164, 373	79, 373	370	79, 264, 393
1769	44, 47, 79, 393	44, 47, 79, 164, 373, 393	44, 47, 79, 164, 373, 393	44, 47, 79, 272, 393	44, 79, 164	44, 79, 164, 271, 372	164, 264, 370	79
1770	44, 47, 79, 393	44, 47, 79, 164, 373	47, 79, 164, 272, 373, 393	44, 47, 79, 272, 393	44, 79, 164, 373, 393	44, 79, 161, 164	164, 370	79, 393
1771	44, 47, 79, 393	44, 47, 79, 164, 264, 392, 393	44, 47, 79, 164, 272, 393	44, 47, 79, 264, 272, 393	44, 79, 164	79, 164		79, 164, 264
1772	44, 47, 79, 393	44, 47, 79, 164, 393	47, 79, 164, 272, 393	47, 79, 272, 393	44, 79, 164	44, 79, 164, 372	164, 370	79
1773	44, 47, 79, 393	44, 47, 79, 164, 264, 393	47, 79, 272, 393	47, 79	44, 79, 164	44, 79, 164, 264, 271, 372	164	79, 164, 393
1774	44, 47, 79, 393	44, 47, 79, 164, 393	47, 79, 164, 272, 373, 393	47, 79, 393	44, 79, 164, 264	79, 164, 271	164	79, 393
1775	44, 47, 79, 373, 393	44, 47, 79, 164	44, 47, 79, 164, 272, 373, 393	47, 79, 272, 393	44, 79, 164, 264, 372, 393	44, 79, 164, 264, 372	370	79, 164
1776	44, 79, 393	44, 47, 79, 164, 393	44, 47, 79, 164, 272, 393	47, 79, 272	79, 164	44, 79, 164, 271, 372	370	79, 264
1777	44, 47, 79, 164, 393	44, 47, 79, 393	47, 79	47, 79, 393	44, 79	79, 164, 264, 271		79, 264, 372
1778	44, 47, 79, 272	44, 47, 79, 372	44, 47, 79, 164, 272, 393	47, 79, 393	44, 79, 164, 264	79, 164, 271, 372, 393	370	79, 164, 264, 372
1779	44, 47, 79, 393	44, 47, 79, 393	47, 79, 272, 373, 393	47, 79, 264, 272	44, 79, 164, 264, 373	79, 164, 264	264, 370	79, 164, 373
1780	44, 47, 79, 393	44, 47, 79, 164, 393	47, 79, 164, 272, 393	47, 79, 393	79, 164, 372, 373	44, 79, 164, 271	264, 370	79, 264, 393
1781	44, 47, 79, 373, 393	44, 47, 79, 393	44, 47, 79, 164, 272, 373	47, 79, 264, 393	44, 79, 164, 393	79, 164, 373, 393	370	79, 372
1782	44, 47, 79, 393	44, 47, 79, 264	44, 47, 79, 164, 272, 393	47, 79, 272, 393	44, 79, 393	44, 79, 164, 393	370	79
1783	44, 47, 79, 373, 393	44, 47, 79, 164, 264	47, 79, 164, 272, 393	47, 79, 264, 393	44, 79, 164	44, 79, 164, 393		79, 164, 373, 393
1784	44, 47, 79, 373, 393	47, 79	44, 47, 79, 164, 272	47, 264, 272, 393	44, 79, 164	79, 164, 372, 373, 393		79, 164
1785	44, 47, 79, 393	47, 79, 264	47, 79, 164, 272	47, 79, 264	44, 79, 164	44, 79, 164, 372	164, 272, 370	79, 271, 393
1786	47, 79, 393	47, 79, 393	44, 47, 79, 164, 272, 393	47, 79, 393	44, 79, 164	44, 79, 164	370	79, 393
1787	47, 264, 393	44, 47, 79	47, 79, 164, 272	47, 79, 393	44, 79, 164, 264, 393	44, 79, 264, 372, 393	370	79, 264
1788	44, 47, 79, 393	44, 47, 79, 264	47, 79, 272, 373	47, 79, 393	44, 79, 164, 393	44, 79, 164, 264, 372, 373	370	79
1789	44, 47, 79, 393	44, 47, 79	44, 47, 79, 164, 272	47, 79, 272, 393	79, 164	79, 264, 271, 393	161, 164, 370	79, 264, 393
1790	44, 47, 79, 393	44, 47	44, 47, 79, 164, 272, 373	47, 79, 393	79, 264, 393	79, 164, 264, 271	370	79, 271, 373
1791	44, 47, 79	47, 79	47, 79, 164, 272, 373	47, 79, 272, 393	44, 79, 164, 393	79, 373, 393	370	79, 164, 372, 393
1792	44, 47, 79, 164, 393	47, 79, 264, 393	47, 79, 164, 272	47, 79, 264, 393	44, 79, 164, 370, 372, 393	79, 164, 271, 372, 393	164, 370	79, 393
1793	44, 47, 79, 393	44, 47, 79, 264, 393	47, 79, 164, 272, 373, 393	47, 79, 393	79, 164, 373, 393	79, 164, 372, 393	164, 370	79, 372, 393
1794	44, 47, 79	44, 47, 79, 264	44, 47, 79, 164, 272, 393	47, 79, 393	44, 79, 164	79, 164, 271	370	79, 393
1795	44, 47, 79, 393	47, 79, 164	47, 79, 164, 272, 373	47, 79, 393	44, 79, 164	79, 164, 271		79, 264, 393
1796	44, 47, 79, 264, 268, 393	44, 47, 79, 393	44, 47, 79, 164, 272	47, 79, 393	44, 79, 164, 264, 393	79, 372, 393	370	79, 372, 393
1797	44, 47, 79, 393	44, 47, 79	44, 47, 79, 164, 272, 373, 393	47, 393	44, 79, 164, 264	79, 373, 393		79
1798	44, 47, 79, 393	47, 79, 264	47, 79, 164, 272	47, 79, 272, 393	44, 79, 164, 393	79, 271	164, 264, 272, 370	79
1799	44, 47, 79, 393	44, 47	44, 47, 79, 164	47, 79, 393	44, 79, 164, 373, 393	79, 164, 372, 393	164, 264, 370	79, 393
1800	44, 47, 79, 373	44, 47, 79	44, 47, 79, 164, 272, 393	47, 79, 264, 393	44, 79, 164, 264, 372, 393	79, 164, 393	264	79
1801	44, 47, 79, 264, 393	44, 47, 79, 164, 264	44, 47, 79, 164	47, 79, 272, 393	79, 164, 393	44, 79, 164, 372, 393	164, 272, 370	79
1802	44, 47, 79, 393	47, 79	44, 47, 79, 164, 272, 373	47, 79, 271	44, 79, 164	79, 164, 271, 373, 393	164, 370	79, 264, 393
1803	44, 47, 79, 393	44, 47, 79, 271	44, 47, 79, 164, 272	47, 79, 272, 393	44, 79, 164, 393	79, 271, 373, 393	370	79
1804	44, 47, 79, 393	44, 47, 79, 264, 393	44, 47, 79, 164, 272	47, 79, 272, 393	79, 164, 264, 373, 393	79, 164, 393		79, 164, 393
1805	44, 47, 79, 393	44, 47, 79	47, 79, 164, 272	47, 79, 393	44, 79, 393	44, 79, 164, 271, 372	164, 370	79, 164, 264
1806	47, 79, 393	44, 47, 79, 164, 264, 393	47, 79, 164, 272	47, 79, 264, 272, 393	44, 79, 271, 373, 393	44, 79, 164, 372		79, 393
1807	44, 47, 79, 164, 373, 393	44, 47, 79, 164	47, 79, 164, 272	47, 79, 272, 393	44, 79, 271, 393	44, 79, 164, 264, 271, 393	370	79, 264, 393
1808	44, 47, 79, 393	44, 47, 79, 164	47, 79, 137, 164, 272, 393	47, 79, 264, 393	44, 79, 164	44, 79, 164, 271		79, 164, 264, 372
1809	47, 79, 164, 393	44, 47, 79, 164, 393	47, 79, 272, 393	47, 79, 264, 393	44, 79, 164, 373, 393	79, 271, 393		79, 393
1810	44, 47, 79, 393	44, 47, 79, 393	47, 79, 164, 271, 393	47, 79, 264, 272, 393	79, 164, 393	44, 79, 164, 271	164, 272, 370	79, 393
1811	44, 47, 79, 393	44, 47, 79, 164, 264	47, 79, 272, 373, 393	47, 79, 264, 272, 393	44, 79, 164, 264, 373, 393	44, 79, 264, 372	370	79, 164, 271, 393
1812	44, 47, 79, 393	44, 47, 79, 164	47, 79, 272	47, 79, 264, 393	79, 164, 264, 393	44, 79, 164, 264, 372	267, 370	164, 264, 393
1813	44, 47, 79, 393	44, 47, 79, 164, 264, 393	47, 79, 272, 373	47, 79, 393	44, 79, 164, 264, 271	44, 79, 164, 372	164, 370	79, 164, 264, 393
1814	44, 47, 79, 393	44, 47, 79, 164, 264	47, 79, 373	47, 79, 272	79, 164, 264, 372, 393	44, 79, 164, 264	164, 272, 370	79, 164, 393
1815	44, 47, 79, 393	44, 47, 79, 164, 393	47, 79, 164, 272, 373	47, 79, 264, 272, 393	44, 79, 164, 393	44, 79, 164, 372, 373	267, 370	79, 164, 264
1816	44, 47, 79, 264, 271, 393	44, 47, 79, 164, 264	47, 79, 164, 272, 373, 393	47, 79, 393	44, 79, 164, 373, 393	44, 79, 164	164, 272, 370	79, 164, 393
1817	44, 47, 79, 393	44, 47, 79, 164	47, 79, 272, 393	47, 79, 393	44, 79, 164	79, 164	164, 370	79, 393
1818	44, 47, 264, 373, 393	47, 79, 164	47, 79, 164, 373	47, 79, 393	44, 79, 164, 373, 393	44, 79, 164, 372, 373, 393	264, 271, 272, 370	79, 393
1819	47, 79, 373, 393	47, 79, 164, 264	47, 79, 164, 373, 393	47, 79, 393	44, 79, 393	79, 164, 372, 373	264, 370	79, 393
1820	44, 47, 79, 264, 393	44, 47, 79, 164, 373, 393	47, 79, 164, 373, 393	47, 79, 264, 393	44, 79, 164, 393	79, 164, 372	164, 370	79, 164, 372, 393
1821	47, 79, 164, 271, 393	47, 79	47, 79, 164, 272, 393	47, 79, 393	79, 164, 393	44, 79, 372, 373	264, 370	79, 264
1822	44, 47, 79, 393	44, 47, 79, 264	47, 79, 272, 393	47, 79, 393	44, 79, 164	44, 79, 164, 264, 271, 372	264, 370	79, 264, 372, 393
1823	44, 47, 79, 264, 271, 393	44, 47, 79, 264, 393	47, 79, 164, 272	47, 79, 393	44, 79, 164, 373	44, 79, 164, 271	164, 370	79, 373, 393
1824	44, 47, 79, 164, 393	44, 47, 79, 164, 264	47, 79, 272	47, 79, 393	44, 79, 164, 393	44, 79, 164, 264, 271, 372	370	79, 372
1825	44, 47, 79, 393	44, 47, 79, 164	47, 79, 393	47, 79	44, 79, 164	44, 79, 164, 264, 271	272, 370	79
1826	44, 79, 264, 393	47, 79	47, 79, 373, 393	47, 79, 393	44, 79, 164, 264	44, 79, 164, 271	164, 272	79, 372, 393
1827	44, 47, 79, 393	44, 47, 79, 164, 264, 393	47, 79, 164, 272	47, 79, 271, 393	44, 79, 164	44, 79, 164, 393	164, 272, 370	79, 164
1828	44, 47, 79, 393	44, 47, 79, 164, 264	47, 79, 272, 373	47, 79, 264, 393	44, 79, 164, 393	44, 79, 164	161, 272	79, 164, 372
1829	44, 47, 79, 393	44, 47, 79	47, 79, 272, 373, 393	47, 79, 272, 393	44, 79, 164	44, 79, 372, 393	370	79, 393
1830	44, 47, 264, 393	44, 47, 164, 373	47, 79, 393	47, 79, 264, 272, 393	44, 79, 164, 393	44, 79, 164, 271, 373	164, 267, 268, 272	79, 264, 372, 393
1831	44, 47, 79, 393	44, 47, 79, 164, 264, 393	47, 79, 393	47, 79, 272, 393	44, 79, 164	44, 79, 164, 271, 393	268	79, 164, 393
1832	44, 47, 79, 164, 393	44, 47, 79, 164, 264, 393	47, 79, 164	47, 79, 264, 393	44, 79, 164	44, 79, 164, 271, 393	164, 272, 370	79, 393
1833	44, 47, 79, 393	47, 79, 164	47, 79, 272, 373, 393	47, 79, 393	44, 79, 164, 393	79, 161, 164, 264, 372, 373, 393	44, 164, 264, 267, 370	79, 393
1834	44, 47, 79, 164, 393	44, 47, 164, 393	47, 79, 164, 272	47, 79, 271, 393	44, 79, 164, 264	44, 79, 164, 373	44, 164, 370	79, 164, 264, 372, 393
1835	44, 47, 79, 393	44, 47, 164	47, 79, 164	47, 79, 264, 272, 393	44, 79, 164	44, 79, 164, 372, 373	272	79, 264, 393
1836	44, 47, 79, 164, 393	47, 79, 164, 393	47, 79, 393	47, 79, 264, 272, 393	44, 79, 264, 393	79, 164	272, 370	79, 264
1837	44, 47, 79, 164, 393	44, 47, 79, 264, 272	47, 79, 272	47, 79, 393	44, 79, 164, 372	44, 79, 164, 271, 373	267, 370	79, 264, 393
1838	44, 47, 79, 393	44, 47, 79	47, 79, 164, 272, 393	47, 79, 393	44, 79, 164	44, 79, 164, 271, 393	164	79, 264
1839	44, 47, 79, 393	47, 79, 264, 373	47, 79, 164, 272	47, 79, 393	44, 79, 164, 372, 373, 393	79, 164, 271, 372	164, 264, 268, 272	79, 164, 373
1840	44, 47, 79, 393	44, 47, 79, 272, 393	47, 79, 164, 373, 393	47, 79, 272, 393	44, 79, 264, 373	79	164	79, 264, 393
1841	44, 47, 79, 164, 393	47, 79, 164, 272, 393	47, 79, 272, 393	47, 79, 393	44, 79, 164, 264	44, 79, 164, 393	164, 272, 370	79, 264, 393
1842	44, 47, 79, 164, 271, 393	44, 47, 79	47, 79, 164, 393	47, 79	44, 79, 164	44, 79, 164, 372	272, 370	79, 164, 264, 393
1843	44, 47, 79, 164, 393	44, 47, 79, 264, 373, 393	47, 79, 164, 272, 373	47, 79, 264, 393	44, 79, 164, 393	44, 79, 164, 264, 271	164, 370	79, 164, 373
1844	44, 47, 79, 393	44, 47, 79	47, 79, 272, 393	47, 79, 393	44, 79, 164	44, 79, 164, 264, 372, 373	164, 264	79
1845	44, 47, 79, 164, 393	44, 47, 79	47, 79, 164, 272	47, 79, 264, 272, 393	44, 79, 164, 373	44, 79, 164, 264, 271, 372	164, 272, 370	79, 164, 372, 393
1846	44, 47, 79, 264, 393	44, 47, 79, 393	47, 79, 164	47, 79, 393	44, 79, 164, 393	44, 79, 164, 271, 393	268	79, 164
1847	44, 47, 79, 264, 393	44, 47, 79, 264	47, 79, 164, 272	47, 79, 272, 393	44, 79, 164, 264, 373	44, 79, 271, 373	164, 272	79, 393
1848	44, 47, 79, 164, 393	44, 47	47, 79, 164, 272	47, 79, 393	44, 79	44, 79, 164, 264, 271, 373	164, 370	79
1849	44, 47, 79, 264, 393	44, 47, 79, 164, 264	47, 79, 272, 373	47, 79, 393	44, 79, 164, 393	44, 79, 164	370	79
1850	44, 47, 79, 164, 393	44, 47, 79, 164	47, 79, 393	47, 79, 264, 272, 393	44, 79, 393	44, 79, 164, 393	161, 268, 370	79, 264
1851	44, 47, 79, 268	47, 79	47, 79, 164, 272	47, 79, 264, 393	44, 79, 164, 264, 373, 393	79, 164, 393	164, 272, 370	79, 264
1852	44, 47, 79, 393	47, 79, 271	47, 79, 164	47, 79, 393	44, 79, 164, 264, 372	79	164, 370	79, 393
1853	44, 47, 79	47, 79	47, 79, 272, 373, 393	47, 79, 271, 393	44, 79, 164	79, 164, 393	370	79
1854	44, 47, 79, 393	47, 79	44, 47, 79, 164, 393	47, 79	44, 79, 164	44, 79, 164, 271	272	79, 164, 264, 372
1855	44, 47, 79, 393	47, 79	44, 47, 79, 164, 272, 373	47, 79, 264, 393	44, 79, 164, 264	44, 79, 164, 264	370	79, 264, 372, 393
1856	44, 47, 79	47, 79, 137	44, 47, 79, 272, 373	47, 79, 264, 393	44, 79, 164, 264, 393	79, 164, 370, 372, 393	164	79, 164, 264, 372
1857	44, 47, 79, 393	47, 79, 137, 164	44, 47, 79, 164, 272	47, 79, 272, 393	79, 164	79, 161, 393	370	79, 264, 393
1858	44, 47, 79, 164, 393	47, 79	44, 47, 79, 164, 271, 272, 373	47, 79, 272, 393	44, 79, 164, 393	79, 164, 393	164, 272, 370	79, 164
1859	44, 47, 79, 164, 264, 272, 393	47, 79, 164	44, 47, 79, 164, 272, 373	47, 79, 393	44, 79, 164, 372	44, 79, 164, 393	164, 264, 370	79, 373, 393
1860	44, 47, 79, 164	47, 79, 164, 264	44, 47, 79, 164, 272, 373	47, 79, 272, 393	44, 79, 164, 372, 393	79	164, 370	79
1861	44, 47, 79, 164	47, 79	44, 47, 79, 272	47, 79, 272, 393	44, 79, 164, 393	44, 79, 164	164, 272, 370	79, 264
1862	44, 47, 79, 393	47, 79, 164	44, 47, 79, 164	47, 79, 393	44, 79, 164	44, 79, 164	164, 272, 370	79, 164, 393
1863	44, 47, 79, 393	47, 79	44, 47, 79, 164, 272	44, 47, 272	44, 79, 164, 372	79, 164, 372, 393	164	79, 264, 393
1864	44, 47, 79	47, 79	47, 79, 164, 272	44, 47, 79, 264, 393	44, 79, 264	44, 79, 164, 264, 372, 393	164, 272	79, 164, 264
1865	44, 47, 79, 164, 393	47	44, 47, 79, 164, 272, 373	44, 47, 79, 393	44, 79, 164, 264, 393	44, 79		79, 393
1866	44, 47, 79, 164, 264	47, 79, 164	44, 47, 79, 164	47, 79, 393	44, 79, 164, 372, 393	44, 79, 164		79, 393
1867	44, 47, 79, 164, 393	47, 79, 164, 271	44, 47, 79, 164	47, 79, 268, 272, 393	44, 79, 164	79, 164, 264, 372	370	79, 264, 372, 393
1868	44, 47, 79, 393	47, 79	44, 47, 79, 164, 272, 393	47, 79, 272, 393	44, 79, 164	44, 79, 164		79, 164, 393
1869	44, 47, 79, 164, 393	47, 79	47, 79, 164, 272, 373, 393	47, 79, 272	44, 79, 164, 264, 393	79, 164, 264	164, 272, 370	79, 264, 393
1870	44, 47, 79, 393	47, 79	44, 47, 79, 164, 272, 373	44, 47, 79, 264, 393	44, 79, 164, 393	44, 79, 164, 264	164	79, 264, 393
1871	44, 47, 79, 164, 393	47, 79	44, 47, 79, 164, 272	44, 47, 79, 393	44, 79, 164, 373, 393	44, 79	164, 272, 370	79
1872	44, 47, 79, 393	47, 79, 264	44, 47, 79, 164, 272, 373	47, 79, 393	44, 79, 264, 393	44, 79, 271	264, 267, 370	79, 373, 393
1873	44, 47, 79, 164, 373	47, 79	44, 47, 79, 164, 272	47, 79, 393	44, 79, 164, 264	44, 79, 164, 264, 373	370	79, 164, 393
1874	44, 47, 79, 373	47, 79, 164	47, 79, 164, 272	47, 79, 264, 272, 393	44, 79, 164, 264, 373	79, 164, 393	164, 264	79, 393
1875	44, 47, 79, 164, 393	47	44, 47, 79, 164, 272, 373	47, 79, 393	44, 79, 164, 393	79, 164, 271	264, 267	79, 164
1876	44, 47, 79, 393	47, 79	44, 47, 79, 164, 272, 373	47, 79, 268, 272, 393	44, 79, 164, 264	44, 79, 164, 271, 372, 373	272	79, 264, 393
1877	44, 47, 79, 393	47, 79, 164, 264	47, 79, 164, 272, 373	47, 272, 393	44, 79, 164, 264	44, 79	370	79, 372, 373, 393
1878	44, 47, 79, 164, 271, 393	47, 79, 164	47, 79, 164, 272	47, 79, 264, 393	44, 79, 164	44, 79, 161, 164, 393	272, 370	79, 164, 393
1879	44, 47, 79	47, 79, 164	47, 79, 164, 373	47, 393	44, 264	44, 79, 164, 373	370	79, 164, 264, 373
1880	44, 47, 79, 264, 393	47, 79, 264	47, 79, 164	47, 79, 272, 393	44, 79, 164, 393	44, 79, 164, 372, 393	164, 264	79, 393
1881	44, 47, 79, 164, 393	47, 79, 164	47, 79, 164, 272	47, 79, 393	44, 79, 164, 373	44, 79, 164, 271, 393	164, 264, 267, 370	79
1882	44, 47, 79, 164	47, 79, 264	47, 79, 164, 272, 373, 393	47, 79, 268, 393	44, 79, 164, 264, 393	44, 79, 164, 264, 372	164, 268, 272	79, 164, 393
1883	44, 47, 79, 164, 393	47, 79, 264	47, 79, 164, 272	47, 79, 393	44, 79, 164, 264, 393	79, 164, 372, 393	164, 268, 272, 370	79, 393
1884	44, 47, 79, 164, 393	47, 79	47, 79, 164, 272	47, 79, 268, 393	44, 79, 164, 264, 373	79, 164, 373, 393	370	79
1885	44, 47, 79, 271, 393	47, 79, 164, 264	47, 79, 272	47, 79, 393	44, 79, 264, 373, 393	44, 79, 164, 264, 372	164, 370	79, 372
1886	44, 47, 79, 393	47, 79, 373	44, 47, 79, 164, 272, 373	47, 79, 393	44, 79, 164, 393	44, 79, 164, 264, 393	164, 272, 370	79, 393
1887	44, 47, 79, 393	47, 79, 264, 272	44, 47, 79, 164, 272, 373	47, 79, 268, 393	44, 79, 164, 373, 393	44, 79, 164, 372, 373	164	79, 393
1888	44, 47, 79, 164, 393	47, 79, 164	44, 47, 79, 164, 272	47, 79, 272, 393	44, 79, 164, 264, 373	44, 79, 164, 264	164, 272, 370	79, 164
1889	44, 47, 79, 164, 393	47, 79, 164	47, 79, 164, 272	47, 79, 393	44, 79, 164, 264	44, 79, 164, 372	164, 264, 370	79, 372
1890	44, 47, 79, 164, 393	47, 79, 164, 264, 268	44, 47, 79, 164, 272, 373	47, 79, 393	44, 79, 164, 264	44, 79, 164, 271, 372, 393	164, 272	79, 164
1891	44, 47, 79, 164	47, 79, 164	44, 47, 79, 164, 272, 373	47, 79, 264, 268, 272	44, 79, 164, 373, 393	44, 79, 164, 271, 393	272	79, 164
1892	44, 47, 79, 393	47, 79, 164	44, 47, 79, 272	47, 79, 393	44, 79, 164	44, 79, 164, 271, 393	164, 370	79, 164, 373, 393
1893	44, 47, 79, 393	47, 79	44, 47, 79, 164, 272	47, 79, 264, 393	44, 79, 164, 264, 393	44, 79, 164, 271, 393	164, 272, 370	79, 373, 393
1894	44, 47, 79, 393	47, 79, 264	47, 79, 164, 272	47, 79, 264, 393	44, 79, 164, 372, 373, 393	79, 164, 372, 393	164	79, 164, 393
1895	44, 47, 79, 393	47, 79	44, 47, 79, 164, 272	47, 79, 264, 393	44, 79, 373, 393	44, 79, 164, 372	164	79
1896	44, 47, 79, 393	44, 47, 79	44, 47, 79, 164, 272	47, 79, 393	79, 164, 372, 373	44, 79, 164, 271, 373, 393	164, 370	79, 164, 373, 393
1897	44, 47, 79, 393	47, 79	44, 47, 79, 272	47, 79	44, 79, 164	79, 372	164	79, 264, 373
1898	44, 47, 79, 393	47, 79	47, 79, 164, 272, 373	47, 79, 393	44, 79, 164, 264, 373, 393	44, 79, 164, 271	164	79, 372
1899	44, 47, 79, 164, 393	47, 79, 264	44, 47, 79, 164, 272, 373	47, 79, 393	44, 79, 164, 373	79, 164	164, 264, 271	79
1900	44, 47, 79, 164	47, 79, 164	44, 47, 79, 164, 272, 373	47, 79, 272, 393	44, 79, 373, 393	44, 79, 164, 393	164	79, 164, 264, 393
1901	44, 47, 79, 164, 393	47, 79	44, 47, 79, 164, 272	47, 79, 272	44, 79, 164, 264, 393	44, 79, 393	370	79, 164
1902	44, 47, 79, 393	44, 47, 79	44, 47, 79, 272, 373	47, 79, 268, 393	44, 79, 164	79, 164, 393	264, 370	79, 264, 373, 393
1903	44, 47, 79, 164, 393	44, 47, 79, 272	47, 79, 164, 272, 373	47, 79, 393	44, 79, 164, 393	79, 271, 372	164, 268, 370	79, 393
1904	44, 47, 79, 393	44, 79	44, 47, 79, 164, 272	47, 79	44, 79, 164, 393	44, 79, 164, 264, 393	164, 370
1905	44, 47, 79, 393	47, 79, 164	47, 79, 272, 373, 393	47, 79, 393	44, 79, 164, 264, 393	79, 164, 264, 393	370	79, 264
1906	44, 47, 79, 393	47, 79, 264	44, 47, 79, 164, 272, 373	47, 79, 272	44, 79, 164	44, 79, 164, 264, 271, 373		79, 164, 393
1907	44, 47, 79, 164, 393	47, 79	44, 47, 79, 164, 272, 373	47, 79, 393	44, 79, 164, 373, 393	79, 372, 393	164, 264	79, 164, 372
1908	44, 47, 79, 271, 393	47, 79, 264	44, 47, 79, 164, 272	47, 79, 272, 393	44, 79, 393	44, 79, 164, 373	164, 370	79, 264, 393
1909	44, 47, 79, 264, 271, 393	47, 79, 272	44, 47, 79, 164, 272, 373	47, 79, 393	44, 79, 164, 373	44, 79, 164, 264, 271, 372	370	79, 164, 393
1910	44, 47, 79, 164	47, 79, 271	44, 47, 79, 164, 272, 373, 393	47, 79, 393	44, 79, 164, 393	44, 79, 164, 271, 372, 373	164, 272, 370	79, 164, 393
1911	44, 47, 79, 164	47, 79	44, 47, 79, 164, 272	47, 79, 393	44, 79, 164, 264	44, 79, 164, 372	164, 268, 272	79, 164, 264, 393
1912	44, 47, 79, 264, 393	47, 79	44, 47, 79, 164, 272, 373	47, 79, 393	44, 79, 164, 372, 393	44, 79, 164, 264, 271, 372, 373		79, 264, 372, 373, 393
1913	44, 47, 79, 264	47, 79, 164	44, 47, 79, 164, 272, 393	47, 79	44, 79, 264	44, 79, 164, 264, 271		79, 373, 393
1914	44, 47, 79, 393	47, 79	44, 47, 164, 272, 373	47, 79, 393	44, 79, 164, 264, 393	44, 79, 164, 264, 372	370	79, 373
1915	44, 47, 79, 393	47, 79, 164	44, 47, 79, 164, 272, 373	47, 79, 264, 393	44, 79, 164, 372, 373	44, 271, 372	164, 272	79, 264, 373
1916	44, 47, 79, 393	47, 79, 164	47, 164	47, 79, 393	44, 79, 164, 393	44, 164, 271	164	370, 393
1917	44, 47, 79, 264, 393	47	44, 47, 79, 164, 272	47, 79, 264, 393	44, 79, 393	79, 164, 271, 393	264, 370	79, 264, 373
1918	44, 47, 79, 164	47, 79	44, 47, 79, 164	47, 79	44, 79, 393	44, 79, 164, 271	164, 264	79, 164
1919	44, 47, 79, 164, 272, 393	47, 79, 264	44, 47, 79, 164, 272, 393	47, 79, 393	44, 79, 164, 264	44, 79, 164, 264, 372	164	79, 264, 393
1920	44, 47, 79, 393	47, 79, 164	47, 79, 164, 373	47, 79, 271, 393	44, 79, 164, 373, 393	44, 79, 164, 271, 373	164, 370	79, 164, 393
1921	44, 47, 79, 164, 393	47, 79, 164, 264	47, 79, 164, 272	47, 79, 272, 393	44, 79, 372, 373, 393	44, 79, 164, 372, 393	370	79
1922	44, 47, 79	47, 79, 164	44, 47, 79, 164, 272	47, 79, 393	44, 79, 164	79, 164, 393	164, 271	79, 393
1923	44, 47, 79, 164	47, 79, 164, 272	44, 47, 79, 164, 272	47, 79, 393	44, 79, 373	79, 264, 393	370	79, 393
1924	44, 47, 79, 393	47, 79	44, 47, 79, 164	47, 79, 393	44, 79, 164, 373	79, 164	164, 272	79, 372, 393
1925	44, 47, 79, 393	47, 79	44, 47, 79, 164, 373	47, 79, 393	44, 79, 164, 393	44, 79, 164	164, 370	79, 164, 393
1926	44, 47, 79, 393	47, 79, 164	44, 47, 79, 164, 272, 373	47, 79, 393	44, 79, 164, 264, 393	44, 79, 164, 271, 373	370	79
1927	44, 47, 79, 264, 271	47, 79	44, 47, 79, 272, 373	47, 79, 272, 393	44, 79, 164, 264, 372, 373, 393	44, 79, 164, 372	164, 264, 272, 370	79, 372, 393
1928	44, 47, 79, 393	47, 79	44, 47, 79, 164, 272	47, 79, 264, 393	44, 79, 164, 264	79, 164, 264, 271, 372, 393	164, 370	79, 264, 393
1929	44, 47, 79, 393	47, 79	44, 47, 79, 164, 272	47, 79, 393	79, 164	79, 164, 264, 393	164, 370	79, 372, 393
1930	44, 47, 79, 164, 393	47, 79	44, 47, 79, 272	47, 79, 264, 272, 393	44, 79, 164, 264	79, 264, 372	164	79, 164, 264
1931	44, 47, 79	47, 79, 271	44, 47, 79, 164, 272, 373	47, 79, 264, 272, 393	44, 79, 164, 373, 393	79, 164, 373, 393	164, 370	79, 372, 393
1932	44, 47, 79, 164, 393	44, 47, 79, 164	44, 47, 79, 164, 373	47, 79, 393	44, 79, 164, 393	79, 164, 393	164, 272	79, 264, 393
1933	44, 47, 79, 393	47	47, 79, 164, 272, 373	47, 79, 272, 393	44, 79, 164, 264	79, 373, 393	370	79, 373, 393
1934	44, 47, 79	47, 79, 164	44, 47, 79, 164, 272	47, 79, 393	79, 393	79, 164, 373	164, 271, 370	79, 393
1935	44, 47, 79, 164, 393	44, 47, 79, 164, 264	44, 47, 79, 164, 272	47, 79, 264, 393	44, 79, 164, 264, 393	44, 79, 164, 373	264	44, 79
1936	44, 47, 79, 164, 373, 393	47, 79	44, 47, 79, 164, 272	47, 79, 264, 272, 393	44, 79, 164, 393	44, 79, 164, 264, 393	370	79, 393
1937	44, 47, 79, 264, 393	44, 47, 79	47, 79, 164, 272	47, 79, 264, 393	44, 79	79, 164, 373, 393	164, 264, 272, 370	79, 264, 373
1938	44, 47, 79	44, 47, 79, 164	47, 79, 164, 272	47, 79, 393	44, 79, 164, 264	79, 164, 393	272, 370	79, 264
1939	44, 47, 79, 164	44, 47, 79, 272	44, 47, 79, 164, 271, 373	47, 79, 272, 393	44, 79, 164, 264	79	164, 370	79
1940	44, 47, 79, 164	44, 47, 79, 272	44, 47, 79, 164, 272	47, 79, 272, 393	44, 79, 164	79, 370, 393	272	79, 264
1941	44, 47, 79, 164, 393	44, 47, 79, 272	44, 47, 79, 164, 272, 373, 393	47, 79, 393	44, 79, 164, 373	44, 79, 372	164, 264, 370	79, 372, 393
1942	44, 47, 79, 164, 393	44, 47, 79, 272	44, 47, 79, 164, 272, 373	47, 79, 393	44, 79, 164, 370, 393	44, 79, 164	164, 370	79, 264, 393
1943	44, 47, 79, 271	44, 47, 79, 268	44, 47, 79, 164, 272	47, 79, 393	44, 79, 164, 264, 393	44, 79, 164, 372	370	79, 393
1944	44, 47, 79, 393	44, 47, 79	44, 47, 79, 164, 272, 373	47, 79, 393	44, 79, 164, 372	44, 79, 164	271	79, 164, 393
1945	44, 47, 79, 164, 393	44, 47, 79	44, 47, 79, 164, 271, 272, 373	47, 79, 268, 393	44, 79, 164, 264	79, 164, 373, 393	164, 272, 370	79, 164, 264
1946	44, 47, 79, 164, 393	44, 47, 79	44, 47, 79, 164	47, 79, 393	44, 79, 164, 373	79, 164	164	79, 264, 393
1947	44, 47, 79, 393	44, 47, 79, 271	44, 47, 79, 164, 272	47, 272	79, 164, 264	44, 79	164, 272, 370	79, 164, 373, 393
1948	44, 47, 79, 164, 271, 393	44, 47, 79	44, 47, 79, 164, 373	47, 79, 272, 393	44, 79, 164	44, 79	370	79, 264, 373
1949	44, 47, 79	44, 47, 79, 164	44, 47, 79, 164, 272, 373	47, 79, 272, 373, 393	44, 79, 164, 264, 393	44, 79, 164		79, 164, 264, 373
1950	44, 47, 79, 272, 393	44, 47, 79	44, 47, 79, 164	47, 79, 393	44, 79	44, 79, 164	164	79, 264, 372
1951	44, 47, 79, 373, 393	44, 47, 79	44, 47, 79, 164	47, 79, 393	44, 79, 164, 264, 393	44, 79, 372, 393	164, 264	79, 264, 372
1952	44, 47, 79, 164, 393	44, 47, 79	44, 47, 79, 164, 272	47, 79, 393	44, 79, 164	79, 164, 393	164, 264, 372	79, 264, 373, 393
1953	44, 47, 264, 271, 272, 393	44, 47, 79	44, 47, 79, 164, 272, 373, 393	47, 79, 272, 393	44, 79	44, 79, 271, 372, 373, 393	264	79, 264, 373, 393
1954	44, 47, 79, 164, 272, 393	44, 47, 79	44, 47, 79, 164, 271, 373	47, 79	44, 79, 164	79, 164, 271, 372	264	79, 264, 393
1955	44, 47, 79, 393	44, 47, 79	44, 47, 79, 164, 373	47, 79, 393	44, 79, 164, 268, 393	79, 393	164, 373	79, 164, 264, 373
1956	44, 47, 79	44, 47, 79	44, 47, 79, 164, 272	47, 79	44, 79, 393	44, 79, 164, 372, 393		79, 264
1957	44, 47, 79, 393	44, 47, 79	44, 47, 79, 164, 272, 373	47, 79, 272, 393	44, 79, 164	44, 79, 164, 271, 393	272, 370	79, 164, 264, 372, 393
1958	44, 47, 79, 393	44, 47, 79	44, 47, 79, 164, 272	47, 79, 268, 272, 393	44, 79, 164, 373, 393	44, 79, 164	164, 264, 370	79, 164, 264, 372, 393
1959	44, 47, 79, 393	44, 47, 79, 268	47, 79, 164, 272	47, 79, 272, 393	44, 79, 164, 264	44, 79, 164	164, 264	79, 393
1960	44, 47, 79	47	44, 47, 79, 164	47, 79, 271, 393	44, 79, 164, 393	44, 79, 164, 372, 393	264, 370	79, 264, 372, 373, 393
1961	44, 47, 79, 164, 268, 272	47, 79	44, 47, 79, 164, 272, 373	79, 272, 393	44, 79, 164, 373	44, 79, 164, 264	370	79, 164, 264
1962	44, 47, 79	44, 47, 79, 272	44, 47, 79, 164, 272, 373	47, 79, 272, 393	44, 79, 164, 373	44, 79, 164, 264, 373, 393	370	79, 164, 264
1963	44, 47, 79, 393	44, 47	44, 47, 79, 164, 272, 373	47, 79, 393	79, 164, 373	44, 79, 164, 393	264, 370	79, 264, 372, 373, 393
1964	44, 47, 79, 393	47, 79, 272	44, 47, 79, 164, 272, 373	47, 79, 393	44, 79, 164, 264, 373	44, 79, 164, 372	164	79, 393
1965	44, 47, 79, 393	47, 79, 264	44, 47, 79, 164, 272	44, 47, 79, 393	44, 79, 164, 373	44, 79, 164, 372, 373	370	79, 373
1966	44, 47, 79, 393	47, 79, 264, 271	44, 47, 79, 164, 272, 373	47, 79, 264	44, 79, 264	44, 79, 164, 271	164, 264, 272, 370	79, 164, 373
1967	44, 47, 79, 164	44, 47, 79, 164	47, 79, 164, 272, 373	47, 79	44, 79, 164, 264, 372, 373, 393	44, 79, 164	272	79
1968	44, 47, 79, 164, 393	44, 47, 79	44, 47, 79, 164, 272	47, 79	44, 79	44, 79, 164	164	79, 164, 264, 393
1969	44, 47, 79, 272	47, 79, 164	44, 47, 79, 164, 272, 373	47, 79	44, 79, 373, 393	44, 79, 271	370	79, 164, 373, 393
1970	44, 47, 79, 393	44, 47, 79, 164	44, 47, 79, 164, 272	47, 79, 268, 393	44, 79, 393	44, 164, 373	164, 272	79, 164, 393
1971	44, 47, 79, 393	44, 47, 79, 164	44, 47, 79, 164, 271, 272, 373	47, 79, 272, 393	44, 79, 164, 373	44, 79, 264, 271, 372	272, 370	79, 271, 393
1972	44, 47, 79, 393	44, 47, 79, 164, 271	44, 47, 79, 164, 272	47, 272	44, 79, 164, 393	44, 79, 164	370	79, 164, 372, 373, 393
1973	44, 47, 79, 164	44, 47, 79, 164, 271	47, 79, 164, 272	47, 79	44, 79, 164, 264, 393	44, 79, 164, 373	271	79, 264, 372, 393
1974	44, 47, 79	44, 47, 79	44, 47, 79, 164, 272, 373	47, 79, 272	44, 79, 164, 393	44, 79, 164, 271	370	79, 164, 264
1975	44, 47, 79, 164, 264, 393	44, 47, 79	44, 47, 79, 164, 272, 373	47, 79	44, 79, 164, 393	44, 79, 164, 372, 373	164, 370	79, 164
1976	44, 47, 79, 164, 272, 393	47, 79	44, 47, 79, 164, 272, 373	47, 79, 272	44, 79, 393	79, 164, 264, 271	272	79, 264
1977	44, 47, 79, 164, 271	47, 79, 164	44, 47, 79, 272	47, 79	44, 79	44, 79, 164, 271, 393	264, 272	79
1978	44, 47, 79, 164, 393	47, 79	47, 79, 164, 272, 373	47, 79	44, 79, 164, 264, 393	44, 79, 164, 271	264, 272	79, 164, 264
1979	44, 47, 79, 268, 393	47, 79, 264, 272	47, 79, 164, 271, 272, 373	47, 79, 272	44, 79, 164, 393	44, 79	164, 264	79, 164
1980	44, 47, 79, 164	44, 47, 79, 164, 272	44, 47, 79, 164, 272	47, 79, 272	44, 79, 164, 373, 393	44, 79, 372, 373	264	79, 373, 393
1981	44, 47, 264	47, 79	44, 47, 164, 272	47, 79, 272, 373	44, 79, 164, 264, 393	44, 79, 264, 271, 372	164, 264	79, 393
1982	44, 47, 79, 164, 393	47, 79	44, 47, 79, 272	47, 79, 393	44, 79, 164, 393	79, 164	164, 264	79, 372
1983	44, 47, 79, 393	47, 79, 164	44, 47, 79, 164, 272, 373, 393	47, 79, 272	44, 79, 164	44, 79, 164, 271	164, 264, 370	79, 164
1984	44, 47, 79, 164, 393	47, 79, 164	47, 79, 164, 373	47, 79	44, 79, 164	79, 264, 372, 393	264, 272	79, 372, 393
1985	44, 47, 79, 164	47, 79	44, 47, 79, 164, 271, 272, 373, 393	47, 272, 393	44, 79, 164, 373, 393	44, 79, 164, 271, 393	164	79, 164
1986	44, 47, 79, 164, 393	47, 79, 164	44, 47, 79, 164, 272, 373, 393	47, 79, 393	44, 79, 164	44, 79, 164, 271, 372, 373, 393	267, 370	79, 372
1987	44, 47, 79, 264, 393	47, 79	47, 79, 164, 373	47, 79, 393	44, 79, 164, 264, 393	44, 79, 164, 271, 372	370	79, 393
1988	44, 47, 79, 393	47, 79	44, 47, 79, 164, 272, 373	47, 79, 393	44, 79, 164	44, 79, 164, 264, 271, 372, 393	164	79, 164, 393
1989	44, 47, 79, 393	47, 79	47, 79, 164	47, 79	44, 79, 164, 393	44, 79, 264	272, 370	79, 372
1990	44, 47, 79, 393	44, 47, 79, 164, 271	44, 47, 79, 164, 272, 373	47, 79, 272	44, 79, 164, 264	44, 79, 164, 372, 373	370	79, 164, 264, 372, 393
1991	44, 47, 79, 393	44, 47, 79, 164	44, 47, 79, 164, 272	47, 79, 272	44, 79, 373, 393	44, 79, 164, 264, 393	164, 272	79, 264, 373
1992	44, 47, 79, 393	44, 47, 79, 164	44, 47, 79, 164, 272	47, 79, 264	44, 79, 164, 373, 393	44, 79, 271, 393		79, 372, 393
1993	44, 47, 79, 164, 393	44, 47, 79, 164	44, 47, 79, 164, 272, 373	47, 79	44, 79, 164	44, 79, 164, 271, 393	264, 272	79
1994	44, 47, 79	44, 47, 79, 164	44, 47, 79, 164, 373	47, 79, 272	44, 79, 164	44, 79, 164, 372, 373, 393	164	79
1995	44, 47, 79, 393	44, 47, 79, 164	44, 47, 79, 164, 272, 373	47, 79	44, 164, 264	44, 79, 164	164	79, 373, 393
1996	44, 47, 79, 393	44, 47, 79, 164	44, 47, 79, 164, 272, 373	47, 79	44, 79, 164	79, 164, 393	164	79, 164, 393
1997	44, 47, 79, 164, 393	44, 47, 79, 164, 271	44, 47, 79, 164, 272	47, 79	44, 79, 164, 264	79, 164, 393	370	79
[truncated: 3,218 more rows]
