# Supplementary material for: Transport mechanism of DgoT, a bacterial homolog of SLC17 organic anion transporters
Source: EMBO J. 2024 Oct 25;43(24):6740–65. doi: 10.1038/s44318-024-00279-y (PMC11649914; doi:10.1038/s44318-024-00279-y)
Supplement: Supplementary file 10 — Source data Fig. 9 [file 44318_2024_279_MOESM10_ESM.zip › Figure 9/9B/9B.xls]

## Sheet: README
The distance between TM1 and TM7 was measured for each frame of the trajectory (every 0.1 ns)

## Sheet: Main panel
Frame	Distance TM1-TM7 (Å)
	WT (D46[H] E133[H])				R47Q (D46[H] E133[H])
	Rep #1	Rep #2	Rep #3	Rep #4	Rep #1	Rep #2	Rep #3	Rep #4
1	11.4878	12.1936	11.7278	11.5682	13.4492	13.9016	13.7427	11.9542
2	11.1018	11.4638	11.7392	11.9698	12.3108	13.8501	13.6858	12.0136
3	10.9333	11.1145	11.9484	12.3111	11.6787	13.3918	13.0405	11.8234
4	11.5286	11.016	11.737	12.5108	12.5807	13.6376	12.2435	12.077
5	11.5047	11.2491	11.3594	12.5749	12.5503	13.5522	12.7827	12.6797
6	11.9354	11.6703	11.5185	11.9071	13.7421	12.9361	12.7154	12.4562
7	11.9155	11.625	11.8297	12.6246	13.4117	13.4435	12.683	12.5831
8	11.7667	11.4468	11.3648	11.8818	13.2795	13.7241	12.3737	11.8353
9	12.2615	11.8208	11.7088	11.1822	12.8007	13.7753	13.2687	11.5367
10	11.7563	11.2613	11.8574	11.8592	12.8638	12.732	12.2836	11.6304
11	11.7166	11.7514	11.6769	11.6858	12.7429	13.8467	13.4783	12.2594
12	11.6464	11.4725	12.2051	11.587	13.0132	13.4261	13.8101	11.806
13	12.1132	11.3169	11.7103	11.2629	13.1525	14.0914	14.354	12.3274
14	11.9426	11.6942	11.7033	11.6732	13.1105	14.3834	14.0332	12.2941
15	12.0675	11.4609	11.7379	11.5842	13.3703	14.4302	14.1236	12.1089
16	12.4009	10.935	11.768	11.5763	12.5869	14.4457	14.1282	12.7702
17	11.5718	11.3866	12.2246	11.8531	12.2384	14.2014	13.8012	12.6411
18	12.7938	11.3738	12.2588	10.9939	13.3749	13.9807	14.7301	12.7036
19	12.9664	11.568	12.1156	11.3357	13.0225	14.0338	14.0891	12.9295
20	13.5019	11.2013	12.338	11.5512	12.5558	13.4938	13.8376	12.4121
21	13.0602	11.1974	11.6696	12.4386	12.8392	13.8431	13.7225	13.124
22	13.365	11.5286	11.2746	12.2758	13.3929	13.6144	14.0656	12.7469
23	13.8517	11.526	11.5185	12.5543	11.9644	14.2397	14.4613	13.4466
24	13.1114	11.6856	11.4277	11.7669	11.9359	13.6099	14.4713	13.8923
25	12.8486	11.2108	11.5467	13.0843	12.2884	14.3559	14.4036	13.2513
26	13.358	11.3805	11.4114	12.617	12.7648	13.875	14.3728	13.7437
27	13.9113	10.9165	11.5124	12.6147	12.6322	14.4169	14.4098	14.1345
28	13.9805	11.348	11.772	12.4697	12.5798	14.0667	15.0054	14.2555
29	13.9808	11.4407	11.8054	12.35	12.1014	14.0219	13.445	13.8624
30	13.8378	11.4174	11.6764	12.0956	12.0138	14.1688	13.6687	13.5733
31	13.8828	11.2061	11.1666	11.63	12.7412	13.3333	13.5222	13.866
32	13.5968	11.6084	11.5378	11.2015	12.5461	13.574	13.5348	14.3723
33	13.6854	11.0571	11.8669	11.4071	12.6922	13.5633	14.2976	13.6113
34	13.1452	11.5155	11.6644	11.8599	13.4743	13.6486	13.0431	14.226
35	13.9639	11.1823	11.3778	11.6508	14.296	13.5228	13.3622	14.3873
36	13.4625	11.316	11.7099	11.7879	14.1881	13.8361	13.4549	13.9488
37	13.7712	11.3119	10.9924	11.6166	14.0538	13.3763	13.6284	14.2957
38	13.6762	11.1772	12.1943	12.0779	13.5438	13.2945	13.7284	13.575
39	12.9957	11.3732	12.1961	11.643	14.3712	13.091	13.4792	13.9183
40	13.2661	10.956	11.4646	12.1144	13.9738	12.5705	13.5099	15.017
41	14.9702	10.7003	11.4712	12.1655	13.283	13.2681	13.1551	15.1212
42	14.1165	11.1732	11.4084	11.9139	13.5011	13.0273	12.5441	14.8279
43	13.7973	10.8271	11.3414	12.5833	13.4767	13.7837	13.6668	15.3128
44	14.4433	10.8706	10.4657	12.4823	14.161	13.6229	13.3556	14.1819
45	13.4214	11.1801	11.7942	12.2433	14.3181	14.0413	13.8421	14.7468
46	14.0389	11.0971	11.0784	12.2726	13.9787	14.55	13.4998	13.6784
47	14.1308	10.9914	11.9201	12.0069	14.3156	14.3124	13.9828	14.7593
48	14.5099	11.2027	12.1858	12.6388	13.7542	13.8867	13.6828	14.5448
49	14.4293	10.5117	12.1272	12.2414	14.2929	13.7657	14.1699	15.309
50	14.3122	11.0523	11.6479	12.1964	13.1314	14.7952	14.8345	14.627
51	13.3269	11.1759	12.1292	12.1302	12.9152	14.0512	14.0799	14.8627
52	13.8072	10.6727	12.4943	11.7509	12.4752	14.2342	14.5247	14.9845
53	13.5049	10.3383	12.5212	12.0919	12.8506	14.3303	15.1163	15.3336
54	13.9411	10.6503	11.5104	12.314	12.8669	14.2055	14.7691	15.0887
55	13.4443	10.7445	11.8832	12.1148	12.3875	14.7483	15.289	15.3205
56	14.2549	10.3936	12.7849	12.2465	12.8499	13.9404	14.187	16.0555
57	13.8593	10.6864	12.591	11.8634	13.8915	14.0111	15.3443	15.1032
58	13.354	10.776	12.452	11.916	12.9921	14.3734	14.6155	15.2255
59	13.3761	10.794	12.5816	11.7685	13.0968	14.6115	14.5546	15.0606
60	13.506	10.5211	12.7713	11.8081	13.0318	14.1713	14.7479	15.5364
61	13.3934	10.6924	13.0133	11.8314	12.7625	14.3571	14.4543	16.1917
62	13.2927	10.7259	13.0008	11.5063	12.3268	14.5995	14.6735	14.7584
63	12.9349	10.3872	12.3233	11.7516	12.9419	14.3034	15.0092	15.7823
64	13.1681	10.6794	11.5791	12.8703	12.841	14.342	14.8196	14.8097
65	12.5129	10.3301	12.3471	11.9106	13.8272	13.689	14.2536	14.9504
66	13.1106	10.6488	12.0944	12.0855	13.4963	13.9406	14.3692	15.0291
67	12.4122	10.4687	11.3398	12.3202	13.3925	12.9648	14.3836	15.6429
68	12.0624	10.5149	12.0277	12.158	13.7313	13.5348	14.46	15.9446
69	13.2901	10.5213	12.0452	12.6118	13.0669	13.605	14.519	15.6743
70	12.6986	10.9076	11.5704	13.0495	13.9091	13.3915	14.5491	14.6609
71	11.781	10.6308	11.5926	12.522	13.4287	13.8628	14.4584	15.2489
72	13.2281	10.8505	11.82	11.8554	13.2345	13.6992	14.7267	15.4876
73	13.4234	10.9308	11.8001	11.9218	13.119	13.6509	14.1275	15.5912
74	12.9995	10.3138	12.337	11.8424	13.1735	13.6175	14.7172	15.2816
75	12.5347	10.3274	11.5023	12.0786	13.1433	13.5675	14.7357	15.4675
76	13.1079	10.7743	11.2041	12.3838	12.2863	14.1025	15.0072	15.2341
77	12.9148	10.261	11.5226	11.7789	13.1362	14.6691	15.0402	15.7188
78	12.6056	10.2391	12.4516	12.5899	13.1178	13.9197	14.1434	15.5919
79	13.5116	10.2993	12.2297	11.8745	13.601	14.9747	14.8283	15.6555
80	12.7229	10.6024	11.9619	11.8397	13.3881	14.8567	14.9761	15.6237
81	12.9397	10.6483	12.734	11.7743	12.8121	14.9167	14.6152	14.8584
82	13.0186	10.4849	12.2018	11.7907	13.697	14.9949	14.7608	15.3629
83	13.3103	10.2144	12.7004	11.7369	14.2918	14.499	14.8007	14.8046
84	13.5253	11.0065	11.9125	11.9404	13.2361	14.8245	14.2296	14.4489
85	13.3234	10.7103	12.024	11.6504	12.9762	14.2429	14.6354	15.3898
86	13.0127	10.75	11.9172	11.7001	13.591	14.757	14.0092	14.9714
87	12.3625	10.8115	11.7265	11.4961	13.4507	14.9171	14.4717	15.1394
88	12.6674	11.2072	11.7843	12.3089	12.8527	14.4818	14.192	15.2632
89	12.8294	11.1879	11.4658	11.3728	12.9655	14.7826	13.7911	15.9173
90	12.2507	10.9302	12.0317	11.9344	12.9683	14.6482	14.312	15.5998
91	12.2269	10.6085	11.8482	12.0368	12.7849	14.2316	14.3434	15.588
92	12.783	10.5874	12.0187	11.6697	12.3358	14.9139	14.3685	15.3136
93	12.3827	11.3345	11.6293	11.6728	13.1351	15.2736	14.9258	16.1593
94	12.0661	10.6893	12.0345	12.195	13.1449	14.9227	14.3653	16.3577
95	12.2758	11.2057	11.8677	12.4039	13.9821	14.6199	13.9734	15.9985
96	11.9686	10.7594	12.1679	12.083	13.3523	14.2348	14.1102	15.791
97	12.1595	10.3423	11.7433	11.8645	13.1615	13.8698	13.5871	15.9601
98	12.0694	11.3987	11.5645	12.4324	12.7735	14.8599	14.2481	16.0988
99	12.3684	11.5454	11.7718	11.5402	12.3849	14.8258	14.9584	16.0966
100	12.1186	11.2654	11.8818	12.2377	12.4308	14.6635	14.4807	16.4472
101	13.0144	11.0623	11.693	12.2722	12.7942	15.5328	14.5069	16.1202
102	12.4303	11.3841	11.2449	11.5746	12.571	14.6493	14.9792	15.9315
103	12.4934	11.2417	11.4704	12.6964	12	14.7489	15.0365	15.6889
104	12.5096	11.7647	11.5825	11.8963	12.7992	14.9394	15.0686	15.3392
105	12.2624	11.6329	11.3078	12.9462	12.8876	14.4496	14.4029	14.9472
106	12.5077	10.8818	11.6831	12.3956	12.9182	14.7454	14.4965	15.3459
107	12.4821	10.8831	11.9295	12.846	13.3416	15.217	15.3696	14.2655
108	12.6213	11.0068	12.1489	12.2044	14.1601	15.2205	14.8604	15.2932
109	12.6464	10.604	11.7283	11.9403	14.1229	14.8694	15.3666	15.4793
110	12.6067	10.9099	11.7665	12.5206	13.753	15.2718	14.918	14.9655
111	12.5026	11.1178	11.598	12.3884	13.3641	15.2047	13.987	14.2515
112	13.0307	10.9324	11.6795	12.5729	13.3491	15.1063	14.178	14.4024
113	12.5212	10.5899	11.7717	13.5569	13.4512	15.9585	15.1949	14.4316
114	12.5727	11.6453	12.0406	13.1829	13.2577	15.698	15.4009	14.7556
115	11.9509	11.6544	11.7444	12.8375	13.0334	15.29	14.6093	15.4588
116	12.1331	10.9454	11.509	12.9769	13.8822	15.6812	15.3456	15.7973
117	11.3358	10.7115	11.8918	12.2349	13.6813	14.8161	14.7525	14.9632
118	11.8672	10.951	12.7165	12.0456	13.2123	15.3673	15.0407	15.3299
119	11.4508	10.7822	11.7465	12.178	13.2009	15.5175	15.2017	15.3152
120	11.7528	11.1735	11.5276	11.9322	14.3716	15.1637	15.2872	15.0087
121	12.0655	11.2691	12.2344	12.6111	14.1188	15.1363	14.764	14.685
122	11.9203	11.798	11.6838	12.1118	13.7103	15.3378	15.1852	14.1366
123	12.2739	11.3206	11.35	11.5422	13.7611	14.9181	15.055	14.8224
124	11.8396	11.4366	11.0911	11.673	13.9299	14.5065	15.0145	14.459
125	11.6238	11.6586	11.3471	11.9347	13.4454	14.7103	14.9458	14.4747
126	12.4956	11.2975	11.3537	11.7099	13.4903	14.7118	15.3689	14.4831
127	11.3121	11.358	11.8616	12.4524	13.0318	14.6815	14.8377	14.1907
128	12.3199	10.9846	12.0744	11.9003	14.6345	14.3905	14.8836	14.0774
129	11.5708	11.9438	12.3045	12.0442	13.867	15.0226	15.3858	14.33
130	11.8576	10.9001	11.8841	11.5282	13.5553	14.658	14.7453	14.3828
131	12.0883	11.3979	11.4675	12.0159	13.9113	14.7177	14.4529	14.6991
132	12.1776	10.746	11.7513	11.4694	13.734	14.3598	14.8024	14.7671
133	12.0749	11.187	11.702	11.7002	12.9773	15.0581	14.9334	14.7577
134	12.0457	10.8949	11.3029	11.9493	13.3164	15.0664	14.7015	14.8214
135	12.7258	10.7564	10.8921	11.8697	13.9829	14.8788	14.5202	14.2857
136	12.7864	10.4163	11.1666	12.4506	13.3994	14.5344	14.5162	15.0256
137	12.1513	11.1106	10.9888	11.5635	13.3927	15.6307	15.6073	14.8413
138	11.9049	11.0597	11.0839	11.3663	12.922	14.7791	15.6681	14.2393
139	11.9522	10.8187	11.2051	11.7385	13.5054	15.7036	15.1776	14.1994
140	11.6616	11.0395	10.9007	11.8388	12.6747	15.6279	15.8126	13.8854
141	12.214	10.1955	11.136	11.9097	12.703	15.3834	14.7549	14.1172
142	12.302	10.8365	11.3556	11.6688	12.8439	15.6351	15.8813	13.8014
143	11.5562	10.5433	10.9978	12.428	12.9217	15.3386	15.4493	14.3402
144	11.9063	10.3423	11.2278	12.1099	13.0559	14.7895	15.077	14.1458
145	12.4352	10.2723	10.7216	12.0573	13.2885	15.2134	15.2772	13.8486
146	12.3079	10.7259	11.4009	13.0701	13.2057	14.9604	15.9003	13.6528
147	12.8946	10.071	11.2268	11.9032	13.1139	15.4269	14.5459	13.6296
148	11.5773	9.85441	10.8794	11.1608	12.5318	14.9243	15.0795	13.7012
149	12.4646	10.3114	11.0028	12.2134	12.9087	14.1347	15.058	13.9098
150	12.6568	10.0929	11.2603	12.2401	12.7383	15.2283	15.288	14.6363
151	12.8823	9.89754	11.1941	12.6791	12.8023	15.2783	15.9652	14.6655
152	11.9735	10.1635	11.055	11.9247	13.1181	14.9492	15.5715	14.3926
153	11.6352	10.1942	10.6429	12.6839	12.3608	14.9531	15.7017	14.5106
154	11.6272	10.0584	10.9352	12.9731	12.8947	15.3294	15.3574	14.911
155	11.3643	10.152	11.638	12.5649	12.7397	15.9141	16.2085	14.8712
156	11.2751	10.4025	11.1232	13.2778	13.0854	15.5645	15.4385	14.3908
157	11.4956	10.3868	11.1506	12.3351	12.8901	14.9195	15.0373	13.9032
158	11.6778	10.0612	10.8535	12.3009	12.5558	15.7507	15.0095	14.3945
159	11.412	10.2934	10.7582	12.5872	13.0048	15.3668	15.0628	14.5479
160	11.5935	10.533	11.0792	12.5857	12.8318	15.2767	15.4948	14.1155
161	11.6337	10.4459	10.9268	12.2619	12.8489	15.1809	15.8137	14.078
162	11.3902	10.4143	10.5039	12.3879	12.9466	15.2764	16.0315	14.1013
163	11.2794	10.3261	10.7479	12.4667	13.1219	15.5374	16.3549	14.3104
164	12.0358	10.1186	10.9712	12.8242	12.8738	15.5598	16.4288	13.4637
165	11.9547	10.6001	11.225	12.0391	13.1472	15.1667	16.9968	13.6712
166	11.3483	10.0295	11.4275	11.8996	13.5136	16.0008	16.7755	14.0796
167	11.179	10.5106	11.0478	12.4251	13.1014	15.2845	16.9027	14.1456
168	11.4183	10.6584	11.6682	12.9809	13.3862	15.9429	16.1477	13.9529
169	11.6386	10.4842	10.9404	12.2001	13.1302	15.9697	15.2559	14.04
170	12.2936	10.5362	11.5517	12.1913	13.1907	15.9033	16.5573	14.498
171	11.4738	10.134	11.1517	12.2865	13.1266	15.5071	16.2061	14.4931
172	12.4291	10.2464	11.2033	12.7457	13.1706	14.5976	16.4201	14.2741
173	12.0612	10.3905	10.8082	11.8651	13.0489	15.3307	16.0704	14.0296
174	12.149	10.2715	11.0808	12.4593	13.2148	14.0731	15.735	14.3942
175	12.4463	10.7101	11.3035	12.1822	13.1272	15.0664	16.6769	14.453
176	12.1616	10.6472	11.4953	12.0967	13.5598	14.9868	16.5267	14.0326
177	12.4532	10.1661	11.3408	11.8016	12.6956	15.2985	16.4523	13.8607
178	12.9524	10.3662	11.6296	11.7578	12.9547	15.0456	15.892	14.0387
179	11.7042	10.4517	11.3246	12.0363	12.989	15.1027	15.9159	14.4899
180	12.7435	10.4109	11.5587	11.6608	12.8757	14.5945	15.6477	13.9084
181	12.266	10.3131	11.3389	11.6324	12.8334	15.2298	15.8223	14.086
182	13.2224	10.274	10.8338	12.2702	13.1735	14.8195	15.9251	14.0315
183	11.6112	10.5602	11.6059	12.0766	13.5353	15.0753	15.8806	14.1781
184	11.8498	10.9984	11.4087	12.4758	12.8513	14.4289	16.0871	13.7223
185	12.7162	10.8053	11.4418	11.8262	12.9326	14.7016	16.2381	14.0599
186	12.7793	10.846	11.3468	11.8835	12.8508	14.5306	15.709	14.5513
187	12.1061	10.8167	11.3753	11.6962	12.9411	14.6397	16.5326	14.8749
188	12.3598	10.4486	11.7104	11.6223	12.7999	14.1014	15.8294	14.3638
189	12.1752	10.0708	11.569	12.1795	13.0255	14.9296	16.8184	14.4228
190	12.5775	10.6008	12.0392	11.7058	12.6485	14.5635	17.0266	14.6373
191	12.5871	10.365	11.1624	11.2311	12.7316	14.143	15.7664	14.2177
192	12.6699	10.775	11.8512	11.8659	12.3183	14.1068	15.5682	13.9991
193	12.9871	10.4197	11.3995	11.3126	13.2173	14.6365	15.8637	14.1576
194	12.7143	10.5245	11.1343	11.7988	13.1359	14.5736	16.361	14.0107
195	11.9736	11.0292	10.649	11.5698	13.7133	14.6049	16.3808	14.2218
196	11.9472	10.5054	11.5946	11.5881	13.5157	14.7164	15.823	14.6719
197	12.6182	10.6409	11.4705	11.4404	13.8165	14.9556	16.2166	14.6842
198	13.5339	10.7092	10.8229	11.6455	13.3277	15.4204	16.4986	14.295
199	12.9412	10.9002	10.7228	11.3673	13.6196	14.7854	16.3591	14.7293
200	12.7601	10.8193	11.0488	11.335	13.1471	14.8492	16.1453	13.8843
201	12.3469	11.1394	11.1642	11.7737	13.3436	14.4533	15.62	13.8233
202	12.6843	10.526	11.0883	11.589	13.0739	14.954	15.749	14.0073
203	13.1319	10.8111	11.8859	12.3421	13.7718	14.5233	16.2928	14.7522
204	13.0204	10.7862	11.3339	11.6166	13.4599	14.4036	15.915	14.8841
205	12.6953	10.7012	11.6169	12.15	13.1557	14.7245	15.861	14.6863
206	12.3761	10.4184	11.4883	11.3856	13.6645	14.2336	15.6826	14.8384
207	12.865	10.5433	11.6658	12.0204	13.1682	14.4446	16.3141	15.3329
208	12.7715	10.7341	11.725	11.6794	12.7644	14.3549	16.6814	14.0536
209	12.0773	10.6537	11.7971	11.5522	13.0568	14.238	16.4085	14.5865
210	12.4699	10.2269	11.8301	11.5483	13.2699	14.3953	16.3376	14.4814
211	12.3112	10.4928	11.9061	11.6685	13.2714	14.6824	16.6787	14.4731
212	12.0688	10.7061	11.7712	12.2256	13.5477	14.6405	15.7138	14.3091
213	12.3277	10.027	11.3319	11.7184	13.2777	15.0374	15.5761	14.1001
214	12.6059	10.1957	11.5631	11.2971	12.6507	14.3085	16.4642	14.0443
215	12.7005	10.1321	11.8076	11.2294	12.6169	14.8248	15.5044	14.0771
216	12.1448	10.4051	11.382	11.2995	12.6737	14.8752	16.1459	13.4463
217	12.3549	10.4301	11.8504	11.3673	12.8301	14.5083	16.4813	13.8046
218	12.7227	10.3426	11.4732	11.1497	13.3295	14.6352	16.3557	14.1423
219	12.329	10.3342	11.3141	11.7782	12.884	14.6477	16.1809	14.3005
220	11.9962	10.2033	11.8612	11.4455	13.0415	14.2374	15.7116	13.3802
221	11.8276	10.4793	11.6683	11.8952	12.657	15.2106	15.9622	13.2338
222	11.6265	10.1905	11.5246	10.9614	13.0362	14.7997	15.9471	13.4954
223	12.2981	10.5263	11.6321	11.3866	13.0318	14.7275	15.4526	13.6427
224	11.9021	10.3984	11.2445	10.8654	13.0798	15.2946	15.6551	13.9181
225	11.6303	10.793	12.1716	11.2273	12.8726	14.9622	16.3383	13.8496
226	12.453	10.7829	11.2002	11.3795	13.3958	14.6416	16.2407	13.6734
227	11.7755	10.1809	11.8258	10.9468	13.6466	14.84	15.9381	13.7481
228	12.7424	10.6161	11.8466	11.3526	13.201	14.871	16.2946	13.4399
229	12.2644	10.2154	11.6702	11.1719	13.399	15.1493	16.7906	13.2787
230	12.5542	10.7126	11.7549	11.2004	12.8567	14.475	15.8684	13.1139
231	12.1961	10.6654	11.5937	11.3456	13.5027	14.2388	16.1126	13.5762
232	12.1993	10.5983	11.8655	11.5396	13.3851	14.8107	15.9793	14.5114
233	12.2831	10.5812	11.7571	11.5148	13.6792	14.6416	15.4361	14.4076
234	12.031	10.6958	11.941	11.3414	12.8464	14.2196	16.169	14.0203
235	12.039	10.7575	11.4886	11.2859	13.6088	14.5419	15.5958	14.4187
236	12.1874	10.1292	11.9367	11.7432	14.2389	14.6541	16.3814	14.3416
237	12.4117	10.3475	11.8195	11.8009	12.6727	15.1945	15.4292	14.976
238	11.921	10.423	11.6227	11.1092	13.0854	15.2407	16.3677	14.507
239	12.8553	10.5059	11.435	11.6246	13.1803	14.9968	16.1098	14.1552
240	12.1297	10.7238	11.5502	11.6062	12.4364	14.6864	15.7352	14.2345
241	12.2397	10.3745	11.8982	10.634	12.7861	15.105	15.6625	14.8316
242	12.6409	10.3375	11.9214	11.6266	12.9891	14.7262	16.2083	14.7085
243	12.111	10.0839	11.7448	11.3094	12.7787	14.8931	15.7074	14.3894
244	12.8304	10.6023	11.6121	11.4285	12.7321	15.2119	15.8642	14.6364
245	12.7943	11.1415	11.4184	11.3614	13.188	15.322	16.233	14.3104
246	13.1164	10.4275	11.8475	11.5375	12.7162	15.1267	15.7471	14.9073
247	12.5125	10.645	11.7658	11.5316	12.876	14.829	15.4399	14.7529
248	12.7505	10.7868	11.6968	11.3997	12.7665	14.2847	16.379	13.7448
249	12.9471	10.568	11.7253	11.3752	12.8084	15.0745	16.1324	13.723
250	12.7311	10.443	11.8074	11.3708	12.9939	15.0422	16.024	14.3535
251	12.8269	10.7561	11.7321	11.3629	12.8851	15.2383	16.29	13.868
252	12.8941	10.71	12.0821	11.5539	12.69	14.2184	15.8568	13.7624
253	12.3767	10.3189	12.0514	12.0589	12.9346	14.8105	16.3753	14.0837
254	13.3066	10.5565	11.701	11.4883	12.8509	15.0153	15.6494	13.8327
255	12.3175	10.6976	12.1793	11.6301	12.8892	15.2713	15.5859	13.4391
256	12.5315	10.9445	11.9004	11.8375	13.1853	14.7459	15.811	14.0512
257	13.1865	10.4757	11.6827	11.9669	12.9265	14.5815	16.326	14.3753
258	12.9208	10.9533	12.3009	11.3217	12.8847	14.2323	16.344	14.2125
259	12.6353	10.1471	11.9607	11.7889	13.0589	14.9697	15.2276	14.1917
260	12.4789	10.6504	12.2731	11.4352	12.7809	14.8333	15.7985	13.8419
261	13.1896	10.4635	12.419	11.553	12.6858	14.824	15.463	13.6026
262	13.2736	10.3198	11.9826	11.6501	13.2155	15.0594	15.3141	14.2767
263	12.9377	10.4078	11.9451	11.5559	12.9887	15.5014	15.7767	14.6
264	13.0277	10.0852	12.3408	11.4968	13.0531	14.7653	15.1301	14.4998
265	12.4079	10.5681	12.0944	11.482	13.0341	15.0313	14.9046	14.1032
266	12.8081	10.3053	12.2749	11.4817	12.8741	14.5257	16.1201	14.3176
267	12.9387	10.3722	11.835	11.5121	12.5592	14.9749	15.5147	13.5703
268	12.5255	10.2856	12.0145	11.2248	13.4031	15.2603	15.386	13.8164
269	12.7811	10.3469	11.8915	11.6451	12.8614	15.1149	15.5404	13.7098
270	12.7918	10.3434	11.9323	11.4644	12.5289	15.1959	15.8303	14.0456
271	13.0059	10.5023	11.7943	11.8065	13.2811	15.273	15.7284	13.8107
272	13.2907	10.5092	12.0844	11.7293	12.6316	15.1654	15.6766	13.4436
273	12.5638	10.5277	12.0898	11.4932	12.8143	15.1215	15.5498	13.7608
274	13.5983	10.5356	11.8104	11.3607	12.8807	15.06	14.6453	14.0729
275	13.4756	10.2491	11.9444	11.2876	12.9982	14.9092	15.373	13.9621
276	13.2098	10.2742	11.6453	11.3042	12.8878	15.0221	15.2601	13.7234
277	12.821	10.2267	11.806	11.7502	12.932	14.7152	15.4092	14.5937
278	12.7738	10.2373	12.1086	11.1895	12.9285	14.4771	15.5342	13.643
279	13.2325	10.4467	12.0178	11.5918	12.9149	14.6514	15.5349	14.4661
280	12.9603	10.2727	11.8919	11.8208	13.0675	15.2126	15.6782	14.5951
281	12.7226	10.6273	12.0992	11.9877	12.7401	15.2603	15.2957	13.9389
282	13.1464	10.2531	12.1343	11.803	12.9806	15.0305	15.8233	14.1369
283	12.3164	10.4542	12.2431	12.3779	13.2527	15.1691	15.0395	14.1065
284	12.8973	10.5197	12.1991	11.6073	13.4589	14.8689	15.4541	14.5659
285	12.8416	10.482	12.3092	11.2996	12.6933	14.4568	14.1411	13.8788
286	13.1422	10.2994	11.9549	11.5489	13.0091	14.735	15.0023	14.3728
287	12.6124	10.6119	12.345	11.3714	13.0931	14.6603	14.5824	13.5465
288	12.9127	10.8011	12.5686	11.6196	12.9198	15.4444	14.1764	13.5189
289	13.3145	10.4202	12.4316	11.7459	13.1161	14.668	14.6757	13.9026
290	11.8849	10.6343	12.2979	11.8597	12.7746	15.2789	14.408	13.2941
291	12.604	10.1696	12.3952	11.6889	13.3584	15.2556	15.2719	13.6745
292	13.4607	10.4784	12.1214	11.2544	12.6708	15.6211	15.0718	13.7693
293	12.969	10.2591	11.9542	11.5033	12.8123	14.8971	14.7849	14.0469
294	13.0393	10.2067	11.822	11.4842	13.1157	15.1522	14.6984	14.0732
295	12.7813	10.1319	11.8873	12.0271	13.1893	15.4522	14.8634	14.1491
296	12.6758	10.5497	12.2575	11.8836	13.3152	15.2985	14.357	13.5522
297	13.0718	10.2286	12.4131	11.3265	13.3051	15.3553	15.0228	14.2996
298	12.9307	10.1289	12.8966	11.8743	13.7259	15.939	15.3287	14.0056
299	12.8013	9.83112	12.1561	11.4305	13.4335	15.3301	14.3563	13.726
300	12.8911	10.2024	12.3345	11.7402	13.017	15.4597	14.6384	13.9276
301	13.0759	10.4371	12.3422	11.6867	13.0711	14.9902	14.2349	14.2631
302	12.9763	10.0745	12.4066	11.6749	12.9389	15.2184	15.0998	14.2418
303	12.9845	10.1808	11.9687	11.5931	13.3512	15.1946	14.6839	13.7757
304	13.3687	10.3889	12.2933	11.3169	13.2166	15.4814	14.7724	14.1864
305	13.4861	9.87171	12.0901	11.7426	12.9327	15.1073	14.5937	14.5563
306	13.2308	10.466	12.1879	11.7678	13.1003	14.9197	14.5485	14.4641
307	13.0348	10.1965	12.0139	11.9395	12.8838	15.4381	14.045	14.4086
308	13.606	10.2785	12.1818	11.8432	13.2577	15.3087	14.4895	14.6181
309	13.2286	10.6606	12.3949	11.4318	13.3429	15.3769	14.306	14.5306
310	13.8049	10.4883	12.5473	11.8087	12.9249	15.5008	14.4351	14.6055
311	12.7957	9.9231	12.5387	11.2821	12.7608	15.6408	14.5465	15.1627
312	13.11	10.5337	12.183	11.8046	13.3597	15.0077	14.8225	14.509
313	12.9374	9.90419	12.2244	11.5985	13.2634	14.8707	14.7635	14.7505
314	13.1112	10.3751	12.3462	12.6881	13.4619	15.0977	14.0294	14.9197
315	13.7117	9.9687	12.0788	11.7183	13.0255	15.6041	14.0542	14.5266
316	13.231	10.2705	12.5669	11.592	13.7715	15.6488	14.0173	14.4982
317	13.0382	10.1322	11.7918	11.6169	13.4036	15.4986	14.1927	14.7084
318	12.9106	10.4775	12.1589	11.2415	13.108	15.9949	14.5201	14.8837
319	13.2118	10.2682	11.856	11.7148	13.896	14.8395	14.2251	14.0341
320	13.0771	10.2152	11.7669	11.2524	13.4343	14.8676	15.7164	14.2988
321	12.7329	10.0482	11.8664	11.7125	12.9555	15.4594	14.967	13.8712
322	12.7057	10.1273	12.2138	11.4047	13.1288	15.7649	14.6557	14.1214
323	12.2635	10.0996	11.8231	11.0637	13.753	15.2095	14.7196	14.4785
324	13.097	10.2146	12.2903	11.9159	13.4952	14.7014	15.7047	14.1439
325	12.484	10.59	12.3415	12.3343	14.1445	14.5377	15.6679	13.922
326	12.7401	10.1999	12.7734	11.359	13.5608	14.4089	15.1479	13.8555
327	12.9835	10.6245	12.2928	11.9362	13.1244	14.7081	15.2199	13.8192
328	13.2763	10.4332	12.3741	11.9786	13.1556	15.4443	15.1014	13.3747
329	12.665	10.0552	11.6803	12.3574	13.0985	15.3739	15.075	13.8294
330	12.8639	10.1202	12.4043	12.1989	13.4956	14.9337	15.3863	13.5191
331	13.4165	10.1107	11.8819	12.0842	13.3703	14.3616	15.5345	13.5816
332	13.0467	10.0966	11.699	11.9144	13.6179	13.9344	15.1836	14.6792
333	12.7082	10.3741	11.8375	12.3907	13.4371	14.448	15.2059	14.0758
334	13.2164	10.2512	11.8318	12.1522	13.0476	14.4559	15.8312	13.9052
335	13.2636	10.2966	12.0585	12.2169	13.1379	14.6205	16.3956	14.1195
336	12.5343	10.3249	12.2128	11.3345	13.1635	14.9807	15.3787	13.9646
337	12.3416	10.3266	12.2111	12.0639	13.301	15.12	15.6356	14.0175
338	12.3417	10.1757	11.7642	11.8282	13.4341	14.2998	15.8447	13.497
339	12.7799	10.2476	11.683	11.9782	13.7684	14.7057	15.8301	14.1002
340	12.6356	10.7611	11.7217	11.5739	13.1171	14.6752	15.5267	13.1996
341	13.0672	9.80421	11.5584	11.6116	13.5114	14.0425	15.5224	13.9139
342	13.2224	10.5143	11.8121	11.6464	13.6451	14.2357	15.2304	14.7953
343	12.5573	10.3397	11.6732	11.6848	13.4819	14.7791	16.0817	14.2449
344	13.0257	10.2719	11.093	11.5407	13.3133	14.6297	16.1988	13.9104
345	13.2724	10.09	11.552	11.9531	14.3253	14.1478	16.4181	13.9526
346	13.0217	10.2136	11.5596	12.4301	13.5233	14.4942	16.0794	13.9988
347	13.0288	10.4474	11.3869	11.8625	13.4876	14.3459	15.9422	13.486
348	12.8076	9.97392	11.2941	11.4554	13.32	14.4734	16.3383	14.0366
349	12.4744	10.1913	10.8177	11.725	13.254	15.1057	16.4418	14.1857
350	12.9431	10.4332	11.5315	12.2511	13.736	14.3771	16.5688	14.2545
351	13.458	10.1866	11.4495	12.1572	13.5333	14.6666	16.7978	14.2725
352	13.4982	9.75142	11.2922	11.9849	12.874	14.548	16.4438	14.0731
353	13.3944	9.74035	11.1069	11.9972	13.0802	15.2991	15.9931	14.3132
354	12.7607	10.7359	11.5179	11.9643	13.6668	14.4773	16.4421	13.6472
355	12.8867	10.5056	11.7225	11.2263	13.1475	14.5071	16.4751	14.3679
356	13.2458	10.7258	11.7508	11.9884	13.6332	14.3528	16.1634	14.0475
357	12.9918	10.6887	11.5504	11.4412	13.6924	14.4707	15.9973	14.7327
358	12.8922	10.1698	11.159	11.8175	13.1015	14.4914	15.902	14.0275
359	13.3931	10.5338	11.1365	11.649	13.65	14.2106	15.9398	13.8676
360	13.402	10.4713	11.2645	11.5368	13.2908	14.0467	15.7411	14.8382
361	13.1305	10.2782	11.3582	11.6488	13.5962	14.4871	15.5727	13.6378
362	12.8571	10.8554	11.6988	11.1723	13.9998	14.5581	16.2747	14.2086
363	12.8761	10.0203	11.8384	12.0203	14.3317	14.7291	15.8781	13.6428
364	12.9405	10.2703	11.609	11.5987	13.4864	14.1181	16.546	13.7779
365	13.1361	10.4851	11.5906	11.8232	13.0287	14.484	16.7905	13.7458
366	13.2169	10.2905	11.8942	11.5331	13.6731	14.3561	16.8039	13.861
367	12.925	9.98392	11.8245	10.8516	13.1363	14.6153	16.2663	14.3131
368	13.07	10.5361	11.4502	11.3027	12.7471	15.0614	16.011	14.4725
369	13.0753	10.5212	11.3757	10.9555	13.4973	14.1304	16.7432	14.1717
370	13.1807	10.5955	11.4698	11.4914	13.3071	14.4545	15.7172	14.3719
371	13.2087	10.366	11.1197	11.6204	13.2958	14.9875	16.1103	14.192
372	13.3639	10.1972	11.0597	11.2732	13.1324	14.5417	16.0222	14.5425
373	13.2395	10.3105	11.3594	11.1128	13.3601	14.3125	16.037	14.2479
374	12.5483	10.8741	11.4891	11.6782	13.5761	13.9556	16.0526	14.4899
375	12.2708	10.193	11.7778	11.7577	13.4686	14.4182	15.7031	14.9913
376	13.4681	10.2876	11.6897	11.9833	13.7099	14.008	15.8344	14.9111
377	13.1638	10.6232	11.3904	11.4723	13.5258	15.0625	16.4561	13.9495
378	12.2718	10.8244	11.4539	11.9405	13.7413	15.019	15.5536	14.8953
379	12.7202	10.2331	11.758	11.6568	13.7827	14.37	15.5798	14.2309
380	13.0502	10.4696	11.3931	11.6323	13.2884	14.8875	15.8788	15.1113
381	12.6915	10.2273	11.5811	11.4056	13.3777	14.3886	16.6449	14.6873
382	14.0959	10.3169	11.3677	11.357	13.8138	14.9048	15.9827	15.1979
383	13.0267	10.2021	11.1644	12.555	13.0628	15.2866	16.2331	15.1971
384	13.804	10.5056	11.2917	11.9941	13.4941	14.8695	16.6835	14.6525
385	13.1161	10.5632	11.7636	12.0908	13.6173	14.1455	15.8044	14.7418
386	13.6446	10.1711	11.3418	12.3967	13.4188	14.5862	16.1819	14.7456
387	14.2832	10.6667	11.2591	12.2512	13.4265	14.3938	16.0294	15.1007
388	12.8848	10.1065	11.2359	11.8274	13.3121	14.8188	15.6811	15.6122
389	13.2078	10.3527	11.9161	11.3074	13.1963	14.4834	15.9083	15.1062
390	13.1753	10.5109	11.8628	12.2196	13.3716	14.8954	15.7399	14.6759
391	13.0725	10.9772	11.8197	11.9561	13.5465	14.9096	16.5562	14.7632
392	13.0919	10.4029	11.9063	11.9211	13.3263	14.6133	15.9578	15.0674
393	13.3577	10.4935	11.3035	11.5915	13.5303	14.4549	16.0334	14.7264
394	13.1428	10.0955	11.4496	11.9614	13.5354	13.8988	16.164	14.7225
395	12.5941	9.95405	11.5314	12.0197	13.0412	14.3368	16.0609	14.9728
396	12.6401	10.2518	11.1925	11.5444	13.5815	14.7127	16.4248	14.8886
397	13.0647	10.3003	11.0189	12.4151	13.1892	14.3535	16.4238	15.3051
398	12.836	10.4211	11.2792	11.8929	13.8692	14.2717	16.2984	15.4904
399	12.4631	10.313	11.2056	12.4949	14.078	14.3309	15.6222	15.5103
400	12.7289	10.3745	11.3183	12.0953	13.6029	14.7182	16.057	14.4524
401	12.2068	10.1692	11.5732	12.1038	13.6985	14.7892	16.4313	14.5536
402	12.3172	10.085	11.9317	12.2983	13.069	14.602	16.4337	14.8713
403	12.6267	10.4521	11.3859	12.1322	13.1745	14.8489	16.2602	15.9647
404	12.8835	10.4716	11.5307	12.2283	13.2949	14.9975	16.0292	15.1175
405	12.7438	9.96283	11.539	11.9663	13.8001	14.4815	16.6637	15.261
406	12.7362	10.422	11.2766	11.8513	13.3453	14.3907	16.6539	15.3415
407	12.411	10.1028	11.3905	12.3818	13.4311	14.7892	16.8306	14.8599
408	13.1706	10.1268	11.2048	12.2463	13.5569	14.5106	16.3158	15.6082
409	12.4557	10.5865	10.8538	12.0301	13.0352	14.407	16.6221	15.457
410	12.8458	10.3655	11.4186	12.6267	13.7405	14.0102	16.703	14.7767
411	12.5653	10.3035	11.2385	12.9659	14.1523	14.5062	16.4837	15.0951
412	12.6892	10.4079	11.0669	12.2423	13.5884	14.8345	16.4202	15.252
413	12.5929	10.0082	11.5554	11.765	13.844	14.6934	16.1568	15.4971
414	13.264	10.0612	11.8871	11.9933	13.2322	14.7329	16.2374	15.0612
415	12.9973	10.3119	11.6048	11.7328	13.6611	14.64	16.7217	15.4974
416	12.7791	10.1377	12.0367	12.638	13.6341	14.489	16.4987	15.0182
417	12.8882	10.0641	11.6782	11.9561	12.9868	14.1834	16.8169	16.0729
418	12.9815	10.3417	11.0535	12.3141	13.5243	14.1697	16.9195	14.9546
419	13.0665	10.5054	11.5679	12.1046	13.1217	14.7012	16.5774	15.5334
420	12.6856	10.4344	11.6461	12.3764	13.5356	14.83	16.6345	14.6274
421	12.9273	10.373	11.8967	12.0271	12.9971	14.4481	16.2178	15.3771
422	12.3414	10.1236	11.895	11.5277	13.4341	14.5709	16.914	14.7096
423	12.9348	10.0946	11.5418	12.0733	13.6672	14.4812	15.8648	14.9416
424	13.0262	10.1878	11.5863	11.6447	13.8544	14.4376	15.9349	15.4973
425	12.616	10.6684	11.4347	12.0613	13.4888	14.614	16.2384	15.4282
426	12.531	10.1803	11.3706	12.2355	13.2134	14.1014	16.5546	15.3279
427	12.4412	10.6047	11.2146	11.892	13.4365	14.1539	16.1968	15.669
428	12.7637	10.3992	11.5069	12.8169	13.6716	14.0815	16.3555	16.0396
429	12.793	10.4482	11.8165	12.734	13.1545	14.1952	16.9765	16.6184
430	12.3876	10.2316	11.5103	12.2733	13.5432	14.3948	16.5017	15.9472
431	12.9129	10.3754	11.8433	12.5485	13.6559	14.3994	16.7504	15.6743
432	13.2055	10.2282	10.8952	12.0684	13.4009	14.5597	16.6696	15.2161
433	13.3835	10.3583	11.4131	11.9856	14.324	13.969	16.9911	15.4992
434	12.7123	10.379	11.3282	12.7617	13.6885	14.3594	16.7506	15.0998
435	13.3071	10.2902	12.1055	12.3363	13.7206	13.8829	17.0661	15.5128
436	13.0411	10.5269	11.3565	12.792	13.352	14.4085	17.2493	15.4106
437	12.4745	10.1596	11.1285	12.3027	13.4996	14.5968	17.0886	15.28
438	12.922	10.2245	11.3182	12.6895	13.7411	14.3161	17.0169	15.0468
439	12.7299	10.427	11.7416	12.0565	13.3946	14.3362	16.7439	15.9381
440	12.4066	10.2841	11.4125	12.5047	13.1564	14.1492	16.6765	15.1338
441	12.4748	10.1617	11.6994	12.658	13.6285	14.6318	17.0271	15.4853
442	12.4994	10.3221	11.3695	12.6034	13.6605	13.9619	16.8118	15.7326
443	12.5537	10.5457	11.361	12.3788	13.5578	14.5678	17.6378	15.8702
444	12.6935	11.0796	11.9134	12.7498	13.2127	13.9857	17.1265	15.9251
445	13.0018	10.5515	11.5741	12.7665	13.035	14.3363	17.0391	15.3654
446	12.9712	10.2716	11.5222	12.0458	13.2257	14.4052	16.3834	15.5938
447	12.2815	9.97766	11.375	12.8762	13.2636	13.3792	17.6907	15.6705
448	12.5134	9.87738	11.7021	12.5015	13.133	14.3916	16.8688	15.7211
449	12.546	10.4777	12.2825	12.9577	13.3114	14.3351	16.7472	15.3789
450	12.843	10.5188	11.5215	12.4628	13.1736	14.3777	16.7274	15.1848
451	13.2212	10.3916	11.543	12.6379	13.1052	14.2193	16.8182	14.8372
452	12.937	10.1609	11.9199	12.434	13.0337	13.6759	17.1096	14.9354
453	13.1149	10.5075	11.7898	12.9305	13.262	14.0019	17.3852	14.814
454	13.503	10.7772	11.2304	13.0721	13.0123	14.0777	17.0507	15.0643
455	13.2931	10.1759	11.3952	12.276	13.2026	14.6989	17.1045	14.6135
456	13.1843	10.2553	11.433	12.4812	13.3899	14.3981	16.1974	14.6336
457	13.0079	10.3886	11.7267	12.3305	13.3701	14.2301	16.4428	14.2643
458	13.2853	10.4833	11.2464	12.0527	13.6479	14.1636	15.9618	14.4479
459	12.7835	10.5843	11.5883	11.7653	13.4026	14.6591	16.0844	14.3069
460	12.6465	10.5182	11.7045	12.215	13.6308	14.2433	16.6122	14.8509
461	12.9427	10.6115	11.5778	12.102	12.8508	14.3616	16.6841	14.3212
462	13.1844	10.0801	11.9779	12.7217	13.3018	14.8714	16.4167	14.9749
463	12.9024	10.3379	11.4119	12.272	13.172	14.3891	16.8424	14.9178
464	12.744	10.5799	11.3903	11.5725	13.4609	14.7723	16.0532	14.9643
465	12.748	10.4086	11.469	12.1567	12.8825	14.3202	16.7814	14.6554
466	12.9708	10.6314	11.2008	12.1892	13.1028	13.9951	16.2448	14.8578
467	13.4089	10.2388	11.1732	12.1342	13.3456	13.7451	16.6229	15.0582
468	12.8218	10.1587	12.2153	12.185	13.4889	14.5982	16.7579	14.6516
469	13.1258	10.276	11.359	12.1324	13.5102	14.8454	17.1222	15.2827
470	13.1223	10.288	11.5486	12.5318	13.5984	14.3715	17.4493	15.0165
471	13.3475	10.4522	11.3038	12.7847	13.4392	14.3616	16.9079	14.6719
472	12.6236	10.2554	11.4679	12.6222	13.6705	14.5675	16.6826	14.4773
473	13.0895	10.3554	11.5831	12.9872	12.8945	14.8235	16.449	14.2311
474	12.6808	10.3444	11.5439	12.8764	12.8092	15.0648	16.5953	15.2018
475	12.8823	10.0799	11.5526	12.5786	12.7861	14.5413	17.2875	15.1882
476	13.0133	10.3527	12.2476	12.2604	13.2364	15.1094	16.4156	15.4333
477	13.3709	10.2174	11.9201	12.644	12.8307	14.5466	17.2675	14.9825
478	13.1759	9.82662	12.0003	12.5791	12.9807	14.8736	16.5601	15.2016
479	13.4162	10.1731	11.4955	12.0549	13.3443	14.8181	16.5194	14.7876
480	13.356	10.0263	11.2983	12.4135	13.1791	14.9014	16.3796	15.1826
481	13.3986	10.3901	11.047	12.4082	13.4042	15.3101	16.7425	15.4638
482	13.1783	10.1661	11.7936	12.1281	13.7762	14.8634	16.8739	15.5516
483	13.3546	10.2641	11.6312	12.117	13.2386	15.0904	16.4751	14.6582
484	13.6988	10.3091	11.3086	12.1287	13.1951	14.9759	15.8139	15.2143
485	12.308	10.6973	11.573	12.2054	13.2339	14.2823	15.8263	14.5173
486	12.9371	10.8661	11.627	12.2091	13.565	14.8419	16.5844	14.24
487	13.3554	10.4234	11.3374	12.1318	13.6684	14.639	16.0695	14.7033
488	12.7816	10.5868	10.8898	12.3571	13.3113	14.6157	16.1072	14.6022
489	13.4645	10.0188	11.2057	12.3357	13.8328	14.3502	16.788	15.0836
490	12.9119	10.539	11.1598	12.7289	12.9988	14.3886	16.714	14.4091
491	12.8439	10.244	11.5905	12.5155	13.6011	14.2966	16.4568	14.9846
492	12.5578	10.5923	11.2377	11.9301	12.9524	14.0678	16.3462	14.8175
493	13.086	10.6985	11.5969	12.491	12.8933	14.0448	16.4441	14.9234
494	12.6478	10.3418	11.2674	12.0022	13.4944	14.3223	17.102	15.2608
495	12.8106	10.5948	11.1617	12.0498	13.1743	14.2937	17.1793	14.8694
496	12.7029	10.2464	11.0117	12.2277	13.5033	14.3786	16.9772	15.4325
497	12.9957	10.7969	11.019	12.4156	13.6861	14.3872	16.9267	14.7213
498	12.8415	10.5682	11.1961	12.2519	12.8972	14.3548	16.7256	14.7835
499	12.7693	9.96374	11.4572	12.4112	13.2341	14.012	17.0681	14.7987
500	12.8548	10.0158	11.636	11.8394	13.5745	14.0902	16.6618	14.7784
501	13.3385	10.2862	11.1948	12.4147	12.8608	14.2951	16.7794	14.9635
502	13.2851	9.95535	11.4675	11.6581	13.1815	14.1065	16.4669	14.5418
503	13.2237	10.0919	11.0555	11.307	13.4007	14.3386	16.5343	15.0047
504	13.1154	10.3648	10.7583	11.7485	13.1175	14.1997	16.9452	14.8518
505	12.9442	11.1417	11.4055	11.8995	13.4816	14.0248	16.8674	14.8146
506	12.7599	10.5528	10.8466	11.399	13.4507	13.9417	16.6248	14.6892
507	12.7223	10.4092	10.9545	11.566	13.8047	14.3231	17.4485	14.4505
508	13.2577	10.2137	11.1166	11.3832	13.1108	14.3716	16.4984	14.609
509	12.2954	10.2229	11.4464	12.0627	13.241	13.975	16.7479	14.043
510	12.3503	10.3297	10.9226	12.3458	13.3112	13.7748	16.6683	14.3925
511	13.1756	10.2366	11.3717	12.2773	13.602	14.2651	15.9635	14.2938
512	12.8615	10.4698	10.8598	12.3206	13.793	14.1576	16.7051	14.3153
513	12.8402	10.5531	11.0048	11.7696	13.6006	14.2817	16.5737	14.5729
514	13.1207	10.1978	11.3859	13.4228	13.3059	14.5019	16.7216	14.7372
515	12.5512	10.1232	11.1241	12.2778	13.3425	14.1723	17.2562	14.2583
516	12.9779	10.4927	11.1233	12.5843	13.2287	14.953	16.8005	15.2533
517	12.9374	10.2498	11.136	11.8914	13.1087	14.7465	16.6157	15.0508
518	13.1154	10.6585	11.1476	11.7345	12.8236	14.4057	16.0653	15.1728
519	12.6279	10.0739	11.5892	11.8318	13.4198	14.2261	16.3946	14.7648
520	12.7246	10.1907	10.8125	11.7388	13.3109	14.5295	16.5006	14.4268
521	13.0391	10.3922	11.197	11.8329	13.0096	14.0567	16.1692	15.0567
522	13.3554	9.87017	10.9731	11.9024	13.1538	13.864	16.262	15.3629
523	13.6259	10.1008	11.1089	11.2797	13.5091	14.6275	15.8411	15.0201
524	12.8596	10.084	11.0346	12.2243	13.3748	14.6558	16.7065	15.6894
525	13.2671	10.3812	11.5365	11.8013	12.9145	15.215	16.7281	15.1725
526	13.8048	10.1936	11.3587	11.8166	13.3662	14.9327	16.7033	14.7388
527	13.1614	10.1254	11.303	13.072	13.3037	14.0006	16.1605	14.9619
528	13.4518	9.97068	11.4177	12.3293	13.5962	14.3735	16.7146	15.4209
529	12.8639	10.0492	11.3573	12.0523	13.4973	14.5246	16.3073	14.8846
530	12.9856	10.1264	11.8618	13.1032	13.4583	13.8531	16.1758	15.528
531	13.4418	10.5679	10.9468	13.375	13.5892	14.1337	16.5949	14.6758
532	12.9135	9.88915	10.9028	13.1757	13.597	14.4156	16.4778	14.7433
533	13.0254	10.7269	11.1648	13.2243	13.3656	14.1594	16.0735	14.9684
534	13.1391	10.1632	10.8536	12.9181	13.1911	13.8829	16.4611	15.1847
535	13.6484	10.0532	11.2627	12.6862	13.2256	14.8974	15.7425	14.4826
536	13.444	10.0586	11.6052	13.0106	13.9202	14.051	16.5265	14.8185
537	13.1957	10.2287	11.9171	12.3793	12.8819	14.3453	16.5418	15.2003
538	13.1244	10.3412	11.7002	12.8976	13.1178	14.0878	16.5576	15.2138
539	13.4019	10.5935	11.6743	12.6209	13.2759	14.0859	16.2656	15.0808
540	12.7891	10.4506	11.8163	12.9164	13.3537	13.8385	16.2138	14.849
541	13.1226	10.3986	11.2667	12.6895	13.3108	14.1163	16.2964	15.259
542	13.0322	10.3338	11.517	12.5059	13.349	15.0464	15.8282	14.4542
543	13.1594	10.2413	11.8905	12.6901	12.8135	14.3811	16.7183	14.9879
544	13.2287	10.4092	11.75	12.7198	13.0982	13.9342	16.3807	15.4651
545	13.3834	10.5267	11.2904	12.7232	13.4733	14.0991	16.786	14.8021
546	13.5508	10.1555	11.9488	12.4908	12.9991	13.5601	16.5979	14.1112
547	13.1313	10.1239	11.8185	12.8431	13.1138	13.8284	16.1821	14.936
548	13.239	9.89286	10.9703	12.9262	12.981	13.9109	16.9487	15.5124
549	13.1516	9.85583	11.3965	13.0228	12.8173	14.2185	16.7799	14.9138
550	13.2576	10.2324	11.7377	12.5219	13.6844	14.1451	16.4622	14.8285
551	13.4424	10.1757	11.9192	13.3137	13.0622	14.2697	16.986	14.8106
552	14.0058	10.2073	11.7977	12.8582	13.6496	13.9868	17.0967	15.6185
553	13.4879	10.0777	11.8466	12.6302	13.3507	13.9426	16.7519	15.1804
554	13.5594	10.0581	11.6846	13.1251	13.3552	14.0823	16.6876	15.2719
555	13.3332	10.0847	11.6302	12.2368	13.3057	14.6179	16.4408	15.5806
556	14.0788	10.1879	11.864	13.4081	13.1728	14.1392	16.6048	15.1661
557	13.8823	10.6103	12.2048	12.3248	13.2494	13.7922	16.5567	15.1229
558	13.5943	10.3421	11.6997	12.852	12.9972	13.3635	17.0217	15.0021
559	13.4645	10.0537	11.8239	13.1234	13.3109	14.0238	16.6613	15.0938
560	13.2494	10.279	11.8854	12.798	13.7473	14.6222	16.8038	15.047
561	13.811	10.118	12.0313	13.0331	13.6852	13.8871	16.7517	14.6219
562	13.2596	9.8898	11.7106	12.6234	13.868	14.3212	16.6331	15.5077
563	13.5142	10.0664	11.9233	12.9972	13.4166	14.017	16.9235	15.2829
564	14.3102	10.5444	11.6978	13.3332	13.5755	14.1004	16.824	15.6012
565	13.182	10.1822	11.6792	12.9684	13.5865	15.0679	17.0683	15.2259
566	13.4464	9.94037	11.5583	12.8671	13.6465	13.976	16.9936	15.46
567	13.4843	10.2141	11.1794	13.3964	13.2401	14.0328	16.3955	15.9272
568	13.0915	10.4495	12.0867	13.2648	13.5784	14.1965	17.0006	15.5244
569	13.5945	10.1783	11.612	13.2166	13.2002	14.1813	15.8742	14.9283
570	13.3748	10.3936	11.2673	13.1334	13.9265	14.104	16.1885	15.106
571	13.3839	10.4803	11.641	13.7267	13.5257	14.2751	16.4718	16.042
572	13.6755	10.3134	11.6721	12.6642	13.4004	14.3015	16.6903	16.2966
573	13.399	10.4959	10.9067	12.7884	13.2619	14.3589	16.5832	15.9749
574	13.2866	10.2761	11.1834	13.1514	13.4617	14.0808	16.8881	15.2602
575	13.4443	10.2779	11.2059	13.1373	13.4986	14.1243	16.7804	14.9709
576	13.6956	10.4144	11.3294	13.4216	13.6694	14.3594	16.7595	15.3437
577	13.2465	10.2812	11.2685	13.0206	13.7236	13.755	16.6097	15.4342
578	13.6087	10.4081	11.2062	12.5828	13.0261	15.0458	17.1237	15.1118
579	13.1031	10.271	11.1833	12.939	14.0008	14.2357	17.6564	15.1494
580	13.1683	10.1003	10.839	12.9411	13.0453	14.4328	16.4536	15.2138
581	13.4552	10.6112	10.5393	12.9256	13.0737	13.9833	16.8345	15.2769
582	12.7444	10.5094	11.0699	13.2519	13.1762	14.3981	16.8812	14.7869
583	13.1306	10.1969	11.5093	12.7677	13.0483	14.1065	16.1399	15.1515
584	13.2998	10.1412	10.9571	12.5374	13.6873	14.3482	16.5189	15.0768
585	13.3	10.0642	11.3431	12.6906	13.459	13.9422	15.8411	14.812
586	13.1923	10.4088	11.2275	12.9304	13.0873	14.0787	16.5681	15.5987
587	13.4034	10.2051	11.1029	12.6446	13.2504	14.3506	16.5621	15.4441
588	13.7037	10.0956	11.0434	13.5724	13.4315	14.8325	17.3046	14.4247
589	13.1368	10.2795	11.1521	12.991	13.7888	14.6059	16.6603	15.064
590	12.8081	9.9449	11.0993	12.6169	13.4757	14.3117	16.6013	15.2105
591	13.1375	10.1047	10.9783	12.9784	13.0061	14.0411	16.6872	14.6797
592	13.5347	10.3865	11.8466	13.4113	13.4193	14.2656	16.4032	14.8964
593	14.0691	10.2149	11.0414	12.1778	13.848	14.5034	17.1204	14.7235
594	13.9097	10.0479	11.2487	12.8602	12.6771	14.863	17.0763	14.9269
595	13.489	9.92843	11.2474	13.0318	13.0743	13.915	17.3488	15.1854
596	12.6258	10.3516	11.0196	12.7413	13.4389	14.2436	16.6853	15.1257
597	13.1608	10.0856	10.6604	13.2115	12.7173	14.0432	16.1979	15.2186
598	13.1665	10.1954	11.4157	12.8804	13.0507	14.4206	15.8458	14.9561
599	13.0339	10.2335	11.0991	13.1893	13.2715	13.9049	16.153	14.9874
600	13.5359	10.1305	11.0193	13.6279	13.4595	14.2995	16.5707	14.2012
601	13.7142	9.90541	10.7759	13.5637	13.2657	14.0608	17.0856	14.6569
602	13.7935	10.306	10.3815	13.9034	13.0527	13.8738	16.9966	15.3561
603	13.1786	10.3171	10.7683	13.1994	13.0695	13.7354	17.1946	14.2527
604	13.2561	10.2763	10.5259	13.1053	13.31	14.105	16.8942	14.4874
605	13.6742	9.92707	10.4158	13.844	13.0618	14.349	16.8418	14.7793
606	13.7601	10.1635	10.6705	12.6962	13.0461	14.4246	16.1973	14.5373
607	13.3722	10.3443	10.7132	12.3715	13.1661	14.0833	17.2469	15.5909
608	13.3616	10.4306	11.2377	12.7227	12.9781	14.5257	16.6032	15.6507
609	13.7032	10.2132	11.4456	12.79	13.0284	14.2526	17.018	15.3197
610	13.12	10.5806	11.5096	12.1513	12.7499	14.3476	17.4535	15.2712
611	13.1602	10.1803	11.1858	13.2123	12.8133	14.3279	17.7075	15.4224
612	13.56	10.0595	11.0078	12.6757	12.8031	14.1054	17.2367	15.0833
613	13.4804	9.9617	10.8095	12.0258	13.0344	13.6519	17.2539	15.4808
614	13.6873	10.1693	11.0617	12.6965	13.275	14.0657	16.0727	15.61
615	13.5086	10.1865	10.5508	13.4362	12.8462	14.913	16.5633	14.561
616	13.234	9.98577	10.3024	12.6387	12.9519	13.9833	17.2446	15.5707
617	13.7496	10.3826	10.7371	13.1535	13.3472	15.007	16.9251	14.9933
618	13.3337	10.0732	10.6186	12.5641	13.1898	14.1656	16.142	15.6063
619	13.362	9.99537	10.5351	12.1239	12.8361	15.0761	17.3338	15.8383
620	13.3198	10.3054	10.7771	12.8022	13.403	14.1682	17.3344	15.6956
621	13.0834	10.1597	10.6867	13.2326	13.2804	14.8968	17.1661	16.2093
622	12.8393	10.0375	10.4329	13.1117	13.9192	14.39	17.1106	15.9706
623	12.8362	10.2776	11.1272	12.9388	13.3184	14.9756	16.8638	15.9701
624	13.4383	10.301	10.9574	12.8712	13.1159	14.6797	17.1059	16.842
625	13.0646	10.2128	10.7754	12.8318	13.1341	14.5701	17.3099	16.2508
626	13.3395	10.1651	10.315	12.8139	13.486	14.5663	16.9319	16.0935
627	12.7557	10.3225	11.1466	12.7907	13.0036	13.8506	17.0223	16.6084
628	12.9641	10.4688	10.621	12.9913	13.0495	14.0517	16.7504	16.729
629	13.5239	10.106	10.562	12.8395	13.6211	14.1084	16.7197	16.6116
630	13.52	10.3456	10.6459	12.5385	13.4239	14.2573	17.1346	16.5708
631	13.7162	10.8944	10.4635	12.3866	13.2052	14.0671	17.192	15.8787
632	13.2945	10.6652	10.4276	12.6943	12.9294	14.1596	16.6708	16.4548
633	12.6945	10.5689	10.8866	12.7278	13.2063	14.3752	16.9784	16.2237
634	13.0579	10.7017	10.9812	12.5734	13.3107	14.6204	16.913	16.8139
635	13.3131	10.5637	10.7057	12.7472	13.3332	14.877	16.9816	16.5776
636	13.2041	10.9692	10.67	12.022	13.1011	14.3176	17.5781	16.0971
637	12.9182	10.5827	10.9086	12.6438	13.3526	14.4636	16.9583	15.1473
638	13.6159	10.4787	10.7329	13.2294	13.2085	14.6675	17.2533	16.265
639	13.1185	10.4258	10.6357	12.6161	13.5203	14.9113	17.4164	17.2468
640	13.2115	10.6124	10.8985	13.0118	13.3319	14.6176	17.5129	16.6391
641	13.4576	10.0596	11.0105	13.0827	13.1241	14.322	17.105	16.7012
642	12.8096	10.2846	10.571	13.6851	13.1498	14.3192	17.3552	15.917
643	12.9126	10.6565	11.1261	13.0943	12.9782	14.2442	16.6266	15.9309
644	13.0935	9.85706	11.1466	13.1029	14.1476	14.3238	17.7487	16.8765
645	13.4154	9.62211	11.2625	12.79	13.3691	14.3988	16.9233	17.0137
646	13.2517	9.91076	11.1144	12.8902	12.9911	14.7164	16.8832	15.7661
647	13.4875	10.3747	10.9529	13.0996	13.5349	14.2106	17.8798	16.0545
648	12.9102	9.84905	11.5025	12.61	13.0876	15.3669	17.721	15.7839
649	13.0338	9.95592	11.17	12.4976	13.2287	15.0942	17.771	15.8672
650	13.0946	10.2345	11.4212	13.2632	13.4296	14.6257	17.8019	15.4429
651	13.1003	10.0945	11.3521	12.924	13.0792	14.7459	17.2493	16.2257
652	12.8849	10.003	11.038	12.7113	13.1352	14.959	17.3192	15.9934
653	13.3979	10.2123	12.0069	12.8216	13.4959	14.3169	16.86	15.7137
654	12.9355	10.0598	11.0486	12.9676	14.1369	14.0246	17.2534	15.6674
655	13.1313	10.6383	10.8148	12.8533	13.2873	14.498	17.8569	15.3254
656	13.2855	10.2215	11.343	12.7189	13.4895	15.4041	16.6074	15.2216
657	12.2334	9.87802	11.3031	12.5334	13.5354	14.8565	16.5445	15.7307
658	12.9235	10.6706	11.8598	12.6032	13.3832	14.7792	16.5804	15.5238
659	12.9906	10.1248	11.7787	12.3609	13.5972	13.5831	16.9859	14.8605
660	13.0921	10.1032	11.35	13.133	13.698	14.6583	16.4471	15.9085
661	12.803	10.0904	11.4495	12.7553	13.112	15.2099	17.1601	14.9726
662	13.3277	10.0468	11.3898	12.7765	13.3042	14.9357	17.3768	15.2809
663	12.8155	9.72352	11.1586	12.6044	13.4776	14.6175	17.7702	15.2225
664	13.5336	10.8491	11.4369	12.6659	13.4807	14.6841	16.9048	15.7625
665	13.4427	9.91865	11.2678	12.7611	13.753	14.4749	17.62	15.5113
666	12.7093	10.1665	10.1864	12.4204	13.6754	14.7638	16.7478	15.1255
667	13.1709	10.2168	11.227	12.2898	14.0091	14.1237	17.8731	15.6216
668	13.0128	10.1591	10.7174	12.5823	13.2862	14.1529	17.0157	16.8999
669	12.8847	10.6088	10.32	13.0949	13.211	15.0887	17.0165	15.7674
670	12.7835	10.4202	10.9627	12.5374	13.2445	14.4012	17.0255	15.3548
671	13.4334	10.5155	10.892	11.9937	13.8628	14.7816	17.5256	17.1158
672	12.7785	9.8963	11.157	11.6161	13.7059	14.5095	17.0242	16.638
673	12.878	9.95863	10.8651	11.8295	13.7305	14.2703	16.9316	16.6199
674	13.1859	10.2067	10.4357	12.673	13.5622	15.658	17.4296	16.0392
675	13.0825	10.3062	10.3652	11.8036	13.5447	15.4859	16.7973	15.3455
676	13.0801	9.89158	10.2573	12.642	14.1551	15.5282	17.062	15.6997
677	13.036	9.93397	11.0297	12.3292	14.1697	15.4984	17.2014	15.422
678	12.7557	10.5108	11.0287	12.2462	14.3324	15.0968	17.5375	14.9315
679	12.7373	10.2126	10.8611	12.6856	13.3295	14.7224	16.7879	14.6939
680	13.0387	10.1975	11.3936	13.2558	13.2217	14.8497	17.0259	15.6
681	13.0261	10.4127	11.1818	12.6603	13.4786	14.8242	16.9905	15.4632
682	12.241	10.6236	10.9539	12.7305	13.2529	14.8266	16.9232	15.6439
683	12.9514	10.6517	10.4305	12.383	13.3173	14.8342	17.7257	15.8478
684	12.8904	10.1359	10.4481	12.7764	13.7995	15.1554	17.4043	15.8068
685	13.7481	10.6197	10.2633	12.6687	13.4477	14.2423	16.8604	16.0638
686	13.3957	9.87735	10.7248	12.9042	13.183	14.4458	17.3647	16.5158
687	13.0201	10.4359	11.0238	12.8327	13.0028	14.559	17.4433	16.1001
688	12.8215	10.0956	10.9983	12.5114	13.9236	14.6624	16.7696	15.0786
689	12.8952	10.0389	10.33	12.6197	13.5366	15.0894	16.7669	15.4673
690	12.989	10.1754	10.8047	12.2879	13.2357	14.8345	16.9077	16.422
691	13.0022	10.2595	10.7631	12.5413	13.7735	15.1229	16.708	15.9272
692	12.7121	10.3628	10.7355	13.0942	13.41	15.2382	17.1819	16.3615
693	12.9921	10.0244	10.8687	12.4981	13.2672	15.3026	17.1355	15.5849
694	13.245	10.1712	10.5477	13.246	13.4285	15.2981	16.5922	15.5927
695	12.8985	10.191	10.9455	12.8094	13.6057	15.1192	17.0072	15.4141
696	13.0367	10.0867	10.8243	12.238	13.2695	13.9467	17.6695	15.0059
697	12.6591	10.361	11.2445	12.0089	13.1812	14.4489	18.0416	15.0318
698	13.0381	10.3466	11.0431	11.9172	13.0231	14.9217	17.1449	14.6364
699	13.5577	10.3387	10.9331	12.2359	13.3083	14.9521	17.0279	15.1473
700	13.1986	10.4674	10.5936	11.7779	13.4374	14.3625	17.1437	14.9165
701	12.6964	10.3577	10.3691	12.2256	13.4383	14.9965	17.2772	14.899
702	13.0443	10.5067	10.5713	12.1759	13.2811	14.7288	17.0331	15.0243
703	12.9798	10.4134	11.1103	11.8347	13.3707	14.2279	17.0371	14.7406
704	13.123	10.4247	10.6104	11.7285	13.2223	13.9701	17.2918	14.474
705	12.7938	10.4175	10.7484	11.5795	13.803	14.1004	17.046	14.4318
706	12.9165	9.97962	10.3726	11.8921	13.5043	14.4083	17.5288	14.2964
707	13.5329	10.2007	10.2252	11.9563	13.2389	13.9299	17.5406	13.8513
708	13.1536	9.88875	10.4967	11.9588	13.5194	14.2812	17.4581	14.4914
709	12.8162	10.51	10.5575	12.2063	13.2655	14.1412	17.8199	14.2232
710	12.9959	10.4507	10.7456	12.2736	13.1779	14.6886	16.7217	13.6959
711	11.9816	9.88941	10.2064	11.7718	13.1679	14.3877	16.5071	13.9628
712	13.0762	10.0597	10.6691	12.2149	13.2656	14.9462	17.6283	13.9918
713	12.7015	10.255	10.4125	11.8432	13.3395	14.8796	17.2501	13.8644
714	12.7048	10.3072	10.6706	12.0876	13.1158	14.7722	17.6498	13.879
715	12.3971	10.3742	10.9006	12.6828	13.0455	14.3383	17.447	14.03
716	12.4877	10.2349	10.281	12.3795	13.6192	14.7537	17.0567	14.83
717	12.2374	9.79958	10.3801	11.7734	13.516	15.0103	16.2386	14.1184
718	12.5021	10.5337	10.3539	11.8758	13.3002	15.1115	16.6379	14.6953
719	12.6007	10.0431	11.2352	12.2878	13.3061	14.6111	17.3252	15.4398
720	12.6507	9.9196	10.8648	12.1618	13.2375	14.0202	17.1637	15.2534
721	13.0168	10.1774	11.2963	12.1241	13.3989	14.6378	17.4898	15.1108
722	12.9958	10.0316	10.8286	11.6521	13.5394	14.8386	16.7563	14.5241
723	12.3523	10.1125	11.2604	11.5482	13.3267	14.8966	16.2868	14.5286
724	13.1725	9.93722	10.8375	11.4045	12.8255	14.3475	17.3627	15.0394
725	12.7017	10.026	11.1034	11.95	13.4368	14.5941	16.0269	14.7981
726	13.1669	10.154	10.2159	12.2226	13.3942	15.2395	16.639	15.2494
727	12.2605	9.92238	11.0951	11.6008	13.1792	14.3078	16.7854	15.3206
728	13.1854	10.0432	11.5325	11.7136	13.0038	14.484	16.3554	14.8598
729	12.7379	10.0345	10.7263	11.6222	13.3901	14.1971	16.0061	15.2029
730	13.2601	10.1439	10.9289	11.911	13.474	14.5744	16.4261	14.2378
731	13.371	10.3035	10.4996	11.4434	13.1616	14.2903	16.0271	15.8878
732	12.6076	10.2668	10.7656	11.7472	12.8474	14.7147	16.2233	15.4207
733	12.9898	10.1201	10.4781	11.4501	13.9408	14.3568	17.126	15.6968
734	13.0875	10.1043	11.0746	11.4146	13.2913	14.1308	16.5706	15.8352
735	12.8893	10.82	10.9264	11.3411	13.4302	14.3291	16.0551	15.4245
736	12.9969	10.6054	11.0581	11.8397	13.2197	14.1747	16.6693	16.0809
737	13.3279	10.4894	10.9117	11.7708	13.3981	13.8775	15.9621	15.1781
738	12.9979	10.4819	10.5839	12.042	13.558	14.8561	15.5899	15.3488
739	12.5781	10.7367	10.7677	11.7211	14.034	15.0624	15.8615	14.9672
740	13.1964	10.0041	10.7448	11.7525	13.6367	14.174	15.786	15.5989
741	12.963	10.1674	10.6763	12.312	13.5488	14.8249	16.0474	14.8499
742	12.7157	9.82278	10.8253	11.8528	13.7463	14.5079	16.0003	15.034
743	12.8467	10.2348	10.8789	11.8371	13.6617	14.4289	16.3161	14.6667
744	12.9822	10.5609	11.1539	12.3024	13.726	14.0646	15.6084	15.7959
745	12.8163	9.65727	11.8654	11.9398	13.2909	13.9727	16.3258	15.3435
746	12.9887	10.2739	11.0125	12.2679	13.3114	14.4054	16.8747	14.967
747	12.5241	10.5482	11.2657	12.2264	12.8236	15.1408	16.2616	15.0921
748	12.6327	10.6353	11.1582	13.1426	13.0525	14.6407	16.5206	15.5175
749	13.0308	10.1468	10.7189	11.9217	13.3809	15.1346	16.4926	15.5387
750	13.1515	10.0822	11.1736	12.1725	13.7707	14.5607	16.0651	15.546
751	12.6443	10.0977	10.8002	11.8636	13.334	15.0169	16.6545	15.8508
752	12.4911	10.3594	11.1057	12.0704	13.4376	14.8172	16.6673	15.407
753	13.3829	10.1933	11.1016	12.3559	12.9195	14.5685	15.8659	15.4551
754	12.9939	10.3059	10.8402	12.0243	13.2912	14.3788	16.7239	15.1105
755	12.6852	10.6666	11.4735	12.5339	13.0509	15.0377	15.9293	15.5018
756	13.0552	10.4924	11.1711	11.8147	13.2039	15.6329	16.1543	14.9035
757	13.1888	10.1771	10.982	12.1134	12.977	14.7932	16.2318	15.8019
758	13.5683	10.0064	11.0313	11.7987	13.4772	14.9422	15.9055	15.2143
759	12.8929	9.85669	11.005	12.5158	12.9323	14.7898	16.1079	15.5292
760	13.1262	10.0471	11.2813	12.2936	13.0567	14.9266	16.1048	15.097
761	12.9042	10.3528	10.9831	12.1456	12.7535	14.3386	16.191	15.0248
762	12.1695	10.2836	11.0015	11.93	13.1181	14.8577	16.7596	15.5644
763	12.9191	9.79275	10.868	12.2475	13.055	14.8819	15.9309	15.8388
764	12.9515	10.0205	10.6814	12.0886	13.0825	14.2911	16.3807	15.6301
765	13.2089	10.5994	11.0128	12.1031	12.8703	14.951	16.1296	15.9736
766	12.9779	10.4954	11.3409	11.708	13.0138	15.4661	16.7203	16.2596
767	13.2171	10.391	11.5439	11.8902	13.6714	15.4298	16.5009	15.7013
768	12.9098	10.2792	10.881	12.2591	13.144	15.6187	15.8721	14.9796
769	12.7802	10.1663	10.7817	12.3431	13.1916	14.974	16.1449	14.9656
770	12.5075	10.1577	11.0562	12.3377	12.9638	15.3201	16.3319	15.998
771	12.8081	10.1696	10.8807	12.2137	13.1143	15.0687	16.4973	15.1861
772	13.5428	10.4288	11.0123	12.2144	13.1199	14.7742	15.78	14.9183
773	12.4941	10.4002	10.9034	12.5032	13.2744	14.7337	16.1289	15.3654
774	13.2301	10.5526	11.084	12.2582	13.5958	14.6409	15.7314	15.6881
775	13.1891	10.3846	10.8143	13.1018	13.0306	15.0131	15.8429	15.7718
776	13.2539	10.4184	11.1377	12.6938	13.2318	14.8894	15.9483	16.0529
777	12.6967	10.4142	11.0665	12.4619	12.9149	15.0339	16.0502	15.684
778	12.948	10.4683	10.6902	12.4375	13.2057	14.4016	16.6174	16.2574
779	12.8765	10.0752	10.6193	12.5692	13.1717	14.6537	16.5365	15.8489
780	12.8855	10.2834	10.5909	12.2939	13.4235	14.2401	16.6288	16.8171
781	12.8656	10.3732	11.2803	12.6262	13.4145	14.333	17.142	15.9987
782	12.6496	10.5807	10.6058	12.6446	13.2413	14.4892	16.76	15.1597
783	12.3396	9.9284	11.0371	12.693	13.1457	14.3762	16.8018	15.184
784	13.3327	10.335	10.8117	12.4934	13.237	14.6584	16.2956	14.8973
785	12.9711	10.4877	11.5286	12.2438	12.8348	14.1958	16.3126	15.1841
786	12.9893	10.6537	11.6483	12.453	13.522	14.1739	16.5488	15.1166
787	13.3222	10.1995	11.2387	11.6276	13.532	14.9063	17.0659	15.7035
788	13.0426	9.71795	11.2805	12.2161	13.0228	14.8836	16.7379	15.4499
789	12.6808	10.247	11.371	11.8397	12.768	14.6596	16.2475	15.2514
790	13.0602	10.4861	11.1563	11.797	13.3703	14.4571	16.0987	15.7465
791	13.2328	10.2408	11.3814	12.2231	13.5094	15.2143	16.497	15.729
792	13.1768	10.5337	11.1072	11.7338	12.9903	15.0143	16.4711	15.4548
793	13.091	10.2012	11.5323	12.5475	13.1158	14.9557	16.0205	15.9928
794	12.9228	10.0773	11.7871	11.6554	13.3767	14.8851	16.252	15.0257
795	13.4121	9.97785	11.7646	12.1186	13.2625	14.5697	15.9826	15.2703
796	13.202	10.834	11.2491	12.3176	12.847	14.713	16.7212	15.4573
797	12.3951	10.2696	11.3824	12.4109	13.3032	14.8004	16.7291	15.983
798	12.7044	10.238	11.3121	12.6226	12.8484	14.2605	16.5074	15.4911
799	13.117	10.1265	11.5203	11.9888	13.2783	14.6618	16.1264	16.0935
800	12.6506	9.91742	11.0715	12.8189	13.1752	14.5726	15.6247	16.1985
801	13.339	10.1124	11.0375	12.1982	13.0728	14.6584	16.5963	15.9814
802	12.7959	10.2	11.3883	11.9809	13.3752	14.6262	16.0305	15.0383
803	12.5602	10.5566	11.1422	12.0644	12.9722	15.1207	15.8726	15.7713
804	12.9983	10.1575	11.9347	11.7396	12.121	14.7422	16.7754	16.0501
805	12.3829	10.2769	11.2393	11.6141	13.2792	14.261	16.2921	16.2041
806	13.4829	10.143	11.1404	11.2724	12.8359	14.2451	15.7233	15.634
807	13.1407	10.0402	11.5002	11.6484	13.3897	14.7849	16.3365	15.8292
808	13.3315	10.4598	10.7665	11.9408	12.1559	15.1504	15.9544	15.6748
809	12.8517	10.116	11.2031	11.8869	13.5125	14.3406	16.1229	15.526
810	13.1931	10.3997	10.8945	11.8059	13.0627	14.3599	16.1423	15.8528
811	11.8727	10.0046	11.4366	11.5977	13.4837	14.5827	16.0551	15.8193
812	12.6931	10.3781	11.9322	11.4236	12.823	14.1534	15.9708	15.974
813	13.2815	10.8329	11.2109	11.4558	13.1556	14.9277	15.9123	16.2559
814	13.2973	10.2307	10.9781	11.9407	13.1918	14.6028	16.2927	16.2248
815	13.2881	9.95799	11.443	11.7343	13.4492	14.5325	15.863	15.5257
816	13.104	10.0957	11.7022	11.7838	14.0248	14.5795	16.0745	16.2426
817	12.893	9.99422	11.2341	12.2038	14.0597	15.295	15.8754	15.4251
818	12.8077	10.1282	11.4776	11.9031	13.2311	14.6774	16.2791	15.4788
819	13.0074	10.3209	11.2225	11.9122	13.3628	15.0393	15.6253	15.6182
820	12.9164	10.4325	10.6479	11.3369	12.933	14.7672	16.0917	15.8117
821	12.8006	10.5865	11.2343	12.5036	13.0803	15.1144	16.3609	16.5256
822	12.4945	10.4368	11.3007	12.4316	12.8124	14.6265	15.724	15.4492
823	13.2574	10.4724	11.2155	12.1262	13.0708	15.0481	15.9766	15.5656
824	13.2629	10.1099	10.8971	12.1827	13.1253	13.9879	15.8342	15.9527
825	13.1825	9.88843	10.9081	12.0691	13.204	15.8566	15.7189	15.8191
826	13.11	10.606	10.8693	12.1263	13.5178	14.6437	15.7881	15.6557
827	13.1554	10.3422	11.1977	12.6001	13.3884	14.9971	16.0982	15.7507
828	13.0765	10.413	10.971	12.1134	13.016	14.86	16.1887	15.5716
829	13.018	10.3404	10.7869	11.1496	13.4161	14.2784	15.5957	16.3601
830	12.6799	10.359	11.025	11.9161	13.1704	14.9084	15.933	16.7093
831	13.4166	10.0826	11.3763	11.685	12.951	15.1823	15.9397	16.8841
832	12.2504	10.0924	10.9255	12.1339	13.929	14.5542	16.1017	17.4016
833	12.6758	9.99942	11.0693	11.836	13.4508	14.4145	16.046	16.1318
834	12.6261	10.4608	10.6834	12.4178	13.0641	14.2171	16.7366	16.2939
835	13.1764	10.3966	10.9928	11.5706	12.8596	15.1955	15.5285	16.4978
836	13.1518	10.5991	10.9882	12.2934	13.4328	14.6264	16.7839	16.3359
837	13.1837	10.3532	10.9073	12.1911	13.1341	14.2443	16.4185	17.067
838	12.9534	9.94717	11.5644	11.9234	13.2855	14.7266	15.8921	16.9247
839	12.2873	10.1745	10.7835	12.0664	13.1494	15.2955	16.1505	16.5674
840	12.6342	10.1033	11.1148	11.9307	13.225	15.1716	15.9942	16.9986
841	13.3356	10.4002	10.9981	12.1733	13.0982	15.4512	16.4651	16.5501
842	12.4384	10.0029	10.8574	11.2331	13.5475	14.7916	16.5022	17.161
843	12.919	10.776	11.2496	11.7296	13.2393	15.1679	16.0419	17.0747
844	12.8002	10.3404	10.8786	11.9013	12.9962	14.9667	16.4728	16.9544
845	12.9457	10.3669	11.3992	12.1762	13.9835	15.173	16.366	16.7483
846	12.8254	10.5406	11.1213	11.9059	13.1775	14.755	15.3688	16.4531
847	13.163	10.6355	11.2304	11.8269	13.1189	14.8172	15.6628	17.1951
848	12.9789	10.223	11.4112	11.7895	13.2371	14.7335	15.6968	16.8026
849	13.1621	10.0713	11.3772	11.7329	12.9186	14.8733	16.1943	17.3113
850	12.7739	10.045	11.5501	11.6325	12.9956	14.7716	16.1348	16.661
851	13.0885	9.98319	10.8498	11.4831	13.021	14.7067	16.0405	17.0779
852	12.6652	9.9438	10.6352	12.304	13.4454	14.5007	15.7409	16.8215
853	12.7589	10.6796	10.6923	12.1713	12.9267	15.14	16.0807	17.168
854	13.2105	10.2566	11.0644	12.1343	13.6189	15.1275	15.9287	17.0753
855	12.9803	10.3516	11.2343	11.8223	13.3468	15.5309	15.729	16.5863
856	13.1623	10.163	10.9413	11.9971	12.9797	15.2749	16.1145	16.0835
857	13.0851	10.3791	11.2744	11.8008	13.8082	15.0054	15.4727	16.0024
858	12.8529	10.5558	11.268	11.7062	13.2518	14.9282	16.5687	15.9885
859	12.2509	10.2445	11.2895	12.0576	13.6207	14.7197	16.5884	16.8636
860	13.1758	9.96749	11.0854	12.6082	13.8368	14.7341	16.1586	16.6473
861	13.094	9.92833	11.3989	12.2065	13.5945	14.6378	16.5571	16.1198
862	13.344	10.0595	11.0478	11.8193	13.5562	14.7445	15.7095	16.7075
863	12.6837	10.4976	10.9668	12.1814	13.6705	13.9559	15.7797	16.4077
864	13.232	10.4089	11.2732	12.495	13.4668	14.3183	16.5497	16.5857
865	13.0106	10.1489	10.9282	11.7177	13.5879	14.8339	15.4357	15.39
866	12.9193	10.3666	10.8907	12.045	13.3698	14.4562	15.2807	15.77
867	12.5137	10.1165	11.2193	12.0934	13.8051	14.4589	16.5498	15.3544
868	11.96	10.6026	11.3896	12.3352	13.8039	14.4767	16.1981	16.0167
869	12.8061	10.0716	11.4501	12.8536	13.8306	15.0621	15.9428	16.3327
870	12.8815	10.0853	10.9067	12.2756	13.3639	14.4471	15.865	15.9071
871	12.713	10.2564	11.4656	12.4871	13.6542	14.5786	16.0108	17.0128
872	13.1031	10.4821	11.5043	11.841	13.5006	14.1483	15.8024	15.8063
873	13.0401	10.0554	11.1325	12.3428	13.1019	14.3553	15.7348	16.3519
874	12.5402	10.4336	11.2406	12.0605	13.5592	14.0756	15.7321	16.089
875	12.5185	10.1099	10.8478	12.5996	13.465	14.4694	16.2245	15.2941
876	12.9821	10.7347	11.146	12.255	13.329	14.1691	15.8674	15.2255
877	12.7412	10.4845	11.2476	11.9574	13.6341	14.1418	16.2747	15.8278
878	12.8908	10.1104	11.1621	12.2153	13.4558	13.8869	15.8748	15.8948
879	13.2097	10.8404	11.3047	12.2246	13.5517	14.7047	16.3129	16.3744
880	12.8078	10.3849	10.8411	12.5147	13.8772	14.5992	16.4139	15.6499
881	13.2406	10.3444	11.5973	12.6588	13.6486	14.5399	16.2907	15.4527
882	13.1325	10.3416	11.1251	13.1887	13.8346	14.428	16.5036	14.6322
883	12.728	10.2716	11.7331	12.6271	13.542	14.6935	16.2283	14.8648
884	12.6405	10.4925	11.4808	12.5923	13.5943	14.5997	16.5956	14.9532
885	13.1132	10.215	10.9142	12.1201	13.3517	15.0367	15.6794	14.2666
886	12.9199	10.2747	11.4602	12.4595	14.0615	15.2948	15.9032	15.9852
887	12.5468	10.2855	11.4513	12.4969	13.4267	14.7779	16.2081	14.9651
888	12.3273	10.3976	11.3283	12.4237	13.237	15.0717	16.3374	15.6567
889	13.4875	10.063	11.2812	12.9497	13.9022	14.8802	16.1941	15.3455
890	13.2421	10.4048	11.4375	12.8201	13.6962	14.6003	16.2102	15.5647
891	12.6519	10.1179	11.8093	12.6296	14.0516	14.6835	16.3655	15.2831
892	12.634	10.2232	11.325	12.7786	13.6747	15.0109	16.3834	16.2795
893	12.4069	11.0317	11.5653	12.5047	13.611	14.8985	16.0957	15.0837
894	12.8732	10.2015	11.4902	12.8458	13.229	14.509	17.0214	15.889
895	12.8532	10.1037	10.9653	12.5285	13.4947	14.4127	17.166	15.8394
896	12.8272	9.9184	11.1762	12.1548	13.6074	15.1853	16.7168	15.8896
897	12.6282	10.6728	10.9696	12.6785	13.1303	14.5268	16.2027	15.2558
898	12.6222	10.0062	11.4315	12.8408	13.8857	14.8596	16.4965	15.3403
899	12.691	10.1135	11.4849	12.8619	13.0813	14.4259	16.6097	15.277
900	12.342	10.3215	11.1409	12.6792	13.0703	14.1878	16.6874	14.9976
901	12.7277	10.4045	11.7405	13.2581	13.4305	15.0258	16.438	15.636
902	12.6677	10.1156	11.441	12.8544	13.3755	14.722	17.0225	14.3079
903	12.6184	9.81443	11.3055	13.6884	13.4679	14.6098	16.8333	14.6733
904	12.884	10.3241	11.1572	13.7616	13.195	14.389	16.3303	15.3667
905	13.0178	10.0969	11.4797	12.7628	12.8588	14.9013	16.5112	14.764
906	13.1432	10.4544	11.1868	12.9927	13.9178	14.8562	16.1432	15.0607
907	12.753	10.2478	11.6019	12.5388	13.6661	14.7521	15.8826	15.9084
908	13.2192	10.5871	11.6114	12.6147	14.3	14.812	16.0853	15.4603
909	13.1998	10.6612	11.2291	12.5406	13.7142	14.8038	15.969	15.7865
910	13.2947	10.3702	11.3345	12.4829	13.8477	15.0125	16.1345	16.5364
911	13.4067	10.1513	11.3916	13.0807	13.4367	15.6041	16.3315	15.6833
912	13.3034	10.151	11.3181	12.4881	13.951	15.2424	16.5666	15.3175
913	13.6754	10.4701	11.1525	12.0601	13.4705	14.8254	16.4195	15.755
914	13.0738	10.4564	10.6136	12.7357	13.696	15.167	16.9098	15.4474
915	13.0653	9.9437	10.2405	12.3749	14.3682	15.375	16.5609	15.4372
916	13.0993	10.243	11.0439	12.5178	13.4239	14.5242	16.8363	16.0642
917	13.4031	10.4269	10.611	12.3761	13.8149	14.678	16.2453	15.7531
918	13.3404	10.3867	10.928	12.3085	13.6998	14.5939	16.2823	15.7818
919	12.3555	10.1725	10.7126	12.4966	13.4778	14.6279	15.8885	15.9787
920	12.9755	10.3311	10.633	11.9434	13.811	14.7992	16.1181	16.2179
921	12.5598	10.2269	10.6702	11.8182	14.1587	14.5208	16.0826	16.1417
922	12.6561	9.98471	10.7194	12.3378	13.7094	14.9233	16.4445	16.7022
923	12.7389	10.5375	11.2114	11.4887	13.6071	14.1575	15.9434	15.7257
924	12.9017	9.85399	11.05	11.646	13.9498	14.2699	15.8796	16.503
925	12.8162	10.3265	10.8563	10.9635	13.8919	14.6732	16.7046	16.1357
926	12.9184	10.372	10.3286	11.7115	13.868	14.3251	16.4508	16.3126
927	12.7108	9.85099	10.6786	11.6611	13.4129	15.1036	16.5737	15.5584
928	13.118	10.0928	10.5199	11.7949	14.2556	14.3247	16.0786	16.7186
929	12.6474	10.2752	10.7616	11.8595	13.6834	14.8057	16.4617	15.7322
930	13.0101	10.3076	10.713	12.1843	13.6813	14.4315	16.45	15.613
931	13.4555	10.6564	10.7665	11.4728	13.3191	15.1688	16.4397	15.3414
932	12.8377	10.2461	10.7403	12.1562	13.4779	14.7996	15.6461	16.1819
933	12.8988	9.88173	10.6099	12.1295	13.9742	14.7177	15.9393	15.5451
934	12.7954	10.0625	10.3804	12.0264	13.5753	14.2793	16.0437	15.757
935	12.9133	10.2904	10.4019	12.4717	13.2431	14.8257	16.2117	16.465
936	12.6692	10.4987	10.3908	12.6466	13.4128	14.7463	15.7608	15.6488
937	12.3928	10.1206	10.7003	12.7363	13.452	14.661	16.3005	14.9454
938	12.9212	10.1626	10.7689	12.6665	13.3138	14.3474	15.7348	15.7729
939	12.6208	10.5698	10.7717	12.492	13.1808	14.4149	15.5479	15.5432
940	12.6055	10.4229	10.4024	12.3479	13.2949	14.6795	16.3515	15.7632
941	12.7276	10.3959	11.0306	12.3717	13.4253	14.5985	16.6975	15.9535
942	13.2603	10.5411	10.8586	11.5967	14.0609	14.8271	16.5702	15.2973
943	13.1017	10.3818	10.3888	12.0049	13.2742	14.8124	16.5693	14.9187
944	12.9812	10.3782	10.551	12.2165	13.0208	14.76	16.7408	15.1367
945	12.3519	10.454	10.9902	12.149	13.1849	14.2474	16.4599	15.5483
946	12.3575	10.0071	10.8642	12.138	13.2932	14.9679	16.1348	15.351
947	12.6814	10.1167	10.6528	12.285	13.0899	15.4437	15.8977	16.1655
948	12.713	10.4074	11.0642	12.6221	13.3133	15.0327	17.0952	16.3228
949	12.8645	10.0295	10.8882	12.1974	13.3982	14.8002	16.7547	16.4111
950	12.0489	10.0766	10.426	12.1708	13.7918	14.3252	16.5935	16.3413
951	12.8626	10.3004	10.3406	11.5816	13.4275	14.9525	16.0951	16.4619
952	12.4852	10.2269	10.5315	11.8589	13.6584	14.6432	16.7223	16.6509
953	13.1756	10.6027	11.1933	12.4386	13.6694	14.9752	16.2192	16.2455
954	12.375	10.8517	10.4059	11.9689	13.8379	14.8684	15.8999	16.7241
955	12.6021	10.6215	10.7033	11.8875	13.4821	14.7554	16.3925	16.4447
956	12.1199	10.0785	10.934	12.2451	13.63	14.8848	16.0219	17.3383
957	12.8226	10.1318	11.0071	12.5346	13.3814	14.4682	17.1823	16.3473
958	12.8922	10.6057	11.174	12.2305	13.449	14.3918	16.6953	17.2842
959	13.0317	10.2105	11.3371	12.3658	13.2348	14.2201	16.4753	16.2052
960	13.2406	10.6917	10.7928	12.6153	13.842	14.6253	15.8987	16.3713
961	12.3277	10.361	11.2959	12.0698	13.5656	15.1981	16.1837	16.1769
962	13.2493	10.6594	10.8067	12.0443	13.0049	13.8573	16.4795	15.9244
963	12.6764	10.2457	11.1778	12.1639	14.1655	14.6764	16.006	15.7876
964	12.6494	10.8164	10.6825	12.314	13.272	15.2577	16.3991	15.8809
965	13.1042	10.5714	10.883	12.9485	13.1509	14.3738	16.5009	16.8939
966	12.3492	10.4174	10.9445	12.1556	12.9612	15.1732	15.8278	16.9614
967	13.0094	10.3279	10.9684	11.9207	13.2091	14.9332	16.5748	16.3866
968	12.9609	10.0146	10.8799	12.8398	13.6645	15.4043	16.0516	16.429
969	12.7671	10.6134	11.0832	12.1548	13.3602	14.8389	16.6838	16.6679
970	13.2167	10.4594	11.6596	13.5254	13.6083	14.8167	16.1681	16.3395
971	12.8153	10.1269	11.0286	12.5775	13.119	14.7287	15.7539	16.3579
972	12.9811	11.0031	10.7108	12.7499	13.1612	14.4442	15.9868	16.4703
973	12.9101	10.7212	11.5283	12.4522	13.338	14.9881	16.0032	16.968
974	12.5927	10.4501	11.0681	12.8286	13.4024	14.6526	15.4924	16.7331
975	12.3771	10.88	11.0877	13.1003	13.475	15.0727	15.6152	16.5471
976	12.1995	10.9543	11.2565	12.8022	13.645	14.5647	16.2951	16.6573
977	12.5991	10.6455	10.8324	12.6315	14.1038	14.773	16.2185	16.6936
978	12.0151	10.5957	11.3539	12.5078	14.0863	14.7273	16.2246	16.8172
979	12.7883	10.4167	10.6364	12.7133	13.9685	14.5262	16.276	16.6407
980	12.6493	10.381	11.0479	11.9489	13.5323	14.9118	15.9259	17.1909
981	12.9315	10.0314	11.1065	12.1351	14.1164	14.9986	15.395	17.6045
982	12.9448	10.8988	10.384	11.7227	13.4044	14.4726	15.8103	16.459
983	12.9101	10.3838	10.8975	12.0593	13.836	14.0754	16.0158	17.2243
984	12.9861	10.6551	11.4254	12.3178	13.6135	14.9667	16.054	17.1757
985	13.2353	10.2956	10.5389	11.5506	13.9245	14.6033	15.7589	16.7281
986	13.4678	10.5583	10.7121	11.5252	14.0786	14.28	16.7492	17.4193
987	12.724	10.4904	10.7847	11.8908	14.2236	14.439	16.0949	17.19
988	12.2599	10.3207	10.5488	12.6681	13.7552	14.4554	16.1783	17.1998
989	12.3955	10.5277	10.3449	12.4332	13.7007	14.5746	15.6814	16.9158
990	12.6682	10.3762	10.9131	12.7199	13.6572	13.8304	15.642	17.2236
991	12.6374	10.6303	10.8001	13.1236	13.3708	14.4423	16.1884	17.6274
992	12.8409	10.1297	10.5714	12.6508	14.0784	14.2541	15.5969	17.1419
993	12.8906	10.6027	10.7163	12.5323	13.389	14.1168	15.9443	16.7064
994	13.0405	10.5874	10.4407	12.546	13.7287	14.2979	15.8251	17.2979
995	13.1921	11.0308	10.4203	12.535	14.0209	14.4666	15.7218	17.5882
996	13.3532	10.7382	10.3795	12.6852	14.0339	13.8915	16.3506	17.2998
997	12.5092	10.6228	10.4428	13.176	13.6607	14.731	15.7937	16.7176
998	12.6047	10.7766	10.5808	12.6718	13.8953	14.7865	16.551	16.5801
999	12.992	10.2293	10.5719	13.0871	13.6761	15.0727	16.2316	17.1662
1000	12.8576	10.9205	10.6249	12.8125	13.4346	14.8454	15.4134	17.0592
1001	12.7941	10.6483	10.9449	12.6373	13.3154	14.6788	15.7959	17.5359
1002	12.2964	10.8621	10.7815	12.92	13.2857	14.556	16.5948	17.5071
1003	12.5857	11.0085	11.0016	12.5346	13.567	15.2794	16.1937	17.3871
1004	12.4968	10.5639	10.6252	12.6295	13.7255	15.1236	15.7757	16.6203
1005	13.0769	10.4856	10.6929	11.8512	13.1185	14.9193	16.2197	16.9978
1006	12.5431	10.4779	10.6615	12.1599	13.3602	14.4001	16.0518	16.9876
1007	12.5844	10.9187	10.5048	12.0636	13.3875	13.9881	15.5484	17.0615
1008	12.4724	10.5952	10.5805	12.0235	13.2035	14.6519	16.2423	17.1532
1009	12.6939	10.6281	10.5542	11.9562	13.3121	15.0603	15.8675	17.6282
1010	12.6967	10.0232	10.1711	11.6363	13.3714	14.4888	16.0898	17.7502
1011	13.1306	10.1264	10.562	12.0808	13.633	14.4998	15.9523	17.4973
1012	12.4995	10.5702	10.2435	12.3123	13.6119	14.7861	16.0485	17.5679
1013	12.8907	10.4871	10.6038	11.6079	13.3796	14.5014	16.4618	17.1846
1014	12.7689	10.5307	10.3353	11.6538	12.8714	14.8864	16.8709	17.2924
1015	12.3269	10.9592	10.3506	11.5312	12.8476	14.8031	16.4266	16.7907
1016	12.8364	11.1322	10.4446	11.8136	13.9223	14.6897	15.8969	17.0961
1017	13.0701	10.7524	10.613	11.8983	12.7937	14.5152	16.0342	16.9803
1018	12.9324	10.7906	10.4253	12.0723	13.0592	14.6626	15.8863	16.5787
1019	12.8733	11.2804	10.5316	12.8444	13.3411	15.021	16.048	16.9502
1020	12.9425	10.5589	10.1545	12.6528	13.3673	15.1315	16.6697	17.358
1021	12.6728	10.8217	10.7317	12.4568	13.4989	14.7796	16.2726	17.8193
1022	12.6588	11.2809	10.7159	11.7949	13.3241	15.227	16.3051	17.1572
1023	12.8549	10.6665	10.7271	11.3112	13.2238	15.2078	16.2233	16.7216
1024	13.1597	10.9261	10.9164	12.182	12.9248	14.9016	16.0636	17.1904
1025	12.1477	10.5048	10.8241	12.2071	12.7557	14.6824	16.2796	16.712
1026	11.9857	11.3768	10.8804	11.7074	13.3386	14.9176	16.5492	16.3706
1027	12.9078	10.5987	11.129	11.2961	13.3489	14.843	16.1411	16.9407
1028	12.748	10.895	11.2192	11.7066	13.1913	14.6919	16.313	17.1821
1029	12.378	11.1221	10.6644	12.0411	12.9007	15.1009	16.2348	17.2865
1030	12.0181	10.8948	10.5203	12.2155	12.8254	14.8592	16.2618	17.5158
1031	12.9726	10.153	10.6983	12.0576	13.3757	14.5826	16.5169	16.7956
1032	13.3402	10.5621	10.7949	12.1949	13.2719	13.8153	16.1254	16.9704
1033	12.7539	11.2561	10.8179	12.0082	13.298	14.4975	15.8162	17.1852
1034	12.8459	10.4973	11.1279	11.7035	13.4083	15.1962	16.0412	16.9301
1035	12.799	10.4694	10.4026	11.9055	13.7562	15.0854	16.4342	17.9101
1036	12.6347	10.6434	10.622	11.5859	14.1062	15.4126	16.7432	17.144
1037	13.0568	10.3455	11.3982	11.4277	13.2934	15.0887	16.5242	16.7065
1038	13.4811	10.1318	11.2715	12.2582	13.2745	15.0637	16.1686	17.4879
1039	13.1113	10.3158	10.752	11.9389	13.3079	14.7226	16.3164	16.6369
1040	12.9083	9.93065	11.447	11.9194	13.2036	15.3547	15.8747	17.2882
1041	14.0143	10.1005	11.1877	11.5191	13.2961	15.4794	16.3044	17.4775
1042	13.2684	10.4528	11.5784	11.8472	13.2122	15.5025	16.3031	16.7261
1043	12.5301	11.0794	10.9477	11.5299	13.3034	15.1532	16.3221	16.8952
1044	12.8513	10.9446	11.46	11.9699	13.7254	14.8682	15.9008	16.6638
1045	12.7677	10.8399	11.4256	11.5948	13.0941	14.9045	15.9458	17.452
1046	12.2542	11.2397	11.1189	11.8739	13.2599	14.6906	16.0802	16.2931
1047	13.2891	10.7204	11.115	11.7742	12.9753	14.7001	16.3024	16.5851
1048	12.7338	10.5384	12.0499	11.631	13.1922	14.7924	16.1295	16.9415
1049	12.9481	11.1265	11.3884	11.6033	13.3064	14.7426	16.4508	16.3384
1050	12.7501	10.7276	11.2731	11.8945	13.2087	14.8228	15.8614	16.1525
1051	12.7155	10.2835	10.843	11.7403	12.9633	15.2141	16.1601	16.1801
1052	12.8988	10.5982	10.8739	11.7788	13.1888	14.7363	16.439	15.7755
1053	13.1159	10.8427	10.7305	11.3746	13.2	14.5809	16.0093	16.9719
1054	13.2311	10.5998	10.8595	12.0938	13.0891	14.93	15.8811	16.967
1055	13.6338	10.9811	11.3629	12.5659	13.3663	14.9764	16.6269	16.6762
1056	13.2655	10.5761	10.9377	12.1323	12.8111	15.1722	15.9617	17.0193
1057	12.9558	11.1825	10.9998	11.9367	13.3052	14.8712	15.7076	16.561
1058	13.219	11.0748	10.9755	12.1194	13.1893	15.0694	16.0513	16.2908
1059	12.9199	11.1791	10.5233	11.2813	13.3954	15.1505	16.2956	16.9465
1060	12.4832	11.3589	10.5655	11.4028	13.5646	15.3675	16.3005	15.6396
1061	12.9003	11.0141	11.1246	11.6187	12.9281	15.23	15.9444	16.4252
1062	12.8666	10.8672	11.0493	11.8013	13.0532	14.7743	16.2477	16.3901
1063	12.8387	10.8471	11.2461	11.384	13.6566	14.8192	16.3413	16.8006
1064	12.6703	11.2822	11.4622	11.9109	13.291	14.4344	16.1844	16.9969
1065	13.0659	11.343	11.039	11.8413	13.2364	14.8108	16.0825	16.4688
1066	13.1567	11.1565	11.0057	11.8876	13.3053	15.2669	15.9051	16.4115
1067	13.1081	11.4562	10.9085	11.4125	13.1884	14.484	15.8922	17.388
1068	13.0417	10.9445	11.0505	12.0792	13.0539	15.0796	16.1793	16.3841
1069	12.8852	11.3276	10.4213	11.729	13.3196	15.224	16.0027	16.9523
1070	13.0453	11.9455	10.386	11.5592	13.2879	14.7965	16.3779	16.9915
1071	13.2324	11.675	10.9249	11.1311	13.4301	15.2552	16.0743	16.3502
1072	12.7061	10.51	10.5657	11.5574	13.437	15.0102	16.0668	17.1017
1073	13.014	11.1946	10.8544	11.6698	13.0648	14.7819	15.6917	17.0507
1074	12.8782	11.3317	11.2751	11.8725	13.0003	14.8766	16.1687	17.1645
1075	13.1638	11.2144	10.6761	11.4648	13.2542	15.3461	16.1804	16.9371
1076	13.237	10.7563	10.965	11.4439	13.5417	14.7824	15.7514	16.9171
1077	12.9489	10.8864	10.979	11.8294	13.5522	14.2878	15.7776	17.1431
1078	13.2275	10.8195	10.572	11.2924	13.5857	14.8234	16.1433	16.9038
1079	13.2962	10.8067	10.9763	11.4649	13.3991	14.6104	15.8636	16.6691
1080	13.4483	11.139	10.5062	11.8395	13.9619	14.9777	16.7043	17.0914
1081	13.3716	11.5123	11.2969	11.539	13.4605	14.7166	16.7156	17.2215
1082	13.527	11.3095	11.3694	11.7244	12.9709	14.8066	16.1563	16.3473
1083	12.8668	10.8211	11.2878	11.4887	13.4836	14.3969	16.6471	15.7359
1084	13.1109	10.7078	10.6501	12.1594	13.6528	14.8738	16.3401	15.8197
1085	13.0871	11.0835	11.4289	11.7588	13.2883	15.0728	16.8252	15.6764
1086	13.0451	10.6523	10.8082	11.6439	13.7927	14.8373	16.6739	16.3576
1087	12.9878	11.1688	10.4032	11.7761	13.3863	14.8378	17.0399	15.5477
1088	12.872	10.6336	10.5916	11.2753	13.348	15.0197	17.1209	16.1304
1089	13.0228	10.0866	10.9939	11.8577	13.763	15.4694	16.7543	15.7911
1090	12.9573	10.5971	10.5728	11.6872	13.744	15.3383	16.8976	15.2815
1091	13.4613	10.3305	10.7422	12.0107	13.983	15.6957	15.989	15.4509
1092	13.1701	10.2857	11.1315	11.8701	13.9457	14.9927	16.0192	16.6353
1093	13.3243	10.3887	10.6776	11.745	13.4231	15.4411	15.9451	15.4031
1094	13.1776	10.4929	10.4643	11.7569	13.6472	15.4744	16.2011	15.9121
1095	12.8578	10.0718	11.046	11.6355	13.3117	15.7751	16.9115	16.0592
1096	13.169	10.5577	10.6293	11.9277	13.2013	15.6915	15.9039	16.256
1097	12.8358	10.2163	10.6904	11.8094	13.3008	15.0556	16.1403	15.7719
1098	12.9836	10.1941	10.4441	11.7553	13.4741	16.3893	16.7188	16.2486
1099	12.9847	10.4718	10.931	11.884	12.8941	15.9996	16.2501	15.436
1100	13.2512	11.0306	11.2762	12.2562	13.3644	15.8757	15.9666	15.8779
1101	13.5618	10.6004	11.0589	11.7125	13.3597	15.8018	16.1064	15.9432
1102	13.1958	10.4093	10.9651	11.5257	13.3958	15.7821	16.3876	16.3845
1103	12.8769	10.5774	10.9598	11.7822	13.1006	15.4589	16.3788	16.8968
1104	13.4136	10.2903	10.9722	11.7925	12.9988	15.2135	15.9066	16.9041
1105	13.1683	10.0705	10.8992	12.2206	13.0518	15.0474	15.9602	16.5211
1106	13.1996	10.035	11.063	12.2845	13.1169	15.3582	16.0098	16.5362
1107	13.1526	10.1455	10.8523	12.3153	13.3703	15.3839	15.7043	16.0408
1108	13.1542	10.6065	11.0408	12.0021	13.3296	15.0743	16.2813	17.1058
1109	13.0557	10.4293	11.4637	12.528	13.4591	14.6901	16.21	16.2639
1110	12.7816	10.529	10.9569	11.7136	12.9622	14.7877	17.072	16.9562
1111	12.9137	10.3463	10.895	12.0851	13.6695	14.648	16.9286	16.496
1112	12.9056	10.4697	11.2407	11.9391	13.1488	14.9824	16.6255	16.1837
1113	13.1888	10.588	11.2234	11.3086	13.4713	15.4959	16.7397	16.4742
1114	13.278	10.5426	11.1777	12.054	13.245	14.8539	17.2133	16.4499
1115	13.2592	10.1399	10.8987	11.9572	13.6736	14.859	16.8524	16.0857
1116	13.3054	10.3165	10.945	11.9326	12.8219	15.0374	17.2289	16.6744
1117	13.495	10.4053	11.136	11.6982	13.3346	14.4582	16.1467	16.3156
1118	13.2503	10.4449	10.5004	12.0759	13.6396	14.3302	16.585	16.7842
1119	13.1904	10.3241	10.6728	11.8915	13.255	14.7113	16.6934	16.6254
1120	13.4577	11.1247	10.9251	11.5989	13.2711	15.1626	17.0891	16.5775
1121	13.2977	10.2683	10.9362	11.3522	13.9587	14.6887	16.6645	16.2309
1122	13.0361	10.3778	11.0073	11.7554	13.2087	14.3831	16.2154	16.1676
1123	13.4981	10.1232	10.9958	10.8271	13.2909	15.0105	15.897	16.9206
1124	13.5686	9.89217	11.8133	12.1839	13.3151	14.7969	16.2577	16.3636
1125	12.8778	10.2604	11.1848	11.5441	13.0816	14.8216	15.668	16.9066
1126	13.7899	10.3928	10.9166	11.4473	13.3813	15.1259	15.9744	17.0862
1127	13.1967	9.95722	10.9532	11.3389	13.3737	14.3601	15.6887	16.0382
1128	12.8799	10.4584	11.4591	11.6997	13.0406	14.9889	15.7977	16.1882
1129	13.1087	10.6657	11.2253	11.6456	13.2498	14.6508	16.1698	16.6074
1130	13.0389	10.0369	10.991	11.8932	13.0531	14.6277	16.0037	17.0301
1131	12.6017	10.5965	10.7732	11.6295	13.7426	14.3187	16.2755	16.9758
1132	13.3073	10.4661	11.3591	11.2771	13.3723	14.6455	16.1977	16.5292
1133	13.5322	11.0017	11.116	11.329	13.3941	15.2804	16.7292	16.1994
1134	13.3049	10.5551	11.0197	10.9672	13.0312	15.6873	16.3587	17.0883
1135	13.2391	10.73	11.308	11.1483	12.8484	15.3582	16.9623	16.9229
1136	13.4475	10.3966	11.2403	12.054	13.5045	14.6357	16.3343	16.848
1137	13.756	10.6279	10.754	11.7569	13.9659	15.3226	16.2004	17.4011
1138	13.1188	10.3761	11.3261	11.6713	13.0317	14.7293	16.191	16.8404
1139	13.237	10.4758	11.1413	11.7444	13.4786	15.2333	16.2165	16.5698
1140	13.0126	11.011	11.0097	11.5246	13.0245	14.955	17.9892	16.8643
1141	13.3521	10.3733	10.8509	11.6799	13.1583	15.0837	16.8116	16.7588
1142	13.2236	10.6168	10.8938	11.7713	13.7918	14.8643	16.6113	16.8463
1143	12.8117	10.7136	11.267	11.7601	13.2508	15.631	16.6116	16.6187
1144	12.9518	10.586	11.4693	11.3639	13.1444	14.3368	16.8319	16.1172
1145	13.0356	10.5345	11.1282	11.9587	12.9676	15.0419	16.6421	16.2469
1146	13.4386	11.1625	11.3288	12.2374	13.0736	14.4017	16.5507	16.4446
1147	12.6463	10.3806	10.5638	11.9838	12.9656	14.4561	16.8917	16.4155
1148	13.314	10.2735	10.9074	11.8966	12.9816	14.8588	16.7587	15.9993
1149	13.5398	10.6076	11.049	12.239	12.826	14.1685	16.7458	16.4308
1150	13.1452	10.5348	11.3196	12.1672	12.9795	14.4859	16.8911	15.7198
1151	13.2662	10.837	11.0637	11.4279	12.6548	14.1824	15.517	16.5791
1152	13.1535	11.2006	10.7924	11.7226	12.973	14.3491	16.7687	16.1332
1153	13.4696	10.5207	10.892	12.1558	13.0929	14.5971	16.6122	16.472
1154	13.4131	10.5481	11.3608	11.8441	13.3569	14.3262	16.6121	15.3551
1155	13.448	10.9277	11.0765	11.5671	13.2592	14.259	16.3166	16.0034
1156	13.4756	11.0173	10.6594	12.2556	13.0484	14.4149	16.8008	15.9159
1157	13.389	10.9357	11.5569	11.5107	13.6042	14.2849	15.9369	17.18
1158	13.1287	10.7245	10.9475	11.8216	12.9448	14.303	16.0201	16.3529
1159	12.7359	11.1945	11.5935	11.6558	13.3944	14.4983	16.1235	16.6593
1160	13.1836	10.7235	11.0239	11.2082	13.6926	14.3517	16.1336	17.3289
1161	13.2869	11.3769	11.0793	11.5549	13.1449	14.9011	16.2789	17.4863
1162	13.5955	10.8085	11.667	12.0586	12.9556	14.5892	16.0896	16.8352
1163	13.4035	11.6501	11.5878	11.5149	12.8768	14.7342	16.5291	16.8026
1164	13.2548	10.6145	11.3019	11.6172	13.4284	14.8712	16.4098	16.6708
1165	12.8073	11.1952	10.8935	11.5309	13.6297	14.5478	16.5448	16.852
1166	12.7572	10.803	11.1175	11.6444	13.1604	15.1361	16.387	17.5498
1167	13.4226	10.3859	11.3933	12.1703	13.4202	14.5548	15.9384	16.691
1168	13.5715	10.3509	11.7616	11.9484	13.1607	14.9364	16.0055	17.2292
1169	13.2632	10.2168	11.0127	11.6152	13.7451	15.0904	16.0165	17.1957
1170	13.7183	10.2258	11.1223	12.387	13.5985	14.8434	16.0327	17.0679
1171	13.0643	10.9729	11.2084	11.6983	13.8808	14.8009	15.8225	17.5309
1172	13.2626	10.9378	11.0221	11.6712	12.9847	14.757	16.4146	17.1918
1173	13.3351	10.5967	10.9014	11.6108	13.229	15.2706	16.5998	17.79
1174	13.3322	10.4418	11.2836	11.7898	13.8872	14.5228	16.4262	17.0249
1175	12.852	10.5836	11.229	11.3844	13.3748	14.9458	17.4687	17.1969
1176	12.7875	11.1632	11.4454	11.9918	13.4914	14.9543	16.6554	17.9345
1177	12.936	10.348	10.8693	11.708	14.1414	14.4909	17.1256	17.4972
1178	12.7686	10.6518	10.7235	11.9323	13.6153	14.4161	17.5008	17.2849
1179	12.9624	10.7862	11.2026	11.5178	13.7328	14.3312	16.8894	17.5557
1180	13.0518	10.3764	11.2329	11.4325	13.8293	14.6741	16.763	16.9839
1181	12.8175	10.5438	11.0907	11.2174	13.8565	15.0452	17.0646	16.5758
1182	13.604	10.2439	11.1119	11.458	13.572	13.9493	16.3429	18.2588
1183	13.0897	10.239	11.2399	11.511	13.2254	14.2231	16.2866	17.4211
1184	13.4731	10.6273	11.2756	11.8875	13.7317	14.8533	16.0901	17.0991
1185	13.5488	10.4796	11.0301	11.4787	13.1162	15.1155	15.6527	17.0332
1186	13.425	10.8502	10.9991	12.0807	13.4147	14.9357	15.8667	16.9262
1187	13.1056	10.5184	10.6556	11.7621	13.4081	15.3098	16.4127	16.0361
1188	13.6176	10.4284	10.8846	11.727	13.4719	14.8742	16.9427	16.1763
1189	13.6659	10.1672	11.5221	11.5136	13.3013	14.5825	16.238	16.5623
1190	13.6844	10.8494	11.4974	11.8485	13.459	15.1302	16.2149	17.09
1191	13.4632	10.7129	11.0875	12.0619	13.5374	14.7215	15.8531	16.5309
1192	13.9508	10.34	10.5927	11.7036	13.0786	14.2863	15.6897	16.361
1193	13.1402	10.084	10.4656	11.8969	13.742	14.4499	15.8977	16.7518
1194	13.7824	10.5943	11.1238	11.6548	13.5697	14.4086	15.6165	16.8432
1195	13.2672	10.7253	10.7178	11.862	13.3208	14.4238	16.6369	16.1683
1196	13.2829	10.2144	11.2877	11.4555	13.4548	13.9312	16.5432	16.9197
1197	13.4447	10.7229	10.7535	11.7934	13.386	14.2189	16.2087	16.7938
1198	13.6308	11.1062	10.6943	11.6328	13.5754	14.5077	16.2008	16.8213
1199	13.1657	10.9458	10.8331	11.2528	13.4365	14.1346	16.4434	17.1935
1200	12.5639	10.8926	10.9201	12.072	13.4621	14.4671	15.3874	16.859
1201	12.8348	11.2917	11.0305	12.2156	13.7092	14.6715	16.4064	16.9748
1202	13.0427	11.0117	10.9925	12.0429	13.4506	15.2607	16.1466	17.1293
1203	12.9173	11.1601	10.7713	11.955	13.5216	14.6299	16.5684	16.6939
1204	12.798	11.0383	11.1692	11.946	13.3853	14.2736	16.1375	16.5441
1205	12.9233	11.0201	10.6683	11.2799	13.4115	14.3437	16.1817	15.7333
1206	12.6096	11.0941	10.8702	10.4751	13.4993	15.2578	16.6522	16.2879
1207	13.371	10.9546	10.9072	10.6862	13.6834	14.4395	16.3388	16.5969
1208	13.0772	10.4175	10.8214	11.2564	14.0475	15.7115	16.3928	15.3611
1209	12.9423	10.9651	10.86	10.8537	13.8568	14.5053	16.6536	16.3498
1210	12.636	10.669	11.3081	10.8508	13.5486	14.5629	16.8915	16.0222
1211	12.6936	10.9881	11.274	11.5735	13.403	14.2436	16.72	16.6362
1212	12.8982	10.8653	11.2847	10.9516	13.9131	14.8796	15.9902	16.1813
1213	12.987	11.1747	11.3273	10.294	13.7839	15.379	16.5257	16.6482
1214	13.196	11.0265	11.3585	11.4007	13.8687	15.5092	15.6565	15.9536
1215	12.7967	10.7545	11.1704	11.9323	14.0409	14.8724	17.0168	16.1186
1216	12.7456	11.2266	11.0041	11.789	14.189	14.4865	16.2928	16.7687
1217	12.8993	11.3404	11.4193	11.9485	14.1235	13.9409	16.6028	17.278
1218	13.0449	11.0416	11.3442	11.3274	14.0669	14.4035	17.0049	17.1257
1219	12.8012	11.2908	10.7109	11.5243	13.4153	14.1776	17.2801	17.5583
1220	12.8128	10.7114	11.0419	11.4132	13.5963	13.9733	16.6349	16.5623
1221	13.2463	10.6594	11.0288	11.7996	13.7041	14.2435	16.4535	16.533
1222	12.1524	11.1513	11.4438	11.8587	13.5203	14.2727	16.6172	16.5431
1223	12.8885	10.7572	11.158	11.7479	13.7227	14.4872	16.2552	17.3043
1224	13.5123	11.0002	11.0589	11.8232	13.3678	14.3865	16.6436	15.8159
1225	12.6832	10.4641	10.9883	11.7879	13.5655	14.4593	16.4525	16.9611
1226	12.5364	10.5635	11.0747	11.7104	13.6758	14.9321	16.3883	16.355
1227	12.7291	10.3897	10.9	11.6136	13.9562	14.2655	16.0724	16.515
1228	12.7163	10.8426	10.7057	11.5884	13.6978	14.665	16.088	15.8326
1229	12.545	10.4703	10.691	11.3003	13.6978	14.5486	16.5228	17.0161
1230	13.1085	10.6879	11.1899	11.6123	13.6014	14.1035	16.9059	16.684
1231	12.9316	10.9415	11.5237	11.7379	13.5983	14.3684	15.892	16.5529
1232	12.8887	10.7278	11.1453	11.2282	13.5263	14.6113	16.2069	16.7501
1233	12.6965	10.4133	11.0293	12.1556	14.0431	14.1679	16.5076	16.5537
1234	12.7377	10.6918	11.0687	11.8429	13.6079	14.6257	16.7075	16.7639
1235	12.7	10.8541	10.8009	11.5686	13.5527	15.3465	16.2368	16.6664
1236	12.3255	10.5879	11.0475	11.6132	13.3902	15.091	16.2965	16.0562
1237	13.0983	10.3315	11.3523	11.6419	13.7808	14.8684	16.6007	16.3989
1238	12.6574	10.4057	10.6484	10.9973	13.3688	14.9218	16.5138	16.6678
1239	12.8309	10.6288	10.9059	11.4855	13.8334	15.431	16.4508	16.752
1240	12.7492	10.7609	10.728	11.1422	14.2241	14.796	16.7777	16.917
1241	12.6202	10.5189	11.2957	11.6331	13.7071	14.2576	16.6554	16.4694
1242	12.294	10.4345	10.8035	10.5849	13.4426	15.0305	16.4229	17.2228
1243	12.5911	10.6027	11.1901	11.7411	14.0821	15.1345	16.552	16.2472
1244	12.6716	10.9777	10.8835	11.7215	13.9277	15.0405	16.0592	16.8483
1245	13.0922	10.7118	11.174	11.2749	13.9077	14.9281	16.4538	16.4627
1246	13.1087	10.1291	11.2928	10.8346	13.2881	14.9089	15.3132	15.9806
1247	12.5906	10.2523	11.263	11.9245	13.4229	14.8811	15.5229	16.4818
1248	12.722	10.7899	11.197	11.6167	14.0201	14.7352	15.7583	16.6448
1249	12.6337	11.0295	11.2077	11.1774	13.676	15.0356	16.4237	16.1157
1250	13.2532	10.5676	10.9841	10.8402	13.2348	14.2081	17.0651	16.4634
1251	12.5841	10.0192	11.2616	11.4943	13.5781	14.7607	16.7088	16.3112
1252	13.1662	10.6176	10.9153	11.4146	13.7158	14.9351	16.1956	17.0471
1253	12.6866	10.3711	11.0248	11.4869	13.7265	14.8729	16.8832	16.6687
1254	13.2716	10.5202	10.8121	10.6146	13.4523	14.9184	16.2549	16.312
1255	12.9901	11.0597	11.0221	11.0079	13.7101	14.9928	16.1453	16.6563
1256	13.0477	10.5754	10.973	11.2012	12.9842	14.8529	15.9778	17.4771
1257	13.0678	10.67	11.2011	11.6147	13.7912	15.0202	15.4533	17.4337
1258	12.5173	10.5098	11.1576	11.9853	13.2357	14.441	15.5786	17.3189
1259	12.3421	10.3299	10.978	11.8993	14.1048	14.4479	15.9367	16.8876
1260	12.763	10.4171	11.1775	11.915	13.4941	14.5955	16.372	16.3945
1261	12.5724	10.2085	11.4382	11.5323	13.5245	14.3291	15.9611	17.2843
1262	12.9531	10.5163	10.7047	11.9057	13.797	14.1524	16.0849	16.838
1263	12.7196	10.6546	11.4035	12.2566	13.6869	14.387	16.1735	16.8739
1264	12.4074	10.8003	10.8322	11.8608	13.5532	14.8311	16.2882	16.981
1265	12.3553	10.8169	11.1093	12.1719	13.5422	14.7133	16.393	16.7188
1266	13.1476	10.5709	10.8393	12.0751	13.9788	14.5928	16.3011	16.9468
1267	13.3762	10.4049	11.4879	12.3156	14.2372	15.3016	15.606	16.8494
1268	13.34	10.6973	11.2617	12.0697	14.2385	14.649	16.0919	16.0741
1269	13.4845	10.5669	11.6661	11.6068	13.7507	14.5588	16.0715	17.3068
1270	13.3611	10.1496	11.1233	12.3474	13.4904	14.2588	16.2606	15.9402
1271	12.9499	10.5905	11.0478	12.3265	13.671	14.4387	16.9995	16.9626
1272	13.2553	10.4587	10.9048	11.7618	14.0256	14.8296	16.1104	17.4866
1273	12.8922	11.0078	11.2024	12.4772	13.8643	14.2807	16.9269	16.7746
1274	12.3046	10.4697	11.4693	12.2704	13.8487	14.9815	16.1533	16.6283
1275	13.3226	10.8915	11.5672	12.2144	13.586	15.0615	16.6788	16.7643
1276	13.136	10.5219	11.2206	12.5691	13.7725	14.9207	16.0592	16.856
1277	13.2515	10.4359	11.4592	11.8236	14.2917	14.6401	16.893	17.2715
1278	13.0823	10.4426	10.7057	12.6695	13.9881	13.9631	16.7545	16.5802
1279	13.2056	11.0794	10.7083	12.3709	14.5958	14.1087	16.4688	16.6484
1280	12.9018	10.2617	10.9854	12.0796	14.903	14.3205	16.3874	16.6793
1281	13.0617	10.5054	11.175	12.2228	14.261	13.829	16.9451	16.2964
1282	12.5486	10.4454	11.1823	12.3582	14.7511	14.1458	16.4207	16.775
1283	12.8565	10.5033	11.3227	11.8676	14.5705	14.1863	16.7193	16.5612
1284	12.6098	10.687	11.4273	11.8597	14.3401	14.2961	15.8383	16.4815
1285	12.6138	10.9738	11.0703	11.1414	13.6309	13.7168	16.2812	17.3145
1286	12.9224	10.7522	11.1021	11.522	14.5861	14.2917	16.3031	17.0832
1287	12.5642	10.7759	11.1294	11.7561	14.1381	13.8405	16.8286	16.5571
1288	13.0957	10.6415	11.5184	10.9242	14.2499	14.2232	16.4847	17.1235
1289	12.2645	10.5021	11.258	11.3191	14.5847	13.9397	16.3667	16.9687
1290	12.8521	10.6189	11.1087	11.3543	14.6715	14.4072	15.9474	16.5719
1291	12.92	10.4577	10.9999	10.9403	13.742	14.1157	16.1505	17.3592
1292	13.1869	10.6383	11.2233	10.7884	13.528	14.3335	15.6512	17.1093
1293	12.3034	10.3381	11.2854	11.0822	13.7198	13.8361	15.9637	16.9294
1294	13.4036	10.3802	11.2779	10.8405	13.736	14.4039	15.2565	17.1598
1295	13.2706	10.4437	11.2778	11.5234	13.17	14.3377	16.0966	16.3997
1296	12.9175	10.6621	11.126	10.9817	13.9339	14.9038	16.4604	16.8983
1297	13.638	10.8397	11.2063	10.8881	14.4544	14.3604	15.9673	16.4003
1298	12.7223	10.2787	11.1401	10.775	13.8666	14.2142	15.9708	16.5628
1299	13.4237	10.6263	11.4074	11.1194	13.9886	14.4319	16.1325	17.1098
1300	13.4397	10.368	10.9779	10.7215	14.4191	14.746	16.022	16.7204
1301	13.1715	10.5021	11.6555	10.5723	14.42	14.9848	17.1089	16.402
1302	13.3005	10.0165	11.0909	10.6935	13.947	14.7049	16.6748	16.7698
1303	13.0212	10.2749	11.0179	10.4945	14.2804	14.9319	15.7942	16.9396
1304	13.1341	9.953	10.9045	10.9664	13.4404	14.7199	16.1138	17.0599
1305	13.3187	10.0667	11.4046	10.622	13.6662	14.4649	16.3732	17.0316
1306	12.625	10.4721	10.9402	11.1083	13.4355	14.7916	16.7462	17.0775
1307	13.058	10.3284	11.2184	11.3371	13.8669	14.4648	16.1386	16.635
1308	13.2308	10.5724	10.591	11.2136	13.4202	15.2401	16.7588	17.0989
1309	12.5422	10.3202	11.0355	11.4731	13.7822	14.4218	16.4001	17.0153
1310	12.6843	10.3796	11.266	10.4902	13.8976	14.5682	16.4214	16.1892
1311	13.2392	10.9502	10.9847	11.4821	13.5706	14.5564	16.3153	16.0168
1312	13.3267	10.227	11.3466	10.9629	13.6838	14.1701	17.4324	16.2474
1313	12.7005	10.7798	11.7991	11.6022	13.5805	14.4715	16.6053	16.5398
1314	13.4399	10.4157	11.4126	11.0767	13.7146	13.4464	16.164	16.1814
1315	13.3523	10.7031	11.534	11.4024	13.8632	13.9919	16.5053	16.8965
1316	12.8593	10.6644	11.4468	10.8104	13.8079	14.329	16.8028	16.6555
1317	12.1654	10.4914	11.9179	11.6163	14.2866	14.9826	16.5927	15.4277
1318	13.2487	9.96071	10.9228	11.3026	14.0002	14.5382	16.2117	16.4
1319	12.8164	10.3985	11.1624	11.2169	14.2878	14.16	16.3823	15.7219
1320	13.2964	11.0558	11.701	11.4344	13.4886	14.3503	16.3986	16.4405
1321	13.853	10.2923	11.7809	11.2441	13.8463	14.4426	16.8636	16.5101
1322	12.748	10.6334	11.0082	11.6073	14.0967	13.7814	16.9724	16.5794
1323	12.8093	10.3824	11.1251	11.4309	13.5571	14.4229	17.0842	16.6513
1324	12.8022	10.5632	10.9164	11.3288	13.5882	14.2508	16.8504	16.6388
1325	12.6842	10.8617	10.968	10.8286	14.0555	15.3054	16.6715	17.3336
1326	12.7927	10.4283	11.0884	11.7849	13.8211	14.8692	17.0057	16.7242
1327	12.6734	10.6292	11.1373	11.0503	14.2069	15.3496	17.0692	16.6109
1328	12.793	10.388	11.4649	10.9899	13.66	15.3327	16.7571	16.1036
1329	12.9567	10.6043	10.7655	11.2659	13.6187	15.4743	16.5702	16.6621
1330	12.5666	10.5264	11.2314	10.7163	14.0342	14.5756	16.5582	17.0068
1331	12.6942	10.4566	11.7376	11.3437	14.0169	15.3118	16.7433	16.3917
1332	13.1521	10.2627	11.3628	11.1458	14.3707	14.6972	16.2397	16.1621
1333	13.0577	10.6871	11.4556	10.9502	13.8024	15.6333	16.4356	17.0491
1334	12.9995	10.6908	11.4274	10.7862	14.3061	15.4919	17.1659	16.7018
1335	12.5172	10.7439	10.8053	10.9989	13.9199	14.7842	16.8439	16.5073
1336	12.4163	11.0251	11.284	11.3629	13.7058	14.9551	16.5295	16.0874
1337	12.3377	10.7321	11.193	10.5081	13.7337	15.246	16.5035	17.0519
1338	12.5491	10.6717	10.9467	11.4067	13.3524	15.313	16.556	15.7698
1339	13.2143	10.5987	11.0449	10.7739	14.4746	14.6996	16.6174	16.3154
1340	12.9695	11.1447	10.9436	10.5406	14.5206	15.4229	16.8105	16.1755
1341	13.3776	10.1776	11.4961	11.143	14.1259	14.2859	16.8761	15.836
1342	12.6651	10.7058	11.8425	10.7579	14.1126	15.1532	17.439	15.59
1343	12.9682	10.4504	11.153	11.5237	13.7014	15.3751	16.8956	16.9694
1344	13.0157	10.9442	10.6928	11.2793	13.6982	14.6336	16.5271	16.7807
1345	13.1511	10.3927	10.796	11.3496	13.7561	14.5606	16.5248	17.8358
1346	12.8023	10.264	11.222	11.8344	13.6866	15.042	16.5119	17.692
1347	12.9032	11.1179	11.1776	11.5819	13.8599	15.2701	15.8135	16.8643
1348	12.8579	10.479	11.1436	11.042	14.271	15.1492	16.8514	16.4207
1349	12.7635	10.6499	11.5343	11.4422	13.7366	15.5308	16.3646	16.9864
1350	12.9053	10.496	10.9763	11.3874	13.439	14.6591	16.6252	16.9386
1351	13.0736	11.0274	11.2597	11.2617	13.6996	15.1344	16.9883	16.3283
1352	13.135	10.8462	11.157	11.2723	13.8545	14.7634	16.7811	16.694
1353	12.961	10.7863	11.4142	11.5758	13.1527	14.9936	16.8096	16.2766
1354	12.8064	10.8182	11.2122	10.9778	13.1434	14.9831	16.457	16.8287
1355	12.708	10.6064	11.4288	10.5983	13.6626	14.7509	16.4994	16.1536
1356	12.9933	10.404	11.1645	10.9694	13.462	14.6315	16.4425	16.9294
1357	12.7381	10.7346	10.8955	11.107	13.5716	14.1598	16.2299	16.6908
1358	12.6789	10.3733	11.4007	10.8472	13.7356	14.4805	16.651	16.5968
1359	12.9298	10.6758	11.5269	11.1319	14.0091	14.3132	16.2273	16.9979
1360	13.0263	10.5977	11.2759	11.2358	13.304	14.6887	16.386	16.5377
1361	13.2514	10.484	10.9292	11.1009	13.8457	14.1606	16.7807	17.198
1362	12.4149	10.6875	10.5688	11.3666	13.913	14.1557	17.0629	16.5578
1363	12.067	10.758	10.98	11.6737	13.818	14.4925	16.7586	17.5319
1364	12.2909	10.642	11.2282	11.8856	14.3589	14.362	16.6651	16.6568
1365	11.8594	10.5608	11.2268	11.361	13.8731	14.6091	16.8089	16.5341
1366	11.6918	10.6853	11.366	11.9115	13.8422	14.5072	16.5866	17.2044
1367	12.576	10.6796	10.7868	11.7508	13.998	14.7041	16.4415	16.6814
1368	12.1641	10.6807	10.8245	11.81	13.4536	14.3838	16.3189	16.7933
1369	12.8466	10.7343	11.2782	11.8103	13.9759	14.5856	16.1665	16.9023
1370	13.3728	10.8024	11.1371	12.3249	13.3901	14.8233	16.1862	17.0659
1371	13.4387	10.6983	11.4116	11.7989	13.5657	14.0791	16.3119	16.9989
1372	12.8114	10.6761	11.3565	11.9561	14.2343	14.5202	16.2028	17.2368
1373	13.2539	10.756	11.0903	12.1056	13.6409	14.1807	17.05	17.0321
1374	13.1841	10.4503	10.9622	11.8785	14.2583	14.7008	16.5002	17.9318
1375	12.8202	10.5756	10.9085	11.5184	13.762	14.6215	15.9707	16.8788
1376	13.543	10.8183	11.411	11.9258	13.8442	14.7564	16.2614	16.6973
1377	12.9796	10.5356	11.6145	12.0587	13.7641	14.7303	16.4431	16.9422
1378	13.0324	10.8054	10.9069	11.8984	14.1424	14.586	16.0411	16.9932
1379	13.0958	10.783	10.7853	11.999	13.974	14.2284	16.8659	16.4913
1380	13.1075	10.6054	10.7306	11.6339	13.2603	13.7827	16.2064	16.9813
1381	13.0486	10.9955	11.3472	12.2657	14.027	14.2594	16.2621	16.6403
1382	12.5266	10.2703	11.0357	12.4059	13.6242	14.571	16.4609	17.3856
1383	12.848	11.2988	10.9478	11.7532	13.573	14.3914	16.5126	17.1359
1384	12.6697	10.4039	10.5207	12.3196	13.6467	15.1017	16.3924	16.8443
1385	12.6828	10.0744	11.3162	12.1317	13.1766	14.9716	16.0973	17.1044
1386	12.9266	10.5749	11.1713	12.0972	13.5519	14.7441	16.234	17.651
1387	12.7785	10.7823	10.8271	11.9175	13.0348	14.7732	16.0978	16.5421
1388	12.5481	10.6668	11.2475	11.8197	14.5193	14.4422	16.3727	16.8108
1389	13.2807	10.4662	10.9697	11.9729	14.1807	14.5368	16.5873	16.5153
1390	12.5481	9.94353	10.9252	12.0502	13.6863	14.5482	15.7811	16.0447
1391	13.3392	9.99309	10.6791	12.0447	13.6693	14.3352	16.4098	16.625
1392	12.8333	9.96435	10.7899	11.3671	13.4365	14.3585	16.3663	16.6902
1393	12.952	10.1182	11.1434	11.7183	13.1561	14.3308	16.3861	17.002
1394	13.1564	10.0042	10.4407	11.9338	13.7817	15.0024	16.0199	16.9416
1395	13.3101	10.3018	10.7479	11.532	13.3496	14.0836	16.8254	16.0379
1396	13.6891	10.2833	10.778	11.9907	13.3817	14.5233	16.1052	17.0056
1397	13.1437	9.99488	11.2539	11.8758	13.6042	14.7157	15.4759	17.0098
1398	12.8508	9.9664	10.8098	11.9421	13.0182	14.3735	16.2023	16.6257
1399	13.2375	9.92566	11.1708	11.7247	13.4537	14.3195	16.2757	17.1899
1400	12.9271	10.0885	11.0939	11.6629	13.976	14.8714	16.0416	16.5787
1401	13.1696	10.0019	11.152	11.6976	13.5664	14.085	16.3668	16.7572
1402	13.3575	9.70959	10.9847	11.909	13.2616	14.3265	15.7149	16.707
1403	12.8795	9.91384	11.3541	11.7235	13.5113	14.2483	16.1552	17.1325
1404	13.1171	9.82998	10.9477	11.929	13.5328	14.7231	15.7755	17.1886
1405	13.599	10.0328	11.651	12.0285	12.9666	14.7067	16.7962	16.5976
1406	12.4501	10.4362	11.165	11.883	13.3634	13.9419	16.3434	17.7655
1407	13.3313	10.5097	10.904	11.6857	13.525	14.2463	16.0114	16.4087
1408	13.3619	10.2237	11.2925	11.8035	13.7369	14.0776	16.2199	17.7174
1409	13.0504	10.815	11.1558	11.9978	13.8764	13.9636	16.1271	16.7527
1410	13.0696	10.3964	10.9198	11.947	13.428	14.1907	16.5258	17.5777
1411	13.0028	10.2776	10.9237	12.0799	13.2706	14.3351	16.0764	16.8119
1412	13.1142	10.3152	11.3277	11.7169	13.2992	14.2111	16.195	17.7165
1413	12.9835	10.0614	10.8321	11.7197	13.0167	14.1377	16.1839	17.0872
1414	13.1687	10.3869	11.1356	11.6022	12.7103	14.3264	16.5182	17.5677
1415	13.1512	10.1675	11.1785	11.9974	13.2217	14.5151	16.6803	16.7376
1416	12.9543	10.0152	11.0703	11.7002	13.1305	15.0035	16.913	17.0104
1417	12.9869	10.1431	11.31	11.6739	12.8944	14.7513	16.3731	15.9375
1418	13.3187	10.6691	10.9159	11.4129	13.7906	14.2889	16.5933	16.3928
1419	12.9126	10.2858	11.0868	11.621	13.8066	14.3363	16.3717	16.0757
1420	12.7232	10.8823	11.3727	12.2639	13.6286	14.6203	17.2821	16.0917
1421	13.3539	10.3649	11.2369	12.0276	13.7943	14.5629	16.9823	15.8728
1422	13.2216	10.6328	10.9727	12.2221	13.8426	14.2331	16.8232	16.1047
1423	12.8568	10.0852	10.6093	12.4646	13.6295	14.8782	16.3967	16.7388
1424	13.2691	10.4519	11.5133	12.3506	13.5748	14.5643	16.8816	16.7675
1425	13.2022	10.405	10.5426	11.9306	13.5995	14.343	16.4153	16.9484
1426	13.0643	10.204	10.6874	12.2969	13.692	14.1939	16.7343	17.1994
1427	12.6879	10.3145	10.4282	12.2806	13.8794	14.4107	16.8754	16.7333
1428	12.9955	10.647	11.0498	11.9138	13.577	14.5847	16.7458	17.3449
1429	13.6117	10.4928	10.8712	12.0189	13.2001	14.501	16.2401	16.9668
1430	12.9151	10.6736	11.1627	11.9513	13.2274	14.5337	16.7577	16.6597
1431	13.1488	10.3569	11.199	11.6344	13.9661	15.1686	16.6589	16.7135
1432	13.5828	10.5503	11.0898	12.5373	13.3013	15.0943	16.7394	15.5327
1433	13.5121	10.3602	11.1643	11.7339	13.5029	14.8716	16.9934	16.3314
1434	13.342	10.4255	11.1635	11.7654	13.732	14.7785	16.1681	17.1634
1435	13.1884	10.3321	10.9621	11.4668	13.916	14.4147	16.6039	16.6646
1436	12.9416	10.7289	11.1507	11.8028	13.4991	14.3214	16.9173	16.8364
1437	13.2342	10.7627	11.326	11.9308	13.7752	14.2745	16.6307	17.0074
1438	13.4634	10.7774	10.9526	12.4826	13.6923	14.599	16.2705	16.9526
1439	12.6845	10.8938	11.5288	11.8636	13.8303	14.4142	16.6868	16.9862
1440	13.1447	11.4628	11.3435	11.5609	14.6228	15.0442	16.7259	17.3235
1441	13.6831	11.4116	11.5729	11.6972	13.5328	14.125	16.1821	16.5774
1442	12.9908	11.0969	11.4943	11.9541	13.384	14.3879	16.8697	16.6826
1443	13.0503	10.4529	11.0658	11.5762	13.427	14.3135	16.6246	16.2658
1444	13.4413	10.7211	11.6328	12.2156	13.4261	14.5054	16.5528	16.5411
1445	12.8255	11.2268	11.2608	11.0192	13.6151	14.3971	16.3418	16.6296
1446	12.7715	10.6376	11.48	11.0106	13.5567	14.8697	16.8561	16.0852
1447	13.358	11.3774	10.9716	11.3557	13.9971	14.468	16.4107	16.4647
1448	12.6842	11.0301	11.6698	11.3245	13.2822	14.0845	16.4416	17.0121
1449	12.652	10.379	10.832	11.1871	13.699	14.2622	16.4462	17.1075
1450	12.8095	10.6035	11.1054	11.0843	13.8772	14.1632	16.9389	16.7678
1451	12.7579	11.1217	11.3932	11.2623	13.5856	14.6302	16.4869	17.2769
1452	13.1012	11.1482	11.456	11.3336	13.8328	14.491	16.3541	15.9372
1453	12.5266	11.0264	11.9836	11.0082	13.7995	14.4849	16.1489	16.8306
1454	12.6574	11.1501	11.0854	11.1727	13.9369	14.3064	16.7447	17.0134
1455	12.8115	11.3455	10.5988	11.1583	14.0651	13.9551	16.6185	17.1352
1456	13.358	10.8106	11.558	10.7613	13.9535	14.2539	16.205	17.2196
1457	12.925	11.1039	11.2628	11.1225	13.9246	14.3835	16.1173	16.8381
1458	12.89	10.4611	11.0983	10.9867	13.9588	14.544	16.6124	15.8115
1459	12.7626	10.8233	10.8516	11.0161	12.9048	14.5911	16.7834	16.6428
1460	13.0354	10.6539	10.9221	11.3393	13.0902	14.2574	17.0816	16.0298
1461	13.1915	10.2978	11.2721	11.1526	13.3357	14.6541	16.4259	16.2352
1462	12.9561	11.0414	10.986	10.9345	13.6609	13.7054	16.2634	17.0204
1463	12.8564	10.4854	11.2182	11.3196	13.2657	14.0859	16.882	15.685
1464	12.7023	11.3527	11.2665	11.7637	13.8679	14.0228	16.8195	16.6243
1465	12.8857	10.9166	11.0155	10.8497	13.385	14.6744	16.7425	16.5611
1466	12.335	11.5007	11.4186	11.59	13.3634	15.3583	16.2365	15.7924
1467	12.3281	10.6646	11.7372	11.8722	13.3498	15.0637	15.9769	16.2351
1468	12.5035	10.3667	11.5544	11.9377	13.5678	14.0631	16.2885	15.5648
1469	12.6619	10.9882	11.6605	11.5439	14.3011	14.0424	16.3253	16.5058
1470	11.8059	11.2158	10.7967	11.3449	13.4146	13.891	16.4822	16.9602
1471	12.2301	10.9614	11.2437	11.0968	13.6334	13.8436	16.6152	16.6788
1472	12.2884	10.36	11.6893	11.2044	13.6418	13.8347	17.0479	16.6106
1473	12.2108	10.3934	10.9151	10.9564	14.0854	13.653	16.9172	16.3637
1474	11.9547	10.9941	10.9774	11.0689	14.1472	14.3317	17.0187	16.4599
1475	11.9304	10.779	11.1247	10.6788	13.6745	14.558	17.2533	16.6944
1476	11.9572	11.096	10.8418	11.6568	13.8417	14.1039	16.5653	15.7018
1477	11.9696	11.267	10.5567	11.3185	13.6398	14.1974	16.4243	16.6875
1478	12.0641	10.8903	11.0791	11.2931	14.057	14.2722	16.0135	17.1331
1479	12.3243	10.6912	11.1143	11.0946	14.0714	14.5271	16.7013	16.5184
1480	12.8738	11.4591	10.5993	10.852	13.289	14.1689	16.2353	16.534
1481	12.6144	10.9635	10.7682	11.1256	13.9193	13.8537	16.9492	15.963
1482	12.8688	11.4004	10.78	11.3346	13.7107	14.3073	16.5928	16.3614
1483	12.4913	10.6964	10.4983	11.6198	14.1606	14.347	17.784	16.3228
1484	12.7951	10.7084	10.1816	10.8332	14.024	14.102	17.0254	16.5718
1485	12.15	10.4847	10.2341	10.9086	13.9081	14.3719	16.299	16.0532
1486	12.9419	10.7102	10.9782	11.2499	14.0041	14.2773	16.4031	16.976
1487	12.8615	11.5077	10.947	11.4427	13.4164	14.298	16.7088	16.275
1488	13.2016	11.6844	10.8782	11.2665	13.3208	14.321	16.4548	16.2942
1489	12.8006	11.5779	10.3894	11.1867	13.6229	14.0006	17.1421	16.3465
1490	12.8298	11.0987	11.1586	11.5462	13.3069	13.8805	17.042	16.4984
1491	13.059	10.7499	11.1983	11.8776	13.4874	14.5953	16.4567	16.1368
1492	13.0548	10.6023	10.7552	11.2153	13.895	14.7578	17.0809	15.6234
1493	12.9775	10.695	10.7415	11.3222	13.0821	15.0342	16.7031	16.4485
1494	13.1569	11.3124	11.0473	11.501	13.9629	14.4662	17.0909	16.4118
1495	12.8804	11.3439	11.2383	11.6109	14.0546	14.2611	16.7198	16.7895
1496	12.6584	11.3685	11.6272	11.2595	13.3665	14.7107	16.4288	16.2561
1497	12.9994	10.5797	11.1657	11.2645	13.7776	15.1939	16.7443	16.4974
1498	13.2397	11.4026	10.3613	11.3929	13.8669	14.9666	16.4392	16.2067
1499	12.6877	10.9805	11.0969	11.1195	13.2213	14.7518	16.1496	16.4284
1500	13.0231	10.8325	11.4413	11.2819	13.6516	15.3188	16.2855	17.2898
1501	13.0442	11.0079	10.978	10.8841	13.3629	14.3571	16.3059	17.4649
1502	13.1252	11.1096	11.0615	11.026	13.7305	15.0089	15.7788	16.8322
1503	12.5572	11.3435	11.4201	10.8108	13.567	14.4406	16.3589	16.1644
1504	12.8875	11.2038	11.0715	10.135	13.7606	15.1556	16.7506	16.0429
1505	13.3614	10.9309	11.2525	10.7043	13.8432	15.0093	15.9607	16.1041
1506	13.1478	10.9368	11.2014	10.6417	13.5818	14.5823	16.2263	16.4399
1507	13.3994	11.4013	11.2437	10.5825	13.3626	14.9271	16.4477	16.0011
1508	12.6058	11.2045	11.3352	11.1918	14.1626	15.0805	16.5964	16.5989
1509	13.0355	10.9302	10.9543	10.8083	13.4727	14.4508	16.6754	16.6067
1510	12.9343	10.8321	11.5378	11.3399	13.5371	14.0857	16.2445	16.5359
1511	13.2708	10.9471	11.4207	11.0181	13.4984	14.7211	16.7089	17.6375
1512	13.3256	10.5807	11.1567	11.2911	13.8316	14.6322	16.6874	16.9663
1513	13.7797	10.8624	11.5154	11.7589	13.579	14.1106	16.4852	16.6591
1514	12.5627	10.7608	11.3139	11.2998	13.7465	14.4096	16.3663	17.0336
1515	12.6142	10.6467	11.2524	11.3018	13.1988	14.4047	17.1153	16.9008
1516	13.3484	10.9713	11.3075	12.8877	13.4348	14.619	16.5516	17.1056
1517	12.7954	10.7345	11.6562	11.7809	13.6695	14.3297	17.1233	16.6005
1518	13.4012	11.9801	11.5846	11.7443	13.426	14.5716	16.2506	17.0441
1519	13.2368	10.8605	11.5466	11.9912	13.5892	14.6056	17.3376	17.0617
1520	13.0992	10.9464	10.9291	11.4186	13.9579	14.3262	16.4153	17.1747
1521	12.8138	11.1269	11.1914	12.2404	13.8494	14.9904	16.226	16.8118
1522	13.0726	11.2336	11.1401	11.9402	13.826	14.5144	17.1601	17.294
1523	13.975	10.6772	11.2946	11.912	14.0426	15.2494	16.8907	17.1393
1524	13.1031	11.1512	11.379	11.8314	13.6816	15.1897	16.3196	16.8106
1525	12.9334	11.0796	11.4563	11.5545	13.8661	14.7282	16.7979	16.7682
1526	12.7205	10.7884	11.7567	11.7048	13.6216	14.5685	16.6209	16.2658
1527	13.2719	10.8912	11.371	11.1001	13.7643	14.7047	16.332	16.2714
1528	13.19	11.2012	11.5717	11.7552	13.5426	14.3166	17.0648	16.5156
1529	13.4481	10.6098	11.4596	11.2859	13.5633	14.5328	16.5523	16.6177
1530	13.4136	11.1499	11.6703	11.26	13.5257	14.416	16.4324	17.3012
1531	13.0472	10.7029	11.6749	11.4526	14.168	14.7476	16.665	16.7349
1532	12.7732	10.6462	11.3447	11.2759	13.7671	14.3237	16.3044	16.6119
1533	12.9727	10.4551	11.6837	11.3307	13.8645	14.9042	16.4484	17.0891
1534	13.0856	11.0376	11.5773	11.1393	13.5703	14.2366	16.333	16.9754
1535	12.9636	10.4318	11.5464	11.5577	13.7158	14.7289	16.2012	16.9945
1536	12.5944	10.9724	11.6151	10.902	13.8671	14.4587	16.5362	16.5351
1537	12.7852	10.8697	11.3629	11.1061	13.5773	14.9435	16.9209	16.2975
1538	12.9745	10.7424	11.6766	11.3526	13.7629	14.3737	16.1757	16.4744
1539	12.6868	11.1845	12.2932	12.3633	13.7437	14.2108	16.9206	16.5339
1540	12.3785	10.8704	11.9639	10.9873	13.4863	14.7823	16.3536	17.0538
1541	12.6952	11.0102	11.7326	10.8115	13.2648	14.6905	16.7508	17.2895
1542	13.1542	10.9636	11.851	10.6565	13.3226	14.7013	16.1616	16.7849
1543	13.2948	10.6397	12.2822	11.169	13.3966	14.7404	16.1041	17.0097
1544	13.5912	10.7554	12.2623	10.9811	13.0366	14.4847	16.2096	17.2195
1545	12.7284	10.7946	11.6667	11.381	13.6246	14.9852	16.7479	16.2373
1546	12.9473	10.4952	12.1469	11.496	13.7442	14.993	16.1128	16.4694
1547	12.8965	11.0822	11.6855	11.2107	13.5877	15.2955	16.5631	16.9077
1548	12.8501	10.366	11.4187	11.9875	13.5262	14.7141	16.4231	16.7974
1549	13.0255	11.042	12.007	11.4802	13.4599	14.7036	15.7886	16.7155
1550	12.6459	10.887	12.0334	11.2813	13.6703	15.1276	15.9463	16.919
1551	13.3074	10.864	12.1575	11.7179	13.2477	14.9388	16.0126	16.6801
1552	12.9493	10.6839	12.0836	11.0316	13.6163	14.766	16.8073	16.3059
1553	12.8175	10.4942	12.0547	11.6385	13.9963	14.3534	16.2199	16.2759
1554	13.2596	10.8563	11.8401	12.0159	13.2477	15.1139	16.1389	16.4714
1555	13.6867	10.5106	12.5924	11.8557	13.9055	14.5252	16.1242	17.1266
1556	13.3134	11.0969	12.4717	11.3607	13.9151	15.3927	16.3104	16.4898
1557	13.2223	11.0518	12.7994	11.725	13.3309	14.6163	16.04	17.1159
1558	13.2286	10.7106	11.8639	11.3754	13.5318	15.025	16.4483	16.3788
1559	13.2388	10.5412	12.136	11.7547	13.784	14.5106	15.9525	16.5299
1560	13.241	10.9375	11.9035	11.1404	13.0309	14.8192	16.5416	16.5018
1561	13.0193	10.594	11.986	11.487	13.2572	15.384	16.4707	17.3463
1562	12.8451	10.9591	11.5155	11.5174	12.7765	14.3598	16.1018	17.0342
1563	12.5646	10.5439	11.6545	12.0267	13.7258	14.8575	16.3226	16.0749
1564	13.0444	11.3994	11.7418	11.5915	13.7342	14.7348	16.0782	16.3828
1565	12.983	10.7799	12.0342	11.2357	13.4542	14.8601	15.8837	16.2996
1566	13.3184	10.9677	11.9133	11.5766	13.5553	15.1318	16.0105	16.744
1567	12.684	10.8534	11.9891	11.9529	13.5076	14.8554	16.3843	17.0246
1568	13.0309	11.4289	12.5051	11.7186	13.7123	15.4169	16.2685	17.1086
1569	13.4966	10.9392	12.1103	11.3905	13.6384	15.6174	16.9053	16.8835
1570	13.1715	10.6177	11.9355	11.8809	13.6968	14.913	16.0509	16.9902
1571	12.9722	10.8963	11.9054	11.4745	13.4476	15.2184	15.7812	17.0814
1572	12.62	10.9875	12.2379	11.4158	13.4555	15.2286	16.025	16.8605
1573	12.861	10.7525	11.5329	11.4726	12.9672	15.1704	16.4242	17.5407
1574	13.0439	10.9098	12.0369	11.486	13.6713	15.0562	15.9898	16.8755
1575	13.5209	10.8872	11.9399	11.3631	13.3671	14.8868	16.3725	16.7536
1576	13.0919	11.1989	11.5329	11.3709	13.9427	15.3847	16.3015	17.174
1577	13.6105	10.8875	11.8782	10.9794	13.5126	14.4188	15.643	16.8187
1578	13.3236	11.156	11.5861	11.6232	14.0814	14.94	16.4583	16.8154
1579	13.5028	10.568	11.6511	11.5605	13.754	14.7462	16.6422	17.1127
1580	13.42	11.0397	12.0547	11.5179	13.6909	14.4519	16.0996	17.0597
1581	12.8802	10.7421	11.7304	12.3938	13.5764	14.6506	16.336	16.8926
1582	13.2584	10.7176	11.8976	11.6235	13.6424	14.3902	16.3674	17.2119
1583	13.6101	10.7537	11.8145	11.487	13.372	14.2329	16.348	16.6426
1584	12.9046	11.3235	11.8941	11.4408	13.2175	14.5634	16.5317	16.6563
1585	13.0346	11.4796	11.6052	10.9841	13.6294	14.7834	16.592	16.9559
1586	12.7877	11.1092	11.9416	11.5715	13.2851	14.3037	16.531	17.2178
1587	12.9763	11.0773	11.7839	11.5856	13.201	14.0973	16.1821	16.9605
1588	12.7949	10.7112	11.914	11.9471	13.5435	14.3781	16.4196	17.0249
1589	12.8917	11.0253	11.6823	11.9886	13.4467	14.6348	16.3291	16.3163
1590	12.4786	11.0239	11.7813	11.2742	13.8302	14.1648	16.1684	16.3077
1591	12.9934	10.8143	11.4005	11.4732	13.2623	13.9988	16.326	17.7768
1592	13.1853	10.7229	12.1966	12.0285	13.8985	13.6752	16.1348	16.9817
1593	13.2868	11.045	11.5428	11.535	13.5808	14.2733	16.0316	16.595
1594	13.3996	10.6982	11.2995	11.4643	12.8957	14.1667	16.4244	16.7383
1595	12.8555	11.0183	11.1427	11.735	13.8548	14.2574	16.8072	16.3258
1596	13.1459	11.0621	11.3399	12.1665	13.2742	14.138	16.1348	16.579
1597	13.3947	11.0535	12.1037	11.4895	13.3837	14.2747	16.7271	16.5072
1598	13.3321	11.151	11.5058	11.5185	13.2444	13.875	16.5527	16.8633
1599	13.4028	11.1898	11.1059	11.5938	13.5696	14.5936	16.2686	16.8111
1600	13.1242	10.5088	11.4285	11.6695	12.9915	14.0111	16.3901	17.0739
1601	13.1236	10.885	11.4249	11.2226	13.0635	14.182	16.6525	17.5239
1602	12.9796	10.8852	11.5444	11.8778	13.481	14.5124	15.927	16.5663
1603	13.5063	10.9792	11.3008	11.8246	13.6816	14.2858	15.9894	16.5488
1604	13.2427	10.8447	11.6545	11.9571	13.6152	14.7136	16.5281	16.2804
1605	13.1441	10.6952	10.9776	11.6411	13.8543	14.3068	17.1364	16.7192
1606	12.9921	10.8738	11.1798	11.5274	13.8845	14.0302	16.3657	16.4591
1607	12.7723	10.7352	11.5923	12.0683	14.09	14.6572	16.7215	16.4797
1608	12.4662	10.7369	11.1526	12.024	13.4947	14.5603	16.7381	16.1539
1609	13.0377	10.4187	11.581	11.742	13.4127	14.2951	16.0723	15.9723
1610	13.1518	10.6112	11.7721	12.4806	13.6957	14.317	16.2032	15.9624
1611	12.7817	10.7172	11.4627	11.817	13.4194	14.8852	16.4421	16.0659
1612	13.0861	10.5691	11.4917	12.1677	13.8231	14.5849	16.5092	16.4528
1613	12.6534	11.4064	11.1784	12.2125	13.5153	14.6316	16.4605	16.7496
1614	12.9661	10.82	11.2022	12.2895	14.161	14.7634	16.3066	16.2915
1615	12.3894	10.5285	11.3172	11.4643	13.7172	14.2254	16.7556	16.5112
1616	12.6521	11.068	11.3001	11.1588	14.0038	14.5074	16.8108	16.6575
1617	12.5037	11.2319	11.3944	11.5397	13.9894	14.2846	16.8298	16.2735
1618	13.0394	11.3229	11.3317	11.6066	13.4245	14.143	16.3714	16.8299
1619	13.3742	11.3072	11.112	11.3707	13.3911	13.8091	15.9269	16.7102
1620	12.7888	10.8259	11.3763	11.6789	13.8339	14.1844	16.2196	16.6989
1621	12.4925	11.0293	11.3686	11.65	13.6751	13.8312	16.1605	16.9304
1622	12.5627	11.5921	11.0065	11.4352	13.3929	14.2399	15.8633	16.5149
1623	12.8372	11.5357	11.5498	11.7301	13.5411	14.0933	16.2201	16.5428
1624	12.5698	11.6654	11.4038	11.7037	14.2244	14.563	16.2807	17.0885
1625	12.9283	11.7112	10.6806	11.271	13.6973	14.004	15.9003	16.9495
1626	12.5656	11.5776	10.9857	11.7305	13.944	14.3958	16.1221	18.2215
1627	13.3093	11.7393	10.9883	12.0065	13.7176	14.7351	16.4336	17.3844
1628	12.5523	11.1891	11.3368	11.9052	13.4501	14.6335	16.0501	17.0487
1629	12.2993	11.5417	11.9179	11.2294	13.6833	14.375	16.2759	16.4606
1630	12.9207	11.5407	11.393	11.6423	14.0166	14.1466	16.3004	16.1441
1631	12.5719	11.415	11.3118	11.6634	13.6688	13.8793	16.7989	16.1085
1632	12.2652	11.3249	11.4585	11.8006	13.0504	14.6979	16.3891	16.7022
1633	12.55	11.7114	11.9327	11.3356	13.5737	14.6882	16.2739	16.468
1634	12.7192	10.9277	11.4384	11.669	14.213	14.1993	16.0526	16.7497
1635	12.6745	11.4788	11.581	11.3132	13.6094	14.2657	16.5236	16.4011
1636	12.4498	11.0274	11.4552	11.8085	13.5844	14.4341	16.7979	16.9605
1637	12.6371	11.244	11.1218	11.8509	13.2625	13.92	16.6032	16.7663
1638	12.6263	11.5722	11.0404	11.2901	13.5921	14.3144	16.6278	17.1107
1639	12.4739	11.2864	11.9562	11.7448	14.0164	14.5222	16.5359	16.2709
1640	13.1673	11.3409	12.5106	11.1858	13.7654	14.8433	16.2144	16.3634
1641	12.6233	11.1444	11.7938	11.1978	13.806	14.4484	15.8607	16.5377
1642	12.8464	11.3736	12.661	10.9478	13.9516	14.841	16.262	16.9422
1643	12.2273	11.8851	12.0621	11.5011	13.9861	14.6708	16.4038	17.0861
1644	12.5254	11.6334	12.5434	11.1861	13.2363	14.134	16.5899	17.2751
1645	12.8055	11.9392	12.0126	11.3624	13.572	14.494	15.4923	16.5606
1646	12.305	11.6408	12.0873	11.2928	13.6355	14.638	16.1219	17.4149
1647	13.0696	11.5802	11.6487	11.0641	13.2618	14.7841	15.7309	17.4815
1648	12.69	11.6899	11.5582	10.9234	13.8166	14.3798	16.1534	17.3489
1649	13.1499	11.0777	10.8032	11.0959	13.7065	14.8005	15.6805	16.6286
1650	13.5673	11.4703	11.0037	11.2357	14.1382	13.7459	16.165	17.3699
1651	13.208	11.6932	10.88	11.2715	13.3809	14.1587	15.9695	17.4395
1652	13.0435	11.3545	10.6949	11.0139	13.6008	14.9852	16.0672	17.0481
1653	13.0344	11.1443	11.0507	11.7006	13.3933	14.3839	15.8932	16.9795
1654	12.3773	11.2388	10.3162	11.6959	12.8305	14.3602	16.5379	16.4676
1655	13.4807	11.577	11.3441	11.0329	13.9158	14.3189	15.8432	17.0855
1656	13.2741	11.9283	11.8176	10.4516	13.9211	13.7521	16.0346	17.5752
1657	12.9124	11.7106	11.6397	10.4516	13.6048	14.7034	16.2984	17.7907
1658	13.0077	11.4555	11.1925	10.8452	13.8846	14.8677	16.2854	17.1319
1659	13.1775	12.2824	11.5078	10.7896	13.4584	14.7793	16.4402	17.1492
1660	13.0438	11.2187	11.7994	11.3674	13.623	14.7996	16.0594	16.8972
1661	12.8389	11.3013	11.6006	10.7745	13.889	14.8479	16.1344	17.1757
1662	13.2002	11.3409	11.411	11.4183	13.4371	14.282	16.1486	17.2439
1663	12.8645	11.3097	11.3588	11.0852	13.384	14.6471	15.8574	17.3775
1664	13.4896	11.2841	11.5853	11.4513	13.5956	14.7947	16.1175	17.0046
1665	13.0805	11.2576	11.7353	11.1297	13.5159	14.1423	16.8291	17.313
1666	12.2846	11.2263	11.6112	10.9189	13.5924	14.4843	15.8368	16.9885
1667	12.9856	11.6905	11.0929	11.2044	13.2213	14.7656	16.1817	17.1813
1668	13.2156	11.7774	11.5032	11.012	13.4111	14.6877	15.9785	16.6885
1669	13.2029	11.5124	11.3063	11.2613	13.3576	15.3432	15.9298	16.9727
1670	13.3911	11.6247	11.6103	11.1163	12.8991	14.9594	16.2116	16.6829
1671	13.465	11.6564	11.5151	11.2991	13.0847	14.4765	16.4271	16.6591
1672	13.4688	11.3192	11.9181	10.9939	13.0463	14.7094	16.0091	16.2039
1673	13.2784	11.5778	11.5693	11.4943	13.562	14.5619	16.5005	16.354
1674	13.351	11.2994	11.607	11.0931	13.5831	14.7068	16.0032	16.6362
1675	13.3311	11.4372	11.319	11.6102	13.7229	14.7703	15.9668	16.7648
1676	13.0769	11.1745	11.31	11.1404	13.5105	14.4176	16.3435	16.7836
1677	12.8154	11.3302	11.4705	12.1035	13.7087	13.8391	16.474	15.8268
1678	13.1806	12.1399	11.5409	12.1177	13.5208	14.6002	16.3977	16.1864
1679	13.5128	11.8448	11.3662	11.6721	12.8251	14.5535	16.3701	16.3955
1680	13.0887	11.9003	11.6264	11.7168	13.1875	14.5529	16.223	15.7006
1681	12.7471	11.4314	11.3583	11.9519	13.6219	14.2093	16.5524	16.124
1682	12.5193	11.8894	11.6939	11.9538	13.531	14.4334	16.5561	15.9936
1683	13.1182	11.0395	11.3964	12.0046	14.0041	14.3053	16.3767	15.1507
1684	12.988	12.2203	11.593	12.5432	13.3397	14.2386	16.7301	15.8496
1685	13.3734	11.7756	11.2715	11.624	14.2535	14.1547	16.325	16.1856
1686	13.1224	11.5493	11.3549	11.9077	13.7191	14.9688	16.1977	16.0833
1687	12.6434	12.2604	11.4871	12.2777	13.7324	14.0877	16.3194	16.2725
1688	12.9424	11.9806	11.2487	12.1782	13.886	14.0575	16.0879	16.207
1689	12.8538	11.9748	11.5701	12.3857	13.3015	14.2699	16.0518	16.5212
1690	13.4012	12.3736	11.4599	11.9098	13.8681	14.3169	15.8909	16.4223
1691	13.2739	12.395	11.4389	12.2262	13.8983	14.219	15.8724	17.1133
1692	13.1344	12.3681	11.2483	12.2064	13.9601	14.5729	16.3264	16.9607
1693	13.4362	12.5446	11.8328	12.2837	13.6306	14.8092	16.2065	15.8654
1694	12.8767	12.1369	11.292	12.0614	13.8292	14.3979	15.6329	16.2292
1695	12.9315	12.3307	11.2379	11.8606	13.8923	14.3895	15.8359	16.2627
1696	12.6066	12.2115	11.1624	12.2511	13.4445	14.3128	16.1082	16.3135
1697	13.1202	12.1469	11.3709	11.8851	14.0831	14.3022	15.9171	16.8027
1698	12.7978	12.7756	11.4525	12.0623	13.4215	14.395	16.235	16.7573
1699	12.8059	12.3456	11.6184	11.8395	13.604	14.1703	16.0223	16.8264
1700	12.6901	12.1415	11.1711	12.2218	13.4978	14.6251	15.9359	16.7374
1701	12.4064	12.1902	11.2876	12.3292	13.558	14.8249	16.2479	16.785
1702	12.7457	12.1605	11.5118	12.6732	13.9334	15.0111	16.4147	16.8034
1703	13.1824	12.327	11.3177	12.6018	13.8838	14.4896	16.4104	16.5379
1704	12.6331	12.323	11.4865	11.6808	13.0538	14.5822	16.4065	17.415
1705	12.7754	12.2612	11.603	12.3466	13.1072	14.49	15.8109	17.1452
1706	13.4115	11.6337	11.2034	12.5699	13.4288	14.6435	15.9101	16.9764
1707	12.4383	12.2867	11.5651	12.5212	13.6948	14.8259	15.7769	16.7857
1708	12.7915	12.0669	11.6982	12.4157	13.4138	14.7382	15.9423	16.6563
1709	12.3007	11.7093	11.462	12.4239	13.6554	15.422	16.1191	16.7967
1710	13.1192	12.1995	11.4286	12.3532	14.0684	15.2775	15.5811	16.0187
1711	12.582	12.3569	11.3131	12.4511	13.3236	15.2639	15.3975	16.7917
1712	12.8533	11.8034	11.6763	12.3299	13.3807	14.8549	16.1286	16.5135
1713	13.1104	11.8641	11.3321	12.3075	13.3786	15.1511	16.0248	17.0229
1714	13.1594	12.2273	10.9407	12.583	12.8351	15.6157	16.2204	16.744
1715	13.9733	12.4093	11.4173	11.8665	13.3167	15.1324	16.2354	16.7299
1716	13.4554	12.1496	10.8791	12.8745	13.3638	14.7602	16.0323	16.6681
1717	12.8521	12.2036	11.1735	12.4994	13.2534	14.7339	16.0004	17.4733
1718	12.7967	12.2736	10.9697	12.2043	13.0232	14.4333	15.9403	17.2214
1719	12.9259	11.9446	11.0085	12.4764	13.3417	14.7131	16.1407	17.1144
1720	12.5606	12.1965	11.2245	12.0579	13.3616	14.7297	15.5331	17.2936
1721	12.4751	12.0402	10.741	12.498	13.2984	14.5181	16.2483	16.6506
1722	13.1973	12.1113	11.164	12.4027	12.6517	14.6767	16.0753	16.6162
1723	12.4022	12.0061	11.1366	12.5818	13.4238	14.8052	15.6208	17.5433
1724	13.0171	11.4422	11.3075	12.4736	13.315	14.7532	16.3025	17.6579
1725	12.8777	11.801	11.7317	11.8442	12.8183	14.6444	16.4523	17.3221
1726	13.5451	11.1289	11.3785	12.0515	12.7694	14.1683	16.788	17.1064
1727	12.4391	11.7049	11.161	11.9147	13.0693	13.9236	16.4727	17.0638
1728	13.1662	11.8102	11.5276	12.3113	13.154	14.7256	16.2202	17.1616
1729	12.1903	11.573	11.0505	11.9865	13.3441	14.3984	15.9167	17.2754
1730	12.227	11.4407	11.0886	12.1984	13.3389	14.6156	16.1842	17.0846
1731	12.7788	11.3762	11.0094	12.2576	12.6108	14.9876	15.6759	16.8355
1732	12.5734	11.7955	11.0158	11.9802	13.6625	14.9705	15.7408	17.5551
1733	13.2255	11.7545	11.0729	11.9729	13.6443	14.8456	15.7183	17.4229
1734	12.0866	11.6826	10.8147	11.8835	13.0129	14.3464	16.472	17.1303
1735	13.4846	11.5576	11.2319	11.7129	13.12	15.0132	16.0218	16.3875
1736	13.3007	11.9736	12.0544	12.1002	13.0811	13.9057	16.1319	16.5
1737	13.2932	11.4797	11.0886	12.1765	13.1454	14.7481	15.5268	17.0482
1738	13.2049	11.9546	11.7275	12.4262	13.1447	15.3621	15.9939	17.0044
1739	13.2108	11.7073	11.7286	11.783	13.6438	15.3065	15.8702	17.1024
1740	13.2049	11.8756	11.695	12.1031	13.6573	14.8913	15.9079	16.8889
1741	13.2544	11.6888	11.6928	12.3461	13.6023	15.0052	15.8918	17.2522
1742	13.201	11.4902	12.1427	11.9082	13.4109	14.609	16.1223	17.3973
1743	13.014	11.8896	11.8732	11.7303	12.9079	14.995	16.054	17.408
1744	12.2802	11.2504	11.6993	11.6501	13.445	15.1169	15.7392	17.4238
1745	12.9272	11.2408	11.3531	12.7955	13.3218	14.766	15.5541	18.1587
1746	12.8098	11.6266	12.025	12.2322	13.36	15.3223	15.8225	17.7578
1747	13.0445	11.7527	11.0578	12.6634	13.2793	15.0633	15.4346	17.5859
1748	13.0003	11.7451	11.2818	12.5359	13.6421	15.0936	15.4945	17.0077
1749	12.5278	11.5661	11.2482	12.3055	12.9806	15.1479	15.7187	17.1272
1750	12.8132	11.6484	10.8407	11.7552	13.9947	14.7392	16.279	17.6058
1751	13.6234	11.8145	11.3227	12.3169	13.5102	14.8944	16.5435	17.6355
1752	13.0616	12.035	11.5355	12.6098	13.2965	15.1491	15.6344	17.9317
1753	12.4758	11.7205	11.6579	11.9085	13.4395	14.5822	16.1164	17.0953
1754	12.5748	11.7936	11.3704	12.6046	13.7784	14.6699	16.2591	17.2302
1755	12.5087	11.2279	11.4069	12.2172	13.6713	14.7374	16.1214	17.2339
1756	12.9236	11.2276	11.5379	11.8926	13.3848	14.6932	15.9809	17.5677
1757	13.2103	11.467	11.2244	11.7805	13.6441	14.7742	15.706	17.4288
1758	12.9661	11.8815	11.8563	11.6612	13.4912	14.8792	15.8231	17.5183
1759	12.7655	11.7551	11.4903	11.9737	13.2785	14.5624	16.0245	17.0062
1760	12.8486	11.6414	12.0619	12.5554	13.0823	14.2559	16.1284	17.3065
1761	12.7077	12.1227	11.5284	12.2484	13.2835	15.1068	16.3133	17.1466
1762	13.3054	11.2708	11.3656	12.6805	13.6945	15.0267	16.1335	16.3389
1763	12.9403	11.1658	11.5306	12.26	13.1493	14.4685	16.3038	16.7827
1764	14.2603	11.2359	11.6416	11.945	13.6126	14.7384	16.0746	17.0344
1765	13.4334	11.4215	11.5463	11.7513	13.7192	14.267	15.857	16.3857
1766	12.909	11.1125	12.0013	12.2003	13.1033	14.4583	16.0664	17.1551
1767	13.131	11.4467	12.0092	12.2502	13.2623	13.7418	16.1108	16.9766
1768	12.8329	11.4791	11.6207	11.9312	13.13	13.237	16.5518	17.1705
1769	12.7294	10.9355	11.4666	12.1751	12.7023	14.3335	16.1234	16.315
1770	12.9224	10.7188	11.3117	11.8675	13.4175	13.5922	15.5762	16.9566
1771	13.0464	11.1292	11.0275	12.2919	12.9316	13.8873	16.0695	16.7911
1772	12.9718	11.1452	11.1442	12.3631	13.1359	14.0204	15.7193	16.1009
1773	13.0613	10.761	11.5293	11.9656	13.6791	14.0953	16.1692	16.6619
1774	12.1524	11.4072	11.7312	11.8467	13.5912	14.2384	16.3782	16.2791
1775	13.1437	11.5273	11.4206	12.1147	13.8719	14.1534	15.8186	16.4968
1776	12.5977	11.0109	11.7652	12.1317	13.1889	14.1761	15.7814	16.838
1777	13.1134	11.2521	11.3362	11.5672	13.2217	13.4016	16.3206	16.9304
1778	12.8555	11.4468	11.3162	11.8203	13.2136	14.2011	15.8787	16.7322
1779	12.9121	11.2702	11.4091	11.5969	13.4356	14.0161	16.4757	16.7267
1780	12.358	11.2871	11.2173	11.6244	13.3691	14.0208	16.4223	16.0964
1781	12.851	10.9184	11.778	11.3523	13.5099	14.4313	16.4512	16.7319
1782	12.8306	11.5609	11.4641	11.9836	13.118	13.9956	16.1208	17.4379
1783	12.1339	11.6405	11.6052	11.4829	13.1028	13.7583	16.5451	17.225
1784	12.2278	11.5712	11.7407	11.3749	13.2248	13.8071	16.3074	16.2882
1785	12.1114	11.5086	11.9124	11.8346	13.099	13.9437	16.2143	16.9184
1786	12.6523	11.3555	11.1829	11.8697	13.0084	13.963	15.8926	16.7044
1787	12.8688	11.1307	11.5725	11.672	13.4063	13.7326	16.7128	16.3166
1788	12.3899	11.4596	10.9182	12.0198	12.8416	14.3821	16.6097	16.0776
1789	12.7282	11.4585	11.7235	11.5883	13.3327	14.125	16.462	15.9645
1790	13.1313	11.6172	11.9267	11.6704	13.1141	14.3198	16.4447	17.171
1791	13.18	11.2757	11.301	12.1684	13.0623	14.0694	16.4573	15.9808
1792	12.3497	11.6869	11.7745	11.8427	13.2753	14.0023	16.4849	16.5117
1793	12.1609	11.7373	11.477	11.7958	13.2858	14.0367	16.3475	16.3589
1794	12.2177	11.4233	11.685	12.3368	13.3285	13.6616	16.8349	16.1922
1795	12.4976	11.7433	12.0047	11.6896	13.1013	13.9158	16.6527	16.4093
1796	12.7839	11.4767	11.7647	11.9516	13.559	13.9323	16.1901	16.202
1797	12.8635	11.6279	10.9562	12.0274	13.8063	13.897	16.2193	16.6503
1798	12.1472	11.6935	11.0203	11.9085	13.8663	13.9906	15.7031	16.6247
1799	13.1577	11.6854	11.4139	11.788	14.0682	13.9993	15.8012	17.1683
1800	13.148	11.5387	11.5801	12.1377	13.4509	14.1502	16.2205	16.5936
1801	12.6143	11.4867	11.3754	12.3109	13.4523	13.7401	16.0896	17.2809
1802	12.8553	10.8602	11.7344	12.1502	12.8364	13.761	16.1316	17.1875
1803	12.6899	11.1249	12.0178	11.9661	13.0855	13.6887	16.462	16.372
1804	12.9551	11.4021	11.2932	12.1375	13.3616	13.8583	16.2498	17.3904
1805	12.9804	11.5437	12.1121	12.2676	13.5309	14.2302	15.8964	17.0184
1806	13.1751	11.9808	11.9411	11.826	13.885	14.2888	16.2723	16.6885
1807	13.3948	11.6339	12.3446	11.9884	13.5644	13.9712	16.4201	16.5391
1808	13.2467	11.5218	12.229	12.0966	13.7786	14.022	16.2759	16.4018
1809	12.9355	11.7192	12.024	11.937	13.5628	14.2011	16.2131	17.2602
1810	13.0659	11.1726	11.3482	12.1873	13.3234	13.7426	16.0993	16.312
1811	12.7301	11.0356	11.594	11.5027	13.086	13.5557	16.0012	16.6557
1812	12.8764	11.1745	11.4787	11.4323	12.8363	13.6424	16.5582	16.6443
1813	12.5013	11.3298	11.97	11.885	13.201	14.2748	16.2065	16.9134
1814	12.6822	11.5106	11.8373	12.4421	13.321	13.932	16.7123	16.6319
1815	12.6614	11.1471	11.7393	12.0388	13.5311	13.769	15.5433	17.3247
1816	12.771	10.7019	11.5373	12.69	13.1694	14.0925	16.134	17.0645
1817	12.4734	11.4704	11.6723	12.3949	12.7443	13.7569	16.2946	16.5153
1818	13.1703	11.1122	11.4647	11.9874	12.825	13.3938	16.3053	16.7922
1819	12.6943	11.2528	11.2577	12.1341	13.1477	14.0953	16.3289	16.7916
1820	12.5057	11.63	11.5029	12.261	12.9949	13.7366	16.4306	17.5642
1821	13.1111	11.3911	11.4216	11.9617	12.8775	13.7349	16.0006	16.5156
1822	12.8295	11.4522	11.7411	11.923	13.0326	13.8218	16.3859	17.3016
1823	13.1503	11.5367	11.1641	12.367	12.8976	13.7726	16.3856	17.0673
1824	12.949	12.3474	11.5635	11.9335	13.1739	13.9356	16.5555	16.9378
1825	13.436	12.0889	11.9757	11.7404	13.6106	13.9295	16.5005	17.2176
1826	13.41	11.2888	11.5209	11.9193	12.8619	13.8445	15.7594	16.6531
1827	12.8405	11.2955	11.5647	12.2754	13.2434	14.1343	16.1649	17.0972
1828	12.7202	11.4293	11.6837	11.7951	13.5568	14.2273	16.557	16.5054
1829	12.9921	11.2601	11.5038	12.4267	13.7219	14.0832	16.5741	17.5666
1830	12.8786	11.0748	11.6573	11.8966	13.1021	14.0521	15.8227	16.5325
1831	13.2756	11.5201	11.4317	11.7764	13.8807	14.2796	16.0902	17.0989
1832	13.0772	11.4117	11.1335	12.0558	13.4399	14.1887	15.8162	16.9746
1833	12.5839	11.6606	11.6522	11.7297	13.3975	14.1904	16.1666	16.9862
1834	12.7927	11.7959	11.6509	11.6632	13.7535	14.1803	16.5235	16.472
1835	12.7256	11.9312	11.6807	12.0645	13.3154	14.1995	16.265	16.9632
1836	13.5439	11.5394	11.0001	12.3566	13.6754	14.161	16.5183	16.5369
1837	13.5476	11.7302	11.4732	11.9863	13.1724	14.3999	16.2065	16.8895
1838	13.3151	11.5164	11.7265	11.9661	13.4957	14.3886	16.0264	16.7063
1839	12.8116	11.1436	11.3304	12.3107	13.0091	14.2033	15.7505	17.468
1840	13.0737	11.6846	11.532	12.6642	12.7678	13.9357	16.3594	16.6659
1841	12.9662	11.2983	11.0077	11.8337	13.2149	13.5437	16.6319	17.3035
1842	13.3837	11.4806	11.7821	11.3027	13.3406	14.3484	16.3072	16.8835
1843	13.1282	11.4459	11.5271	11.8095	13.2412	13.6501	16.24	17.0451
1844	12.8206	12.0561	11.0565	11.7736	13.6276	14.3208	16.2209	16.8875
1845	13.1295	12.0964	11.2842	11.5629	13.6297	14.0763	15.9532	16.8749
1846	12.811	11.7314	11.7405	11.4742	13.4742	13.9998	16.256	16.6127
1847	13.1009	11.8826	11.4563	12.1191	13.7227	13.978	16.2044	17.4328
1848	12.9413	11.4691	11.8073	11.222	13.4774	14.1379	15.8392	16.9977
1849	13.1492	11.6245	11.3345	11.7457	13.3676	14.2774	15.9798	17.0747
1850	12.7692	11.2495	12.1796	12.6355	13.5793	14.1896	15.9875	16.884
1851	12.838	11.5239	11.2338	11.9522	13.2007	14.5963	15.9189	17.2027
1852	13.2443	12.0548	12.0147	11.9187	13.486	13.8302	16.2848	16.979
1853	12.7585	11.3766	11.6959	12.1117	13.2477	13.7338	16.1253	16.8772
1854	13.1118	10.9503	11.2119	12.0053	13.3636	13.8139	16.0146	16.7874
1855	13.0376	11.6902	11.4682	11.661	13.7021	13.7331	16.4824	17.1287
1856	13.2053	12.095	11.2651	12.1367	13.7509	13.9302	15.9063	17.3165
1857	12.7736	12.2532	12.3133	11.4567	13.569	13.6361	16.3319	16.9451
1858	13.3552	11.8141	12.5287	11.9121	14.1612	13.3984	16.307	16.2048
1859	13.129	11.8672	12.4544	11.7955	13.4295	13.5491	15.7516	17.2294
1860	13.4547	11.7294	12.5416	11.3886	13.3698	13.9989	16.2041	17.1071
1861	13.3969	11.441	12.073	11.4246	13.1785	13.565	15.544	16.6541
1862	13.1842	11.9732	12.3506	10.8901	13.4187	13.9016	15.619	17.1331
1863	12.5065	11.6148	12.3453	12.1829	13.5097	14.4346	15.7127	16.9334
1864	12.9856	11.848	12.6455	11.5647	13.1567	13.7767	16.1365	17.3123
1865	13.2437	11.8275	12.0393	11.6578	13.2852	14.1266	15.8986	16.5168
1866	13.2581	11.6978	12.659	11.3936	13.7065	14.2955	15.4528	17.0308
1867	13.1088	11.9542	12.3514	11.4063	13.5009	13.933	16.5774	17.3999
1868	13.03	11.5189	12.8362	11.6546	14.0921	13.7463	15.7774	16.9628
1869	13.5329	11.624	12.9497	12.5946	13.6385	13.9225	15.9158	17.1932
1870	12.7513	12.2074	13.0489	12.5881	13.667	14.3272	15.9209	17.2694
1871	12.7963	11.5664	12.7863	11.9388	13.3046	14.3541	15.5023	16.8974
1872	12.4394	11.5538	12.6188	11.7323	13.3245	13.6033	15.9245	16.9738
1873	13.1185	11.7263	12.668	11.7855	13.1543	14.0851	15.8987	17.2522
1874	13.2365	11.8924	12.517	11.9507	12.9933	14.1643	16.1239	16.7789
1875	12.5205	11.3047	12.8893	11.2388	13.2165	14.033	15.8543	17.3902
1876	12.5431	11.8684	13.2305	12.0642	13.3115	14.0203	15.7892	16.6977
1877	13.2227	11.4202	12.8415	12.2788	13.2097	14.6605	16.2839	16.7029
1878	13.3586	11.8508	13.7772	11.8252	12.9684	13.9526	15.4301	16.6501
1879	13.2907	11.5852	12.7455	11.6354	13.2339	13.9889	16.2517	17.3342
1880	13.1396	11.7972	12.5239	12.2364	13.5878	14.3034	16.422	16.8444
1881	13.0232	11.8627	12.3571	12.1912	12.9446	14.0118	15.7959	17.3948
1882	13.2241	11.7093	12.4363	12.4213	13.2701	14.2036	16.0607	17.097
1883	12.9597	11.9392	12.7039	11.6269	13.3253	14.7072	16.1083	17.0338
1884	13.682	11.1136	13.3652	12.1316	13.2421	14.3494	15.8895	17.0376
1885	13.0271	11.5356	12.7337	11.823	13.4981	14.2361	15.703	16.8976
1886	12.6141	11.8039	12.8377	11.0546	13.6524	14.5361	16.2136	16.6851
1887	12.8208	11.6655	12.7411	11.4383	13.5566	14.368	16.0054	16.7397
1888	12.9448	12.1153	12.9807	11.8351	12.9332	14.2203	16.2357	17.5964
1889	13.2194	11.9195	12.4119	11.2349	13.1254	14.1867	16.3573	16.9267
1890	12.3535	12.0231	12.5451	11.3005	12.9336	14.5396	16.4906	16.7865
1891	13.1149	11.4726	12.7906	11.3062	13.446	14.2115	15.7856	16.9264
1892	13.3641	11.8296	12.6426	11.718	12.8274	14.4706	15.866	17.2109
1893	13.1904	11.6779	12.4778	11.2538	13.4128	13.9369	16.3206	16.7145
1894	13.1196	11.538	12.308	10.8527	13.765	14.7395	15.9401	17.0403
1895	12.984	11.8923	12.4056	11.2872	13.371	14.5881	16.5936	17.0909
1896	13.3887	11.5087	12.0866	11.4264	13.1509	14.2833	16.1705	16.939
1897	13.1141	12.0443	12.3288	11.2905	13.3408	14.1658	16.3172	17.4165
1898	12.7182	12.3525	12.2258	11.6514	13.7167	14.3938	16.2053	16.7372
1899	13.0786	11.8605	13.0016	12.3613	13.0741	14.2513	15.9568	16.7943
1900	13.3462	12.2925	12.4217	11.9972	13.2569	14.6717	16.384	17.2008
1901	12.9332	12.11	12.604	12.025	13.2085	14.5808	16.1496	16.5039
1902	13.0735	11.5953	12.5639	12.0345	13.241	14.2296	16.1177	16.8548
1903	13.2956	11.4109	12.5488	12.3124	13.9003	14.0862	15.896	16.5629
1904	13.2937	11.6603	12.9277	12.3857	13.1341	13.9906	16.1799	16.8307
1905	12.7549	11.4323	12.7307	11.9994	13.6856	14.3117	16.4801	17.1863
1906	13.0086	12.446	12.1783	12.6888	13.9516	14.3269	16.3184	17.0857
1907	13.0274	11.8423	12.27	12.564	13.8143	14.126	16.0912	17.0785
1908	12.8441	11.3779	12.3361	12.9092	13.5666	14.5561	16.1991	17.2528
1909	13.0487	11.7714	12.0626	12.2342	13.7207	14.1408	16.0098	17.4627
1910	12.5971	11.7311	12.0678	12.1098	14.1325	14.4585	16.3553	17.3557
1911	13.0506	11.9192	12.0008	12.1863	13.1482	14.4324	16.1954	17.3787
1912	13.1054	11.9489	12.1335	11.7967	13.6507	14.5943	15.7156	16.8909
1913	12.7376	11.7174	11.4824	12.172	13.6329	14.8848	16.5378	16.6754
1914	12.938	11.7504	11.4753	12.0613	13.4342	14.4551	16.6174	16.9354
1915	13.168	11.5557	11.6762	12.4654	13.7942	14.5586	16.0797	17.4241
1916	13.2413	11.9776	12.0711	11.9808	13.3967	14.154	16.2569	16.7008
1917	12.8353	11.415	11.294	12.0606	13.4039	14.545	15.6921	16.8215
1918	13.2853	11.5682	11.4736	11.7822	13.1954	14.4747	15.9927	17.6957
1919	13.1778	11.8992	11.8849	11.7083	13.6015	14.6539	15.6453	16.9947
1920	12.9035	12.1637	11.8496	11.7135	13.765	14.6387	16.0879	16.7144
1921	13.0851	11.8698	12.5741	12.2708	12.9792	14.1909	16.1775	16.3032
1922	12.809	11.6933	12.1734	11.8699	13.3735	14.7446	15.791	16.707
1923	12.7687	11.9331	11.6429	11.8639	13.7767	14.0845	16.4185	16.5234
1924	13.1629	11.6771	12.1996	12.3826	13.6578	14.6473	16.5964	17.0381
1925	13.1604	12.0528	12.3774	11.676	13.8619	14.2497	16.6096	16.5732
1926	13.0785	11.5619	12.4023	11.5298	13.3954	13.8588	16.4687	16.4707
1927	13.3491	11.8166	12.3265	11.8798	12.9099	14.3893	16.7459	15.7694
1928	13.4581	11.7043	12.1927	11.5347	13.3717	14.242	17.3358	16.8676
1929	12.7574	11.9586	12.7738	11.8298	13.2593	14.3937	16.3233	16.6807
1930	12.9888	11.5694	11.9597	12.097	12.984	14.5468	16.1676	17.1402
1931	13.2839	11.5807	11.4357	11.8851	12.8393	14.2191	16.4508	17.3226
1932	13.176	11.7285	11.9004	11.4916	13.377	13.8208	16.7444	17.1964
1933	12.8872	11.3806	11.9641	11.908	13.6072	14.4703	16.0459	16.6372
1934	13.4498	11.9961	13.1299	11.8847	14.0993	14.2777	16.7305	16.7918
1935	12.8996	11.5665	11.9465	11.6442	13.4649	14.3487	16.45	16.8579
1936	12.9966	11.5139	12.6365	12.0454	13.3715	14.8957	16.285	16.2335
1937	12.8981	11.8334	12.8731	11.8245	13.0136	14.1837	16.2776	17.9377
1938	13.3724	11.8495	12.1522	11.7655	13.4111	14.6654	16.6551	17.262
1939	12.9648	11.6345	11.5902	11.9842	13.4017	14.2922	16.6411	17.2256
1940	13.2659	12.1617	11.7109	12.4133	13.4201	14.0863	16.2412	16.5567
1941	13.0351	12.0528	12.0297	12.2531	13.4817	13.7709	15.7999	17.027
1942	12.7688	12.0968	12.0604	11.6941	13.2956	14.488	16.7401	17.9831
1943	13.0107	11.5711	12.4725	12.1431	13.1497	14.4441	16.2708	17.3058
1944	13.3062	11.825	12.0959	11.699	13.0835	13.6058	15.9459	17.0792
1945	12.9753	11.2577	12.0945	11.6814	12.99	14.4277	15.9948	16.9003
1946	13.0537	11.7303	12.7463	12.2637	13.475	14.2103	15.8939	16.2911
1947	13.2063	12.1393	11.8036	11.7778	13.6532	14.2853	15.9926	17.3695
1948	13.1377	11.5006	12.0047	11.85	13.2753	14.4733	15.5229	17.0672
1949	13.5008	11.5835	12.0968	12.0474	12.9753	14.3933	16.0013	16.9495
1950	13.4351	11.7045	12.4061	12.6924	13.1245	14.4383	16.452	17.1738
1951	13.8119	11.5715	12.3065	11.8462	13.1539	14.0777	16.4974	17.0139
1952	12.8126	11.9866	12.7051	12.1223	12.6745	14.2437	16.2132	17.5958
1953	13.3429	11.383	11.8821	12.1456	13.0613	14.4758	15.8149	18.1733
1954	13.1025	12.2263	12.0655	11.9143	13.5799	14.3608	16.3373	17.057
1955	13.2156	11.7251	12.4601	11.7423	13.4393	14.8234	15.8025	17.4886
1956	13.2882	11.7867	12.3879	12.1325	13.808	14.2421	16.5282	17.327
1957	13.2024	11.9421	12.1462	11.966	13.1806	14.1182	16.324	17.3027
1958	12.7816	11.8095	12.8825	11.9345	13.5659	14.7567	16.9935	16.9854
1959	13.3657	11.9536	12.461	12.1641	13.4859	13.9734	16.5221	16.677
1960	13.5739	11.5558	12.1577	11.9897	13.5662	14.1512	16.147	17.3124
1961	13.3829	12.2559	12.1071	12.1992	12.96	14.6525	15.8861	17.1604
1962	13.5052	11.8978	11.9598	11.5195	13.5731	13.983	16.0641	17.0426
1963	13.1045	11.5808	12.3237	11.4433	13.551	14.547	16.1171	17.332
1964	12.3655	11.6	11.8575	11.5691	12.8416	14.2778	15.8413	16.9616
1965	12.707	11.817	12.5401	11.8428	13.1164	14.1292	15.4578	16.9974
1966	12.8526	11.7262	12.51	12.2149	13.1907	14.2796	16.3765	17.3178
1967	13.202	11.3671	12.4012	12.1558	13.2124	13.8973	15.7385	17.0755
1968	12.6662	11.5699	12.4349	12.2562	12.9881	14.2253	16.2756	16.8267
1969	12.8448	11.6913	12.3712	12.198	13.5855	13.4126	15.963	17.3384
1970	12.4251	11.2414	12.8599	11.7025	13.0885	13.5986	16.367	16.5929
1971	12.9351	12.0219	12.6638	11.6169	13.1569	14.7238	16.1281	16.6247
1972	13.1547	11.5007	12.7577	12.1763	13.272	14.1575	15.9806	17.0439
1973	13.1276	11.5527	12.4674	12.5408	13.4022	14.545	16.2114	16.5467
1974	12.8084	11.5971	12.0094	12.0091	13.2603	14.4774	15.4094	16.8304
1975	12.7533	11.4361	11.9392	12.0839	13.2888	13.9319	15.2846	17.5463
1976	12.7829	11.6299	12.462	11.8096	13.002	14.3545	15.2452	17.5165
1977	13.1082	11.4394	11.9287	11.7617	13.2297	14.4158	15.4231	17.1358
1978	13.2136	11.7782	11.9735	12.6705	12.9672	14.18	15.5877	17.0217
1979	13.0261	11.4795	12.4349	12.4606	13.5838	14.3912	15.2309	17.5597
1980	12.173	11.1149	12.3612	12.3599	13.6217	14.5532	15.5232	16.5468
1981	12.756	11.362	11.7787	12.2859	13.1233	14.8016	16.3767	16.6478
1982	12.5904	11.6186	12.4458	12.5663	13.2273	14.4089	15.8666	16.8008
1983	12.8478	11.378	11.8938	12.3147	13.5736	14.3502	15.8986	17.0246
1984	12.7409	11.5623	12.3273	11.7931	13.1708	13.9945	15.4399	17.2127
1985	12.7784	11.2154	12.4375	11.9266	13.3401	14.4099	15.4665	16.5435
1986	12.8928	11.3357	12.3427	11.7232	13.361	13.9655	16.2606	16.9517
1987	12.8759	11.6805	12.9045	11.8365	13.3888	14.714	16.0108	17.3352
1988	12.6528	11.6849	12.1806	11.8543	13.661	14.148	15.8906	16.6249
1989	12.5706	11.6954	12.6663	12.2958	13.4938	13.804	15.6292	16.7654
1990	13.1184	11.647	12.1791	12.1755	13.2539	13.6767	15.591	17.6383
1991	13.0322	11.668	12.55	12.3132	13.0573	13.7466	16.0835	16.345
1992	12.5702	12.007	12.5032	11.8669	13.4487	14.1651	15.6958	17.0568
1993	12.9776	11.5073	11.9733	12.224	13.4028	13.9884	15.6267	17.7629
1994	13.3584	11.3917	11.9231	11.8674	13.7364	14.6328	15.7647	17.5681
1995	12.8995	11.5613	12.8957	12.28	13.2114	14.4562	15.6618	17.7245
1996	13.1913	11.5606	12.0302	11.776	13.3326	13.8159	15.5714	17.4945
1997	12.9514	11.6853	12.9199	12.2009	13.5753	14.6265	15.3836	17.733
[truncated: 3,218 more rows]
